# Supplementary material for: Divergent genes in gerbils: prevalence, relation to GC-biased substitution, and phenotypic relevance
Source: BMC Evol Biol. 2020 Oct 19;20:134. doi: 10.1186/s12862-020-01696-3 (PMC7574485; doi:10.1186/s12862-020-01696-3)
Supplement: Supplementary file 2 — Additional file 2 Supplementary Data. Accession IDs for nucleotide sequences and protein sequences used in analysis. Raw Sneath values and Epstein values for all orthologues. The ranking of 9771 1-to-1 orthologues containing a sand rat gene calculated using the Sneath Index and Epstein’s Coefficient are provided in separate sheets. The ranking of 10,069 1-to-1 orthologues containing a Mongolian jird gene calculated using the Sneath Index and Epstein’s Coefficient are also provided. [file 12862_2020_1696_MOESM2_ESM.xlsx]

## Sheet: README
Sheet	Explanation
Orthogroup_cds_IDs	This sheet shows Ensembl IDs of all cds sequences included in each orthogroup. Sand rat sequences are not available on Ensembl hence IDs for this species are named differently.
Orthogroup_Protein_IDs	This sheet shows Ensembl IDs of all proteins included in each orthogroup. Sand rat sequences are not available on Ensembl hence IDs for this species are named differently.
Raw_Sneath_Values	All protein Sneath values are shown here. The human sequence is not included as all values are equal to zero. Species that have a missing sequence are shown as NA.
Raw_Epstein_Values	All protein Epstein values are shown here. The human sequence is not included as all values are equal to zero. Species that have a missing sequence are shown as NA.
Sandrat_Sneath_Ranking	Sandrat proteins ranked by the difference between adjusted sand rat Sneath and adjusted murid average Sneath. Proteins in red are aberrantly divergent. GC bias is also shown here. Detailed lnf values and df values for PAML branch test are shown here, with p value, q value, and dN/dS values obtained from this model. The p-value and q-value output from branch-site test with gamma correction (Godon)…
Sandrat_Epstein_Ranking	Sandrat proteins ranked by the difference between adjusted sand rat Epstein and adjusted murid average Epstein. Proteins in red are aberrantly divergent.
Meriones_Sneath_Ranking	Mongolian jird proteins ranked by the difference between adjusted Mongolian jird Sneath and adjusted murid average Sneath. Proteins in red are aberrantly divergent.
Meriones_Epstein_Ranking	Mongolian jird proteins ranked by the difference between adjusted Mongolian jird Epstein and adjusted murid average Epstein. Proteins in red are aberrantly divergent.

## Sheet: Orthogroup_cds_IDs
orthogroup	gene	cavia_porcellus	fukomys_damarensis	octodon_degus	homo_sapiens	ictidomys_tridecemlineatus	jaculus_jaculus	mus_musculus	rattus_norvegicus	nannospalax_galili	meriones_unguiculatus	psammomys_obesus	chinchilla_lanigera	dipodomys_ordii
OG0000834	Rnf13-201	ENSCPOT00000000522	ENSFDAT00000017432	ENSODET00000001474	ENST00000344229	ENSSTOT00000010902	ENSJJAT00000014567	ENSMUST00000041826	ENSRNOT00000068606	ENSNGAT00000011667	ENSMUGT00000008494	Pob_R015566	NA	NA
OG0000944	Usp42-201	NA	ENSFDAT00000011571	ENSODET00000016793	ENST00000306177	ENSSTOT00000034297	ENSJJAT00000020495	ENSMUST00000053287	ENSRNOT00000001404	ENSNGAT00000009152	ENSMUGT00000033316	Pob_R013682	ENSCLAT00000006610	NA
OG0001013	Clint1-202	ENSCPOT00000000914	ENSFDAT00000015386	NA	ENST00000523908	ENSSTOT00000014255	NA	ENSMUST00000109261	ENSRNOT00000079437	ENSNGAT00000024257	ENSMUGT00000021900	Pob_R014996	ENSCLAT00000019927	ENSDORT00000032844
OG0001039	Rnf11-201	ENSCPOT00000045055	ENSFDAT00000015678	NA	ENST00000242719	NA	ENSJJAT00000019254	ENSMUST00000030284	ENSRNOT00000080048	ENSNGAT00000005152	ENSMUGT00000017245	Pob_R020132	ENSCLAT00000010143	ENSDORT00000028848
OG0001075	Emc2-201	ENSCPOT00000011681	ENSFDAT00000016333	NA	ENST00000220853	ENSSTOT00000007593	ENSJJAT00000028419	ENSMUST00000022962	ENSRNOT00000006890	ENSNGAT00000031573	ENSMUGT00000006041	Pob_R019515	ENSCLAT00000006461	NA
OG0001095	Bpgm-201	ENSCPOT00000000427	ENSFDAT00000019177	NA	ENST00000344924	ENSSTOT00000021121	NA	ENSMUST00000045372	ENSRNOT00000090717	ENSNGAT00000023302	ENSMUGT00000033506	Pob_R007106	ENSCLAT00000001627	ENSDORT00000013500
OG0001148	Tmem68-201	ENSCPOT00000023829	ENSFDAT00000006569	NA	ENST00000434581	ENSSTOT00000019551	NA	ENSMUST00000029891	ENSRNOT00000012215	ENSNGAT00000027431	NA	Pob_R016325	ENSCLAT00000013864	ENSDORT00000025038
OG0001151	Klf4-201	ENSCPOT00000025207	NA	NA	ENST00000374672	ENSSTOT00000022337	ENSJJAT00000030373	ENSMUST00000107619	ENSRNOT00000022255	ENSNGAT00000018160	ENSMUGT00000029525	Pob_R019218	ENSCLAT00000014691	ENSDORT00000024861
OG0001166	Cnn2-201	ENSCPOT00000043654	ENSFDAT00000023173	ENSODET00000016870	ENST00000562958	ENSSTOT00000041711	ENSJJAT00000012334	ENSMUST00000004784	ENSRNOT00000065093	NA	ENSMUGT00000028910	Pob_R020503	ENSCLAT00000017861	NA
OG0001181	Psma6-201	ENSCPOT00000037225	ENSFDAT00000003622	NA	ENST00000553809	ENSSTOT00000011773	NA	ENSMUST00000021412	ENSRNOT00000009666	ENSNGAT00000012826	ENSMUGT00000003983	Pob_R008086	ENSCLAT00000018910	ENSDORT00000010060
OG0001191	Eif4h-205	ENSCPOT00000027238	NA	NA	ENST00000265753	ENSSTOT00000023434	ENSJJAT00000020199	ENSMUST00000202622	ENSRNOT00000050059	ENSNGAT00000000693	ENSMUGT00000003435	Pob_R000991	ENSCLAT00000017648	ENSDORT00000008131
OG0001194	Sdhd-201	ENSCPOT00000003221	ENSFDAT00000008545	NA	ENST00000375549	NA	ENSJJAT00000021059	ENSMUST00000000175	ENSRNOT00000059169	ENSNGAT00000014176	ENSMUGT00000016359	Pob_R016081	ENSCLAT00000019577	ENSDORT00000035058
OG0001209	Mapk6-201	ENSCPOT00000038859	ENSFDAT00000016044	NA	ENST00000261845	ENSSTOT00000030329	NA	ENSMUST00000049355	ENSRNOT00000013053	ENSNGAT00000029119	ENSMUGT00000032574	Pob_R003441	ENSCLAT00000016800	ENSDORT00000012644
OG0001226	Pgc-201	ENSCPOT00000007255	ENSFDAT00000021847	ENSODET00000022773	ENST00000373025	NA	ENSJJAT00000025662	ENSMUST00000024782	ENSRNOT00000019650	ENSNGAT00000011011	ENSMUGT00000025514	Pob_R003988	ENSCLAT00000021434	ENSDORT00000007517
OG0001229	Gfra1-201	ENSCPOT00000040870	ENSFDAT00000008577	ENSODET00000001429	ENST00000355422	ENSSTOT00000042108	ENSJJAT00000024354	ENSMUST00000026076	ENSRNOT00000023667	NA	ENSMUGT00000024579	Pob_R021447	ENSCLAT00000018431	ENSDORT00000023450
OG0001252	Arl1-202	ENSCPOT00000025643	ENSFDAT00000021176	NA	ENST00000551671	ENSSTOT00000016023	NA	ENSMUST00000116234	ENSRNOT00000007623	ENSNGAT00000009538	ENSMUGT00000027290	Pob_R010975	ENSCLAT00000012005	ENSDORT00000014770
OG0001308	Sf3a3-201	ENSCPOT00000008738	ENSFDAT00000009937	NA	ENST00000373019	ENSSTOT00000001692	ENSJJAT00000014588	ENSMUST00000030734	ENSRNOT00000010373	ENSNGAT00000023324	ENSMUGT00000008244	Pob_R001470	ENSCLAT00000015930	ENSDORT00000008798
OG0001342	Exosc8-201	ENSCPOT00000004499	ENSFDAT00000030717	NA	ENST00000389704	ENSSTOT00000031188	NA	ENSMUST00000029316	ENSRNOT00000081705	ENSNGAT00000026995	ENSMUGT00000011413	Pob_R015549	ENSCLAT00000004958	ENSDORT00000011062
OG0001367	Azi2-201	ENSCPOT00000048324	ENSFDAT00000011049	ENSODET00000004705	ENST00000479665	ENSSTOT00000022035	NA	ENSMUST00000044454	ENSRNOT00000013450	ENSNGAT00000024801	ENSMUGT00000013107	Pob_R010309	NA	ENSDORT00000003374
OG0001371	Armc1-201	ENSCPOT00000046577	ENSFDAT00000013518	ENSODET00000008924	ENST00000276569	ENSSTOT00000002717	NA	ENSMUST00000029125	ENSRNOT00000018548	ENSNGAT00000026560	ENSMUGT00000021463	Pob_R016452	ENSCLAT00000003263	ENSDORT00000014002
OG0001375	Tmem126a-201	ENSCPOT00000039767	ENSFDAT00000011014	NA	ENST00000304511	NA	ENSJJAT00000009963	ENSMUST00000032844	ENSRNOT00000038333	ENSNGAT00000001165	ENSMUGT00000002806	Pob_R018854	ENSCLAT00000020001	ENSDORT00000032551
OG0001377	Mkrn1-201	ENSCPOT00000000954	ENSFDAT00000019488	NA	ENST00000255977	ENSSTOT00000042707	NA	ENSMUST00000031985	ENSRNOT00000013124	ENSNGAT00000024831	ENSMUGT00000017925	Pob_R007096	ENSCLAT00000002514	ENSDORT00000003480
OG0001378	Kin-201	ENSCPOT00000010610	ENSFDAT00000011091	NA	ENST00000379562	ENSSTOT00000028290	ENSJJAT00000027887	ENSMUST00000042512	ENSRNOT00000039689	ENSNGAT00000015878	ENSMUGT00000002719	Pob_R009238	NA	ENSDORT00000003732
OG0001387	Got2-201	ENSCPOT00000045288	ENSFDAT00000009115	NA	ENST00000245206	NA	ENSJJAT00000026081	ENSMUST00000034097	ENSRNOT00000015956	ENSNGAT00000023537	ENSMUGT00000013270	Pob_R020300	ENSCLAT00000010700	ENSDORT00000015354
OG0001402	Zbtb8os-204	ENSCPOT00000032428	ENSFDAT00000030128	NA	ENST00000468695	ENSSTOT00000032028	NA	ENSMUST00000141235	ENSRNOT00000074628	ENSNGAT00000020140	ENSMUGT00000004848	Pob_R001535	ENSCLAT00000013850	ENSDORT00000008987
OG0001407	Usp15-211	ENSCPOT00000000589	ENSFDAT00000015461	ENSODET00000001794	ENST00000280377	ENSSTOT00000038271	NA	ENSMUST00000220377	ENSRNOT00000031191	ENSNGAT00000019113	ENSMUGT00000003316	Pob_R020418	ENSCLAT00000022317	ENSDORT00000004368
OG0001408	Eif3i-201	ENSCPOT00000012108	ENSFDAT00000018525	NA	ENST00000373586	ENSSTOT00000037839	ENSJJAT00000031235	ENSMUST00000102593	ENSRNOT00000071922	NA	ENSMUGT00000004467	Pob_R001545	ENSCLAT00000014454	ENSDORT00000000200
OG0001409	Pik3cd-204	ENSCPOT00000013075	ENSFDAT00000025705	ENSODET00000018775	ENST00000361110	NA	ENSJJAT00000017799	ENSMUST00000105690	ENSRNOT00000066179	ENSNGAT00000016119	ENSMUGT00000001905	Pob_R001804	ENSCLAT00000018028	NA
OG0001442	Mrto4-202	ENSCPOT00000031009	ENSFDAT00000028996	NA	ENST00000330263	ENSSTOT00000029417	ENSJJAT00000022512	ENSMUST00000102503	ENSRNOT00000024326	ENSNGAT00000014291	ENSMUGT00000017617	Pob_R001704	ENSCLAT00000002828	ENSDORT00000027776
OG0001471	Apip-201	ENSCPOT00000003140	ENSFDAT00000016039	NA	ENST00000395787	ENSSTOT00000004383	NA	ENSMUST00000011055	ENSRNOT00000009797	ENSNGAT00000029671	ENSMUGT00000025321	Pob_R008694	ENSCLAT00000021670	ENSDORT00000006344
OG0001473	Lypla1-201	ENSCPOT00000020131	ENSFDAT00000029515	ENSODET00000025930	ENST00000316963	ENSSTOT00000040320	NA	ENSMUST00000027036	ENSRNOT00000011312	ENSNGAT00000026913	ENSMUGT00000008482	NA	ENSCLAT00000022022	ENSDORT00000029426
OG0001474	Cct5-201	ENSCPOT00000002050	ENSFDAT00000004976	NA	ENST00000280326	ENSSTOT00000004571	NA	ENSMUST00000022842	ENSRNOT00000015886	ENSNGAT00000012149	ENSMUGT00000033163	Pob_R002201	ENSCLAT00000011848	ENSDORT00000008789
OG0001482	Tmem59-201	ENSCPOT00000044852	ENSFDAT00000015074	NA	ENST00000234831	ENSSTOT00000002676	ENSJJAT00000011071	ENSMUST00000030361	ENSRNOT00000013224	ENSNGAT00000028071	ENSMUGT00000037140	Pob_R020165	ENSCLAT00000008766	NA
OG0001485	Nfyb-204	ENSCPOT00000003256	ENSFDAT00000025600	ENSODET00000015465	ENST00000240055	NA	NA	ENSMUST00000130911	ENSRNOT00000066143	ENSNGAT00000022128	ENSMUGT00000027588	Pob_R010953	ENSCLAT00000011697	ENSDORT00000033348
OG0001497	Sdcbp-201	ENSCPOT00000013752	ENSFDAT00000024329	NA	ENST00000523483	ENSSTOT00000007997	ENSJJAT00000009614	ENSMUST00000029912	ENSRNOT00000013563	ENSNGAT00000020593	ENSMUGT00000035059	NA	ENSCLAT00000019535	ENSDORT00000006741
OG0001502	Trappc2l-201	ENSCPOT00000002777	ENSFDAT00000022206	NA	ENST00000565504	ENSSTOT00000007259	ENSJJAT00000021762	ENSMUST00000015157	ENSRNOT00000019740	NA	ENSMUGT00000013691	Pob_R005648	ENSCLAT00000000867	ENSDORT00000033800
OG0001504	Rps15-202	ENSCPOT00000043278	ENSFDAT00000023323	NA	ENST00000593052	ENSSTOT00000006407	ENSJJAT00000011323	ENSMUST00000068408	ENSRNOT00000029791	ENSNGAT00000031204	ENSMUGT00000028225	Pob_R013666	ENSCLAT00000010631	ENSDORT00000034923
OG0001505	Slc7a9-201	NA	ENSFDAT00000023998	NA	ENST00000023064	ENSSTOT00000013683	ENSJJAT00000017725	ENSMUST00000032703	ENSRNOT00000016919	ENSNGAT00000011626	ENSMUGT00000020139	Pob_R007865	ENSCLAT00000018655	ENSDORT00000030785
OG0001518	5730480H06Rik-201	ENSCPOT00000011915	ENSFDAT00000016856	NA	ENST00000471979	ENSSTOT00000014306	NA	ENSMUST00000030968	ENSRNOT00000005587	ENSNGAT00000022212	ENSMUGT00000035401	Pob_R012843	ENSCLAT00000001365	ENSDORT00000015624
OG0001522	Tatdn1-209	ENSCPOT00000034309	ENSFDAT00000010954	NA	ENST00000522810	ENSSTOT00000021921	ENSJJAT00000000293	ENSMUST00000228538	ENSRNOT00000070909	NA	ENSMUGT00000025766	Pob_R019612	ENSCLAT00000000755	ENSDORT00000008551
OG0001526	Ap1ar-201	ENSCPOT00000038744	ENSFDAT00000010463	NA	ENST00000274000	ENSSTOT00000011725	ENSJJAT00000026985	ENSMUST00000051737	ENSRNOT00000082173	ENSNGAT00000012880	ENSMUGT00000012020	Pob_R005320	ENSCLAT00000008013	NA
OG0001527	Gnl3l-201	ENSCPOT00000015770	ENSFDAT00000025522	NA	ENST00000336470	ENSSTOT00000023710	ENSJJAT00000013302	ENSMUST00000026297	ENSRNOT00000003397	ENSNGAT00000007431	ENSMUGT00000016281	Pob_R014204	ENSCLAT00000005483	ENSDORT00000024021
OG0001528	Atg5-201	ENSCPOT00000014207	NA	ENSODET00000016956	ENST00000343245	ENSSTOT00000016509	ENSJJAT00000019001	ENSMUST00000039286	ENSRNOT00000080283	ENSNGAT00000023127	ENSMUGT00000015033	Pob_R017263	ENSCLAT00000018669	NA
OG0001529	Abi1-205	ENSCPOT00000014569	ENSFDAT00000009724	NA	ENST00000376142	ENSSTOT00000041185	ENSJJAT00000025102	ENSMUST00000123948	ENSRNOT00000057572	ENSNGAT00000027208	ENSMUGT00000026892	Pob_R020803	ENSCLAT00000015652	ENSDORT00000029913
OG0001535	Zbtb44-206	ENSCPOT00000003214	NA	NA	ENST00000527478	ENSSTOT00000026873	ENSJJAT00000008608	ENSMUST00000217092	ENSRNOT00000007539	ENSNGAT00000013447	ENSMUGT00000002610	Pob_R014028	ENSCLAT00000022224	ENSDORT00000004536
OG0001539	Tfg-201	ENSCPOT00000014903	ENSFDAT00000017783	NA	ENST00000240851	ENSSTOT00000021241	ENSJJAT00000022713	ENSMUST00000065515	ENSRNOT00000088152	ENSNGAT00000019494	ENSMUGT00000018386	Pob_R013924	ENSCLAT00000015896	ENSDORT00000008382
OG0001547	Dld-201	NA	ENSFDAT00000021254	ENSODET00000000941	ENST00000205402	ENSSTOT00000007454	ENSJJAT00000021183	ENSMUST00000110857	ENSRNOT00000008980	NA	ENSMUGT00000031562	Pob_R011784	ENSCLAT00000009124	ENSDORT00000001568
OG0001548	Nampt-201	ENSCPOT00000009311	ENSFDAT00000030597	NA	ENST00000222553	ENSSTOT00000011880	ENSJJAT00000020374	ENSMUST00000020886	ENSRNOT00000013043	ENSNGAT00000004826	ENSMUGT00000012114	Pob_R011802	ENSCLAT00000007195	ENSDORT00000008303
OG0001552	Hbs1l-209	ENSCPOT00000007084	ENSFDAT00000015910	ENSODET00000012245	ENST00000367837	ENSSTOT00000007558	NA	ENSMUST00000219915	ENSRNOT00000019734	ENSNGAT00000019278	ENSMUGT00000001537	Pob_R021229	ENSCLAT00000007119	NA
OG0001553	Eef1d-204	ENSCPOT00000000048	ENSFDAT00000014762	NA	ENST00000532741	ENSSTOT00000037434	NA	ENSMUST00000089681	ENSRNOT00000029456	ENSNGAT00000027654	ENSMUGT00000013167	Pob_R019720	ENSCLAT00000012547	ENSDORT00000000593
OG0001557	Pes1-202	NA	ENSFDAT00000024199	ENSODET00000004260	ENST00000354694	ENSSTOT00000013942	NA	ENSMUST00000109985	ENSRNOT00000005996	ENSNGAT00000019417	ENSMUGT00000026291	Pob_R008726	ENSCLAT00000015845	ENSDORT00000016636
OG0001565	Ift52-201	ENSCPOT00000021655	ENSFDAT00000010677	NA	ENST00000373030	ENSSTOT00000010140	ENSJJAT00000011967	ENSMUST00000018002	ENSRNOT00000066260	ENSNGAT00000027277	ENSMUGT00000028892	Pob_R005147	ENSCLAT00000022324	ENSDORT00000011592
OG0001572	Psma1-201	ENSCPOT00000015373	ENSFDAT00000011343	NA	ENST00000418988	ENSSTOT00000006263	ENSJJAT00000021075	ENSMUST00000033008	ENSRNOT00000015946	ENSNGAT00000031289	ENSMUGT00000022145	Pob_R012809	ENSCLAT00000023797	ENSDORT00000009492
OG0001573	Eif4g2-213	ENSCPOT00000043662	ENSFDAT00000026354	NA	ENST00000339995	ENSSTOT00000013609	NA	ENSMUST00000162415	ENSRNOT00000064535	ENSNGAT00000032145	ENSMUGT00000014750	Pob_R009321	ENSCLAT00000024274	ENSDORT00000025379
OG0001574	Pfn1-201	ENSCPOT00000035181	ENSFDAT00000023229	NA	ENST00000572383	ENSSTOT00000021160	ENSJJAT00000022587	ENSMUST00000018437	ENSRNOT00000005370	NA	ENSMUGT00000031914	Pob_R018784	ENSCLAT00000015129	ENSDORT00000035635
OG0001577	Nasp-201	ENSCPOT00000011576	ENSFDAT00000027876	NA	ENST00000350030	ENSSTOT00000024989	NA	ENSMUST00000030456	ENSRNOT00000022170	ENSNGAT00000020733	ENSMUGT00000032196	Pob_R007683	ENSCLAT00000007483	ENSDORT00000010961
OG0001581	Trappc4-201	ENSCPOT00000013431	NA	NA	ENST00000533058	ENSSTOT00000031843	ENSJJAT00000023191	ENSMUST00000034623	ENSRNOT00000016145	ENSNGAT00000010498	ENSMUGT00000013821	Pob_R009739	ENSCLAT00000023019	ENSDORT00000001966
OG0001582	Uap1-203	ENSCPOT00000004617	ENSFDAT00000018216	NA	ENST00000271469	ENSSTOT00000000910	ENSJJAT00000027803	ENSMUST00000111351	ENSRNOT00000058560	ENSNGAT00000022376	ENSMUGT00000013325	Pob_R016948	ENSCLAT00000011047	ENSDORT00000005508
OG0001586	Lsm12-201	ENSCPOT00000012985	ENSFDAT00000012521	NA	ENST00000585388	ENSSTOT00000007405	NA	ENSMUST00000021297	ENSRNOT00000028368	ENSNGAT00000002503	ENSMUGT00000021770	Pob_R015705	ENSCLAT00000023180	ENSDORT00000027695
OG0001595	Mrpl39-201	ENSCPOT00000022324	ENSFDAT00000029292	ENSODET00000018841	ENST00000307301	ENSSTOT00000003794	NA	ENSMUST00000116584	ENSRNOT00000074032	NA	ENSMUGT00000026577	Pob_R014543	ENSCLAT00000022850	ENSDORT00000014900
OG0001596	Wdr12-201	ENSCPOT00000008903	ENSFDAT00000020520	ENSODET00000015929	ENST00000261015	ENSSTOT00000001578	NA	ENSMUST00000027173	ENSRNOT00000023463	NA	ENSMUGT00000026413	Pob_R004513	ENSCLAT00000006459	ENSDORT00000015293
OG0001599	Eef1b2-204	ENSCPOT00000031179	ENSFDAT00000021068	NA	ENST00000236957	ENSSTOT00000005433	ENSJJAT00000005603	ENSMUST00000129339	ENSRNOT00000034740	ENSNGAT00000027370	ENSMUGT00000001402	Pob_R004498	ENSCLAT00000013441	ENSDORT00000003669
OG0001607	Rfk-201	ENSCPOT00000039026	NA	ENSODET00000004118	ENST00000376736	ENSSTOT00000012062	NA	ENSMUST00000025617	ENSRNOT00000030491	ENSNGAT00000000779	ENSMUGT00000024957	Pob_R007507	ENSCLAT00000001608	ENSDORT00000033454
OG0001615	Kdm2b-202	ENSCPOT00000045691	NA	ENSODET00000016556	ENST00000377071	ENSSTOT00000023884	NA	ENSMUST00000046073	ENSRNOT00000044071	ENSNGAT00000019651	ENSMUGT00000020542	Pob_R000885	ENSCLAT00000015586	ENSDORT00000006713
OG0001616	Psmb7-201	ENSCPOT00000007914	ENSFDAT00000024115	NA	ENST00000259457	ENSSTOT00000013824	NA	ENSMUST00000028083	ENSRNOT00000083850	ENSNGAT00000021168	ENSMUGT00000031520	Pob_R018280	ENSCLAT00000019944	ENSDORT00000014519
OG0001620	Pcdh15-237	ENSCPOT00000036678	ENSFDAT00000024893	ENSODET00000018462	ENST00000617051	ENSSTOT00000014904	NA	ENSMUST00000193361	ENSRNOT00000067633	NA	NA	Pob_R012473	ENSCLAT00000019888	ENSDORT00000030885
OG0001621	Mea1-201	ENSCPOT00000026329	ENSFDAT00000027771	NA	ENST00000642748	ENSSTOT00000028142	ENSJJAT00000029626	ENSMUST00000002845	ENSRNOT00000089168	ENSNGAT00000029213	ENSMUGT00000033919	Pob_R004014	ENSCLAT00000018617	ENSDORT00000012184
OG0001622	Tmed5-201	ENSCPOT00000037774	ENSFDAT00000014800	ENSODET00000007436	ENST00000370282	NA	NA	ENSMUST00000002837	ENSRNOT00000000083	ENSNGAT00000018008	ENSMUGT00000029829	Pob_R013803	ENSCLAT00000010283	ENSDORT00000035001
OG0001630	Ccnh-204	ENSCPOT00000037902	ENSFDAT00000010998	ENSODET00000007492	ENST00000645953	ENSSTOT00000000657	NA	ENSMUST00000164127	ENSRNOT00000049423	NA	ENSMUGT00000035399	Pob_R003737	ENSCLAT00000005753	ENSDORT00000001438
OG0001631	Rad23b-201	ENSCPOT00000032616	ENSFDAT00000030406	NA	ENST00000358015	ENSSTOT00000029289	ENSJJAT00000022960	ENSMUST00000030134	ENSRNOT00000021629	ENSNGAT00000025141	ENSMUGT00000029483	Pob_R019219	ENSCLAT00000016010	ENSDORT00000006947
OG0001635	Ankrd46-201	ENSCPOT00000032247	ENSFDAT00000023363	NA	ENST00000520552	NA	ENSJJAT00000001303	ENSMUST00000057486	ENSRNOT00000036904	ENSNGAT00000023957	ENSMUGT00000031422	Pob_R019480	ENSCLAT00000025012	ENSDORT00000012247
OG0001636	Mettl5-201	ENSCPOT00000032976	ENSFDAT00000018412	ENSODET00000014261	ENST00000410097	ENSSTOT00000008423	NA	ENSMUST00000060447	ENSRNOT00000011303	NA	ENSMUGT00000007344	Pob_R006477	ENSCLAT00000006311	ENSDORT00000032616
OG0001637	Zfp639-201	ENSCPOT00000035787	NA	ENSODET00000000804	ENST00000326361	ENSSTOT00000001436	NA	ENSMUST00000029203	ENSRNOT00000065518	ENSNGAT00000022454	ENSMUGT00000031516	Pob_R019869	ENSCLAT00000016394	ENSDORT00000004732
OG0001646	Cmss1-201	ENSCPOT00000014825	ENSFDAT00000016761	NA	ENST00000421999	ENSSTOT00000026381	ENSJJAT00000018104	ENSMUST00000114371	ENSRNOT00000031464	ENSNGAT00000026678	ENSMUGT00000023824	Pob_R013934	ENSCLAT00000016499	ENSDORT00000010462
OG0001653	Ppm1a-201	ENSCPOT00000002498	ENSFDAT00000014926	ENSODET00000018998	ENST00000325642	ENSSTOT00000014584	NA	ENSMUST00000021514	ENSRNOT00000008238	ENSNGAT00000023600	ENSMUGT00000026866	Pob_R000622	NA	ENSDORT00000007776
OG0001656	Spryd7-201	ENSCPOT00000048223	ENSFDAT00000016291	NA	ENST00000361840	ENSSTOT00000036619	NA	ENSMUST00000022497	ENSRNOT00000020419	ENSNGAT00000021717	ENSMUGT00000019191	Pob_R015591	ENSCLAT00000007304	ENSDORT00000025193
OG0001660	Rpl7l1-201	ENSCPOT00000020846	ENSFDAT00000009134	NA	ENST00000304734	ENSSTOT00000033150	ENSJJAT00000030758	ENSMUST00000078286	ENSRNOT00000021803	ENSNGAT00000025089	ENSMUGT00000033992	Pob_R015407	ENSCLAT00000024003	ENSDORT00000012174
OG0001662	C330007P06Rik-203	ENSCPOT00000039659	ENSFDAT00000006992	NA	ENST00000644802	ENSSTOT00000011572	ENSJJAT00000027270	ENSMUST00000115249	ENSRNOT00000016993	ENSNGAT00000019748	ENSMUGT00000026916	Pob_R020775	ENSCLAT00000005057	NA
OG0001663	Ccdc58-203	ENSCPOT00000005771	ENSFDAT00000025815	NA	ENST00000291458	ENSSTOT00000004410	ENSJJAT00000004184	ENSMUST00000164916	ENSRNOT00000042208	ENSNGAT00000028335	ENSMUGT00000000638	Pob_R001252	ENSCLAT00000017085	ENSDORT00000003167
OG0001667	Selenot-201	ENSCPOT00000002610	ENSFDAT00000009078	ENSODET00000026840	ENST00000471696	ENSSTOT00000039534	NA	ENSMUST00000107924	ENSRNOT00000084662	ENSNGAT00000020701	ENSMUGT00000002625	Pob_R015571	ENSCLAT00000004316	ENSDORT00000036623
OG0001669	Uba3-201	ENSCPOT00000031021	ENSFDAT00000020583	NA	ENST00000361055	ENSSTOT00000003218	ENSJJAT00000004774	ENSMUST00000089287	ENSRNOT00000008893	ENSNGAT00000031071	ENSMUGT00000011976	Pob_R004859	ENSCLAT00000005237	ENSDORT00000000516
OG0001685	Atp5g3-201	ENSCPOT00000044887	ENSFDAT00000018701	NA	ENST00000284727	NA	ENSJJAT00000028868	ENSMUST00000018914	ENSRNOT00000058234	ENSNGAT00000005862	ENSMUGT00000014274	Pob_R006441	ENSCLAT00000003684	ENSDORT00000012971
OG0001688	Adipor1-201	ENSCPOT00000000487	ENSFDAT00000017168	ENSODET00000015949	ENST00000340990	ENSSTOT00000015461	NA	ENSMUST00000027727	ENSRNOT00000005551	ENSNGAT00000030495	ENSMUGT00000006520	Pob_R006682	ENSCLAT00000017276	ENSDORT00000006877
OG0001689	Itm2b-201	ENSCPOT00000043341	ENSFDAT00000012767	NA	ENST00000378565	ENSSTOT00000007277	ENSJJAT00000012010	ENSMUST00000022704	ENSRNOT00000023037	ENSNGAT00000001555	ENSMUGT00000026219	Pob_R000442	ENSCLAT00000009380	ENSDORT00000032532
OG0001691	Nde1-201	ENSCPOT00000027861	ENSFDAT00000013362	NA	ENST00000396354	ENSSTOT00000040330	NA	ENSMUST00000023359	ENSRNOT00000086392	ENSNGAT00000028657	ENSMUGT00000030972	Pob_R014128	ENSCLAT00000019210	ENSDORT00000012032
OG0001694	Rpf1-201	ENSCPOT00000014458	ENSFDAT00000016002	NA	ENST00000370654	ENSSTOT00000008629	ENSJJAT00000023787	ENSMUST00000029838	ENSRNOT00000021705	ENSNGAT00000023303	ENSMUGT00000034885	Pob_R016131	ENSCLAT00000011157	ENSDORT00000000607
OG0001696	Slc39a1-201	ENSCPOT00000032570	ENSFDAT00000006889	ENSODET00000016920	ENST00000310483	ENSSTOT00000001568	ENSJJAT00000029656	ENSMUST00000015467	ENSRNOT00000089016	NA	ENSMUGT00000008946	Pob_R011864	ENSCLAT00000012086	ENSDORT00000023189
OG0001699	Aoc1-201	ENSCPOT00000024802	ENSFDAT00000008535	ENSODET00000015456	ENST00000416793	ENSSTOT00000027961	NA	ENSMUST00000031835	ENSRNOT00000059136	NA	ENSMUGT00000026118	Pob_R005884	ENSCLAT00000001986	ENSDORT00000004097
OG0001707	Tsen15-201	ENSCPOT00000044103	ENSFDAT00000015384	ENSODET00000013963	ENST00000645963	ENSSTOT00000037831	NA	ENSMUST00000015124	ENSRNOT00000087713	ENSNGAT00000009801	ENSMUGT00000005326	Pob_R014072	ENSCLAT00000024486	NA
OG0001717	Meaf6-201	ENSCPOT00000039205	ENSFDAT00000012640	NA	ENST00000373075	ENSSTOT00000042175	NA	ENSMUST00000055213	ENSRNOT00000067204	ENSNGAT00000022003	ENSMUGT00000010787	Pob_R001483	ENSCLAT00000016771	ENSDORT00000024782
OG0001731	Psmc1-201	ENSCPOT00000041185	ENSFDAT00000012010	NA	ENST00000261303	NA	ENSJJAT00000007030	ENSMUST00000021595	ENSRNOT00000005329	ENSNGAT00000017237	ENSMUGT00000031939	Pob_R001135	ENSCLAT00000020747	ENSDORT00000034987
OG0001734	Rnf146-201	ENSCPOT00000004836	NA	ENSODET00000006806	ENST00000368314	ENSSTOT00000026799	NA	ENSMUST00000037548	ENSRNOT00000015421	ENSNGAT00000022333	ENSMUGT00000022442	Pob_R021183	ENSCLAT00000015264	ENSDORT00000007278
OG0001738	Traf7-202	ENSCPOT00000011955	ENSFDAT00000021953	ENSODET00000018483	ENST00000326181	NA	ENSJJAT00000022129	ENSMUST00000088464	ENSRNOT00000004192	NA	ENSMUGT00000035446	Pob_R015145	ENSCLAT00000023005	ENSDORT00000001736
OG0001740	Srrm1-208	ENSCPOT00000015746	ENSFDAT00000013678	NA	ENST00000374389	ENSSTOT00000021846	ENSJJAT00000023476	ENSMUST00000136342	ENSRNOT00000082037	ENSNGAT00000018421	ENSMUGT00000029011	Pob_R001636	ENSCLAT00000021503	NA
OG0001745	Rnf4-201	ENSCPOT00000047321	ENSFDAT00000021915	ENSODET00000015281	ENST00000314289	NA	NA	ENSMUST00000030992	ENSRNOT00000077799	ENSNGAT00000023779	ENSMUGT00000024634	Pob_R008766	ENSCLAT00000020742	ENSDORT00000028468
OG0001750	Ipo5-201	NA	ENSFDAT00000016901	NA	ENST00000261574	ENSSTOT00000011176	ENSJJAT00000004891	ENSMUST00000032898	ENSRNOT00000014859	ENSNGAT00000018860	ENSMUGT00000029052	Pob_R005692	ENSCLAT00000003396	ENSDORT00000009401
OG0001752	Cep19-201	ENSCPOT00000037170	ENSFDAT00000016639	ENSODET00000016171	ENST00000409690	ENSSTOT00000004205	NA	ENSMUST00000042869	ENSRNOT00000037795	NA	ENSMUGT00000010167	Pob_R001205	ENSCLAT00000019635	ENSDORT00000036513
OG0001758	Atf1-201	ENSCPOT00000035727	ENSFDAT00000010911	NA	ENST00000262053	ENSSTOT00000010741	NA	ENSMUST00000023769	ENSRNOT00000079011	ENSNGAT00000023270	ENSMUGT00000028782	Pob_R011658	ENSCLAT00000001299	ENSDORT00000007920
OG0001760	Entr1-204	ENSCPOT00000031656	ENSFDAT00000018186	NA	ENST00000357365	NA	ENSJJAT00000021425	ENSMUST00000114102	ENSRNOT00000061669	ENSNGAT00000021267	ENSMUGT00000030347	Pob_R018478	ENSCLAT00000007672	ENSDORT00000005774
OG0001763	Drg1-201	ENSCPOT00000047899	ENSFDAT00000015155	NA	ENST00000331457	NA	ENSJJAT00000024765	ENSMUST00000020741	ENSRNOT00000025241	ENSNGAT00000004898	ENSMUGT00000025384	Pob_R008739	ENSCLAT00000015927	ENSDORT00000029968
OG0001770	Rpa2-201	ENSCPOT00000008844	ENSFDAT00000014208	NA	ENST00000313433	ENSSTOT00000004442	NA	ENSMUST00000102561	ENSRNOT00000017549	ENSNGAT00000006150	ENSMUGT00000028497	Pob_R001587	ENSCLAT00000015842	ENSDORT00000003742
OG0001773	Sephs1-201	ENSCPOT00000005608	ENSFDAT00000024014	NA	ENST00000327347	ENSSTOT00000009986	ENSJJAT00000023198	ENSMUST00000027973	ENSRNOT00000024697	ENSNGAT00000004660	ENSMUGT00000020800	Pob_R017196	ENSCLAT00000023639	ENSDORT00000014119
OG0001796	Cry1-201	ENSCPOT00000047476	NA	NA	ENST00000008527	ENSSTOT00000030206	ENSJJAT00000006746	ENSMUST00000020227	ENSRNOT00000009124	ENSNGAT00000027279	ENSMUGT00000014048	Pob_R010935	ENSCLAT00000018998	ENSDORT00000008719
OG0001801	Wasf1-201	ENSCPOT00000004134	NA	ENSODET00000017764	ENST00000359451	NA	ENSJJAT00000017352	ENSMUST00000019975	ENSRNOT00000073091	ENSNGAT00000031104	ENSMUGT00000008547	Pob_R017236	ENSCLAT00000014619	ENSDORT00000009799
OG0001802	Hmgxb4-201	ENSCPOT00000006197	ENSFDAT00000023163	ENSODET00000017673	ENST00000216106	ENSSTOT00000009436	ENSJJAT00000000895	ENSMUST00000041759	ENSRNOT00000067519	NA	ENSMUGT00000002369	Pob_R021759	ENSCLAT00000015775	NA
OG0001808	Cse1l-201	NA	ENSFDAT00000007877	NA	ENST00000262982	ENSSTOT00000040886	ENSJJAT00000020404	ENSMUST00000002790	ENSRNOT00000010210	ENSNGAT00000001587	ENSMUGT00000007093	Pob_R005066	ENSCLAT00000008958	ENSDORT00000013960
OG0001811	Vrk1-201	ENSCPOT00000001793	ENSFDAT00000009096	NA	ENST00000216639	ENSSTOT00000011497	NA	ENSMUST00000021539	ENSRNOT00000036035	ENSNGAT00000032409	ENSMUGT00000007490	NA	ENSCLAT00000021246	ENSDORT00000033802
OG0001812	Echdc1-201	NA	ENSFDAT00000021703	ENSODET00000007389	ENST00000531967	ENSSTOT00000029242	ENSJJAT00000019899	ENSMUST00000020034	ENSRNOT00000015440	ENSNGAT00000023085	ENSMUGT00000022440	Pob_R021184	ENSCLAT00000010693	ENSDORT00000034108
OG0001814	Rab2a-201	ENSCPOT00000033288	NA	NA	ENST00000262646	ENSSTOT00000025772	ENSJJAT00000000857	ENSMUST00000060232	ENSRNOT00000008522	ENSNGAT00000027319	ENSMUGT00000006905	NA	ENSCLAT00000008263	ENSDORT00000034536
OG0001818	Gtf2h1-202	ENSCPOT00000048005	ENSFDAT00000003085	ENSODET00000013225	ENST00000265963	ENSSTOT00000000013	NA	ENSMUST00000107644	ENSRNOT00000087920	ENSNGAT00000003405	ENSMUGT00000017307	Pob_R012981	ENSCLAT00000024951	NA
OG0001821	Ltv1-201	NA	ENSFDAT00000030623	ENSODET00000010961	ENST00000367576	ENSSTOT00000012889	NA	ENSMUST00000019950	ENSRNOT00000020453	ENSNGAT00000007513	ENSMUGT00000034772	Pob_R005241	ENSCLAT00000017624	ENSDORT00000010268
OG0001825	Ppil3-201	ENSCPOT00000008647	ENSFDAT00000017712	ENSODET00000010303	ENST00000409264	ENSSTOT00000027792	NA	ENSMUST00000081677	ENSRNOT00000018284	ENSNGAT00000019013	ENSMUGT00000015706	Pob_R004534	ENSCLAT00000020704	NA
OG0001830	Nelfcd-201	ENSCPOT00000008669	NA	NA	ENST00000602795	ENSSTOT00000011692	ENSJJAT00000023593	ENSMUST00000016397	ENSRNOT00000073634	ENSNGAT00000031300	ENSMUGT00000022115	Pob_R005006	ENSCLAT00000008545	ENSDORT00000027985
OG0001831	Foxo3-201	ENSCPOT00000021627	ENSFDAT00000011115	ENSODET00000019842	ENST00000343882	ENSSTOT00000022263	ENSJJAT00000003166	ENSMUST00000056974	ENSRNOT00000000327	NA	ENSMUGT00000024967	Pob_R017248	ENSCLAT00000015611	ENSDORT00000025791
OG0001832	Trib2-201	ENSCPOT00000034493	ENSFDAT00000021562	ENSODET00000004215	ENST00000155926	NA	NA	ENSMUST00000020922	ENSRNOT00000005774	ENSNGAT00000002852	ENSMUGT00000016663	Pob_R002368	ENSCLAT00000003286	ENSDORT00000026189
OG0001834	Sgtb-201	ENSCPOT00000007990	ENSFDAT00000013032	NA	ENST00000381007	ENSSTOT00000029656	ENSJJAT00000000328	ENSMUST00000044385	ENSRNOT00000016129	ENSNGAT00000013049	ENSMUGT00000017150	Pob_R016522	NA	ENSDORT00000008484
OG0001835	Cox4i1-201	ENSCPOT00000019606	ENSFDAT00000022679	NA	ENST00000253452	ENSSTOT00000026065	NA	ENSMUST00000034276	ENSRNOT00000024033	ENSNGAT00000008804	ENSMUGT00000009443	Pob_R005622	ENSCLAT00000001950	ENSDORT00000015962
OG0001838	E2f6-201	ENSCPOT00000025111	ENSFDAT00000016250	NA	ENST00000381525	NA	ENSJJAT00000030723	ENSMUST00000020908	ENSRNOT00000060499	ENSNGAT00000015732	ENSMUGT00000016236	Pob_R002361	ENSCLAT00000007024	ENSDORT00000013213
OG0001840	Oaz1-207	ENSCPOT00000004747	NA	ENSODET00000018625	ENST00000602676	ENSSTOT00000026810	ENSJJAT00000006162	ENSMUST00000180036	ENSRNOT00000026341	NA	ENSMUGT00000018913	Pob_R020545	ENSCLAT00000020108	ENSDORT00000016529
OG0001845	Sqstm1-202	ENSCPOT00000042430	ENSFDAT00000009884	ENSODET00000010227	ENST00000389805	ENSSTOT00000038345	NA	ENSMUST00000102774	ENSRNOT00000059255	ENSNGAT00000000131	ENSMUGT00000033033	Pob_R013546	ENSCLAT00000021919	ENSDORT00000014851
OG0001848	Btg3-201	ENSCPOT00000010169	ENSFDAT00000021464	NA	ENST00000339775	NA	ENSJJAT00000013953	ENSMUST00000023570	ENSRNOT00000002121	ENSNGAT00000015275	ENSMUGT00000014405	Pob_R014516	ENSCLAT00000010919	ENSDORT00000001828
OG0001849	Hsdl2-201	ENSCPOT00000003134	ENSFDAT00000020944	NA	ENST00000398805	ENSSTOT00000032461	ENSJJAT00000023819	ENSMUST00000030078	ENSRNOT00000059458	ENSNGAT00000011238	ENSMUGT00000000452	Pob_R013778	NA	ENSDORT00000007217
OG0001860	Siva1-201	NA	ENSFDAT00000023850	NA	ENST00000329967	ENSSTOT00000014617	ENSJJAT00000026494	ENSMUST00000021728	ENSRNOT00000031788	ENSNGAT00000023101	ENSMUGT00000030965	Pob_R011743	ENSCLAT00000008711	ENSDORT00000030323
OG0001862	Tomm40-201	ENSCPOT00000023991	ENSFDAT00000012529	NA	ENST00000252487	NA	ENSJJAT00000018846	ENSMUST00000032555	ENSRNOT00000025281	ENSNGAT00000005079	ENSMUGT00000001042	Pob_R018532	ENSCLAT00000001797	ENSDORT00000036022
OG0001863	Rbm3-201	ENSCPOT00000003597	ENSFDAT00000011243	NA	ENST00000376755	ENSSTOT00000022536	ENSJJAT00000015355	ENSMUST00000040010	ENSRNOT00000007367	ENSNGAT00000016094	ENSMUGT00000021782	NA	ENSCLAT00000004154	ENSDORT00000000182
OG0001871	Cdc27-203	ENSCPOT00000043842	NA	ENSODET00000008432	ENST00000531206	ENSSTOT00000007818	NA	ENSMUST00000106962	ENSRNOT00000007963	ENSNGAT00000019194	ENSMUGT00000003143	Pob_R004131	ENSCLAT00000005826	ENSDORT00000027953
OG0001872	Plin2-201	NA	ENSFDAT00000007871	ENSODET00000019692	ENST00000276914	ENSSTOT00000041536	ENSJJAT00000017784	ENSMUST00000000466	ENSRNOT00000009749	ENSNGAT00000016564	ENSMUGT00000025602	Pob_R010510	ENSCLAT00000009686	NA
OG0001874	Atpaf1-203	ENSCPOT00000042956	ENSFDAT00000017435	ENSODET00000014419	ENST00000371937	ENSSTOT00000005414	NA	ENSMUST00000176047	ENSRNOT00000013533	ENSNGAT00000002497	ENSMUGT00000014288	Pob_R007702	ENSCLAT00000009411	ENSDORT00000007212
OG0001876	Anxa2-201	ENSCPOT00000006465	ENSFDAT00000004857	NA	ENST00000332680	ENSSTOT00000028192	ENSJJAT00000009268	ENSMUST00000034756	ENSRNOT00000038677	ENSNGAT00000025990	ENSMUGT00000005452	Pob_R003397	ENSCLAT00000010344	NA
OG0001878	Tex2-201	ENSCPOT00000042274	NA	NA	ENST00000258991	ENSSTOT00000025436	ENSJJAT00000013354	ENSMUST00000042780	ENSRNOT00000055114	ENSNGAT00000005205	ENSMUGT00000023959	Pob_R004159	ENSCLAT00000009448	ENSDORT00000025559
OG0001882	Trib1-201	ENSCPOT00000036080	ENSFDAT00000025581	NA	ENST00000311922	ENSSTOT00000023063	NA	ENSMUST00000067543	ENSRNOT00000005885	ENSNGAT00000023919	ENSMUGT00000009337	Pob_R019619	ENSCLAT00000002854	ENSDORT00000030229
OG0001884	Tfap2c-202	ENSCPOT00000021080	ENSFDAT00000012073	NA	ENST00000201031	ENSSTOT00000030754	NA	ENSMUST00000099058	ENSRNOT00000006991	ENSNGAT00000027877	ENSMUGT00000000097	Pob_R005025	ENSCLAT00000012245	ENSDORT00000035249
OG0001885	Cisd2-201	ENSCPOT00000041495	ENSFDAT00000018584	NA	ENST00000503643	ENSSTOT00000001404	NA	ENSMUST00000029815	ENSRNOT00000074632	ENSNGAT00000026616	ENSMUGT00000010221	Pob_R020901	ENSCLAT00000002695	ENSDORT00000028087
OG0001891	Birc5-201	ENSCPOT00000039725	ENSFDAT00000020178	ENSODET00000026950	ENST00000301633	ENSSTOT00000019877	NA	ENSMUST00000081387	ENSRNOT00000072387	NA	ENSMUGT00000014534	Pob_R004294	ENSCLAT00000017594	ENSDORT00000004314
OG0001892	Ptdss2-201	ENSCPOT00000008956	ENSFDAT00000015744	ENSODET00000019559	ENST00000308020	ENSSTOT00000025999	NA	ENSMUST00000026568	ENSRNOT00000021925	ENSNGAT00000021857	ENSMUGT00000016189	Pob_R014847	ENSCLAT00000004646	ENSDORT00000030878
OG0001893	Aprt-201	ENSCPOT00000024784	ENSFDAT00000013777	NA	ENST00000378364	ENSSTOT00000010849	ENSJJAT00000023368	ENSMUST00000006764	ENSRNOT00000064180	NA	ENSMUGT00000013654	Pob_R005646	ENSCLAT00000003327	ENSDORT00000035251
OG0001896	Prkra-201	NA	ENSFDAT00000028903	NA	ENST00000325748	ENSSTOT00000006153	ENSJJAT00000015460	ENSMUST00000002808	ENSRNOT00000015624	ENSNGAT00000028877	ENSMUGT00000010867	Pob_R006419	ENSCLAT00000015157	ENSDORT00000013338
OG0001897	Pigp-204	NA	ENSFDAT00000011911	ENSODET00000015312	ENST00000464265	ENSSTOT00000010947	ENSJJAT00000029187	ENSMUST00000113914	ENSRNOT00000068743	NA	ENSMUGT00000017386	Pob_R014641	ENSCLAT00000025996	ENSDORT00000005757
OG0001899	Elovl5-201	ENSCPOT00000004279	ENSFDAT00000010760	NA	ENST00000370918	NA	ENSJJAT00000012290	ENSMUST00000034904	ENSRNOT00000010409	ENSNGAT00000019465	ENSMUGT00000015971	Pob_R003459	ENSCLAT00000015938	ENSDORT00000014395
OG0001904	Mapk4-201	ENSCPOT00000010660	ENSFDAT00000024223	ENSODET00000025484	ENST00000400384	NA	NA	ENSMUST00000091851	ENSRNOT00000047271	ENSNGAT00000010217	ENSMUGT00000018724	Pob_R008129	ENSCLAT00000010679	ENSDORT00000029130
OG0001906	Grsf1-201	ENSCPOT00000011774	ENSFDAT00000011545	NA	ENST00000254799	ENSSTOT00000011567	ENSJJAT00000006081	ENSMUST00000078945	ENSRNOT00000004551	ENSNGAT00000029324	ENSMUGT00000012914	Pob_R005493	ENSCLAT00000004379	ENSDORT00000035967
OG0001911	Ska1-201	ENSCPOT00000013410	ENSFDAT00000003806	NA	ENST00000285116	ENSSTOT00000003360	NA	ENSMUST00000040188	ENSRNOT00000020637	ENSNGAT00000013476	ENSMUGT00000018702	Pob_R008128	ENSCLAT00000013880	ENSDORT00000013702
OG0001912	Osbpl2-201	ENSCPOT00000006976	ENSFDAT00000025080	ENSODET00000005280	ENST00000313733	ENSSTOT00000011354	ENSJJAT00000012822	ENSMUST00000040668	ENSRNOT00000087356	NA	ENSMUGT00000021616	Pob_R014314	ENSCLAT00000007827	NA
OG0001916	Tmem41b-201	ENSCPOT00000042900	ENSFDAT00000013236	NA	ENST00000299596	ENSSTOT00000031246	NA	ENSMUST00000094097	ENSRNOT00000016224	ENSNGAT00000027124	ENSMUGT00000027181	Pob_R001358	ENSCLAT00000024869	ENSDORT00000036193
OG0001921	Cnot9-201	ENSCPOT00000042885	ENSFDAT00000021202	NA	ENST00000627282	ENSSTOT00000014958	NA	ENSMUST00000087215	ENSRNOT00000021548	ENSNGAT00000016365	ENSMUGT00000004058	Pob_R012568	ENSCLAT00000019482	ENSDORT00000031473
OG0001922	D6Wsu163e-201	ENSCPOT00000008489	ENSFDAT00000022871	NA	ENST00000261250	ENSSTOT00000000533	ENSJJAT00000012763	ENSMUST00000032497	ENSRNOT00000089513	ENSNGAT00000023167	ENSMUGT00000033618	Pob_R013430	ENSCLAT00000018284	ENSDORT00000027304
OG0001923	Hbp1-202	ENSCPOT00000002408	ENSFDAT00000011227	NA	ENST00000222574	ENSSTOT00000013845	ENSJJAT00000018742	ENSMUST00000172314	ENSRNOT00000012004	ENSNGAT00000031303	ENSMUGT00000034478	Pob_R011792	ENSCLAT00000007467	ENSDORT00000010579
OG0001924	Nsmce2-203	ENSCPOT00000032867	ENSFDAT00000024398	NA	ENST00000287437	ENSSTOT00000020936	ENSJJAT00000020591	ENSMUST00000227173	ENSRNOT00000005376	NA	ENSMUGT00000009322	Pob_R019618	ENSCLAT00000002685	ENSDORT00000009203
OG0001927	Slc7a3-201	NA	ENSFDAT00000022321	ENSODET00000005301	ENST00000298085	ENSSTOT00000014262	ENSJJAT00000024523	ENSMUST00000073927	ENSRNOT00000076336	NA	ENSMUGT00000007592	Pob_R015626	ENSCLAT00000015421	ENSDORT00000015673
OG0001932	Srp68-201	ENSCPOT00000032086	ENSFDAT00000010086	NA	ENST00000307877	ENSSTOT00000021809	NA	ENSMUST00000021133	ENSRNOT00000012436	ENSNGAT00000015043	ENSMUGT00000001151	Pob_R004266	ENSCLAT00000020101	ENSDORT00000032241
OG0001933	Nr1i3-201	ENSCPOT00000015480	NA	ENSODET00000011667	ENST00000367979	ENSSTOT00000003812	ENSJJAT00000011127	ENSMUST00000005820	ENSRNOT00000049873	ENSNGAT00000015880	ENSMUGT00000022595	Pob_R018103	NA	ENSDORT00000023420
OG0001938	Cdyl-201	ENSCPOT00000005910	NA	ENSODET00000008266	ENST00000328908	ENSSTOT00000011190	ENSJJAT00000000773	ENSMUST00000075220	ENSRNOT00000048757	ENSNGAT00000031707	ENSMUGT00000025883	Pob_R012224	ENSCLAT00000004805	ENSDORT00000029791
OG0001940	Tsr2-201	ENSCPOT00000032416	ENSFDAT00000015569	NA	ENST00000375151	ENSSTOT00000032692	ENSJJAT00000005257	ENSMUST00000026295	ENSRNOT00000003540	ENSNGAT00000028189	ENSMUGT00000029244	Pob_R014206	ENSCLAT00000010610	ENSDORT00000025245
OG0001944	Map4k5-201	ENSCPOT00000014624	ENSFDAT00000018501	NA	ENST00000013125	ENSSTOT00000038865	ENSJJAT00000026924	ENSMUST00000049239	ENSRNOT00000006705	ENSNGAT00000022040	ENSMUGT00000033665	Pob_R000594	ENSCLAT00000018220	ENSDORT00000002900
OG0001951	4921524J17Rik-201	ENSCPOT00000010322	ENSFDAT00000005120	NA	ENST00000565112	ENSSTOT00000023304	ENSJJAT00000026908	ENSMUST00000047749	ENSRNOT00000023169	ENSNGAT00000012695	ENSMUGT00000034985	Pob_R020214	NA	ENSDORT00000009256
OG0001952	Med6-204	ENSCPOT00000012649	ENSFDAT00000028063	ENSODET00000020138	ENST00000615788	ENSSTOT00000036414	NA	ENSMUST00000161211	ENSRNOT00000009483	ENSNGAT00000000068	ENSMUGT00000030605	Pob_R010368	NA	ENSDORT00000014901
OG0001955	Dlst-201	NA	ENSFDAT00000029042	NA	ENST00000334220	ENSSTOT00000014606	ENSJJAT00000020004	ENSMUST00000053811	ENSRNOT00000007298	ENSNGAT00000015716	ENSMUGT00000019664	Pob_R010409	ENSCLAT00000006217	ENSDORT00000002154
OG0001958	Adprm-201	NA	ENSFDAT00000011111	NA	ENST00000379774	ENSSTOT00000008965	ENSJJAT00000025440	ENSMUST00000116363	ENSRNOT00000004560	ENSNGAT00000030818	ENSMUGT00000024993	Pob_R008990	ENSCLAT00000014247	ENSDORT00000013547
OG0001959	Cdc25b-201	ENSCPOT00000007295	ENSFDAT00000014765	ENSODET00000006891	ENST00000245960	NA	NA	ENSMUST00000028804	ENSRNOT00000051064	ENSNGAT00000012242	ENSMUGT00000016229	Pob_R012124	ENSCLAT00000015711	ENSDORT00000026876
OG0001960	Tox4-201	ENSCPOT00000027356	ENSFDAT00000018301	ENSODET00000001805	ENST00000448790	ENSSTOT00000001895	NA	ENSMUST00000022766	ENSRNOT00000017476	ENSNGAT00000026823	ENSMUGT00000023744	Pob_R008429	ENSCLAT00000003924	NA
OG0001962	Fbxo28-201	ENSCPOT00000043467	NA	ENSODET00000021512	ENST00000366862	ENSSTOT00000009416	ENSJJAT00000012095	ENSMUST00000051431	ENSRNOT00000000074	ENSNGAT00000008264	ENSMUGT00000034692	Pob_R015286	ENSCLAT00000003105	NA
OG0001966	Zfp410-201	ENSCPOT00000009688	ENSFDAT00000019091	NA	ENST00000442160	ENSSTOT00000022527	NA	ENSMUST00000045931	ENSRNOT00000014738	ENSNGAT00000000855	ENSMUGT00000020401	Pob_R010391	ENSCLAT00000005222	ENSDORT00000009293
OG0001969	Ing2-201	ENSCPOT00000012225	ENSFDAT00000028299	NA	ENST00000302327	NA	ENSJJAT00000029041	ENSMUST00000080353	ENSRNOT00000018689	ENSNGAT00000024145	ENSMUGT00000014219	Pob_R011181	ENSCLAT00000021892	ENSDORT00000015275
OG0001970	Ggps1-201	ENSCPOT00000047273	ENSFDAT00000021324	NA	ENST00000282841	ENSSTOT00000004254	NA	ENSMUST00000170957	ENSRNOT00000022483	ENSNGAT00000026561	ENSMUGT00000016553	Pob_R003530	ENSCLAT00000004527	ENSDORT00000008647
OG0001973	Stau1-204	ENSCPOT00000005626	NA	ENSODET00000008855	ENST00000371856	ENSSTOT00000003633	ENSJJAT00000025459	ENSMUST00000109238	ENSRNOT00000010633	ENSNGAT00000008675	ENSMUGT00000007004	Pob_R005065	NA	ENSDORT00000032860
OG0001979	Pdlim5-206	ENSCPOT00000040672	NA	NA	ENST00000514743	ENSSTOT00000042462	ENSJJAT00000004448	ENSMUST00000195975	ENSRNOT00000022387	ENSNGAT00000013204	ENSMUGT00000020518	Pob_R020851	ENSCLAT00000009245	ENSDORT00000026939
OG0001980	Fancl-201	ENSCPOT00000015704	ENSFDAT00000016692	NA	ENST00000402135	ENSSTOT00000036274	ENSJJAT00000000154	ENSMUST00000004120	ENSRNOT00000029513	NA	ENSMUGT00000023459	Pob_R020089	ENSCLAT00000016678	ENSDORT00000007614
OG0001981	Rp9-201	NA	ENSFDAT00000030221	ENSODET00000010091	ENST00000297157	ENSSTOT00000032301	ENSJJAT00000000652	ENSMUST00000034763	ENSRNOT00000065367	ENSNGAT00000000520	ENSMUGT00000029584	Pob_R002500	ENSCLAT00000000957	NA
OG0001982	Gnpnat1-202	ENSCPOT00000046490	ENSFDAT00000029335	ENSODET00000010749	ENST00000216410	ENSSTOT00000014513	NA	ENSMUST00000226276	ENSRNOT00000012036	ENSNGAT00000021995	ENSMUGT00000014316	Pob_R012615	ENSCLAT00000013014	NA
OG0001983	Cdh11-201	NA	ENSFDAT00000013985	ENSODET00000022777	ENST00000268603	ENSSTOT00000011816	ENSJJAT00000015725	ENSMUST00000075190	ENSRNOT00000018535	ENSNGAT00000000847	ENSMUGT00000020414	Pob_R020331	ENSCLAT00000024599	ENSDORT00000002620
OG0001992	Sypl-202	ENSCPOT00000039353	ENSFDAT00000028676	ENSODET00000002583	ENST00000011473	NA	NA	ENSMUST00000076698	ENSRNOT00000087513	ENSNGAT00000028482	ENSMUGT00000012071	Pob_R011803	ENSCLAT00000014210	ENSDORT00000000228
OG0001993	Armcx3-201	ENSCPOT00000031645	ENSFDAT00000028669	ENSODET00000003745	ENST00000341189	ENSSTOT00000009082	ENSJJAT00000029711	ENSMUST00000081834	ENSRNOT00000088760	ENSNGAT00000011063	ENSMUGT00000034870	Pob_R018751	ENSCLAT00000003157	NA
OG0001996	Ilf3-204	ENSCPOT00000013866	ENSFDAT00000016882	ENSODET00000021944	ENST00000449870	ENSSTOT00000031439	NA	ENSMUST00000213603	ENSRNOT00000085320	NA	ENSMUGT00000028164	Pob_R002533	ENSCLAT00000016979	ENSDORT00000015232
OG0001997	Snrpb2-201	ENSCPOT00000045998	ENSFDAT00000015153	ENSODET00000016767	ENST00000246071	NA	ENSJJAT00000011749	ENSMUST00000008477	ENSRNOT00000006900	ENSNGAT00000011551	ENSMUGT00000026680	Pob_R003765	NA	ENSDORT00000025667
OG0001999	Prkar1a-201	ENSCPOT00000004204	ENSFDAT00000002695	NA	ENST00000358598	NA	ENSJJAT00000024314	ENSMUST00000049527	ENSRNOT00000071153	ENSNGAT00000032079	ENSMUGT00000034420	Pob_R004187	ENSCLAT00000003934	ENSDORT00000035111
OG0002000	Impdh2-201	ENSCPOT00000010045	ENSFDAT00000023729	NA	ENST00000326739	ENSSTOT00000031178	ENSJJAT00000030144	ENSMUST00000081111	ENSRNOT00000047717	ENSNGAT00000001389	ENSMUGT00000025101	Pob_R007399	ENSCLAT00000015985	ENSDORT00000004361
OG0002001	Eif4e2-201	ENSCPOT00000038437	ENSFDAT00000004813	NA	ENST00000258416	ENSSTOT00000031225	ENSJJAT00000029322	ENSMUST00000050876	ENSRNOT00000085476	ENSNGAT00000031272	ENSMUGT00000030345	Pob_R003119	ENSCLAT00000012803	ENSDORT00000026081
OG0002002	Nck1-202	ENSCPOT00000038488	NA	ENSODET00000025095	ENST00000288986	ENSSTOT00000001864	ENSJJAT00000014248	ENSMUST00000116522	ENSRNOT00000020330	ENSNGAT00000019768	ENSMUGT00000015833	Pob_R007289	NA	ENSDORT00000014329
OG0002007	Qrich1-201	NA	ENSFDAT00000021218	ENSODET00000025177	ENST00000357496	ENSSTOT00000001813	NA	ENSMUST00000006851	ENSRNOT00000080778	ENSNGAT00000000585	ENSMUGT00000025061	Pob_R007398	ENSCLAT00000016894	ENSDORT00000004362
OG0002011	Vps36-201	ENSCPOT00000008394	ENSFDAT00000018716	ENSODET00000001178	ENST00000378060	NA	ENSJJAT00000030686	ENSMUST00000033866	ENSRNOT00000016995	NA	ENSMUGT00000034848	Pob_R010167	ENSCLAT00000004837	ENSDORT00000003532
OG0002013	Vegfb-201	ENSCPOT00000046941	ENSFDAT00000017399	ENSODET00000022879	ENST00000309422	ENSSTOT00000014289	ENSJJAT00000006235	ENSMUST00000025914	ENSRNOT00000050891	NA	ENSMUGT00000005800	NA	ENSCLAT00000024629	ENSDORT00000001629
OG0002016	Rheb-201	ENSCPOT00000047149	ENSFDAT00000026107	ENSODET00000013658	ENST00000262187	ENSSTOT00000004541	NA	ENSMUST00000030787	ENSRNOT00000071737	ENSNGAT00000031101	ENSMUGT00000005674	Pob_R021592	ENSCLAT00000001840	ENSDORT00000010304
OG0002018	Laptm4b-201	ENSCPOT00000019904	ENSFDAT00000017171	ENSODET00000005147	ENST00000445593	ENSSTOT00000019572	NA	ENSMUST00000022867	ENSRNOT00000008969	ENSNGAT00000006105	ENSMUGT00000000908	NA	ENSCLAT00000008176	ENSDORT00000025922
OG0002019	Ass1-201	ENSCPOT00000026419	ENSFDAT00000017488	NA	ENST00000352480	ENSSTOT00000037576	ENSJJAT00000014364	ENSMUST00000102840	ENSRNOT00000012075	ENSNGAT00000001485	ENSMUGT00000014657	Pob_R018384	ENSCLAT00000014584	ENSDORT00000010866
OG0002020	Strbp-201	ENSCPOT00000009906	NA	NA	ENST00000348403	ENSSTOT00000004799	ENSJJAT00000009520	ENSMUST00000028279	ENSRNOT00000066377	ENSNGAT00000018477	ENSMUGT00000031415	Pob_R018285	ENSCLAT00000015914	ENSDORT00000024135
OG0002024	Prkab1-201	NA	ENSFDAT00000011995	ENSODET00000008601	ENST00000229328	ENSSTOT00000008618	NA	ENSMUST00000031486	ENSRNOT00000001508	ENSNGAT00000024342	ENSMUGT00000033850	Pob_R000809	ENSCLAT00000013264	ENSDORT00000031501
OG0002025	Pogk-204	ENSCPOT00000042816	ENSFDAT00000010896	ENSODET00000002535	ENST00000367875	ENSSTOT00000026364	ENSJJAT00000028656	ENSMUST00000135673	ENSRNOT00000045056	ENSNGAT00000009709	ENSMUGT00000019214	Pob_R013010	ENSCLAT00000007134	NA
OG0002027	Eif6-201	ENSCPOT00000032431	NA	NA	ENST00000374436	ENSSTOT00000013106	ENSJJAT00000007224	ENSMUST00000029142	ENSRNOT00000073492	ENSNGAT00000000684	ENSMUGT00000010402	Pob_R005207	ENSCLAT00000001156	ENSDORT00000001418
OG0002028	Agfg1-207	ENSCPOT00000047727	ENSFDAT00000013436	NA	ENST00000409979	ENSSTOT00000038201	ENSJJAT00000021264	ENSMUST00000190046	ENSRNOT00000021309	NA	ENSMUGT00000035764	Pob_R002764	ENSCLAT00000011331	ENSDORT00000030849
OG0002030	Med12l-204	NA	ENSFDAT00000009521	ENSODET00000001626	ENST00000474524	ENSSTOT00000041268	NA	ENSMUST00000164225	ENSRNOT00000084020	ENSNGAT00000013254	ENSMUGT00000017944	Pob_R015581	ENSCLAT00000007946	ENSDORT00000016441
OG0002036	Chchd3-201	ENSCPOT00000045956	ENSFDAT00000015860	ENSODET00000013799	ENST00000423635	ENSSTOT00000037178	ENSJJAT00000023246	ENSMUST00000066379	ENSRNOT00000018001	NA	ENSMUGT00000009167	Pob_R007145	ENSCLAT00000013986	ENSDORT00000035806
OG0002039	G3bp2-202	ENSCPOT00000038484	NA	NA	ENST00000359707	ENSSTOT00000026866	ENSJJAT00000020473	ENSMUST00000164378	ENSRNOT00000003346	ENSNGAT00000018148	ENSMUGT00000007991	Pob_R005464	ENSCLAT00000004699	ENSDORT00000036803
OG0002040	Aldh9a1-201	ENSCPOT00000015496	ENSFDAT00000022520	ENSODET00000009120	ENST00000354775	ENSSTOT00000022772	ENSJJAT00000025759	ENSMUST00000028004	ENSRNOT00000005611	NA	ENSMUGT00000017486	Pob_R013004	ENSCLAT00000008835	ENSDORT00000012670
OG0002042	Tmem208-202	ENSCPOT00000040439	ENSFDAT00000016369	ENSODET00000021466	ENST00000304800	ENSSTOT00000016439	NA	ENSMUST00000098453	ENSRNOT00000021723	ENSNGAT00000014854	ENSMUGT00000022437	Pob_R011326	NA	ENSDORT00000013262
OG0002043	Rfc2-201	ENSCPOT00000012468	ENSFDAT00000023898	NA	ENST00000055077	ENSSTOT00000022809	NA	ENSMUST00000023867	ENSRNOT00000001989	ENSNGAT00000021657	ENSMUGT00000003582	Pob_R000989	ENSCLAT00000014232	ENSDORT00000012050
OG0002045	Mnat1-201	ENSCPOT00000014538	ENSFDAT00000014447	NA	ENST00000261245	ENSSTOT00000029453	ENSJJAT00000008701	ENSMUST00000021523	ENSRNOT00000010163	ENSNGAT00000016216	ENSMUGT00000026735	Pob_R000627	ENSCLAT00000004492	ENSDORT00000024593
OG0002052	Morf4l2-201	ENSCPOT00000039070	ENSFDAT00000011765	NA	ENST00000360458	ENSSTOT00000021672	NA	ENSMUST00000033797	ENSRNOT00000003247	ENSNGAT00000030103	ENSMUGT00000023051	Pob_R009313	ENSCLAT00000000726	ENSDORT00000027340
OG0002055	Ssc4d-203	ENSCPOT00000047734	ENSFDAT00000025153	ENSODET00000021454	ENST00000275560	ENSSTOT00000014048	ENSJJAT00000016527	ENSMUST00000111152	ENSRNOT00000001953	NA	ENSMUGT00000002174	Pob_R001006	ENSCLAT00000006505	NA
OG0002056	Gbe1-201	ENSCPOT00000006359	ENSFDAT00000019314	NA	ENST00000429644	ENSSTOT00000038152	ENSJJAT00000017592	ENSMUST00000023393	ENSRNOT00000084765	NA	ENSMUGT00000018141	Pob_R014489	ENSCLAT00000008496	ENSDORT00000012475
OG0002058	Lsm14a-201	ENSCPOT00000026256	ENSFDAT00000009481	NA	ENST00000433627	ENSSTOT00000032012	ENSJJAT00000021693	ENSMUST00000085585	ENSRNOT00000030186	ENSNGAT00000002423	ENSMUGT00000019793	Pob_R007853	NA	ENSDORT00000016325
OG0002059	BC005624-201	ENSCPOT00000009370	ENSFDAT00000014772	NA	ENST00000372447	NA	ENSJJAT00000024361	ENSMUST00000028205	ENSRNOT00000076637	ENSNGAT00000006130	ENSMUGT00000013556	Pob_R018391	ENSCLAT00000007765	ENSDORT00000000781
OG0002060	Tecr-202	ENSCPOT00000041709	ENSFDAT00000027920	NA	ENST00000596073	ENSSTOT00000024004	ENSJJAT00000002079	ENSMUST00000163837	ENSRNOT00000037608	ENSNGAT00000023986	ENSMUGT00000020994	Pob_R002688	ENSCLAT00000023170	ENSDORT00000015211
OG0002061	Cct4-204	ENSCPOT00000002113	ENSFDAT00000008716	NA	ENST00000394440	ENSSTOT00000041831	NA	ENSMUST00000173867	ENSRNOT00000012847	ENSNGAT00000031309	ENSMUGT00000007932	Pob_R020077	ENSCLAT00000021099	ENSDORT00000002541
OG0002062	Spg20-201	ENSCPOT00000047454	NA	NA	ENST00000355182	ENSSTOT00000014776	ENSJJAT00000031157	ENSMUST00000044116	ENSRNOT00000057978	ENSNGAT00000014398	ENSMUGT00000006616	Pob_R015554	ENSCLAT00000007257	ENSDORT00000028294
OG0002065	Mrpl49-201	ENSCPOT00000045386	ENSFDAT00000028613	NA	ENST00000279242	ENSSTOT00000003338	ENSJJAT00000019508	ENSMUST00000007482	ENSRNOT00000028475	ENSNGAT00000009957	ENSMUGT00000027984	Pob_R008595	ENSCLAT00000023995	ENSDORT00000003613
OG0002066	Crls1-201	ENSCPOT00000000453	ENSFDAT00000023917	ENSODET00000007133	ENST00000378863	NA	NA	ENSMUST00000028835	ENSRNOT00000028900	ENSNGAT00000000858	ENSMUGT00000023287	Pob_R012103	ENSCLAT00000018596	ENSDORT00000026416
OG0002067	Raly-201	ENSCPOT00000000312	ENSFDAT00000013965	NA	ENST00000246194	ENSSTOT00000039252	ENSJJAT00000009573	ENSMUST00000029120	ENSRNOT00000023429	ENSNGAT00000001762	ENSMUGT00000026199	Pob_R005222	ENSCLAT00000024843	ENSDORT00000013400
OG0002068	Arl6ip5-201	ENSCPOT00000035148	ENSFDAT00000025504	ENSODET00000009264	ENST00000273258	ENSSTOT00000028161	NA	ENSMUST00000044681	ENSRNOT00000010185	ENSNGAT00000014194	ENSMUGT00000011949	Pob_R004860	ENSCLAT00000004977	NA
OG0002069	C1qbp-201	ENSCPOT00000003724	ENSFDAT00000013721	NA	ENST00000225698	ENSSTOT00000003288	ENSJJAT00000023672	ENSMUST00000078528	ENSRNOT00000037517	ENSNGAT00000020143	ENSMUGT00000008791	Pob_R018794	ENSCLAT00000018493	NA
OG0002070	Phax-201	ENSCPOT00000042214	ENSFDAT00000020553	ENSODET00000008629	ENST00000297540	ENSSTOT00000002030	NA	ENSMUST00000008445	ENSRNOT00000019627	NA	ENSMUGT00000019655	Pob_R008251	ENSCLAT00000003734	ENSDORT00000034916
OG0002071	Azin1-201	ENSCPOT00000046251	ENSFDAT00000024000	NA	ENST00000337198	ENSSTOT00000008819	NA	ENSMUST00000065308	ENSRNOT00000007999	ENSNGAT00000028089	ENSMUGT00000002935	Pob_R019492	ENSCLAT00000009773	ENSDORT00000004402
OG0002074	Gigyf2-201	ENSCPOT00000034056	ENSFDAT00000016153	ENSODET00000013692	ENST00000409480	ENSSTOT00000011257	NA	ENSMUST00000027475	ENSRNOT00000076099	ENSNGAT00000029041	ENSMUGT00000030242	Pob_R003121	ENSCLAT00000014275	NA
OG0002079	Ftsj1-201	ENSCPOT00000042076	ENSFDAT00000015222	ENSODET00000013501	ENST00000348411	ENSSTOT00000023642	NA	ENSMUST00000033513	ENSRNOT00000006365	NA	ENSMUGT00000003904	Pob_R006029	ENSCLAT00000017046	ENSDORT00000000072
OG0002084	Pla2g12a-201	ENSCPOT00000004257	ENSFDAT00000013831	NA	ENST00000243501	ENSSTOT00000007362	NA	ENSMUST00000029629	ENSRNOT00000087287	ENSNGAT00000026015	ENSMUGT00000029800	Pob_R020936	ENSCLAT00000009629	ENSDORT00000034732
OG0002086	Dhps-201	ENSCPOT00000002341	ENSFDAT00000018571	ENSODET00000014727	ENST00000614126	ENSSTOT00000006898	NA	ENSMUST00000078665	ENSRNOT00000005656	NA	ENSMUGT00000018442	Pob_R002636	ENSCLAT00000018043	ENSDORT00000014790
OG0002087	Tsr1-201	ENSCPOT00000014978	ENSFDAT00000009767	ENSODET00000010762	ENST00000301364	ENSSTOT00000011830	ENSJJAT00000024690	ENSMUST00000045807	ENSRNOT00000003992	NA	ENSMUGT00000031929	Pob_R010568	ENSCLAT00000008056	NA
OG0002089	Psmd14-201	ENSCPOT00000005942	ENSFDAT00000001843	ENSODET00000021822	ENST00000409682	ENSSTOT00000014892	ENSJJAT00000013227	ENSMUST00000028278	ENSRNOT00000082769	ENSNGAT00000022738	ENSMUGT00000027070	Pob_R006521	NA	ENSDORT00000011046
OG0002090	Mcm6-201	ENSCPOT00000004658	ENSFDAT00000005915	NA	ENST00000264156	ENSSTOT00000013644	ENSJJAT00000012158	ENSMUST00000027601	ENSRNOT00000004969	ENSNGAT00000018513	ENSMUGT00000007676	Pob_R012648	ENSCLAT00000007687	ENSDORT00000013080
OG0002094	Slu7-201	ENSCPOT00000004533	ENSFDAT00000006202	NA	ENST00000297151	ENSSTOT00000015061	ENSJJAT00000013306	ENSMUST00000020681	ENSRNOT00000005132	ENSNGAT00000019237	ENSMUGT00000009139	Pob_R015008	ENSCLAT00000017515	NA
OG0002097	Sf3b4-201	ENSCPOT00000008342	ENSFDAT00000012938	NA	ENST00000271628	NA	ENSJJAT00000029008	ENSMUST00000076372	ENSRNOT00000028758	ENSNGAT00000020865	ENSMUGT00000015923	Pob_R009968	ENSCLAT00000023309	ENSDORT00000016366
OG0002103	Sucla2-201	ENSCPOT00000015107	ENSFDAT00000028012	NA	ENST00000643023	ENSSTOT00000003012	NA	ENSMUST00000022706	ENSRNOT00000065195	ENSNGAT00000023708	ENSMUGT00000026249	Pob_R000445	ENSCLAT00000010886	ENSDORT00000010320
OG0002105	Psat1-201	ENSCPOT00000035286	NA	NA	ENST00000376588	ENSSTOT00000027374	ENSJJAT00000010983	ENSMUST00000025542	ENSRNOT00000082442	ENSNGAT00000014751	ENSMUGT00000019500	Pob_R007517	ENSCLAT00000006081	ENSDORT00000016698
OG0002109	Dnajc2-201	ENSCPOT00000008187	ENSFDAT00000021764	ENSODET00000010937	ENST00000379263	ENSSTOT00000005190	NA	ENSMUST00000030771	ENSRNOT00000016909	NA	ENSMUGT00000003598	Pob_R006909	ENSCLAT00000012366	ENSDORT00000003632
OG0002115	Aimp2-201	ENSCPOT00000015000	ENSFDAT00000015705	NA	ENST00000223029	NA	ENSJJAT00000030154	ENSMUST00000031613	ENSRNOT00000001379	ENSNGAT00000024782	ENSMUGT00000033562	Pob_R013678	ENSCLAT00000014261	ENSDORT00000024788
OG0002116	Akr1b3-201	ENSCPOT00000001301	ENSFDAT00000009632	NA	ENST00000285930	NA	ENSJJAT00000030298	ENSMUST00000102980	ENSRNOT00000012879	ENSNGAT00000018330	ENSMUGT00000036781	Pob_R007139	ENSCLAT00000018152	ENSDORT00000011676
OG0002119	Smc2-201	ENSCPOT00000008264	ENSFDAT00000011608	NA	ENST00000286398	ENSSTOT00000005726	ENSJJAT00000031375	ENSMUST00000102915	ENSRNOT00000066226	NA	ENSMUGT00000033532	Pob_R019239	ENSCLAT00000015408	ENSDORT00000008581
OG0002123	Dlat-201	ENSCPOT00000033746	ENSFDAT00000013865	NA	ENST00000280346	ENSSTOT00000011131	NA	ENSMUST00000034567	ENSRNOT00000032152	ENSNGAT00000023519	ENSMUGT00000016280	Pob_R016077	ENSCLAT00000017672	ENSDORT00000033154
OG0002124	Taf11-201	ENSCPOT00000035400	ENSFDAT00000029978	ENSODET00000023425	ENST00000361288	ENSSTOT00000013557	NA	ENSMUST00000025057	ENSRNOT00000038195	ENSNGAT00000021710	ENSMUGT00000026160	Pob_R011987	ENSCLAT00000019642	NA
OG0002126	Apex1-201	ENSCPOT00000033707	ENSFDAT00000009908	ENSODET00000002233	ENST00000216714	ENSSTOT00000010106	NA	ENSMUST00000049411	ENSRNOT00000013176	ENSNGAT00000003509	ENSMUGT00000021579	Pob_R008402	ENSCLAT00000001360	ENSDORT00000001610
OG0002129	Crlf3-201	ENSCPOT00000008771	NA	NA	ENST00000324238	ENSSTOT00000012342	ENSJJAT00000028305	ENSMUST00000061283	ENSRNOT00000073071	ENSNGAT00000011832	ENSMUGT00000004220	Pob_R010659	ENSCLAT00000014100	ENSDORT00000015908
OG0002132	Cdkn2b-201	NA	ENSFDAT00000017660	ENSODET00000004852	ENST00000276925	ENSSTOT00000020787	ENSJJAT00000027185	ENSMUST00000097981	ENSRNOT00000008898	ENSNGAT00000015588	ENSMUGT00000020124	Pob_R007183	NA	ENSDORT00000028025
OG0002134	Kctd20-208	ENSCPOT00000037616	ENSFDAT00000020274	ENSODET00000023874	ENST00000373731	ENSSTOT00000011972	NA	ENSMUST00000168507	ENSRNOT00000000624	ENSNGAT00000021666	ENSMUGT00000032669	Pob_R011962	ENSCLAT00000016960	ENSDORT00000005519
OG0002140	Wwp1-201	ENSCPOT00000014552	ENSFDAT00000006208	ENSODET00000002744	ENST00000265428	ENSSTOT00000005244	ENSJJAT00000022442	ENSMUST00000035982	ENSRNOT00000009047	ENSNGAT00000025324	ENSMUGT00000010447	Pob_R014176	NA	NA
OG0002143	Ddx50-201	ENSCPOT00000002159	ENSFDAT00000020844	ENSODET00000020017	ENST00000373585	ENSSTOT00000024595	NA	ENSMUST00000020270	ENSRNOT00000000446	ENSNGAT00000005349	ENSMUGT00000022114	Pob_R012764	NA	ENSDORT00000007309
OG0002153	Pde6d-201	ENSCPOT00000046866	ENSFDAT00000009456	NA	ENST00000287600	ENSSTOT00000006191	NA	ENSMUST00000027444	ENSRNOT00000025262	ENSNGAT00000029563	ENSMUGT00000033399	Pob_R013880	ENSCLAT00000016304	ENSDORT00000014809
OG0002163	Hesx1-201	ENSCPOT00000012863	ENSFDAT00000028253	NA	ENST00000295934	ENSSTOT00000000371	ENSJJAT00000018101	ENSMUST00000035433	ENSRNOT00000019113	ENSNGAT00000020759	ENSMUGT00000003388	Pob_R017132	ENSCLAT00000006746	ENSDORT00000001467
OG0002164	Cops2-203	ENSCPOT00000003491	ENSFDAT00000005410	NA	ENST00000299259	ENSSTOT00000005354	ENSJJAT00000015047	ENSMUST00000110463	ENSRNOT00000012287	ENSNGAT00000011462	ENSMUGT00000007417	Pob_R003627	ENSCLAT00000019681	ENSDORT00000006941
OG0002167	Slc3a2-202	ENSCPOT00000013279	ENSFDAT00000015887	ENSODET00000004082	ENST00000377891	NA	ENSJJAT00000001431	ENSMUST00000170157	ENSRNOT00000025196	ENSNGAT00000018407	ENSMUGT00000002180	Pob_R012425	ENSCLAT00000000610	NA
OG0002169	Phldb3-201	ENSCPOT00000020101	ENSFDAT00000015579	ENSODET00000011717	ENST00000292140	ENSSTOT00000020688	ENSJJAT00000015735	ENSMUST00000073325	ENSRNOT00000083493	NA	ENSMUGT00000001777	Pob_R017350	ENSCLAT00000002183	ENSDORT00000002166
OG0002170	Ippk-201	ENSCPOT00000011353	ENSFDAT00000018114	ENSODET00000013009	ENST00000287996	ENSSTOT00000015217	NA	ENSMUST00000021817	ENSRNOT00000021022	ENSNGAT00000005270	ENSMUGT00000034034	Pob_R012936	ENSCLAT00000004376	ENSDORT00000004392
OG0002172	Nanp-201	ENSCPOT00000034995	ENSFDAT00000030440	NA	ENST00000304788	ENSSTOT00000002043	ENSJJAT00000020531	ENSMUST00000066640	ENSRNOT00000011315	ENSNGAT00000014986	ENSMUGT00000005385	Pob_R003821	ENSCLAT00000021622	ENSDORT00000027185
OG0002173	Zc3h14-204	ENSCPOT00000031187	ENSFDAT00000013709	NA	ENST00000251038	ENSSTOT00000013189	NA	ENSMUST00000110105	ENSRNOT00000040440	ENSNGAT00000022644	ENSMUGT00000035176	Pob_R001143	ENSCLAT00000014846	ENSDORT00000009065
OG0002176	Polr2c-202	ENSCPOT00000004603	ENSFDAT00000012080	ENSODET00000023356	ENST00000219252	NA	ENSJJAT00000029804	ENSMUST00000211939	ENSRNOT00000021639	NA	ENSMUGT00000036965	Pob_R020278	ENSCLAT00000020145	ENSDORT00000000081
OG0002180	Fn1-201	ENSCPOT00000012933	ENSFDAT00000009310	ENSODET00000011288	ENST00000354785	ENSSTOT00000002748	ENSJJAT00000027064	ENSMUST00000055226	ENSRNOT00000019772	NA	ENSMUGT00000030561	Pob_R004456	ENSCLAT00000006932	NA
OG0002183	Commd2-202	ENSCPOT00000047724	ENSFDAT00000027490	ENSODET00000013026	ENST00000473414	NA	ENSJJAT00000027608	ENSMUST00000160959	ENSRNOT00000022778	ENSNGAT00000023265	ENSMUGT00000008549	Pob_R015564	NA	ENSDORT00000006954
OG0002184	Cnih4-204	ENSCPOT00000035612	ENSFDAT00000011868	ENSODET00000019955	ENST00000465271	ENSSTOT00000043112	NA	ENSMUST00000134115	ENSRNOT00000004939	ENSNGAT00000023269	ENSMUGT00000028320	Pob_R015277	ENSCLAT00000002967	ENSDORT00000002621
OG0002186	Exoc5-207	ENSCPOT00000011859	ENSFDAT00000015185	NA	ENST00000413566	ENSSTOT00000034476	ENSJJAT00000031417	ENSMUST00000162175	ENSRNOT00000067735	ENSNGAT00000000354	ENSMUGT00000031742	Pob_R001051	ENSCLAT00000007534	ENSDORT00000009060
OG0002187	Rpl18-201	ENSCPOT00000023140	ENSFDAT00000021146	NA	ENST00000084795	ENSSTOT00000012261	NA	ENSMUST00000072503	ENSRNOT00000028555	ENSNGAT00000011503	ENSMUGT00000005609	Pob_R011841	ENSCLAT00000019614	ENSDORT00000010597
OG0002190	Sugt1-201	ENSCPOT00000003417	ENSFDAT00000010357	NA	ENST00000343788	ENSSTOT00000004167	ENSJJAT00000022339	ENSMUST00000054908	ENSRNOT00000017086	ENSNGAT00000029088	ENSMUGT00000022415	Pob_R013865	ENSCLAT00000003401	ENSDORT00000031822
OG0002191	Gtf2b-201	ENSCPOT00000035198	ENSFDAT00000016999	ENSODET00000007980	ENST00000370500	ENSSTOT00000030809	NA	ENSMUST00000029938	ENSRNOT00000089648	NA	ENSMUGT00000015700	Pob_R016103	ENSCLAT00000005538	ENSDORT00000008028
OG0002196	Dcun1d3-201	NA	ENSFDAT00000029785	ENSODET00000019133	ENST00000324344	ENSSTOT00000007083	NA	ENSMUST00000059851	ENSRNOT00000019167	ENSNGAT00000032511	ENSMUGT00000009465	Pob_R009376	ENSCLAT00000023370	ENSDORT00000032895
OG0002198	1110004F10Rik-201	ENSCPOT00000046153	NA	ENSODET00000004092	ENST00000228136	ENSSTOT00000001415	NA	ENSMUST00000032899	ENSRNOT00000090773	ENSNGAT00000030587	ENSMUGT00000029573	Pob_R009348	ENSCLAT00000024706	ENSDORT00000036091
OG0002201	Chmp5-201	ENSCPOT00000003511	ENSFDAT00000021497	NA	ENST00000223500	NA	ENSJJAT00000018391	ENSMUST00000030128	ENSRNOT00000011907	ENSNGAT00000001357	ENSMUGT00000025785	Pob_R017997	ENSCLAT00000004822	ENSDORT00000006280
OG0002202	Atg4b-201	ENSCPOT00000000136	ENSFDAT00000018974	ENSODET00000013398	ENST00000404914	ENSSTOT00000014736	NA	ENSMUST00000027502	ENSRNOT00000025529	ENSNGAT00000024111	ENSMUGT00000015324	Pob_R015308	ENSCLAT00000003220	NA
OG0002203	Plekha1-202	ENSCPOT00000040811	ENSFDAT00000001712	NA	ENST00000368990	NA	ENSJJAT00000024474	ENSMUST00000075181	ENSRNOT00000078244	ENSNGAT00000020465	ENSMUGT00000028142	Pob_R000309	ENSCLAT00000009754	ENSDORT00000027138
OG0002205	Cdkn2aip-202	ENSCPOT00000037585	ENSFDAT00000014028	NA	ENST00000504169	ENSSTOT00000020630	ENSJJAT00000000298	ENSMUST00000212175	ENSRNOT00000030519	ENSNGAT00000001290	ENSMUGT00000014213	Pob_R011180	ENSCLAT00000017768	ENSDORT00000029910
OG0002206	Gdap2-202	ENSCPOT00000012720	NA	ENSODET00000001330	ENST00000369443	ENSSTOT00000028272	NA	ENSMUST00000106997	ENSRNOT00000026953	ENSNGAT00000003670	ENSMUGT00000004192	Pob_R003104	ENSCLAT00000012959	ENSDORT00000001080
OG0002208	Ctnnbl1-201	ENSCPOT00000038577	ENSFDAT00000019728	NA	ENST00000621317	ENSSTOT00000000180	ENSJJAT00000030621	ENSMUST00000029178	ENSRNOT00000066808	ENSNGAT00000022619	ENSMUGT00000028287	Pob_R005176	ENSCLAT00000014856	ENSDORT00000029995
OG0002212	Cbln1-201	ENSCPOT00000038019	ENSFDAT00000010318	NA	ENST00000219197	ENSSTOT00000029177	ENSJJAT00000027680	ENSMUST00000034076	ENSRNOT00000000011	ENSNGAT00000015792	ENSMUGT00000006470	Pob_R020227	ENSCLAT00000020698	NA
OG0002213	Pbk-201	ENSCPOT00000010924	ENSFDAT00000022562	ENSODET00000013143	ENST00000522944	ENSSTOT00000025359	NA	ENSMUST00000022612	ENSRNOT00000064306	ENSNGAT00000031873	ENSMUGT00000031419	Pob_R000381	ENSCLAT00000022035	NA
OG0002215	Thoc5-201	ENSCPOT00000011075	NA	NA	ENST00000397871	ENSSTOT00000038484	ENSJJAT00000012783	ENSMUST00000038237	ENSRNOT00000011281	ENSNGAT00000001116	ENSMUGT00000032729	Pob_R008706	ENSCLAT00000015721	ENSDORT00000012422
OG0002216	Ube2n-201	ENSCPOT00000036629	ENSFDAT00000029984	NA	ENST00000318066	ENSSTOT00000002162	ENSJJAT00000013679	ENSMUST00000099329	ENSRNOT00000089874	ENSNGAT00000017129	ENSMUGT00000031089	Pob_R013223	NA	ENSDORT00000024213
OG0002219	Slc25a3-206	ENSCPOT00000032488	ENSFDAT00000008748	ENSODET00000013704	ENST00000228318	NA	ENSJJAT00000015934	ENSMUST00000170810	ENSRNOT00000080824	NA	ENSMUGT00000032190	Pob_R013194	ENSCLAT00000010624	ENSDORT00000011432
OG0002220	Csrp2-207	ENSCPOT00000033003	ENSFDAT00000018189	ENSODET00000011524	ENST00000552330	ENSSTOT00000010874	NA	ENSMUST00000220409	ENSRNOT00000067011	NA	ENSMUGT00000030551	Pob_R019995	ENSCLAT00000013035	ENSDORT00000012441
OG0002223	Mtx2-201	ENSCPOT00000011202	ENSFDAT00000024539	ENSODET00000010972	ENST00000249442	ENSSTOT00000014688	NA	ENSMUST00000028511	ENSRNOT00000002134	ENSNGAT00000027031	ENSMUGT00000014293	Pob_R006428	ENSCLAT00000017066	ENSDORT00000003848
OG0002224	D17Wsu92e-201	ENSCPOT00000010803	NA	NA	ENST00000374023	ENSSTOT00000028150	ENSJJAT00000023718	ENSMUST00000075076	ENSRNOT00000059426	ENSNGAT00000027305	ENSMUGT00000026001	Pob_R011989	ENSCLAT00000014674	ENSDORT00000031633
OG0002225	Rtca-201	ENSCPOT00000009381	NA	ENSODET00000009479	ENST00000260563	NA	ENSJJAT00000019898	ENSMUST00000000348	ENSRNOT00000020149	ENSNGAT00000014107	ENSMUGT00000020678	Pob_R005261	ENSCLAT00000008890	ENSDORT00000005446
OG0002226	Ccdc157-201	ENSCPOT00000015137	ENSFDAT00000021079	ENSODET00000003379	ENST00000338306	ENSSTOT00000013901	ENSJJAT00000026801	ENSMUST00000093381	ENSRNOT00000006911	NA	ENSMUGT00000026488	Pob_R008720	NA	ENSDORT00000005615
OG0002229	Wac-207	ENSCPOT00000047029	NA	ENSODET00000005942	ENST00000354911	ENSSTOT00000013841	NA	ENSMUST00000167020	ENSRNOT00000058852	ENSNGAT00000024594	ENSMUGT00000035155	Pob_R004627	ENSCLAT00000012797	ENSDORT00000024285
OG0002232	Rgs12-202	ENSCPOT00000033635	ENSFDAT00000017888	ENSODET00000015933	ENST00000336727	ENSSTOT00000028433	NA	ENSMUST00000087684	ENSRNOT00000040215	ENSNGAT00000026190	ENSMUGT00000025519	Pob_R008775	NA	ENSDORT00000036588
OG0002233	Rcl1-201	ENSCPOT00000015503	ENSFDAT00000006618	ENSODET00000005594	ENST00000381750	ENSSTOT00000000023	NA	ENSMUST00000064393	ENSRNOT00000048910	ENSNGAT00000019449	ENSMUGT00000022035	Pob_R005441	ENSCLAT00000010923	ENSDORT00000015645
OG0002235	Mmadhc-201	ENSCPOT00000007764	ENSFDAT00000024292	NA	ENST00000422782	ENSSTOT00000022227	NA	ENSMUST00000102769	ENSRNOT00000066058	ENSNGAT00000010238	ENSMUGT00000017717	Pob_R018237	ENSCLAT00000003026	ENSDORT00000000305
OG0002239	Eif4enif1-203	ENSCPOT00000033739	ENSFDAT00000019141	NA	ENST00000330125	ENSSTOT00000014200	NA	ENSMUST00000110049	ENSRNOT00000024993	ENSNGAT00000022182	ENSMUGT00000025349	Pob_R008740	ENSCLAT00000014728	ENSDORT00000000184
OG0002243	Arhgef2-201	ENSCPOT00000039184	ENSFDAT00000016528	ENSODET00000015613	ENST00000462460	ENSSTOT00000000629	NA	ENSMUST00000029694	ENSRNOT00000081531	NA	ENSMUGT00000011887	Pob_R015942	ENSCLAT00000020022	ENSDORT00000029170
OG0002244	Cryz-201	ENSCPOT00000006587	ENSFDAT00000012893	NA	ENST00000340866	ENSSTOT00000005191	ENSJJAT00000000954	ENSMUST00000029850	ENSRNOT00000032808	ENSNGAT00000011320	ENSMUGT00000019790	Pob_R015399	ENSCLAT00000006553	ENSDORT00000002722
OG0002245	Poldip2-201	ENSCPOT00000003198	ENSFDAT00000017146	NA	ENST00000540200	ENSSTOT00000042206	ENSJJAT00000020922	ENSMUST00000001127	ENSRNOT00000013100	ENSNGAT00000011939	ENSMUGT00000019163	Pob_R010639	ENSCLAT00000015637	ENSDORT00000002565
OG0002250	Tnfaip1-201	ENSCPOT00000048286	ENSFDAT00000023549	ENSODET00000015189	ENST00000226225	ENSSTOT00000007560	NA	ENSMUST00000017759	ENSRNOT00000012245	ENSNGAT00000026004	ENSMUGT00000019180	Pob_R010640	ENSCLAT00000015263	ENSDORT00000027080
OG0002251	Ctdnep1-201	ENSCPOT00000035035	ENSFDAT00000011563	NA	ENST00000318988	ENSSTOT00000024328	ENSJJAT00000000729	ENSMUST00000108593	ENSRNOT00000023379	ENSNGAT00000024022	ENSMUGT00000022023	NA	ENSCLAT00000016272	ENSDORT00000005230
OG0002253	Gtpbp4-204	ENSCPOT00000013876	ENSFDAT00000002479	NA	ENST00000360803	NA	ENSJJAT00000011341	ENSMUST00000222098	ENSRNOT00000074389	ENSNGAT00000019507	ENSMUGT00000036860	Pob_R003510	ENSCLAT00000016634	ENSDORT00000010885
OG0002257	Prdx2-201	ENSCPOT00000021349	ENSFDAT00000023522	ENSODET00000013711	ENST00000301522	NA	NA	ENSMUST00000005292	ENSRNOT00000004799	ENSNGAT00000029855	ENSMUGT00000018730	Pob_R002644	ENSCLAT00000020525	ENSDORT00000009005
OG0002265	Anxa3-201	ENSCPOT00000012975	ENSFDAT00000016857	NA	ENST00000264908	ENSSTOT00000022415	ENSJJAT00000015724	ENSMUST00000031447	ENSRNOT00000068134	ENSNGAT00000008132	ENSMUGT00000033140	Pob_R007067	ENSCLAT00000006171	ENSDORT00000023633
OG0002267	Zdhhc6-205	ENSCPOT00000006225	ENSFDAT00000004583	ENSODET00000013581	ENST00000369405	ENSSTOT00000013840	NA	ENSMUST00000224291	ENSRNOT00000087680	ENSNGAT00000015805	ENSMUGT00000016283	Pob_R021431	ENSCLAT00000025446	NA
OG0002274	Rnf14-201	ENSCPOT00000002757	ENSFDAT00000027980	NA	ENST00000347642	ENSSTOT00000016510	NA	ENSMUST00000072376	ENSRNOT00000075159	ENSNGAT00000014307	ENSMUGT00000032492	Pob_R002978	ENSCLAT00000020709	ENSDORT00000010855
OG0002278	Rbm18-201	ENSCPOT00000038954	ENSFDAT00000028866	ENSODET00000002697	ENST00000417201	NA	NA	ENSMUST00000028251	ENSRNOT00000009706	ENSNGAT00000000046	ENSMUGT00000003769	Pob_R018309	ENSCLAT00000015843	ENSDORT00000028281
OG0002284	Mapk8ip3-203	ENSCPOT00000005411	ENSFDAT00000004598	NA	ENST00000610761	ENSSTOT00000003759	ENSJJAT00000014299	ENSMUST00000115229	ENSRNOT00000042066	ENSNGAT00000028535	ENSMUGT00000024284	Pob_R015119	ENSCLAT00000021583	NA
OG0002290	Ddit3-201	ENSCPOT00000012996	ENSFDAT00000012052	ENSODET00000002370	ENST00000551116	NA	ENSJJAT00000013851	ENSMUST00000026475	ENSRNOT00000008941	NA	ENSMUGT00000011525	Pob_R020378	ENSCLAT00000013725	ENSDORT00000007130
OG0002293	Arhgef19-201	NA	NA	ENSODET00000022730	ENST00000270747	ENSSTOT00000028284	ENSJJAT00000027446	ENSMUST00000006618	ENSRNOT00000067574	ENSNGAT00000024079	ENSMUGT00000020164	Pob_R001727	ENSCLAT00000003835	ENSDORT00000001956
OG0002296	Stx5a-201	ENSCPOT00000046432	ENSFDAT00000016422	ENSODET00000004228	ENST00000294179	ENSSTOT00000004481	ENSJJAT00000030001	ENSMUST00000010254	ENSRNOT00000025664	NA	ENSMUGT00000002407	Pob_R012427	ENSCLAT00000000895	NA
OG0002297	Tmem50a-201	ENSCPOT00000031070	ENSFDAT00000030167	NA	ENST00000374358	ENSSTOT00000021012	ENSJJAT00000017235	ENSMUST00000030626	ENSRNOT00000023221	ENSNGAT00000019954	ENSMUGT00000021735	Pob_R001632	NA	ENSDORT00000013838
OG0002298	Dazap2-201	ENSCPOT00000038931	ENSFDAT00000028214	ENSODET00000015415	ENST00000549555	ENSSTOT00000028254	ENSJJAT00000024958	ENSMUST00000000356	ENSRNOT00000006239	NA	ENSMUGT00000019341	Pob_R011667	ENSCLAT00000001158	ENSDORT00000034847
OG0002301	Gja1-201	ENSCPOT00000015396	ENSFDAT00000022326	NA	ENST00000282561	ENSSTOT00000023616	ENSJJAT00000005193	ENSMUST00000068581	ENSRNOT00000001054	NA	ENSMUGT00000018213	Pob_R021148	ENSCLAT00000016790	ENSDORT00000028470
OG0002302	Bag2-201	ENSCPOT00000037572	ENSFDAT00000017531	NA	ENST00000370693	ENSSTOT00000010959	ENSJJAT00000024743	ENSMUST00000044691	ENSRNOT00000016948	ENSNGAT00000024786	ENSMUGT00000037421	Pob_R006807	NA	ENSDORT00000008361
OG0002303	Med21-201	ENSCPOT00000033877	ENSFDAT00000013945	ENSODET00000014742	ENST00000546323	NA	ENSJJAT00000017722	ENSMUST00000032429	ENSRNOT00000002500	ENSNGAT00000000442	ENSMUGT00000027928	Pob_R006379	ENSCLAT00000024412	NA
OG0002306	Cpsf6-206	ENSCPOT00000015348	ENSFDAT00000027936	NA	ENST00000266679	ENSSTOT00000014133	ENSJJAT00000017757	ENSMUST00000176670	ENSRNOT00000008193	ENSNGAT00000020243	ENSMUGT00000024489	Pob_R019949	ENSCLAT00000014864	ENSDORT00000002950
OG0002307	Tpx2-201	ENSCPOT00000009096	NA	ENSODET00000016942	ENST00000340513	ENSSTOT00000007668	ENSJJAT00000025098	ENSMUST00000028969	ENSRNOT00000010851	ENSNGAT00000029828	ENSMUGT00000017316	Pob_R011567	ENSCLAT00000024553	ENSDORT00000025199
OG0002309	Cybc1-201	ENSCPOT00000047278	ENSFDAT00000006769	ENSODET00000011168	ENST00000583617	ENSSTOT00000020970	NA	ENSMUST00000038709	ENSRNOT00000054922	ENSNGAT00000028226	ENSMUGT00000025976	Pob_R004376	ENSCLAT00000007499	ENSDORT00000029482
OG0002312	Ola1-201	ENSCPOT00000046426	ENSFDAT00000028556	ENSODET00000012309	ENST00000409546	ENSSTOT00000015549	NA	ENSMUST00000028517	ENSRNOT00000026040	ENSNGAT00000022751	ENSMUGT00000036440	Pob_R006450	ENSCLAT00000012664	NA
OG0002314	Taf7-201	ENSCPOT00000031190	NA	NA	ENST00000313368	ENSSTOT00000012026	ENSJJAT00000030914	ENSMUST00000066272	ENSRNOT00000027125	ENSNGAT00000027629	ENSMUGT00000012406	Pob_R002961	ENSCLAT00000016252	ENSDORT00000036465
OG0002315	Apob-202	ENSCPOT00000004984	ENSFDAT00000029175	ENSODET00000011364	ENST00000233242	ENSSTOT00000029448	NA	ENSMUST00000037811	ENSRNOT00000046811	NA	ENSMUGT00000001311	Pob_R002415	ENSCLAT00000011817	ENSDORT00000033867
OG0002317	Map2k4-201	ENSCPOT00000014610	NA	ENSODET00000001816	ENST00000415385	ENSSTOT00000026998	NA	ENSMUST00000046963	ENSRNOT00000005293	ENSNGAT00000029949	ENSMUGT00000014636	Pob_R008982	ENSCLAT00000016262	ENSDORT00000034722
OG0002319	Lypla2-201	ENSCPOT00000043733	NA	NA	ENST00000374514	ENSSTOT00000011921	ENSJJAT00000007714	ENSMUST00000067567	ENSRNOT00000014415	ENSNGAT00000019386	ENSMUGT00000028421	Pob_R001649	ENSCLAT00000016018	ENSDORT00000011119
OG0002320	Glipr2-201	ENSCPOT00000013459	ENSFDAT00000003873	NA	ENST00000377960	ENSSTOT00000038863	ENSJJAT00000023199	ENSMUST00000030202	ENSRNOT00000019916	ENSNGAT00000022786	ENSMUGT00000033652	Pob_R012991	ENSCLAT00000002219	NA
OG0002323	Mosmo-201	ENSCPOT00000037883	ENSFDAT00000012863	ENSODET00000016742	ENST00000542527	NA	NA	ENSMUST00000060175	ENSRNOT00000089361	ENSNGAT00000031558	ENSMUGT00000010235	Pob_R009388	ENSCLAT00000015355	ENSDORT00000031713
OG0002325	Khdc4-201	ENSCPOT00000004922	ENSFDAT00000029390	ENSODET00000013043	ENST00000368321	ENSSTOT00000004744	NA	ENSMUST00000029696	ENSRNOT00000027385	ENSNGAT00000015364	ENSMUGT00000011821	Pob_R015941	ENSCLAT00000015476	ENSDORT00000014600
OG0002327	Selenoi-203	ENSCPOT00000046015	ENSFDAT00000011281	ENSODET00000010663	ENST00000260585	ENSSTOT00000001627	NA	ENSMUST00000145167	ENSRNOT00000085937	ENSNGAT00000023982	ENSMUGT00000037329	Pob_R002449	ENSCLAT00000021085	ENSDORT00000013111
OG0002333	Tarbp2-201	ENSCPOT00000031780	ENSFDAT00000016009	ENSODET00000018432	ENST00000266987	ENSSTOT00000041128	NA	ENSMUST00000023813	ENSRNOT00000064661	ENSNGAT00000022926	ENSMUGT00000017698	Pob_R014769	ENSCLAT00000013434	NA
OG0002334	Rbm5-214	ENSCPOT00000008226	ENSFDAT00000003542	NA	ENST00000347869	ENSSTOT00000032652	ENSJJAT00000010144	ENSMUST00000182659	ENSRNOT00000024529	ENSNGAT00000014505	ENSMUGT00000023639	Pob_R007370	ENSCLAT00000011551	ENSDORT00000028299
OG0002335	Suv39h2-201	ENSCPOT00000008569	ENSFDAT00000014653	ENSODET00000004190	ENST00000354919	ENSSTOT00000032290	ENSJJAT00000013854	ENSMUST00000027956	ENSRNOT00000020924	NA	ENSMUGT00000034306	Pob_R017188	ENSCLAT00000011721	NA
OG0002347	Pitpnb-204	ENSCPOT00000044117	ENSFDAT00000020490	NA	ENST00000634017	ENSSTOT00000013938	ENSJJAT00000021160	ENSMUST00000200298	ENSRNOT00000052202	ENSNGAT00000019815	ENSMUGT00000033564	Pob_R000738	ENSCLAT00000013686	ENSDORT00000011175
OG0002356	Mb21d2-201	ENSCPOT00000036049	ENSFDAT00000021879	NA	ENST00000392452	ENSSTOT00000038778	NA	ENSMUST00000100023	ENSRNOT00000032569	ENSNGAT00000018209	ENSMUGT00000029435	Pob_R001180	ENSCLAT00000021607	ENSDORT00000028329
OG0002359	2210016F16Rik-201	ENSCPOT00000002016	ENSFDAT00000017057	NA	ENST00000376344	ENSSTOT00000013497	ENSJJAT00000000171	ENSMUST00000022032	ENSRNOT00000061249	NA	ENSMUGT00000000574	Pob_R004595	ENSCLAT00000004169	ENSDORT00000016023
OG0002365	Thoc7-201	ENSCPOT00000008005	ENSFDAT00000021166	ENSODET00000000526	ENST00000295899	ENSSTOT00000012555	ENSJJAT00000020618	ENSMUST00000065865	ENSRNOT00000079000	NA	ENSMUGT00000023535	Pob_R009801	ENSCLAT00000000894	NA
OG0002369	Pigx-201	ENSCPOT00000006876	ENSFDAT00000003511	ENSODET00000016969	ENST00000296333	ENSSTOT00000004219	NA	ENSMUST00000096109	ENSRNOT00000043365	ENSNGAT00000021678	ENSMUGT00000010135	Pob_R001204	ENSCLAT00000023289	ENSDORT00000025086
OG0002372	Zfp330-201	ENSCPOT00000011990	ENSFDAT00000009358	NA	ENST00000262990	ENSSTOT00000002499	NA	ENSMUST00000034147	ENSRNOT00000004614	ENSNGAT00000005302	ENSMUGT00000008215	Pob_R002697	ENSCLAT00000006118	ENSDORT00000010322
OG0002375	Rbm28-201	ENSCPOT00000006318	ENSFDAT00000013968	NA	ENST00000223073	ENSSTOT00000002169	ENSJJAT00000028878	ENSMUST00000007993	ENSRNOT00000064007	NA	ENSMUGT00000004836	Pob_R008850	ENSCLAT00000005317	ENSDORT00000004184
OG0002378	Emc4-201	ENSCPOT00000005344	ENSFDAT00000020566	ENSODET00000003874	ENST00000267750	ENSSTOT00000000515	NA	ENSMUST00000028551	ENSRNOT00000007612	ENSNGAT00000003265	ENSMUGT00000011776	Pob_R014274	ENSCLAT00000013812	NA
OG0002380	Sri-205	ENSCPOT00000010187	ENSFDAT00000017005	ENSODET00000003156	ENST00000265729	ENSSTOT00000035338	NA	ENSMUST00000148633	ENSRNOT00000073790	NA	ENSMUGT00000011361	Pob_R006954	ENSCLAT00000006661	ENSDORT00000025120
OG0002381	Hax1-201	ENSCPOT00000007379	ENSFDAT00000011619	ENSODET00000014696	ENST00000483970	ENSSTOT00000014611	ENSJJAT00000025564	ENSMUST00000079724	ENSRNOT00000073599	NA	ENSMUGT00000011031	Pob_R011855	ENSCLAT00000006970	NA
OG0002385	Gbf1-201	ENSCPOT00000004563	ENSFDAT00000004010	ENSODET00000009596	ENST00000369983	ENSSTOT00000002181	NA	ENSMUST00000026254	ENSRNOT00000036156	ENSNGAT00000007458	ENSMUGT00000020706	Pob_R021374	ENSCLAT00000006228	NA
OG0002387	Hif1an-201	ENSCPOT00000009970	ENSFDAT00000004435	NA	ENST00000299163	NA	ENSJJAT00000016577	ENSMUST00000040455	ENSRNOT00000019070	ENSNGAT00000029810	ENSMUGT00000019265	Pob_R021347	ENSCLAT00000012021	ENSDORT00000029676
OG0002392	Slc16a1-201	ENSCPOT00000021195	ENSFDAT00000029259	ENSODET00000010648	ENST00000369626	ENSSTOT00000006124	NA	ENSMUST00000046212	ENSRNOT00000027234	ENSNGAT00000017651	ENSMUGT00000021520	Pob_R003066	ENSCLAT00000010044	NA
OG0002393	Fem1b-201	ENSCPOT00000040173	ENSFDAT00000019006	NA	ENST00000306917	ENSSTOT00000015542	ENSJJAT00000023506	ENSMUST00000034775	ENSRNOT00000009368	NA	ENSMUGT00000007820	Pob_R003339	ENSCLAT00000006975	ENSDORT00000032047
OG0002395	Hmbox1-210	ENSCPOT00000011228	NA	ENSODET00000013577	ENST00000524238	ENSSTOT00000004759	ENSJJAT00000015114	ENSMUST00000177326	ENSRNOT00000038336	ENSNGAT00000030450	ENSMUGT00000031293	Pob_R000371	NA	ENSDORT00000029128
OG0002400	Tmem209-204	ENSCPOT00000035990	ENSFDAT00000017382	NA	ENST00000397622	ENSSTOT00000009196	NA	ENSMUST00000115160	ENSRNOT00000032772	ENSNGAT00000006206	ENSMUGT00000001289	Pob_R016251	ENSCLAT00000013785	ENSDORT00000006509
OG0002409	Upf3b-201	NA	ENSFDAT00000030209	NA	ENST00000276201	ENSSTOT00000001098	ENSJJAT00000000055	ENSMUST00000076265	ENSRNOT00000092574	ENSNGAT00000009940	ENSMUGT00000033967	Pob_R020780	ENSCLAT00000004666	ENSDORT00000006078
OG0002434	Fam92b-201	ENSCPOT00000023517	NA	ENSODET00000006507	ENST00000539556	ENSSTOT00000019954	ENSJJAT00000005202	ENSMUST00000048786	ENSRNOT00000035651	ENSNGAT00000023738	ENSMUGT00000011122	Pob_R005617	ENSCLAT00000001143	ENSDORT00000006206
OG0002436	Cmbl-201	ENSCPOT00000002051	ENSFDAT00000019984	ENSODET00000025400	ENST00000296658	ENSSTOT00000022708	ENSJJAT00000014271	ENSMUST00000070918	ENSRNOT00000015448	NA	ENSMUGT00000033154	Pob_R002202	ENSCLAT00000017695	ENSDORT00000008782
OG0002438	Sobp-201	ENSCPOT00000013029	ENSFDAT00000024481	ENSODET00000019722	ENST00000317357	ENSSTOT00000024493	ENSJJAT00000016617	ENSMUST00000040275	ENSRNOT00000000348	ENSNGAT00000002001	ENSMUGT00000025696	Pob_R017255	ENSCLAT00000013992	NA
OG0002439	Yipf6-201	ENSCPOT00000001335	ENSFDAT00000020029	ENSODET00000004274	ENST00000462683	ENSSTOT00000022948	NA	ENSMUST00000054697	ENSRNOT00000008705	ENSNGAT00000019789	ENSMUGT00000002029	Pob_R015609	ENSCLAT00000005408	ENSDORT00000031314
OG0002440	Hnrnpul1-205	NA	ENSFDAT00000015827	ENSODET00000001182	ENST00000392006	ENSSTOT00000001608	ENSJJAT00000014032	ENSMUST00000206832	ENSRNOT00000028100	ENSNGAT00000022113	ENSMUGT00000030210	Pob_R012718	ENSCLAT00000001340	ENSDORT00000003603
OG0002441	Prpf4-201	NA	ENSFDAT00000009225	ENSODET00000025087	ENST00000374198	ENSSTOT00000033383	ENSJJAT00000010026	ENSMUST00000084524	ENSRNOT00000019910	ENSNGAT00000000648	ENSMUGT00000016634	Pob_R019146	ENSCLAT00000019789	ENSDORT00000027053
OG0002443	Ick-202	ENSCPOT00000000740	ENSFDAT00000014950	ENSODET00000000716	ENST00000350082	ENSSTOT00000012510	ENSJJAT00000014471	ENSMUST00000044551	ENSRNOT00000012257	NA	ENSMUGT00000024640	Pob_R003462	ENSCLAT00000016781	ENSDORT00000003623
OG0002445	Rpp30-201	ENSCPOT00000042140	ENSFDAT00000024465	ENSODET00000006130	ENST00000413330	ENSSTOT00000019538	ENSJJAT00000025464	ENSMUST00000025714	ENSRNOT00000025412	NA	ENSMUGT00000015605	Pob_R001878	ENSCLAT00000012583	ENSDORT00000015334
OG0002448	Itgb1bp1-201	ENSCPOT00000010387	ENSFDAT00000014996	NA	ENST00000355346	ENSSTOT00000041936	ENSJJAT00000029312	ENSMUST00000076260	ENSRNOT00000092192	ENSNGAT00000019645	ENSMUGT00000021713	Pob_R002350	ENSCLAT00000003400	ENSDORT00000014262
OG0002451	Ndufaf2-201	ENSCPOT00000039016	ENSFDAT00000030578	ENSODET00000022925	ENST00000296597	ENSSTOT00000005324	ENSJJAT00000000265	ENSMUST00000163558	ENSRNOT00000090193	ENSNGAT00000028766	ENSMUGT00000000661	Pob_R016504	NA	ENSDORT00000007260
OG0002453	Rnmt-201	ENSCPOT00000044842	ENSFDAT00000012785	ENSODET00000001144	ENST00000592764	ENSSTOT00000005346	ENSJJAT00000031456	ENSMUST00000009679	ENSRNOT00000022410	ENSNGAT00000018926	ENSMUGT00000020891	Pob_R008155	NA	ENSDORT00000016722
OG0002456	Nrg3-201	ENSCPOT00000012302	ENSFDAT00000029527	ENSODET00000015874	ENST00000404547	NA	ENSJJAT00000011559	ENSMUST00000166968	ENSRNOT00000046842	ENSNGAT00000022833	ENSMUGT00000035408	Pob_R014894	ENSCLAT00000001531	ENSDORT00000035321
OG0002458	Mtm1-202	ENSCPOT00000038364	NA	ENSODET00000001432	ENST00000370396	ENSSTOT00000030951	ENSJJAT00000026808	ENSMUST00000033700	ENSRNOT00000062057	ENSNGAT00000030308	ENSMUGT00000012525	Pob_R014105	ENSCLAT00000001193	ENSDORT00000027419
OG0002459	Zfp637-203	ENSCPOT00000004777	ENSFDAT00000017340	NA	ENST00000374433	ENSSTOT00000019731	ENSJJAT00000027316	ENSMUST00000112860	ENSRNOT00000038521	NA	ENSMUGT00000015157	Pob_R011137	ENSCLAT00000007666	ENSDORT00000016274
OG0002460	Ccdc24-209	ENSCPOT00000020757	ENSFDAT00000004411	ENSODET00000001632	ENST00000372318	ENSSTOT00000004435	ENSJJAT00000012152	ENSMUST00000171052	ENSRNOT00000081925	ENSNGAT00000027627	ENSMUGT00000028426	Pob_R007657	ENSCLAT00000004538	NA
OG0002461	Gclc-201	ENSCPOT00000008389	ENSFDAT00000007826	NA	ENST00000643939	ENSSTOT00000000903	ENSJJAT00000031247	ENSMUST00000034905	ENSRNOT00000033196	ENSNGAT00000029395	ENSMUGT00000016002	Pob_R003458	ENSCLAT00000012750	ENSDORT00000032562
OG0002462	Tcea1-202	ENSCPOT00000005949	ENSFDAT00000027779	NA	ENST00000521604	ENSSTOT00000024571	ENSJJAT00000025831	ENSMUST00000165720	ENSRNOT00000010893	NA	NA	Pob_R016332	ENSCLAT00000019899	ENSDORT00000023306
OG0002463	Ccdc28a-201	ENSCPOT00000028149	ENSFDAT00000012769	NA	ENST00000332797	ENSSTOT00000025243	ENSJJAT00000027500	ENSMUST00000052648	ENSRNOT00000085519	ENSNGAT00000014375	ENSMUGT00000027728	Pob_R014420	ENSCLAT00000012398	ENSDORT00000011207
OG0002464	Clmn-202	ENSCPOT00000004273	ENSFDAT00000021999	ENSODET00000012223	ENST00000298912	ENSSTOT00000026092	NA	ENSMUST00000109937	ENSRNOT00000065529	NA	ENSMUGT00000019995	Pob_R001082	ENSCLAT00000022340	ENSDORT00000032178
OG0002465	Kif2a-206	ENSCPOT00000034266	NA	ENSODET00000022815	ENST00000407818	ENSSTOT00000012720	ENSJJAT00000027656	ENSMUST00000159772	ENSRNOT00000019189	ENSNGAT00000022464	ENSMUGT00000035342	Pob_R016506	ENSCLAT00000005917	ENSDORT00000031177
OG0002466	March5-201	ENSCPOT00000042718	ENSFDAT00000012484	ENSODET00000005687	ENST00000358935	ENSSTOT00000034925	NA	ENSMUST00000024078	ENSRNOT00000023562	ENSNGAT00000014035	ENSMUGT00000016521	Pob_R001869	ENSCLAT00000019438	ENSDORT00000026758
OG0002470	Cstf3-201	ENSCPOT00000035292	ENSFDAT00000016161	NA	ENST00000524827	ENSSTOT00000013317	ENSJJAT00000023177	ENSMUST00000028599	ENSRNOT00000016318	ENSNGAT00000012953	ENSMUGT00000022431	Pob_R017887	ENSCLAT00000023816	ENSDORT00000005900
OG0002471	Gpx7-201	ENSCPOT00000046623	ENSFDAT00000029907	NA	ENST00000361314	ENSSTOT00000019721	ENSJJAT00000000144	ENSMUST00000030332	ENSRNOT00000013913	ENSNGAT00000011339	ENSMUGT00000020034	Pob_R020146	ENSCLAT00000007052	ENSDORT00000013130
OG0002475	Slc7a5-201	ENSCPOT00000006651	ENSFDAT00000029481	ENSODET00000006239	ENST00000261622	NA	ENSJJAT00000015854	ENSMUST00000045557	ENSRNOT00000025784	ENSNGAT00000003196	ENSMUGT00000011872	Pob_R005633	ENSCLAT00000001097	ENSDORT00000014167
OG0002479	Bpifc-201	ENSCPOT00000014611	ENSFDAT00000022245	ENSODET00000016453	ENST00000300399	ENSSTOT00000015573	ENSJJAT00000004216	ENSMUST00000061699	ENSRNOT00000037290	ENSNGAT00000023225	ENSMUGT00000019952	Pob_R010929	NA	NA
OG0002480	Far1-201	NA	ENSFDAT00000005454	ENSODET00000011064	ENST00000354817	ENSSTOT00000031675	ENSJJAT00000030711	ENSMUST00000033018	ENSRNOT00000018532	ENSNGAT00000032433	ENSMUGT00000037471	Pob_R009337	ENSCLAT00000025030	ENSDORT00000004484
OG0002481	Ddx1-201	NA	ENSFDAT00000009051	ENSODET00000000708	ENST00000233084	ENSSTOT00000003976	ENSJJAT00000015916	ENSMUST00000071103	ENSRNOT00000009100	ENSNGAT00000020119	ENSMUGT00000032232	Pob_R002383	ENSCLAT00000007860	ENSDORT00000029323
OG0002482	Fer-201	ENSCPOT00000004149	NA	ENSODET00000018016	ENST00000281092	ENSSTOT00000000727	ENSJJAT00000025637	ENSMUST00000000129	ENSRNOT00000021758	ENSNGAT00000008436	ENSMUGT00000006897	Pob_R000510	ENSCLAT00000009633	ENSDORT00000011920
OG0002483	Banp-204	ENSCPOT00000007775	ENSFDAT00000013573	NA	ENST00000286122	ENSSTOT00000009246	ENSJJAT00000007249	ENSMUST00000170857	ENSRNOT00000025894	ENSNGAT00000029187	ENSMUGT00000011980	Pob_R005635	ENSCLAT00000001216	ENSDORT00000013727
OG0002486	Tns3-201	ENSCPOT00000031851	NA	NA	ENST00000311160	ENSSTOT00000015798	ENSJJAT00000029146	ENSMUST00000020695	ENSRNOT00000012661	ENSNGAT00000014332	NA	Pob_R008348	ENSCLAT00000008269	ENSDORT00000003112
OG0002487	Fggy-202	ENSCPOT00000040867	ENSFDAT00000029819	NA	ENST00000371218	ENSSTOT00000035138	ENSJJAT00000026876	ENSMUST00000079223	ENSRNOT00000011767	ENSNGAT00000018203	NA	Pob_R007158	ENSCLAT00000007879	ENSDORT00000033539
OG0002488	Lpar1-201	ENSCPOT00000047174	ENSFDAT00000023633	NA	ENST00000358883	ENSSTOT00000025836	ENSJJAT00000021293	ENSMUST00000055018	ENSRNOT00000044348	ENSNGAT00000029300	ENSMUGT00000008138	Pob_R019200	ENSCLAT00000019463	ENSDORT00000029865
OG0002489	Utp15-201	ENSCPOT00000006737	ENSFDAT00000017522	ENSODET00000002575	ENST00000509005	ENSSTOT00000024637	NA	ENSMUST00000040972	ENSRNOT00000022259	ENSNGAT00000029960	ENSMUGT00000013562	Pob_R016558	ENSCLAT00000024308	ENSDORT00000004398
OG0002495	Itpk1-201	ENSCPOT00000040617	ENSFDAT00000028780	ENSODET00000010592	ENST00000267615	ENSSTOT00000020389	NA	ENSMUST00000046518	ENSRNOT00000080829	ENSNGAT00000018704	ENSMUGT00000024174	Pob_R001110	ENSCLAT00000018235	ENSDORT00000026789
OG0002498	Ap1s3-203	ENSCPOT00000044123	ENSFDAT00000025440	NA	ENST00000443700	ENSSTOT00000009604	ENSJJAT00000013076	ENSMUST00000162342	ENSRNOT00000072160	ENSNGAT00000024252	ENSMUGT00000027314	Pob_R002747	ENSCLAT00000020773	ENSDORT00000007697
OG0002499	Usp10-210	ENSCPOT00000012625	ENSFDAT00000020471	ENSODET00000006135	ENST00000570191	ENSSTOT00000015539	NA	ENSMUST00000144458	ENSRNOT00000022432	ENSNGAT00000026108	ENSMUGT00000010921	Pob_R005613	ENSCLAT00000001663	ENSDORT00000036147
OG0002500	Mrps7-201	ENSCPOT00000001207	ENSFDAT00000006336	NA	ENST00000579002	ENSSTOT00000015193	ENSJJAT00000014187	ENSMUST00000058109	ENSRNOT00000005089	ENSNGAT00000006237	ENSMUGT00000031178	Pob_R004243	ENSCLAT00000009711	ENSDORT00000005143
OG0002501	Gskip-201	ENSCPOT00000037410	ENSFDAT00000014830	ENSODET00000013437	ENST00000438650	ENSSTOT00000016136	ENSJJAT00000019526	ENSMUST00000051934	ENSRNOT00000006307	ENSNGAT00000009845	ENSMUGT00000007968	Pob_R001075	ENSCLAT00000022704	NA
OG0002514	Ttc38-203	ENSCPOT00000006105	ENSFDAT00000029946	ENSODET00000020472	ENST00000381031	ENSSTOT00000008127	ENSJJAT00000027212	ENSMUST00000146088	ENSRNOT00000021582	NA	ENSMUGT00000001334	Pob_R021080	ENSCLAT00000025035	ENSDORT00000005113
OG0002516	Tdg-208	ENSCPOT00000000145	ENSFDAT00000020433	ENSODET00000015067	ENST00000392872	ENSSTOT00000041623	NA	ENSMUST00000151390	ENSRNOT00000077041	ENSNGAT00000000915	ENSMUGT00000035271	Pob_R010956	ENSCLAT00000012403	ENSDORT00000030303
OG0002519	Napg-206	ENSCPOT00000045485	ENSFDAT00000014665	NA	ENST00000322897	ENSSTOT00000039128	ENSJJAT00000020819	ENSMUST00000150267	ENSRNOT00000077726	ENSNGAT00000028869	ENSMUGT00000029395	Pob_R008196	ENSCLAT00000024210	ENSDORT00000012945
OG0002524	Lin28b-201	ENSCPOT00000006242	ENSFDAT00000009954	ENSODET00000018643	ENST00000637759	ENSSTOT00000002684	ENSJJAT00000012717	ENSMUST00000079390	ENSRNOT00000034485	ENSNGAT00000030303	ENSMUGT00000034648	Pob_R017268	ENSCLAT00000015460	NA
OG0002526	Urod-201	ENSCPOT00000022558	NA	ENSODET00000012585	ENST00000246337	ENSSTOT00000006503	ENSJJAT00000007175	ENSMUST00000030446	ENSRNOT00000024719	ENSNGAT00000005731	ENSMUGT00000032015	Pob_R007673	ENSCLAT00000009086	ENSDORT00000027019
OG0002528	Ccdc91-201	ENSCPOT00000009192	ENSFDAT00000021391	NA	ENST00000381259	ENSSTOT00000001927	ENSJJAT00000003443	ENSMUST00000032441	ENSRNOT00000002527	ENSNGAT00000008569	ENSMUGT00000013968	Pob_R006370	ENSCLAT00000001199	ENSDORT00000005372
OG0002529	Scaf8-201	NA	ENSFDAT00000014150	ENSODET00000009901	ENST00000417268	ENSSTOT00000027510	ENSJJAT00000026124	ENSMUST00000076734	ENSRNOT00000065733	ENSNGAT00000015256	ENSMUGT00000013344	Pob_R014948	ENSCLAT00000007088	ENSDORT00000006391
OG0002531	Bzw1-202	ENSCPOT00000010543	ENSFDAT00000017376	ENSODET00000011474	ENST00000452790	NA	ENSJJAT00000028389	ENSMUST00000186949	ENSRNOT00000019486	ENSNGAT00000017871	ENSMUGT00000015652	Pob_R004536	ENSCLAT00000017779	ENSDORT00000036320
OG0002532	Eef2-201	ENSCPOT00000015852	ENSFDAT00000014279	NA	ENST00000309311	ENSSTOT00000005053	ENSJJAT00000021230	ENSMUST00000047864	ENSRNOT00000047450	ENSNGAT00000002552	ENSMUGT00000018327	Pob_R020562	ENSCLAT00000020801	ENSDORT00000012231
OG0002533	Prr5l-201	ENSCPOT00000048408	ENSFDAT00000005121	ENSODET00000023331	ENST00000378867	ENSSTOT00000029348	NA	ENSMUST00000043845	ENSRNOT00000006291	ENSNGAT00000028824	ENSMUGT00000004754	Pob_R008684	ENSCLAT00000022619	ENSDORT00000030782
OG0002536	Zfand6-201	ENSCPOT00000007296	ENSFDAT00000018512	NA	ENST00000261749	ENSSTOT00000025211	ENSJJAT00000016278	ENSMUST00000069537	ENSRNOT00000018098	ENSNGAT00000018522	ENSMUGT00000036126	Pob_R001977	ENSCLAT00000002835	ENSDORT00000016648
OG0002537	Rasl12-201	NA	ENSFDAT00000028630	ENSODET00000022457	ENST00000220062	ENSSTOT00000027753	ENSJJAT00000024535	ENSMUST00000085453	ENSRNOT00000046914	ENSNGAT00000026171	ENSMUGT00000035920	Pob_R003369	ENSCLAT00000016374	ENSDORT00000000118
OG0002539	Cotl1-201	ENSCPOT00000040373	ENSFDAT00000005112	ENSODET00000006058	ENST00000262428	ENSSTOT00000021966	NA	ENSMUST00000034285	ENSRNOT00000021954	ENSNGAT00000025957	ENSMUGT00000010873	Pob_R005611	ENSCLAT00000001113	ENSDORT00000023474
OG0002540	Urgcp-202	ENSCPOT00000026283	ENSFDAT00000029273	ENSODET00000021069	ENST00000453200	ENSSTOT00000010638	NA	ENSMUST00000093362	ENSRNOT00000076874	ENSNGAT00000027220	ENSMUGT00000032383	Pob_R008376	ENSCLAT00000009129	ENSDORT00000026230
OG0002542	Brd9-201	ENSCPOT00000004120	ENSFDAT00000022715	NA	ENST00000467963	ENSSTOT00000020034	ENSJJAT00000002159	ENSMUST00000099384	ENSRNOT00000021000	ENSNGAT00000002278	ENSMUGT00000022692	Pob_R010111	ENSCLAT00000008231	ENSDORT00000003483
OG0002543	Ppp1r3c-201	ENSCPOT00000041534	ENSFDAT00000009330	ENSODET00000008191	ENST00000238994	ENSSTOT00000022148	ENSJJAT00000030793	ENSMUST00000087321	ENSRNOT00000024941	ENSNGAT00000018694	ENSMUGT00000015839	Pob_R001874	ENSCLAT00000018310	NA
OG0002545	Slc35f2-201	ENSCPOT00000041304	ENSFDAT00000025846	ENSODET00000016610	ENST00000525815	ENSSTOT00000011318	NA	ENSMUST00000048670	ENSRNOT00000080227	ENSNGAT00000011390	ENSMUGT00000008920	Pob_R016041	ENSCLAT00000024009	ENSDORT00000016339
OG0002549	Foxj3-201	NA	ENSFDAT00000015737	ENSODET00000002378	ENST00000361346	ENSSTOT00000007780	ENSJJAT00000022598	ENSMUST00000044564	ENSRNOT00000083754	ENSNGAT00000020691	ENSMUGT00000036658	Pob_R001428	ENSCLAT00000005894	ENSDORT00000015838
OG0002554	Cep57l1-201	ENSCPOT00000043556	ENSFDAT00000017925	NA	ENST00000368970	ENSSTOT00000025407	ENSJJAT00000029323	ENSMUST00000019951	ENSRNOT00000000331	ENSNGAT00000028872	ENSMUGT00000024663	Pob_R017245	ENSCLAT00000015180	ENSDORT00000016513
OG0002556	Aifm1-201	ENSCPOT00000031597	ENSFDAT00000019158	ENSODET00000015973	ENST00000287295	ENSSTOT00000008374	ENSJJAT00000019705	ENSMUST00000037349	ENSRNOT00000008503	ENSNGAT00000015324	ENSMUGT00000036106	Pob_R015518	ENSCLAT00000007689	NA
OG0002558	Sema5a-201	ENSCPOT00000006427	ENSFDAT00000020638	ENSODET00000025389	ENST00000382496	ENSSTOT00000002565	ENSJJAT00000017052	ENSMUST00000067458	ENSRNOT00000085094	NA	ENSMUGT00000023984	Pob_R002198	ENSCLAT00000005440	ENSDORT00000026155
OG0002561	Fra10ac1-201	ENSCPOT00000004337	ENSFDAT00000010005	ENSODET00000022017	ENST00000359204	ENSSTOT00000016099	ENSJJAT00000022397	ENSMUST00000067167	ENSRNOT00000020620	ENSNGAT00000017360	ENSMUGT00000021606	Pob_R001858	NA	ENSDORT00000004062
OG0002562	Hnrnpm-206	ENSCPOT00000039768	ENSFDAT00000019094	ENSODET00000014144	ENST00000325495	ENSSTOT00000034031	ENSJJAT00000021591	ENSMUST00000148178	ENSRNOT00000036172	ENSNGAT00000004813	ENSMUGT00000016161	Pob_R020354	NA	ENSDORT00000008105
OG0002563	Tmprss2-201	NA	ENSFDAT00000004692	ENSODET00000018344	ENST00000398585	ENSSTOT00000012873	ENSJJAT00000026967	ENSMUST00000000395	ENSRNOT00000066413	ENSNGAT00000007587	ENSMUGT00000028119	Pob_R014666	ENSCLAT00000009457	ENSDORT00000003340
OG0002564	Irf8-201	NA	ENSFDAT00000016197	ENSODET00000006836	ENST00000268638	ENSSTOT00000020117	ENSJJAT00000029072	ENSMUST00000047737	ENSRNOT00000024069	ENSNGAT00000004301	ENSMUGT00000009396	Pob_R005623	ENSCLAT00000002027	NA
OG0002565	St5-201	ENSCPOT00000007692	ENSFDAT00000016743	ENSODET00000002131	ENST00000313726	ENSSTOT00000002192	ENSJJAT00000013160	ENSMUST00000077909	ENSRNOT00000064902	ENSNGAT00000026770	ENSMUGT00000027614	Pob_R001351	ENSCLAT00000025073	NA
OG0002566	Gtf3c3-201	ENSCPOT00000006709	ENSFDAT00000022333	NA	ENST00000263956	ENSSTOT00000011898	ENSJJAT00000005387	ENSMUST00000041638	ENSRNOT00000002864	ENSNGAT00000026056	ENSMUGT00000026912	Pob_R004563	ENSCLAT00000014400	ENSDORT00000028277
OG0002567	Sgta-201	ENSCPOT00000034633	ENSFDAT00000024403	ENSODET00000019671	ENST00000221566	ENSSTOT00000013264	NA	ENSMUST00000005067	ENSRNOT00000026960	ENSNGAT00000017905	ENSMUGT00000018588	Pob_R020557	ENSCLAT00000015639	ENSDORT00000009908
OG0002568	Ttll4-201	ENSCPOT00000034393	ENSFDAT00000018215	ENSODET00000012212	ENST00000258398	ENSSTOT00000041690	ENSJJAT00000028354	ENSMUST00000042125	ENSRNOT00000023067	ENSNGAT00000026682	ENSMUGT00000004901	Pob_R012574	NA	ENSDORT00000008316
OG0002569	U2af2-209	ENSCPOT00000001602	ENSFDAT00000015062	NA	ENST00000308924	ENSSTOT00000019981	ENSJJAT00000022102	ENSMUST00000209099	ENSRNOT00000021391	ENSNGAT00000026756	ENSMUGT00000006592	Pob_R013631	ENSCLAT00000000793	ENSDORT00000003250
OG0002570	Grb2-201	ENSCPOT00000036500	ENSFDAT00000018279	NA	ENST00000316804	ENSSTOT00000012660	ENSJJAT00000012694	ENSMUST00000021090	ENSRNOT00000005347	ENSNGAT00000022062	ENSMUGT00000031204	Pob_R004246	ENSCLAT00000004228	ENSDORT00000029594
OG0002572	Otulinl-202	ENSCPOT00000008651	ENSFDAT00000017345	NA	ENST00000274217	ENSSTOT00000012961	ENSJJAT00000024848	ENSMUST00000226145	ENSRNOT00000067638	ENSNGAT00000030304	ENSMUGT00000007044	Pob_R002230	ENSCLAT00000022207	ENSDORT00000003148
OG0002574	St3gal3-201	ENSCPOT00000037610	ENSFDAT00000007861	ENSODET00000003286	ENST00000645034	ENSSTOT00000036558	NA	ENSMUST00000030263	ENSRNOT00000056842	ENSNGAT00000025286	ENSMUGT00000028540	Pob_R007651	ENSCLAT00000004964	ENSDORT00000031517
OG0002575	Pdia6-201	ENSCPOT00000010902	ENSFDAT00000027576	NA	ENST00000404371	ENSSTOT00000005548	ENSJJAT00000012770	ENSMUST00000057288	ENSRNOT00000074829	ENSNGAT00000018413	ENSMUGT00000016339	Pob_R002356	ENSCLAT00000010169	ENSDORT00000003594
OG0002581	Ncam2-202	ENSCPOT00000002153	ENSFDAT00000021163	ENSODET00000000175	ENST00000400546	NA	ENSJJAT00000024602	ENSMUST00000067602	ENSRNOT00000078127	ENSNGAT00000011448	ENSMUGT00000021799	Pob_R014533	ENSCLAT00000014110	ENSDORT00000010761
OG0002582	Vgll4-201	ENSCPOT00000031343	ENSFDAT00000002109	NA	ENST00000430365	ENSSTOT00000033247	ENSJJAT00000021846	ENSMUST00000032459	ENSRNOT00000010338	ENSNGAT00000017498	ENSMUGT00000005824	Pob_R011170	ENSCLAT00000016170	ENSDORT00000004378
OG0002586	Igfbp2-201	ENSCPOT00000023716	ENSFDAT00000014218	NA	ENST00000233809	ENSSTOT00000011215	ENSJJAT00000028703	ENSMUST00000047328	ENSRNOT00000023068	ENSNGAT00000018163	ENSMUGT00000016911	Pob_R012551	ENSCLAT00000025509	ENSDORT00000028606
OG0002587	Tgif1-209	ENSCPOT00000040162	NA	ENSODET00000008053	ENST00000330513	ENSSTOT00000022454	ENSJJAT00000011035	ENSMUST00000166395	ENSRNOT00000021534	NA	ENSMUGT00000031591	Pob_R006160	ENSCLAT00000012385	ENSDORT00000031703
OG0002588	Ocln-201	ENSCPOT00000005836	ENSFDAT00000012627	NA	ENST00000355237	ENSSTOT00000024155	ENSJJAT00000025375	ENSMUST00000022140	ENSRNOT00000024674	ENSNGAT00000012525	ENSMUGT00000000336	Pob_R016539	NA	ENSDORT00000029342
OG0002590	Eif3g-201	ENSCPOT00000009450	ENSFDAT00000017816	NA	ENST00000253108	ENSSTOT00000026198	ENSJJAT00000021960	ENSMUST00000004206	ENSRNOT00000027985	ENSNGAT00000015003	ENSMUGT00000027599	Pob_R002553	ENSCLAT00000010829	ENSDORT00000003832
OG0002594	2310061I04Rik-204	ENSCPOT00000042615	ENSFDAT00000011935	ENSODET00000024600	ENST00000293604	ENSSTOT00000041150	NA	ENSMUST00000148721	ENSRNOT00000001077	ENSNGAT00000020732	ENSMUGT00000018924	Pob_R015452	ENSCLAT00000003224	ENSDORT00000003202
OG0002595	Tm2d2-203	ENSCPOT00000046734	ENSFDAT00000016323	ENSODET00000008102	ENST00000456397	ENSSTOT00000037867	NA	ENSMUST00000210758	ENSRNOT00000022425	ENSNGAT00000025083	ENSMUGT00000025178	Pob_R010192	ENSCLAT00000003235	ENSDORT00000001527
OG0002598	Nup50-201	ENSCPOT00000024586	ENSFDAT00000006783	ENSODET00000020195	ENST00000347635	ENSSTOT00000022039	ENSJJAT00000024729	ENSMUST00000165443	ENSRNOT00000018155	ENSNGAT00000013316	ENSMUGT00000000473	Pob_R021067	NA	ENSDORT00000032893
OG0002600	Abcf1-201	ENSCPOT00000022299	ENSFDAT00000010003	ENSODET00000024847	ENST00000326195	NA	NA	ENSMUST00000043757	ENSRNOT00000001049	ENSNGAT00000014809	ENSMUGT00000018544	Pob_R015448	ENSCLAT00000004936	ENSDORT00000003196
OG0002601	Diras2-201	ENSCPOT00000041593	ENSFDAT00000009726	NA	ENST00000375765	ENSSTOT00000020382	ENSJJAT00000014433	ENSMUST00000057442	ENSRNOT00000044842	ENSNGAT00000013807	ENSMUGT00000020767	Pob_R013405	ENSCLAT00000001027	ENSDORT00000031313
OG0002603	Rock2-203	ENSCPOT00000012785	ENSFDAT00000024047	NA	ENST00000315872	ENSSTOT00000040620	ENSJJAT00000000735	ENSMUST00000220688	ENSRNOT00000090816	ENSNGAT00000025778	ENSMUGT00000016219	Pob_R002360	ENSCLAT00000013862	ENSDORT00000008054
OG0002604	Hectd2-208	ENSCPOT00000009003	ENSFDAT00000023256	ENSODET00000006767	ENST00000446394	ENSSTOT00000009029	ENSJJAT00000003366	ENSMUST00000169036	ENSRNOT00000083002	ENSNGAT00000023646	ENSMUGT00000015815	Pob_R001875	NA	ENSDORT00000034984
OG0002607	Ykt6-201	ENSCPOT00000038807	ENSFDAT00000019857	ENSODET00000019383	ENST00000223369	ENSSTOT00000000446	NA	ENSMUST00000002818	ENSRNOT00000020693	ENSNGAT00000028590	ENSMUGT00000032204	NA	ENSCLAT00000022062	ENSDORT00000016393
OG0002609	Gtf2e2-201	NA	ENSFDAT00000012446	ENSODET00000009154	ENST00000355904	ENSSTOT00000003712	ENSJJAT00000020613	ENSMUST00000167264	ENSRNOT00000058872	ENSNGAT00000001883	ENSMUGT00000003923	Pob_R006336	ENSCLAT00000002393	ENSDORT00000003055
OG0002611	Brf2-201	ENSCPOT00000042826	ENSFDAT00000015750	ENSODET00000006416	ENST00000220659	ENSSTOT00000029611	NA	ENSMUST00000033877	ENSRNOT00000017324	ENSNGAT00000032219	ENSMUGT00000024680	Pob_R010215	ENSCLAT00000004800	ENSDORT00000014419
OG0002612	Brd4-201	ENSCPOT00000001429	ENSFDAT00000029161	ENSODET00000016429	ENST00000263377	ENSSTOT00000003450	ENSJJAT00000011569	ENSMUST00000003726	ENSRNOT00000008963	NA	ENSMUGT00000006996	Pob_R020456	ENSCLAT00000012727	NA
OG0002615	Atg4d-201	ENSCPOT00000010408	ENSFDAT00000009317	NA	ENST00000309469	ENSSTOT00000022537	ENSJJAT00000000424	ENSMUST00000065005	ENSRNOT00000075174	ENSNGAT00000000387	ENSMUGT00000028654	Pob_R002538	ENSCLAT00000006725	ENSDORT00000013440
OG0002619	Angptl6-201	ENSCPOT00000001769	ENSFDAT00000016573	ENSODET00000022411	ENST00000253109	ENSSTOT00000021418	ENSJJAT00000023628	ENSMUST00000043726	ENSRNOT00000027963	ENSNGAT00000020955	ENSMUGT00000027647	Pob_R002555	ENSCLAT00000012438	NA
OG0002622	Itgb2-201	ENSCPOT00000019880	ENSFDAT00000016210	ENSODET00000018644	ENST00000302347	ENSSTOT00000001411	ENSJJAT00000019207	ENSMUST00000000299	ENSRNOT00000001639	ENSNGAT00000019990	ENSMUGT00000002181	Pob_R017421	ENSCLAT00000016969	NA
OG0002623	Ube2j1-202	NA	ENSFDAT00000029426	ENSODET00000012522	ENST00000435041	ENSSTOT00000007284	ENSJJAT00000000912	ENSMUST00000124992	ENSRNOT00000041271	ENSNGAT00000026376	ENSMUGT00000036479	Pob_R016880	ENSCLAT00000013813	ENSDORT00000023712
OG0002624	Tmem251-201	ENSCPOT00000032795	ENSFDAT00000012562	ENSODET00000019309	ENST00000415050	ENSSTOT00000024654	NA	ENSMUST00000057416	ENSRNOT00000010672	ENSNGAT00000012514	ENSMUGT00000016589	Pob_R001109	ENSCLAT00000019598	ENSDORT00000034504
OG0002625	Dhx15-201	ENSCPOT00000006532	ENSFDAT00000014461	NA	ENST00000336812	ENSSTOT00000015002	ENSJJAT00000011803	ENSMUST00000031061	ENSRNOT00000005126	ENSNGAT00000020668	ENSMUGT00000010211	Pob_R012834	ENSCLAT00000000666	ENSDORT00000013850
OG0002629	Tnks1bp1-202	ENSCPOT00000031832	ENSFDAT00000018543	ENSODET00000017198	ENST00000358252	ENSSTOT00000021717	NA	ENSMUST00000111605	ENSRNOT00000012209	ENSNGAT00000002618	ENSMUGT00000026324	NA	ENSCLAT00000003926	NA
OG0002631	March2-201	ENSCPOT00000015327	ENSFDAT00000014256	NA	ENST00000215555	ENSSTOT00000008092	ENSJJAT00000024215	ENSMUST00000066121	ENSRNOT00000010399	ENSNGAT00000024226	ENSMUGT00000016195	Pob_R020355	ENSCLAT00000003957	ENSDORT00000031297
OG0002633	Usp25-201	ENSCPOT00000002058	ENSFDAT00000017370	ENSODET00000000602	ENST00000400183	ENSSTOT00000040409	NA	ENSMUST00000023580	ENSRNOT00000002150	ENSNGAT00000014667	ENSMUGT00000035837	Pob_R014513	ENSCLAT00000007406	ENSDORT00000010279
OG0002634	Arpc4-201	ENSCPOT00000020411	ENSFDAT00000010124	ENSODET00000025135	ENST00000433034	ENSSTOT00000041872	ENSJJAT00000026591	ENSMUST00000156898	ENSRNOT00000011937	NA	ENSMUGT00000009611	NA	ENSCLAT00000004031	ENSDORT00000033749
OG0002635	Cnbp-201	ENSCPOT00000036117	ENSFDAT00000025118	NA	ENST00000441626	ENSSTOT00000000172	ENSJJAT00000021924	ENSMUST00000032138	ENSRNOT00000013884	ENSNGAT00000006279	ENSMUGT00000011938	Pob_R012171	ENSCLAT00000013460	ENSDORT00000002916
OG0002636	Eps15-207	ENSCPOT00000047918	ENSFDAT00000028292	ENSODET00000008597	ENST00000371733	NA	ENSJJAT00000000321	ENSMUST00000175776	ENSRNOT00000064145	ENSNGAT00000003571	ENSMUGT00000017837	Pob_R020133	ENSCLAT00000007276	ENSDORT00000015063
OG0002641	Tcf12-202	ENSCPOT00000009236	ENSFDAT00000016669	ENSODET00000023873	ENST00000333725	NA	ENSJJAT00000017308	ENSMUST00000183404	ENSRNOT00000081185	ENSNGAT00000025048	ENSMUGT00000021076	Pob_R003415	ENSCLAT00000013840	ENSDORT00000030857
OG0002645	Ribc1-201	ENSCPOT00000009678	NA	ENSODET00000014163	ENST00000375327	ENSSTOT00000005513	ENSJJAT00000015592	ENSMUST00000026288	ENSRNOT00000004184	ENSNGAT00000007811	ENSMUGT00000033487	Pob_R014212	ENSCLAT00000007612	ENSDORT00000036639
OG0002651	Ctu2-201	ENSCPOT00000008860	ENSFDAT00000006053	ENSODET00000005510	ENST00000567949	ENSSTOT00000003985	ENSJJAT00000030712	ENSMUST00000116412	ENSRNOT00000092169	ENSNGAT00000031123	ENSMUGT00000012944	Pob_R005643	NA	ENSDORT00000034540
OG0002653	Slc38a9-201	ENSCPOT00000011847	ENSFDAT00000015041	NA	ENST00000318672	ENSSTOT00000025249	ENSJJAT00000024243	ENSMUST00000052514	ENSRNOT00000013218	ENSNGAT00000002594	ENSMUGT00000023599	Pob_R016487	ENSCLAT00000009461	ENSDORT00000006129
OG0002657	Magt1-201	ENSCPOT00000028380	NA	ENSODET00000000983	ENST00000358075	ENSSTOT00000010869	ENSJJAT00000011848	ENSMUST00000033583	ENSRNOT00000089386	ENSNGAT00000030150	ENSMUGT00000016193	Pob_R010454	ENSCLAT00000000724	ENSDORT00000027245
OG0002658	Sstr2-203	NA	ENSFDAT00000025201	ENSODET00000026673	ENST00000357585	ENSSTOT00000001819	ENSJJAT00000006383	ENSMUST00000146390	ENSRNOT00000003735	ENSNGAT00000025767	ENSMUGT00000030343	Pob_R004202	ENSCLAT00000014225	ENSDORT00000003376
OG0002661	Nsf-202	NA	ENSFDAT00000008568	ENSODET00000010574	ENST00000398238	ENSSTOT00000028903	ENSJJAT00000020522	ENSMUST00000103075	ENSRNOT00000006361	ENSNGAT00000021935	ENSMUGT00000003797	Pob_R004126	ENSCLAT00000011679	ENSDORT00000013279
OG0002662	Hdac11-201	ENSCPOT00000006694	ENSFDAT00000015498	NA	ENST00000295757	ENSSTOT00000010496	ENSJJAT00000016301	ENSMUST00000041736	ENSRNOT00000008962	ENSNGAT00000022875	ENSMUGT00000025756	Pob_R013979	ENSCLAT00000014226	ENSDORT00000009690
OG0002666	Hrh3-202	ENSCPOT00000022927	ENSFDAT00000015247	ENSODET00000005326	ENST00000340177	NA	ENSJJAT00000012350	ENSMUST00000163215	ENSRNOT00000086761	ENSNGAT00000025255	ENSMUGT00000021575	Pob_R014313	ENSCLAT00000008567	ENSDORT00000028811
OG0002667	Ptpn1-201	ENSCPOT00000032353	ENSFDAT00000016853	ENSODET00000012391	ENST00000371621	NA	ENSJJAT00000030268	ENSMUST00000029053	ENSRNOT00000014309	ENSNGAT00000012285	ENSMUGT00000006232	Pob_R005053	ENSCLAT00000008381	ENSDORT00000034336
OG0002668	Atp5d-201	ENSCPOT00000042851	ENSFDAT00000029782	NA	ENST00000215375	ENSSTOT00000002654	ENSJJAT00000003439	ENSMUST00000003156	ENSRNOT00000020670	ENSNGAT00000031144	ENSMUGT00000028425	Pob_R020511	ENSCLAT00000011962	ENSDORT00000000427
OG0002669	Snrpa-201	ENSCPOT00000047819	ENSFDAT00000017897	NA	ENST00000243563	ENSSTOT00000027747	ENSJJAT00000024929	ENSMUST00000080356	ENSRNOT00000002053	ENSNGAT00000028658	ENSMUGT00000017679	Pob_R007713	ENSCLAT00000002452	ENSDORT00000006710
OG0002671	Tlk2-204	ENSCPOT00000038660	ENSFDAT00000020028	ENSODET00000009591	ENST00000326270	ENSSTOT00000010301	ENSJJAT00000022653	ENSMUST00000106941	ENSRNOT00000066484	NA	ENSMUGT00000025774	Pob_R004136	ENSCLAT00000005300	ENSDORT00000010658
OG0002674	Gps1-207	ENSCPOT00000001889	ENSFDAT00000011769	NA	ENST00000392358	ENSSTOT00000035725	ENSJJAT00000005186	ENSMUST00000172809	ENSRNOT00000071645	ENSNGAT00000000124	ENSMUGT00000000777	Pob_R004365	ENSCLAT00000017881	ENSDORT00000003331
OG0002681	Arhgap21-208	ENSCPOT00000034100	ENSFDAT00000015971	ENSODET00000004919	ENST00000396432	ENSSTOT00000003596	ENSJJAT00000013735	ENSMUST00000141298	ENSRNOT00000068156	ENSNGAT00000031903	ENSMUGT00000017707	Pob_R017030	NA	ENSDORT00000035882
OG0002682	Drp2-202	ENSCPOT00000000550	ENSFDAT00000009265	NA	ENST00000395209	ENSSTOT00000027759	ENSJJAT00000023403	ENSMUST00000113224	ENSRNOT00000039864	ENSNGAT00000022544	ENSMUGT00000024158	Pob_R018743	ENSCLAT00000003114	ENSDORT00000014698
OG0002684	Nadk-201	ENSCPOT00000045136	ENSFDAT00000027992	ENSODET00000013603	ENST00000378625	ENSSTOT00000036337	NA	ENSMUST00000030939	ENSRNOT00000022900	ENSNGAT00000031025	ENSMUGT00000003605	Pob_R018198	ENSCLAT00000008833	ENSDORT00000011045
OG0002685	Rpn1-201	ENSCPOT00000004136	ENSFDAT00000021947	ENSODET00000003825	ENST00000296255	ENSSTOT00000004672	ENSJJAT00000020770	ENSMUST00000032143	ENSRNOT00000073429	NA	ENSMUGT00000011780	Pob_R012177	ENSCLAT00000023603	ENSDORT00000023132
OG0002689	Fam49b-201	ENSCPOT00000001298	ENSFDAT00000014692	NA	ENST00000401979	ENSSTOT00000013944	ENSJJAT00000020974	ENSMUST00000063838	ENSRNOT00000078116	ENSNGAT00000030715	ENSMUGT00000016006	Pob_R019639	ENSCLAT00000001635	ENSDORT00000005159
OG0002690	Fbxo4-201	ENSCPOT00000034550	ENSFDAT00000013524	ENSODET00000002476	ENST00000281623	ENSSTOT00000029703	ENSJJAT00000027761	ENSMUST00000022791	ENSRNOT00000020925	ENSNGAT00000000130	ENSMUGT00000030668	Pob_R017926	ENSCLAT00000016670	NA
OG0002692	Tie1-201	ENSCPOT00000006144	ENSFDAT00000002556	ENSODET00000002770	ENST00000372476	ENSSTOT00000005768	ENSJJAT00000025918	ENSMUST00000047421	ENSRNOT00000027414	ENSNGAT00000000146	ENSMUGT00000028995	Pob_R007645	ENSCLAT00000006277	NA
OG0002697	Zfp750-201	ENSCPOT00000009586	ENSFDAT00000017596	ENSODET00000012107	ENST00000269394	ENSSTOT00000025597	NA	ENSMUST00000092298	ENSRNOT00000074193	ENSNGAT00000014526	ENSMUGT00000031744	Pob_R004384	ENSCLAT00000006376	ENSDORT00000013743
OG0002699	Api5-201	ENSCPOT00000012109	ENSFDAT00000010248	ENSODET00000022438	ENST00000531273	ENSSTOT00000009304	NA	ENSMUST00000028617	ENSRNOT00000013914	ENSNGAT00000001649	ENSMUGT00000011182	Pob_R019041	ENSCLAT00000020194	ENSDORT00000003831
OG0002701	Slc20a1-201	ENSCPOT00000004048	ENSFDAT00000012290	ENSODET00000008203	ENST00000272542	ENSSTOT00000008201	NA	ENSMUST00000028880	ENSRNOT00000025294	ENSNGAT00000015683	ENSMUGT00000030499	Pob_R003578	ENSCLAT00000007419	ENSDORT00000034083
OG0002705	Star-201	ENSCPOT00000003373	ENSFDAT00000029822	ENSODET00000006779	ENST00000276449	ENSSTOT00000006848	ENSJJAT00000016609	ENSMUST00000033979	ENSRNOT00000020606	NA	ENSMUGT00000033609	Pob_R010204	ENSCLAT00000009606	ENSDORT00000003630
OG0002707	Rgn-201	ENSCPOT00000013966	ENSFDAT00000020007	NA	ENST00000336169	ENSSTOT00000014364	ENSJJAT00000024615	ENSMUST00000023832	ENSRNOT00000010984	ENSNGAT00000003632	ENSMUGT00000033325	Pob_R012204	ENSCLAT00000001485	ENSDORT00000005761
OG0002711	Cyb5a-204	ENSCPOT00000040677	ENSFDAT00000021455	NA	ENST00000340533	ENSSTOT00000031814	ENSJJAT00000025408	ENSMUST00000160180	ENSRNOT00000020446	ENSNGAT00000002304	ENSMUGT00000000580	Pob_R004741	ENSCLAT00000013364	ENSDORT00000004718
OG0002720	Sdhc-202	ENSCPOT00000040313	NA	ENSODET00000011187	ENST00000367975	ENSSTOT00000006566	ENSJJAT00000019316	ENSMUST00000111336	ENSRNOT00000004228	ENSNGAT00000027274	ENSMUGT00000022653	Pob_R018106	ENSCLAT00000021950	ENSDORT00000024365
OG0002721	Dedd-201	ENSCPOT00000042575	ENSFDAT00000004540	ENSODET00000011519	ENST00000368005	ENSSTOT00000006393	NA	ENSMUST00000064950	ENSRNOT00000005147	ENSNGAT00000020215	ENSMUGT00000022435	Pob_R018094	ENSCLAT00000019149	ENSDORT00000028949
OG0002725	Golph3-201	ENSCPOT00000045861	ENSFDAT00000003620	ENSODET00000002292	ENST00000265070	ENSSTOT00000015875	NA	ENSMUST00000059680	ENSRNOT00000017276	ENSNGAT00000022526	ENSMUGT00000002751	Pob_R001915	ENSCLAT00000012125	ENSDORT00000009431
OG0002727	Ddx24-202	ENSCPOT00000005947	ENSFDAT00000029247	ENSODET00000002978	ENST00000621632	ENSSTOT00000005349	ENSJJAT00000012471	ENSMUST00000110001	ENSRNOT00000012256	NA	ENSMUGT00000008344	Pob_R001101	ENSCLAT00000016842	ENSDORT00000003635
OG0002729	Isl2-201	ENSCPOT00000010148	ENSFDAT00000023301	ENSODET00000019787	ENST00000290759	ENSSTOT00000005970	ENSJJAT00000023226	ENSMUST00000034869	ENSRNOT00000021074	NA	ENSMUGT00000018640	Pob_R016019	ENSCLAT00000014472	ENSDORT00000026655
OG0002730	Wdr45-201	ENSCPOT00000047530	ENSFDAT00000017253	ENSODET00000001423	ENST00000322995	ENSSTOT00000043314	ENSJJAT00000017270	ENSMUST00000043045	ENSRNOT00000013369	ENSNGAT00000015353	ENSMUGT00000011763	Pob_R002791	ENSCLAT00000007843	NA
OG0002731	Ulk3-201	ENSCPOT00000003833	ENSFDAT00000015237	NA	ENST00000568667	ENSSTOT00000020607	ENSJJAT00000005669	ENSMUST00000053230	ENSRNOT00000025885	NA	ENSMUGT00000008455	Pob_R016198	ENSCLAT00000010515	ENSDORT00000033733
OG0002734	Icam2-201	ENSCPOT00000037496	ENSFDAT00000003297	ENSODET00000009777	ENST00000412356	ENSSTOT00000009048	ENSJJAT00000019284	ENSMUST00000001055	ENSRNOT00000035474	ENSNGAT00000024068	ENSMUGT00000024040	Pob_R004157	ENSCLAT00000011126	NA
OG0002738	Plekhn1-201	ENSCPOT00000008047	NA	ENSODET00000010412	ENST00000338591	ENSSTOT00000014358	ENSJJAT00000026239	ENSMUST00000105569	ENSRNOT00000027547	ENSNGAT00000019242	ENSMUGT00000005863	Pob_R018231	ENSCLAT00000012647	ENSDORT00000013747
OG0002741	Prkci-201	ENSCPOT00000015359	NA	ENSODET00000010782	ENST00000295797	ENSSTOT00000002795	ENSJJAT00000030098	ENSMUST00000108249	ENSRNOT00000012924	ENSNGAT00000000981	ENSMUGT00000009610	Pob_R019888	ENSCLAT00000021866	ENSDORT00000027973
OG0002742	Jpt1-201	ENSCPOT00000039985	ENSFDAT00000003071	NA	ENST00000356033	ENSSTOT00000015168	ENSJJAT00000017337	ENSMUST00000021083	ENSRNOT00000004862	ENSNGAT00000026826	ENSMUGT00000031101	Pob_R004240	ENSCLAT00000007086	ENSDORT00000010474
OG0002743	Skp2-201	NA	ENSFDAT00000021062	ENSODET00000023965	ENST00000546211	ENSSTOT00000002743	ENSJJAT00000018070	ENSMUST00000096482	ENSRNOT00000089178	ENSNGAT00000002765	ENSMUGT00000034677	Pob_R001944	ENSCLAT00000021555	ENSDORT00000013094
OG0002746	Syap1-201	ENSCPOT00000033835	ENSFDAT00000010887	NA	ENST00000380155	ENSSTOT00000001805	ENSJJAT00000019564	ENSMUST00000033723	ENSRNOT00000006584	ENSNGAT00000013829	ENSMUGT00000035994	Pob_R009210	ENSCLAT00000001026	ENSDORT00000008444
OG0002748	Foxo4-201	ENSCPOT00000004822	ENSFDAT00000018208	ENSODET00000005053	ENST00000374259	ENSSTOT00000014587	ENSJJAT00000015837	ENSMUST00000062000	ENSRNOT00000048521	NA	ENSMUGT00000032703	Pob_R015629	ENSCLAT00000008030	ENSDORT00000002178
OG0002750	Ptpn9-201	ENSCPOT00000012124	ENSFDAT00000022678	NA	ENST00000618819	ENSSTOT00000005883	ENSJJAT00000023350	ENSMUST00000034832	ENSRNOT00000023831	ENSNGAT00000023910	ENSMUGT00000033578	Pob_R016184	ENSCLAT00000008903	ENSDORT00000010772
OG0002754	AW549877-201	ENSCPOT00000034697	ENSFDAT00000020802	NA	ENST00000381647	ENSSTOT00000008281	NA	ENSMUST00000046633	ENSRNOT00000078158	ENSNGAT00000000037	ENSMUGT00000030677	NA	ENSCLAT00000014040	ENSDORT00000016319
OG0002755	Lap3-201	ENSCPOT00000012747	ENSFDAT00000011160	NA	ENST00000226299	ENSSTOT00000000925	ENSJJAT00000020393	ENSMUST00000046122	ENSRNOT00000004770	ENSNGAT00000020099	ENSMUGT00000021854	Pob_R012851	ENSCLAT00000001278	ENSDORT00000008040
OG0002757	Txlng-201	ENSCPOT00000014631	ENSFDAT00000006638	ENSODET00000004691	ENST00000380122	ENSSTOT00000002788	ENSJJAT00000019263	ENSMUST00000041370	ENSRNOT00000006843	NA	ENSMUGT00000036000	Pob_R009209	ENSCLAT00000001033	ENSDORT00000031137
OG0002758	Tmem11-201	ENSCPOT00000035216	ENSFDAT00000021721	NA	ENST00000317635	ENSSTOT00000020318	ENSJJAT00000025436	ENSMUST00000062677	ENSRNOT00000007158	ENSNGAT00000002455	ENSMUGT00000033801	NA	ENSCLAT00000000547	ENSDORT00000010576
OG0002760	Vps35-201	ENSCPOT00000003817	ENSFDAT00000024826	NA	ENST00000299138	ENSSTOT00000003774	ENSJJAT00000016310	ENSMUST00000034131	ENSRNOT00000024020	ENSNGAT00000026179	ENSMUGT00000035032	Pob_R020211	ENSCLAT00000009500	ENSDORT00000002542
OG0002764	Fbxo21-206	NA	ENSFDAT00000022363	ENSODET00000007248	ENST00000330622	ENSSTOT00000008186	ENSJJAT00000015095	ENSMUST00000202447	ENSRNOT00000064900	ENSNGAT00000022770	ENSMUGT00000020514	Pob_R000824	ENSCLAT00000018639	ENSDORT00000009176
OG0002765	Wdr44-201	ENSCPOT00000012262	ENSFDAT00000017103	ENSODET00000003736	ENST00000254029	ENSSTOT00000007279	NA	ENSMUST00000035766	ENSRNOT00000088661	ENSNGAT00000015999	ENSMUGT00000006024	Pob_R002174	ENSCLAT00000003693	ENSDORT00000032691
OG0002766	Wnk1-203	ENSCPOT00000035054	ENSFDAT00000009305	ENSODET00000004207	ENST00000530271	ENSSTOT00000030964	NA	ENSMUST00000088644	ENSRNOT00000013355	NA	ENSMUGT00000025771	Pob_R011118	ENSCLAT00000020154	ENSDORT00000002068
OG0002767	B4galt3-201	ENSCPOT00000046903	ENSFDAT00000005773	ENSODET00000011538	ENST00000319769	ENSSTOT00000006455	NA	ENSMUST00000064272	ENSRNOT00000004735	ENSNGAT00000017091	ENSMUGT00000022466	Pob_R018097	ENSCLAT00000024111	ENSDORT00000027263
OG0002768	Faxc-201	ENSCPOT00000005748	ENSFDAT00000024817	ENSODET00000001638	ENST00000389677	ENSSTOT00000013631	NA	ENSMUST00000029908	ENSRNOT00000013599	ENSNGAT00000023279	ENSMUGT00000030509	Pob_R014189	ENSCLAT00000016702	ENSDORT00000013227
OG0002769	Bst1-201	NA	ENSFDAT00000010457	ENSODET00000011617	ENST00000382346	ENSSTOT00000025562	ENSJJAT00000020850	ENSMUST00000101237	ENSRNOT00000004094	ENSNGAT00000025876	ENSMUGT00000007179	Pob_R012860	ENSCLAT00000002819	ENSDORT00000008242
OG0002770	Lrrc1-205	ENSCPOT00000003449	ENSFDAT00000023169	ENSODET00000001630	ENST00000370888	ENSSTOT00000011200	NA	ENSMUST00000183873	ENSRNOT00000007867	NA	ENSMUGT00000016166	Pob_R003456	ENSCLAT00000018247	ENSDORT00000010229
OG0002772	Ccnc-202	ENSCPOT00000011907	ENSFDAT00000019535	ENSODET00000001657	ENST00000520429	ENSSTOT00000016569	NA	ENSMUST00000102997	ENSRNOT00000011442	ENSNGAT00000030050	ENSMUGT00000011412	NA	ENSCLAT00000017155	NA
OG0002773	Akt2-201	ENSCPOT00000037850	ENSFDAT00000008992	ENSODET00000001653	ENST00000392038	ENSSTOT00000002919	ENSJJAT00000031541	ENSMUST00000051356	ENSRNOT00000025303	ENSNGAT00000027945	ENSMUGT00000019289	Pob_R007730	NA	ENSDORT00000036738
OG0002776	Dlc1-206	ENSCPOT00000012814	ENSFDAT00000017656	ENSODET00000008645	ENST00000276297	ENSSTOT00000033271	ENSJJAT00000018599	ENSMUST00000163663	ENSRNOT00000090477	NA	ENSMUGT00000007582	Pob_R006316	ENSCLAT00000003141	ENSDORT00000000274
OG0002777	Arl13b-201	ENSCPOT00000002592	ENSFDAT00000022378	ENSODET00000015627	ENST00000394222	ENSSTOT00000002501	NA	ENSMUST00000089289	ENSRNOT00000074108	ENSNGAT00000002826	ENSMUGT00000026367	Pob_R014455	ENSCLAT00000009287	ENSDORT00000006144
OG0002781	Tbc1d31-201	ENSCPOT00000048281	ENSFDAT00000023772	NA	ENST00000287380	ENSSTOT00000003111	ENSJJAT00000031701	ENSMUST00000022992	ENSRNOT00000064264	ENSNGAT00000009511	ENSMUGT00000012486	Pob_R019598	ENSCLAT00000000292	ENSDORT00000016561
OG0002783	Cited1-201	ENSCPOT00000003860	ENSFDAT00000004747	NA	ENST00000431381	ENSSTOT00000008428	ENSJJAT00000027202	ENSMUST00000050551	ENSRNOT00000077678	ENSNGAT00000012864	ENSMUGT00000034205	Pob_R019329	ENSCLAT00000022605	ENSDORT00000025046
OG0002792	Klk4-201	NA	ENSFDAT00000014050	ENSODET00000001714	ENST00000324041	ENSSTOT00000002320	ENSJJAT00000018667	ENSMUST00000007161	ENSRNOT00000025614	ENSNGAT00000021987	ENSMUGT00000009793	Pob_R005928	ENSCLAT00000005283	ENSDORT00000026763
OG0002793	Nudt9-201	ENSCPOT00000009776	NA	ENSODET00000010228	ENST00000302174	ENSSTOT00000015106	ENSJJAT00000012736	ENSMUST00000031250	ENSRNOT00000002973	ENSNGAT00000026129	ENSMUGT00000023567	Pob_R014926	ENSCLAT00000006939	ENSDORT00000005571
OG0002796	Eed-201	ENSCPOT00000001836	ENSFDAT00000010336	NA	ENST00000351625	ENSSTOT00000004679	ENSJJAT00000019809	ENSMUST00000107234	ENSRNOT00000024082	ENSNGAT00000026701	ENSMUGT00000003979	Pob_R018848	ENSCLAT00000021512	ENSDORT00000025007
OG0002797	Mre11a-201	ENSCPOT00000014708	ENSFDAT00000011073	ENSODET00000020297	ENST00000407439	ENSSTOT00000032441	ENSJJAT00000011134	ENSMUST00000034405	ENSRNOT00000012940	ENSNGAT00000012542	ENSMUGT00000036917	Pob_R005868	NA	NA
OG0002802	Mfsd10-201	NA	ENSFDAT00000030363	ENSODET00000015106	ENST00000514800	ENSSTOT00000020362	ENSJJAT00000024511	ENSMUST00000001109	ENSRNOT00000017386	NA	ENSMUGT00000025084	Pob_R008772	ENSCLAT00000016654	ENSDORT00000001192
OG0002804	Maml2-202	ENSCPOT00000008593	ENSFDAT00000002770	ENSODET00000021480	ENST00000524717	ENSSTOT00000031256	ENSJJAT00000003310	ENSMUST00000159294	ENSRNOT00000036338	NA	ENSMUGT00000022733	Pob_R005856	ENSCLAT00000021610	ENSDORT00000013901
OG0002806	Tollip-201	ENSCPOT00000034810	ENSFDAT00000015994	ENSODET00000021413	ENST00000317204	ENSSTOT00000035582	NA	ENSMUST00000001950	ENSRNOT00000046344	ENSNGAT00000024944	ENSMUGT00000034671	Pob_R014873	ENSCLAT00000002040	ENSDORT00000033694
OG0002811	Uprt-201	ENSCPOT00000041031	ENSFDAT00000007720	NA	ENST00000373383	ENSSTOT00000007053	ENSJJAT00000028802	ENSMUST00000087867	ENSRNOT00000033494	ENSNGAT00000022700	ENSMUGT00000007483	Pob_R015691	ENSCLAT00000000344	ENSDORT00000015956
OG0002812	Rnf141-201	ENSCPOT00000046766	ENSFDAT00000002806	NA	ENST00000265981	NA	ENSJJAT00000022548	ENSMUST00000106682	ENSRNOT00000024561	ENSNGAT00000020400	ENSMUGT00000014867	NA	ENSCLAT00000025242	ENSDORT00000032726
OG0002814	Fam221a-201	ENSCPOT00000010280	ENSFDAT00000027777	NA	ENST00000344962	NA	ENSJJAT00000030893	ENSMUST00000060561	ENSRNOT00000012677	ENSNGAT00000029652	ENSMUGT00000002606	Pob_R005892	ENSCLAT00000011334	ENSDORT00000025009
OG0002816	Psma7-201	ENSCPOT00000014310	ENSFDAT00000010480	ENSODET00000005481	ENST00000370873	ENSSTOT00000012489	NA	ENSMUST00000029082	ENSRNOT00000082686	ENSNGAT00000021917	ENSMUGT00000021476	Pob_R014311	ENSCLAT00000004513	ENSDORT00000016684
OG0002818	Zcchc10-201	ENSCPOT00000010922	NA	ENSODET00000011659	ENST00000509437	ENSSTOT00000029253	ENSJJAT00000018377	ENSMUST00000018383	ENSRNOT00000009098	ENSNGAT00000017026	ENSMUGT00000025776	Pob_R019390	ENSCLAT00000018618	ENSDORT00000035910
OG0002822	Pgrmc1-201	ENSCPOT00000012470	ENSFDAT00000014856	NA	ENST00000217971	ENSSTOT00000025711	ENSJJAT00000000094	ENSMUST00000073339	ENSRNOT00000017101	ENSNGAT00000026251	ENSMUGT00000037489	Pob_R002168	ENSCLAT00000004224	ENSDORT00000016710
OG0002824	Acad8-201	ENSCPOT00000044566	ENSFDAT00000029226	NA	ENST00000281182	ENSSTOT00000023618	ENSJJAT00000024563	ENSMUST00000060513	ENSRNOT00000072152	ENSNGAT00000015149	ENSMUGT00000036806	Pob_R014039	ENSCLAT00000022383	ENSDORT00000026345
OG0002825	P4hb-201	ENSCPOT00000012363	ENSFDAT00000021653	ENSODET00000013086	ENST00000331483	ENSSTOT00000027167	ENSJJAT00000016206	ENSMUST00000026122	ENSRNOT00000054958	NA	ENSMUGT00000001590	Pob_R004348	ENSCLAT00000010553	ENSDORT00000011795
OG0002829	Ifrd1-201	ENSCPOT00000004844	ENSFDAT00000021987	ENSODET00000008083	ENST00000005558	ENSSTOT00000010659	ENSJJAT00000001296	ENSMUST00000001672	ENSRNOT00000073910	ENSNGAT00000015421	ENSMUGT00000024534	Pob_R011837	NA	ENSDORT00000027240
OG0002830	Klhl32-204	ENSCPOT00000012064	ENSFDAT00000012005	ENSODET00000008259	ENST00000369261	ENSSTOT00000030357	ENSJJAT00000029689	ENSMUST00000108218	ENSRNOT00000050653	ENSNGAT00000032364	NA	Pob_R018720	ENSCLAT00000023462	NA
OG0002831	Psmd12-201	ENSCPOT00000032372	ENSFDAT00000009711	NA	ENST00000356126	ENSSTOT00000043083	ENSJJAT00000021967	ENSMUST00000021063	ENSRNOT00000004283	ENSNGAT00000031118	ENSMUGT00000014550	Pob_R004172	ENSCLAT00000007928	ENSDORT00000008025
OG0002832	Cfdp1-201	ENSCPOT00000000700	ENSFDAT00000008948	NA	ENST00000283882	ENSSTOT00000004119	ENSJJAT00000023307	ENSMUST00000034432	ENSRNOT00000026249	ENSNGAT00000023755	ENSMUGT00000035085	Pob_R011230	ENSCLAT00000006511	ENSDORT00000006329
OG0002834	Taldo1-204	ENSCPOT00000001920	ENSFDAT00000027523	NA	ENST00000319006	ENSSTOT00000013866	ENSJJAT00000025675	ENSMUST00000211654	ENSRNOT00000024863	ENSNGAT00000015125	ENSMUGT00000016772	Pob_R014859	ENSCLAT00000002372	ENSDORT00000016454
OG0002836	Med14-202	ENSCPOT00000031522	ENSFDAT00000008905	ENSODET00000002050	ENST00000324817	ENSSTOT00000033932	NA	ENSMUST00000096495	ENSRNOT00000066480	ENSNGAT00000000769	ENSMUGT00000029669	Pob_R006182	ENSCLAT00000000518	ENSDORT00000023931
OG0002837	Tmem135-201	ENSCPOT00000040235	ENSFDAT00000012220	ENSODET00000007108	ENST00000305494	ENSSTOT00000007456	ENSJJAT00000015794	ENSMUST00000041968	ENSRNOT00000022578	NA	NA	Pob_R018842	ENSCLAT00000018622	ENSDORT00000031208
OG0002838	Gmppa-201	ENSCPOT00000002499	ENSFDAT00000017688	NA	ENST00000373917	ENSSTOT00000031734	NA	ENSMUST00000037796	ENSRNOT00000085165	ENSNGAT00000032069	ENSMUGT00000006705	Pob_R002729	ENSCLAT00000011129	ENSDORT00000002688
OG0002842	Gabra5-201	ENSCPOT00000004210	ENSFDAT00000016846	ENSODET00000005339	ENST00000335625	ENSSTOT00000030874	NA	ENSMUST00000068456	ENSRNOT00000014573	ENSNGAT00000021833	ENSMUGT00000013280	Pob_R000213	ENSCLAT00000004863	ENSDORT00000035175
OG0002845	Hmgcs1-201	ENSCPOT00000007185	ENSFDAT00000019035	ENSODET00000000687	ENST00000325110	ENSSTOT00000005700	NA	ENSMUST00000179869	ENSRNOT00000023554	ENSNGAT00000015869	ENSMUGT00000002048	Pob_R012501	ENSCLAT00000025166	ENSDORT00000001727
OG0002846	Myc-201	ENSCPOT00000033262	ENSFDAT00000007411	NA	ENST00000613283	ENSSTOT00000004938	ENSJJAT00000014906	ENSMUST00000022971	ENSRNOT00000006188	ENSNGAT00000028199	ENSMUGT00000034807	Pob_R019629	ENSCLAT00000001237	ENSDORT00000028130
OG0002849	Dtx2-202	NA	ENSFDAT00000008629	ENSODET00000021041	ENST00000324432	ENSSTOT00000027498	ENSJJAT00000009179	ENSMUST00000111142	ENSRNOT00000001950	ENSNGAT00000031284	ENSMUGT00000002297	Pob_R001004	ENSCLAT00000021151	ENSDORT00000014423
OG0002850	Nmt1-201	ENSCPOT00000000860	ENSFDAT00000022922	NA	ENST00000258960	ENSSTOT00000009401	ENSJJAT00000023154	ENSMUST00000021314	ENSRNOT00000004046	ENSNGAT00000030808	ENSMUGT00000007480	Pob_R017592	ENSCLAT00000024884	ENSDORT00000000683
OG0002851	Eftud2-201	ENSCPOT00000044864	ENSFDAT00000017403	NA	ENST00000426333	ENSSTOT00000012191	ENSJJAT00000022925	ENSMUST00000021306	ENSRNOT00000055176	ENSNGAT00000023043	ENSMUGT00000007838	Pob_R017599	ENSCLAT00000021728	ENSDORT00000025457
OG0002855	Sec63-201	ENSCPOT00000002519	ENSFDAT00000018523	ENSODET00000017536	ENST00000369002	ENSSTOT00000009641	ENSJJAT00000018474	ENSMUST00000019937	ENSRNOT00000087718	NA	ENSMUGT00000025626	Pob_R017253	ENSCLAT00000015461	ENSDORT00000002269
OG0002858	Rab30-201	ENSCPOT00000039464	ENSFDAT00000029243	ENSODET00000005156	ENST00000260056	ENSSTOT00000023637	ENSJJAT00000025489	ENSMUST00000032879	ENSRNOT00000092066	ENSNGAT00000024621	ENSMUGT00000030765	Pob_R018859	ENSCLAT00000020669	NA
OG0002859	Tmx3-201	ENSCPOT00000010580	ENSFDAT00000010127	ENSODET00000007575	ENST00000299608	ENSSTOT00000009141	NA	ENSMUST00000025515	ENSRNOT00000070984	ENSNGAT00000002544	ENSMUGT00000007112	Pob_R018168	ENSCLAT00000012581	ENSDORT00000008922
OG0002860	Lsm4-201	ENSCPOT00000019526	ENSFDAT00000013915	NA	ENST00000594828	ENSSTOT00000016497	ENSJJAT00000021686	ENSMUST00000034311	ENSRNOT00000026567	ENSNGAT00000010412	ENSMUGT00000018685	Pob_R013107	ENSCLAT00000015916	ENSDORT00000027071
OG0002861	Bcap29-201	ENSCPOT00000002419	ENSFDAT00000008433	NA	ENST00000379119	ENSSTOT00000000216	ENSJJAT00000005946	ENSMUST00000020979	ENSRNOT00000010631	ENSNGAT00000031185	ENSMUGT00000028859	Pob_R011788	ENSCLAT00000020927	ENSDORT00000010592
OG0002862	Cops4-201	ENSCPOT00000023158	ENSFDAT00000027772	NA	ENST00000503682	ENSSTOT00000023569	ENSJJAT00000027697	ENSMUST00000045993	ENSRNOT00000003046	ENSNGAT00000007121	ENSMUGT00000014972	Pob_R011014	ENSCLAT00000007303	ENSDORT00000028500
OG0002865	Arhgef1-202	NA	ENSFDAT00000007365	ENSODET00000013283	ENST00000599846	ENSSTOT00000003545	ENSJJAT00000024688	ENSMUST00000098683	ENSRNOT00000080840	ENSNGAT00000006705	ENSMUGT00000017878	Pob_R012727	NA	ENSDORT00000027297
OG0002866	Vim-201	ENSCPOT00000001064	ENSFDAT00000012919	NA	ENST00000224237	ENSSTOT00000026788	ENSJJAT00000008949	ENSMUST00000028062	ENSRNOT00000024430	ENSNGAT00000031572	ENSMUGT00000033713	Pob_R017174	ENSCLAT00000008292	ENSDORT00000004494
OG0002868	Brsk2-216	ENSCPOT00000034173	ENSFDAT00000017798	ENSODET00000020844	ENST00000382179	ENSSTOT00000024772	ENSJJAT00000019441	ENSMUST00000174499	ENSRNOT00000027134	NA	ENSMUGT00000034639	Pob_R014874	ENSCLAT00000001903	ENSDORT00000000321
OG0002875	Picalm-206	ENSCPOT00000040112	ENSFDAT00000015173	ENSODET00000005989	ENST00000393346	ENSSTOT00000038906	NA	ENSMUST00000207484	ENSRNOT00000084268	ENSNGAT00000014620	ENSMUGT00000003910	Pob_R018849	ENSCLAT00000020743	ENSDORT00000006095
OG0002878	Eif5a2-201	ENSCPOT00000012715	ENSFDAT00000009364	ENSODET00000010502	ENST00000295822	ENSSTOT00000008124	NA	ENSMUST00000060500	ENSRNOT00000015779	ENSNGAT00000001156	ENSMUGT00000009774	Pob_R019893	ENSCLAT00000019809	ENSDORT00000014800
OG0002879	Lamtor1-201	ENSCPOT00000048460	ENSFDAT00000014936	ENSODET00000026966	ENST00000278671	ENSSTOT00000023340	NA	ENSMUST00000033131	ENSRNOT00000027150	ENSNGAT00000002650	ENSMUGT00000008070	Pob_R018937	ENSCLAT00000023581	ENSDORT00000026213
OG0002887	Dcun1d5-201	ENSCPOT00000045274	NA	ENSODET00000017714	ENST00000260247	ENSSTOT00000013579	ENSJJAT00000005689	ENSMUST00000034499	ENSRNOT00000061916	ENSNGAT00000017125	ENSMUGT00000015228	Pob_R005823	ENSCLAT00000015572	ENSDORT00000001636
OG0002890	Spcs2-210	ENSCPOT00000031330	ENSFDAT00000010531	ENSODET00000006356	ENST00000532972	ENSSTOT00000041598	ENSJJAT00000026918	ENSMUST00000209032	ENSRNOT00000024772	NA	ENSMUGT00000030452	Pob_R018905	ENSCLAT00000024142	ENSDORT00000034042
OG0002893	Plpbp-211	ENSCPOT00000012792	ENSFDAT00000010993	ENSODET00000005904	ENST00000328195	ENSSTOT00000005533	NA	ENSMUST00000211393	ENSRNOT00000018369	ENSNGAT00000022162	ENSMUGT00000024774	Pob_R010213	ENSCLAT00000001542	ENSDORT00000024484
OG0002894	Maf1-201	ENSCPOT00000047580	ENSFDAT00000016795	NA	ENST00000534585	ENSSTOT00000042067	NA	ENSMUST00000023212	ENSRNOT00000018240	ENSNGAT00000030201	ENSMUGT00000015273	NA	ENSCLAT00000023202	ENSDORT00000027440
OG0002895	Psmc6-201	ENSCPOT00000009563	ENSFDAT00000022786	NA	ENST00000445930	ENSSTOT00000014492	ENSJJAT00000012594	ENSMUST00000022380	ENSRNOT00000009649	ENSNGAT00000018263	ENSMUGT00000014423	NA	NA	ENSDORT00000016408
OG0002903	Thyn1-201	ENSCPOT00000006633	ENSFDAT00000002211	NA	ENST00000341541	ENSSTOT00000005578	ENSJJAT00000021647	ENSMUST00000039161	ENSRNOT00000073373	ENSNGAT00000015597	ENSMUGT00000036792	Pob_R014038	ENSCLAT00000022036	ENSDORT00000012785
OG0002904	Utp11-201	ENSCPOT00000001053	ENSFDAT00000020192	NA	ENST00000373014	ENSSTOT00000020615	ENSJJAT00000031220	ENSMUST00000030738	ENSRNOT00000009882	ENSNGAT00000016647	ENSMUGT00000008209	Pob_R001468	ENSCLAT00000018438	ENSDORT00000005348
OG0002906	Mfhas1-201	ENSCPOT00000006180	ENSFDAT00000027905	ENSODET00000006119	ENST00000276282	NA	ENSJJAT00000018534	ENSMUST00000037666	ENSRNOT00000015203	ENSNGAT00000021686	ENSMUGT00000027783	Pob_R006324	ENSCLAT00000001330	ENSDORT00000033678
OG0002912	Calb2-201	ENSCPOT00000010474	ENSFDAT00000021498	NA	ENST00000302628	ENSSTOT00000008226	ENSJJAT00000024739	ENSMUST00000003754	ENSRNOT00000022943	ENSNGAT00000021507	ENSMUGT00000025086	Pob_R011252	ENSCLAT00000006881	ENSDORT00000016046
OG0002913	Clpp-201	ENSCPOT00000014095	ENSFDAT00000009090	ENSODET00000021268	ENST00000245816	ENSSTOT00000025303	NA	ENSMUST00000002735	ENSRNOT00000072001	ENSNGAT00000027563	ENSMUGT00000008180	Pob_R020644	ENSCLAT00000014615	ENSDORT00000002436
OG0002914	Tnik-205	ENSCPOT00000012176	ENSFDAT00000020142	ENSODET00000010791	ENST00000436636	ENSSTOT00000002797	ENSJJAT00000019131	ENSMUST00000160307	ENSRNOT00000086399	NA	ENSMUGT00000014630	Pob_R019894	ENSCLAT00000016478	ENSDORT00000028288
OG0002915	Gpld1-201	ENSCPOT00000001985	ENSFDAT00000009736	NA	ENST00000230036	ENSSTOT00000035389	NA	ENSMUST00000021773	ENSRNOT00000024196	ENSNGAT00000029687	ENSMUGT00000004713	Pob_R006237	ENSCLAT00000006357	ENSDORT00000028692
OG0002916	Tyms-201	ENSCPOT00000015726	ENSFDAT00000023728	NA	ENST00000323274	ENSSTOT00000000908	ENSJJAT00000026412	ENSMUST00000026846	ENSRNOT00000056243	ENSNGAT00000032140	ENSMUGT00000022212	Pob_R006178	ENSCLAT00000016794	ENSDORT00000023371
OG0002917	Rars-201	ENSCPOT00000007451	ENSFDAT00000006812	ENSODET00000008151	ENST00000231572	ENSSTOT00000032197	ENSJJAT00000025758	ENSMUST00000018992	ENSRNOT00000010252	ENSNGAT00000001126	ENSMUGT00000021517	Pob_R015025	NA	ENSDORT00000036314
OG0002922	Gas8-201	ENSCPOT00000010906	ENSFDAT00000022379	ENSODET00000004593	ENST00000268699	NA	ENSJJAT00000013068	ENSMUST00000093043	ENSRNOT00000029999	ENSNGAT00000025389	ENSMUGT00000015282	Pob_R005668	ENSCLAT00000003690	ENSDORT00000028903
OG0002923	Serpinb5-201	NA	ENSFDAT00000030419	ENSODET00000007104	ENST00000382771	ENSSTOT00000007436	ENSJJAT00000017806	ENSMUST00000086701	ENSRNOT00000003625	NA	ENSMUGT00000025986	Pob_R019113	ENSCLAT00000013917	ENSDORT00000008321
OG0002924	Tars-201	ENSCPOT00000014154	ENSFDAT00000009449	NA	ENST00000455217	ENSSTOT00000000816	ENSJJAT00000015023	ENSMUST00000022849	ENSRNOT00000088202	ENSNGAT00000027833	ENSMUGT00000002985	Pob_R001919	ENSCLAT00000013168	ENSDORT00000032811
OG0002925	Pex7-201	ENSCPOT00000037646	ENSFDAT00000021250	NA	ENST00000318471	ENSSTOT00000038399	ENSJJAT00000019925	ENSMUST00000020182	ENSRNOT00000016728	ENSNGAT00000024039	ENSMUGT00000027624	Pob_R021238	ENSCLAT00000004683	ENSDORT00000006036
OG0002932	Gins3-201	ENSCPOT00000039621	ENSFDAT00000022444	NA	ENST00000426538	ENSSTOT00000005698	ENSJJAT00000015010	ENSMUST00000034094	ENSRNOT00000015795	ENSNGAT00000027257	ENSMUGT00000012919	Pob_R020295	ENSCLAT00000011069	ENSDORT00000026467
OG0002933	Tbl1xr1-201	ENSCPOT00000005531	ENSFDAT00000016678	ENSODET00000004497	ENST00000430069	ENSSTOT00000014258	NA	ENSMUST00000063988	ENSRNOT00000015573	ENSNGAT00000018337	ENSMUGT00000004902	Pob_R019912	ENSCLAT00000020471	ENSDORT00000016259
OG0002934	Acaa2-201	ENSCPOT00000004784	ENSFDAT00000013083	NA	ENST00000285093	ENSSTOT00000026550	ENSJJAT00000029756	ENSMUST00000041053	ENSRNOT00000067018	ENSNGAT00000001590	ENSMUGT00000018592	Pob_R008123	ENSCLAT00000013191	ENSDORT00000012365
OG0002938	Maged1-201	NA	ENSFDAT00000019604	ENSODET00000000051	ENST00000375695	ENSSTOT00000004170	ENSJJAT00000010007	ENSMUST00000026142	ENSRNOT00000009870	ENSNGAT00000009697	ENSMUGT00000003636	Pob_R011922	ENSCLAT00000003749	ENSDORT00000023252
OG0002941	Gfod2-201	ENSCPOT00000035422	ENSFDAT00000019859	NA	ENST00000268797	ENSSTOT00000021205	ENSJJAT00000027734	ENSMUST00000013294	ENSRNOT00000024197	ENSNGAT00000016891	ENSMUGT00000022886	Pob_R011308	ENSCLAT00000008483	ENSDORT00000000117
OG0002942	Adgrg1-201	ENSCPOT00000007191	ENSFDAT00000011802	ENSODET00000022705	ENST00000567835	ENSSTOT00000004192	ENSJJAT00000017415	ENSMUST00000093271	ENSRNOT00000020921	ENSNGAT00000026902	ENSMUGT00000012018	Pob_R020282	ENSCLAT00000015974	NA
OG0002944	Exd2-201	ENSCPOT00000010109	ENSFDAT00000028213	ENSODET00000019552	ENST00000312994	ENSSTOT00000000175	NA	ENSMUST00000038185	ENSRNOT00000033378	NA	ENSMUGT00000033034	Pob_R000678	ENSCLAT00000008184	ENSDORT00000015084
OG0002946	Zmynd11-202	ENSCPOT00000044058	ENSFDAT00000012866	NA	ENST00000381591	ENSSTOT00000042260	ENSJJAT00000016170	ENSMUST00000110633	ENSRNOT00000049391	ENSNGAT00000027535	ENSMUGT00000031288	Pob_R003513	ENSCLAT00000024937	ENSDORT00000026421
OG0002947	Bud31-201	ENSCPOT00000037207	ENSFDAT00000023965	ENSODET00000015399	ENST00000222969	ENSSTOT00000042715	ENSJJAT00000008959	ENSMUST00000159018	ENSRNOT00000001307	ENSNGAT00000003467	ENSMUGT00000032762	Pob_R002911	ENSCLAT00000011854	NA
OG0002948	Zfyve1-201	ENSCPOT00000014021	ENSFDAT00000029176	ENSODET00000021649	ENST00000553891	ENSSTOT00000011119	NA	ENSMUST00000048319	ENSRNOT00000011662	ENSNGAT00000011300	ENSMUGT00000030101	Pob_R010376	ENSCLAT00000005879	ENSDORT00000015228
OG0002953	Galnt7-201	ENSCPOT00000035313	ENSFDAT00000002422	ENSODET00000015889	ENST00000265000	ENSSTOT00000026833	ENSJJAT00000018375	ENSMUST00000034021	ENSRNOT00000016474	ENSNGAT00000020449	ENSMUGT00000017616	Pob_R002132	ENSCLAT00000018245	NA
OG0002954	Metap1-201	ENSCPOT00000003466	NA	ENSODET00000002763	ENST00000296411	ENSSTOT00000006211	ENSJJAT00000012212	ENSMUST00000029804	ENSRNOT00000017579	ENSNGAT00000015067	ENSMUGT00000035063	Pob_R020871	ENSCLAT00000009635	ENSDORT00000009104
OG0002958	Rab4a-201	ENSCPOT00000044788	ENSFDAT00000008707	NA	ENST00000366690	ENSSTOT00000025479	ENSJJAT00000025612	ENSMUST00000117702	ENSRNOT00000049337	ENSNGAT00000026669	ENSMUGT00000000999	Pob_R014360	ENSCLAT00000004852	ENSDORT00000012573
OG0002960	Cct8-201	ENSCPOT00000033561	ENSFDAT00000013764	ENSODET00000002533	ENST00000286788	ENSSTOT00000033825	NA	ENSMUST00000026704	ENSRNOT00000002169	ENSNGAT00000022274	ENSMUGT00000016133	Pob_R014566	ENSCLAT00000006341	ENSDORT00000003049
OG0002962	Flvcr2-201	ENSCPOT00000032366	ENSFDAT00000017620	ENSODET00000019027	ENST00000238667	ENSSTOT00000014385	ENSJJAT00000014718	ENSMUST00000040461	ENSRNOT00000082402	NA	ENSMUGT00000019255	Pob_R010421	ENSCLAT00000000243	ENSDORT00000012891
OG0002969	Zpr1-206	ENSCPOT00000042008	ENSFDAT00000021555	NA	ENST00000227322	ENSSTOT00000002310	ENSJJAT00000024799	ENSMUST00000156440	ENSRNOT00000025149	ENSNGAT00000023108	ENSMUGT00000018169	Pob_R009702	ENSCLAT00000021832	ENSDORT00000032336
OG0002972	Etf1-201	ENSCPOT00000002394	ENSFDAT00000020767	ENSODET00000004829	ENST00000360541	ENSSTOT00000027296	ENSJJAT00000022231	ENSMUST00000025218	ENSRNOT00000026398	ENSNGAT00000008248	ENSMUGT00000031238	Pob_R002888	NA	ENSDORT00000006134
OG0002973	Chst12-201	NA	ENSFDAT00000004594	ENSODET00000027062	ENST00000258711	ENSSTOT00000015468	ENSJJAT00000014159	ENSMUST00000043050	ENSRNOT00000001688	ENSNGAT00000019385	ENSMUGT00000034755	Pob_R013714	ENSCLAT00000008198	ENSDORT00000023136
OG0002974	Tssk4-207	ENSCPOT00000011017	ENSFDAT00000007429	NA	ENST00000339917	ENSSTOT00000002316	ENSJJAT00000027183	ENSMUST00000228395	ENSRNOT00000026819	ENSNGAT00000005553	ENSMUGT00000011621	Pob_R011415	ENSCLAT00000013587	ENSDORT00000001208
OG0002979	Pdap1-201	ENSCPOT00000039616	ENSFDAT00000026148	NA	ENST00000350498	ENSSTOT00000001672	NA	ENSMUST00000031627	ENSRNOT00000001310	ENSNGAT00000022339	NA	Pob_R021802	ENSCLAT00000011185	ENSDORT00000025581
OG0002981	Figla-201	ENSCPOT00000023548	ENSFDAT00000018464	ENSODET00000016454	ENST00000332372	ENSSTOT00000007548	ENSJJAT00000003101	ENSMUST00000032070	ENSRNOT00000021272	NA	ENSMUGT00000028453	Pob_R014719	ENSCLAT00000008295	ENSDORT00000000358
OG0002982	Ada-201	ENSCPOT00000006223	ENSFDAT00000030189	ENSODET00000020655	ENST00000372874	NA	ENSJJAT00000005857	ENSMUST00000017841	ENSRNOT00000014151	ENSNGAT00000031072	ENSMUGT00000028700	Pob_R005134	ENSCLAT00000017020	ENSDORT00000004804
OG0002983	Alkbh1-209	ENSCPOT00000001518	ENSFDAT00000024249	NA	ENST00000216489	NA	ENSJJAT00000025031	ENSMUST00000162961	ENSRNOT00000016389	ENSNGAT00000008500	ENSMUGT00000029652	Pob_R010444	ENSCLAT00000020824	ENSDORT00000012377
OG0002986	Taf6-201	ENSCPOT00000005171	ENSFDAT00000018795	ENSODET00000023095	ENST00000472509	ENSSTOT00000009066	ENSJJAT00000001988	ENSMUST00000048698	ENSRNOT00000001829	NA	ENSMUGT00000033377	Pob_R013756	ENSCLAT00000001957	ENSDORT00000000947
OG0002992	Gpcpd1-202	ENSCPOT00000040503	ENSFDAT00000019460	NA	ENST00000379019	ENSSTOT00000028706	ENSJJAT00000004584	ENSMUST00000060955	ENSRNOT00000078070	ENSNGAT00000014579	ENSMUGT00000023148	Pob_R012108	ENSCLAT00000014663	ENSDORT00000004049
OG0002993	Ccnb1ip1-201	ENSCPOT00000009097	ENSFDAT00000016878	ENSODET00000025820	ENST00000353689	NA	ENSJJAT00000014414	ENSMUST00000095932	ENSRNOT00000082139	ENSNGAT00000016954	ENSMUGT00000021342	Pob_R008397	ENSCLAT00000000856	ENSDORT00000023674
OG0002995	Mdh2-201	ENSCPOT00000010238	ENSFDAT00000007923	NA	ENST00000315758	ENSSTOT00000016182	ENSJJAT00000022552	ENSMUST00000019323	ENSRNOT00000001958	ENSNGAT00000002499	ENSMUGT00000001929	Pob_R001011	ENSCLAT00000009310	ENSDORT00000009570
OG0002996	Rrm1-201	ENSCPOT00000013470	ENSFDAT00000005837	NA	ENST00000300738	ENSSTOT00000000777	ENSJJAT00000020656	ENSMUST00000033283	ENSRNOT00000074058	ENSNGAT00000022503	ENSMUGT00000006188	Pob_R018949	ENSCLAT00000024539	ENSDORT00000012976
OG0002998	Faf2-203	ENSCPOT00000009404	ENSFDAT00000012057	NA	ENST00000261942	ENSSTOT00000030314	ENSJJAT00000023391	ENSMUST00000126071	ENSRNOT00000091837	ENSNGAT00000025858	ENSMUGT00000023246	Pob_R012538	ENSCLAT00000020244	ENSDORT00000008675
OG0003000	Sidt2-202	ENSCPOT00000007074	NA	ENSODET00000011901	ENST00000278951	ENSSTOT00000041494	ENSJJAT00000020387	ENSMUST00000114573	ENSRNOT00000024240	ENSNGAT00000020751	ENSMUGT00000018355	Pob_R009709	ENSCLAT00000023914	ENSDORT00000024724
OG0003003	Actr10-201	ENSCPOT00000008630	ENSFDAT00000020223	NA	ENST00000254286	ENSSTOT00000013533	ENSJJAT00000023147	ENSMUST00000021479	ENSRNOT00000010300	ENSNGAT00000026728	ENSMUGT00000018928	Pob_R000607	ENSCLAT00000005678	ENSDORT00000008330
OG0003005	Nrn1-202	ENSCPOT00000023760	ENSFDAT00000017402	ENSODET00000008722	ENST00000622188	NA	ENSJJAT00000000925	ENSMUST00000122286	ENSRNOT00000073967	ENSNGAT00000024654	ENSMUGT00000020558	Pob_R012219	ENSCLAT00000016535	ENSDORT00000030999
OG0003006	Morc3-201	ENSCPOT00000006386	ENSFDAT00000012693	ENSODET00000005233	ENST00000400485	ENSSTOT00000026120	NA	ENSMUST00000044068	ENSRNOT00000076473	ENSNGAT00000026024	NA	Pob_R014634	ENSCLAT00000009693	ENSDORT00000007125
OG0003009	Ubl4a-206	ENSCPOT00000037400	NA	ENSODET00000008549	ENST00000369653	ENSSTOT00000026116	NA	ENSMUST00000155676	ENSRNOT00000091810	ENSNGAT00000031730	ENSMUGT00000011635	NA	ENSCLAT00000003074	ENSDORT00000005196
OG0003010	Srsf5-202	ENSCPOT00000031369	ENSFDAT00000015583	NA	ENST00000394366	ENSSTOT00000027022	ENSJJAT00000002051	ENSMUST00000110351	ENSRNOT00000007583	ENSNGAT00000012100	ENSMUGT00000032978	Pob_R000685	ENSCLAT00000006857	ENSDORT00000003989
OG0003012	Entpd6-201	ENSCPOT00000009674	ENSFDAT00000018692	ENSODET00000014676	ENST00000376652	ENSSTOT00000006953	ENSJJAT00000018982	ENSMUST00000094467	ENSRNOT00000009946	ENSNGAT00000020698	ENSMUGT00000004187	Pob_R003828	NA	ENSDORT00000007175
OG0003013	Pno1-201	ENSCPOT00000010221	NA	ENSODET00000016185	ENST00000263657	ENSSTOT00000021742	ENSJJAT00000029524	ENSMUST00000020317	ENSRNOT00000007824	ENSNGAT00000012194	ENSMUGT00000030787	Pob_R020733	ENSCLAT00000022176	ENSDORT00000006866
OG0003014	Hook1-201	ENSCPOT00000000143	ENSFDAT00000029210	ENSODET00000008453	ENST00000371208	NA	ENSJJAT00000022240	ENSMUST00000030306	ENSRNOT00000012396	ENSNGAT00000022403	ENSMUGT00000031982	Pob_R007157	ENSCLAT00000007066	ENSDORT00000014282
OG0003017	Zbtb1-201	ENSCPOT00000035109	ENSFDAT00000010907	ENSODET00000018137	ENST00000554015	NA	ENSJJAT00000014127	ENSMUST00000042779	ENSRNOT00000078498	ENSNGAT00000008375	ENSMUGT00000002697	Pob_R000649	ENSCLAT00000004681	ENSDORT00000029822
OG0003018	Aff4-201	ENSCPOT00000001835	ENSFDAT00000008193	NA	ENST00000265343	ENSSTOT00000019641	ENSJJAT00000001218	ENSMUST00000060945	ENSRNOT00000009440	ENSNGAT00000026016	ENSMUGT00000025759	Pob_R019389	ENSCLAT00000020412	NA
OG0003022	Tmc6-201	ENSCPOT00000000466	NA	NA	ENST00000322914	ENSSTOT00000026714	ENSJJAT00000016744	ENSMUST00000026659	ENSRNOT00000077495	ENSNGAT00000027840	ENSMUGT00000014752	Pob_R004290	ENSCLAT00000022136	ENSDORT00000024158
OG0003025	Otc-201	ENSCPOT00000013020	ENSFDAT00000010137	ENSODET00000001338	ENST00000039007	ENSSTOT00000004054	ENSJJAT00000021894	ENSMUST00000049910	ENSRNOT00000004686	ENSNGAT00000007201	ENSMUGT00000024036	Pob_R004114	ENSCLAT00000000266	NA
OG0003028	Ppm1k-201	ENSCPOT00000033245	ENSFDAT00000027867	ENSODET00000001826	ENST00000608933	ENSSTOT00000012513	ENSJJAT00000026513	ENSMUST00000042766	ENSRNOT00000009202	NA	ENSMUGT00000023076	Pob_R021672	ENSCLAT00000012004	ENSDORT00000001259
OG0003030	Ufsp2-201	ENSCPOT00000010222	ENSFDAT00000010109	NA	ENST00000264689	ENSSTOT00000013040	ENSJJAT00000023337	ENSMUST00000034051	ENSRNOT00000016723	ENSNGAT00000009778	ENSMUGT00000021800	Pob_R005407	ENSCLAT00000017865	ENSDORT00000008192
OG0003031	Dmtf1-201	ENSCPOT00000002815	ENSFDAT00000029905	ENSODET00000022018	ENST00000331242	ENSSTOT00000033013	NA	ENSMUST00000071921	ENSRNOT00000044810	ENSNGAT00000028731	ENSMUGT00000024815	Pob_R006945	ENSCLAT00000000303	ENSDORT00000010985
OG0003040	Desi2-201	ENSCPOT00000002118	ENSFDAT00000014788	ENSODET00000018262	ENST00000302550	ENSSTOT00000004742	NA	ENSMUST00000027783	ENSRNOT00000005967	ENSNGAT00000023147	ENSMUGT00000028342	Pob_R021012	ENSCLAT00000017396	ENSDORT00000002787
OG0003042	Btbd3-201	ENSCPOT00000035428	NA	ENSODET00000009444	ENST00000378226	ENSSTOT00000010603	ENSJJAT00000023675	ENSMUST00000075410	ENSRNOT00000010835	ENSNGAT00000029316	ENSMUGT00000034794	Pob_R003750	ENSCLAT00000024492	ENSDORT00000025132
OG0003043	Nip7-201	ENSCPOT00000003756	ENSFDAT00000020675	ENSODET00000020384	ENST00000254940	ENSSTOT00000043319	NA	ENSMUST00000034392	ENSRNOT00000027653	ENSNGAT00000007454	ENSMUGT00000023772	Pob_R011277	ENSCLAT00000011119	ENSDORT00000035238
OG0003044	Fundc1-201	ENSCPOT00000034094	ENSFDAT00000010798	ENSODET00000002675	ENST00000378045	ENSSTOT00000025404	NA	ENSMUST00000026016	ENSRNOT00000004676	ENSNGAT00000006404	ENSMUGT00000032820	Pob_R004981	ENSCLAT00000001325	ENSDORT00000027642
OG0003046	Nae1-201	ENSCPOT00000026167	ENSFDAT00000028153	NA	ENST00000359087	ENSSTOT00000027900	ENSJJAT00000026276	ENSMUST00000034349	ENSRNOT00000048221	ENSNGAT00000025732	ENSMUGT00000020576	Pob_R017000	ENSCLAT00000012357	ENSDORT00000034206
OG0003047	Bnip2-203	ENSCPOT00000005016	ENSFDAT00000029738	NA	ENST00000267859	ENSSTOT00000039491	ENSJJAT00000014336	ENSMUST00000117450	ENSRNOT00000087382	ENSNGAT00000016694	ENSMUGT00000025560	Pob_R003399	ENSCLAT00000015666	ENSDORT00000009318
OG0003052	Thoc3-201	ENSCPOT00000024195	ENSFDAT00000019598	ENSODET00000013966	ENST00000265097	NA	ENSJJAT00000012284	ENSMUST00000026990	ENSRNOT00000000116	NA	ENSMUGT00000023324	Pob_R012545	ENSCLAT00000023426	ENSDORT00000014083
OG0003053	Sav1-201	ENSCPOT00000042921	ENSFDAT00000009910	ENSODET00000016524	ENST00000324679	ENSSTOT00000022644	NA	ENSMUST00000021467	ENSRNOT00000007314	ENSNGAT00000030215	ENSMUGT00000025868	Pob_R000597	ENSCLAT00000013376	ENSDORT00000000058
OG0003055	Ndel1-201	ENSCPOT00000013003	ENSFDAT00000012226	ENSODET00000024729	ENST00000334527	NA	ENSJJAT00000014345	ENSMUST00000018880	ENSRNOT00000005574	ENSNGAT00000025588	ENSMUGT00000015432	Pob_R019414	ENSCLAT00000019908	ENSDORT00000004844
OG0003056	Pnrc1-201	ENSCPOT00000035485	ENSFDAT00000002513	ENSODET00000009739	ENST00000336032	NA	ENSJJAT00000022878	ENSMUST00000049357	ENSRNOT00000010271	ENSNGAT00000017898	ENSMUGT00000036487	Pob_R016875	ENSCLAT00000018122	ENSDORT00000000708
OG0003059	Tnfaip8-203	ENSCPOT00000046942	ENSFDAT00000009952	NA	ENST00000513374	ENSSTOT00000042689	ENSJJAT00000024035	ENSMUST00000126666	ENSRNOT00000086431	ENSNGAT00000025844	ENSMUGT00000024107	Pob_R008280	ENSCLAT00000023374	ENSDORT00000000604
OG0003062	Arl6ip4-201	ENSCPOT00000034927	ENSFDAT00000013249	NA	ENST00000315580	ENSSTOT00000010406	ENSJJAT00000024131	ENSMUST00000031351	ENSRNOT00000001432	ENSNGAT00000031314	ENSMUGT00000010329	Pob_R000912	ENSCLAT00000011809	ENSDORT00000030180
OG0003063	Ccnq-201	ENSCPOT00000009335	ENSFDAT00000011435	ENSODET00000004394	ENST00000576892	ENSSTOT00000008096	ENSJJAT00000016906	ENSMUST00000059468	ENSRNOT00000011019	NA	ENSMUGT00000019243	Pob_R010644	ENSCLAT00000012030	ENSDORT00000036934
OG0003064	Nipsnap2-201	ENSCPOT00000004605	ENSFDAT00000023175	ENSODET00000019248	ENST00000322090	ENSSTOT00000015525	NA	ENSMUST00000086046	ENSRNOT00000035621	ENSNGAT00000024105	ENSMUGT00000007868	Pob_R000961	ENSCLAT00000012390	ENSDORT00000004439
OG0003069	Cirbp-202	ENSCPOT00000022065	ENSFDAT00000004871	NA	ENST00000587323	ENSSTOT00000043201	ENSJJAT00000016371	ENSMUST00000105365	ENSRNOT00000021648	ENSNGAT00000001645	ENSMUGT00000028384	Pob_R020513	ENSCLAT00000023681	ENSDORT00000024908
OG0003073	Gstz1-201	ENSCPOT00000001629	ENSFDAT00000003461	ENSODET00000016534	ENST00000553586	ENSSTOT00000002787	NA	ENSMUST00000063117	ENSRNOT00000072215	ENSNGAT00000016843	ENSMUGT00000029277	Pob_R010437	ENSCLAT00000013674	ENSDORT00000003511
OG0003074	1700037H04Rik-201	ENSCPOT00000007288	ENSFDAT00000017605	ENSODET00000009216	ENST00000217195	ENSSTOT00000006022	NA	ENSMUST00000028800	ENSRNOT00000028859	ENSNGAT00000013363	ENSMUGT00000016162	Pob_R012127	ENSCLAT00000020008	ENSDORT00000025921
OG0003075	Sat2-201	ENSCPOT00000038650	ENSFDAT00000011129	NA	ENST00000269298	ENSSTOT00000005685	ENSJJAT00000018548	ENSMUST00000092969	ENSRNOT00000015769	ENSNGAT00000018576	ENSMUGT00000020504	Pob_R019446	ENSCLAT00000009836	ENSDORT00000026599
OG0003076	Ppt1-201	ENSCPOT00000005816	ENSFDAT00000014560	ENSODET00000008798	ENST00000641471	ENSSTOT00000005060	ENSJJAT00000021052	ENSMUST00000030412	ENSRNOT00000017998	NA	ENSMUGT00000009670	Pob_R001447	ENSCLAT00000014633	ENSDORT00000023843
OG0003083	Mapkapk2-201	ENSCPOT00000025895	ENSFDAT00000028624	ENSODET00000008776	ENST00000367103	ENSSTOT00000006375	NA	ENSMUST00000016672	ENSRNOT00000061070	ENSNGAT00000007040	ENSMUGT00000027973	Pob_R010912	ENSCLAT00000023833	ENSDORT00000029283
OG0003084	Hpd-201	ENSCPOT00000000198	ENSFDAT00000017100	ENSODET00000014391	ENST00000289004	NA	ENSJJAT00000015790	ENSMUST00000031398	ENSRNOT00000001809	ENSNGAT00000022707	ENSMUGT00000020866	Pob_R000891	ENSCLAT00000014599	ENSDORT00000005249
OG0003086	Pafah1b2-201	ENSCPOT00000046995	ENSFDAT00000017325	NA	ENST00000527958	ENSSTOT00000011003	ENSJJAT00000023404	ENSMUST00000172450	ENSRNOT00000082508	ENSNGAT00000027671	ENSMUGT00000018321	Pob_R009708	ENSCLAT00000021204	ENSDORT00000034408
OG0003090	Cst6-201	ENSCPOT00000026069	NA	ENSODET00000024510	ENST00000312134	ENSSTOT00000003295	ENSJJAT00000001400	ENSMUST00000025764	ENSRNOT00000027727	ENSNGAT00000011612	ENSMUGT00000002365	Pob_R008630	ENSCLAT00000023585	ENSDORT00000009816
OG0003092	Fkbp8-201	ENSCPOT00000020809	ENSFDAT00000015157	NA	ENST00000597960	ENSSTOT00000014066	ENSJJAT00000015045	ENSMUST00000075491	ENSRNOT00000077756	ENSNGAT00000002069	ENSMUGT00000018506	Pob_R013114	ENSCLAT00000008642	ENSDORT00000010135
OG0003096	Chmp2a-201	ENSCPOT00000046323	ENSFDAT00000017059	ENSODET00000001395	ENST00000600006	NA	ENSJJAT00000004676	ENSMUST00000005711	ENSRNOT00000030931	ENSNGAT00000013439	ENSMUGT00000037544	Pob_R015492	ENSCLAT00000001122	ENSDORT00000025658
OG0003097	Mrpl3-201	ENSCPOT00000020630	ENSFDAT00000022290	NA	ENST00000425847	ENSSTOT00000012806	ENSJJAT00000007583	ENSMUST00000035177	ENSRNOT00000017280	ENSNGAT00000012868	ENSMUGT00000000467	Pob_R007315	ENSCLAT00000005044	ENSDORT00000029381
OG0003099	Nek11-201	NA	ENSFDAT00000024191	ENSODET00000025169	ENST00000383366	ENSSTOT00000008661	ENSJJAT00000022529	ENSMUST00000038648	ENSRNOT00000046816	NA	ENSMUGT00000023444	Pob_R007318	ENSCLAT00000005828	ENSDORT00000036002
OG0003101	Idh1-201	ENSCPOT00000013722	ENSFDAT00000028530	NA	ENST00000345146	ENSSTOT00000037997	ENSJJAT00000022532	ENSMUST00000097709	ENSRNOT00000020322	ENSNGAT00000008342	ENSMUGT00000030173	Pob_R004479	ENSCLAT00000019430	ENSDORT00000005744
OG0003105	Grk6-201	ENSCPOT00000004091	ENSFDAT00000015664	NA	ENST00000528793	ENSSTOT00000008415	ENSJJAT00000013241	ENSMUST00000001115	ENSRNOT00000079063	ENSNGAT00000005661	ENSMUGT00000022885	Pob_R012519	ENSCLAT00000022887	ENSDORT00000009456
OG0003107	Scyl1-201	ENSCPOT00000013720	ENSFDAT00000016140	ENSODET00000024908	ENST00000270176	ENSSTOT00000026717	NA	ENSMUST00000025890	ENSRNOT00000032387	ENSNGAT00000021610	ENSMUGT00000000139	Pob_R008604	ENSCLAT00000024561	ENSDORT00000024589
OG0003109	Ica1l-205	ENSCPOT00000042244	ENSFDAT00000013029	NA	ENST00000358299	ENSSTOT00000041781	ENSJJAT00000029339	ENSMUST00000189776	ENSRNOT00000041546	ENSNGAT00000002085	ENSMUGT00000026372	Pob_R004514	ENSCLAT00000007240	ENSDORT00000015291
OG0003110	Znrf2-201	ENSCPOT00000023135	ENSFDAT00000010212	NA	ENST00000323037	ENSSTOT00000038037	ENSJJAT00000023051	ENSMUST00000079869	ENSRNOT00000072271	ENSNGAT00000029560	ENSMUGT00000009487	NA	ENSCLAT00000016110	NA
OG0003111	Nrbf2-201	ENSCPOT00000038011	ENSFDAT00000009620	ENSODET00000006061	ENST00000277746	NA	ENSJJAT00000001221	ENSMUST00000077839	ENSRNOT00000000794	ENSNGAT00000022467	ENSMUGT00000037099	Pob_R012453	ENSCLAT00000016251	ENSDORT00000033308
OG0003113	Otub1-201	ENSCPOT00000021704	ENSFDAT00000009117	NA	ENST00000535715	ENSSTOT00000025893	ENSJJAT00000021658	ENSMUST00000025679	ENSRNOT00000028752	ENSNGAT00000018014	ENSMUGT00000006073	Pob_R008552	ENSCLAT00000025183	ENSDORT00000011273
OG0003116	Atp6v1c1-201	ENSCPOT00000010056	ENSFDAT00000021412	NA	ENST00000395862	ENSSTOT00000024786	ENSJJAT00000020422	ENSMUST00000022904	ENSRNOT00000006917	ENSNGAT00000024212	ENSMUGT00000024324	Pob_R019493	ENSCLAT00000010936	ENSDORT00000014326
OG0003121	Coq4-201	ENSCPOT00000033530	ENSFDAT00000009033	ENSODET00000023927	ENST00000300452	ENSSTOT00000008041	NA	ENSMUST00000028137	ENSRNOT00000038602	ENSNGAT00000001326	ENSMUGT00000008534	Pob_R018422	ENSCLAT00000002490	ENSDORT00000016223
OG0003123	Adnp-201	ENSCPOT00000001612	ENSFDAT00000013359	ENSODET00000009781	ENST00000349014	ENSSTOT00000024730	ENSJJAT00000029047	ENSMUST00000057793	ENSRNOT00000014595	NA	ENSMUGT00000006107	Pob_R005050	ENSCLAT00000018524	ENSDORT00000030969
OG0003125	Dbr1-201	ENSCPOT00000006243	ENSFDAT00000013217	ENSODET00000025126	ENST00000260803	ENSSTOT00000007113	ENSJJAT00000021171	ENSMUST00000066650	ENSRNOT00000019769	ENSNGAT00000004468	ENSMUGT00000005467	Pob_R007284	NA	NA
OG0003131	Commd10-201	ENSCPOT00000021375	ENSFDAT00000028335	NA	ENST00000274458	ENSSTOT00000030123	ENSJJAT00000024411	ENSMUST00000049388	ENSRNOT00000005260	ENSNGAT00000000667	ENSMUGT00000033996	Pob_R003031	ENSCLAT00000022881	ENSDORT00000007316
OG0003136	Tspan13-201	ENSCPOT00000032899	ENSFDAT00000011110	NA	ENST00000262067	ENSSTOT00000008831	ENSJJAT00000010646	ENSMUST00000020896	ENSRNOT00000006752	ENSNGAT00000023422	ENSMUGT00000021191	Pob_R011818	ENSCLAT00000018568	ENSDORT00000029365
OG0003138	Cbll1-203	ENSCPOT00000006260	ENSFDAT00000022308	ENSODET00000001456	ENST00000440859	ENSSTOT00000040952	NA	ENSMUST00000101499	ENSRNOT00000009566	ENSNGAT00000027558	ENSMUGT00000031642	Pob_R011786	ENSCLAT00000009329	ENSDORT00000034914
OG0003143	Hspa5-201	NA	ENSFDAT00000010738	ENSODET00000004970	ENST00000324460	ENSSTOT00000011251	ENSJJAT00000030084	ENSMUST00000028222	ENSRNOT00000025067	ENSNGAT00000021129	ENSMUGT00000030299	Pob_R018328	ENSCLAT00000014379	ENSDORT00000014420
OG0003144	Ryk-203	ENSCPOT00000005826	ENSFDAT00000015467	NA	ENST00000620660	ENSSTOT00000000184	ENSJJAT00000025297	ENSMUST00000175883	ENSRNOT00000067203	ENSNGAT00000027255	ENSMUGT00000028941	Pob_R007300	ENSCLAT00000003564	ENSDORT00000014071
OG0003153	Ranbp10-201	ENSCPOT00000038535	ENSFDAT00000022499	NA	ENST00000602677	ENSSTOT00000039906	ENSJJAT00000011136	ENSMUST00000041400	ENSRNOT00000024891	ENSNGAT00000013051	ENSMUGT00000022906	Pob_R011307	ENSCLAT00000005574	ENSDORT00000010697
OG0003155	Lfng-201	NA	ENSFDAT00000024699	ENSODET00000013657	ENST00000222725	ENSSTOT00000020094	ENSJJAT00000012747	ENSMUST00000031555	ENSRNOT00000001682	ENSNGAT00000015295	ENSMUGT00000034980	Pob_R013712	ENSCLAT00000007735	ENSDORT00000029615
OG0003158	Tmem17-201	ENSCPOT00000046622	ENSFDAT00000013133	NA	ENST00000335390	ENSSTOT00000009455	ENSJJAT00000007966	ENSMUST00000059319	ENSRNOT00000012224	ENSNGAT00000017482	ENSMUGT00000008008	Pob_R020072	ENSCLAT00000019847	ENSDORT00000031109
OG0003160	Pak1-201	ENSCPOT00000000165	ENSFDAT00000021908	ENSODET00000005951	ENST00000278568	ENSSTOT00000012793	NA	ENSMUST00000033040	ENSRNOT00000049321	ENSNGAT00000013422	ENSMUGT00000036281	Pob_R018878	ENSCLAT00000019608	ENSDORT00000027513
OG0003164	Gtf3c4-201	ENSCPOT00000014389	ENSFDAT00000016136	ENSODET00000022489	ENST00000372146	NA	ENSJJAT00000022510	ENSMUST00000037117	ENSRNOT00000088339	ENSNGAT00000018970	ENSMUGT00000007711	Pob_R018434	ENSCLAT00000014556	ENSDORT00000005076
OG0003165	Micu2-201	ENSCPOT00000005402	NA	ENSODET00000006231	ENST00000382374	ENSSTOT00000014157	ENSJJAT00000014596	ENSMUST00000022543	ENSRNOT00000015233	ENSNGAT00000019664	ENSMUGT00000021751	Pob_R011460	ENSCLAT00000006814	ENSDORT00000002229
OG0003181	Fbxw11-201	ENSCPOT00000041695	ENSFDAT00000015753	ENSODET00000002302	ENST00000265094	ENSSTOT00000024798	NA	ENSMUST00000076383	ENSRNOT00000079698	ENSNGAT00000008360	ENSMUGT00000008961	Pob_R015040	ENSCLAT00000020167	ENSDORT00000009769
OG0003185	Ptpn14-202	ENSCPOT00000046282	ENSFDAT00000026403	ENSODET00000020973	ENST00000366956	ENSSTOT00000020228	ENSJJAT00000022791	ENSMUST00000097442	ENSRNOT00000086775	ENSNGAT00000001259	ENSMUGT00000014464	Pob_R006602	ENSCLAT00000010604	NA
OG0003188	Slc35a5-201	ENSCPOT00000034165	NA	ENSODET00000015124	ENST00000492406	ENSSTOT00000029005	ENSJJAT00000015623	ENSMUST00000023344	ENSRNOT00000002853	ENSNGAT00000030102	ENSMUGT00000008275	Pob_R001322	ENSCLAT00000014413	ENSDORT00000036589
OG0003194	Ndufs1-201	ENSCPOT00000005614	ENSFDAT00000022973	NA	ENST00000455934	ENSSTOT00000010256	ENSJJAT00000016769	ENSMUST00000027111	ENSRNOT00000015852	ENSNGAT00000021133	ENSMUGT00000001494	Pob_R004499	ENSCLAT00000014075	NA
OG0003198	Hunk-201	ENSCPOT00000010641	ENSFDAT00000013179	ENSODET00000003542	ENST00000270112	ENSSTOT00000028518	ENSJJAT00000017455	ENSMUST00000065856	ENSRNOT00000002866	NA	ENSMUGT00000021297	Pob_R014597	ENSCLAT00000007982	ENSDORT00000023947
OG0003199	Lgals8-208	ENSCPOT00000009938	ENSFDAT00000005531	ENSODET00000009111	ENST00000352231	ENSSTOT00000007273	NA	ENSMUST00000144283	ENSRNOT00000044662	ENSNGAT00000001256	ENSMUGT00000022184	Pob_R003522	ENSCLAT00000025435	ENSDORT00000004605
OG0003200	Nt5c3-201	ENSCPOT00000013799	ENSFDAT00000015945	ENSODET00000015223	ENST00000620705	ENSSTOT00000022207	NA	ENSMUST00000031793	ENSRNOT00000058703	ENSNGAT00000003988	ENSMUGT00000017981	Pob_R016776	ENSCLAT00000001220	ENSDORT00000007112
OG0003202	Slc35c2-201	ENSCPOT00000036732	ENSFDAT00000019025	ENSODET00000011562	ENST00000317734	ENSSTOT00000012092	ENSJJAT00000020179	ENSMUST00000017808	ENSRNOT00000025238	ENSNGAT00000017539	ENSMUGT00000008322	Pob_R005080	ENSCLAT00000019646	NA
OG0003206	B3galnt2-201	ENSCPOT00000014337	ENSFDAT00000020688	NA	ENST00000366600	ENSSTOT00000015711	ENSJJAT00000030032	ENSMUST00000099747	ENSRNOT00000022924	ENSNGAT00000009996	ENSMUGT00000016630	Pob_R003528	ENSCLAT00000004364	ENSDORT00000034272
OG0003208	Eif3b-201	NA	ENSFDAT00000010815	ENSODET00000017656	ENST00000360876	ENSSTOT00000019504	ENSJJAT00000017805	ENSMUST00000100507	ENSRNOT00000060444	ENSNGAT00000020654	ENSMUGT00000034789	Pob_R013715	ENSCLAT00000008911	ENSDORT00000024079
OG0003212	Wwc1-201	ENSCPOT00000011814	ENSFDAT00000016759	ENSODET00000006592	ENST00000521089	NA	ENSJJAT00000021985	ENSMUST00000018993	ENSRNOT00000011061	ENSNGAT00000006923	ENSMUGT00000021547	Pob_R015024	ENSCLAT00000019175	ENSDORT00000032210
OG0003213	Terf2-202	ENSCPOT00000039377	ENSFDAT00000007336	NA	ENST00000254942	ENSSTOT00000033527	ENSJJAT00000028832	ENSMUST00000068421	ENSRNOT00000027695	ENSNGAT00000029706	ENSMUGT00000023813	Pob_R011275	ENSCLAT00000006854	ENSDORT00000011209
OG0003215	Med27-201	ENSCPOT00000036487	ENSFDAT00000015634	NA	ENST00000292035	ENSSTOT00000008918	ENSJJAT00000031036	ENSMUST00000028139	ENSRNOT00000019157	ENSNGAT00000002035	ENSMUGT00000008146	Pob_R018427	ENSCLAT00000015749	ENSDORT00000014277
OG0003218	Trub2-201	ENSCPOT00000013670	ENSFDAT00000008885	ENSODET00000023881	ENST00000372890	NA	ENSJJAT00000024237	ENSMUST00000048044	ENSRNOT00000064638	ENSNGAT00000024250	ENSMUGT00000008499	Pob_R018423	ENSCLAT00000002399	ENSDORT00000030075
OG0003222	Zc4h2-201	NA	ENSFDAT00000016244	ENSODET00000003931	ENST00000374839	ENSSTOT00000029521	ENSJJAT00000030195	ENSMUST00000044382	ENSRNOT00000084107	ENSNGAT00000028676	ENSMUGT00000030587	Pob_R016847	ENSCLAT00000004192	ENSDORT00000014467
OG0003226	Dnajc10-201	ENSCPOT00000013081	ENSFDAT00000017747	ENSODET00000015442	ENST00000264065	ENSSTOT00000027676	ENSJJAT00000022331	ENSMUST00000028392	ENSRNOT00000009839	NA	ENSMUGT00000026785	Pob_R021480	ENSCLAT00000023512	ENSDORT00000004389
OG0003229	Dctd-201	ENSCPOT00000044162	ENSFDAT00000017228	ENSODET00000007302	ENST00000357067	ENSSTOT00000005455	ENSJJAT00000020558	ENSMUST00000033966	ENSRNOT00000017670	ENSNGAT00000015371	ENSMUGT00000035358	Pob_R011176	ENSCLAT00000018777	NA
OG0003230	Entpd5-202	ENSCPOT00000009708	ENSFDAT00000012344	ENSODET00000021882	ENST00000334696	ENSSTOT00000008071	ENSJJAT00000014525	ENSMUST00000072061	ENSRNOT00000041163	ENSNGAT00000014476	ENSMUGT00000020260	Pob_R010394	ENSCLAT00000004902	NA
OG0003231	Dctn6-202	ENSCPOT00000011122	ENSFDAT00000018933	NA	ENST00000221114	ENSSTOT00000011529	ENSJJAT00000010761	ENSMUST00000117243	ENSRNOT00000017756	ENSNGAT00000003683	ENSMUGT00000003739	Pob_R006334	ENSCLAT00000001828	ENSDORT00000000032
OG0003233	Plgrkt-201	ENSCPOT00000012842	ENSFDAT00000010470	ENSODET00000005758	ENST00000223864	ENSSTOT00000015820	ENSJJAT00000012475	ENSMUST00000016639	ENSRNOT00000021544	ENSNGAT00000012793	ENSMUGT00000022000	Pob_R005437	ENSCLAT00000012546	NA
OG0003234	Uqcrfs1-201	ENSCPOT00000039085	ENSFDAT00000012603	ENSODET00000020097	ENST00000304863	NA	ENSJJAT00000000672	ENSMUST00000042834	ENSRNOT00000024609	ENSNGAT00000001509	ENSMUGT00000017104	Pob_R006274	ENSCLAT00000016811	ENSDORT00000004133
OG0003235	Znrf1-201	ENSCPOT00000033578	ENSFDAT00000018155	NA	ENST00000320619	ENSSTOT00000037882	ENSJJAT00000001144	ENSMUST00000095176	ENSRNOT00000025716	ENSNGAT00000022595	ENSMUGT00000024282	Pob_R011235	ENSCLAT00000009707	ENSDORT00000030911
OG0003236	Usp14-201	ENSCPOT00000040695	ENSFDAT00000024762	NA	ENST00000261601	ENSSTOT00000006459	ENSJJAT00000002325	ENSMUST00000092096	ENSRNOT00000020537	ENSNGAT00000024273	ENSMUGT00000020968	Pob_R015964	ENSCLAT00000012466	ENSDORT00000008059
OG0003237	Cfap52-201	NA	ENSFDAT00000029117	ENSODET00000001176	ENST00000352665	ENSSTOT00000000124	ENSJJAT00000020397	ENSMUST00000021287	ENSRNOT00000005066	ENSNGAT00000028599	ENSMUGT00000009400	Pob_R009002	ENSCLAT00000021245	ENSDORT00000000261
OG0003242	Rragc-201	ENSCPOT00000007680	ENSFDAT00000008487	ENSODET00000009280	ENST00000373001	ENSSTOT00000011043	ENSJJAT00000023103	ENSMUST00000030399	ENSRNOT00000023514	NA	ENSMUGT00000008144	Pob_R001466	ENSCLAT00000020961	ENSDORT00000010230
OG0003244	Mettl21a-201	ENSCPOT00000039284	ENSFDAT00000017552	ENSODET00000013505	ENST00000272839	ENSSTOT00000016486	NA	ENSMUST00000053469	ENSRNOT00000019670	ENSNGAT00000017224	ENSMUGT00000031156	Pob_R004489	ENSCLAT00000008061	ENSDORT00000012537
OG0003245	Larp7-201	ENSCPOT00000011945	NA	ENSODET00000015267	ENST00000509061	ENSSTOT00000011788	ENSJJAT00000000333	ENSMUST00000029588	ENSRNOT00000073860	ENSNGAT00000008956	ENSMUGT00000012273	Pob_R005315	ENSCLAT00000008548	ENSDORT00000034573
OG0003246	Stmn2-201	ENSCPOT00000010560	ENSFDAT00000018591	ENSODET00000007537	ENST00000518111	ENSSTOT00000024231	ENSJJAT00000017580	ENSMUST00000029002	ENSRNOT00000015720	ENSNGAT00000005472	ENSMUGT00000021717	Pob_R016401	NA	ENSDORT00000005973
OG0003252	Pdp2-201	ENSCPOT00000009748	ENSFDAT00000010058	ENSODET00000027393	ENST00000311765	ENSSTOT00000007805	ENSJJAT00000018066	ENSMUST00000059588	ENSRNOT00000016462	NA	ENSMUGT00000020492	Pob_R017002	ENSCLAT00000015060	ENSDORT00000026062
OG0003254	Ppp1r7-201	ENSCPOT00000006350	ENSFDAT00000022969	NA	ENST00000234038	ENSSTOT00000016307	ENSJJAT00000023636	ENSMUST00000027494	ENSRNOT00000022854	ENSNGAT00000022296	ENSMUGT00000015903	Pob_R015316	ENSCLAT00000003548	ENSDORT00000025444
OG0003255	Eef1akmt1-201	ENSCPOT00000011570	ENSFDAT00000019707	ENSODET00000007184	ENST00000382754	ENSSTOT00000010688	ENSJJAT00000005687	ENSMUST00000022518	ENSRNOT00000091562	ENSNGAT00000023306	ENSMUGT00000022031	Pob_R011453	ENSCLAT00000005672	NA
OG0003257	Suclg2-204	ENSCPOT00000013553	ENSFDAT00000021528	NA	ENST00000493112	ENSSTOT00000028474	ENSJJAT00000029854	ENSMUST00000204224	ENSRNOT00000068274	ENSNGAT00000018395	ENSMUGT00000007957	Pob_R004853	ENSCLAT00000017038	ENSDORT00000033623
OG0003258	Taf2-201	ENSCPOT00000014277	ENSFDAT00000022749	ENSODET00000001536	ENST00000378164	ENSSTOT00000029890	ENSJJAT00000021365	ENSMUST00000041733	ENSRNOT00000040836	ENSNGAT00000025394	ENSMUGT00000033245	Pob_R019581	NA	ENSDORT00000011792
OG0003260	Xrn1-201	NA	ENSFDAT00000030574	NA	ENST00000264951	ENSSTOT00000013567	ENSJJAT00000012616	ENSMUST00000034981	ENSRNOT00000014481	ENSNGAT00000031994	NA	Pob_R007252	ENSCLAT00000002025	ENSDORT00000013840
OG0003266	Arl2-201	ENSCPOT00000027592	ENSFDAT00000012832	NA	ENST00000246747	ENSSTOT00000029873	ENSJJAT00000026144	ENSMUST00000025893	ENSRNOT00000028525	ENSNGAT00000025435	ENSMUGT00000027717	Pob_R008584	ENSCLAT00000025205	ENSDORT00000004251
OG0003267	Atad1-201	ENSCPOT00000042732	NA	ENSODET00000007555	ENST00000308448	ENSSTOT00000006560	ENSJJAT00000009622	ENSMUST00000070210	ENSRNOT00000092063	ENSNGAT00000003762	ENSMUGT00000012859	Pob_R005416	ENSCLAT00000017681	ENSDORT00000004456
OG0003268	Ccar1-201	ENSCPOT00000004169	ENSFDAT00000011201	ENSODET00000006886	ENST00000265872	ENSSTOT00000001545	ENSJJAT00000031244	ENSMUST00000020268	ENSRNOT00000067004	ENSNGAT00000031345	ENSMUGT00000022205	Pob_R012766	ENSCLAT00000017367	NA
OG0003270	Wdr82-201	ENSCPOT00000010608	ENSFDAT00000028990	ENSODET00000025295	ENST00000296490	ENSSTOT00000001789	NA	ENSMUST00000020490	ENSRNOT00000074771	ENSNGAT00000013797	ENSMUGT00000024033	Pob_R007327	ENSCLAT00000013100	ENSDORT00000016241
OG0003272	Aptx-202	ENSCPOT00000037248	ENSFDAT00000018074	NA	ENST00000379819	ENSSTOT00000005182	ENSJJAT00000019175	ENSMUST00000068125	ENSRNOT00000046463	ENSNGAT00000020850	ENSMUGT00000033918	Pob_R009872	ENSCLAT00000017936	ENSDORT00000026204
OG0003273	Prkag2-201	ENSCPOT00000015846	ENSFDAT00000020646	NA	ENST00000287878	ENSSTOT00000034655	ENSJJAT00000011039	ENSMUST00000030784	ENSRNOT00000067183	ENSNGAT00000028949	ENSMUGT00000010023	Pob_R021593	ENSCLAT00000001915	ENSDORT00000008403
OG0003275	U2surp-202	ENSCPOT00000011768	ENSFDAT00000029009	ENSODET00000011971	ENST00000473835	ENSSTOT00000016000	ENSJJAT00000027703	ENSMUST00000079659	ENSRNOT00000046873	ENSNGAT00000017181	ENSMUGT00000021120	Pob_R007246	NA	ENSDORT00000005202
OG0003285	Atp6v1d-201	ENSCPOT00000009168	ENSFDAT00000004106	NA	ENST00000216442	ENSSTOT00000026718	ENSJJAT00000031478	ENSMUST00000021536	ENSRNOT00000012101	ENSNGAT00000001919	ENSMUGT00000010355	Pob_R000663	ENSCLAT00000004971	ENSDORT00000014643
OG0003286	Wdhd1-204	ENSCPOT00000003484	ENSFDAT00000017523	NA	ENST00000360586	ENSSTOT00000027571	ENSJJAT00000001692	ENSMUST00000187531	ENSRNOT00000015100	ENSNGAT00000025149	ENSMUGT00000032861	Pob_R012627	ENSCLAT00000020430	ENSDORT00000027256
OG0003287	Pole2-201	ENSCPOT00000004350	ENSFDAT00000011232	NA	ENST00000216367	ENSSTOT00000007034	ENSJJAT00000006347	ENSMUST00000021359	ENSRNOT00000005835	ENSNGAT00000024172	ENSMUGT00000001345	Pob_R000584	ENSCLAT00000019645	ENSDORT00000000302
OG0003288	Tspan3-203	ENSCPOT00000024320	ENSFDAT00000016609	NA	ENST00000267970	ENSSTOT00000005609	ENSJJAT00000029324	ENSMUST00000215906	ENSRNOT00000022419	ENSNGAT00000024799	ENSMUGT00000001386	Pob_R016175	ENSCLAT00000006483	ENSDORT00000011552
OG0003290	Raf1-201	ENSCPOT00000001223	ENSFDAT00000028805	ENSODET00000003641	ENST00000442415	ENSSTOT00000026548	NA	ENSMUST00000000451	ENSRNOT00000013831	ENSNGAT00000025544	ENSMUGT00000029068	Pob_R011161	ENSCLAT00000015121	ENSDORT00000015621
OG0003291	Rnf34-201	ENSCPOT00000004624	ENSFDAT00000025249	ENSODET00000014806	ENST00000392464	ENSSTOT00000009890	ENSJJAT00000015970	ENSMUST00000031434	ENSRNOT00000001799	NA	ENSMUGT00000020393	Pob_R000884	ENSCLAT00000021300	ENSDORT00000006707
OG0003292	Zfp3-201	ENSCPOT00000031698	ENSFDAT00000015005	ENSODET00000027463	ENST00000318833	ENSSTOT00000024148	ENSJJAT00000016029	ENSMUST00000060444	ENSRNOT00000006641	ENSNGAT00000018721	ENSMUGT00000032324	Pob_R018789	NA	ENSDORT00000013955
OG0003293	Afap1l1-201	ENSCPOT00000015071	ENSFDAT00000001623	ENSODET00000007180	ENST00000296721	ENSSTOT00000015123	NA	ENSMUST00000120472	ENSRNOT00000026495	ENSNGAT00000011655	ENSMUGT00000001983	Pob_R008207	ENSCLAT00000015374	ENSDORT00000035776
OG0003294	Rnase10-201	ENSCPOT00000048342	NA	ENSODET00000002396	ENST00000430083	ENSSTOT00000012478	ENSJJAT00000024039	ENSMUST00000022424	ENSRNOT00000013619	ENSNGAT00000007139	ENSMUGT00000021643	Pob_R008405	ENSCLAT00000000889	ENSDORT00000025867
OG0003300	Dolpp1-201	ENSCPOT00000037824	ENSFDAT00000029937	NA	ENST00000372546	ENSSTOT00000037985	ENSJJAT00000030347	ENSMUST00000028209	ENSRNOT00000086789	ENSNGAT00000012950	ENSMUGT00000013196	Pob_R018403	ENSCLAT00000001906	ENSDORT00000006838
OG0003301	Pggt1b-201	NA	ENSFDAT00000015524	ENSODET00000002695	ENST00000419445	ENSSTOT00000006290	ENSJJAT00000029197	ENSMUST00000025354	ENSRNOT00000004723	ENSNGAT00000007890	ENSMUGT00000032136	Pob_R003021	ENSCLAT00000022041	ENSDORT00000028450
OG0003302	Glt8d1-201	ENSCPOT00000000286	ENSFDAT00000023297	NA	ENST00000266014	ENSSTOT00000000359	ENSJJAT00000027075	ENSMUST00000022476	ENSRNOT00000024624	ENSNGAT00000027029	ENSMUGT00000037019	NA	ENSCLAT00000008442	ENSDORT00000000676
OG0003303	Psma4-201	ENSCPOT00000026053	ENSFDAT00000024978	NA	ENST00000044462	ENSSTOT00000042217	ENSJJAT00000019281	ENSMUST00000034848	ENSRNOT00000018173	ENSNGAT00000021826	ENSMUGT00000021429	Pob_R016027	ENSCLAT00000008634	ENSDORT00000001562
OG0003305	Rps6kb2-201	ENSCPOT00000032883	ENSFDAT00000014893	ENSODET00000024288	ENST00000312629	ENSSTOT00000019402	NA	ENSMUST00000025749	ENSRNOT00000029580	ENSNGAT00000006834	ENSMUGT00000018165	Pob_R021725	ENSCLAT00000024138	ENSDORT00000024407
OG0003306	Aspa-201	ENSCPOT00000002357	ENSFDAT00000029164	ENSODET00000024349	ENST00000263080	NA	ENSJJAT00000029214	ENSMUST00000021119	ENSRNOT00000049311	ENSNGAT00000018049	ENSMUGT00000028015	Pob_R008036	ENSCLAT00000019626	ENSDORT00000005423
OG0003310	Fktn-204	ENSCPOT00000036355	ENSFDAT00000001768	NA	ENST00000223528	ENSSTOT00000010263	ENSJJAT00000023749	ENSMUST00000221657	ENSRNOT00000036799	ENSNGAT00000003946	ENSMUGT00000036449	Pob_R019224	ENSCLAT00000014699	ENSDORT00000012879
OG0003314	Eral1-201	ENSCPOT00000009662	ENSFDAT00000003466	ENSODET00000015569	ENST00000254928	ENSSTOT00000003472	NA	ENSMUST00000021183	ENSRNOT00000014386	ENSNGAT00000025186	ENSMUGT00000032477	Pob_R010620	ENSCLAT00000006891	ENSDORT00000011319
OG0003317	Bysl-201	ENSCPOT00000004451	ENSFDAT00000019285	ENSODET00000022098	ENST00000230340	ENSSTOT00000025824	NA	ENSMUST00000024783	ENSRNOT00000075630	ENSNGAT00000006726	ENSMUGT00000025604	Pob_R003994	ENSCLAT00000020842	ENSDORT00000010968
OG0003318	Psmb4-201	ENSCPOT00000015356	ENSFDAT00000019541	NA	ENST00000290541	ENSSTOT00000012050	ENSJJAT00000015021	ENSMUST00000005923	ENSRNOT00000028484	ENSNGAT00000018681	ENSMUGT00000018046	Pob_R021749	ENSCLAT00000002500	ENSDORT00000032815
OG0003322	Kcnj3-201	NA	ENSFDAT00000030621	ENSODET00000007205	ENST00000295101	ENSSTOT00000014399	ENSJJAT00000008100	ENSMUST00000067101	ENSRNOT00000007335	ENSNGAT00000002785	ENSMUGT00000006554	Pob_R006545	ENSCLAT00000006528	ENSDORT00000028279
OG0003324	Ak3-201	ENSCPOT00000012042	ENSFDAT00000011675	NA	ENST00000381809	ENSSTOT00000000021	ENSJJAT00000030279	ENSMUST00000025696	ENSRNOT00000079875	ENSNGAT00000021284	ENSMUGT00000022048	Pob_R005442	ENSCLAT00000009200	ENSDORT00000010355
OG0003326	Fmnl2-203	ENSCPOT00000031289	ENSFDAT00000029558	NA	ENST00000288670	ENSSTOT00000001632	ENSJJAT00000027373	ENSMUST00000090952	ENSRNOT00000085545	ENSNGAT00000008683	ENSMUGT00000025151	Pob_R006551	ENSCLAT00000002130	ENSDORT00000033951
OG0003327	Tmem97-201	ENSCPOT00000003195	ENSFDAT00000014751	ENSODET00000022232	ENST00000226230	ENSSTOT00000007532	NA	ENSMUST00000103242	ENSRNOT00000011808	ENSNGAT00000015830	ENSMUGT00000019210	Pob_R010642	ENSCLAT00000018244	ENSDORT00000026054
OG0003328	Pdlim1-201	ENSCPOT00000002905	ENSFDAT00000007157	NA	ENST00000329399	ENSSTOT00000004588	ENSJJAT00000019735	ENSMUST00000068439	ENSRNOT00000022000	ENSNGAT00000031084	ENSMUGT00000010121	Pob_R021282	ENSCLAT00000003858	ENSDORT00000024899
OG0003329	Gstk1-201	ENSCPOT00000022727	ENSFDAT00000006019	ENSODET00000018179	ENST00000479303	ENSSTOT00000005028	ENSJJAT00000014140	ENSMUST00000031897	ENSRNOT00000022275	NA	ENSMUGT00000005430	Pob_R003156	ENSCLAT00000002016	ENSDORT00000002963
OG0003330	Plcl2-201	ENSCPOT00000008471	NA	ENSODET00000008117	ENST00000615277	ENSSTOT00000000747	ENSJJAT00000019869	ENSMUST00000043938	ENSRNOT00000018146	ENSNGAT00000030768	ENSMUGT00000027325	Pob_R003960	ENSCLAT00000009851	ENSDORT00000004496
OG0003331	Snx2-201	ENSCPOT00000010186	ENSFDAT00000025458	ENSODET00000013523	ENST00000379516	ENSSTOT00000042490	ENSJJAT00000010189	ENSMUST00000037850	ENSRNOT00000050631	ENSNGAT00000022567	ENSMUGT00000026733	Pob_R008261	NA	ENSDORT00000015224
OG0003334	Fxn-201	ENSCPOT00000004338	ENSFDAT00000022760	ENSODET00000004561	ENST00000484259	NA	ENSJJAT00000029237	ENSMUST00000081333	ENSRNOT00000020412	ENSNGAT00000019839	ENSMUGT00000020135	Pob_R007473	ENSCLAT00000013502	ENSDORT00000034600
OG0003335	Cops8-201	ENSCPOT00000047504	ENSFDAT00000014569	ENSODET00000011336	ENST00000354371	ENSSTOT00000028800	ENSJJAT00000014884	ENSMUST00000036153	ENSRNOT00000026581	ENSNGAT00000015210	ENSMUGT00000025720	Pob_R015362	ENSCLAT00000004934	NA
OG0003338	Bcl2l13-201	ENSCPOT00000000020	ENSFDAT00000014691	NA	ENST00000618481	ENSSTOT00000023130	NA	ENSMUST00000009256	ENSRNOT00000016561	ENSNGAT00000026452	ENSMUGT00000026166	Pob_R011108	ENSCLAT00000019122	ENSDORT00000012248
OG0003339	Aplp2-201	ENSCPOT00000012381	ENSFDAT00000009192	ENSODET00000007514	ENST00000263574	ENSSTOT00000010057	ENSJJAT00000029212	ENSMUST00000072634	ENSRNOT00000074457	NA	ENSMUGT00000002345	Pob_R014025	ENSCLAT00000021730	ENSDORT00000009894
OG0003343	Ints12-201	ENSCPOT00000009212	ENSFDAT00000014056	ENSODET00000014671	ENST00000340139	ENSSTOT00000019821	NA	ENSMUST00000029650	ENSRNOT00000016066	ENSNGAT00000020219	ENSMUGT00000032859	Pob_R020918	ENSCLAT00000004389	ENSDORT00000034194
OG0003344	Glyctk-201	ENSCPOT00000034101	ENSFDAT00000002243	ENSODET00000025225	ENST00000436784	ENSSTOT00000023233	NA	ENSMUST00000036382	ENSRNOT00000074595	ENSNGAT00000019457	ENSMUGT00000024022	Pob_R007326	ENSCLAT00000015536	ENSDORT00000025851
OG0003345	Rlf-201	ENSCPOT00000013128	ENSFDAT00000002691	ENSODET00000010399	ENST00000372771	NA	ENSJJAT00000015547	ENSMUST00000056635	ENSRNOT00000046906	NA	ENSMUGT00000009646	Pob_R001446	ENSCLAT00000013990	ENSDORT00000010415
OG0003346	Fam118b-201	ENSCPOT00000045319	ENSFDAT00000024342	ENSODET00000006375	ENST00000533050	ENSSTOT00000041826	ENSJJAT00000025468	ENSMUST00000059057	ENSRNOT00000015366	ENSNGAT00000020822	ENSMUGT00000034409	Pob_R014009	ENSCLAT00000024815	NA
OG0003347	Kat5-201	ENSCPOT00000040551	ENSFDAT00000028108	NA	ENST00000341318	ENSSTOT00000042093	ENSJJAT00000030669	ENSMUST00000113641	ENSRNOT00000088799	ENSNGAT00000024232	ENSMUGT00000001579	Pob_R008613	ENSCLAT00000023228	ENSDORT00000012561
OG0003351	BC005537-201	ENSCPOT00000044782	ENSFDAT00000030150	ENSODET00000019364	ENST00000378119	ENSSTOT00000020518	NA	ENSMUST00000019276	ENSRNOT00000059564	ENSNGAT00000031686	ENSMUGT00000004508	Pob_R006232	ENSCLAT00000002704	ENSDORT00000024100
OG0003352	Ddx18-201	ENSCPOT00000007605	ENSFDAT00000019175	ENSODET00000009947	ENST00000263239	ENSSTOT00000010544	NA	ENSMUST00000001724	ENSRNOT00000037203	ENSNGAT00000006932	ENSMUGT00000030420	Pob_R012674	ENSCLAT00000006751	ENSDORT00000011340
OG0003353	Cox15-201	ENSCPOT00000009871	ENSFDAT00000002449	NA	ENST00000016171	ENSSTOT00000010458	ENSJJAT00000013681	ENSMUST00000045562	ENSRNOT00000023215	ENSNGAT00000031505	ENSMUGT00000030922	Pob_R021331	ENSCLAT00000005840	ENSDORT00000005427
OG0003359	Numa1-201	ENSCPOT00000008938	ENSFDAT00000022048	NA	ENST00000393695	ENSSTOT00000035248	ENSJJAT00000024374	ENSMUST00000084852	ENSRNOT00000055249	ENSNGAT00000024275	ENSMUGT00000007923	Pob_R018940	ENSCLAT00000024590	ENSDORT00000011934
OG0003361	Pdhb-201	ENSCPOT00000006781	ENSFDAT00000018134	ENSODET00000015190	ENST00000302746	ENSSTOT00000020961	ENSJJAT00000018924	ENSMUST00000022268	ENSRNOT00000083212	ENSNGAT00000015674	ENSMUGT00000027416	Pob_R009783	ENSCLAT00000009539	NA
OG0003364	Tkt-201	ENSCPOT00000000072	ENSFDAT00000022466	ENSODET00000011582	ENST00000423516	ENSSTOT00000004613	NA	ENSMUST00000022529	ENSRNOT00000021862	ENSNGAT00000008294	ENSMUGT00000036985	Pob_R017115	ENSCLAT00000009393	ENSDORT00000001393
OG0003365	Cmtm8-201	ENSCPOT00000048144	ENSFDAT00000029256	NA	ENST00000307526	ENSSTOT00000013597	ENSJJAT00000031574	ENSMUST00000047013	ENSRNOT00000015188	ENSNGAT00000031599	ENSMUGT00000011565	Pob_R010322	ENSCLAT00000021485	ENSDORT00000010651
OG0003367	Ctsz-201	ENSCPOT00000027514	ENSFDAT00000002003	NA	ENST00000217131	ENSSTOT00000011705	ENSJJAT00000024117	ENSMUST00000016400	ENSRNOT00000072069	ENSNGAT00000029092	ENSMUGT00000022135	Pob_R005005	ENSCLAT00000006991	ENSDORT00000026504
OG0003374	Ublcp1-201	ENSCPOT00000030955	ENSFDAT00000021527	NA	ENST00000296786	ENSSTOT00000000855	ENSJJAT00000000625	ENSMUST00000102795	ENSRNOT00000006063	ENSNGAT00000017192	ENSMUGT00000011212	Pob_R014999	ENSCLAT00000022934	ENSDORT00000003901
OG0003376	Myb-203	ENSCPOT00000014752	ENSFDAT00000025546	NA	ENST00000341911	ENSSTOT00000007587	ENSJJAT00000031147	ENSMUST00000188495	ENSRNOT00000091376	ENSNGAT00000007626	ENSMUGT00000000828	Pob_R021230	ENSCLAT00000008224	ENSDORT00000005960
OG0003378	Ccnd3-201	ENSCPOT00000026243	ENSFDAT00000006904	NA	ENST00000372991	ENSSTOT00000021995	ENSJJAT00000025549	ENSMUST00000037333	ENSRNOT00000074217	ENSNGAT00000008768	ENSMUGT00000025624	Pob_R003995	ENSCLAT00000018170	ENSDORT00000032233
OG0003379	Ubxn4-201	ENSCPOT00000011483	ENSFDAT00000028602	NA	ENST00000272638	ENSSTOT00000007627	ENSJJAT00000016348	ENSMUST00000027592	ENSRNOT00000004878	ENSNGAT00000004230	ENSMUGT00000007593	Pob_R012650	ENSCLAT00000006222	ENSDORT00000033319
OG0003381	Spred3-201	ENSCPOT00000033904	ENSFDAT00000017901	NA	ENST00000587013	ENSSTOT00000024053	ENSJJAT00000022434	ENSMUST00000048923	ENSRNOT00000077195	ENSNGAT00000027650	ENSMUGT00000030026	Pob_R007779	ENSCLAT00000019767	ENSDORT00000006883
OG0003382	Taok1-201	ENSCPOT00000012264	NA	ENSODET00000014006	ENST00000261716	ENSSTOT00000014282	ENSJJAT00000020113	ENSMUST00000017435	ENSRNOT00000021368	ENSNGAT00000012086	ENSMUGT00000006008	Pob_R010612	ENSCLAT00000007980	ENSDORT00000004695
OG0003385	Galnt12-201	ENSCPOT00000012536	ENSFDAT00000012405	ENSODET00000004107	ENST00000375011	ENSSTOT00000025568	ENSJJAT00000010150	ENSMUST00000045041	ENSRNOT00000011112	NA	ENSMUGT00000009038	Pob_R019277	ENSCLAT00000023784	ENSDORT00000000346
OG0003386	Pkp1-201	ENSCPOT00000008725	ENSFDAT00000028568	NA	ENST00000263946	ENSSTOT00000012832	ENSJJAT00000008720	ENSMUST00000027667	ENSRNOT00000013531	ENSNGAT00000001978	ENSMUGT00000007648	Pob_R006705	ENSCLAT00000018242	ENSDORT00000006342
OG0003388	Foxn3-201	ENSCPOT00000004124	ENSFDAT00000024262	ENSODET00000011003	ENST00000261302	NA	ENSJJAT00000023916	ENSMUST00000046859	ENSRNOT00000083665	NA	ENSMUGT00000030045	NA	ENSCLAT00000018279	ENSDORT00000007389
OG0003389	Nap1l4-206	ENSCPOT00000023610	ENSFDAT00000022680	NA	ENST00000526115	ENSSTOT00000014139	ENSJJAT00000002248	ENSMUST00000208190	ENSRNOT00000054862	ENSNGAT00000031849	ENSMUGT00000027907	Pob_R016738	ENSCLAT00000022748	ENSDORT00000033745
OG0003390	Hat1-202	ENSCPOT00000001858	ENSFDAT00000028625	NA	ENST00000264108	ENSSTOT00000012942	ENSJJAT00000021684	ENSMUST00000112122	ENSRNOT00000002085	ENSNGAT00000026006	ENSMUGT00000030492	Pob_R006460	ENSCLAT00000010275	ENSDORT00000010347
OG0003391	Gabrp-201	ENSCPOT00000035471	ENSFDAT00000018965	ENSODET00000006396	ENST00000265294	NA	ENSJJAT00000031250	ENSMUST00000020366	ENSRNOT00000043036	ENSNGAT00000021863	ENSMUGT00000031210	Pob_R015036	ENSCLAT00000018422	ENSDORT00000012082
OG0003392	Bclaf1-201	ENSCPOT00000031327	ENSFDAT00000009132	NA	ENST00000531224	ENSSTOT00000013979	ENSJJAT00000013832	ENSMUST00000043881	ENSRNOT00000088025	ENSNGAT00000021549	ENSMUGT00000029257	Pob_R021235	ENSCLAT00000006316	ENSDORT00000028419
OG0003395	Trmt1l-201	ENSCPOT00000001587	ENSFDAT00000027995	ENSODET00000001063	ENST00000367506	ENSSTOT00000010342	ENSJJAT00000012580	ENSMUST00000065625	ENSRNOT00000003517	ENSNGAT00000014345	ENSMUGT00000026143	Pob_R014067	NA	ENSDORT00000003299
OG0003396	Tbc1d5-205	ENSCPOT00000011288	ENSFDAT00000026066	NA	ENST00000446818	ENSSTOT00000023223	ENSJJAT00000026598	ENSMUST00000224528	ENSRNOT00000083387	ENSNGAT00000024452	ENSMUGT00000014967	Pob_R003958	ENSCLAT00000010993	ENSDORT00000001681
OG0003397	Ncaph2-203	ENSCPOT00000024219	ENSFDAT00000018139	ENSODET00000021372	ENST00000299821	ENSSTOT00000027874	ENSJJAT00000025159	ENSMUST00000088717	ENSRNOT00000084776	ENSNGAT00000027576	ENSMUGT00000018786	Pob_R021108	NA	ENSDORT00000026865
OG0003400	Glmn-201	ENSCPOT00000007223	ENSFDAT00000009349	ENSODET00000007062	ENST00000370360	ENSSTOT00000033567	ENSJJAT00000019499	ENSMUST00000078021	ENSRNOT00000061583	NA	ENSMUGT00000014456	Pob_R013811	ENSCLAT00000010122	ENSDORT00000036876
OG0003401	B3gnt2-201	ENSCPOT00000040098	NA	ENSODET00000015325	ENST00000301998	ENSSTOT00000015066	ENSJJAT00000008549	ENSMUST00000055549	ENSRNOT00000012286	ENSNGAT00000029684	ENSMUGT00000007996	Pob_R020073	ENSCLAT00000019367	ENSDORT00000031708
OG0003402	Sp3-202	ENSCPOT00000002979	ENSFDAT00000023623	ENSODET00000011850	ENST00000310015	ENSSTOT00000027078	ENSJJAT00000012868	ENSMUST00000102689	ENSRNOT00000078752	NA	ENSMUGT00000036436	Pob_R006451	ENSCLAT00000012756	ENSDORT00000035184
OG0003408	Atf6b-202	ENSCPOT00000047094	ENSFDAT00000021168	ENSODET00000024149	ENST00000375203	ENSSTOT00000036756	ENSJJAT00000016466	ENSMUST00000173984	ENSRNOT00000000492	NA	ENSMUGT00000024216	Pob_R016701	ENSCLAT00000010917	ENSDORT00000004227
OG0003409	Tfe3-201	ENSCPOT00000036717	ENSFDAT00000025408	ENSODET00000018922	ENST00000315869	ENSSTOT00000014244	NA	ENSMUST00000077680	ENSRNOT00000012829	ENSNGAT00000014679	ENSMUGT00000015576	Pob_R002794	ENSCLAT00000003410	ENSDORT00000024064
OG0003411	Glra3-201	ENSCPOT00000012273	NA	ENSODET00000016936	ENST00000274093	ENSSTOT00000005895	ENSJJAT00000013296	ENSMUST00000000275	ENSRNOT00000077452	ENSNGAT00000020304	ENSMUGT00000028744	Pob_R002141	ENSCLAT00000021464	ENSDORT00000015747
OG0003414	Ssr1-204	ENSCPOT00000039451	ENSFDAT00000016947	ENSODET00000011205	ENST00000474597	NA	ENSJJAT00000023252	ENSMUST00000225319	ENSRNOT00000084090	ENSNGAT00000029068	ENSMUGT00000013949	Pob_R012868	ENSCLAT00000006015	ENSDORT00000009319
OG0003415	Ptgs2-201	ENSCPOT00000002009	ENSFDAT00000017396	ENSODET00000000936	ENST00000367468	NA	ENSJJAT00000010917	ENSMUST00000035065	ENSRNOT00000003567	ENSNGAT00000004175	ENSMUGT00000020524	Pob_R014057	ENSCLAT00000015106	ENSDORT00000002999
OG0003416	Ecd-201	ENSCPOT00000004476	ENSFDAT00000021204	NA	ENST00000430082	ENSSTOT00000019944	ENSJJAT00000027093	ENSMUST00000022344	ENSRNOT00000008553	ENSNGAT00000015449	ENSMUGT00000026545	Pob_R014091	ENSCLAT00000024696	ENSDORT00000007681
OG0003418	Impa1-201	ENSCPOT00000025446	ENSFDAT00000004303	NA	ENST00000449740	ENSSTOT00000012890	ENSJJAT00000030687	ENSMUST00000065938	ENSRNOT00000014274	ENSNGAT00000023151	ENSMUGT00000026906	Pob_R016412	ENSCLAT00000012209	ENSDORT00000025500
OG0003423	Mcm3-201	ENSCPOT00000000873	ENSFDAT00000015248	NA	ENST00000596288	ENSSTOT00000001360	ENSJJAT00000024114	ENSMUST00000053266	ENSRNOT00000017081	ENSNGAT00000011858	ENSMUGT00000000922	Pob_R009128	ENSCLAT00000023393	ENSDORT00000006138
OG0003424	Pgm3-201	ENSCPOT00000034135	NA	ENSODET00000012049	ENST00000506587	ENSSTOT00000032209	ENSJJAT00000017007	ENSMUST00000070064	ENSRNOT00000067699	ENSNGAT00000010159	ENSMUGT00000016510	Pob_R011064	ENSCLAT00000016459	ENSDORT00000030595
OG0003426	Psmd4-201	ENSCPOT00000046606	ENSFDAT00000019064	NA	ENST00000368881	ENSSTOT00000000606	ENSJJAT00000017969	ENSMUST00000071664	ENSRNOT00000028589	ENSNGAT00000002312	ENSMUGT00000018475	Pob_R021754	ENSCLAT00000000848	ENSDORT00000036165
OG0003430	Asb14-201	ENSCPOT00000007850	ENSFDAT00000012692	ENSODET00000008000	ENST00000389601	ENSSTOT00000013391	ENSJJAT00000000494	ENSMUST00000090337	ENSRNOT00000017995	NA	ENSMUGT00000015100	Pob_R017134	ENSCLAT00000020225	ENSDORT00000010040
OG0003432	Rft1-201	ENSCPOT00000010891	ENSFDAT00000021277	ENSODET00000009123	ENST00000296292	ENSSTOT00000004564	ENSJJAT00000029624	ENSMUST00000064230	ENSRNOT00000035542	NA	ENSMUGT00000036991	Pob_R017113	ENSCLAT00000009574	ENSDORT00000008360
OG0003434	Vps72-201	ENSCPOT00000022775	ENSFDAT00000022151	NA	ENST00000354473	ENSSTOT00000027252	ENSJJAT00000023853	ENSMUST00000009102	ENSRNOT00000028625	ENSNGAT00000030318	ENSMUGT00000006445	Pob_R009934	ENSCLAT00000000508	ENSDORT00000010360
OG0003436	Mut-201	ENSCPOT00000014822	NA	ENSODET00000011622	ENST00000274813	ENSSTOT00000001418	ENSJJAT00000026386	ENSMUST00000169611	ENSRNOT00000075279	ENSNGAT00000015429	ENSMUGT00000031506	Pob_R004086	ENSCLAT00000016417	ENSDORT00000002053
OG0003442	Snx24-201	ENSCPOT00000033633	ENSFDAT00000029965	ENSODET00000009432	ENST00000395451	ENSSTOT00000006389	ENSJJAT00000006153	ENSMUST00000025417	ENSRNOT00000023507	NA	ENSMUGT00000006898	Pob_R008260	ENSCLAT00000001873	ENSDORT00000015658
OG0003444	Atic-201	ENSCPOT00000012927	ENSFDAT00000002316	NA	ENST00000236959	ENSSTOT00000002693	ENSJJAT00000026113	ENSMUST00000027384	ENSRNOT00000021105	ENSNGAT00000024363	ENSMUGT00000030392	Pob_R004457	ENSCLAT00000012133	ENSDORT00000010126
OG0003445	Tmem161b-201	ENSCPOT00000003657	ENSFDAT00000016342	ENSODET00000007523	ENST00000514135	NA	ENSJJAT00000031173	ENSMUST00000057495	ENSRNOT00000050072	ENSNGAT00000013088	ENSMUGT00000033750	Pob_R003732	ENSCLAT00000005526	ENSDORT00000012483
OG0003447	Rpa1-201	ENSCPOT00000000035	ENSFDAT00000011012	ENSODET00000012345	ENST00000254719	ENSSTOT00000028894	ENSJJAT00000001135	ENSMUST00000000767	ENSRNOT00000004229	ENSNGAT00000005676	ENSMUGT00000031826	Pob_R010574	NA	ENSDORT00000034951
OG0003450	Srr-201	ENSCPOT00000014975	ENSFDAT00000002167	ENSODET00000013366	ENST00000344595	NA	ENSJJAT00000029046	ENSMUST00000065211	ENSRNOT00000046110	ENSNGAT00000000257	ENSMUGT00000031921	Pob_R010569	ENSCLAT00000019772	ENSDORT00000034299
OG0003451	Rbpms2-201	ENSCPOT00000007769	ENSFDAT00000020897	ENSODET00000022268	ENST00000300069	ENSSTOT00000010053	ENSJJAT00000002061	ENSMUST00000055844	ENSRNOT00000021337	ENSNGAT00000031424	ENSMUGT00000010326	Pob_R003375	ENSCLAT00000023672	NA
OG0003457	Sc5d-201	ENSCPOT00000047760	ENSFDAT00000003645	ENSODET00000013791	ENST00000264027	ENSSTOT00000008933	ENSJJAT00000022078	ENSMUST00000052725	ENSRNOT00000011284	NA	ENSMUGT00000001994	Pob_R009769	ENSCLAT00000021586	ENSDORT00000011257
OG0003459	Cep41-201	NA	ENSFDAT00000030375	ENSODET00000020208	ENST00000223208	ENSSTOT00000028467	ENSJJAT00000022305	ENSMUST00000031810	ENSRNOT00000076645	ENSNGAT00000013179	ENSMUGT00000000666	Pob_R016246	ENSCLAT00000009642	ENSDORT00000030741
OG0003460	Nans-201	ENSCPOT00000001311	ENSFDAT00000009057	NA	ENST00000210444	ENSSTOT00000006702	ENSJJAT00000021256	ENSMUST00000030018	ENSRNOT00000012260	ENSNGAT00000027113	ENSMUGT00000009308	Pob_R019283	ENSCLAT00000023361	ENSDORT00000006241
OG0003461	Rgmb-201	ENSCPOT00000026361	ENSFDAT00000009959	ENSODET00000019080	ENST00000308234	ENSSTOT00000004306	NA	ENSMUST00000170578	ENSRNOT00000075401	ENSNGAT00000011314	ENSMUGT00000032310	Pob_R017283	ENSCLAT00000009811	ENSDORT00000003576
OG0003462	Arhgap15-201	ENSCPOT00000007539	ENSFDAT00000014599	NA	ENST00000295095	ENSSTOT00000009318	ENSJJAT00000002993	ENSMUST00000055776	ENSRNOT00000049884	ENSNGAT00000004717	NA	Pob_R018258	ENSCLAT00000009877	ENSDORT00000006610
OG0003465	Mrps10-203	ENSCPOT00000035484	ENSFDAT00000009162	NA	ENST00000053468	ENSSTOT00000020925	ENSJJAT00000010317	ENSMUST00000119945	ENSRNOT00000087971	ENSNGAT00000004780	ENSMUGT00000025754	Pob_R004001	ENSCLAT00000014224	ENSDORT00000030685
OG0003466	Gpbp1l1-201	ENSCPOT00000011582	ENSFDAT00000023840	NA	ENST00000290795	ENSSTOT00000013489	ENSJJAT00000018426	ENSMUST00000030460	ENSRNOT00000012263	ENSNGAT00000031881	ENSMUGT00000032252	Pob_R007685	ENSCLAT00000006301	ENSDORT00000001703
OG0003468	B4galt5-201	ENSCPOT00000013511	ENSFDAT00000008701	NA	ENST00000371711	ENSSTOT00000003853	ENSJJAT00000028668	ENSMUST00000109221	ENSRNOT00000079414	ENSNGAT00000029007	ENSMUGT00000006682	Pob_R005060	ENSCLAT00000009192	ENSDORT00000001984
OG0003470	Ltbp3-201	ENSCPOT00000039035	ENSFDAT00000026301	NA	ENST00000301873	ENSSTOT00000024713	ENSJJAT00000027882	ENSMUST00000081496	ENSRNOT00000028262	ENSNGAT00000023725	ENSMUGT00000000318	Pob_R008605	ENSCLAT00000024502	ENSDORT00000036399
OG0003471	Grk2-202	ENSCPOT00000031887	ENSFDAT00000013392	ENSODET00000025376	ENST00000308595	ENSSTOT00000015688	ENSJJAT00000008711	ENSMUST00000088737	ENSRNOT00000025847	NA	ENSMUGT00000018414	Pob_R021733	ENSCLAT00000023223	ENSDORT00000010940
OG0003473	Fam114a2-202	ENSCPOT00000036067	ENSFDAT00000028204	NA	ENST00000351797	ENSSTOT00000006938	ENSJJAT00000022895	ENSMUST00000108850	ENSRNOT00000058619	ENSNGAT00000020411	ENSMUGT00000016134	Pob_R019352	ENSCLAT00000020100	ENSDORT00000003083
OG0003474	Dync1li1-201	ENSCPOT00000011725	ENSFDAT00000028225	ENSODET00000007850	ENST00000273130	ENSSTOT00000012614	NA	ENSMUST00000047404	ENSRNOT00000014532	ENSNGAT00000017479	ENSMUGT00000011651	Pob_R010324	ENSCLAT00000000127	ENSDORT00000029339
OG0003476	Slc25a28-201	ENSCPOT00000034530	ENSFDAT00000019793	NA	ENST00000370495	ENSSTOT00000026428	ENSJJAT00000020539	ENSMUST00000046038	ENSRNOT00000022633	ENSNGAT00000030957	ENSMUGT00000030948	Pob_R021328	ENSCLAT00000004220	ENSDORT00000003646
OG0003479	Calr-201	ENSCPOT00000000796	ENSFDAT00000013295	NA	ENST00000316448	ENSSTOT00000008766	ENSJJAT00000000123	ENSMUST00000003912	ENSRNOT00000004091	ENSNGAT00000013729	ENSMUGT00000019038	Pob_R002653	ENSCLAT00000019053	ENSDORT00000032861
OG0003480	Spc25-201	ENSCPOT00000005989	ENSFDAT00000025021	ENSODET00000014623	ENST00000282074	ENSSTOT00000007432	NA	ENSMUST00000005365	ENSRNOT00000008837	ENSNGAT00000025064	ENSMUGT00000008267	Pob_R006489	ENSCLAT00000004959	ENSDORT00000005397
OG0003481	Rab28-201	ENSCPOT00000037460	ENSFDAT00000005693	ENSODET00000011560	ENST00000330852	NA	ENSJJAT00000020603	ENSMUST00000031011	ENSRNOT00000081033	ENSNGAT00000022559	ENSMUGT00000003092	Pob_R008827	ENSCLAT00000003138	ENSDORT00000032906
OG0003482	Ift81-201	ENSCPOT00000014952	ENSFDAT00000016533	NA	ENST00000242591	ENSSTOT00000005133	ENSJJAT00000026441	ENSMUST00000031426	ENSRNOT00000066952	ENSNGAT00000004383	ENSMUGT00000019373	Pob_R000879	ENSCLAT00000022953	ENSDORT00000009588
OG0003491	Ino80c-201	ENSCPOT00000044277	ENSFDAT00000023685	NA	ENST00000441607	ENSSTOT00000016192	ENSJJAT00000013691	ENSMUST00000055012	ENSRNOT00000022169	ENSNGAT00000009564	ENSMUGT00000029105	Pob_R009544	ENSCLAT00000017810	ENSDORT00000002417
OG0003493	Cpd-201	ENSCPOT00000002203	ENSFDAT00000014941	NA	ENST00000225719	ENSSTOT00000004252	ENSJJAT00000003610	ENSMUST00000021201	ENSRNOT00000005262	ENSNGAT00000009480	ENSMUGT00000036607	Pob_R010601	ENSCLAT00000012068	ENSDORT00000002010
OG0003498	Fam107b-209	ENSCPOT00000015535	ENSFDAT00000009992	ENSODET00000004492	ENST00000181796	ENSSTOT00000023378	ENSJJAT00000030803	ENSMUST00000226435	ENSRNOT00000079260	NA	ENSMUGT00000034332	Pob_R017192	ENSCLAT00000010836	ENSDORT00000008450
OG0003499	Zfp24-201	ENSCPOT00000014909	ENSFDAT00000025035	ENSODET00000025325	ENST00000261332	ENSSTOT00000016190	ENSJJAT00000013334	ENSMUST00000066497	ENSRNOT00000022304	ENSNGAT00000006697	ENSMUGT00000029129	Pob_R009545	ENSCLAT00000012978	NA
OG0003503	Gpr137-201	ENSCPOT00000041750	ENSFDAT00000024676	NA	ENST00000411458	ENSSTOT00000037546	ENSJJAT00000023881	ENSMUST00000025909	ENSRNOT00000028707	ENSNGAT00000016935	ENSMUGT00000005529	Pob_R008563	ENSCLAT00000024860	ENSDORT00000024014
OG0003507	Nek7-202	ENSCPOT00000022672	ENSFDAT00000022735	ENSODET00000015911	ENST00000367385	ENSSTOT00000013550	NA	ENSMUST00000186017	ENSRNOT00000090162	ENSNGAT00000031489	ENSMUGT00000030937	Pob_R005592	ENSCLAT00000017660	ENSDORT00000028254
OG0003509	Cog4-201	ENSCPOT00000031867	ENSFDAT00000007502	NA	ENST00000323786	ENSSTOT00000036986	ENSJJAT00000016405	ENSMUST00000034203	ENSRNOT00000023927	ENSNGAT00000030449	ENSMUGT00000024868	Pob_R011246	ENSCLAT00000009774	ENSDORT00000014064
OG0003510	Sgk2-201	ENSCPOT00000031505	ENSFDAT00000025518	NA	ENST00000341458	ENSSTOT00000010133	ENSJJAT00000011353	ENSMUST00000018012	ENSRNOT00000041688	ENSNGAT00000015232	ENSMUGT00000028939	Pob_R005148	ENSCLAT00000015743	ENSDORT00000034062
OG0003511	Cog1-201	NA	ENSFDAT00000029611	ENSODET00000013172	ENST00000299886	ENSSTOT00000001832	ENSJJAT00000027801	ENSMUST00000018805	ENSRNOT00000003804	ENSNGAT00000030857	ENSMUGT00000030366	Pob_R004203	ENSCLAT00000018591	ENSDORT00000002498
OG0003514	Adk-201	ENSCPOT00000004537	ENSFDAT00000022731	NA	ENST00000286621	ENSSTOT00000011847	ENSJJAT00000000623	ENSMUST00000045376	ENSRNOT00000080274	ENSNGAT00000010639	ENSMUGT00000003519	Pob_R001071	ENSCLAT00000016859	ENSDORT00000012653
OG0003518	Plek2-201	ENSCPOT00000003360	ENSFDAT00000015757	NA	ENST00000216446	ENSSTOT00000001572	ENSJJAT00000030699	ENSMUST00000021544	ENSRNOT00000014125	ENSNGAT00000012004	ENSMUGT00000010332	Pob_R000665	ENSCLAT00000004549	ENSDORT00000002382
OG0003519	Tmem9-201	ENSCPOT00000039194	ENSFDAT00000003648	NA	ENST00000367332	ENSSTOT00000025498	ENSJJAT00000005014	ENSMUST00000063719	ENSRNOT00000013738	ENSNGAT00000021938	ENSMUGT00000007437	Pob_R006707	ENSCLAT00000022119	ENSDORT00000003110
OG0003528	Arpc5l-202	ENSCPOT00000043415	ENSFDAT00000015359	NA	ENST00000259477	ENSSTOT00000007896	ENSJJAT00000016502	ENSMUST00000112862	ENSRNOT00000019405	ENSNGAT00000005976	ENSMUGT00000031625	Pob_R018273	ENSCLAT00000014567	ENSDORT00000026860
OG0003529	Copb2-201	ENSCPOT00000014813	ENSFDAT00000017038	NA	ENST00000333188	ENSSTOT00000014249	ENSJJAT00000028484	ENSMUST00000035033	ENSRNOT00000080434	ENSNGAT00000000455	ENSMUGT00000006264	Pob_R007270	ENSCLAT00000001884	ENSDORT00000032448
OG0003531	Egln3-201	ENSCPOT00000013500	ENSFDAT00000027623	NA	ENST00000250457	ENSSTOT00000020138	ENSJJAT00000015476	ENSMUST00000039516	ENSRNOT00000007219	ENSNGAT00000021679	ENSMUGT00000012082	Pob_R020829	ENSCLAT00000015756	ENSDORT00000014234
OG0003538	Coprs-201	ENSCPOT00000006082	ENSFDAT00000028900	ENSODET00000016329	ENST00000302362	ENSSTOT00000029843	ENSJJAT00000027483	ENSMUST00000033839	ENSRNOT00000000123	NA	ENSMUGT00000023536	Pob_R009154	ENSCLAT00000019697	ENSDORT00000028948
OG0003539	Rnf20-201	ENSCPOT00000013028	ENSFDAT00000021877	NA	ENST00000389120	ENSSTOT00000029313	ENSJJAT00000028494	ENSMUST00000029989	ENSRNOT00000059869	ENSNGAT00000019545	ENSMUGT00000005505	Pob_R019256	ENSCLAT00000019170	ENSDORT00000011969
OG0003540	Srpk1-204	ENSCPOT00000004218	ENSFDAT00000001461	ENSODET00000023134	ENST00000361690	ENSSTOT00000013730	ENSJJAT00000026106	ENSMUST00000130643	ENSRNOT00000000612	ENSNGAT00000019164	ENSMUGT00000032357	Pob_R011971	NA	ENSDORT00000023318
OG0003541	Zfp326-201	ENSCPOT00000007404	ENSFDAT00000018626	NA	ENST00000340281	ENSSTOT00000005181	ENSJJAT00000024421	ENSMUST00000031227	ENSRNOT00000082331	ENSNGAT00000025219	ENSMUGT00000033816	Pob_R013824	ENSCLAT00000006391	ENSDORT00000014049
OG0003543	Cnot7-201	ENSCPOT00000043528	ENSFDAT00000002716	ENSODET00000008817	ENST00000361272	ENSSTOT00000031199	NA	ENSMUST00000034012	ENSRNOT00000016882	ENSNGAT00000019512	ENSMUGT00000010758	Pob_R006292	ENSCLAT00000001031	ENSDORT00000025268
OG0003545	Psmd13-201	ENSCPOT00000003636	ENSFDAT00000017690	ENSODET00000020643	ENST00000431206	ENSSTOT00000035857	ENSJJAT00000012238	ENSMUST00000026560	ENSRNOT00000019642	ENSNGAT00000007124	ENSMUGT00000015665	Pob_R014837	ENSCLAT00000010759	NA
OG0003548	Cd9-201	ENSCPOT00000046628	ENSFDAT00000009297	ENSODET00000007134	ENST00000382519	NA	ENSJJAT00000029303	ENSMUST00000032492	ENSRNOT00000026633	ENSNGAT00000017811	ENSMUGT00000015585	Pob_R013442	ENSCLAT00000019830	ENSDORT00000013724
OG0003551	Xrn2-201	ENSCPOT00000009492	ENSFDAT00000021056	NA	ENST00000377191	ENSSTOT00000000593	ENSJJAT00000028464	ENSMUST00000028921	ENSRNOT00000016351	ENSNGAT00000023476	ENSMUGT00000020408	Pob_R003796	ENSCLAT00000019750	ENSDORT00000005434
OG0003554	C1galt1c1-201	ENSCPOT00000020229	ENSFDAT00000001628	ENSODET00000025650	ENST00000304661	ENSSTOT00000011495	NA	ENSMUST00000058265	ENSRNOT00000003449	ENSNGAT00000004782	ENSMUGT00000004044	Pob_R016143	ENSCLAT00000002513	ENSDORT00000031969
OG0003555	Med4-201	ENSCPOT00000039410	ENSFDAT00000024656	NA	ENST00000258648	ENSSTOT00000001339	ENSJJAT00000011911	ENSMUST00000022705	ENSRNOT00000023195	ENSNGAT00000020396	ENSMUGT00000026226	Pob_R000443	ENSCLAT00000012464	ENSDORT00000029295
OG0003557	Bcl7b-201	ENSCPOT00000046921	ENSFDAT00000011739	ENSODET00000021744	ENST00000455335	ENSSTOT00000036869	ENSJJAT00000029606	ENSMUST00000031692	ENSRNOT00000041798	ENSNGAT00000008131	ENSMUGT00000033141	Pob_R001023	NA	NA
OG0003558	Prdx5-203	ENSCPOT00000027847	ENSFDAT00000023877	ENSODET00000020501	ENST00000265462	ENSSTOT00000030334	NA	ENSMUST00000149261	ENSRNOT00000028687	ENSNGAT00000017004	ENSMUGT00000005236	Pob_R008568	ENSCLAT00000025149	ENSDORT00000012325
OG0003559	Chrnb2-203	NA	ENSFDAT00000028886	ENSODET00000016397	ENST00000636034	ENSSTOT00000040159	ENSJJAT00000025552	ENSMUST00000200558	ENSRNOT00000028200	ENSNGAT00000009669	ENSMUGT00000016996	Pob_R009086	ENSCLAT00000007413	ENSDORT00000027124
OG0003560	4933434E20Rik-204	ENSCPOT00000044316	ENSFDAT00000030185	ENSODET00000015732	ENST00000368521	NA	ENSJJAT00000004838	ENSMUST00000159064	ENSRNOT00000089801	ENSNGAT00000031899	ENSMUGT00000009486	Pob_R011857	ENSCLAT00000019140	ENSDORT00000036466
OG0003563	Zbtb34-201	ENSCPOT00000003835	ENSFDAT00000025312	ENSODET00000026191	ENST00000319119	ENSSTOT00000009093	NA	ENSMUST00000091037	ENSRNOT00000051893	ENSNGAT00000021303	ENSMUGT00000025137	Pob_R018337	ENSCLAT00000017833	ENSDORT00000010756
OG0003564	Mrpl11-201	ENSCPOT00000000692	ENSFDAT00000015525	NA	ENST00000310999	ENSSTOT00000023127	ENSJJAT00000026028	ENSMUST00000025836	ENSRNOT00000027091	ENSNGAT00000007184	ENSMUGT00000006586	Pob_R008643	ENSCLAT00000023790	ENSDORT00000036231
OG0003567	Serpinc1-201	NA	ENSFDAT00000022364	NA	ENST00000367698	ENSSTOT00000016031	ENSJJAT00000016954	ENSMUST00000064725	ENSRNOT00000003748	ENSNGAT00000022289	ENSMUGT00000002934	Pob_R009618	ENSCLAT00000017350	ENSDORT00000030353
OG0003569	Uck1-201	ENSCPOT00000032526	ENSFDAT00000014213	NA	ENST00000372211	ENSSTOT00000004046	ENSJJAT00000026789	ENSMUST00000002625	ENSRNOT00000015792	ENSNGAT00000020852	ENSMUGT00000015386	Pob_R018369	ENSCLAT00000009284	ENSDORT00000033799
OG0003570	Klrk1-201	NA	ENSFDAT00000020119	ENSODET00000024725	ENST00000240618	ENSSTOT00000037629	ENSJJAT00000011424	ENSMUST00000032252	ENSRNOT00000091890	ENSNGAT00000020642	ENSMUGT00000015409	Pob_R005538	ENSCLAT00000024123	ENSDORT00000036179
OG0003571	Mcm10-201	ENSCPOT00000007644	ENSFDAT00000020674	ENSODET00000000323	ENST00000484800	NA	ENSJJAT00000029807	ENSMUST00000027980	ENSRNOT00000024178	NA	ENSMUGT00000020945	Pob_R017198	ENSCLAT00000017789	ENSDORT00000006768
OG0003573	2410004B18Rik-201	ENSCPOT00000011910	ENSFDAT00000024021	NA	ENST00000471115	ENSSTOT00000010694	ENSJJAT00000013524	ENSMUST00000039571	ENSRNOT00000019964	ENSNGAT00000018165	ENSMUGT00000027496	Pob_R016122	ENSCLAT00000005682	ENSDORT00000012509
OG0003575	Tmx1-201	ENSCPOT00000042844	ENSFDAT00000012174	NA	ENST00000457354	ENSSTOT00000016241	ENSJJAT00000025068	ENSMUST00000021471	ENSRNOT00000087540	ENSNGAT00000022181	ENSMUGT00000026493	Pob_R000603	ENSCLAT00000018354	ENSDORT00000014646
OG0003578	Dusp6-201	ENSCPOT00000045019	ENSFDAT00000011566	ENSODET00000011335	ENST00000279488	ENSSTOT00000006266	NA	ENSMUST00000020118	ENSRNOT00000037844	ENSNGAT00000030995	ENSMUGT00000011098	Pob_R013242	ENSCLAT00000008492	ENSDORT00000026549
OG0003579	Gtf2a1-201	ENSCPOT00000003413	ENSFDAT00000005417	NA	ENST00000553612	ENSSTOT00000005894	ENSJJAT00000026711	ENSMUST00000021345	ENSRNOT00000005873	ENSNGAT00000031275	ENSMUGT00000010360	Pob_R003219	ENSCLAT00000011292	ENSDORT00000011162
OG0003582	Dek-201	ENSCPOT00000042327	NA	ENSODET00000007465	ENST00000397239	ENSSTOT00000028046	ENSJJAT00000008379	ENSMUST00000021807	ENSRNOT00000021751	ENSNGAT00000020533	ENSMUGT00000021241	NA	NA	ENSDORT00000035449
OG0003583	Stk3-201	ENSCPOT00000010786	NA	ENSODET00000005534	ENST00000523601	ENSSTOT00000041409	ENSJJAT00000024001	ENSMUST00000018476	ENSRNOT00000065722	NA	NA	Pob_R009050	ENSCLAT00000017673	ENSDORT00000035081
OG0003584	Sestd1-201	NA	ENSFDAT00000018662	ENSODET00000012626	ENST00000428443	ENSSTOT00000010532	ENSJJAT00000027589	ENSMUST00000102659	ENSRNOT00000016837	ENSNGAT00000013563	ENSMUGT00000022870	Pob_R006413	ENSCLAT00000016591	ENSDORT00000012622
OG0003586	Rabl3-201	ENSCPOT00000009732	ENSFDAT00000001541	NA	ENST00000273375	ENSSTOT00000021095	ENSJJAT00000030513	ENSMUST00000023524	ENSRNOT00000031741	ENSNGAT00000002573	ENSMUGT00000006894	Pob_R001265	ENSCLAT00000015952	ENSDORT00000007283
OG0003591	Syncrip-205	ENSCPOT00000046602	ENSFDAT00000009277	NA	ENST00000369622	ENSSTOT00000035090	ENSJJAT00000017121	ENSMUST00000173801	ENSRNOT00000074515	ENSNGAT00000027179	ENSMUGT00000018761	Pob_R011050	ENSCLAT00000017436	ENSDORT00000034808
OG0003593	Klhl2-205	ENSCPOT00000005883	ENSFDAT00000027501	NA	ENST00000514860	ENSSTOT00000037785	ENSJJAT00000009615	ENSMUST00000210166	ENSRNOT00000047223	ENSNGAT00000029654	ENSMUGT00000014243	Pob_R005721	ENSCLAT00000018595	ENSDORT00000023863
OG0003594	Ap5m1-201	ENSCPOT00000003043	ENSFDAT00000019459	ENSODET00000019640	ENST00000431972	NA	ENSJJAT00000013584	ENSMUST00000037473	ENSRNOT00000018972	ENSNGAT00000012144	ENSMUGT00000031769	Pob_R001050	ENSCLAT00000009281	ENSDORT00000009062
OG0003601	Atl3-201	ENSCPOT00000003810	ENSFDAT00000012668	ENSODET00000023832	ENST00000398868	ENSSTOT00000000198	NA	ENSMUST00000025668	ENSRNOT00000028787	ENSNGAT00000011366	ENSMUGT00000007535	Pob_R008543	ENSCLAT00000024922	ENSDORT00000033128
OG0003604	Mov10-203	ENSCPOT00000014682	ENSFDAT00000011038	ENSODET00000014260	ENST00000357443	NA	ENSJJAT00000020526	ENSMUST00000106775	ENSRNOT00000018061	ENSNGAT00000028953	ENSMUGT00000021641	Pob_R003062	ENSCLAT00000012440	ENSDORT00000000674
OG0003605	Ppp1ca-201	ENSCPOT00000043769	ENSFDAT00000027723	ENSODET00000024320	ENST00000312989	ENSSTOT00000039396	ENSJJAT00000011692	ENSMUST00000046094	ENSRNOT00000025282	ENSNGAT00000019406	ENSMUGT00000018236	Pob_R021728	ENSCLAT00000021397	NA
OG0003607	Cald1-205	ENSCPOT00000025356	ENSFDAT00000010997	ENSODET00000018381	ENST00000361675	ENSSTOT00000022975	ENSJJAT00000026694	ENSMUST00000115027	ENSRNOT00000086377	ENSNGAT00000013928	ENSMUGT00000033604	Pob_R007108	NA	ENSDORT00000028461
OG0003608	Mcu-202	ENSCPOT00000015758	ENSFDAT00000007024	ENSODET00000018823	ENST00000373053	ENSSTOT00000037049	NA	ENSMUST00000020312	ENSRNOT00000071477	ENSNGAT00000019067	ENSMUGT00000005740	Pob_R014439	ENSCLAT00000014688	ENSDORT00000002160
OG0003609	Rsl24d1-203	ENSCPOT00000009456	ENSFDAT00000023272	ENSODET00000007384	ENST00000260443	ENSSTOT00000036945	NA	ENSMUST00000165177	ENSRNOT00000091698	NA	ENSMUGT00000016455	NA	ENSCLAT00000012873	ENSDORT00000031472
OG0003615	Fam168b-203	ENSCPOT00000032573	ENSFDAT00000009461	ENSODET00000003507	ENST00000389915	ENSSTOT00000000204	NA	ENSMUST00000167518	ENSRNOT00000039480	ENSNGAT00000014149	ENSMUGT00000026383	Pob_R006794	ENSCLAT00000013003	ENSDORT00000015351
OG0003616	Anxa7-202	ENSCPOT00000002576	ENSFDAT00000018931	ENSODET00000019292	ENST00000372919	ENSSTOT00000012436	NA	ENSMUST00000100844	ENSRNOT00000061686	ENSNGAT00000022815	ENSMUGT00000027056	NA	NA	ENSDORT00000009551
OG0003617	Coil-201	ENSCPOT00000001300	ENSFDAT00000013938	ENSODET00000017027	ENST00000240316	ENSSTOT00000012511	ENSJJAT00000027166	ENSMUST00000036649	ENSRNOT00000037693	ENSNGAT00000000920	ENSMUGT00000015830	Pob_R010765	NA	ENSDORT00000028129
OG0003620	Nmd3-201	ENSCPOT00000006016	NA	ENSODET00000008528	ENST00000472947	ENSSTOT00000032080	ENSJJAT00000025040	ENSMUST00000029358	ENSRNOT00000012417	ENSNGAT00000015202	ENSMUGT00000017397	Pob_R010851	ENSCLAT00000004520	ENSDORT00000026005
OG0003623	Cdc123-201	ENSCPOT00000000129	ENSFDAT00000021983	NA	ENST00000281141	ENSSTOT00000016483	ENSJJAT00000001371	ENSMUST00000043864	ENSRNOT00000024016	ENSNGAT00000014763	ENSMUGT00000026682	Pob_R017203	ENSCLAT00000011427	ENSDORT00000010543
OG0003624	Gch1-201	ENSCPOT00000003629	ENSFDAT00000029469	ENSODET00000015709	ENST00000395514	NA	ENSJJAT00000023411	ENSMUST00000089959	ENSRNOT00000014821	ENSNGAT00000001724	ENSMUGT00000032880	Pob_R012626	ENSCLAT00000013849	ENSDORT00000025746
OG0003626	Ybx3-201	ENSCPOT00000011435	ENSFDAT00000009304	ENSODET00000024806	ENST00000228251	NA	ENSJJAT00000017192	ENSMUST00000032309	ENSRNOT00000007427	ENSNGAT00000000988	ENSMUGT00000016597	Pob_R005550	ENSCLAT00000023590	ENSDORT00000009102
OG0003627	Ttll7-201	ENSCPOT00000009717	ENSFDAT00000015813	NA	ENST00000260505	ENSSTOT00000029658	ENSJJAT00000027022	ENSMUST00000037942	ENSRNOT00000075452	ENSNGAT00000016691	ENSMUGT00000015586	Pob_R016138	ENSCLAT00000010068	ENSDORT00000012053
OG0003630	Atp6v1b2-201	ENSCPOT00000001770	ENSFDAT00000011963	NA	ENST00000276390	ENSSTOT00000028212	ENSJJAT00000026940	ENSMUST00000006435	ENSRNOT00000015931	ENSNGAT00000029986	ENSMUGT00000020894	Pob_R005754	ENSCLAT00000021481	ENSDORT00000029389
OG0003633	Eif2a-201	ENSCPOT00000006634	ENSFDAT00000024744	NA	ENST00000460851	ENSSTOT00000003377	ENSJJAT00000013074	ENSMUST00000029387	ENSRNOT00000018022	ENSNGAT00000009410	ENSMUGT00000002540	Pob_R015570	ENSCLAT00000004087	ENSDORT00000031151
OG0003636	Cep57-201	ENSCPOT00000008574	ENSFDAT00000020857	ENSODET00000018150	ENST00000325542	ENSSTOT00000035639	ENSJJAT00000016790	ENSMUST00000034398	ENSRNOT00000009318	ENSNGAT00000011571	ENSMUGT00000022685	Pob_R005858	NA	ENSDORT00000033683
OG0003638	Slbp-201	ENSCPOT00000000031	ENSFDAT00000010851	ENSODET00000017373	ENST00000318386	ENSSTOT00000030498	NA	ENSMUST00000057551	ENSRNOT00000040229	ENSNGAT00000027374	ENSMUGT00000023899	Pob_R008752	ENSCLAT00000011974	ENSDORT00000028128
OG0003643	2410131K14Rik-201	ENSCPOT00000041114	ENSFDAT00000017662	ENSODET00000007501	ENST00000261318	ENSSTOT00000036908	NA	ENSMUST00000049138	ENSRNOT00000001485	ENSNGAT00000005182	ENSMUGT00000020423	Pob_R000827	ENSCLAT00000015362	ENSDORT00000027348
OG0003645	Rnf185-201	ENSCPOT00000045044	ENSFDAT00000029435	ENSODET00000025707	ENST00000326132	ENSSTOT00000027081	NA	ENSMUST00000064364	ENSRNOT00000026134	ENSNGAT00000013744	ENSMUGT00000025478	Pob_R008735	ENSCLAT00000010075	ENSDORT00000024926
OG0003647	Hscb-201	ENSCPOT00000013555	ENSFDAT00000012615	ENSODET00000023976	ENST00000216027	NA	ENSJJAT00000013758	ENSMUST00000056937	ENSRNOT00000056798	ENSNGAT00000015152	ENSMUGT00000001786	Pob_R000735	ENSCLAT00000014744	ENSDORT00000009151
OG0003651	Sgk3-201	ENSCPOT00000007559	ENSFDAT00000025540	ENSODET00000003942	ENST00000345714	ENSSTOT00000003174	ENSJJAT00000017521	ENSMUST00000097826	ENSRNOT00000072210	NA	ENSMUGT00000026547	Pob_R016350	ENSCLAT00000003302	ENSDORT00000001764
OG0003652	Col24a1-201	ENSCPOT00000001275	ENSFDAT00000007081	ENSODET00000004158	ENST00000370571	NA	ENSJJAT00000026794	ENSMUST00000029848	ENSRNOT00000019210	ENSNGAT00000020096	NA	Pob_R016117	ENSCLAT00000013698	ENSDORT00000015622
OG0003653	Gnptab-201	ENSCPOT00000020627	ENSFDAT00000014880	ENSODET00000016900	ENST00000299314	ENSSTOT00000001857	NA	ENSMUST00000020251	ENSRNOT00000006946	NA	ENSMUGT00000027130	Pob_R010970	ENSCLAT00000010860	ENSDORT00000030369
OG0003654	Tm2d1-202	ENSCPOT00000046684	ENSFDAT00000025246	ENSODET00000006287	ENST00000371180	ENSSTOT00000008649	ENSJJAT00000009585	ENSMUST00000102793	ENSRNOT00000009897	ENSNGAT00000027375	ENSMUGT00000004499	Pob_R009898	ENSCLAT00000007695	NA
OG0003655	Ccdc25-201	ENSCPOT00000032233	ENSFDAT00000024486	ENSODET00000009811	ENST00000356537	ENSSTOT00000000490	NA	ENSMUST00000022614	ENSRNOT00000021621	ENSNGAT00000024602	ENSMUGT00000031434	Pob_R000383	ENSCLAT00000020528	ENSDORT00000006595
OG0003656	Trmt11-201	ENSCPOT00000009207	ENSFDAT00000024941	ENSODET00000007556	ENST00000334379	ENSSTOT00000025399	NA	ENSMUST00000019927	ENSRNOT00000083276	ENSNGAT00000031796	ENSMUGT00000019745	Pob_R021178	ENSCLAT00000023161	ENSDORT00000011192
OG0003657	Dhrs11-201	ENSCPOT00000039966	ENSFDAT00000002014	NA	ENST00000618403	ENSSTOT00000002411	ENSJJAT00000007346	ENSMUST00000047560	ENSRNOT00000030841	ENSNGAT00000024477	ENSMUGT00000033066	Pob_R010719	ENSCLAT00000018649	ENSDORT00000013266
OG0003660	Copz2-201	ENSCPOT00000021658	ENSFDAT00000006731	ENSODET00000024286	ENST00000621465	NA	ENSJJAT00000001331	ENSMUST00000018816	ENSRNOT00000055464	ENSNGAT00000031639	ENSMUGT00000030789	Pob_R015874	ENSCLAT00000019938	ENSDORT00000013441
OG0003666	Nudt21-201	ENSCPOT00000037479	ENSFDAT00000015811	NA	ENST00000300291	ENSSTOT00000005833	ENSJJAT00000021201	ENSMUST00000034204	ENSRNOT00000026297	ENSNGAT00000031108	ENSMUGT00000026605	NA	ENSCLAT00000008326	NA
OG0003669	Inpp1-201	ENSCPOT00000031157	ENSFDAT00000010222	ENSODET00000013688	ENST00000322522	ENSSTOT00000023158	NA	ENSMUST00000027271	ENSRNOT00000016842	ENSNGAT00000017581	ENSMUGT00000029824	Pob_R007611	NA	ENSDORT00000008929
OG0003671	Dnajb4-201	ENSCPOT00000010650	ENSFDAT00000014483	NA	ENST00000370763	ENSSTOT00000014326	ENSJJAT00000021060	ENSMUST00000029669	ENSRNOT00000017381	ENSNGAT00000014370	ENSMUGT00000022641	Pob_R002836	ENSCLAT00000006386	ENSDORT00000023543
OG0003672	Slc35f5-201	ENSCPOT00000008287	ENSFDAT00000028409	NA	ENST00000245680	ENSSTOT00000003283	ENSJJAT00000027884	ENSMUST00000027580	ENSRNOT00000004581	ENSNGAT00000020772	ENSMUGT00000034841	Pob_R012662	ENSCLAT00000003333	ENSDORT00000011284
OG0003673	Tdrkh-201	ENSCPOT00000003600	ENSFDAT00000019877	NA	ENST00000440583	ENSSTOT00000006516	ENSJJAT00000000403	ENSMUST00000045245	ENSRNOT00000028299	ENSNGAT00000023004	ENSMUGT00000004019	Pob_R021741	ENSCLAT00000001484	ENSDORT00000015322
OG0003685	Snrpa1-206	ENSCPOT00000005797	ENSFDAT00000013288	ENSODET00000019360	ENST00000254193	ENSSTOT00000009049	ENSJJAT00000003287	ENSMUST00000153609	ENSRNOT00000016758	NA	ENSMUGT00000030658	Pob_R002090	ENSCLAT00000024127	ENSDORT00000000924
OG0003686	Tet3-203	ENSCPOT00000043517	ENSFDAT00000015485	NA	ENST00000409262	ENSSTOT00000022755	ENSJJAT00000020200	ENSMUST00000186548	ENSRNOT00000015296	NA	ENSMUGT00000003043	Pob_R012011	ENSCLAT00000016068	ENSDORT00000008837
OG0003692	Rfc3-201	ENSCPOT00000008817	ENSFDAT00000024130	NA	ENST00000380071	ENSSTOT00000000377	ENSJJAT00000015653	ENSMUST00000038131	ENSRNOT00000001444	ENSNGAT00000031221	ENSMUGT00000037518	Pob_R009848	ENSCLAT00000005258	ENSDORT00000028334
OG0003693	Ptk2-208	ENSCPOT00000000929	ENSFDAT00000013952	NA	ENST00000517887	ENSSTOT00000041068	ENSJJAT00000005276	ENSMUST00000226988	ENSRNOT00000079599	ENSNGAT00000015547	ENSMUGT00000020893	Pob_R019685	ENSCLAT00000002525	ENSDORT00000026186
OG0003694	Clic1-201	ENSCPOT00000020872	ENSFDAT00000004701	NA	ENST00000375779	ENSSTOT00000023787	ENSJJAT00000011582	ENSMUST00000007257	ENSRNOT00000068435	ENSNGAT00000031016	ENSMUGT00000003250	Pob_R016681	ENSCLAT00000012060	ENSDORT00000016424
OG0003695	Six4-201	ENSCPOT00000046441	ENSFDAT00000017887	NA	ENST00000216513	ENSSTOT00000024469	ENSJJAT00000000512	ENSMUST00000043208	ENSRNOT00000050138	ENSNGAT00000021729	ENSMUGT00000026772	Pob_R000626	ENSCLAT00000004790	ENSDORT00000035988
OG0003704	Cnot10-201	ENSCPOT00000006001	ENSFDAT00000010143	NA	ENST00000454516	ENSSTOT00000015177	ENSJJAT00000007667	ENSMUST00000070117	ENSRNOT00000084133	ENSNGAT00000022141	ENSMUGT00000011678	Pob_R010325	ENSCLAT00000008479	ENSDORT00000006397
OG0003705	Mrpl46-201	ENSCPOT00000045856	ENSFDAT00000015676	ENSODET00000021468	ENST00000312475	ENSSTOT00000011552	NA	ENSMUST00000032841	ENSRNOT00000067172	ENSNGAT00000019293	ENSMUGT00000026188	Pob_R002049	ENSCLAT00000025070	ENSDORT00000023133
OG0003706	Akt3-202	ENSCPOT00000015656	ENSFDAT00000023883	ENSODET00000018204	ENST00000263826	ENSSTOT00000010598	ENSJJAT00000012586	ENSMUST00000111159	ENSRNOT00000085648	ENSNGAT00000016668	NA	Pob_R021007	NA	ENSDORT00000026029
OG0003707	Tubd1-201	ENSCPOT00000005000	ENSFDAT00000017941	NA	ENST00000325752	NA	ENSJJAT00000017813	ENSMUST00000020821	ENSRNOT00000081012	ENSNGAT00000022945	ENSMUGT00000011022	Pob_R010735	ENSCLAT00000021922	ENSDORT00000011492
OG0003708	Armt1-201	ENSCPOT00000044553	ENSFDAT00000010077	NA	ENST00000367294	ENSSTOT00000013146	NA	ENSMUST00000095893	ENSRNOT00000026367	ENSNGAT00000027120	ENSMUGT00000027261	Pob_R011209	ENSCLAT00000004529	ENSDORT00000000433
OG0003710	Prpf40a-201	ENSCPOT00000033260	ENSFDAT00000027535	NA	ENST00000410080	ENSSTOT00000001650	ENSJJAT00000005581	ENSMUST00000076313	ENSRNOT00000006549	ENSNGAT00000018016	ENSMUGT00000024739	Pob_R006550	ENSCLAT00000002499	ENSDORT00000006758
OG0003711	Mrpl20-201	ENSCPOT00000036761	ENSFDAT00000017603	ENSODET00000014699	ENST00000482352	ENSSTOT00000039551	ENSJJAT00000026436	ENSMUST00000030942	ENSRNOT00000025213	ENSNGAT00000028679	ENSMUGT00000004101	Pob_R018210	NA	ENSDORT00000024107
OG0003712	Kyat3-202	ENSCPOT00000009782	ENSFDAT00000015751	NA	ENST00000260508	ENSSTOT00000026784	ENSJJAT00000030502	ENSMUST00000106218	ENSRNOT00000067165	ENSNGAT00000004972	ENSMUGT00000015689	Pob_R016102	ENSCLAT00000014192	ENSDORT00000011825
OG0003713	Dcaf13-201	ENSCPOT00000012407	ENSFDAT00000019362	ENSODET00000001120	ENST00000297579	ENSSTOT00000008023	NA	ENSMUST00000022909	ENSRNOT00000005803	ENSNGAT00000028660	ENSMUGT00000018970	Pob_R019498	ENSCLAT00000009591	ENSDORT00000035351
OG0003716	Dnajb5-201	ENSCPOT00000014958	ENSFDAT00000013735	NA	ENST00000453597	ENSSTOT00000015171	ENSJJAT00000022341	ENSMUST00000037872	ENSRNOT00000080082	ENSNGAT00000015699	ENSMUGT00000027170	Pob_R017797	ENSCLAT00000001913	ENSDORT00000010293
OG0003718	Hinfp-205	ENSCPOT00000006553	ENSFDAT00000017166	ENSODET00000015493	ENST00000350777	ENSSTOT00000031480	NA	ENSMUST00000216508	ENSRNOT00000012868	ENSNGAT00000001433	ENSMUGT00000013579	Pob_R009747	ENSCLAT00000023025	ENSDORT00000001981
OG0003719	Syf2-201	ENSCPOT00000005383	ENSFDAT00000011719	NA	ENST00000236273	ENSSTOT00000020076	ENSJJAT00000015884	ENSMUST00000030622	ENSRNOT00000091494	ENSNGAT00000009565	ENSMUGT00000021701	Pob_R001633	ENSCLAT00000012417	ENSDORT00000001274
OG0003721	Pafah1b1-201	ENSCPOT00000043592	ENSFDAT00000017570	ENSODET00000011607	ENST00000397195	ENSSTOT00000002515	NA	ENSMUST00000021091	ENSRNOT00000003696	ENSNGAT00000018946	ENSMUGT00000000296	Pob_R010564	ENSCLAT00000008032	ENSDORT00000025722
OG0003726	Crispld1-201	ENSCPOT00000002903	ENSFDAT00000016097	ENSODET00000004206	ENST00000262207	ENSSTOT00000008682	NA	ENSMUST00000095075	ENSRNOT00000024199	ENSNGAT00000003807	ENSMUGT00000034211	Pob_R016384	ENSCLAT00000002935	ENSDORT00000007131
OG0003728	Tmem39a-201	ENSCPOT00000027868	ENSFDAT00000010662	ENSODET00000006753	ENST00000319172	NA	ENSJJAT00000030732	ENSMUST00000002924	ENSRNOT00000048738	ENSNGAT00000018265	ENSMUGT00000006484	Pob_R001282	ENSCLAT00000021263	ENSDORT00000006747
OG0003730	Cul1-201	ENSCPOT00000024152	ENSFDAT00000012253	ENSODET00000018620	ENST00000325222	ENSSTOT00000005950	NA	ENSMUST00000031697	ENSRNOT00000007620	ENSNGAT00000000471	ENSMUGT00000036762	Pob_R003199	ENSCLAT00000002225	ENSDORT00000000686
OG0003734	Suds3-202	ENSCPOT00000009272	ENSFDAT00000016370	ENSODET00000009986	ENST00000543473	ENSSTOT00000020453	NA	ENSMUST00000166397	ENSRNOT00000075646	ENSNGAT00000000098	ENSMUGT00000000238	Pob_R000816	ENSCLAT00000018970	ENSDORT00000003982
OG0003738	Hadhb-201	ENSCPOT00000005476	ENSFDAT00000011278	ENSODET00000011718	ENST00000317799	ENSSTOT00000001602	ENSJJAT00000020814	ENSMUST00000026841	ENSRNOT00000085613	NA	ENSMUGT00000037334	Pob_R002447	ENSCLAT00000015190	ENSDORT00000008292
OG0003740	Vps26a-201	ENSCPOT00000041803	NA	ENSODET00000017494	ENST00000263559	ENSSTOT00000009073	ENSJJAT00000012946	ENSMUST00000092473	ENSRNOT00000067883	ENSNGAT00000005078	ENSMUGT00000032486	NA	ENSCLAT00000018726	ENSDORT00000016728
OG0003742	Rfc5-201	ENSCPOT00000020855	ENSFDAT00000015417	ENSODET00000008897	ENST00000454402	NA	ENSJJAT00000022540	ENSMUST00000086461	ENSRNOT00000001498	ENSNGAT00000000390	ENSMUGT00000020868	Pob_R000821	ENSCLAT00000014575	ENSDORT00000011777
OG0003743	Aars-201	ENSCPOT00000002406	ENSFDAT00000028688	NA	ENST00000261772	ENSSTOT00000006881	ENSJJAT00000009840	ENSMUST00000034441	ENSRNOT00000025052	ENSNGAT00000004626	ENSMUGT00000024720	Pob_R011242	ENSCLAT00000006271	ENSDORT00000004111
OG0003747	Cars-201	ENSCPOT00000005142	ENSFDAT00000011128	ENSODET00000023813	ENST00000380525	ENSSTOT00000010556	ENSJJAT00000029730	ENSMUST00000010899	ENSRNOT00000050721	NA	ENSMUGT00000028025	Pob_R016737	ENSCLAT00000022628	ENSDORT00000003786
OG0003748	Fh1-201	ENSCPOT00000037184	ENSFDAT00000022227	NA	ENST00000366560	ENSSTOT00000012682	ENSJJAT00000005727	ENSMUST00000027810	ENSRNOT00000004917	ENSNGAT00000017392	ENSMUGT00000026865	Pob_R020997	ENSCLAT00000016048	ENSDORT00000003443
OG0003750	Uba2-201	ENSCPOT00000010638	ENSFDAT00000016744	ENSODET00000021000	ENST00000246548	ENSSTOT00000002607	NA	ENSMUST00000102746	ENSRNOT00000028672	ENSNGAT00000031684	ENSMUGT00000019721	Pob_R007849	ENSCLAT00000021016	ENSDORT00000008640
OG0003752	Rbms2-201	ENSCPOT00000036482	ENSFDAT00000013702	ENSODET00000008501	ENST00000262031	ENSSTOT00000013444	NA	ENSMUST00000092033	ENSRNOT00000088619	ENSNGAT00000002043	ENSMUGT00000010668	Pob_R015929	ENSCLAT00000018641	ENSDORT00000009232
OG0003758	Vav3-201	ENSCPOT00000000682	ENSFDAT00000016871	ENSODET00000008763	ENST00000527011	ENSSTOT00000039081	ENSJJAT00000020939	ENSMUST00000046864	ENSRNOT00000027813	NA	ENSMUGT00000001221	Pob_R018062	ENSCLAT00000016844	ENSDORT00000002316
OG0003760	Ttc8-201	ENSCPOT00000000702	ENSFDAT00000002857	ENSODET00000009260	ENST00000338104	ENSSTOT00000021403	ENSJJAT00000027774	ENSMUST00000079146	ENSRNOT00000082856	ENSNGAT00000021117	ENSMUGT00000011137	Pob_R001141	ENSCLAT00000012461	NA
OG0003761	Hmox2-201	ENSCPOT00000003109	ENSFDAT00000021437	NA	ENST00000613539	ENSSTOT00000026802	ENSJJAT00000021324	ENSMUST00000004172	ENSRNOT00000005031	ENSNGAT00000000798	ENSMUGT00000022962	Pob_R015210	ENSCLAT00000016878	ENSDORT00000011964
OG0003762	Vars-210	ENSCPOT00000043758	ENSFDAT00000015374	ENSODET00000024432	ENST00000375663	ENSSTOT00000013133	NA	ENSMUST00000173584	ENSRNOT00000001160	ENSNGAT00000015071	ENSMUGT00000002972	Pob_R016684	ENSCLAT00000013861	ENSDORT00000027941
OG0003767	Ddx52-201	ENSCPOT00000001247	NA	NA	ENST00000617633	ENSSTOT00000002554	ENSJJAT00000028125	ENSMUST00000049257	ENSRNOT00000003600	ENSNGAT00000027222	ENSMUGT00000006970	NA	ENSCLAT00000023967	ENSDORT00000004276
OG0003768	Gclm-201	ENSCPOT00000035308	ENSFDAT00000030240	ENSODET00000006864	ENST00000370238	NA	ENSJJAT00000029509	ENSMUST00000029769	ENSRNOT00000018343	NA	ENSMUGT00000006446	NA	ENSCLAT00000008682	ENSDORT00000006110
OG0003771	Zfp592-201	ENSCPOT00000008648	ENSFDAT00000016656	ENSODET00000020943	ENST00000299927	ENSSTOT00000012953	ENSJJAT00000013798	ENSMUST00000107353	ENSRNOT00000091569	NA	ENSMUGT00000019765	Pob_R002007	ENSCLAT00000012816	ENSDORT00000023689
OG0003772	Mcm7-201	ENSCPOT00000036611	NA	ENSODET00000023566	ENST00000303887	ENSSTOT00000009020	ENSJJAT00000020515	ENSMUST00000000505	ENSRNOT00000001825	ENSNGAT00000023888	ENSMUGT00000033329	Pob_R013754	ENSCLAT00000003349	ENSDORT00000000946
OG0003773	Fopnl-201	ENSCPOT00000036186	ENSFDAT00000015350	ENSODET00000003993	ENST00000573429	ENSSTOT00000004934	NA	ENSMUST00000023357	ENSRNOT00000083714	ENSNGAT00000017724	ENSMUGT00000030803	Pob_R014126	ENSCLAT00000021274	ENSDORT00000002897
OG0003777	Psmd7-201	ENSCPOT00000011201	ENSFDAT00000017383	ENSODET00000021008	ENST00000219313	ENSSTOT00000013121	NA	ENSMUST00000044106	ENSRNOT00000019104	ENSNGAT00000006049	ENSMUGT00000024145	Pob_R011269	ENSCLAT00000016342	ENSDORT00000036653
OG0003783	Ppil1-201	ENSCPOT00000043098	ENSFDAT00000028661	NA	ENST00000373699	ENSSTOT00000023471	ENSJJAT00000026803	ENSMUST00000024802	ENSRNOT00000093253	ENSNGAT00000010795	ENSMUGT00000032809	Pob_R011957	ENSCLAT00000023505	ENSDORT00000028408
OG0003790	Ythdf2-203	ENSCPOT00000024798	ENSFDAT00000008804	NA	ENST00000373812	ENSSTOT00000027026	ENSJJAT00000016510	ENSMUST00000152796	ENSRNOT00000014479	ENSNGAT00000018188	ENSMUGT00000021808	Pob_R001573	ENSCLAT00000010910	ENSDORT00000029871
OG0003796	Fxr1-201	ENSCPOT00000040480	ENSFDAT00000025191	NA	ENST00000357559	ENSSTOT00000027156	ENSJJAT00000024247	ENSMUST00000001620	ENSRNOT00000088442	ENSNGAT00000028760	ENSMUGT00000013689	Pob_R019853	ENSCLAT00000020899	ENSDORT00000035278
OG0003797	Dph5-201	ENSCPOT00000007706	ENSFDAT00000019483	NA	ENST00000370109	ENSSTOT00000005377	ENSJJAT00000010107	ENSMUST00000043342	ENSRNOT00000018367	ENSNGAT00000030780	ENSMUGT00000020862	Pob_R005255	ENSCLAT00000008710	ENSDORT00000013735
OG0003802	Mynn-202	ENSCPOT00000011752	ENSFDAT00000004563	ENSODET00000012139	ENST00000349841	ENSSTOT00000004640	NA	ENSMUST00000192715	ENSRNOT00000078148	ENSNGAT00000022782	ENSMUGT00000009140	Pob_R019880	ENSCLAT00000023246	ENSDORT00000034809
OG0003803	Pdia3-201	ENSCPOT00000008262	ENSFDAT00000019257	ENSODET00000022328	ENST00000300289	ENSSTOT00000006894	NA	ENSMUST00000028683	ENSRNOT00000020478	ENSNGAT00000000328	ENSMUGT00000026797	Pob_R003665	ENSCLAT00000010440	ENSDORT00000014424
OG0003810	Stt3a-201	ENSCPOT00000007355	ENSFDAT00000014302	ENSODET00000005214	ENST00000392708	NA	ENSJJAT00000021544	ENSMUST00000120381	ENSRNOT00000082086	ENSNGAT00000001528	ENSMUGT00000007907	Pob_R004770	ENSCLAT00000022153	ENSDORT00000013036
OG0003811	Pdlim2-201	ENSCPOT00000024755	NA	ENSODET00000008208	ENST00000308354	ENSSTOT00000019897	ENSJJAT00000028764	ENSMUST00000022681	ENSRNOT00000011663	ENSNGAT00000009586	ENSMUGT00000014089	Pob_R000418	ENSCLAT00000021034	ENSDORT00000002870
OG0003812	Gmeb1-201	ENSCPOT00000045735	NA	ENSODET00000004130	ENST00000294409	ENSSTOT00000000089	ENSJJAT00000000851	ENSMUST00000030733	ENSRNOT00000014506	ENSNGAT00000019007	ENSMUGT00000021788	Pob_R001574	ENSCLAT00000009954	ENSDORT00000034628
OG0003813	Satb1-207	ENSCPOT00000007171	ENSFDAT00000028049	ENSODET00000008280	ENST00000417717	ENSSTOT00000010860	ENSJJAT00000013950	ENSMUST00000140979	ENSRNOT00000017556	ENSNGAT00000026741	ENSMUGT00000016286	Pob_R003956	NA	ENSDORT00000005578
OG0003814	Wdr47-201	ENSCPOT00000001091	ENSFDAT00000019054	ENSODET00000008885	ENST00000400794	ENSSTOT00000029400	NA	ENSMUST00000051145	ENSRNOT00000055862	ENSNGAT00000025132	ENSMUGT00000033307	Pob_R018052	ENSCLAT00000008254	NA
OG0003816	Hc-201	ENSCPOT00000002282	NA	ENSODET00000004100	ENST00000223642	ENSSTOT00000013092	ENSJJAT00000031314	ENSMUST00000028233	ENSRNOT00000025534	ENSNGAT00000024076	NA	Pob_R018321	ENSCLAT00000017582	ENSDORT00000016142
OG0003819	Ppp1r8-201	ENSCPOT00000046370	ENSFDAT00000014606	ENSODET00000005880	ENST00000311772	ENSSTOT00000004376	ENSJJAT00000012390	ENSMUST00000030702	ENSRNOT00000089155	ENSNGAT00000001498	ENSMUGT00000028451	Pob_R001589	ENSCLAT00000016457	NA
OG0003822	Cdip1-201	ENSCPOT00000003110	ENSFDAT00000030356	ENSODET00000019953	ENST00000399599	ENSSTOT00000037502	ENSJJAT00000015426	ENSMUST00000004173	ENSRNOT00000004999	NA	ENSMUGT00000022938	Pob_R015211	ENSCLAT00000024769	ENSDORT00000029885
OG0003825	Rsph14-206	ENSCPOT00000011606	ENSFDAT00000029271	ENSODET00000010427	ENST00000216036	ENSSTOT00000008430	ENSJJAT00000012416	ENSMUST00000166088	ENSRNOT00000085583	ENSNGAT00000007899	ENSMUGT00000014586	Pob_R012474	ENSCLAT00000011191	NA
OG0003826	Med29-201	ENSCPOT00000047691	ENSFDAT00000001915	NA	ENST00000315588	ENSSTOT00000019902	ENSJJAT00000012882	ENSMUST00000003536	ENSRNOT00000026720	ENSNGAT00000026116	ENSMUGT00000034336	Pob_R007752	ENSCLAT00000021902	ENSDORT00000013484
OG0003827	Mlec-201	ENSCPOT00000014522	ENSFDAT00000010472	ENSODET00000009312	ENST00000228506	ENSSTOT00000003086	NA	ENSMUST00000112121	ENSRNOT00000081343	ENSNGAT00000007299	ENSMUGT00000000911	Pob_R000792	ENSCLAT00000015048	ENSDORT00000026592
OG0003830	Cct2-201	ENSCPOT00000012992	ENSFDAT00000018806	ENSODET00000018404	ENST00000299300	ENSSTOT00000014036	NA	ENSMUST00000047672	ENSRNOT00000037946	ENSNGAT00000020544	ENSMUGT00000024319	Pob_R019954	ENSCLAT00000010250	ENSDORT00000010325
OG0003833	Trap1-201	ENSCPOT00000005031	ENSFDAT00000017357	NA	ENST00000246957	ENSSTOT00000004963	ENSJJAT00000028687	ENSMUST00000006137	ENSRNOT00000008966	ENSNGAT00000030122	ENSMUGT00000023270	Pob_R015200	ENSCLAT00000016636	ENSDORT00000013962
OG0003834	Cbx5-201	ENSCPOT00000040869	ENSFDAT00000029417	NA	ENST00000209875	ENSSTOT00000014670	ENSJJAT00000019874	ENSMUST00000108813	ENSRNOT00000055289	ENSNGAT00000021521	ENSMUGT00000009267	Pob_R014754	ENSCLAT00000020836	ENSDORT00000010625
OG0003838	Gls2-201	ENSCPOT00000002385	ENSFDAT00000016768	NA	ENST00000311966	ENSSTOT00000036685	ENSJJAT00000027985	ENSMUST00000044776	ENSRNOT00000018737	ENSNGAT00000020720	ENSMUGT00000010641	Pob_R015928	ENSCLAT00000014269	ENSDORT00000001958
OG0003841	Clspn-201	NA	ENSFDAT00000024387	ENSODET00000008347	ENST00000318121	ENSSTOT00000029782	ENSJJAT00000030054	ENSMUST00000048391	ENSRNOT00000015227	ENSNGAT00000022566	ENSMUGT00000010024	Pob_R001500	ENSCLAT00000013429	ENSDORT00000011179
OG0003843	Rasgef1b-210	NA	ENSFDAT00000016289	ENSODET00000003610	ENST00000638048	ENSSTOT00000031253	ENSJJAT00000030139	ENSMUST00000209346	ENSRNOT00000003207	ENSNGAT00000004105	ENSMUGT00000009948	Pob_R007052	ENSCLAT00000006065	ENSDORT00000035241
OG0003844	Snx11-201	ENSCPOT00000039578	ENSFDAT00000010537	ENSODET00000024127	ENST00000359238	ENSSTOT00000013686	NA	ENSMUST00000021246	ENSRNOT00000089146	ENSNGAT00000012591	ENSMUGT00000030712	Pob_R015876	ENSCLAT00000023286	ENSDORT00000032784
OG0003848	Cd2bp2-201	ENSCPOT00000041306	ENSFDAT00000018891	NA	ENST00000305596	ENSSTOT00000015800	ENSJJAT00000021981	ENSMUST00000035771	ENSRNOT00000023285	ENSNGAT00000030877	ENSMUGT00000017053	NA	ENSCLAT00000017279	ENSDORT00000032121
OG0003850	Nipsnap1-201	ENSCPOT00000027904	NA	ENSODET00000023723	ENST00000216121	ENSSTOT00000001564	ENSJJAT00000023080	ENSMUST00000038570	ENSRNOT00000011158	ENSNGAT00000016942	ENSMUGT00000032767	Pob_R008707	ENSCLAT00000013329	ENSDORT00000012424
OG0003854	Cxcr4-201	ENSCPOT00000014391	ENSFDAT00000016965	NA	ENST00000409817	ENSSTOT00000006315	ENSJJAT00000006599	ENSMUST00000052172	ENSRNOT00000005143	ENSNGAT00000003439	ENSMUGT00000007745	Pob_R012646	ENSCLAT00000003247	ENSDORT00000014744
OG0003864	Thap2-202	ENSCPOT00000009610	ENSFDAT00000019895	ENSODET00000009627	ENST00000308086	ENSSTOT00000002690	ENSJJAT00000015629	ENSMUST00000218842	ENSRNOT00000005443	NA	ENSMUGT00000035599	Pob_R019969	ENSCLAT00000020290	ENSDORT00000006271
OG0003865	Dnajc17-201	NA	ENSFDAT00000010445	NA	ENST00000220496	ENSSTOT00000000355	ENSJJAT00000013089	ENSMUST00000038439	ENSRNOT00000016692	ENSNGAT00000003963	ENSMUGT00000012218	NA	ENSCLAT00000020532	ENSDORT00000000577
OG0003866	BC048403-201	ENSCPOT00000031983	ENSFDAT00000005940	ENSODET00000005968	ENST00000311915	ENSSTOT00000004546	NA	ENSMUST00000065600	ENSRNOT00000043581	ENSNGAT00000008092	ENSMUGT00000016798	Pob_R020426	ENSCLAT00000015629	ENSDORT00000026163
OG0003869	Rcc2-201	ENSCPOT00000002348	ENSFDAT00000021876	NA	ENST00000375433	ENSSTOT00000001185	ENSJJAT00000029869	ENSMUST00000038893	ENSRNOT00000008940	ENSNGAT00000017234	ENSMUGT00000018949	Pob_R001714	ENSCLAT00000003996	ENSDORT00000005082
OG0003874	Smc3-201	ENSCPOT00000009060	ENSFDAT00000021501	ENSODET00000017911	ENST00000361804	ENSSTOT00000041634	ENSJJAT00000012322	ENSMUST00000025930	ENSRNOT00000019560	ENSNGAT00000012247	ENSMUGT00000021896	Pob_R021422	NA	ENSDORT00000034723
OG0003875	Gpn1-201	ENSCPOT00000004406	ENSFDAT00000018952	ENSODET00000009618	ENST00000264718	NA	ENSJJAT00000024174	ENSMUST00000076949	ENSRNOT00000006599	ENSNGAT00000027183	ENSMUGT00000037233	NA	ENSCLAT00000012059	ENSDORT00000006558
OG0003879	Luc7l3-201	ENSCPOT00000035558	ENSFDAT00000018107	ENSODET00000023411	ENST00000393227	ENSSTOT00000040752	NA	ENSMUST00000021226	ENSRNOT00000003914	ENSNGAT00000009385	ENSMUGT00000006128	Pob_R010794	ENSCLAT00000020485	ENSDORT00000001260
OG0003880	Ubfd1-201	ENSCPOT00000006941	ENSFDAT00000010147	NA	ENST00000395878	ENSSTOT00000024428	ENSJJAT00000000348	ENSMUST00000033158	ENSRNOT00000025072	ENSNGAT00000002926	ENSMUGT00000013725	Pob_R009404	ENSCLAT00000019474	ENSDORT00000001406
OG0003882	Zdhhc17-201	ENSCPOT00000012654	ENSFDAT00000003393	ENSODET00000014608	ENST00000426126	ENSSTOT00000010870	NA	ENSMUST00000041723	ENSRNOT00000005078	ENSNGAT00000011015	ENSMUGT00000030533	Pob_R019993	ENSCLAT00000016335	ENSDORT00000031347
OG0003883	Rab14-201	ENSCPOT00000041826	ENSFDAT00000010674	ENSODET00000002639	ENST00000373840	ENSSTOT00000027931	NA	ENSMUST00000028238	ENSRNOT00000025649	ENSNGAT00000013293	ENSMUGT00000011827	Pob_R018318	ENSCLAT00000013902	ENSDORT00000032818
OG0003888	Rab10-201	ENSCPOT00000045120	ENSFDAT00000011268	ENSODET00000010987	ENST00000264710	ENSSTOT00000024626	NA	ENSMUST00000021001	ENSRNOT00000071425	ENSNGAT00000024927	ENSMUGT00000037354	Pob_R002444	ENSCLAT00000016118	ENSDORT00000024478
OG0003890	Lta-201	ENSCPOT00000040240	ENSFDAT00000026252	ENSODET00000024653	ENST00000418386	ENSSTOT00000012876	NA	ENSMUST00000025266	ENSRNOT00000001111	ENSNGAT00000031154	ENSMUGT00000006627	Pob_R016665	ENSCLAT00000016100	ENSDORT00000032422
OG0003892	Asf1a-201	ENSCPOT00000045809	ENSFDAT00000014394	NA	ENST00000229595	ENSSTOT00000027562	ENSJJAT00000010926	ENSMUST00000020004	ENSRNOT00000000471	ENSNGAT00000026890	ENSMUGT00000006231	Pob_R003894	ENSCLAT00000019841	ENSDORT00000010009
OG0003893	Psmd8-201	ENSCPOT00000011110	ENSFDAT00000015450	ENSODET00000021225	ENST00000215071	ENSSTOT00000014463	ENSJJAT00000024221	ENSMUST00000059642	ENSRNOT00000027937	ENSNGAT00000029067	ENSMUGT00000030008	Pob_R007781	NA	ENSDORT00000004910
OG0003895	Samd4b-201	ENSCPOT00000005995	ENSFDAT00000030232	ENSODET00000023159	ENST00000314471	ENSSTOT00000003392	ENSJJAT00000016729	ENSMUST00000040531	ENSRNOT00000026839	NA	ENSMUGT00000034318	Pob_R007754	ENSCLAT00000017502	ENSDORT00000036777
OG0003896	Fam173a-201	ENSCPOT00000000787	ENSFDAT00000020868	NA	ENST00000569529	ENSSTOT00000004141	ENSJJAT00000018130	ENSMUST00000072735	ENSRNOT00000026641	ENSNGAT00000031913	ENSMUGT00000020394	Pob_R015087	ENSCLAT00000024014	ENSDORT00000004576
OG0003898	Adgrb3-201	ENSCPOT00000036326	ENSFDAT00000017619	NA	ENST00000370598	ENSSTOT00000039011	ENSJJAT00000011983	ENSMUST00000041838	ENSRNOT00000016194	NA	ENSMUGT00000015166	NA	ENSCLAT00000001224	ENSDORT00000014588
OG0003899	Grtp1-201	ENSCPOT00000013982	ENSFDAT00000023636	ENSODET00000010704	ENST00000375430	ENSSTOT00000037241	NA	ENSMUST00000165605	ENSRNOT00000026546	ENSNGAT00000014011	ENSMUGT00000019756	Pob_R016631	ENSCLAT00000005076	ENSDORT00000026451
OG0003902	Mad2l2-201	ENSCPOT00000023033	ENSFDAT00000015231	NA	ENST00000376669	ENSSTOT00000009958	ENSJJAT00000013646	ENSMUST00000030860	ENSRNOT00000055658	ENSNGAT00000006295	ENSMUGT00000026601	Pob_R001782	ENSCLAT00000006248	ENSDORT00000008090
OG0003904	Zmynd19-201	ENSCPOT00000021687	ENSFDAT00000015102	ENSODET00000020185	ENST00000298585	ENSSTOT00000021555	NA	ENSMUST00000028350	ENSRNOT00000010270	ENSNGAT00000000515	ENSMUGT00000031345	Pob_R012289	ENSCLAT00000014561	ENSDORT00000008359
OG0003908	Akap1-203	ENSCPOT00000013457	ENSFDAT00000019319	NA	ENST00000337714	NA	ENSJJAT00000011734	ENSMUST00000107904	ENSRNOT00000055683	ENSNGAT00000018725	ENSMUGT00000015882	Pob_R010763	ENSCLAT00000022459	ENSDORT00000028658
OG0003910	Krt10-201	NA	ENSFDAT00000022923	ENSODET00000025062	ENST00000269576	ENSSTOT00000002202	ENSJJAT00000029407	ENSMUST00000103131	ENSRNOT00000081709	ENSNGAT00000021828	ENSMUGT00000005588	NA	ENSCLAT00000025441	ENSDORT00000006753
OG0003911	Dars-201	ENSCPOT00000004663	ENSFDAT00000024484	ENSODET00000010597	ENST00000264161	ENSSTOT00000006306	ENSJJAT00000010552	ENSMUST00000027602	ENSRNOT00000005127	NA	ENSMUGT00000007706	Pob_R012647	ENSCLAT00000009236	ENSDORT00000013480
OG0003912	Dhx30-201	ENSCPOT00000033606	ENSFDAT00000010301	NA	ENST00000457607	ENSSTOT00000031202	ENSJJAT00000007983	ENSMUST00000062368	ENSRNOT00000048764	ENSNGAT00000030821	ENSMUGT00000027277	Pob_R007421	ENSCLAT00000021612	ENSDORT00000033196
OG0003915	Gkap1-201	ENSCPOT00000031461	ENSFDAT00000022343	ENSODET00000008556	ENST00000376371	ENSSTOT00000013469	ENSJJAT00000008838	ENSMUST00000091579	ENSRNOT00000026070	NA	ENSMUGT00000000744	Pob_R004597	ENSCLAT00000004895	ENSDORT00000036748
OG0003919	Mgea5-201	ENSCPOT00000000222	ENSFDAT00000012660	ENSODET00000010894	ENST00000361464	NA	ENSJJAT00000026225	ENSMUST00000026243	ENSRNOT00000065172	ENSNGAT00000014480	ENSMUGT00000019842	Pob_R021366	ENSCLAT00000001361	ENSDORT00000003493
OG0003920	Plrg1-204	ENSCPOT00000003523	ENSFDAT00000022733	NA	ENST00000499023	ENSSTOT00000010146	ENSJJAT00000019277	ENSMUST00000150268	ENSRNOT00000009113	ENSNGAT00000018816	ENSMUGT00000029281	Pob_R017386	ENSCLAT00000008624	ENSDORT00000016294
OG0003921	Pigq-202	ENSCPOT00000034617	ENSFDAT00000004986	ENSODET00000023102	ENST00000026218	ENSSTOT00000038563	NA	ENSMUST00000097368	ENSRNOT00000027353	ENSNGAT00000031146	ENSMUGT00000019821	Pob_R015076	ENSCLAT00000022368	ENSDORT00000023588
OG0003922	Ankrd54-201	ENSCPOT00000022937	ENSFDAT00000012738	ENSODET00000017989	ENST00000215941	ENSSTOT00000020368	ENSJJAT00000013113	ENSMUST00000040676	ENSRNOT00000014413	NA	ENSMUGT00000016575	Pob_R017496	ENSCLAT00000025257	ENSDORT00000009476
OG0003928	Ndufb10-201	ENSCPOT00000037649	ENSFDAT00000008552	ENSODET00000027286	ENST00000268668	ENSSTOT00000012931	NA	ENSMUST00000045602	ENSRNOT00000019624	ENSNGAT00000020108	ENSMUGT00000035219	Pob_R015131	ENSCLAT00000020420	ENSDORT00000007373
OG0003929	Stub1-201	ENSCPOT00000020348	ENSFDAT00000018678	NA	ENST00000219548	ENSSTOT00000027703	ENSJJAT00000024426	ENSMUST00000044911	ENSRNOT00000026921	ENSNGAT00000024751	ENSMUGT00000020279	Pob_R015083	ENSCLAT00000023834	ENSDORT00000006473
OG0003930	Snx17-201	ENSCPOT00000007823	ENSFDAT00000029050	NA	ENST00000233575	ENSSTOT00000011379	ENSJJAT00000020925	ENSMUST00000031029	ENSRNOT00000091264	ENSNGAT00000012875	ENSMUGT00000037247	Pob_R002475	ENSCLAT00000017254	ENSDORT00000006780
OG0003931	Psmc3ip-201	ENSCPOT00000020000	ENSFDAT00000011022	ENSODET00000024859	ENST00000393795	ENSSTOT00000003683	NA	ENSMUST00000019447	ENSRNOT00000027159	ENSNGAT00000018893	ENSMUGT00000032140	Pob_R015746	ENSCLAT00000023346	ENSDORT00000006537
OG0003932	Ankrd10-201	ENSCPOT00000032492	ENSFDAT00000007312	ENSODET00000011381	ENST00000267339	ENSSTOT00000022378	ENSJJAT00000023003	ENSMUST00000033905	ENSRNOT00000018870	NA	ENSMUGT00000004589	Pob_R016643	ENSCLAT00000014583	NA
OG0003940	Mrps9-201	ENSCPOT00000014108	ENSFDAT00000007203	ENSODET00000012041	ENST00000258455	ENSSTOT00000016373	NA	ENSMUST00000057208	ENSRNOT00000021899	ENSNGAT00000027401	ENSMUGT00000017013	Pob_R006735	ENSCLAT00000007522	ENSDORT00000028387
OG0003942	Nrip1-201	ENSCPOT00000042255	ENSFDAT00000030689	ENSODET00000025649	ENST00000318948	ENSSTOT00000020376	ENSJJAT00000015018	ENSMUST00000054178	ENSRNOT00000002152	NA	ENSMUGT00000032828	Pob_R014511	ENSCLAT00000007153	ENSDORT00000027606
OG0003943	Tmem268-201	ENSCPOT00000045759	NA	ENSODET00000024797	ENST00000374049	ENSSTOT00000014838	ENSJJAT00000024575	ENSMUST00000077709	ENSRNOT00000011799	ENSNGAT00000016413	ENSMUGT00000032482	Pob_R019160	ENSCLAT00000013918	ENSDORT00000008245
OG0003944	Zfp740-209	ENSCPOT00000039027	ENSFDAT00000020067	ENSODET00000020074	ENST00000416904	ENSSTOT00000032052	NA	ENSMUST00000141465	ENSRNOT00000016240	ENSNGAT00000018783	ENSMUGT00000020008	Pob_R014780	ENSCLAT00000016063	ENSDORT00000033142
OG0003945	Tdrd3-202	ENSCPOT00000010531	ENSFDAT00000015558	NA	ENST00000535286	ENSSTOT00000025082	ENSJJAT00000030673	ENSMUST00000168275	ENSRNOT00000012440	ENSNGAT00000005641	ENSMUGT00000034987	Pob_R013834	ENSCLAT00000003797	ENSDORT00000027179
OG0003946	Ppil2-201	ENSCPOT00000007200	ENSFDAT00000011836	ENSODET00000022013	ENST00000626352	ENSSTOT00000000909	ENSJJAT00000030133	ENSMUST00000023455	ENSRNOT00000034506	ENSNGAT00000016695	ENSMUGT00000012676	Pob_R006873	ENSCLAT00000022927	NA
OG0003948	Klf3-201	ENSCPOT00000031385	ENSFDAT00000028127	ENSODET00000003488	ENST00000261438	ENSSTOT00000010880	NA	ENSMUST00000165536	ENSRNOT00000002960	ENSNGAT00000013708	ENSMUGT00000013915	Pob_R012786	ENSCLAT00000006405	ENSDORT00000036083
OG0003950	Tsn-201	ENSCPOT00000042301	ENSFDAT00000016425	NA	ENST00000389682	ENSSTOT00000000967	ENSJJAT00000007614	ENSMUST00000027623	ENSRNOT00000092847	ENSNGAT00000012443	ENSMUGT00000020887	Pob_R012696	ENSCLAT00000008961	ENSDORT00000030735
OG0003951	Exosc2-201	ENSCPOT00000037921	ENSFDAT00000022136	NA	ENST00000372358	ENSSTOT00000032016	ENSJJAT00000003781	ENSMUST00000038474	ENSRNOT00000012312	ENSNGAT00000025294	ENSMUGT00000014766	Pob_R018381	ENSCLAT00000008996	ENSDORT00000026441
OG0003954	Fkbp11-201	ENSCPOT00000031909	ENSFDAT00000012228	ENSODET00000004930	ENST00000550765	ENSSTOT00000025547	ENSJJAT00000024012	ENSMUST00000003445	ENSRNOT00000083955	NA	ENSMUGT00000036510	Pob_R011623	ENSCLAT00000004301	ENSDORT00000028820
OG0003955	Pop5-201	ENSCPOT00000012454	ENSFDAT00000013738	NA	ENST00000357500	ENSSTOT00000012575	ENSJJAT00000001375	ENSMUST00000081497	ENSRNOT00000001591	ENSNGAT00000003390	ENSMUGT00000000786	Pob_R000794	ENSCLAT00000011454	ENSDORT00000033506
OG0003956	Ubxn2a-201	ENSCPOT00000042172	ENSFDAT00000011948	NA	ENST00000309033	ENSSTOT00000040769	ENSJJAT00000019976	ENSMUST00000020962	ENSRNOT00000006668	ENSNGAT00000000790	ENSMUGT00000004917	Pob_R002426	ENSCLAT00000021535	ENSDORT00000031190
OG0003957	Szrd1-203	ENSCPOT00000045525	ENSFDAT00000014157	ENSODET00000022266	ENST00000401088	ENSSTOT00000014746	NA	ENSMUST00000102487	ENSRNOT00000045226	ENSNGAT00000019514	ENSMUGT00000020101	Pob_R001723	ENSCLAT00000004350	ENSDORT00000024621
OG0003962	Dnajc7-201	ENSCPOT00000022674	ENSFDAT00000014472	ENSODET00000024802	ENST00000457167	ENSSTOT00000006133	NA	ENSMUST00000014339	ENSRNOT00000080521	ENSNGAT00000018103	ENSMUGT00000032572	Pob_R015762	ENSCLAT00000022532	ENSDORT00000001914
OG0003964	Shtn1-201	ENSCPOT00000011085	ENSFDAT00000003247	NA	ENST00000355371	ENSSTOT00000025251	ENSJJAT00000025520	ENSMUST00000047511	ENSRNOT00000064463	ENSNGAT00000013833	ENSMUGT00000015573	Pob_R012028	ENSCLAT00000007763	ENSDORT00000007396
OG0003966	Chd9-202	ENSCPOT00000032105	ENSFDAT00000009612	ENSODET00000006030	ENST00000398510	ENSSTOT00000006156	ENSJJAT00000019310	ENSMUST00000109614	ENSRNOT00000078786	NA	NA	Pob_R020242	ENSCLAT00000010455	ENSDORT00000008524
OG0003967	Braf-201	ENSCPOT00000036009	ENSFDAT00000015085	ENSODET00000018412	ENST00000644969	ENSSTOT00000002573	ENSJJAT00000026228	ENSMUST00000002487	ENSRNOT00000014604	ENSNGAT00000017603	ENSMUGT00000017807	Pob_R007092	NA	ENSDORT00000024148
OG0003970	Zfp768-201	ENSCPOT00000014707	ENSFDAT00000028758	NA	ENST00000380412	ENSSTOT00000038631	ENSJJAT00000004127	ENSMUST00000060783	ENSRNOT00000024639	ENSNGAT00000023064	ENSMUGT00000017271	Pob_R009482	ENSCLAT00000016973	ENSDORT00000009870
OG0003971	Pfkfb3-213	ENSCPOT00000031939	NA	ENSODET00000006172	ENST00000640683	ENSSTOT00000042805	ENSJJAT00000028640	ENSMUST00000171188	ENSRNOT00000068354	ENSNGAT00000013672	ENSMUGT00000000464	Pob_R009245	ENSCLAT00000004888	ENSDORT00000002366
OG0003972	Acadl-201	ENSCPOT00000009960	ENSFDAT00000012501	ENSODET00000011004	ENST00000233710	ENSSTOT00000025058	ENSJJAT00000028014	ENSMUST00000027153	ENSRNOT00000017686	NA	ENSMUGT00000034073	Pob_R004470	ENSCLAT00000006076	ENSDORT00000005848
OG0003974	Mrrf-201	ENSCPOT00000007423	ENSFDAT00000028197	NA	ENST00000344641	ENSSTOT00000012635	ENSJJAT00000015223	ENSMUST00000028250	ENSRNOT00000033047	ENSNGAT00000026537	ENSMUGT00000003737	Pob_R018308	ENSCLAT00000019291	ENSDORT00000015863
OG0003977	D230025D16Rik-201	ENSCPOT00000010926	ENSFDAT00000020549	ENSODET00000020966	ENST00000219139	ENSSTOT00000011350	NA	ENSMUST00000034361	ENSRNOT00000020003	ENSNGAT00000000464	ENSMUGT00000022077	Pob_R011337	ENSCLAT00000017430	ENSDORT00000015125
OG0003979	Bfar-201	ENSCPOT00000040546	NA	ENSODET00000001945	ENST00000261658	ENSSTOT00000033682	ENSJJAT00000008235	ENSMUST00000023365	ENSRNOT00000004217	ENSNGAT00000025507	ENSMUGT00000023077	Pob_R014138	ENSCLAT00000023394	ENSDORT00000027327
OG0003980	Psmd3-201	ENSCPOT00000015273	ENSFDAT00000023564	NA	ENST00000264639	ENSSTOT00000026341	ENSJJAT00000029514	ENSMUST00000017365	ENSRNOT00000039836	ENSNGAT00000007893	ENSMUGT00000004253	Pob_R015823	ENSCLAT00000020993	ENSDORT00000015562
OG0003983	Slc25a17-201	ENSCPOT00000002321	ENSFDAT00000027558	NA	ENST00000435456	ENSSTOT00000004375	ENSJJAT00000014022	ENSMUST00000023040	ENSRNOT00000025758	ENSNGAT00000016996	ENSMUGT00000002178	Pob_R017540	ENSCLAT00000024685	ENSDORT00000029354
OG0003984	Insig2-201	NA	ENSFDAT00000029627	ENSODET00000010914	ENST00000614681	ENSSTOT00000010762	ENSJJAT00000030441	ENSMUST00000003818	ENSRNOT00000003391	ENSNGAT00000017654	ENSMUGT00000021249	Pob_R012677	ENSCLAT00000005207	ENSDORT00000000447
OG0003985	Bnip1-201	ENSCPOT00000034800	ENSFDAT00000019879	ENSODET00000002927	ENST00000231668	ENSSTOT00000034112	NA	ENSMUST00000015725	ENSRNOT00000028173	ENSNGAT00000025423	ENSMUGT00000008459	Pob_R015048	ENSCLAT00000023417	ENSDORT00000032740
OG0003988	Dpy19l1-203	ENSCPOT00000012596	ENSFDAT00000016796	NA	ENST00000638088	ENSSTOT00000015562	ENSJJAT00000028754	ENSMUST00000142064	ENSRNOT00000036738	ENSNGAT00000000025	ENSMUGT00000026536	Pob_R002497	ENSCLAT00000000094	ENSDORT00000014960
OG0003996	Max-202	ENSCPOT00000043335	NA	ENSODET00000020482	ENST00000358664	ENSSTOT00000029659	ENSJJAT00000024749	ENSMUST00000110395	ENSRNOT00000083286	ENSNGAT00000029891	ENSMUGT00000001939	Pob_R000656	ENSCLAT00000005410	ENSDORT00000033065
OG0004002	Mier1-202	ENSCPOT00000014307	ENSFDAT00000010983	NA	ENST00000401041	ENSSTOT00000041250	ENSJJAT00000017089	ENSMUST00000097945	ENSRNOT00000086765	ENSNGAT00000007909	ENSMUGT00000006033	Pob_R020194	ENSCLAT00000010022	ENSDORT00000002115
OG0004003	Ccng2-201	ENSCPOT00000013657	NA	ENSODET00000000633	ENST00000316355	ENSSTOT00000019798	ENSJJAT00000017920	ENSMUST00000031331	ENSRNOT00000002876	ENSNGAT00000001668	ENSMUGT00000036071	Pob_R005449	ENSCLAT00000009678	ENSDORT00000007154
OG0004005	Fbxo42-201	ENSCPOT00000004530	ENSFDAT00000002380	NA	ENST00000375592	ENSSTOT00000022364	ENSJJAT00000012806	ENSMUST00000030757	ENSRNOT00000084737	ENSNGAT00000013668	ENSMUGT00000020110	Pob_R001724	ENSCLAT00000003134	ENSDORT00000012524
OG0004009	Mgst2-201	ENSCPOT00000027448	NA	ENSODET00000003855	ENST00000265498	ENSSTOT00000004431	ENSJJAT00000010744	ENSMUST00000099106	ENSRNOT00000088846	ENSNGAT00000023070	ENSMUGT00000006700	Pob_R017571	ENSCLAT00000007475	ENSDORT00000009123
OG0004010	Tufm-201	ENSCPOT00000010629	ENSFDAT00000014786	NA	ENST00000313511	ENSSTOT00000011836	ENSJJAT00000013844	ENSMUST00000098048	ENSRNOT00000025203	ENSNGAT00000010383	ENSMUGT00000015478	Pob_R009438	ENSCLAT00000020586	NA
OG0004012	Mettl3-201	ENSCPOT00000002579	ENSFDAT00000016147	ENSODET00000001847	ENST00000298717	ENSSTOT00000001902	NA	ENSMUST00000022767	ENSRNOT00000017720	ENSNGAT00000001192	ENSMUGT00000023732	Pob_R008430	ENSCLAT00000001809	ENSDORT00000002212
OG0004013	Synm-202	ENSCPOT00000041863	ENSFDAT00000017902	ENSODET00000020243	ENST00000336292	ENSSTOT00000024579	NA	ENSMUST00000074233	ENSRNOT00000050832	NA	ENSMUGT00000003413	Pob_R002077	ENSCLAT00000017977	ENSDORT00000015363
OG0004015	Msi1-208	ENSCPOT00000012479	ENSFDAT00000024877	ENSODET00000008604	ENST00000257552	ENSSTOT00000009796	NA	ENSMUST00000150779	ENSRNOT00000001532	ENSNGAT00000018344	ENSMUGT00000000327	Pob_R000801	ENSCLAT00000016640	ENSDORT00000005610
OG0004022	Otud6b-201	ENSCPOT00000013731	ENSFDAT00000010948	NA	ENST00000285420	ENSSTOT00000002951	NA	ENSMUST00000117268	ENSRNOT00000008725	ENSNGAT00000032435	ENSMUGT00000034221	Pob_R012601	ENSCLAT00000015947	ENSDORT00000005620
OG0004025	Mme-201	ENSCPOT00000008069	ENSFDAT00000013224	ENSODET00000005318	ENST00000360490	ENSSTOT00000000087	ENSJJAT00000018315	ENSMUST00000029400	ENSRNOT00000088565	NA	ENSMUGT00000020617	Pob_R010812	ENSCLAT00000002593	ENSDORT00000023993
OG0004026	Capzb-201	ENSCPOT00000014065	NA	ENSODET00000022806	ENST00000433834	ENSSTOT00000040243	ENSJJAT00000026887	ENSMUST00000030518	ENSRNOT00000083577	ENSNGAT00000015245	ENSMUGT00000024785	Pob_R001699	ENSCLAT00000011197	ENSDORT00000033374
OG0004029	Xpot-201	ENSCPOT00000039144	ENSFDAT00000016804	ENSODET00000006234	ENST00000332707	ENSSTOT00000026580	NA	ENSMUST00000039810	ENSRNOT00000009645	ENSNGAT00000027151	ENSMUGT00000014033	Pob_R019922	ENSCLAT00000016718	ENSDORT00000000258
OG0004031	Ppp1r1a-201	ENSCPOT00000045155	ENSFDAT00000019753	ENSODET00000019161	ENST00000257905	ENSSTOT00000008151	NA	ENSMUST00000023133	ENSRNOT00000055271	ENSNGAT00000030625	ENSMUGT00000009765	Pob_R014746	ENSCLAT00000012206	ENSDORT00000002127
OG0004034	Tma16-201	ENSCPOT00000036003	ENSFDAT00000024650	NA	ENST00000509657	ENSSTOT00000024781	ENSJJAT00000015057	ENSMUST00000026681	ENSRNOT00000019363	ENSNGAT00000009379	ENSMUGT00000035105	Pob_R005738	ENSCLAT00000024043	ENSDORT00000011360
OG0004035	Eloa-201	ENSCPOT00000008710	ENSFDAT00000011413	NA	ENST00000418390	ENSSTOT00000028680	ENSJJAT00000019993	ENSMUST00000030427	ENSRNOT00000064596	ENSNGAT00000016625	ENSMUGT00000028386	Pob_R001650	ENSCLAT00000013389	ENSDORT00000035937
OG0004038	Dctn3-201	ENSCPOT00000032971	ENSFDAT00000015290	NA	ENST00000259632	ENSSTOT00000039313	ENSJJAT00000003644	ENSMUST00000030158	ENSRNOT00000019561	ENSNGAT00000027735	ENSMUGT00000026421	Pob_R017788	ENSCLAT00000001938	ENSDORT00000001715
OG0004039	Ezh1-203	ENSCPOT00000012653	ENSFDAT00000028372	NA	ENST00000428826	ENSSTOT00000003783	ENSJJAT00000026224	ENSMUST00000107285	ENSRNOT00000027640	ENSNGAT00000015038	ENSMUGT00000031992	Pob_R015739	ENSCLAT00000023980	ENSDORT00000016405
OG0004042	Tmem206-201	ENSCPOT00000009414	NA	ENSODET00000018306	ENST00000535273	ENSSTOT00000025519	ENSJJAT00000020644	ENSMUST00000027940	ENSRNOT00000005387	ENSNGAT00000001421	ENSMUGT00000006772	Pob_R006589	ENSCLAT00000013996	ENSDORT00000007633
OG0004043	Hagh-202	ENSCPOT00000032066	ENSFDAT00000015244	ENSODET00000019896	ENST00000397356	ENSSTOT00000009110	NA	ENSMUST00000118788	ENSRNOT00000020192	ENSNGAT00000032192	ENSMUGT00000024622	Pob_R015126	ENSCLAT00000020164	ENSDORT00000009675
OG0004044	Nudt5-201	ENSCPOT00000000128	ENSFDAT00000009818	ENSODET00000000329	ENST00000378937	ENSSTOT00000016481	NA	ENSMUST00000026927	ENSRNOT00000023892	ENSNGAT00000001341	ENSMUGT00000026657	Pob_R017204	ENSCLAT00000010775	ENSDORT00000027146
OG0004046	Aif1-201	ENSCPOT00000002095	ENSFDAT00000022860	ENSODET00000024652	ENST00000337917	ENSSTOT00000021998	ENSJJAT00000005940	ENSMUST00000025257	ENSRNOT00000001135	ENSNGAT00000028895	ENSMUGT00000006570	NA	NA	ENSDORT00000027558
OG0004050	Cacul1-201	ENSCPOT00000011003	ENSFDAT00000014879	ENSODET00000024301	ENST00000369151	ENSSTOT00000007075	NA	ENSMUST00000081790	ENSRNOT00000084760	ENSNGAT00000031922	ENSMUGT00000030956	Pob_R012041	ENSCLAT00000007766	ENSDORT00000036197
OG0004051	Glyr1-202	ENSCPOT00000011704	ENSFDAT00000029730	NA	ENST00000321919	ENSSTOT00000033437	ENSJJAT00000024175	ENSMUST00000115844	ENSRNOT00000004159	ENSNGAT00000016915	ENSMUGT00000022522	Pob_R015222	ENSCLAT00000022088	ENSDORT00000026631
OG0004053	Mdm4-201	ENSCPOT00000008302	ENSFDAT00000008930	ENSODET00000018552	ENST00000367182	NA	ENSJJAT00000021274	ENSMUST00000067398	ENSRNOT00000012984	ENSNGAT00000015271	ENSMUGT00000030099	Pob_R006656	ENSCLAT00000017632	ENSDORT00000006873
OG0004054	Cacng2-201	ENSCPOT00000002567	ENSFDAT00000030541	ENSODET00000016105	ENST00000300105	ENSSTOT00000033957	ENSJJAT00000015388	ENSMUST00000019290	ENSRNOT00000008414	ENSNGAT00000004908	ENSMUGT00000012219	Pob_R017468	ENSCLAT00000024576	NA
OG0004055	Anapc5-201	ENSCPOT00000011657	ENSFDAT00000018960	ENSODET00000016292	ENST00000261819	ENSSTOT00000009875	ENSJJAT00000018763	ENSMUST00000086216	ENSRNOT00000001794	ENSNGAT00000005618	ENSMUGT00000020339	Pob_R000883	ENSCLAT00000013414	NA
OG0004057	Agpat1-201	ENSCPOT00000042486	ENSFDAT00000024381	ENSODET00000024108	ENST00000336984	ENSSTOT00000008398	ENSJJAT00000023963	ENSMUST00000037489	ENSRNOT00000000500	ENSNGAT00000017433	ENSMUGT00000024352	Pob_R016705	NA	ENSDORT00000009926
OG0004058	Supt7l-201	ENSCPOT00000031906	ENSFDAT00000021805	ENSODET00000009128	ENST00000337768	ENSSTOT00000032629	ENSJJAT00000024771	ENSMUST00000065388	ENSRNOT00000006543	NA	ENSMUGT00000037232	Pob_R002485	ENSCLAT00000012487	ENSDORT00000029731
OG0004065	Mxd4-201	ENSCPOT00000037063	ENSFDAT00000016968	ENSODET00000015794	ENST00000337190	ENSSTOT00000026557	NA	ENSMUST00000042701	ENSRNOT00000077060	ENSNGAT00000021127	ENSMUGT00000024535	Pob_R008763	ENSCLAT00000016825	ENSDORT00000000173
OG0004067	Ptpn11-201	ENSCPOT00000013662	ENSFDAT00000014564	ENSODET00000017255	ENST00000635625	ENSSTOT00000024462	NA	ENSMUST00000054547	ENSRNOT00000046323	ENSNGAT00000009861	ENSMUGT00000019329	Pob_R000849	ENSCLAT00000021242	ENSDORT00000008270
OG0004068	Plk4-201	ENSCPOT00000048267	ENSFDAT00000007898	ENSODET00000000790	ENST00000270861	ENSSTOT00000024475	NA	ENSMUST00000026858	ENSRNOT00000016946	ENSNGAT00000026853	ENSMUGT00000017163	Pob_R019812	ENSCLAT00000005135	ENSDORT00000001266
OG0004070	Dnajb11-201	ENSCPOT00000001065	ENSFDAT00000024761	ENSODET00000002454	ENST00000265028	NA	ENSJJAT00000017502	ENSMUST00000004574	ENSRNOT00000002462	ENSNGAT00000020969	ENSMUGT00000020670	Pob_R007581	ENSCLAT00000021562	ENSDORT00000009542
OG0004072	Sdr9c7-201	ENSCPOT00000044132	ENSFDAT00000004834	NA	ENST00000293502	ENSSTOT00000029217	ENSJJAT00000016656	ENSMUST00000047134	ENSRNOT00000005919	ENSNGAT00000027912	ENSMUGT00000012411	Pob_R020361	ENSCLAT00000013878	ENSDORT00000003679
OG0004074	Twnk-201	ENSCPOT00000000956	ENSFDAT00000014547	ENSODET00000008264	ENST00000311916	ENSSTOT00000009023	NA	ENSMUST00000026227	ENSRNOT00000031018	ENSNGAT00000031533	ENSMUGT00000019456	Pob_R021352	ENSCLAT00000005002	ENSDORT00000004462
OG0004075	Rnf5-201	ENSCPOT00000037524	ENSFDAT00000010559	NA	ENST00000375094	ENSSTOT00000020845	ENSJJAT00000024416	ENSMUST00000015622	ENSRNOT00000000501	ENSNGAT00000029254	ENSMUGT00000024375	Pob_R016706	ENSCLAT00000014003	ENSDORT00000027532
OG0004076	Phf14-203	ENSCPOT00000046690	ENSFDAT00000024388	NA	ENST00000634607	ENSSTOT00000003962	ENSJJAT00000020061	ENSMUST00000115511	ENSRNOT00000089897	ENSNGAT00000017229	ENSMUGT00000022203	Pob_R007026	ENSCLAT00000005965	ENSDORT00000015521
OG0004077	Lmbr1l-201	ENSCPOT00000003038	ENSFDAT00000018776	ENSODET00000005595	ENST00000267102	ENSSTOT00000008775	NA	ENSMUST00000023736	ENSRNOT00000082375	ENSNGAT00000000237	ENSMUGT00000036521	Pob_R011631	ENSCLAT00000005814	ENSDORT00000008221
OG0004081	Ankrd50-204	ENSCPOT00000012966	ENSFDAT00000014344	ENSODET00000001168	ENST00000504087	ENSSTOT00000027407	ENSJJAT00000024404	ENSMUST00000156038	ENSRNOT00000045837	ENSNGAT00000015389	ENSMUGT00000021251	Pob_R019824	ENSCLAT00000004744	NA
OG0004082	Slc37a3-201	ENSCPOT00000003784	ENSFDAT00000014149	ENSODET00000020127	ENST00000326232	NA	ENSJJAT00000025087	ENSMUST00000090243	ENSRNOT00000011915	ENSNGAT00000009560	ENSMUGT00000017959	Pob_R007098	ENSCLAT00000002720	ENSDORT00000013791
OG0004083	Ttc9c-201	ENSCPOT00000038158	ENSFDAT00000017989	ENSODET00000003072	ENST00000316461	ENSSTOT00000036097	NA	ENSMUST00000088092	ENSRNOT00000026376	ENSNGAT00000013029	ENSMUGT00000002883	Pob_R012433	ENSCLAT00000001229	ENSDORT00000029001
OG0004086	Sycp3-201	ENSCPOT00000001215	ENSFDAT00000027669	ENSODET00000016463	ENST00000266743	NA	ENSJJAT00000022016	ENSMUST00000020252	ENSRNOT00000007088	ENSNGAT00000007355	ENSMUGT00000027156	Pob_R010971	ENSCLAT00000010176	ENSDORT00000004032
OG0004091	Lmbr1-201	ENSCPOT00000003348	ENSFDAT00000009981	NA	ENST00000415428	ENSSTOT00000031092	ENSJJAT00000015389	ENSMUST00000055195	ENSRNOT00000089327	ENSNGAT00000028202	ENSMUGT00000024804	Pob_R021612	ENSCLAT00000001953	ENSDORT00000032838
OG0004094	Naxe-201	ENSCPOT00000027660	ENSFDAT00000011416	NA	ENST00000368235	ENSSTOT00000026778	ENSJJAT00000031074	ENSMUST00000029708	ENSRNOT00000025986	ENSNGAT00000026595	ENSMUGT00000033637	Pob_R014699	ENSCLAT00000004052	ENSDORT00000026355
OG0004097	Unc50-201	ENSCPOT00000009351	ENSFDAT00000026000	ENSODET00000011287	ENST00000409347	ENSSTOT00000006073	ENSJJAT00000006723	ENSMUST00000027285	ENSRNOT00000024582	ENSNGAT00000000119	ENSMUGT00000029142	Pob_R006773	NA	ENSDORT00000010422
OG0004100	Tent5b-201	ENSCPOT00000038978	ENSFDAT00000002067	ENSODET00000004850	ENST00000289166	ENSSTOT00000020366	NA	ENSMUST00000051676	ENSRNOT00000086144	ENSNGAT00000012222	ENSMUGT00000028068	Pob_R001600	ENSCLAT00000014912	ENSDORT00000015648
OG0004104	Ndfip2-206	ENSCPOT00000014832	ENSFDAT00000006637	ENSODET00000007497	ENST00000218652	ENSSTOT00000034546	ENSJJAT00000013174	ENSMUST00000181969	ENSRNOT00000039423	NA	ENSMUGT00000001819	Pob_R017690	ENSCLAT00000003067	ENSDORT00000005646
OG0004106	Lclat1-201	ENSCPOT00000044171	ENSFDAT00000015918	ENSODET00000012493	ENST00000309052	ENSSTOT00000004699	ENSJJAT00000018870	ENSMUST00000067545	ENSRNOT00000043641	NA	ENSMUGT00000004289	Pob_R000068	NA	ENSDORT00000033311
OG0004107	Nubp1-201	ENSCPOT00000023927	ENSFDAT00000013808	ENSODET00000015565	ENST00000283027	ENSSTOT00000025586	NA	ENSMUST00000023146	ENSRNOT00000003479	ENSNGAT00000010869	ENSMUGT00000034378	Pob_R015243	ENSCLAT00000020686	ENSDORT00000015783
OG0004108	Mxi1-201	ENSCPOT00000045576	NA	ENSODET00000017343	ENST00000332674	ENSSTOT00000022523	ENSJJAT00000019600	ENSMUST00000003870	ENSRNOT00000076387	ENSNGAT00000007023	ENSMUGT00000021774	Pob_R021419	ENSCLAT00000002901	ENSDORT00000033077
OG0004114	Nabp2-204	ENSCPOT00000015040	ENSFDAT00000016402	NA	ENST00000267023	ENSSTOT00000015939	ENSJJAT00000031546	ENSMUST00000166608	ENSRNOT00000086656	ENSNGAT00000026357	ENSMUGT00000031576	Pob_R012070	ENSCLAT00000019096	ENSDORT00000012937
OG0004116	Gtsf1-207	ENSCPOT00000039982	ENSFDAT00000028123	ENSODET00000019523	ENST00000546931	ENSSTOT00000041288	NA	ENSMUST00000146736	ENSRNOT00000055275	ENSNGAT00000017873	ENSMUGT00000009671	Pob_R014749	ENSCLAT00000018866	ENSDORT00000003229
OG0004120	Nrbp1-207	ENSCPOT00000008248	ENSFDAT00000024295	NA	ENST00000379863	ENSSTOT00000011401	ENSJJAT00000022825	ENSMUST00000202576	ENSRNOT00000074938	ENSNGAT00000015121	ENSMUGT00000037242	Pob_R002478	ENSCLAT00000011339	ENSDORT00000005090
OG0004122	Surf1-201	ENSCPOT00000001347	ENSFDAT00000010541	ENSODET00000022308	ENST00000371974	ENSSTOT00000038024	NA	ENSMUST00000015934	ENSRNOT00000061242	ENSNGAT00000012916	ENSMUGT00000005146	Pob_R018462	ENSCLAT00000011874	ENSDORT00000032159
OG0004124	Grhl3-201	ENSCPOT00000008920	ENSFDAT00000012868	ENSODET00000019422	ENST00000350501	ENSSTOT00000020001	NA	ENSMUST00000105855	ENSRNOT00000065247	ENSNGAT00000019109	ENSMUGT00000028693	Pob_R001640	ENSCLAT00000017445	ENSDORT00000001382
OG0004125	Zfp385b-201	ENSCPOT00000047326	ENSFDAT00000008994	ENSODET00000017122	ENST00000410066	ENSSTOT00000036701	ENSJJAT00000012785	ENSMUST00000090766	ENSRNOT00000089065	ENSNGAT00000012758	ENSMUGT00000022959	Pob_R006412	NA	ENSDORT00000011957
OG0004131	Tmbim6-201	ENSCPOT00000002224	ENSFDAT00000029851	ENSODET00000013445	ENST00000423828	ENSSTOT00000001163	ENSJJAT00000030382	ENSMUST00000023749	ENSRNOT00000091050	NA	ENSMUGT00000036539	NA	ENSCLAT00000001746	ENSDORT00000001281
OG0004132	Inpp5e-205	ENSCPOT00000009683	ENSFDAT00000020172	ENSODET00000021121	ENST00000371712	NA	ENSJJAT00000027210	ENSMUST00000145701	ENSRNOT00000079882	ENSNGAT00000011375	ENSMUGT00000030140	Pob_R018476	ENSCLAT00000006210	ENSDORT00000004941
OG0004136	Tank-201	ENSCPOT00000015415	ENSFDAT00000014246	NA	ENST00000259075	ENSSTOT00000007745	ENSJJAT00000027239	ENSMUST00000078074	ENSRNOT00000011794	ENSNGAT00000024760	ENSMUGT00000029531	Pob_R006522	ENSCLAT00000003832	ENSDORT00000015073
OG0004137	Asns-201	ENSCPOT00000009930	ENSFDAT00000012173	NA	ENST00000175506	ENSSTOT00000005421	ENSJJAT00000013706	ENSMUST00000031766	ENSRNOT00000010079	ENSNGAT00000019415	ENSMUGT00000002328	Pob_R007008	NA	ENSDORT00000000409
OG0004141	Csde1-201	ENSCPOT00000047286	ENSFDAT00000011223	ENSODET00000010015	ENST00000438362	NA	ENSJJAT00000024772	ENSMUST00000029446	ENSRNOT00000091210	ENSNGAT00000029030	ENSMUGT00000031023	Pob_R003083	ENSCLAT00000009671	ENSDORT00000011610
OG0004147	Bloc1s6-201	ENSCPOT00000047763	ENSFDAT00000011103	ENSODET00000010572	ENST00000565323	ENSSTOT00000001614	NA	ENSMUST00000005954	ENSRNOT00000056083	ENSNGAT00000001214	ENSMUGT00000008589	Pob_R003641	ENSCLAT00000022431	ENSDORT00000035085
OG0004153	Ccdc12-201	ENSCPOT00000042268	ENSFDAT00000004499	ENSODET00000016779	ENST00000292314	ENSSTOT00000003082	ENSJJAT00000018127	ENSMUST00000019803	ENSRNOT00000028426	ENSNGAT00000005201	ENSMUGT00000013938	Pob_R010361	ENSCLAT00000023569	NA
OG0004154	Bcl6-201	ENSCPOT00000004135	ENSFDAT00000011168	ENSODET00000000639	ENST00000232014	ENSSTOT00000000845	ENSJJAT00000021867	ENSMUST00000023151	ENSRNOT00000002522	NA	ENSMUGT00000036839	Pob_R007593	ENSCLAT00000018167	ENSDORT00000005608
OG0004157	Ccdc136-201	ENSCPOT00000007241	ENSFDAT00000013996	ENSODET00000017906	ENST00000297788	ENSSTOT00000020880	ENSJJAT00000030189	ENSMUST00000096084	ENSRNOT00000060309	ENSNGAT00000001062	ENSMUGT00000034140	Pob_R016269	ENSCLAT00000009473	NA
OG0004159	Aco1-201	ENSCPOT00000003812	ENSFDAT00000020787	NA	ENST00000309951	ENSSTOT00000006974	ENSJJAT00000016618	ENSMUST00000102973	ENSRNOT00000008337	ENSNGAT00000006978	ENSMUGT00000009497	Pob_R009879	ENSCLAT00000003551	ENSDORT00000014246
OG0004162	Lztfl1-201	ENSCPOT00000008175	ENSFDAT00000020722	ENSODET00000016924	ENST00000296135	ENSSTOT00000003882	NA	ENSMUST00000026274	ENSRNOT00000008255	NA	ENSMUGT00000025055	Pob_R010239	ENSCLAT00000024443	ENSDORT00000033125
OG0004163	Ubqln1-201	ENSCPOT00000004901	NA	ENSODET00000007524	ENST00000376395	ENSSTOT00000031895	ENSJJAT00000022155	ENSMUST00000058735	ENSRNOT00000061233	ENSNGAT00000011058	ENSMUGT00000000846	Pob_R004598	ENSCLAT00000005318	ENSDORT00000032157
OG0004165	Becn1-205	ENSCPOT00000045448	NA	ENSODET00000024854	ENST00000361523	ENSSTOT00000012609	ENSJJAT00000027917	ENSMUST00000130916	ENSRNOT00000027868	ENSNGAT00000002932	ENSMUGT00000031918	Pob_R015734	ENSCLAT00000021946	ENSDORT00000024093
OG0004167	Cdc42ep3-201	ENSCPOT00000034680	ENSFDAT00000007698	NA	ENST00000295324	ENSSTOT00000013509	ENSJJAT00000011891	ENSMUST00000068958	ENSRNOT00000048711	ENSNGAT00000015019	ENSMUGT00000025030	Pob_R000109	ENSCLAT00000006952	ENSDORT00000028321
OG0004170	Rtp2-202	ENSCPOT00000009752	ENSFDAT00000015888	ENSODET00000000612	ENST00000358241	ENSSTOT00000029463	NA	ENSMUST00000231038	ENSRNOT00000036777	ENSNGAT00000027275	ENSMUGT00000036837	Pob_R007592	ENSCLAT00000022051	ENSDORT00000005606
OG0004177	Inpp5a-201	ENSCPOT00000015219	ENSFDAT00000014085	NA	ENST00000368594	ENSSTOT00000039834	ENSJJAT00000022093	ENSMUST00000026550	ENSRNOT00000054890	ENSNGAT00000028533	ENSMUGT00000013627	Pob_R000252	ENSCLAT00000003619	ENSDORT00000027549
OG0004178	Pla2g2d-201	ENSCPOT00000008950	NA	ENSODET00000020905	ENST00000375105	ENSSTOT00000009220	ENSJJAT00000018276	ENSMUST00000030528	ENSRNOT00000022579	ENSNGAT00000023784	ENSMUGT00000033351	Pob_R001690	ENSCLAT00000017264	ENSDORT00000033169
OG0004181	Acot7-206	ENSCPOT00000045524	ENSFDAT00000010816	NA	ENST00000377855	ENSSTOT00000025234	ENSJJAT00000022865	ENSMUST00000167926	ENSRNOT00000014213	ENSNGAT00000026615	ENSMUGT00000011020	Pob_R001831	ENSCLAT00000018098	ENSDORT00000012933
OG0004184	Mios-201	ENSCPOT00000011857	ENSFDAT00000007842	NA	ENST00000340080	ENSSTOT00000014628	ENSJJAT00000025412	ENSMUST00000040017	ENSRNOT00000010952	ENSNGAT00000002646	ENSMUGT00000029106	Pob_R007011	ENSCLAT00000004965	ENSDORT00000008158
OG0004185	Adsl-201	ENSCPOT00000039076	ENSFDAT00000010813	ENSODET00000017333	ENST00000216194	NA	ENSJJAT00000020247	ENSMUST00000023043	ENSRNOT00000025193	ENSNGAT00000021136	ENSMUGT00000002897	Pob_R017536	ENSCLAT00000024856	ENSDORT00000027705
OG0004192	Mtmr2-201	ENSCPOT00000008582	ENSFDAT00000009740	ENSODET00000018415	ENST00000346299	ENSSTOT00000030414	ENSJJAT00000011211	ENSMUST00000034396	ENSRNOT00000008566	NA	ENSMUGT00000022703	Pob_R005857	ENSCLAT00000017282	ENSDORT00000001033
OG0004193	Tfcp2-203	ENSCPOT00000007998	ENSFDAT00000020138	NA	ENST00000257915	ENSSTOT00000009125	ENSJJAT00000024113	ENSMUST00000229581	ENSRNOT00000087632	ENSNGAT00000028313	ENSMUGT00000019507	Pob_R011665	ENSCLAT00000001151	ENSDORT00000014215
OG0004195	Mcfd2-201	ENSCPOT00000040647	ENSFDAT00000014458	NA	ENST00000319466	ENSSTOT00000003679	ENSJJAT00000010913	ENSMUST00000024963	ENSRNOT00000020328	ENSNGAT00000027518	ENSMUGT00000005637	Pob_R000163	ENSCLAT00000014522	ENSDORT00000029382
OG0004196	Svil-215	ENSCPOT00000013173	NA	ENSODET00000005793	ENST00000355867	ENSSTOT00000022952	NA	ENSMUST00000210707	ENSRNOT00000025037	ENSNGAT00000021846	ENSMUGT00000034668	Pob_R004638	ENSCLAT00000025021	ENSDORT00000030233
OG0004199	Tob2-201	ENSCPOT00000044415	ENSFDAT00000003245	ENSODET00000027095	ENST00000327492	NA	ENSJJAT00000005889	ENSMUST00000050467	ENSRNOT00000071998	ENSNGAT00000009972	ENSMUGT00000023905	Pob_R017549	ENSCLAT00000024517	ENSDORT00000002198
OG0004204	Stat3-203	ENSCPOT00000031760	ENSFDAT00000009290	NA	ENST00000264657	ENSSTOT00000006765	ENSJJAT00000030579	ENSMUST00000127638	ENSRNOT00000026760	ENSNGAT00000003149	ENSMUGT00000032360	Pob_R015752	ENSCLAT00000021701	ENSDORT00000035448
OG0004206	Parvb-201	ENSCPOT00000023273	ENSFDAT00000019897	ENSODET00000020101	ENST00000406477	ENSSTOT00000028935	ENSJJAT00000009667	ENSMUST00000023072	ENSRNOT00000080152	NA	ENSMUGT00000034582	Pob_R021060	ENSCLAT00000025331	ENSDORT00000023411
OG0004208	Pspc1-201	ENSCPOT00000047838	ENSFDAT00000004577	NA	ENST00000338910	ENSSTOT00000031346	ENSJJAT00000023013	ENSMUST00000022507	ENSRNOT00000028219	ENSNGAT00000013707	ENSMUGT00000034591	Pob_R011442	ENSCLAT00000007577	ENSDORT00000016050
OG0004209	Dcun1d4-202	ENSCPOT00000043221	NA	ENSODET00000012351	ENST00000451288	ENSSTOT00000037825	ENSJJAT00000005012	ENSMUST00000087181	ENSRNOT00000081087	ENSNGAT00000015645	ENSMUGT00000012409	Pob_R004697	ENSCLAT00000012761	ENSDORT00000031481
OG0004210	Capza2-201	ENSCPOT00000007751	ENSFDAT00000012520	NA	ENST00000361183	ENSSTOT00000027797	NA	ENSMUST00000015877	ENSRNOT00000090451	ENSNGAT00000001738	ENSMUGT00000016120	NA	ENSCLAT00000008553	ENSDORT00000016226
OG0004216	Cnot4-203	ENSCPOT00000040800	ENSFDAT00000017835	ENSODET00000017817	ENST00000541284	ENSSTOT00000039613	NA	ENSMUST00000114993	ENSRNOT00000040969	ENSNGAT00000019037	ENSMUGT00000009543	Pob_R007115	ENSCLAT00000002621	ENSDORT00000012269
OG0004217	Atg101-201	ENSCPOT00000015651	ENSFDAT00000023066	ENSODET00000015204	ENST00000336854	ENSSTOT00000000486	NA	ENSMUST00000048393	ENSRNOT00000010194	ENSNGAT00000010518	ENSMUGT00000007021	Pob_R011677	ENSCLAT00000001288	ENSDORT00000000193
OG0004218	Socs5-201	ENSCPOT00000036260	NA	ENSODET00000027043	ENST00000306503	ENSSTOT00000004928	ENSJJAT00000026751	ENSMUST00000041369	ENSRNOT00000020337	ENSNGAT00000028868	ENSMUGT00000005595	Pob_R000162	ENSCLAT00000014491	ENSDORT00000033365
OG0004219	Mta3-201	ENSCPOT00000005414	ENSFDAT00000001448	NA	ENST00000405094	ENSSTOT00000039783	ENSJJAT00000021545	ENSMUST00000067826	ENSRNOT00000079095	ENSNGAT00000027904	ENSMUGT00000027459	Pob_R000140	ENSCLAT00000005530	ENSDORT00000031434
OG0004220	Erp29-203	ENSCPOT00000010620	ENSFDAT00000024563	NA	ENST00000261735	ENSSTOT00000025401	ENSJJAT00000015151	ENSMUST00000130451	ENSRNOT00000001822	ENSNGAT00000025010	ENSMUGT00000018885	Pob_R000854	ENSCLAT00000020024	NA
OG0004223	Cbx1-203	ENSCPOT00000032293	ENSFDAT00000025591	NA	ENST00000225603	ENSSTOT00000027261	NA	ENSMUST00000093943	ENSRNOT00000011665	ENSNGAT00000008219	ENSMUGT00000030722	NA	ENSCLAT00000020009	ENSDORT00000035331
OG0004224	Bbs4-201	ENSCPOT00000005153	ENSFDAT00000015125	NA	ENST00000268057	ENSSTOT00000037928	ENSJJAT00000023393	ENSMUST00000026265	ENSRNOT00000031262	ENSNGAT00000025281	ENSMUGT00000012011	Pob_R016224	ENSCLAT00000009391	ENSDORT00000030263
OG0004227	Mri1-203	ENSCPOT00000013318	ENSFDAT00000022396	NA	ENST00000040663	ENSSTOT00000029998	ENSJJAT00000022680	ENSMUST00000126435	ENSRNOT00000003762	ENSNGAT00000029285	ENSMUGT00000019694	Pob_R002665	ENSCLAT00000019203	ENSDORT00000010874
OG0004232	Vps25-204	ENSCPOT00000048115	ENSFDAT00000028928	ENSODET00000025341	ENST00000253794	ENSSTOT00000003796	ENSJJAT00000001855	ENSMUST00000107280	ENSRNOT00000043754	ENSNGAT00000019422	ENSMUGT00000031975	NA	ENSCLAT00000024299	NA
OG0004233	Wbp1l-201	ENSCPOT00000037699	ENSFDAT00000013599	ENSODET00000012746	ENST00000448841	NA	ENSJJAT00000006386	ENSMUST00000099376	ENSRNOT00000027118	ENSNGAT00000007684	ENSMUGT00000021234	Pob_R021384	ENSCLAT00000001328	ENSDORT00000028038
OG0004234	Gemin6-201	ENSCPOT00000042449	ENSFDAT00000015117	ENSODET00000015424	ENST00000281950	NA	ENSJJAT00000027264	ENSMUST00000069486	ENSRNOT00000037739	ENSNGAT00000012211	ENSMUGT00000025174	Pob_R000117	ENSCLAT00000007732	ENSDORT00000025910
OG0004238	Racgap1-201	ENSCPOT00000004431	ENSFDAT00000030263	ENSODET00000013932	ENST00000312377	NA	ENSJJAT00000026097	ENSMUST00000023756	ENSRNOT00000071885	ENSNGAT00000010483	ENSMUGT00000036547	Pob_R011650	ENSCLAT00000001474	NA
OG0004239	Tmem168-201	ENSCPOT00000011759	ENSFDAT00000005294	ENSODET00000015537	ENST00000312814	ENSSTOT00000020937	ENSJJAT00000025126	ENSMUST00000031554	ENSRNOT00000084531	ENSNGAT00000011537	ENSMUGT00000036595	Pob_R007032	NA	ENSDORT00000029659
OG0004240	Nrf1-202	ENSCPOT00000009469	ENSFDAT00000010449	ENSODET00000019010	ENST00000311967	ENSSTOT00000008244	NA	ENSMUST00000069808	ENSRNOT00000011851	ENSNGAT00000012135	ENSMUGT00000002162	Pob_R016255	ENSCLAT00000017148	ENSDORT00000034716
OG0004245	Prr14-201	ENSCPOT00000020319	ENSFDAT00000013859	ENSODET00000020046	ENST00000300835	ENSSTOT00000004717	ENSJJAT00000004975	ENSMUST00000033095	ENSRNOT00000055002	ENSNGAT00000021055	ENSMUGT00000017344	Pob_R009487	ENSCLAT00000015828	NA
OG0004246	Ociad1-201	ENSCPOT00000043886	ENSFDAT00000009109	ENSODET00000012558	ENST00000264312	ENSSTOT00000031342	NA	ENSMUST00000031038	ENSRNOT00000002996	ENSNGAT00000010681	ENSMUGT00000012168	Pob_R004694	ENSCLAT00000005776	ENSDORT00000014483
OG0004248	Slc25a33-201	ENSCPOT00000007712	NA	ENSODET00000016522	ENST00000302692	ENSSTOT00000000217	ENSJJAT00000016605	ENSMUST00000105686	ENSRNOT00000022799	ENSNGAT00000025813	ENSMUGT00000002030	Pob_R001806	ENSCLAT00000008313	ENSDORT00000003813
OG0004253	Pigk-201	ENSCPOT00000011989	ENSFDAT00000028297	NA	ENST00000370812	ENSSTOT00000015230	ENSJJAT00000031023	ENSMUST00000045029	ENSRNOT00000014725	ENSNGAT00000022836	ENSMUGT00000000619	Pob_R002842	ENSCLAT00000009116	ENSDORT00000007181
OG0004258	Slc19a2-201	ENSCPOT00000037298	ENSFDAT00000009625	NA	ENST00000236137	ENSSTOT00000008886	ENSJJAT00000011055	ENSMUST00000044021	ENSRNOT00000003817	ENSNGAT00000026996	ENSMUGT00000008982	Pob_R009579	ENSCLAT00000020917	ENSDORT00000023897
OG0004261	Dnaic1-201	ENSCPOT00000019839	ENSFDAT00000020508	ENSODET00000021349	ENST00000614641	ENSSTOT00000002764	NA	ENSMUST00000102963	ENSRNOT00000067657	NA	ENSMUGT00000026333	Pob_R017785	ENSCLAT00000002253	ENSDORT00000030522
OG0004265	Arhgap29-201	ENSCPOT00000015617	ENSFDAT00000018283	ENSODET00000006590	ENST00000260526	NA	ENSJJAT00000020076	ENSMUST00000037958	ENSRNOT00000017076	ENSNGAT00000013183	ENSMUGT00000006686	Pob_R005288	ENSCLAT00000006672	ENSDORT00000028613
OG0004266	Aco2-201	ENSCPOT00000047104	ENSFDAT00000014285	ENSODET00000017245	ENST00000396512	ENSSTOT00000016215	ENSJJAT00000016937	ENSMUST00000023116	ENSRNOT00000038612	NA	ENSMUGT00000023921	Pob_R017550	ENSCLAT00000025002	ENSDORT00000002209
OG0004267	Negr1-202	ENSCPOT00000004550	ENSFDAT00000011253	ENSODET00000008031	ENST00000357731	ENSSTOT00000040681	ENSJJAT00000030222	ENSMUST00000074015	ENSRNOT00000029312	NA	NA	Pob_R011886	ENSCLAT00000010804	ENSDORT00000007903
OG0004269	Pum2-204	ENSCPOT00000037768	ENSFDAT00000030379	ENSODET00000010630	ENST00000338086	ENSSTOT00000006273	ENSJJAT00000026795	ENSMUST00000163569	ENSRNOT00000008359	NA	ENSMUGT00000012519	Pob_R002409	ENSCLAT00000008773	ENSDORT00000011454
OG0004271	Lpcat4-201	ENSCPOT00000022123	ENSFDAT00000028319	ENSODET00000004148	ENST00000314891	ENSSTOT00000000524	ENSJJAT00000023518	ENSMUST00000028554	ENSRNOT00000006776	NA	ENSMUGT00000012003	Pob_R014277	ENSCLAT00000011771	ENSDORT00000010796
OG0004272	Frs2-201	ENSCPOT00000002872	NA	ENSODET00000005628	ENST00000397997	ENSSTOT00000014029	ENSJJAT00000001810	ENSMUST00000020381	ENSRNOT00000080983	ENSNGAT00000008505	ENSMUGT00000024345	Pob_R019953	ENSCLAT00000008790	ENSDORT00000033504
OG0004274	Pias1-201	ENSCPOT00000007350	ENSFDAT00000013731	ENSODET00000022627	ENST00000545237	ENSSTOT00000042303	NA	ENSMUST00000098651	ENSRNOT00000066009	ENSNGAT00000030200	ENSMUGT00000008042	Pob_R003342	ENSCLAT00000011931	ENSDORT00000002600
OG0004275	Ess2-201	ENSCPOT00000004645	ENSFDAT00000014245	NA	ENST00000252137	ENSSTOT00000002812	ENSJJAT00000002919	ENSMUST00000003621	ENSRNOT00000000308	ENSNGAT00000020370	ENSMUGT00000029781	Pob_R006855	ENSCLAT00000022451	ENSDORT00000003783
OG0004277	Hnrnpll-201	ENSCPOT00000007661	ENSFDAT00000016991	NA	ENST00000449105	ENSSTOT00000004033	ENSJJAT00000031437	ENSMUST00000061331	ENSRNOT00000009175	ENSNGAT00000021441	ENSMUGT00000025090	Pob_R000113	ENSCLAT00000007317	ENSDORT00000008610
OG0004279	Srp72-201	ENSCPOT00000046937	NA	ENSODET00000016794	ENST00000342756	ENSSTOT00000036137	ENSJJAT00000023011	ENSMUST00000101087	ENSRNOT00000002862	ENSNGAT00000015615	ENSMUGT00000037370	NA	ENSCLAT00000005122	ENSDORT00000000171
OG0004280	Spry2-201	ENSCPOT00000035166	ENSFDAT00000022945	ENSODET00000007178	ENST00000377102	NA	ENSJJAT00000017808	ENSMUST00000022709	ENSRNOT00000013342	ENSNGAT00000005962	ENSMUGT00000001861	Pob_R017687	ENSCLAT00000002742	ENSDORT00000027901
OG0004281	Galm-201	ENSCPOT00000006602	ENSFDAT00000011472	ENSODET00000013330	ENST00000272252	NA	ENSJJAT00000030560	ENSMUST00000039205	ENSRNOT00000009221	ENSNGAT00000019391	ENSMUGT00000025117	Pob_R000114	ENSCLAT00000007458	ENSDORT00000008613
OG0004313	Nr0b1-201	ENSCPOT00000009641	ENSFDAT00000030415	ENSODET00000017157	ENST00000378970	ENSSTOT00000019585	ENSJJAT00000028763	ENSMUST00000026036	ENSRNOT00000005023	ENSNGAT00000014602	ENSMUGT00000010087	Pob_R009099	ENSCLAT00000000218	ENSDORT00000010382
OG0004314	Tab3-201	ENSCPOT00000004455	ENSFDAT00000010766	ENSODET00000017627	ENST00000378930	ENSSTOT00000041079	ENSJJAT00000024882	ENSMUST00000048250	ENSRNOT00000004854	ENSNGAT00000000345	ENSMUGT00000008302	Pob_R009096	ENSCLAT00000000394	ENSDORT00000026053
OG0004315	Penk-201	ENSCPOT00000031255	ENSFDAT00000028984	ENSODET00000003644	ENST00000314922	ENSSTOT00000011135	ENSJJAT00000014235	ENSMUST00000070375	ENSRNOT00000011892	ENSNGAT00000014637	ENSMUGT00000009687	Pob_R016315	ENSCLAT00000025907	ENSDORT00000011718
OG0004316	Sdr16c5-201	ENSCPOT00000000576	ENSFDAT00000028406	ENSODET00000003725	ENST00000522671	ENSSTOT00000002731	ENSJJAT00000015264	ENSMUST00000040925	ENSRNOT00000011813	ENSNGAT00000016673	ENSMUGT00000009713	Pob_R016317	ENSCLAT00000018045	ENSDORT00000004594
OG0004318	Plag1-201	ENSCPOT00000032537	ENSFDAT00000019480	ENSODET00000003840	ENST00000316981	ENSSTOT00000002708	ENSJJAT00000009804	ENSMUST00000003369	ENSRNOT00000011721	ENSNGAT00000018323	ENSMUGT00000009772	Pob_R016320	ENSCLAT00000020400	ENSDORT00000011523
OG0004319	Hivep2-201	ENSCPOT00000005246	ENSFDAT00000027569	ENSODET00000010491	ENST00000012134	ENSSTOT00000026881	ENSJJAT00000000594	ENSMUST00000015645	ENSRNOT00000015131	ENSNGAT00000029678	ENSMUGT00000021034	Pob_R005247	ENSCLAT00000015491	ENSDORT00000004767
OG0004320	Ncoa4-201	ENSCPOT00000011365	ENSFDAT00000024211	ENSODET00000001997	ENST00000578454	ENSSTOT00000029419	ENSJJAT00000016223	ENSMUST00000111994	ENSRNOT00000026803	ENSNGAT00000028775	ENSMUGT00000023016	Pob_R017084	ENSCLAT00000001387	ENSDORT00000004934
OG0004321	Kif21a-202	ENSCPOT00000010824	ENSFDAT00000015340	ENSODET00000024088	ENST00000361418	ENSSTOT00000011706	ENSJJAT00000002774	ENSMUST00000088614	ENSRNOT00000038946	ENSNGAT00000031427	ENSMUGT00000002669	Pob_R021123	ENSCLAT00000001935	ENSDORT00000002551
OG0004322	Sall3-201	ENSCPOT00000008623	ENSFDAT00000019167	ENSODET00000003588	ENST00000537592	ENSSTOT00000004159	ENSJJAT00000017357	ENSMUST00000057950	ENSRNOT00000034896	ENSNGAT00000031717	ENSMUGT00000007780	Pob_R005352	ENSCLAT00000011320	ENSDORT00000002702
OG0004323	Tgs1-201	ENSCPOT00000009800	ENSFDAT00000015404	ENSODET00000003923	ENST00000260129	ENSSTOT00000009599	ENSJJAT00000019997	ENSMUST00000052712	ENSRNOT00000010783	ENSNGAT00000025509	ENSMUGT00000035966	Pob_R016324	ENSCLAT00000013857	ENSDORT00000012485
OG0004324	Twsg1-201	ENSCPOT00000023157	ENSFDAT00000010729	ENSODET00000004304	ENST00000262120	ENSSTOT00000016477	ENSJJAT00000021190	ENSMUST00000024906	ENSRNOT00000017915	ENSNGAT00000025519	ENSMUGT00000008828	Pob_R000525	ENSCLAT00000015606	ENSDORT00000036756
OG0004325	Fuca2-201	ENSCPOT00000010266	ENSFDAT00000023492	ENSODET00000012331	ENST00000002165	ENSSTOT00000012843	ENSJJAT00000022161	ENSMUST00000060212	ENSRNOT00000020946	ENSNGAT00000032434	ENSMUGT00000017921	Pob_R005242	ENSCLAT00000013069	ENSDORT00000002051
OG0004326	Myt1l-202	ENSCPOT00000013374	ENSFDAT00000008601	ENSODET00000002010	ENST00000644820	ENSSTOT00000001347	ENSJJAT00000008702	ENSMUST00000049784	ENSRNOT00000005905	ENSNGAT00000009235	ENSMUGT00000000701	Pob_R011772	ENSCLAT00000002322	ENSDORT00000004078
OG0004327	Cdh9-201	ENSCPOT00000002888	ENSFDAT00000021516	ENSODET00000002111	ENST00000231021	ENSSTOT00000003942	ENSJJAT00000007098	ENSMUST00000026432	ENSRNOT00000043050	ENSNGAT00000011771	ENSMUGT00000027254	Pob_R002307	ENSCLAT00000012425	ENSDORT00000002683
OG0004330	Apcdd1-201	ENSCPOT00000001726	ENSFDAT00000011986	ENSODET00000001329	ENST00000355285	ENSSTOT00000029736	ENSJJAT00000022831	ENSMUST00000096554	ENSRNOT00000067554	ENSNGAT00000030221	ENSMUGT00000029420	Pob_R008197	ENSCLAT00000008688	ENSDORT00000026925
OG0004331	Slc2a13-202	ENSCPOT00000010872	ENSFDAT00000019844	ENSODET00000024213	ENST00000280871	ENSSTOT00000012583	ENSJJAT00000027491	ENSMUST00000109283	ENSRNOT00000021153	ENSNGAT00000021746	ENSMUGT00000037486	Pob_R021126	ENSCLAT00000000589	ENSDORT00000036652
OG0004333	Vstm4-201	ENSCPOT00000032886	ENSFDAT00000017026	ENSODET00000002734	ENST00000332853	ENSSTOT00000010489	ENSJJAT00000031554	ENSMUST00000053175	ENSRNOT00000027198	ENSNGAT00000024012	ENSMUGT00000037069	Pob_R017073	ENSCLAT00000000355	ENSDORT00000032647
OG0004334	Lats1-201	ENSCPOT00000003621	ENSFDAT00000023501	ENSODET00000005272	ENST00000253339	ENSSTOT00000013443	ENSJJAT00000024608	ENSMUST00000040043	ENSRNOT00000020098	ENSNGAT00000002763	ENSMUGT00000026456	Pob_R008905	ENSCLAT00000004945	ENSDORT00000007189
OG0004335	Pex3-201	ENSCPOT00000032023	ENSFDAT00000010446	ENSODET00000016716	ENST00000367591	ENSSTOT00000012837	ENSJJAT00000018769	ENSMUST00000019945	ENSRNOT00000021524	ENSNGAT00000030981	ENSMUGT00000017875	Pob_R005243	ENSCLAT00000022344	ENSDORT00000023808
OG0004336	Tmem72-201	ENSCPOT00000040280	ENSFDAT00000027572	ENSODET00000007103	ENST00000389583	ENSSTOT00000012346	ENSJJAT00000026684	ENSMUST00000056623	ENSRNOT00000037397	ENSNGAT00000014945	ENSMUGT00000029736	Pob_R011140	ENSCLAT00000008159	ENSDORT00000028333
OG0004337	Rbp3-201	ENSCPOT00000031167	ENSFDAT00000027508	ENSODET00000017299	ENST00000584701	ENSSTOT00000025720	ENSJJAT00000008208	ENSMUST00000035695	ENSRNOT00000090679	ENSNGAT00000031472	ENSMUGT00000015959	Pob_R017066	ENSCLAT00000000506	ENSDORT00000016549
OG0004338	Col6a2-201	ENSCPOT00000044591	ENSFDAT00000013974	ENSODET00000018597	ENST00000300527	ENSSTOT00000024828	ENSJJAT00000029777	ENSMUST00000001181	ENSRNOT00000001695	ENSNGAT00000017203	ENSMUGT00000014199	Pob_R017413	ENSCLAT00000013486	ENSDORT00000034403
OG0004339	Rassf4-201	ENSCPOT00000042660	ENSFDAT00000019978	ENSODET00000007263	ENST00000340258	ENSSTOT00000012362	ENSJJAT00000022894	ENSMUST00000035842	ENSRNOT00000018101	ENSNGAT00000021063	ENSMUGT00000029698	Pob_R011141	ENSCLAT00000002307	ENSDORT00000024475
OG0004340	Marveld2-201	NA	ENSFDAT00000029986	NA	ENST00000325631	ENSSTOT00000035069	ENSJJAT00000001078	ENSMUST00000022137	ENSRNOT00000085488	ENSNGAT00000001710	ENSMUGT00000000421	Pob_R016538	ENSCLAT00000000939	ENSDORT00000036807
OG0004341	Adgrg6-203	ENSCPOT00000005206	ENSFDAT00000004547	ENSODET00000011072	ENST00000367609	ENSSTOT00000011808	ENSJJAT00000030631	ENSMUST00000208429	ENSRNOT00000030511	ENSNGAT00000032524	ENSMUGT00000005547	Pob_R008064	ENSCLAT00000011441	ENSDORT00000013134
OG0004342	Fbxo30-201	ENSCPOT00000013280	ENSFDAT00000010547	ENSODET00000011575	ENST00000237281	ENSSTOT00000022258	ENSJJAT00000013895	ENSMUST00000070300	ENSRNOT00000019918	ENSNGAT00000011907	ENSMUGT00000001500	Pob_R004720	ENSCLAT00000020703	ENSDORT00000000627
OG0004343	Galr1-201	ENSCPOT00000000126	ENSFDAT00000012732	ENSODET00000003558	ENST00000299727	ENSSTOT00000007054	ENSJJAT00000018110	ENSMUST00000065224	ENSRNOT00000022401	ENSNGAT00000031952	ENSMUGT00000017762	Pob_R005349	ENSCLAT00000019196	ENSDORT00000033465
OG0004344	Tmem237-205	ENSCPOT00000033007	ENSFDAT00000025044	ENSODET00000013257	ENST00000409883	ENSSTOT00000022363	ENSJJAT00000028045	ENSMUST00000186794	ENSRNOT00000077483	ENSNGAT00000015686	ENSMUGT00000021512	Pob_R004523	ENSCLAT00000017305	ENSDORT00000001840
OG0004345	Fastkd3-201	ENSCPOT00000006672	ENSFDAT00000008555	ENSODET00000025387	ENST00000264669	ENSSTOT00000004898	ENSJJAT00000027322	ENSMUST00000051784	ENSRNOT00000034410	ENSNGAT00000012848	ENSMUGT00000000413	Pob_R010144	ENSCLAT00000008015	ENSDORT00000031180
OG0004346	Parg-201	ENSCPOT00000014447	ENSFDAT00000023849	ENSODET00000003288	ENST00000402038	ENSSTOT00000022070	ENSJJAT00000020183	ENSMUST00000022470	ENSRNOT00000027071	ENSNGAT00000015897	ENSMUGT00000022937	Pob_R017083	ENSCLAT00000000731	ENSDORT00000004207
OG0004348	Olfm2-204	ENSCPOT00000020666	ENSFDAT00000013693	ENSODET00000022939	ENST00000264833	ENSSTOT00000037982	ENSJJAT00000010335	ENSMUST00000217198	ENSRNOT00000027829	ENSNGAT00000022425	ENSMUGT00000027818	Pob_R002559	ENSCLAT00000015888	ENSDORT00000006497
OG0004349	Dydc2-201	ENSCPOT00000031574	ENSFDAT00000020177	ENSODET00000015036	ENST00000372198	ENSSTOT00000012856	ENSJJAT00000012235	ENSMUST00000022316	ENSRNOT00000031680	ENSNGAT00000019764	ENSMUGT00000009603	Pob_R014907	ENSCLAT00000000157	ENSDORT00000006657
OG0004350	Lama1-201	ENSCPOT00000013415	ENSFDAT00000022838	ENSODET00000008196	ENST00000389658	ENSSTOT00000008608	ENSJJAT00000031391	ENSMUST00000035471	ENSRNOT00000023226	ENSNGAT00000012436	ENSMUGT00000017356	Pob_R006150	ENSCLAT00000023997	ENSDORT00000010876
OG0004351	Epm2a-201	ENSCPOT00000036521	ENSFDAT00000019559	ENSODET00000011391	ENST00000367519	ENSSTOT00000028398	ENSJJAT00000018906	ENSMUST00000069106	ENSRNOT00000061930	ENSNGAT00000016252	ENSMUGT00000001451	Pob_R004719	ENSCLAT00000013193	ENSDORT00000000625
OG0004352	Prmt3-201	ENSCPOT00000045661	ENSFDAT00000017875	ENSODET00000001060	ENST00000331079	ENSSTOT00000011243	ENSJJAT00000015108	ENSMUST00000032715	ENSRNOT00000079655	ENSNGAT00000031623	ENSMUGT00000004429	Pob_R013049	ENSCLAT00000002140	ENSDORT00000005013
OG0004353	Dmgdh-201	ENSCPOT00000001934	ENSFDAT00000006797	ENSODET00000004534	ENST00000255189	ENSSTOT00000005850	ENSJJAT00000013128	ENSMUST00000048001	ENSRNOT00000090666	ENSNGAT00000021584	ENSMUGT00000036072	Pob_R016596	ENSCLAT00000021906	ENSDORT00000034836
OG0004354	Mrps27-201	ENSCPOT00000042284	ENSFDAT00000015043	ENSODET00000022325	ENST00000513900	ENSSTOT00000006572	ENSJJAT00000018366	ENSMUST00000052249	ENSRNOT00000023286	ENSNGAT00000003251	ENSMUGT00000005112	Pob_R016548	ENSCLAT00000001267	ENSDORT00000031345
OG0004355	Thbs2-201	ENSCPOT00000023164	ENSFDAT00000020099	ENSODET00000013552	ENST00000649844	ENSSTOT00000021952	ENSJJAT00000006662	ENSMUST00000170872	ENSRNOT00000014552	ENSNGAT00000015198	ENSMUGT00000002211	Pob_R017297	ENSCLAT00000022325	ENSDORT00000005715
OG0004356	Crybg1-202	ENSCPOT00000003556	ENSFDAT00000021970	ENSODET00000018564	ENST00000633556	ENSSTOT00000022009	ENSJJAT00000021240	ENSMUST00000200401	ENSRNOT00000036753	ENSNGAT00000012693	ENSMUGT00000030236	Pob_R017262	ENSCLAT00000013689	ENSDORT00000015212
OG0004357	Atm-206	ENSCPOT00000011098	ENSFDAT00000025684	ENSODET00000021541	ENST00000278616	ENSSTOT00000004489	ENSJJAT00000028789	ENSMUST00000232179	ENSRNOT00000050555	ENSNGAT00000014978	ENSMUGT00000009192	Pob_R016046	ENSCLAT00000017459	ENSDORT00000013692
OG0004358	Rab31-201	ENSCPOT00000035982	ENSFDAT00000029641	ENSODET00000001413	ENST00000578921	ENSSTOT00000027705	ENSJJAT00000001098	ENSMUST00000070673	ENSRNOT00000067974	ENSNGAT00000003385	ENSMUGT00000009031	Pob_R000522	ENSCLAT00000010217	ENSDORT00000015650
OG0004359	Klf6-201	ENSCPOT00000042953	ENSFDAT00000017155	ENSODET00000003248	ENST00000497571	ENSSTOT00000007748	ENSJJAT00000013181	ENSMUST00000000080	ENSRNOT00000023033	ENSNGAT00000003009	ENSMUGT00000028776	Pob_R016958	ENSCLAT00000007985	ENSDORT00000000711
OG0004360	Bbox1-201	ENSCPOT00000004583	ENSFDAT00000020540	ENSODET00000002495	ENST00000263182	ENSSTOT00000015032	ENSJJAT00000012272	ENSMUST00000046233	ENSRNOT00000080175	ENSNGAT00000024135	ENSMUGT00000033584	Pob_R017855	ENSCLAT00000004470	ENSDORT00000009196
OG0004362	Fam120b-201	ENSCPOT00000047577	ENSFDAT00000029852	ENSODET00000000427	ENST00000537664	ENSSTOT00000027087	ENSJJAT00000021751	ENSMUST00000055352	ENSRNOT00000084017	ENSNGAT00000013537	ENSMUGT00000025557	Pob_R017291	ENSCLAT00000021313	ENSDORT00000007630
OG0004363	Armh1-203	ENSCPOT00000002186	ENSFDAT00000025421	ENSODET00000012575	ENST00000458657	ENSSTOT00000006249	ENSJJAT00000010573	ENSMUST00000165128	ENSRNOT00000050195	ENSNGAT00000010774	ENSMUGT00000031857	Pob_R007664	ENSCLAT00000006408	ENSDORT00000010726
OG0004364	Adat2-201	ENSCPOT00000005426	ENSFDAT00000007009	ENSODET00000010884	ENST00000237283	ENSSTOT00000021149	ENSJJAT00000031252	ENSMUST00000019944	ENSRNOT00000073460	ENSNGAT00000029336	ENSMUGT00000017811	Pob_R005244	ENSCLAT00000017641	ENSDORT00000016095
OG0004366	Fibin-201	ENSCPOT00000009416	NA	ENSODET00000002559	ENST00000318627	NA	ENSJJAT00000014250	ENSMUST00000099626	ENSRNOT00000006203	ENSNGAT00000022981	ENSMUGT00000035231	Pob_R017854	ENSCLAT00000004419	ENSDORT00000010514
OG0004368	Rimbp2-201	ENSCPOT00000027339	ENSFDAT00000021046	ENSODET00000013681	ENST00000643940	ENSSTOT00000006794	ENSJJAT00000030671	ENSMUST00000111346	ENSRNOT00000086078	ENSNGAT00000004235	ENSMUGT00000023229	Pob_R000951	ENSCLAT00000011393	ENSDORT00000024372
OG0004369	Asap2-202	ENSCPOT00000041867	ENSFDAT00000028076	ENSODET00000001958	ENST00000281419	ENSSTOT00000004440	ENSJJAT00000001566	ENSMUST00000064595	ENSRNOT00000086808	ENSNGAT00000026912	ENSMUGT00000021615	Pob_R002351	ENSCLAT00000002813	ENSDORT00000014261
OG0004370	Ccdc106-202	ENSCPOT00000041055	ENSFDAT00000018670	ENSODET00000014536	ENST00000308964	ENSSTOT00000015920	ENSJJAT00000021064	ENSMUST00000108571	ENSRNOT00000021613	ENSNGAT00000018176	ENSMUGT00000006505	Pob_R013630	ENSCLAT00000001379	ENSDORT00000003249
OG0004371	Stum-201	ENSCPOT00000046614	ENSFDAT00000020525	ENSODET00000009320	ENST00000366788	ENSSTOT00000004792	ENSJJAT00000027677	ENSMUST00000136521	ENSRNOT00000057735	ENSNGAT00000009442	ENSMUGT00000036813	Pob_R021025	ENSCLAT00000005257	ENSDORT00000036188
OG0004373	Cep76-201	ENSCPOT00000007048	ENSFDAT00000023131	ENSODET00000000386	ENST00000262127	ENSSTOT00000002250	ENSJJAT00000027786	ENSMUST00000097542	ENSRNOT00000029431	NA	NA	Pob_R008162	ENSCLAT00000014704	ENSDORT00000010461
OG0004374	Trappc3l-201	ENSCPOT00000012973	ENSFDAT00000028861	NA	ENST00000368602	ENSSTOT00000032254	NA	ENSMUST00000095758	ENSRNOT00000047000	ENSNGAT00000026834	ENSMUGT00000013067	NA	ENSCLAT00000000261	ENSDORT00000012767
OG0004375	Ppp4r1-201	ENSCPOT00000001753	ENSFDAT00000030024	ENSODET00000001710	ENST00000400556	ENSSTOT00000021111	ENSJJAT00000011677	ENSMUST00000073104	ENSRNOT00000066793	ENSNGAT00000026933	ENSMUGT00000008962	Pob_R000523	ENSCLAT00000012742	ENSDORT00000004125
OG0004376	Fyn-202	ENSCPOT00000032176	ENSFDAT00000024147	ENSODET00000018889	ENST00000354650	ENSSTOT00000007385	ENSJJAT00000025283	ENSMUST00000099967	ENSRNOT00000000733	ENSNGAT00000021688	ENSMUGT00000020282	Pob_R017218	ENSCLAT00000016178	ENSDORT00000016706
OG0004377	Nfatc1-204	ENSCPOT00000004043	ENSFDAT00000019491	ENSODET00000003816	ENST00000427363	ENSSTOT00000008170	ENSJJAT00000004969	ENSMUST00000170905	ENSRNOT00000058382	ENSNGAT00000031344	ENSMUGT00000026909	Pob_R005354	ENSCLAT00000013979	ENSDORT00000032263
OG0004378	Lrit1-201	ENSCPOT00000015543	ENSFDAT00000024415	ENSODET00000017331	ENST00000372105	ENSSTOT00000010352	ENSJJAT00000012115	ENSMUST00000120052	ENSRNOT00000017773	ENSNGAT00000001680	ENSMUGT00000030253	Pob_R014887	ENSCLAT00000000325	ENSDORT00000001122
OG0004379	Dimt1-201	ENSCPOT00000009488	ENSFDAT00000009406	ENSODET00000022911	ENST00000199320	ENSSTOT00000012734	ENSJJAT00000026788	ENSMUST00000022203	ENSRNOT00000018527	ENSNGAT00000032587	ENSMUGT00000035323	Pob_R016507	ENSCLAT00000005787	ENSDORT00000006336
OG0004380	Fam169a-201	ENSCPOT00000023220	ENSFDAT00000025666	ENSODET00000003873	ENST00000389156	ENSSTOT00000007979	ENSJJAT00000012745	ENSMUST00000042517	ENSRNOT00000022120	ENSNGAT00000000446	ENSMUGT00000015482	Pob_R016564	ENSCLAT00000014057	ENSDORT00000012640
OG0004381	Gart-201	ENSCPOT00000005215	ENSFDAT00000022624	ENSODET00000004962	ENST00000381815	ENSSTOT00000008684	ENSJJAT00000028450	ENSMUST00000023684	ENSRNOT00000032162	ENSNGAT00000009733	ENSMUGT00000017303	Pob_R014614	ENSCLAT00000017896	ENSDORT00000011829
OG0004382	Tmprss11f-201	ENSCPOT00000036422	ENSFDAT00000007868	ENSODET00000002429	ENST00000356291	ENSSTOT00000008912	ENSJJAT00000030800	ENSMUST00000116553	ENSRNOT00000002745	ENSNGAT00000018213	ENSMUGT00000030202	Pob_R003229	ENSCLAT00000005832	ENSDORT00000001172
OG0004384	Tab2-204	ENSCPOT00000015159	ENSFDAT00000015133	ENSODET00000003653	ENST00000367456	ENSSTOT00000029962	ENSJJAT00000009785	ENSMUST00000146444	ENSRNOT00000021905	ENSNGAT00000014200	ENSMUGT00000015909	Pob_R008899	ENSCLAT00000004255	ENSDORT00000000706
OG0004385	Lpin2-203	ENSCPOT00000032574	ENSFDAT00000012071	ENSODET00000007387	ENST00000261596	ENSSTOT00000037996	ENSJJAT00000016600	ENSMUST00000126681	ENSRNOT00000082005	ENSNGAT00000031657	ENSMUGT00000016637	Pob_R006165	ENSCLAT00000024169	ENSDORT00000006891
OG0004386	Tmem245-202	ENSCPOT00000006003	ENSFDAT00000027579	ENSODET00000005737	ENST00000374586	ENSSTOT00000029829	ENSJJAT00000022346	ENSMUST00000107609	ENSRNOT00000064043	ENSNGAT00000025548	ENSMUGT00000015678	Pob_R019210	ENSCLAT00000024339	ENSDORT00000027804
OG0004387	Dicer1-201	ENSCPOT00000004266	ENSFDAT00000009079	ENSODET00000011715	ENST00000343455	ENSSTOT00000020734	ENSJJAT00000012355	ENSMUST00000041987	ENSRNOT00000014405	ENSNGAT00000012160	ENSMUGT00000020011	Pob_R001083	ENSCLAT00000022093	ENSDORT00000006219
OG0004388	Shprh-201	ENSCPOT00000014922	ENSFDAT00000028895	ENSODET00000012188	ENST00000629427	ENSSTOT00000015840	ENSJJAT00000026442	ENSMUST00000044053	ENSRNOT00000019893	ENSNGAT00000018503	ENSMUGT00000001749	Pob_R004722	ENSCLAT00000013575	ENSDORT00000003871
OG0004389	Aig1-201	ENSCPOT00000041399	ENSFDAT00000021569	ENSODET00000010035	ENST00000275235	ENSSTOT00000012815	ENSJJAT00000004198	ENSMUST00000019942	ENSRNOT00000046539	ENSNGAT00000011893	NA	Pob_R005245	ENSCLAT00000019515	ENSDORT00000029125
OG0004390	Ndc80-201	ENSCPOT00000005901	ENSFDAT00000003960	ENSODET00000008793	ENST00000261597	ENSSTOT00000013068	ENSJJAT00000025588	ENSMUST00000024851	ENSRNOT00000018644	ENSNGAT00000020038	ENSMUGT00000016421	Pob_R006168	ENSCLAT00000016331	ENSDORT00000000267
OG0004391	Popdc3-201	ENSCPOT00000042502	ENSFDAT00000002333	ENSODET00000018353	ENST00000254765	ENSSTOT00000003837	ENSJJAT00000017785	ENSMUST00000019994	ENSRNOT00000077065	ENSNGAT00000032113	ENSMUGT00000034630	Pob_R017266	ENSCLAT00000016154	ENSDORT00000025786
OG0004392	Scml4-201	ENSCPOT00000013034	ENSFDAT00000020537	NA	ENST00000369020	ENSSTOT00000004674	ENSJJAT00000011507	ENSMUST00000063063	ENSRNOT00000087230	ENSNGAT00000028998	ENSMUGT00000025662	Pob_R017254	ENSCLAT00000014572	NA
OG0004393	Cdkn2c-201	ENSCPOT00000035218	ENSFDAT00000026212	ENSODET00000014009	ENST00000262662	ENSSTOT00000013795	ENSJJAT00000026133	ENSMUST00000063531	ENSRNOT00000012088	ENSNGAT00000002498	ENSMUGT00000017202	Pob_R020130	ENSCLAT00000011381	ENSDORT00000025504
OG0004394	Rtn4ip1-201	ENSCPOT00000007125	ENSFDAT00000022325	ENSODET00000017792	ENST00000369063	ENSSTOT00000009159	ENSJJAT00000019749	ENSMUST00000054418	ENSRNOT00000000304	ENSNGAT00000029626	ENSMUGT00000030279	Pob_R017261	ENSCLAT00000021993	ENSDORT00000007834
OG0004395	Mb-201	ENSCPOT00000044000	ENSFDAT00000019810	ENSODET00000018172	ENST00000359787	ENSSTOT00000005611	ENSJJAT00000020592	ENSMUST00000019037	ENSRNOT00000006184	ENSNGAT00000004051	ENSMUGT00000012726	Pob_R019778	ENSCLAT00000012891	ENSDORT00000014499
OG0004396	Mrps35-201	ENSCPOT00000010812	ENSFDAT00000010558	ENSODET00000008444	ENST00000081029	ENSSTOT00000011940	ENSJJAT00000012154	ENSMUST00000036111	ENSRNOT00000002520	ENSNGAT00000000211	ENSMUGT00000014037	Pob_R006374	ENSCLAT00000000924	ENSDORT00000003486
OG0004398	Vta1-205	ENSCPOT00000004771	ENSFDAT00000028381	ENSODET00000011986	ENST00000367630	ENSSTOT00000002278	ENSJJAT00000031734	ENSMUST00000154132	ENSRNOT00000075850	ENSNGAT00000024828	ENSMUGT00000025805	Pob_R008065	ENSCLAT00000017856	ENSDORT00000001810
OG0004399	Nr2e1-201	ENSCPOT00000000098	ENSFDAT00000003607	ENSODET00000019727	ENST00000368983	ENSSTOT00000031028	ENSJJAT00000028356	ENSMUST00000019938	ENSRNOT00000075151	ENSNGAT00000028135	ENSMUGT00000025552	Pob_R017251	ENSCLAT00000025142	ENSDORT00000007524
OG0004400	Cpsf3-201	ENSCPOT00000011405	ENSFDAT00000018289	ENSODET00000004176	ENST00000238112	ENSSTOT00000004483	ENSJJAT00000030315	ENSMUST00000067284	ENSRNOT00000091061	ENSNGAT00000025966	ENSMUGT00000021798	Pob_R002349	ENSCLAT00000003908	ENSDORT00000014264
OG0004401	Jph3-201	ENSCPOT00000025332	ENSFDAT00000006746	ENSODET00000005140	ENST00000284262	ENSSTOT00000005614	ENSJJAT00000031601	ENSMUST00000026357	ENSRNOT00000025392	ENSNGAT00000019039	ENSMUGT00000011733	Pob_R005631	ENSCLAT00000002705	ENSDORT00000030711
OG0004402	Muc15-201	ENSCPOT00000005642	ENSFDAT00000020564	ENSODET00000003019	ENST00000436318	ENSSTOT00000012594	ENSJJAT00000031233	ENSMUST00000090332	ENSRNOT00000006256	ENSNGAT00000026092	ENSMUGT00000033925	Pob_R017852	ENSCLAT00000004217	ENSDORT00000027241
OG0004403	Fam171a1-204	ENSCPOT00000031773	ENSFDAT00000005045	ENSODET00000003103	ENST00000378116	ENSSTOT00000042228	ENSJJAT00000015131	ENSMUST00000115099	ENSRNOT00000057851	ENSNGAT00000022724	ENSMUGT00000034030	Pob_R017182	ENSCLAT00000014370	ENSDORT00000005909
OG0004404	Klhl31-201	ENSCPOT00000005810	ENSFDAT00000013833	ENSODET00000001585	ENST00000370905	ENSSTOT00000000904	ENSJJAT00000016999	ENSMUST00000057781	ENSRNOT00000008244	ENSNGAT00000027960	ENSMUGT00000016039	Pob_R003457	ENSCLAT00000013320	ENSDORT00000033963
OG0004405	Iah1-201	ENSCPOT00000011414	ENSFDAT00000009733	ENSODET00000004486	ENST00000497473	NA	ENSJJAT00000018909	ENSMUST00000076813	ENSRNOT00000087180	ENSNGAT00000022025	ENSMUGT00000021841	Pob_R002348	ENSCLAT00000004113	NA
OG0004406	Arhgap36-202	ENSCPOT00000048060	ENSFDAT00000024205	ENSODET00000014131	ENST00000276211	ENSSTOT00000000333	ENSJJAT00000029321	ENSMUST00000114904	ENSRNOT00000068717	ENSNGAT00000001374	ENSMUGT00000028704	Pob_R000705	ENSCLAT00000001221	ENSDORT00000015264
OG0004407	Mbp-201	ENSCPOT00000008505	ENSFDAT00000011186	ENSODET00000003529	ENST00000355994	ENSSTOT00000041184	NA	ENSMUST00000047865	ENSRNOT00000089879	ENSNGAT00000032528	ENSMUGT00000017696	Pob_R005348	ENSCLAT00000020851	NA
OG0004408	Ptcd2-201	ENSCPOT00000040581	ENSFDAT00000023635	ENSODET00000022625	ENST00000308077	ENSSTOT00000006599	ENSJJAT00000031703	ENSMUST00000022153	ENSRNOT00000034992	ENSNGAT00000006207	ENSMUGT00000005145	Pob_R016549	ENSCLAT00000000074	ENSDORT00000004921
OG0004409	Cdhr1-201	ENSCPOT00000005290	ENSFDAT00000010906	ENSODET00000014744	ENST00000623527	ENSSTOT00000010336	ENSJJAT00000024165	ENSMUST00000022337	ENSRNOT00000018630	ENSNGAT00000010279	ENSMUGT00000030233	Pob_R014889	ENSCLAT00000000634	ENSDORT00000001115
OG0004410	Mgll-202	ENSCPOT00000046679	ENSFDAT00000022951	ENSODET00000004589	ENST00000265052	ENSSTOT00000020424	ENSJJAT00000021703	ENSMUST00000113581	ENSRNOT00000077231	ENSNGAT00000016947	ENSMUGT00000014979	Pob_R012183	ENSCLAT00000015446	ENSDORT00000033890
OG0004411	Dse-201	ENSCPOT00000003445	ENSFDAT00000012815	ENSODET00000000310	ENST00000331677	ENSSTOT00000013912	ENSJJAT00000010939	ENSMUST00000048010	ENSRNOT00000001093	ENSNGAT00000030994	ENSMUGT00000011074	Pob_R012400	ENSCLAT00000000258	ENSDORT00000012762
OG0004412	Slc18b1-206	ENSCPOT00000000432	ENSFDAT00000025338	ENSODET00000009060	ENST00000275227	ENSSTOT00000009382	ENSJJAT00000014988	ENSMUST00000179321	ENSRNOT00000021944	ENSNGAT00000001643	ENSMUGT00000025680	Pob_R021221	ENSCLAT00000013769	ENSDORT00000016669
OG0004413	Serpine2-201	ENSCPOT00000043002	ENSFDAT00000029054	ENSODET00000007477	ENST00000447280	ENSSTOT00000009653	ENSJJAT00000004411	ENSMUST00000027467	ENSRNOT00000020919	ENSNGAT00000004060	ENSMUGT00000027380	Pob_R002750	ENSCLAT00000016891	ENSDORT00000003160
OG0004414	Adam17-202	ENSCPOT00000011419	ENSFDAT00000017439	ENSODET00000004643	ENST00000310823	ENSSTOT00000004513	ENSJJAT00000025513	ENSMUST00000101551	ENSRNOT00000081110	ENSNGAT00000021192	ENSMUGT00000021886	Pob_R002347	ENSCLAT00000004377	ENSDORT00000014267
OG0004415	Wdfy4-202	ENSCPOT00000026840	ENSFDAT00000003918	NA	ENST00000325239	ENSSTOT00000010530	ENSJJAT00000012759	ENSMUST00000130509	ENSRNOT00000043811	ENSNGAT00000026934	ENSMUGT00000016669	Pob_R017072	ENSCLAT00000000277	ENSDORT00000010093
OG0004416	Sema4d-201	ENSCPOT00000044674	ENSFDAT00000016567	ENSODET00000000910	ENST00000356444	ENSSTOT00000000928	ENSJJAT00000000673	ENSMUST00000021900	ENSRNOT00000018378	ENSNGAT00000005712	ENSMUGT00000001697	Pob_R013403	ENSCLAT00000001348	ENSDORT00000009923
OG0004417	Prep-201	ENSCPOT00000012495	ENSFDAT00000017808	ENSODET00000018225	ENST00000369110	ENSSTOT00000023415	ENSJJAT00000025736	ENSMUST00000099858	ENSRNOT00000091456	ENSNGAT00000032441	ENSMUGT00000034615	Pob_R017265	ENSCLAT00000020889	ENSDORT00000001109
OG0004418	Donson-201	ENSCPOT00000004888	ENSFDAT00000028298	ENSODET00000004881	ENST00000303071	ENSSTOT00000008734	ENSJJAT00000018552	ENSMUST00000023682	ENSRNOT00000061304	ENSNGAT00000026592	ENSMUGT00000017408	Pob_R014616	ENSCLAT00000010864	ENSDORT00000011831
OG0004419	Pdhx-201	ENSCPOT00000003142	ENSFDAT00000018880	ENSODET00000022868	ENST00000227868	ENSSTOT00000004413	ENSJJAT00000008892	ENSMUST00000011058	ENSRNOT00000009552	ENSNGAT00000031210	ENSMUGT00000025288	Pob_R008693	ENSCLAT00000021312	ENSDORT00000006343
OG0004421	D430041D05Rik-207	ENSCPOT00000005407	ENSFDAT00000015983	ENSODET00000023719	ENST00000321505	ENSSTOT00000011388	ENSJJAT00000024570	ENSMUST00000230671	ENSRNOT00000015073	ENSNGAT00000023628	ENSMUGT00000022877	Pob_R017889	ENSCLAT00000021433	ENSDORT00000012272
OG0004422	Adamts16-201	ENSCPOT00000009908	ENSFDAT00000011702	ENSODET00000025421	ENST00000274181	ENSSTOT00000004238	ENSJJAT00000024356	ENSMUST00000080145	ENSRNOT00000022790	ENSNGAT00000029623	ENSMUGT00000018907	Pob_R010129	ENSCLAT00000016676	ENSDORT00000013854
OG0004423	Btaf1-201	ENSCPOT00000003930	ENSFDAT00000023054	ENSODET00000007045	ENST00000265990	ENSSTOT00000035789	ENSJJAT00000020625	ENSMUST00000099494	ENSRNOT00000024465	ENSNGAT00000000511	ENSMUGT00000016011	Pob_R001871	ENSCLAT00000018997	ENSDORT00000000104
OG0004426	Tle2-213	ENSCPOT00000045546	ENSFDAT00000014965	ENSODET00000019322	ENST00000590536	ENSSTOT00000011139	ENSJJAT00000014587	ENSMUST00000146358	ENSRNOT00000061279	ENSNGAT00000011593	ENSMUGT00000013770	Pob_R020586	ENSCLAT00000011691	ENSDORT00000035521
OG0004427	Acbd3-201	ENSCPOT00000007256	ENSFDAT00000012826	ENSODET00000009525	ENST00000366812	ENSSTOT00000005979	ENSJJAT00000017433	ENSMUST00000027780	ENSRNOT00000085390	ENSNGAT00000025134	ENSMUGT00000036802	Pob_R021029	ENSCLAT00000006695	ENSDORT00000029808
OG0004428	Celf5-201	ENSCPOT00000005802	ENSFDAT00000018675	ENSODET00000019843	ENST00000292672	ENSSTOT00000002383	ENSJJAT00000007841	ENSMUST00000118763	ENSRNOT00000061219	ENSNGAT00000025754	ENSMUGT00000013951	Pob_R020580	ENSCLAT00000014571	ENSDORT00000005915
OG0004429	Ipo13-201	ENSCPOT00000012564	ENSFDAT00000020202	ENSODET00000003429	ENST00000372343	ENSSTOT00000003623	ENSJJAT00000023375	ENSMUST00000036156	ENSRNOT00000026844	ENSNGAT00000016191	ENSMUGT00000028476	Pob_R007653	ENSCLAT00000004162	ENSDORT00000005469
OG0004430	Gas2-201	ENSCPOT00000037689	ENSFDAT00000030113	NA	ENST00000278187	ENSSTOT00000041395	ENSJJAT00000019463	ENSMUST00000051912	ENSRNOT00000022499	ENSNGAT00000015068	ENSMUGT00000012768	Pob_R005715	ENSCLAT00000003869	ENSDORT00000007787
OG0004431	Sesn1-202	ENSCPOT00000013933	ENSFDAT00000021341	ENSODET00000018334	ENST00000436639	ENSSTOT00000020689	ENSJJAT00000021595	ENSMUST00000099931	ENSRNOT00000089611	ENSNGAT00000031006	ENSMUGT00000024902	Pob_R017246	ENSCLAT00000018103	ENSDORT00000016747
OG0004432	Itsn1-202	ENSCPOT00000000714	ENSFDAT00000023193	ENSODET00000004466	ENST00000381318	ENSSTOT00000028769	ENSJJAT00000018987	ENSMUST00000064797	ENSRNOT00000042750	ENSNGAT00000026450	ENSMUGT00000020103	Pob_R014618	ENSCLAT00000009841	ENSDORT00000023659
OG0004433	Mycn-201	ENSCPOT00000027412	NA	ENSODET00000000912	ENST00000281043	NA	ENSJJAT00000015103	ENSMUST00000043396	ENSRNOT00000084924	ENSNGAT00000020961	ENSMUGT00000032251	Pob_R002384	ENSCLAT00000010135	ENSDORT00000009906
OG0004434	Fbxl7-201	ENSCPOT00000013256	ENSFDAT00000011979	ENSODET00000001505	ENST00000504595	ENSSTOT00000006654	ENSJJAT00000016730	ENSMUST00000059204	ENSRNOT00000031170	ENSNGAT00000024485	ENSMUGT00000036890	Pob_R002238	ENSCLAT00000020823	ENSDORT00000033805
OG0004435	Tmprss11b-201	ENSCPOT00000024933	ENSFDAT00000026305	ENSODET00000002379	ENST00000332644	ENSSTOT00000027322	ENSJJAT00000017280	ENSMUST00000038448	ENSRNOT00000002743	ENSNGAT00000031517	ENSMUGT00000027999	Pob_R003227	ENSCLAT00000005715	ENSDORT00000032129
OG0004436	Stap1-206	ENSCPOT00000001895	ENSFDAT00000016378	ENSODET00000001360	ENST00000265404	ENSSTOT00000039684	ENSJJAT00000016442	ENSMUST00000198435	ENSRNOT00000002760	ENSNGAT00000029562	ENSMUGT00000032792	Pob_R003236	ENSCLAT00000006257	ENSDORT00000032655
OG0004438	Nptn-212	ENSCPOT00000041588	ENSFDAT00000017464	ENSODET00000021255	ENST00000345330	ENSSTOT00000013519	ENSJJAT00000016475	ENSMUST00000177292	ENSRNOT00000012091	ENSNGAT00000012964	ENSMUGT00000024958	Pob_R016219	ENSCLAT00000007652	ENSDORT00000004551
OG0004439	Taar2-201	ENSCPOT00000037008	ENSFDAT00000015912	ENSODET00000008235	ENST00000367931	ENSSTOT00000039079	ENSJJAT00000029056	ENSMUST00000079134	ENSRNOT00000035424	ENSNGAT00000009075	ENSMUGT00000012723	Pob_R021218	ENSCLAT00000013253	ENSDORT00000025115
OG0004440	March6-201	ENSCPOT00000047455	ENSFDAT00000013760	ENSODET00000025357	ENST00000274140	ENSSTOT00000027415	ENSJJAT00000027949	ENSMUST00000090227	ENSRNOT00000028561	ENSNGAT00000024652	ENSMUGT00000033134	Pob_R002203	ENSCLAT00000020295	ENSDORT00000027957
OG0004441	Ankrd1-201	ENSCPOT00000002599	ENSFDAT00000023057	ENSODET00000006973	ENST00000371697	ENSSTOT00000009166	ENSJJAT00000006401	ENSMUST00000025718	ENSRNOT00000025258	ENSNGAT00000015839	ENSMUGT00000015621	Pob_R001877	ENSCLAT00000014504	ENSDORT00000015336
OG0004442	Epb41l4b-203	ENSCPOT00000009920	ENSFDAT00000023061	ENSODET00000006573	ENST00000374566	ENSSTOT00000012230	ENSJJAT00000003569	ENSMUST00000095076	ENSRNOT00000090366	ENSNGAT00000013229	ENSMUGT00000015570	Pob_R019208	ENSCLAT00000020268	ENSDORT00000032211
OG0004443	Rai2-201	ENSCPOT00000015687	ENSFDAT00000015635	ENSODET00000005578	ENST00000331511	ENSSTOT00000023899	ENSJJAT00000013313	ENSMUST00000061514	ENSRNOT00000008703	ENSNGAT00000023010	ENSMUGT00000030115	Pob_R009201	ENSCLAT00000000787	ENSDORT00000005410
OG0004446	Parp1-201	ENSCPOT00000015798	ENSFDAT00000029930	ENSODET00000010075	ENST00000366794	ENSSTOT00000016005	ENSJJAT00000030438	ENSMUST00000027777	ENSRNOT00000004232	ENSNGAT00000004872	ENSMUGT00000036810	Pob_R021026	ENSCLAT00000009697	ENSDORT00000005235
OG0004447	Dll1-201	ENSCPOT00000020022	ENSFDAT00000018546	ENSODET00000000351	ENST00000366756	ENSSTOT00000024915	ENSJJAT00000009356	ENSMUST00000014917	ENSRNOT00000080429	ENSNGAT00000004226	ENSMUGT00000025539	Pob_R017292	ENSCLAT00000018510	ENSDORT00000000746
OG0004448	Tmtc1-201	ENSCPOT00000015034	ENSFDAT00000010026	ENSODET00000010299	ENST00000551659	ENSSTOT00000041413	ENSJJAT00000030246	ENSMUST00000060095	ENSRNOT00000064320	ENSNGAT00000011460	ENSMUGT00000030736	Pob_R006365	ENSCLAT00000001002	ENSDORT00000033798
OG0004449	Orc1-201	ENSCPOT00000005130	ENSFDAT00000029279	ENSODET00000008320	ENST00000371566	ENSSTOT00000015597	ENSJJAT00000019238	ENSMUST00000102744	ENSRNOT00000012492	ENSNGAT00000019590	ENSMUGT00000019938	Pob_R020142	ENSCLAT00000008581	ENSDORT00000005947
OG0004450	Cyp7a1-201	ENSCPOT00000003431	ENSFDAT00000017076	ENSODET00000008200	ENST00000301645	ENSSTOT00000006592	ENSJJAT00000011318	ENSMUST00000029905	ENSRNOT00000012819	ENSNGAT00000013963	ENSMUGT00000023508	Pob_R016309	ENSCLAT00000018804	ENSDORT00000032492
OG0004451	Traf6-201	ENSCPOT00000004556	ENSFDAT00000005250	ENSODET00000023557	ENST00000348124	ENSSTOT00000007300	ENSJJAT00000024879	ENSMUST00000004949	ENSRNOT00000006148	ENSNGAT00000023893	ENSMUGT00000004673	Pob_R008683	ENSCLAT00000022947	ENSDORT00000027075
OG0004452	Fig4-201	ENSCPOT00000038964	ENSFDAT00000002389	ENSODET00000000575	ENST00000230124	ENSSTOT00000022177	ENSJJAT00000029927	ENSMUST00000043814	ENSRNOT00000000343	ENSNGAT00000032149	ENSMUGT00000008567	Pob_R017238	ENSCLAT00000014213	ENSDORT00000016448
OG0004453	Hs3st5-201	ENSCPOT00000044917	ENSFDAT00000022120	ENSODET00000001113	ENST00000312719	ENSSTOT00000024415	ENSJJAT00000019663	ENSMUST00000058738	ENSRNOT00000000743	ENSNGAT00000018241	ENSMUGT00000031624	Pob_R012412	ENSCLAT00000000896	ENSDORT00000036922
OG0004454	Cenpk-201	ENSCPOT00000007046	ENSFDAT00000014527	NA	ENST00000242872	ENSSTOT00000004620	ENSJJAT00000022418	ENSMUST00000022227	ENSRNOT00000060962	ENSNGAT00000005466	ENSMUGT00000017317	NA	ENSCLAT00000004755	ENSDORT00000029477
OG0004455	Wrnip1-201	ENSCPOT00000012883	ENSFDAT00000020242	ENSODET00000009246	ENST00000380773	ENSSTOT00000026623	ENSJJAT00000013110	ENSMUST00000021832	ENSRNOT00000023332	ENSNGAT00000029149	ENSMUGT00000011349	Pob_R006284	ENSCLAT00000010174	ENSDORT00000003944
OG0004456	Iyd-201	NA	ENSFDAT00000012967	ENSODET00000001701	ENST00000229447	ENSSTOT00000002018	ENSJJAT00000031606	ENSMUST00000019896	ENSRNOT00000021895	ENSNGAT00000000506	NA	Pob_R011204	ENSCLAT00000003886	ENSDORT00000016200
OG0004457	Klhdc4-201	ENSCPOT00000026493	ENSFDAT00000020560	ENSODET00000005223	ENST00000270583	ENSSTOT00000036806	ENSJJAT00000022663	ENSMUST00000045884	ENSRNOT00000025424	ENSNGAT00000030696	ENSMUGT00000011811	Pob_R005632	ENSCLAT00000003011	ENSDORT00000005502
OG0004458	Evl-206	ENSCPOT00000032119	ENSFDAT00000021981	NA	ENST00000392920	ENSSTOT00000043182	ENSJJAT00000012506	ENSMUST00000223109	ENSRNOT00000080230	ENSNGAT00000031895	ENSMUGT00000017201	Pob_R011696	ENSCLAT00000024682	ENSDORT00000027046
OG0004459	Qrsl1-201	ENSCPOT00000021023	ENSFDAT00000029367	ENSODET00000017166	ENST00000369046	ENSSTOT00000009181	ENSJJAT00000014118	ENSMUST00000020012	ENSRNOT00000018892	ENSNGAT00000030897	ENSMUGT00000000051	Pob_R017260	ENSCLAT00000025527	ENSDORT00000007836
OG0004460	Rgs20-202	ENSCPOT00000041937	ENSFDAT00000018366	ENSODET00000003759	ENST00000297313	ENSSTOT00000015293	ENSJJAT00000005036	ENSMUST00000118000	ENSRNOT00000010682	ENSNGAT00000016940	ENSMUGT00000035421	Pob_R016333	ENSCLAT00000023564	ENSDORT00000006333
OG0004461	Tldc1-201	ENSCPOT00000023063	ENSFDAT00000016548	ENSODET00000005995	ENST00000343629	ENSSTOT00000013914	ENSJJAT00000011509	ENSMUST00000049156	ENSRNOT00000021743	ENSNGAT00000019240	ENSMUGT00000010857	Pob_R005610	ENSCLAT00000003906	ENSDORT00000033484
OG0004462	Oma1-201	ENSCPOT00000007312	ENSFDAT00000015050	ENSODET00000016691	ENST00000371226	ENSSTOT00000002079	ENSJJAT00000015995	ENSMUST00000035780	ENSRNOT00000009516	ENSNGAT00000023618	ENSMUGT00000005763	Pob_R020191	ENSCLAT00000009600	ENSDORT00000001342
OG0004463	Farsb-201	ENSCPOT00000042557	ENSFDAT00000012410	ENSODET00000007420	ENST00000281828	ENSSTOT00000016173	ENSJJAT00000003945	ENSMUST00000068333	ENSRNOT00000019685	ENSNGAT00000018438	ENSMUGT00000006016	Pob_R002741	ENSCLAT00000017572	ENSDORT00000011102
OG0004464	Gin1-203	ENSCPOT00000039080	ENSFDAT00000003206	ENSODET00000019948	ENST00000399004	ENSSTOT00000014134	ENSJJAT00000019906	ENSMUST00000112844	ENSRNOT00000016028	ENSNGAT00000022159	ENSMUGT00000034041	Pob_R000490	ENSCLAT00000021466	ENSDORT00000010933
OG0004465	Gcm1-201	ENSCPOT00000034368	ENSFDAT00000011174	ENSODET00000000873	ENST00000259803	NA	NA	ENSMUST00000024104	ENSRNOT00000010583	ENSNGAT00000013977	ENSMUGT00000024757	Pob_R003460	ENSCLAT00000015237	ENSDORT00000003627
OG0004466	Eya4-206	ENSCPOT00000045899	ENSFDAT00000014630	ENSODET00000008544	ENST00000531901	ENSSTOT00000041799	ENSJJAT00000015243	ENSMUST00000219315	ENSRNOT00000022362	ENSNGAT00000018951	ENSMUGT00000023773	Pob_R021224	ENSCLAT00000019006	ENSDORT00000009833
OG0004467	Efna5-201	ENSCPOT00000009613	ENSFDAT00000017121	ENSODET00000018780	ENST00000333274	ENSSTOT00000004726	ENSJJAT00000029805	ENSMUST00000076840	ENSRNOT00000045096	ENSNGAT00000020183	ENSMUGT00000016457	Pob_R000506	ENSCLAT00000010010	ENSDORT00000034908
OG0004468	Timp4-201	ENSCPOT00000038417	ENSFDAT00000020548	ENSODET00000002654	ENST00000287814	ENSSTOT00000031026	ENSJJAT00000019161	ENSMUST00000032462	ENSRNOT00000010748	ENSNGAT00000028776	ENSMUGT00000028964	Pob_R011167	ENSCLAT00000008635	ENSDORT00000009509
OG0004469	Scamp1-201	ENSCPOT00000047099	ENSFDAT00000016928	ENSODET00000002489	ENST00000621999	ENSSTOT00000035472	ENSJJAT00000019000	ENSMUST00000022197	ENSRNOT00000084044	ENSNGAT00000018984	ENSMUGT00000032419	Pob_R016591	ENSCLAT00000015294	ENSDORT00000011768
OG0004470	Nrip3-202	ENSCPOT00000011218	ENSFDAT00000024811	ENSODET00000002282	ENST00000309166	ENSSTOT00000002505	ENSJJAT00000020858	ENSMUST00000041460	ENSRNOT00000065288	ENSNGAT00000010590	ENSMUGT00000027543	Pob_R001355	ENSCLAT00000025135	ENSDORT00000010349
OG0004471	Zbtb24-201	ENSCPOT00000003153	ENSFDAT00000010963	ENSODET00000019304	ENST00000230122	ENSSTOT00000042078	ENSJJAT00000025096	ENSMUST00000080771	ENSRNOT00000057175	ENSNGAT00000028039	ENSMUGT00000008670	Pob_R017240	ENSCLAT00000016421	ENSDORT00000006492
OG0004472	Chn1-203	NA	ENSFDAT00000004647	ENSODET00000011664	ENST00000409900	ENSSTOT00000035023	ENSJJAT00000018248	ENSMUST00000112024	ENSRNOT00000068745	ENSNGAT00000028991	NA	Pob_R006443	ENSCLAT00000004603	ENSDORT00000024717
OG0004473	Ano5-201	ENSCPOT00000014083	ENSFDAT00000012763	ENSODET00000001175	ENST00000324559	ENSSTOT00000031926	ENSJJAT00000019521	ENSMUST00000043944	ENSRNOT00000042952	ENSNGAT00000015968	ENSMUGT00000004215	Pob_R013058	ENSCLAT00000003501	ENSDORT00000004769
OG0004474	Atp6v1h-201	ENSCPOT00000038820	ENSFDAT00000028710	ENSODET00000003781	ENST00000359530	ENSSTOT00000037071	ENSJJAT00000022914	ENSMUST00000044369	ENSRNOT00000085654	ENSNGAT00000018302	ENSMUGT00000035434	Pob_R016334	ENSCLAT00000013661	ENSDORT00000033916
OG0004475	Serpina5-201	ENSCPOT00000025458	ENSFDAT00000014678	ENSODET00000014913	ENST00000329597	ENSSTOT00000029122	ENSJJAT00000026618	ENSMUST00000021495	ENSRNOT00000013138	ENSNGAT00000004259	ENSMUGT00000020353	Pob_R001089	ENSCLAT00000020526	ENSDORT00000011716
OG0004476	Trim10-201	ENSCPOT00000000013	ENSFDAT00000023745	ENSODET00000000435	ENST00000449742	ENSSTOT00000001959	ENSJJAT00000000053	ENSMUST00000060524	ENSRNOT00000001016	ENSNGAT00000023168	ENSMUGT00000012511	Pob_R015437	ENSCLAT00000005925	ENSDORT00000014020
OG0004477	Atp9b-201	ENSCPOT00000015265	ENSFDAT00000016758	ENSODET00000003723	ENST00000426216	ENSSTOT00000006856	ENSJJAT00000014846	ENSMUST00000091790	ENSRNOT00000090265	ENSNGAT00000027764	ENSMUGT00000027018	Pob_R005353	ENSCLAT00000014978	ENSDORT00000002563
OG0004478	Pamr1-201	ENSCPOT00000007887	ENSFDAT00000014514	ENSODET00000023147	ENST00000622144	ENSSTOT00000000826	ENSJJAT00000002533	ENSMUST00000028612	ENSRNOT00000064282	ENSNGAT00000024650	ENSMUGT00000021330	Pob_R008690	ENSCLAT00000021744	ENSDORT00000009504
OG0004479	Trappc13-201	ENSCPOT00000007986	ENSFDAT00000015966	ENSODET00000022999	ENST00000438419	ENSSTOT00000032526	ENSJJAT00000004419	ENSMUST00000022224	ENSRNOT00000016439	ENSNGAT00000009312	ENSMUGT00000017183	Pob_R016521	ENSCLAT00000009378	ENSDORT00000027619
OG0004480	Cebpg-201	ENSCPOT00000031647	ENSFDAT00000003335	ENSODET00000009054	ENST00000284000	ENSSTOT00000007584	ENSJJAT00000010675	ENSMUST00000070191	ENSRNOT00000028703	ENSNGAT00000009123	ENSMUGT00000019895	Pob_R007857	ENSCLAT00000016360	ENSDORT00000023658
OG0004481	Cdc40-201	ENSCPOT00000011068	ENSFDAT00000004254	ENSODET00000017838	ENST00000307731	ENSSTOT00000019859	ENSJJAT00000007617	ENSMUST00000044166	ENSRNOT00000087740	ENSNGAT00000030758	ENSMUGT00000008508	Pob_R017235	ENSCLAT00000013921	ENSDORT00000027323
OG0004482	Enc1-201	ENSCPOT00000004399	ENSFDAT00000015019	ENSODET00000002923	ENST00000302351	ENSSTOT00000023806	ENSJJAT00000031083	ENSMUST00000041623	ENSRNOT00000022144	ENSNGAT00000018333	ENSMUGT00000013690	Pob_R016560	ENSCLAT00000015168	ENSDORT00000016227
OG0004483	Nsun2-202	ENSCPOT00000008271	ENSFDAT00000005757	ENSODET00000025296	ENST00000264670	ENSSTOT00000004117	ENSJJAT00000016873	ENSMUST00000109699	ENSRNOT00000023641	ENSNGAT00000009208	ENSMUGT00000034813	Pob_R010137	ENSCLAT00000004567	ENSDORT00000032637
OG0004484	Oprk1-201	ENSCPOT00000006673	ENSFDAT00000010113	ENSODET00000003976	ENST00000265572	ENSSTOT00000011690	ENSJJAT00000025223	ENSMUST00000027038	ENSRNOT00000010254	ENSNGAT00000024614	ENSMUGT00000029580	Pob_R016337	ENSCLAT00000014446	ENSDORT00000035979
OG0004485	Arhgap28-201	ENSCPOT00000039596	ENSFDAT00000020869	ENSODET00000007829	ENST00000383472	ENSSTOT00000010862	ENSJJAT00000022379	ENSMUST00000024840	ENSRNOT00000067900	ENSNGAT00000024348	ENSMUGT00000017381	Pob_R006151	ENSCLAT00000013648	ENSDORT00000032140
OG0004486	Slc1a2-202	ENSCPOT00000007876	ENSFDAT00000014822	ENSODET00000023347	ENST00000644779	ENSSTOT00000037261	ENSJJAT00000022058	ENSMUST00000080210	ENSRNOT00000007604	ENSNGAT00000013616	ENSMUGT00000021612	Pob_R008691	ENSCLAT00000020981	ENSDORT00000024437
OG0004487	Musk-203	ENSCPOT00000043716	ENSFDAT00000019882	ENSODET00000006002	ENST00000374448	ENSSTOT00000033213	ENSJJAT00000028800	ENSMUST00000098057	ENSRNOT00000048457	ENSNGAT00000030439	ENSMUGT00000026233	Pob_R019201	ENSCLAT00000019283	ENSDORT00000023175
OG0004488	1700021F05Rik-202	ENSCPOT00000003177	ENSFDAT00000020793	ENSODET00000018606	ENST00000625458	ENSSTOT00000015777	ENSJJAT00000030458	ENSMUST00000147196	ENSRNOT00000072716	ENSNGAT00000019098	ENSMUGT00000000127	Pob_R017258	ENSCLAT00000025512	ENSDORT00000014894
OG0004489	Pcgf5-203	ENSCPOT00000013283	ENSFDAT00000025150	ENSODET00000006491	ENST00000336126	ENSSTOT00000009179	ENSJJAT00000024018	ENSMUST00000224679	ENSRNOT00000092151	ENSNGAT00000020333	ENSMUGT00000015675	Pob_R001876	ENSCLAT00000020304	ENSDORT00000033885
OG0004490	Ptpn5-201	ENSCPOT00000011927	ENSFDAT00000023304	ENSODET00000015258	ENST00000358540	ENSSTOT00000000960	ENSJJAT00000020951	ENSMUST00000033142	ENSRNOT00000018860	ENSNGAT00000015890	ENSMUGT00000017048	Pob_R012987	ENSCLAT00000024119	ENSDORT00000005709
OG0004491	Stradb-201	ENSCPOT00000013154	ENSFDAT00000024150	ENSODET00000014440	ENST00000194530	ENSSTOT00000020665	ENSJJAT00000027915	ENSMUST00000027185	ENSRNOT00000043558	ENSNGAT00000020905	ENSMUGT00000021377	Pob_R004525	ENSCLAT00000019146	ENSDORT00000001838
OG0004492	Rcan1-202	ENSCPOT00000041052	ENSFDAT00000023065	ENSODET00000004692	ENST00000381135	ENSSTOT00000024170	ENSJJAT00000024391	ENSMUST00000060005	ENSRNOT00000002715	ENSNGAT00000014016	ENSMUGT00000020206	Pob_R014625	ENSCLAT00000008005	ENSDORT00000031711
OG0004493	Lhfpl2-201	ENSCPOT00000036338	ENSFDAT00000016444	ENSODET00000004349	ENST00000380345	ENSSTOT00000004444	ENSJJAT00000020210	ENSMUST00000054274	ENSRNOT00000014795	ENSNGAT00000001321	ENSMUGT00000015561	Pob_R016592	ENSCLAT00000014682	ENSDORT00000025240
OG0004494	Pde6c-201	ENSCPOT00000004332	ENSFDAT00000017853	ENSODET00000020802	ENST00000371447	ENSSTOT00000025078	ENSJJAT00000000800	ENSMUST00000025956	ENSRNOT00000022317	ENSNGAT00000021721	ENSMUGT00000021747	Pob_R001859	ENSCLAT00000006893	ENSDORT00000004061
OG0004495	Nhsl1-209	ENSCPOT00000044289	ENSFDAT00000028290	ENSODET00000010944	ENST00000427025	ENSSTOT00000034076	ENSJJAT00000010005	ENSMUST00000207038	ENSRNOT00000079250	ENSNGAT00000025927	ENSMUGT00000027649	Pob_R014421	ENSCLAT00000015875	ENSDORT00000035304
OG0004496	Ust-201	ENSCPOT00000004137	ENSFDAT00000002304	ENSODET00000003685	ENST00000367463	ENSSTOT00000003426	ENSJJAT00000026290	ENSMUST00000061601	ENSRNOT00000022003	ENSNGAT00000025898	ENSMUGT00000008073	Pob_R008898	ENSCLAT00000004372	ENSDORT00000027352
OG0004497	Fbxo9-201	ENSCPOT00000001432	ENSFDAT00000028442	ENSODET00000000816	ENST00000244426	ENSSTOT00000002188	ENSJJAT00000008296	ENSMUST00000001402	ENSRNOT00000010961	ENSNGAT00000014915	ENSMUGT00000024722	Pob_R003461	ENSCLAT00000012391	ENSDORT00000003625
OG0004498	Cul5-201	ENSCPOT00000032143	ENSFDAT00000007124	ENSODET00000015497	ENST00000393094	ENSSTOT00000036284	ENSJJAT00000011266	ENSMUST00000034529	ENSRNOT00000010956	ENSNGAT00000017747	ENSMUGT00000008967	Pob_R016043	ENSCLAT00000018693	ENSDORT00000008149
OG0004499	Mtx3-201	ENSCPOT00000025790	ENSFDAT00000018555	ENSODET00000005393	ENST00000512528	ENSSTOT00000027018	ENSJJAT00000028824	ENSMUST00000076169	ENSRNOT00000061761	ENSNGAT00000021976	ENSMUGT00000004372	Pob_R005808	ENSCLAT00000016256	ENSDORT00000032966
OG0004500	Nudt12-201	ENSCPOT00000002685	ENSFDAT00000023692	ENSODET00000017413	ENST00000230792	ENSSTOT00000020442	ENSJJAT00000012809	ENSMUST00000025065	ENSRNOT00000066968	ENSNGAT00000020909	ENSMUGT00000037500	Pob_R000494	ENSCLAT00000010902	ENSDORT00000012388
OG0004501	Zcchc14-201	ENSCPOT00000007779	ENSFDAT00000029147	ENSODET00000005031	ENST00000268616	ENSSTOT00000006174	ENSJJAT00000027784	ENSMUST00000046386	ENSRNOT00000074448	ENSNGAT00000028472	ENSMUGT00000011701	Pob_R005630	ENSCLAT00000002515	ENSDORT00000031540
OG0004502	Lama4-201	ENSCPOT00000006390	ENSFDAT00000017973	ENSODET00000000809	ENST00000230538	ENSSTOT00000005335	ENSJJAT00000019478	ENSMUST00000019992	ENSRNOT00000000737	ENSNGAT00000014172	ENSMUGT00000036854	Pob_R017214	ENSCLAT00000000144	ENSDORT00000012033
OG0004503	Pparg-201	ENSCPOT00000002070	ENSFDAT00000007327	ENSODET00000003539	ENST00000287820	ENSSTOT00000012778	ENSJJAT00000030774	ENSMUST00000000450	ENSRNOT00000012137	ENSNGAT00000018547	ENSMUGT00000028990	Pob_R011165	ENSCLAT00000021747	ENSDORT00000003444
OG0004504	Adcy2-201	ENSCPOT00000010879	ENSFDAT00000020853	ENSODET00000025263	ENST00000338316	ENSSTOT00000004881	ENSJJAT00000028921	ENSMUST00000022013	ENSRNOT00000047627	ENSNGAT00000023620	ENSMUGT00000000354	Pob_R010143	ENSCLAT00000005772	ENSDORT00000010924
OG0004506	Mog-201	ENSCPOT00000021162	ENSFDAT00000028036	ENSODET00000002600	ENST00000376894	ENSSTOT00000033963	ENSJJAT00000003042	ENSMUST00000102665	ENSRNOT00000001008	ENSNGAT00000029769	ENSMUGT00000016861	Pob_R013636	ENSCLAT00000004896	ENSDORT00000026846
OG0004507	Smchd1-201	ENSCPOT00000001617	ENSFDAT00000017066	ENSODET00000008322	ENST00000320876	ENSSTOT00000028911	ENSJJAT00000004449	ENSMUST00000127430	ENSRNOT00000019359	ENSNGAT00000026821	ENSMUGT00000016515	Pob_R006167	ENSCLAT00000012252	ENSDORT00000025949
OG0004508	Coa7-202	ENSCPOT00000031221	ENSFDAT00000029728	ENSODET00000008692	ENST00000371538	ENSSTOT00000008056	ENSJJAT00000000500	ENSMUST00000131656	ENSRNOT00000014401	ENSNGAT00000006066	ENSMUGT00000020050	Pob_R020149	ENSCLAT00000011105	ENSDORT00000032947
OG0004509	Ptpn3-201	ENSCPOT00000009936	ENSFDAT00000025112	ENSODET00000006013	ENST00000374541	ENSSTOT00000038257	ENSJJAT00000006171	ENSMUST00000075637	ENSRNOT00000059627	ENSNGAT00000016876	ENSMUGT00000015390	Pob_R019207	ENSCLAT00000021036	ENSDORT00000000787
OG0004510	Kif11-201	ENSCPOT00000047526	ENSFDAT00000017693	ENSODET00000009255	ENST00000260731	ENSSTOT00000006232	ENSJJAT00000020890	ENSMUST00000012587	ENSRNOT00000079726	ENSNGAT00000023410	ENSMUGT00000016602	Pob_R001867	ENSCLAT00000020060	ENSDORT00000008544
OG0004511	Elavl4-203	ENSCPOT00000048079	ENSFDAT00000018921	ENSODET00000009191	ENST00000357083	ENSSTOT00000042347	ENSJJAT00000029870	ENSMUST00000106597	ENSRNOT00000035252	ENSNGAT00000030772	ENSMUGT00000032522	Pob_R020127	ENSCLAT00000007925	ENSDORT00000012729
OG0004512	St18-201	ENSCPOT00000005545	ENSFDAT00000011477	ENSODET00000004397	ENST00000276480	ENSSTOT00000016505	ENSJJAT00000025531	ENSMUST00000043578	ENSRNOT00000059625	ENSNGAT00000007481	NA	Pob_R016342	ENSCLAT00000016441	ENSDORT00000002635
OG0004513	Bend3-201	ENSCPOT00000045933	ENSFDAT00000021715	ENSODET00000017322	ENST00000369042	ENSSTOT00000029316	ENSJJAT00000018609	ENSMUST00000040147	ENSRNOT00000071494	ENSNGAT00000028210	ENSMUGT00000000135	Pob_R017257	ENSCLAT00000014198	ENSDORT00000013215
OG0004514	Trip10-202	ENSCPOT00000014772	ENSFDAT00000028357	ENSODET00000021906	ENST00000313244	ENSSTOT00000004978	ENSJJAT00000013672	ENSMUST00000224152	ENSRNOT00000082341	ENSNGAT00000018558	ENSMUGT00000001910	Pob_R020659	ENSCLAT00000014189	ENSDORT00000009210
OG0004515	Rpp21-201	ENSCPOT00000006112	ENSFDAT00000016876	ENSODET00000024902	ENST00000428040	ENSSTOT00000001675	ENSJJAT00000012918	ENSMUST00000025319	ENSRNOT00000001024	ENSNGAT00000002400	ENSMUGT00000012632	Pob_R015443	ENSCLAT00000015561	ENSDORT00000000655
OG0004517	Tent4a-202	ENSCPOT00000009089	ENSFDAT00000009488	ENSODET00000025361	ENST00000230859	ENSSTOT00000004553	ENSJJAT00000008150	ENSMUST00000198607	ENSRNOT00000023712	ENSNGAT00000007733	ENSMUGT00000034780	Pob_R010139	ENSCLAT00000005351	ENSDORT00000028927
OG0004518	Riox2-201	ENSCPOT00000031580	ENSFDAT00000019494	ENSODET00000000830	ENST00000333396	ENSSTOT00000032938	ENSJJAT00000022059	ENSMUST00000023407	ENSRNOT00000002285	ENSNGAT00000013770	ENSMUGT00000000541	Pob_R001848	ENSCLAT00000009044	ENSDORT00000006620
OG0004519	Ythdc1-201	ENSCPOT00000011030	ENSFDAT00000023720	ENSODET00000002252	ENST00000579690	ENSSTOT00000013654	ENSJJAT00000011761	ENSMUST00000038384	ENSRNOT00000002736	ENSNGAT00000032051	ENSMUGT00000035088	Pob_R003225	ENSCLAT00000007939	ENSDORT00000013046
OG0004521	Zdhhc7-201	ENSCPOT00000007207	ENSFDAT00000023607	ENSODET00000006353	ENST00000344861	ENSSTOT00000002882	ENSJJAT00000012686	ENSMUST00000034280	ENSRNOT00000023405	ENSNGAT00000009144	ENSMUGT00000010990	Pob_R005615	ENSCLAT00000001230	ENSDORT00000009362
OG0004522	Tcp11l1-201	ENSCPOT00000025005	ENSFDAT00000024164	ENSODET00000023577	ENST00000527661	ENSSTOT00000013300	ENSJJAT00000002921	ENSMUST00000028597	ENSRNOT00000077484	ENSNGAT00000026993	ENSMUGT00000022441	Pob_R017886	ENSCLAT00000020884	ENSDORT00000005895
OG0004523	Rgr-201	ENSCPOT00000023281	ENSFDAT00000007434	ENSODET00000015642	ENST00000359452	ENSSTOT00000010358	ENSJJAT00000025081	ENSMUST00000022338	ENSRNOT00000017038	ENSNGAT00000005428	ENSMUGT00000030269	Pob_R014886	ENSCLAT00000000393	ENSDORT00000001123
OG0004524	Shc2-201	ENSCPOT00000023078	ENSFDAT00000023059	ENSODET00000015832	ENST00000264554	ENSSTOT00000037229	ENSJJAT00000018775	ENSMUST00000020564	ENSRNOT00000010714	ENSNGAT00000030827	ENSMUGT00000029767	Pob_R020477	ENSCLAT00000013839	ENSDORT00000001518
OG0004525	Pofut2-201	ENSCPOT00000009470	ENSFDAT00000022310	ENSODET00000018489	ENST00000349485	ENSSTOT00000029025	ENSJJAT00000022094	ENSMUST00000020493	ENSRNOT00000001644	ENSNGAT00000020429	ENSMUGT00000002397	Pob_R017418	ENSCLAT00000021924	ENSDORT00000009350
OG0004526	Apba3-201	ENSCPOT00000022694	ENSFDAT00000005215	ENSODET00000018657	ENST00000316757	ENSSTOT00000000354	ENSJJAT00000016673	ENSMUST00000057798	ENSRNOT00000027784	ENSNGAT00000029636	ENSMUGT00000014413	Pob_R020568	ENSCLAT00000015753	ENSDORT00000005324
OG0004527	Tmem86a-201	ENSCPOT00000045067	ENSFDAT00000004378	ENSODET00000016602	ENST00000280734	ENSSTOT00000001102	ENSJJAT00000025610	ENSMUST00000010451	ENSRNOT00000018688	ENSNGAT00000021302	ENSMUGT00000017057	Pob_R012986	ENSCLAT00000025262	ENSDORT00000028728
OG0004528	Hebp2-201	ENSCPOT00000041988	ENSFDAT00000028090	ENSODET00000010296	ENST00000607197	ENSSTOT00000024765	ENSJJAT00000011238	ENSMUST00000020000	ENSRNOT00000079522	ENSNGAT00000004499	ENSMUGT00000027635	Pob_R014422	ENSCLAT00000018352	ENSDORT00000008126
OG0004529	Fmr1-204	ENSCPOT00000003767	ENSFDAT00000029900	ENSODET00000011425	ENST00000370475	ENSSTOT00000003266	ENSJJAT00000009631	ENSMUST00000114655	ENSRNOT00000089743	ENSNGAT00000027572	ENSMUGT00000007735	Pob_R004438	ENSCLAT00000001690	ENSDORT00000012502
OG0004530	Svep1-201	ENSCPOT00000046641	ENSFDAT00000022240	ENSODET00000007727	ENST00000401783	ENSSTOT00000009149	ENSJJAT00000014975	ENSMUST00000042850	ENSRNOT00000085698	ENSNGAT00000016971	ENSMUGT00000015116	Pob_R019202	ENSCLAT00000024987	ENSDORT00000032066
OG0004531	Cyp46a1-201	ENSCPOT00000020716	ENSFDAT00000014111	ENSODET00000012368	ENST00000261835	ENSSTOT00000001636	ENSJJAT00000026206	ENSMUST00000021684	ENSRNOT00000009896	ENSNGAT00000009663	ENSMUGT00000017588	Pob_R011694	ENSCLAT00000022915	ENSDORT00000016258
OG0004532	Arhgap20-201	ENSCPOT00000008896	ENSFDAT00000022115	ENSODET00000015885	ENST00000260283	ENSSTOT00000013733	ENSJJAT00000000153	ENSMUST00000065496	ENSRNOT00000035989	ENSNGAT00000002912	ENSMUGT00000032743	Pob_R016059	ENSCLAT00000017737	ENSDORT00000032168
OG0004533	Eml1-203	ENSCPOT00000044872	ENSFDAT00000022935	ENSODET00000013272	ENST00000649352	ENSSTOT00000038586	ENSJJAT00000018301	ENSMUST00000109860	ENSRNOT00000071863	ENSNGAT00000001707	ENSMUGT00000017427	Pob_R011695	ENSCLAT00000022193	ENSDORT00000002856
OG0004534	Abtb1-201	ENSCPOT00000003093	ENSFDAT00000023860	ENSODET00000005099	ENST00000232744	ENSSTOT00000035779	ENSJJAT00000003939	ENSMUST00000032169	ENSRNOT00000021445	ENSNGAT00000003713	ENSMUGT00000014960	Pob_R012184	ENSCLAT00000015251	ENSDORT00000028045
OG0004535	Spata6-201	NA	ENSFDAT00000029521	ENSODET00000008671	ENST00000371847	ENSSTOT00000006950	ENSJJAT00000012473	ENSMUST00000038868	ENSRNOT00000010524	NA	ENSMUGT00000022893	Pob_R020124	ENSCLAT00000011007	ENSDORT00000010307
OG0004536	Sptbn1-201	ENSCPOT00000041942	ENSFDAT00000022282	ENSODET00000000713	ENST00000615901	ENSSTOT00000005832	ENSJJAT00000023140	ENSMUST00000006629	ENSRNOT00000083528	ENSNGAT00000028706	ENSMUGT00000018495	Pob_R020104	ENSCLAT00000013042	ENSDORT00000000885
OG0004537	Ehf-201	ENSCPOT00000042369	ENSFDAT00000002301	ENSODET00000024003	ENST00000531794	ENSSTOT00000042518	ENSJJAT00000030924	ENSMUST00000090475	ENSRNOT00000010580	ENSNGAT00000029330	ENSMUGT00000018695	Pob_R008695	ENSCLAT00000025339	ENSDORT00000030082
OG0004538	Sppl2b-201	ENSCPOT00000026048	ENSFDAT00000003205	NA	ENST00000613503	ENSSTOT00000042365	ENSJJAT00000017682	ENSMUST00000035597	ENSRNOT00000084144	ENSNGAT00000006047	ENSMUGT00000018822	NA	ENSCLAT00000014871	ENSDORT00000004034
OG0004539	Sntg1-202	ENSCPOT00000010556	ENSFDAT00000023823	ENSODET00000004857	ENST00000518864	ENSSTOT00000035822	ENSJJAT00000026101	ENSMUST00000115488	ENSRNOT00000009679	ENSNGAT00000024883	ENSMUGT00000021540	Pob_R016344	ENSCLAT00000019265	ENSDORT00000010206
OG0004540	Txndc12-201	ENSCPOT00000035795	ENSFDAT00000003312	ENSODET00000008223	ENST00000371626	ENSSTOT00000006088	NA	ENSMUST00000030296	ENSRNOT00000010700	ENSNGAT00000019726	ENSMUGT00000019642	NA	ENSCLAT00000006322	ENSDORT00000030282
OG0004541	Elp1-201	ENSCPOT00000005970	ENSFDAT00000008350	ENSODET00000005453	ENST00000374647	ENSSTOT00000006457	ENSJJAT00000029188	ENSMUST00000030140	ENSRNOT00000022836	ENSNGAT00000010005	ENSMUGT00000015890	Pob_R019213	ENSCLAT00000022733	ENSDORT00000008616
OG0004542	Syne3-202	ENSCPOT00000011045	ENSFDAT00000008673	ENSODET00000012216	ENST00000334258	ENSSTOT00000004621	ENSJJAT00000022433	ENSMUST00000095439	ENSRNOT00000035826	ENSNGAT00000011530	ENSMUGT00000019962	Pob_R001081	ENSCLAT00000022361	ENSDORT00000005513
OG0004543	Spty2d1-201	ENSCPOT00000012118	ENSFDAT00000013590	ENSODET00000015315	ENST00000336349	ENSSTOT00000009288	ENSJJAT00000006440	ENSMUST00000061639	ENSRNOT00000075006	ENSNGAT00000009551	ENSMUGT00000017066	Pob_R012985	ENSCLAT00000025327	ENSDORT00000036940
OG0004544	Ank-201	ENSCPOT00000012456	ENSFDAT00000005062	ENSODET00000001629	ENST00000284268	ENSSTOT00000014633	ENSJJAT00000012172	ENSMUST00000022875	ENSRNOT00000068484	ENSNGAT00000027944	ENSMUGT00000007097	Pob_R002232	ENSCLAT00000016156	ENSDORT00000001668
OG0004545	Homer1-202	ENSCPOT00000041690	ENSFDAT00000020423	ENSODET00000005036	ENST00000334082	ENSSTOT00000003157	ENSJJAT00000017940	ENSMUST00000079086	ENSRNOT00000071804	ENSNGAT00000013024	ENSMUGT00000025741	Pob_R005812	ENSCLAT00000015515	ENSDORT00000009374
OG0004546	Trim26-201	ENSCPOT00000035481	ENSFDAT00000012361	ENSODET00000000515	ENST00000437089	ENSSTOT00000009245	ENSJJAT00000026518	ENSMUST00000053434	ENSRNOT00000077201	ENSNGAT00000013670	ENSMUGT00000012565	Pob_R015439	ENSCLAT00000003377	ENSDORT00000014022
OG0004547	Faf1-201	ENSCPOT00000001163	ENSFDAT00000014579	ENSODET00000014712	ENST00000396153	ENSSTOT00000038049	ENSJJAT00000027324	ENSMUST00000102724	ENSRNOT00000011765	ENSNGAT00000019699	ENSMUGT00000032621	Pob_R020129	ENSCLAT00000011967	ENSDORT00000015487
OG0004548	Snai2-201	ENSCPOT00000040383	ENSFDAT00000021843	ENSODET00000004903	ENST00000020945	ENSSTOT00000020302	ENSJJAT00000021778	ENSMUST00000023356	ENSRNOT00000073049	ENSNGAT00000011344	ENSMUGT00000037517	Pob_R009849	ENSCLAT00000017355	ENSDORT00000032897
OG0004549	Pqlc1-202	ENSCPOT00000028293	ENSFDAT00000021723	ENSODET00000004253	ENST00000397778	ENSSTOT00000030032	ENSJJAT00000022443	ENSMUST00000091798	ENSRNOT00000089389	ENSNGAT00000029264	ENSMUGT00000026805	Pob_R005357	ENSCLAT00000012893	ENSDORT00000011994
OG0004550	Arsb-201	ENSCPOT00000034522	ENSFDAT00000023222	ENSODET00000004411	ENST00000264914	ENSSTOT00000039963	ENSJJAT00000013635	ENSMUST00000091403	ENSRNOT00000014860	ENSNGAT00000000151	ENSMUGT00000024250	Pob_R016593	ENSCLAT00000019603	ENSDORT00000009219
OG0004551	Efcab1-201	ENSCPOT00000003368	ENSFDAT00000021870	ENSODET00000005002	ENST00000262103	ENSSTOT00000005819	ENSJJAT00000021167	ENSMUST00000090277	ENSRNOT00000071986	ENSNGAT00000012262	ENSMUGT00000034298	Pob_R009853	ENSCLAT00000023251	ENSDORT00000000822
OG0004552	Hcfc2-201	ENSCPOT00000005860	ENSFDAT00000010157	ENSODET00000016194	ENST00000229330	ENSSTOT00000005257	ENSJJAT00000025263	ENSMUST00000020478	ENSRNOT00000086905	ENSNGAT00000024844	ENSMUGT00000027527	Pob_R010954	ENSCLAT00000013367	ENSDORT00000026448
OG0004554	Degs2-201	ENSCPOT00000014951	ENSFDAT00000011660	ENSODET00000013353	ENST00000305631	ENSSTOT00000004479	ENSJJAT00000009470	ENSMUST00000021691	ENSRNOT00000015855	ENSNGAT00000024388	ENSMUGT00000017148	Pob_R011697	ENSCLAT00000021996	ENSDORT00000016022
OG0004555	S1pr3-201	ENSCPOT00000025398	ENSFDAT00000004742	ENSODET00000025671	ENST00000358157	ENSSTOT00000000341	ENSJJAT00000014303	ENSMUST00000087978	ENSRNOT00000019473	ENSNGAT00000010706	ENSMUGT00000001354	Pob_R013399	ENSCLAT00000001346	ENSDORT00000029229
OG0004556	Fam207a-201	ENSCPOT00000038772	ENSFDAT00000001903	NA	ENST00000291634	ENSSTOT00000027947	NA	ENSMUST00000045454	ENSRNOT00000001640	ENSNGAT00000027350	ENSMUGT00000002277	Pob_R017420	ENSCLAT00000022873	ENSDORT00000026670
OG0004557	Lexm-201	ENSCPOT00000026079	ENSFDAT00000015348	ENSODET00000016140	ENST00000371273	ENSSTOT00000004037	ENSJJAT00000024370	ENSMUST00000067387	ENSRNOT00000052130	ENSNGAT00000022404	ENSMUGT00000037118	Pob_R020176	ENSCLAT00000015736	ENSDORT00000006688
OG0004558	Frk-201	ENSCPOT00000007023	ENSFDAT00000025167	ENSODET00000000004	ENST00000606080	ENSSTOT00000010403	ENSJJAT00000014804	ENSMUST00000019913	ENSRNOT00000000653	ENSNGAT00000031877	ENSMUGT00000022413	Pob_R012406	ENSCLAT00000000843	ENSDORT00000032763
OG0004559	Pias4-201	ENSCPOT00000002397	ENSFDAT00000015324	ENSODET00000020674	ENST00000262971	ENSSTOT00000012474	ENSJJAT00000014153	ENSMUST00000005064	ENSRNOT00000027441	ENSNGAT00000031173	ENSMUGT00000018425	Pob_R020561	ENSCLAT00000021224	ENSDORT00000002707
OG0004560	Nsmaf-201	ENSCPOT00000013754	ENSFDAT00000022291	ENSODET00000007736	ENST00000427130	ENSSTOT00000008035	ENSJJAT00000023607	ENSMUST00000029910	ENSRNOT00000014289	ENSNGAT00000000272	ENSMUGT00000035049	Pob_R016308	ENSCLAT00000020123	ENSDORT00000006743
OG0004561	Elmod1-201	ENSCPOT00000007771	ENSFDAT00000002544	ENSODET00000020665	ENST00000265840	ENSSTOT00000032404	ENSJJAT00000023648	ENSMUST00000048409	ENSRNOT00000012041	ENSNGAT00000002031	ENSMUGT00000008895	Pob_R016040	ENSCLAT00000017536	ENSDORT00000008597
OG0004562	Hsp90b1-201	ENSCPOT00000041027	ENSFDAT00000016396	ENSODET00000018906	ENST00000299767	ENSSTOT00000005315	ENSJJAT00000026001	ENSMUST00000020238	ENSRNOT00000029435	ENSNGAT00000018225	ENSMUGT00000035262	Pob_R010958	ENSCLAT00000014950	ENSDORT00000005547
OG0004563	Otp-201	ENSCPOT00000009977	ENSFDAT00000026419	ENSODET00000002191	ENST00000306422	ENSSTOT00000034858	ENSJJAT00000022984	ENSMUST00000022195	ENSRNOT00000014036	ENSNGAT00000020692	ENSMUGT00000036030	Pob_R016588	ENSCLAT00000017140	ENSDORT00000014140
OG0004564	Gfpt2-201	ENSCPOT00000014090	ENSFDAT00000026214	ENSODET00000009825	ENST00000253778	ENSSTOT00000002782	ENSJJAT00000017454	ENSMUST00000020629	ENSRNOT00000003770	ENSNGAT00000018462	ENSMUGT00000032845	Pob_R013540	ENSCLAT00000016291	ENSDORT00000003922
OG0004565	Rnf130-202	ENSCPOT00000013961	ENSFDAT00000003585	ENSODET00000009259	ENST00000521389	ENSSTOT00000013678	ENSJJAT00000017465	ENSMUST00000102776	ENSRNOT00000071917	ENSNGAT00000000304	ENSMUGT00000032989	Pob_R013543	ENSCLAT00000018421	ENSDORT00000012990
OG0004566	Fam206a-201	ENSCPOT00000005990	ENSFDAT00000027674	ENSODET00000005645	ENST00000322940	ENSSTOT00000020146	ENSJJAT00000031322	ENSMUST00000045368	ENSRNOT00000014053	ENSNGAT00000025440	ENSMUGT00000015796	Pob_R019212	ENSCLAT00000021289	ENSDORT00000008618
OG0004568	Nrd1-203	ENSCPOT00000042791	ENSFDAT00000030560	ENSODET00000009853	ENST00000354831	ENSSTOT00000036338	ENSJJAT00000001139	ENSMUST00000106644	ENSRNOT00000010462	ENSNGAT00000027075	ENSMUGT00000019594	Pob_R020136	ENSCLAT00000007104	ENSDORT00000003132
OG0004569	Zbbx-204	ENSCPOT00000004435	ENSFDAT00000028981	ENSODET00000016381	ENST00000307529	ENSSTOT00000020730	ENSJJAT00000014077	ENSMUST00000107778	ENSRNOT00000081423	ENSNGAT00000004377	ENSMUGT00000006229	Pob_R012261	ENSCLAT00000002950	ENSDORT00000030458
OG0004570	6430548M08Rik-201	ENSCPOT00000021027	ENSFDAT00000014495	ENSODET00000006409	ENST00000258180	ENSSTOT00000022079	ENSJJAT00000030119	ENSMUST00000034281	ENSRNOT00000023478	ENSNGAT00000006111	ENSMUGT00000011101	Pob_R005616	ENSCLAT00000001338	ENSDORT00000015179
OG0004572	Lrp11-201	ENSCPOT00000009433	ENSFDAT00000006905	ENSODET00000004672	ENST00000239367	ENSSTOT00000000510	ENSJJAT00000031719	ENSMUST00000019931	ENSRNOT00000019181	ENSNGAT00000025562	ENSMUGT00000026519	Pob_R008908	ENSCLAT00000004545	ENSDORT00000003139
OG0004573	Dohh-201	ENSCPOT00000031334	ENSFDAT00000025972	ENSODET00000019471	ENST00000427575	ENSSTOT00000022552	ENSJJAT00000030843	ENSMUST00000072751	ENSRNOT00000005640	ENSNGAT00000030881	ENSMUGT00000014047	Pob_R020577	ENSCLAT00000011468	ENSDORT00000036413
OG0004574	Col6a1-201	ENSCPOT00000036168	ENSFDAT00000018719	ENSODET00000019197	ENST00000361866	ENSSTOT00000022236	ENSJJAT00000028207	ENSMUST00000001147	ENSRNOT00000001679	ENSNGAT00000012715	ENSMUGT00000014190	Pob_R017414	ENSCLAT00000006754	ENSDORT00000004103
OG0004575	Nudcd3-201	ENSCPOT00000045552	ENSFDAT00000012908	ENSODET00000020363	ENST00000355451	ENSSTOT00000042335	ENSJJAT00000031323	ENSMUST00000066496	ENSRNOT00000083191	ENSNGAT00000002519	ENSMUGT00000030502	Pob_R008367	ENSCLAT00000014800	ENSDORT00000034564
OG0004576	Yipf1-201	ENSCPOT00000003054	ENSFDAT00000028580	ENSODET00000007689	ENST00000072644	ENSSTOT00000002619	ENSJJAT00000012862	ENSMUST00000075693	ENSRNOT00000014091	ENSNGAT00000016073	ENSMUGT00000020989	Pob_R020161	ENSCLAT00000015874	ENSDORT00000015262
OG0004577	Nup85-201	ENSCPOT00000001197	ENSFDAT00000021898	ENSODET00000015352	ENST00000245544	ENSSTOT00000015180	ENSJJAT00000000709	ENSMUST00000021085	ENSRNOT00000005035	ENSNGAT00000013355	ENSMUGT00000031133	Pob_R004241	ENSCLAT00000007322	ENSDORT00000005140
OG0004578	Serpina12-201	ENSCPOT00000032758	ENSFDAT00000022419	ENSODET00000015568	ENST00000341228	ENSSTOT00000001613	ENSJJAT00000010640	ENSMUST00000043915	ENSRNOT00000012960	ENSNGAT00000003152	ENSMUGT00000020326	Pob_R001091	ENSCLAT00000019600	ENSDORT00000013283
OG0004580	Pcmt1-208	ENSCPOT00000031345	ENSFDAT00000027667	ENSODET00000005074	ENST00000649032	ENSSTOT00000020224	ENSJJAT00000030524	ENSMUST00000162606	ENSRNOT00000019623	ENSNGAT00000000643	ENSMUGT00000026507	Pob_R008907	ENSCLAT00000004617	ENSDORT00000003136
OG0004581	Plk3-201	ENSCPOT00000002195	ENSFDAT00000011508	ENSODET00000010891	ENST00000372201	ENSSTOT00000006383	ENSJJAT00000017461	ENSMUST00000076859	ENSRNOT00000025197	ENSNGAT00000014041	ENSMUGT00000031946	Pob_R007668	ENSCLAT00000012861	ENSDORT00000005562
OG0004582	Ctnnd2-201	ENSCPOT00000020153	ENSFDAT00000023710	ENSODET00000025417	ENST00000304623	ENSSTOT00000009078	ENSJJAT00000018606	ENSMUST00000081728	ENSRNOT00000044871	ENSNGAT00000005235	ENSMUGT00000029837	Pob_R002209	ENSCLAT00000014981	ENSDORT00000034727
OG0004583	Nsdhl-201	ENSCPOT00000002913	ENSFDAT00000020782	ENSODET00000004760	ENST00000370274	ENSSTOT00000022629	ENSJJAT00000000296	ENSMUST00000033715	ENSRNOT00000091154	ENSNGAT00000016456	ENSMUGT00000035008	Pob_R003489	ENSCLAT00000000803	ENSDORT00000024153
OG0004584	Ppp4r4-201	ENSCPOT00000014156	ENSFDAT00000020405	ENSODET00000012031	ENST00000304338	ENSSTOT00000000883	ENSJJAT00000027431	ENSMUST00000021631	ENSRNOT00000087429	ENSNGAT00000024702	ENSMUGT00000008430	Pob_R001097	ENSCLAT00000018903	ENSDORT00000003638
OG0004585	Reps1-201	ENSCPOT00000000741	ENSFDAT00000014744	ENSODET00000010319	ENST00000450536	ENSSTOT00000026558	ENSJJAT00000026622	ENSMUST00000126390	ENSRNOT00000090703	ENSNGAT00000018005	ENSMUGT00000028251	Pob_R014418	ENSCLAT00000014693	ENSDORT00000000650
OG0004586	Mknk2-205	ENSCPOT00000015024	ENSFDAT00000012778	ENSODET00000018383	ENST00000250896	ENSSTOT00000012438	ENSJJAT00000020236	ENSMUST00000200082	ENSRNOT00000041106	ENSNGAT00000008542	ENSMUGT00000019189	Pob_R020538	ENSCLAT00000016695	ENSDORT00000027476
OG0004587	Khsrp-201	ENSCPOT00000005195	ENSFDAT00000014793	ENSODET00000020616	ENST00000398148	ENSSTOT00000002375	ENSJJAT00000007395	ENSMUST00000007814	ENSRNOT00000077653	ENSNGAT00000030722	ENSMUGT00000008320	Pob_R020649	ENSCLAT00000010718	ENSDORT00000031957
OG0004588	Slc6a9-209	ENSCPOT00000013734	ENSFDAT00000010270	ENSODET00000001940	ENST00000360584	ENSSTOT00000041544	ENSJJAT00000017797	ENSMUST00000163288	ENSRNOT00000085527	ENSNGAT00000011633	ENSMUGT00000028400	Pob_R007658	ENSCLAT00000005307	ENSDORT00000031219
OG0004589	Sash3-201	ENSCPOT00000001268	ENSFDAT00000030352	ENSODET00000015284	ENST00000356892	ENSSTOT00000008228	ENSJJAT00000008911	ENSMUST00000033427	ENSRNOT00000006035	ENSNGAT00000003040	ENSMUGT00000013723	Pob_R001405	ENSCLAT00000001970	ENSDORT00000012044
OG0004590	Appl2-201	ENSCPOT00000010305	ENSFDAT00000027570	ENSODET00000015754	ENST00000551662	ENSSTOT00000014336	ENSJJAT00000026981	ENSMUST00000020500	ENSRNOT00000010986	ENSNGAT00000018537	ENSMUGT00000027965	Pob_R010945	ENSCLAT00000012285	ENSDORT00000032245
OG0004591	Slc6a5-201	ENSCPOT00000028303	ENSFDAT00000018524	ENSODET00000000918	ENST00000525748	ENSSTOT00000011263	ENSJJAT00000019367	ENSMUST00000056442	ENSRNOT00000041950	ENSNGAT00000030581	ENSMUGT00000004639	Pob_R013050	ENSCLAT00000002173	ENSDORT00000011647
OG0004592	Inha-201	ENSCPOT00000004508	ENSFDAT00000016345	ENSODET00000009235	ENST00000243786	ENSSTOT00000012431	ENSJJAT00000023647	ENSMUST00000037330	ENSRNOT00000027227	ENSNGAT00000029738	ENSMUGT00000006910	Pob_R002734	ENSCLAT00000013036	ENSDORT00000002696
OG0004593	Scube2-201	ENSCPOT00000011222	ENSFDAT00000004892	ENSODET00000002362	ENST00000649792	ENSSTOT00000042536	ENSJJAT00000020988	ENSMUST00000007423	ENSRNOT00000086349	ENSNGAT00000031481	ENSMUGT00000027488	Pob_R001356	ENSCLAT00000025478	ENSDORT00000036813
OG0004594	Mrpl54-201	ENSCPOT00000033162	ENSFDAT00000027670	ENSODET00000019182	ENST00000330133	ENSSTOT00000028609	ENSJJAT00000025983	ENSMUST00000046114	ENSRNOT00000027737	ENSNGAT00000027721	ENSMUGT00000014433	Pob_R020567	ENSCLAT00000011602	ENSDORT00000005326
OG0004595	Ddx56-201	ENSCPOT00000003402	ENSFDAT00000010296	ENSODET00000020326	ENST00000258772	ENSSTOT00000000465	ENSJJAT00000017248	ENSMUST00000004507	ENSRNOT00000089384	ENSNGAT00000024407	ENSMUGT00000030485	Pob_R008365	ENSCLAT00000011239	ENSDORT00000026175
OG0004596	Bms1-201	ENSCPOT00000000507	ENSFDAT00000003019	ENSODET00000007558	ENST00000374518	ENSSTOT00000015080	ENSJJAT00000021549	ENSMUST00000032237	ENSRNOT00000008741	ENSNGAT00000019361	ENSMUGT00000016897	Pob_R011130	ENSCLAT00000003488	ENSDORT00000002982
OG0004597	Prrxl1-202	ENSCPOT00000006094	ENSFDAT00000014106	ENSODET00000002824	ENST00000374139	ENSSTOT00000021818	ENSJJAT00000018781	ENSMUST00000186452	ENSRNOT00000027186	ENSNGAT00000031502	ENSMUGT00000037074	Pob_R017077	ENSCLAT00000000585	ENSDORT00000002057
OG0004598	Adpgk-205	ENSCPOT00000046799	ENSFDAT00000016671	ENSODET00000021535	ENST00000311669	ENSSTOT00000012259	ENSJJAT00000020126	ENSMUST00000217570	ENSRNOT00000013022	ENSNGAT00000027021	ENSMUGT00000011973	Pob_R016223	ENSCLAT00000008663	ENSDORT00000010989
OG0004599	Sds-201	ENSCPOT00000014351	ENSFDAT00000004958	ENSODET00000018525	ENST00000257549	ENSSTOT00000024510	ENSJJAT00000017770	ENSMUST00000066540	ENSRNOT00000001876	ENSNGAT00000013780	ENSMUGT00000020717	Pob_R000834	ENSCLAT00000023377	ENSDORT00000023574
OG0004601	Nhs-202	ENSCPOT00000046988	ENSFDAT00000023114	ENSODET00000005388	ENST00000380060	ENSSTOT00000029180	ENSJJAT00000014623	ENSMUST00000087085	ENSRNOT00000041924	ENSNGAT00000023246	ENSMUGT00000016165	Pob_R009203	ENSCLAT00000002317	ENSDORT00000002352
OG0004602	Piezo2-202	ENSCPOT00000013466	ENSFDAT00000022224	ENSODET00000000676	ENST00000580640	ENSSTOT00000026647	ENSJJAT00000016986	ENSMUST00000047480	ENSRNOT00000065693	ENSNGAT00000012962	ENSMUGT00000029381	Pob_R008195	ENSCLAT00000019184	ENSDORT00000031077
OG0004604	Ptprn-201	ENSCPOT00000004661	ENSFDAT00000012925	ENSODET00000008884	ENST00000295718	ENSSTOT00000011531	ENSJJAT00000022682	ENSMUST00000027404	ENSRNOT00000026654	ENSNGAT00000007226	ENSMUGT00000005946	Pob_R002725	ENSCLAT00000013477	ENSDORT00000000158
OG0004605	Ptgr1-201	ENSCPOT00000026835	ENSFDAT00000024070	ENSODET00000000213	ENST00000309195	ENSSTOT00000009486	ENSJJAT00000014562	ENSMUST00000030069	ENSRNOT00000020335	ENSNGAT00000009765	ENSMUGT00000000920	Pob_R013784	ENSCLAT00000016659	ENSDORT00000002456
OG0004606	Spata48-201	ENSCPOT00000022842	ENSFDAT00000004924	ENSODET00000018633	ENST00000297001	ENSSTOT00000005482	ENSJJAT00000017361	ENSMUST00000020410	ENSRNOT00000038733	ENSNGAT00000022661	ENSMUGT00000016425	Pob_R008329	ENSCLAT00000006074	ENSDORT00000030148
OG0004607	B4galt2-201	ENSCPOT00000007584	ENSFDAT00000014414	ENSODET00000003740	ENST00000309519	ENSSTOT00000004420	ENSJJAT00000011601	ENSMUST00000030266	ENSRNOT00000026591	ENSNGAT00000026658	ENSMUGT00000028436	Pob_R007656	ENSCLAT00000006158	ENSDORT00000005472
OG0004608	Aes-201	ENSCPOT00000040093	NA	NA	ENST00000221561	ENSSTOT00000028070	ENSJJAT00000019336	ENSMUST00000002518	ENSRNOT00000092061	ENSNGAT00000030904	ENSMUGT00000013783	Pob_R020585	ENSCLAT00000022527	ENSDORT00000032219
OG0004609	Tpgs1-201	ENSCPOT00000026179	ENSFDAT00000028489	ENSODET00000015218	ENST00000359315	ENSSTOT00000022854	ENSJJAT00000027035	ENSMUST00000020552	ENSRNOT00000011010	ENSNGAT00000003588	ENSMUGT00000029704	Pob_R020480	ENSCLAT00000012038	ENSDORT00000002912
OG0004610	Car5a-201	ENSCPOT00000021506	ENSFDAT00000009135	ENSODET00000006221	ENST00000309893	ENSSTOT00000032536	ENSJJAT00000018197	ENSMUST00000057653	ENSRNOT00000025848	ENSNGAT00000030690	ENSMUGT00000011913	Pob_R005634	ENSCLAT00000001116	ENSDORT00000014169
OG0004611	Thbs4-201	ENSCPOT00000004979	ENSFDAT00000029708	ENSODET00000005502	ENST00000350881	ENSSTOT00000009088	ENSJJAT00000017659	ENSMUST00000022213	ENSRNOT00000083531	ENSNGAT00000004368	ENSMUGT00000004412	Pob_R005807	ENSCLAT00000013832	ENSDORT00000005072
OG0004613	Lrrk2-201	ENSCPOT00000008010	ENSFDAT00000030410	ENSODET00000000693	ENST00000298910	ENSSTOT00000000540	ENSJJAT00000015847	ENSMUST00000060642	ENSRNOT00000005438	ENSNGAT00000030566	ENSMUGT00000015325	Pob_R021127	ENSCLAT00000001159	ENSDORT00000032725
OG0004614	D630039A03Rik-201	ENSCPOT00000034110	ENSFDAT00000014859	ENSODET00000008513	ENST00000400613	ENSSTOT00000029927	ENSJJAT00000023260	ENSMUST00000063816	ENSRNOT00000016068	ENSNGAT00000026802	ENSMUGT00000015171	Pob_R019205	ENSCLAT00000019549	ENSDORT00000033490
OG0004615	Rdh8-201	ENSCPOT00000027926	ENSFDAT00000022641	ENSODET00000023001	ENST00000591589	ENSSTOT00000015105	ENSJJAT00000021193	ENSMUST00000066387	ENSRNOT00000032076	ENSNGAT00000016478	ENSMUGT00000027669	Pob_R002557	ENSCLAT00000012549	ENSDORT00000014041
OG0004616	Timp3-201	ENSCPOT00000045309	ENSFDAT00000023695	ENSODET00000017699	ENST00000266085	ENSSTOT00000021303	ENSJJAT00000001223	ENSMUST00000020234	ENSRNOT00000005746	ENSNGAT00000001751	ENSMUGT00000029862	Pob_R010927	ENSCLAT00000013863	ENSDORT00000035888
OG0004617	4930550C14Rik-201	ENSCPOT00000007928	ENSFDAT00000009414	ENSODET00000014715	ENST00000393084	ENSSTOT00000004508	ENSJJAT00000018709	ENSMUST00000005262	ENSRNOT00000009562	ENSNGAT00000000171	ENSMUGT00000009290	Pob_R016047	ENSCLAT00000016158	ENSDORT00000005437
OG0004619	Slc16a10-201	ENSCPOT00000002335	ENSFDAT00000022301	ENSODET00000018795	ENST00000368851	ENSSTOT00000026993	ENSJJAT00000026350	ENSMUST00000092566	ENSRNOT00000000718	ENSNGAT00000028390	ENSMUGT00000011310	Pob_R017226	ENSCLAT00000018035	ENSDORT00000036745
OG0004621	Enox2-201	ENSCPOT00000001069	ENSFDAT00000003474	ENSODET00000015520	ENST00000338144	ENSSTOT00000001410	ENSJJAT00000031649	ENSMUST00000033437	ENSRNOT00000048498	ENSNGAT00000003236	ENSMUGT00000020209	Pob_R000707	ENSCLAT00000001276	ENSDORT00000013452
OG0004622	Syt10-201	ENSCPOT00000006987	ENSFDAT00000009293	ENSODET00000024111	ENST00000228567	ENSSTOT00000025695	ENSJJAT00000024510	ENSMUST00000029441	ENSRNOT00000019406	ENSNGAT00000018208	ENSMUGT00000025821	Pob_R021120	ENSCLAT00000000710	ENSDORT00000000019
OG0004623	Agbl4-202	ENSCPOT00000014013	ENSFDAT00000011893	ENSODET00000013089	ENST00000371839	ENSSTOT00000038452	ENSJJAT00000010459	ENSMUST00000097920	ENSRNOT00000010548	ENSNGAT00000014160	ENSMUGT00000022913	Pob_R020125	ENSCLAT00000009847	ENSDORT00000028399
OG0004624	Ipo8-201	ENSCPOT00000048174	ENSFDAT00000005188	ENSODET00000006465	ENST00000256079	ENSSTOT00000015516	ENSJJAT00000027217	ENSMUST00000048418	ENSRNOT00000079695	ENSNGAT00000001471	ENSMUGT00000001406	Pob_R006364	ENSCLAT00000003662	ENSDORT00000031286
OG0004625	Frmpd4-204	ENSCPOT00000032884	ENSFDAT00000016984	ENSODET00000008213	ENST00000380682	ENSSTOT00000039068	ENSJJAT00000021229	ENSMUST00000112149	ENSRNOT00000039796	ENSNGAT00000014876	ENSMUGT00000023888	Pob_R007199	ENSCLAT00000002267	ENSDORT00000007576
OG0004627	Gtf2f1-201	ENSCPOT00000012753	ENSFDAT00000021134	ENSODET00000020459	ENST00000394456	ENSSTOT00000019739	ENSJJAT00000020583	ENSMUST00000002733	ENSRNOT00000073683	ENSNGAT00000030991	ENSMUGT00000008242	Pob_R020647	ENSCLAT00000012866	ENSDORT00000002445
OG0004628	Trim66-203	ENSCPOT00000007675	ENSFDAT00000025132	ENSODET00000001920	ENST00000646038	ENSSTOT00000001208	ENSJJAT00000031578	ENSMUST00000106741	ENSRNOT00000019368	ENSNGAT00000008185	ENSMUGT00000027765	Pob_R001349	ENSCLAT00000024433	ENSDORT00000032235
OG0004629	Sash1-201	ENSCPOT00000039876	ENSFDAT00000007988	ENSODET00000003807	ENST00000367467	ENSSTOT00000031964	ENSJJAT00000011110	ENSMUST00000015449	ENSRNOT00000017688	NA	ENSMUGT00000020089	Pob_R008897	ENSCLAT00000004819	ENSDORT00000036904
OG0004630	Tinag-201	ENSCPOT00000002945	ENSFDAT00000009397	ENSODET00000001896	ENST00000259782	ENSSTOT00000011231	ENSJJAT00000011249	ENSMUST00000034911	ENSRNOT00000088487	ENSNGAT00000012708	ENSMUGT00000026255	Pob_R003454	ENSCLAT00000018155	ENSDORT00000011595
OG0004631	Prkaa2-201	ENSCPOT00000010059	ENSFDAT00000028245	ENSODET00000015386	ENST00000371244	ENSSTOT00000010329	ENSJJAT00000022020	ENSMUST00000030243	ENSRNOT00000010680	ENSNGAT00000001078	ENSMUGT00000000565	Pob_R020184	ENSCLAT00000007920	ENSDORT00000009718
OG0004632	Tmem18-201	ENSCPOT00000012642	ENSFDAT00000023829	ENSODET00000000316	ENST00000405941	ENSSTOT00000026352	ENSJJAT00000024406	ENSMUST00000057151	ENSRNOT00000006836	ENSNGAT00000029922	ENSMUGT00000000176	Pob_R011776	ENSCLAT00000002336	ENSDORT00000001854
OG0004633	Lgi1-207	ENSCPOT00000048241	ENSFDAT00000012547	ENSODET00000021884	ENST00000371418	ENSSTOT00000032075	ENSJJAT00000019974	ENSMUST00000198518	ENSRNOT00000020411	ENSNGAT00000011451	ENSMUGT00000021561	Pob_R001857	ENSCLAT00000005397	ENSDORT00000030402
OG0004635	Bclaf3-202	ENSCPOT00000008773	ENSFDAT00000022008	ENSODET00000025055	ENST00000379682	ENSSTOT00000034432	NA	ENSMUST00000112464	ENSRNOT00000006867	ENSNGAT00000019732	ENSMUGT00000006748	Pob_R007078	ENSCLAT00000002235	ENSDORT00000007989
OG0004636	Maip1-201	ENSCPOT00000003844	ENSFDAT00000017280	ENSODET00000012185	ENST00000295079	ENSSTOT00000019648	ENSJJAT00000030889	ENSMUST00000027114	ENSRNOT00000021533	ENSNGAT00000016713	ENSMUGT00000037461	Pob_R004544	ENSCLAT00000017513	ENSDORT00000012568
OG0004637	Mthfsd-202	ENSCPOT00000038856	ENSFDAT00000009926	ENSODET00000004656	ENST00000360900	ENSSTOT00000013770	ENSJJAT00000017716	ENSMUST00000116415	ENSRNOT00000071373	ENSNGAT00000002238	NA	Pob_R005625	ENSCLAT00000000814	NA
OG0004638	Stap2-201	ENSCPOT00000023225	ENSFDAT00000014645	ENSODET00000020682	ENST00000600324	ENSSTOT00000022704	ENSJJAT00000025119	ENSMUST00000043785	ENSRNOT00000075121	ENSNGAT00000028146	ENSMUGT00000005847	Pob_R020606	ENSCLAT00000012967	ENSDORT00000012387
OG0004639	Slc6a1-201	ENSCPOT00000028073	ENSFDAT00000021641	ENSODET00000003516	ENST00000644803	ENSSTOT00000007594	ENSJJAT00000016459	ENSMUST00000032454	ENSRNOT00000009705	ENSNGAT00000019920	ENSMUGT00000008027	Pob_R004947	ENSCLAT00000007115	ENSDORT00000016380
OG0004640	Trpm2-203	ENSCPOT00000027695	ENSFDAT00000028105	ENSODET00000017910	ENST00000397932	ENSSTOT00000026474	ENSJJAT00000029567	ENSMUST00000105401	ENSRNOT00000001631	ENSNGAT00000020157	ENSMUGT00000023266	Pob_R017438	ENSCLAT00000010235	ENSDORT00000032999
OG0004642	Gsc-201	ENSCPOT00000024980	ENSFDAT00000006369	ENSODET00000011912	ENST00000238558	ENSSTOT00000016178	ENSJJAT00000017535	ENSMUST00000021513	ENSRNOT00000014204	ENSNGAT00000010298	ENSMUGT00000020030	Pob_R000062	ENSCLAT00000017198	ENSDORT00000031877
OG0004643	Clk1-201	ENSCPOT00000027444	ENSFDAT00000020078	ENSODET00000012323	ENST00000434813	ENSSTOT00000009576	ENSJJAT00000031653	ENSMUST00000034868	ENSRNOT00000030934	ENSNGAT00000012499	ENSMUGT00000015681	Pob_R004535	ENSCLAT00000016843	ENSDORT00000007387
OG0004644	Pkp2-201	ENSCPOT00000012457	ENSFDAT00000020962	ENSODET00000006671	ENST00000070846	ENSSTOT00000042170	ENSJJAT00000017683	ENSMUST00000039408	ENSRNOT00000002498	ENSNGAT00000004504	ENSMUGT00000017775	Pob_R009888	ENSCLAT00000000780	ENSDORT00000012526
OG0004645	Arhgap22-202	ENSCPOT00000015491	ENSFDAT00000019968	ENSODET00000004191	ENST00000417912	ENSSTOT00000019888	ENSJJAT00000029348	ENSMUST00000111956	ENSRNOT00000082208	ENSNGAT00000032081	ENSMUGT00000016799	Pob_R017071	ENSCLAT00000000535	ENSDORT00000027284
OG0004646	Mboat2-202	ENSCPOT00000036502	ENSFDAT00000026118	ENSODET00000000424	ENST00000305997	ENSSTOT00000034225	ENSJJAT00000013426	ENSMUST00000110942	ENSRNOT00000082657	ENSNGAT00000006153	ENSMUGT00000022126	Pob_R002342	ENSCLAT00000002576	ENSDORT00000033937
OG0004647	Car8-201	ENSCPOT00000020145	ENSFDAT00000003309	ENSODET00000003086	ENST00000317995	ENSSTOT00000008128	ENSJJAT00000000437	ENSMUST00000066674	ENSRNOT00000007802	ENSNGAT00000001521	ENSMUGT00000006882	Pob_R016304	ENSCLAT00000002331	ENSDORT00000007914
OG0004648	Nuak1-201	ENSCPOT00000041724	ENSFDAT00000020866	ENSODET00000015304	ENST00000261402	ENSSTOT00000023353	ENSJJAT00000026584	ENSMUST00000020220	ENSRNOT00000010636	ENSNGAT00000014771	ENSMUGT00000036214	Pob_R010943	ENSCLAT00000015077	ENSDORT00000014495
OG0004649	Hace1-201	ENSCPOT00000001079	ENSFDAT00000009546	ENSODET00000016851	ENST00000262903	ENSSTOT00000038323	ENSJJAT00000016264	ENSMUST00000037044	ENSRNOT00000000365	ENSNGAT00000023009	ENSMUGT00000034707	Pob_R017269	ENSCLAT00000024990	ENSDORT00000012055
OG0004650	Tyw5-209	ENSCPOT00000041861	ENSFDAT00000029432	ENSODET00000013472	ENST00000354611	ENSSTOT00000010560	ENSJJAT00000024491	ENSMUST00000162686	ENSRNOT00000013502	ENSNGAT00000030133	ENSMUGT00000037457	Pob_R004545	ENSCLAT00000017655	ENSDORT00000012567
OG0004651	Zc2hc1b-201	ENSCPOT00000020516	ENSFDAT00000029046	ENSODET00000013976	ENST00000237275	ENSSTOT00000012896	ENSJJAT00000031239	ENSMUST00000019954	ENSRNOT00000081112	ENSNGAT00000025473	ENSMUGT00000034782	Pob_R005240	ENSCLAT00000019540	ENSDORT00000026837
OG0004652	D1Ertd622e-201	ENSCPOT00000034164	ENSFDAT00000030264	ENSODET00000019069	ENST00000319933	ENSSTOT00000005677	ENSJJAT00000005992	ENSMUST00000053033	ENSRNOT00000045749	ENSNGAT00000026212	ENSMUGT00000033820	Pob_R000492	ENSCLAT00000019356	ENSDORT00000033743
OG0004653	Ocrl-201	ENSCPOT00000013744	ENSFDAT00000010947	ENSODET00000016945	ENST00000371113	ENSSTOT00000016126	ENSJJAT00000030709	ENSMUST00000001202	ENSRNOT00000082363	ENSNGAT00000022999	ENSMUGT00000024736	Pob_R001402	ENSCLAT00000002426	ENSDORT00000004474
OG0004654	Ulk1-211	ENSCPOT00000041102	ENSFDAT00000028010	ENSODET00000011856	ENST00000321867	ENSSTOT00000011232	ENSJJAT00000020610	ENSMUST00000200299	ENSRNOT00000056790	ENSNGAT00000009239	ENSMUGT00000001903	Pob_R000733	ENSCLAT00000015209	ENSDORT00000034093
OG0004655	Ecpas-202	ENSCPOT00000032619	ENSFDAT00000008791	ENSODET00000000349	ENST00000259335	ENSSTOT00000001019	ENSJJAT00000021743	ENSMUST00000102889	ENSRNOT00000019959	ENSNGAT00000030353	ENSMUGT00000001146	Pob_R013787	ENSCLAT00000019757	NA
OG0004656	Yars2-201	ENSCPOT00000015425	ENSFDAT00000029653	ENSODET00000008696	ENST00000324868	ENSSTOT00000043027	ENSJJAT00000000839	ENSMUST00000059955	ENSRNOT00000034902	ENSNGAT00000028368	ENSMUGT00000017816	Pob_R009886	ENSCLAT00000002831	ENSDORT00000011489
OG0004657	Kidins220-201	ENSCPOT00000027332	ENSFDAT00000025221	ENSODET00000000500	ENST00000256707	ENSSTOT00000013247	ENSJJAT00000018279	ENSMUST00000066652	ENSRNOT00000066593	ENSNGAT00000015863	ENSMUGT00000022470	Pob_R002341	ENSCLAT00000002625	ENSDORT00000014820
OG0004658	Qk-204	ENSCPOT00000003468	ENSFDAT00000009832	ENSODET00000010052	ENST00000361752	ENSSTOT00000009112	ENSJJAT00000029402	ENSMUST00000233645	ENSRNOT00000086441	ENSNGAT00000012028	NA	Pob_R017317	NA	ENSDORT00000008151
OG0004659	Arfgef3-202	ENSCPOT00000006579	ENSFDAT00000009725	ENSODET00000011432	ENST00000251691	ENSSTOT00000025052	ENSJJAT00000009765	ENSMUST00000215836	ENSRNOT00000015927	ENSNGAT00000012381	ENSMUGT00000018629	Pob_R021249	ENSCLAT00000019755	ENSDORT00000000558
OG0004660	Bmpr1a-201	ENSCPOT00000022070	ENSFDAT00000020204	ENSODET00000015699	ENST00000372037	ENSSTOT00000015846	ENSJJAT00000028194	ENSMUST00000049005	ENSRNOT00000079554	ENSNGAT00000021362	ENSMUGT00000018398	Pob_R003505	ENSCLAT00000000997	ENSDORT00000009762
OG0004661	Tmem9b-201	ENSCPOT00000046217	ENSFDAT00000004087	NA	ENST00000534025	ENSSTOT00000002497	ENSJJAT00000018820	ENSMUST00000033333	ENSRNOT00000018309	ENSNGAT00000024513	ENSMUGT00000027558	NA	ENSCLAT00000024788	ENSDORT00000029310
OG0004662	Ddc-201	ENSCPOT00000005419	ENSFDAT00000002537	ENSODET00000022047	ENST00000357936	ENSSTOT00000003603	ENSJJAT00000029055	ENSMUST00000066237	ENSRNOT00000005851	ENSNGAT00000016761	ENSMUGT00000024179	Pob_R020772	ENSCLAT00000018990	ENSDORT00000015502
OG0004663	Chga-201	ENSCPOT00000014595	ENSFDAT00000014492	ENSODET00000011240	ENST00000216492	ENSSTOT00000014412	ENSJJAT00000016304	ENSMUST00000021610	ENSRNOT00000090857	ENSNGAT00000024354	ENSMUGT00000024177	Pob_R001111	ENSCLAT00000014092	ENSDORT00000035676
OG0004664	Id2-203	ENSCPOT00000024205	ENSFDAT00000020600	ENSODET00000000597	ENST00000234091	ENSSTOT00000024474	ENSJJAT00000001618	ENSMUST00000222667	ENSRNOT00000085925	ENSNGAT00000023339	ENSMUGT00000022482	Pob_R002340	ENSCLAT00000002636	ENSDORT00000014814
OG0004665	Dnm1l-207	ENSCPOT00000015422	ENSFDAT00000025605	ENSODET00000006341	ENST00000553257	ENSSTOT00000011910	ENSJJAT00000029964	ENSMUST00000230980	ENSRNOT00000002478	ENSNGAT00000016171	ENSMUGT00000017905	Pob_R009885	ENSCLAT00000003644	ENSDORT00000011488
OG0004667	Mppe1-201	ENSCPOT00000038949	ENSFDAT00000021133	ENSODET00000001027	ENST00000588072	ENSSTOT00000011786	ENSJJAT00000017484	ENSMUST00000073054	ENSRNOT00000025164	ENSNGAT00000028955	ENSMUGT00000005499	Pob_R008171	ENSCLAT00000017935	ENSDORT00000008844
OG0004668	Rnf144a-201	ENSCPOT00000041459	ENSFDAT00000023876	ENSODET00000000606	ENST00000320892	ENSSTOT00000027240	ENSJJAT00000024701	ENSMUST00000020971	ENSRNOT00000009877	ENSNGAT00000024314	ENSMUGT00000012462	Pob_R011755	ENSCLAT00000002874	ENSDORT00000028003
OG0004669	Tub-201	ENSCPOT00000045940	ENSFDAT00000018713	ENSODET00000002073	ENST00000305253	ENSSTOT00000005866	ENSJJAT00000025356	ENSMUST00000033341	ENSRNOT00000074636	ENSNGAT00000009012	ENSMUGT00000035462	Pob_R001343	ENSCLAT00000024406	ENSDORT00000003540
OG0004670	Sdr42e1-201	ENSCPOT00000032623	ENSFDAT00000005992	ENSODET00000000449	ENST00000328945	ENSSTOT00000027460	ENSJJAT00000027513	ENSMUST00000037955	ENSRNOT00000079760	ENSNGAT00000016405	ENSMUGT00000026530	Pob_R017452	ENSCLAT00000001684	ENSDORT00000007289
OG0004671	Rsad2-201	ENSCPOT00000008182	ENSFDAT00000010770	ENSODET00000000628	ENST00000382040	ENSSTOT00000006144	ENSJJAT00000017654	ENSMUST00000020970	ENSRNOT00000010092	ENSNGAT00000026985	ENSMUGT00000012440	Pob_R011756	ENSCLAT00000003050	ENSDORT00000035346
OG0004672	Btbd19-209	ENSCPOT00000046965	ENSFDAT00000018456	ENSODET00000013127	ENST00000450269	ENSSTOT00000025340	ENSJJAT00000012385	ENSMUST00000183310	ENSRNOT00000067675	ENSNGAT00000022051	ENSMUGT00000031959	Pob_R007670	ENSCLAT00000012590	ENSDORT00000033346
OG0004673	Gpbar1-201	ENSCPOT00000002154	ENSFDAT00000029798	ENSODET00000027152	ENST00000479077	ENSSTOT00000012946	ENSJJAT00000000911	ENSMUST00000077985	ENSRNOT00000089698	ENSNGAT00000026765	ENSMUGT00000003389	Pob_R012559	ENSCLAT00000012335	ENSDORT00000025000
OG0004674	Cdcp2-202	ENSCPOT00000011826	ENSFDAT00000002116	ENSODET00000017524	ENST00000530059	ENSSTOT00000010946	ENSJJAT00000008691	ENSMUST00000221740	ENSRNOT00000012427	ENSNGAT00000030528	ENSMUGT00000037138	Pob_R020167	ENSCLAT00000008260	ENSDORT00000002286
OG0004675	Tbc1d9b-202	ENSCPOT00000011400	ENSFDAT00000025512	ENSODET00000009858	ENST00000356834	ENSSTOT00000013671	ENSJJAT00000015679	ENSMUST00000101270	ENSRNOT00000043085	ENSNGAT00000027192	ENSMUGT00000032999	Pob_R013544	ENSCLAT00000015750	ENSDORT00000014854
OG0004676	Klhl36-201	ENSCPOT00000047114	ENSFDAT00000018932	ENSODET00000006087	ENST00000564996	ENSSTOT00000021619	ENSJJAT00000008503	ENSMUST00000034287	ENSRNOT00000022091	ENSNGAT00000027376	ENSMUGT00000010883	Pob_R005612	ENSCLAT00000001257	ENSDORT00000010709
OG0004677	Afdn-210	ENSCPOT00000042978	ENSFDAT00000029839	ENSODET00000001796	ENST00000400822	ENSSTOT00000035017	ENSJJAT00000012898	ENSMUST00000137784	ENSRNOT00000032667	ENSNGAT00000015525	ENSMUGT00000001924	Pob_R017302	ENSCLAT00000004306	ENSDORT00000035490
OG0004678	4930505A04Rik-201	ENSCPOT00000013625	ENSFDAT00000009621	ENSODET00000000745	ENST00000398634	ENSSTOT00000013245	ENSJJAT00000020836	ENSMUST00000041763	ENSRNOT00000034584	ENSNGAT00000028344	ENSMUGT00000018240	Pob_R020105	ENSCLAT00000012890	ENSDORT00000014547
OG0004679	Ddx54-201	ENSCPOT00000022935	ENSFDAT00000025319	ENSODET00000020409	ENST00000314045	ENSSTOT00000004087	ENSJJAT00000019287	ENSMUST00000031598	ENSRNOT00000001859	ENSNGAT00000028142	ENSMUGT00000020290	Pob_R000840	ENSCLAT00000015807	ENSDORT00000003399
OG0004680	Kdelc2-201	ENSCPOT00000006005	ENSFDAT00000022068	ENSODET00000014059	ENST00000323468	ENSSTOT00000020599	ENSJJAT00000006175	ENSMUST00000037853	ENSRNOT00000009497	ENSNGAT00000006619	ENSMUGT00000009310	Pob_R016048	ENSCLAT00000019829	ENSDORT00000005131
OG0004681	Myom1-202	ENSCPOT00000048366	ENSFDAT00000009344	ENSODET00000009201	ENST00000356443	ENSSTOT00000005837	ENSJJAT00000020274	ENSMUST00000073211	ENSRNOT00000085362	ENSNGAT00000032293	ENSMUGT00000017093	Pob_R006163	ENSCLAT00000014488	ENSDORT00000009807
OG0004682	Epb41l3-202	ENSCPOT00000039681	ENSFDAT00000025863	ENSODET00000010144	ENST00000341928	ENSSTOT00000020002	ENSJJAT00000021403	ENSMUST00000112680	ENSRNOT00000022849	ENSNGAT00000027143	ENSMUGT00000022553	Pob_R006154	ENSCLAT00000013455	ENSDORT00000025478
OG0004683	Ndc1-204	ENSCPOT00000000737	ENSFDAT00000020826	ENSODET00000009918	ENST00000371429	ENSSTOT00000002609	ENSJJAT00000013359	ENSMUST00000139560	ENSRNOT00000014275	ENSNGAT00000012987	ENSMUGT00000020963	Pob_R020160	ENSCLAT00000016387	ENSDORT00000008808
OG0004684	Cnot6-203	ENSCPOT00000047069	ENSFDAT00000003785	ENSODET00000009539	ENST00000261951	ENSSTOT00000002806	ENSJJAT00000014464	ENSMUST00000145353	ENSRNOT00000078960	ENSNGAT00000009979	ENSMUGT00000036384	Pob_R013539	ENSCLAT00000015391	ENSDORT00000027278
OG0004685	Erlec1-201	ENSCPOT00000019812	ENSFDAT00000005035	ENSODET00000001623	ENST00000185150	ENSSTOT00000008503	ENSJJAT00000021889	ENSMUST00000073192	ENSRNOT00000050321	ENSNGAT00000004927	ENSMUGT00000022509	Pob_R020108	ENSCLAT00000008102	ENSDORT00000011022
OG0004686	Rita1-201	ENSCPOT00000041397	ENSFDAT00000017528	ENSODET00000016887	ENST00000552495	ENSSTOT00000004090	ENSJJAT00000016631	ENSMUST00000031599	ENSRNOT00000057242	ENSNGAT00000025449	ENSMUGT00000020322	Pob_R000839	ENSCLAT00000024005	ENSDORT00000025526
OG0004688	Cc2d1b-201	ENSCPOT00000005122	ENSFDAT00000028566	ENSODET00000008131	ENST00000371586	ENSSTOT00000031686	ENSJJAT00000018749	ENSMUST00000030320	ENSRNOT00000011670	ENSNGAT00000023624	ENSMUGT00000019901	Pob_R020141	ENSCLAT00000009064	ENSDORT00000005946
OG0004689	Aacs-201	ENSCPOT00000007517	ENSFDAT00000020101	ENSODET00000012186	ENST00000316519	ENSSTOT00000014715	ENSJJAT00000018167	ENSMUST00000031445	ENSRNOT00000001292	ENSNGAT00000029945	ENSMUGT00000026669	Pob_R000935	ENSCLAT00000011139	ENSDORT00000004583
OG0004690	Ercc6-201	ENSCPOT00000009570	ENSFDAT00000027521	ENSODET00000002938	ENST00000355832	ENSSTOT00000003205	ENSJJAT00000016555	ENSMUST00000066807	ENSRNOT00000088529	ENSNGAT00000031278	ENSMUGT00000037076	Pob_R017078	ENSCLAT00000001147	ENSDORT00000002060
OG0004691	Tpcn1-201	ENSCPOT00000005508	ENSFDAT00000027935	ENSODET00000019475	ENST00000541517	ENSSTOT00000001991	ENSJJAT00000010719	ENSMUST00000046426	ENSRNOT00000079639	ENSNGAT00000023237	ENSMUGT00000020431	Pob_R000837	ENSCLAT00000016073	ENSDORT00000036263
OG0004693	Hsd17b2-201	ENSCPOT00000031478	ENSFDAT00000025923	ENSODET00000000524	ENST00000199936	ENSSTOT00000025983	ENSJJAT00000027482	ENSMUST00000034304	ENSRNOT00000018795	ENSNGAT00000018985	ENSMUGT00000026516	Pob_R017451	ENSCLAT00000001600	ENSDORT00000028807
OG0004695	Gramd4-201	ENSCPOT00000013006	ENSFDAT00000018868	ENSODET00000020284	ENST00000361034	ENSSTOT00000026313	ENSJJAT00000029068	ENSMUST00000088931	ENSRNOT00000022746	ENSNGAT00000017257	ENSMUGT00000000485	Pob_R021084	ENSCLAT00000025148	ENSDORT00000014025
OG0004696	Ubxn2b-201	ENSCPOT00000022716	ENSFDAT00000012215	ENSODET00000008310	ENST00000399598	ENSSTOT00000022746	ENSJJAT00000021409	ENSMUST00000029907	ENSRNOT00000012551	ENSNGAT00000018426	ENSMUGT00000001352	Pob_R016310	ENSCLAT00000016700	ENSDORT00000005859
OG0004697	Ramp3-201	ENSCPOT00000013491	ENSFDAT00000022390	ENSODET00000018937	ENST00000496212	ENSSTOT00000025105	ENSJJAT00000011880	ENSMUST00000045374	ENSRNOT00000086468	ENSNGAT00000031844	ENSMUGT00000022709	Pob_R008354	ENSCLAT00000008229	ENSDORT00000030384
OG0004698	Myof-211	ENSCPOT00000009956	ENSFDAT00000009266	ENSODET00000006549	ENST00000359263	ENSSTOT00000031236	ENSJJAT00000022698	ENSMUST00000226068	ENSRNOT00000089456	ENSNGAT00000017061	ENSMUGT00000025825	Pob_R001864	ENSCLAT00000011641	ENSDORT00000014716
OG0004699	Mtcl1-201	ENSCPOT00000037851	ENSFDAT00000020372	ENSODET00000008755	ENST00000306329	ENSSTOT00000030207	ENSJJAT00000029604	ENSMUST00000086693	ENSRNOT00000050012	ENSNGAT00000029753	ENSMUGT00000010229	Pob_R006145	ENSCLAT00000015926	ENSDORT00000023151
OG0004700	Sdsl-201	ENSCPOT00000011337	ENSFDAT00000027636	ENSODET00000019094	ENST00000345635	ENSSTOT00000015900	ENSJJAT00000016840	ENSMUST00000031594	ENSRNOT00000001882	ENSNGAT00000014687	ENSMUGT00000020741	Pob_R000833	ENSCLAT00000020819	ENSDORT00000027779
OG0004701	Hmg20b-201	ENSCPOT00000010875	ENSFDAT00000016057	ENSODET00000020096	ENST00000333651	ENSSTOT00000020788	ENSJJAT00000018042	ENSMUST00000020454	ENSRNOT00000028002	ENSNGAT00000029208	ENSMUGT00000014123	Pob_R020573	ENSCLAT00000017696	ENSDORT00000035828
OG0004702	Chst11-201	ENSCPOT00000039773	ENSFDAT00000030520	ENSODET00000015857	ENST00000303694	ENSSTOT00000008434	ENSJJAT00000026968	ENSMUST00000040110	ENSRNOT00000012017	ENSNGAT00000022268	ENSMUGT00000027698	Pob_R010951	ENSCLAT00000010814	ENSDORT00000013660
OG0004703	Nmbr-201	ENSCPOT00000001729	ENSFDAT00000003229	ENSODET00000011044	ENST00000258042	ENSSTOT00000006841	ENSJJAT00000019717	ENSMUST00000020015	ENSRNOT00000016215	ENSNGAT00000002524	ENSMUGT00000033305	Pob_R008068	ENSCLAT00000022937	ENSDORT00000012980
OG0004704	Prima1-201	ENSCPOT00000037923	ENSFDAT00000030101	ENSODET00000015567	ENST00000393140	ENSSTOT00000012871	ENSJJAT00000026778	ENSMUST00000074416	ENSRNOT00000011906	ENSNGAT00000018458	ENSMUGT00000008233	Pob_R001105	ENSCLAT00000019865	ENSDORT00000015735
OG0004707	Hectd3-201	ENSCPOT00000013114	ENSFDAT00000018796	ENSODET00000011706	ENST00000372172	ENSSTOT00000006487	ENSJJAT00000023714	ENSMUST00000050067	ENSRNOT00000024737	ENSNGAT00000031821	ENSMUGT00000032008	Pob_R007672	ENSCLAT00000009351	ENSDORT00000010561
OG0004708	Myo10-202	ENSCPOT00000048277	ENSFDAT00000018864	ENSODET00000001213	ENST00000274203	ENSSTOT00000004875	ENSJJAT00000016572	ENSMUST00000110457	ENSRNOT00000065897	ENSNGAT00000016690	ENSMUGT00000009387	Pob_R002242	ENSCLAT00000021377	ENSDORT00000034493
OG0004709	Mgat4b-201	ENSCPOT00000046683	ENSFDAT00000022832	ENSODET00000009047	ENST00000337755	ENSSTOT00000015703	ENSJJAT00000026820	ENSMUST00000041725	ENSRNOT00000004323	ENSNGAT00000014164	ENSMUGT00000033052	Pob_R013548	ENSCLAT00000020606	ENSDORT00000007020
OG0004711	Dhx37-201	ENSCPOT00000027846	ENSFDAT00000012872	ENSODET00000013608	ENST00000308736	ENSSTOT00000030724	ENSJJAT00000027220	ENSMUST00000169485	ENSRNOT00000030823	ENSNGAT00000018226	ENSMUGT00000026617	Pob_R000933	ENSCLAT00000015205	ENSDORT00000012966
OG0004713	Prdm1-201	ENSCPOT00000014206	ENSFDAT00000018065	ENSODET00000017420	ENST00000648754	ENSSTOT00000016508	ENSJJAT00000029828	ENSMUST00000039174	ENSRNOT00000076541	ENSNGAT00000030268	ENSMUGT00000015052	Pob_R017264	ENSCLAT00000017429	ENSDORT00000014236
OG0004714	Slc25a14-202	ENSCPOT00000006701	ENSFDAT00000030482	ENSODET00000017178	ENST00000339231	ENSSTOT00000015383	NA	ENSMUST00000114936	ENSRNOT00000009637	ENSNGAT00000023430	NA	Pob_R015515	ENSCLAT00000004114	ENSDORT00000002379
OG0004715	Fam118a-201	ENSCPOT00000013380	ENSFDAT00000028662	ENSODET00000021167	ENST00000216214	ENSSTOT00000001170	ENSJJAT00000025431	ENSMUST00000023069	ENSRNOT00000044274	ENSNGAT00000015912	ENSMUGT00000000532	Pob_R021070	ENSCLAT00000024801	ENSDORT00000010363
OG0004716	Vil1-201	ENSCPOT00000027636	ENSFDAT00000013533	ENSODET00000013332	ENST00000248444	ENSSTOT00000024820	ENSJJAT00000021107	ENSMUST00000027366	ENSRNOT00000021432	ENSNGAT00000009022	ENSMUGT00000003783	Pob_R012566	ENSCLAT00000012369	ENSDORT00000014839
OG0004717	Eif3f-201	ENSCPOT00000012605	ENSFDAT00000028892	ENSODET00000002026	ENST00000309828	ENSSTOT00000015930	ENSJJAT00000028975	ENSMUST00000033342	ENSRNOT00000021017	ENSNGAT00000032553	ENSMUGT00000035458	Pob_R001342	ENSCLAT00000025005	ENSDORT00000011785
OG0004718	Amh-201	ENSCPOT00000020875	ENSFDAT00000010764	ENSODET00000018300	ENST00000221496	ENSSTOT00000024918	ENSJJAT00000029709	ENSMUST00000036016	ENSRNOT00000026220	ENSNGAT00000028626	ENSMUGT00000018956	Pob_R020543	ENSCLAT00000010986	ENSDORT00000014447
OG0004719	Gna15-201	ENSCPOT00000005028	ENSFDAT00000015443	ENSODET00000019336	ENST00000262958	ENSSTOT00000027316	ENSJJAT00000016720	ENSMUST00000043709	ENSRNOT00000007202	ENSNGAT00000029269	ENSMUGT00000013812	Pob_R020583	ENSCLAT00000014316	ENSDORT00000008493
OG0004720	Caprin2-202	ENSCPOT00000006691	ENSFDAT00000025420	ENSODET00000007427	ENST00000298892	ENSSTOT00000004702	ENSJJAT00000022729	ENSMUST00000111569	ENSRNOT00000073927	NA	ENSMUGT00000001218	Pob_R006363	ENSCLAT00000002127	ENSDORT00000012638
OG0004721	Lrp8-209	ENSCPOT00000011622	ENSFDAT00000023192	ENSODET00000008634	ENST00000306052	ENSSTOT00000022239	ENSJJAT00000015879	ENSMUST00000143601	ENSRNOT00000017575	ENSNGAT00000012623	ENSMUGT00000020833	Pob_R020157	ENSCLAT00000020393	ENSDORT00000028305
OG0004722	Llgl2-212	ENSCPOT00000004681	ENSFDAT00000029228	ENSODET00000013555	ENST00000392550	ENSSTOT00000012903	ENSJJAT00000013947	ENSMUST00000177736	ENSRNOT00000080714	ENSNGAT00000029295	ENSMUGT00000031316	Pob_R004250	ENSCLAT00000005271	ENSDORT00000035316
OG0004723	Dph2-201	ENSCPOT00000007567	ENSFDAT00000015549	ENSODET00000003464	ENST00000255108	ENSSTOT00000002597	ENSJJAT00000024330	ENSMUST00000030265	ENSRNOT00000026739	ENSNGAT00000025991	ENSMUGT00000028467	Pob_R007654	ENSCLAT00000005217	ENSDORT00000005470
OG0004724	Slc37a1-201	ENSCPOT00000011728	ENSFDAT00000019188	ENSODET00000018622	ENST00000352133	ENSSTOT00000023684	ENSJJAT00000010538	ENSMUST00000165149	ENSRNOT00000001544	ENSNGAT00000029792	ENSMUGT00000010841	Pob_R011933	ENSCLAT00000008768	ENSDORT00000010442
OG0004725	Slc39a3-201	ENSCPOT00000031792	ENSFDAT00000027693	ENSODET00000019595	ENST00000545664	ENSSTOT00000008397	ENSJJAT00000017434	ENSMUST00000059551	ENSRNOT00000073221	ENSNGAT00000028118	ENSMUGT00000018617	Pob_R020555	ENSCLAT00000000079	ENSDORT00000028223
OG0004726	T-201	ENSCPOT00000001377	ENSFDAT00000013855	ENSODET00000003114	ENST00000296946	ENSSTOT00000025381	ENSJJAT00000029097	ENSMUST00000074667	ENSRNOT00000016471	ENSNGAT00000021214	ENSMUGT00000037299	Pob_R017313	ENSCLAT00000003766	ENSDORT00000012736
OG0004728	Tsg101-201	ENSCPOT00000042174	ENSFDAT00000017341	ENSODET00000015149	ENST00000251968	ENSSTOT00000025168	ENSJJAT00000020859	ENSMUST00000014546	ENSRNOT00000018194	ENSNGAT00000018046	ENSMUGT00000017116	Pob_R012984	ENSCLAT00000025255	ENSDORT00000013773
OG0004729	Tmprss11e-201	ENSCPOT00000012929	ENSFDAT00000009685	ENSODET00000002344	ENST00000305363	ENSSTOT00000023891	ENSJJAT00000012092	ENSMUST00000161306	ENSRNOT00000036948	ENSNGAT00000009468	ENSMUGT00000035098	Pob_R003226	ENSCLAT00000004573	ENSDORT00000001199
OG0004730	Chpf-201	ENSCPOT00000025758	ENSFDAT00000026192	ENSODET00000008656	ENST00000243776	ENSSTOT00000012410	ENSJJAT00000018333	ENSMUST00000079205	ENSRNOT00000027165	ENSNGAT00000030784	ENSMUGT00000006781	Pob_R002731	ENSCLAT00000010540	ENSDORT00000002693
OG0004731	Pold2-201	ENSCPOT00000026027	ENSFDAT00000010262	ENSODET00000019773	ENST00000610533	ENSSTOT00000002711	ENSJJAT00000015823	ENSMUST00000102922	ENSRNOT00000019288	ENSNGAT00000031046	ENSMUGT00000032249	Pob_R008371	ENSCLAT00000007351	ENSDORT00000005386
OG0004733	Dennd5b-201	ENSCPOT00000005576	ENSFDAT00000029352	ENSODET00000006678	ENST00000536562	ENSSTOT00000007429	ENSJJAT00000018138	ENSMUST00000111557	ENSRNOT00000071407	ENSNGAT00000000984	ENSMUGT00000001045	Pob_R006360	ENSCLAT00000005967	ENSDORT00000027541
OG0004735	Coq10b-201	ENSCPOT00000002707	ENSFDAT00000010355	ENSODET00000011449	ENST00000263960	ENSSTOT00000036821	ENSJJAT00000026321	ENSMUST00000027125	ENSRNOT00000040461	ENSNGAT00000031483	ENSMUGT00000011526	Pob_R004558	ENSCLAT00000025543	ENSDORT00000032040
OG0004736	Zyg11b-201	ENSCPOT00000013023	ENSFDAT00000029411	ENSODET00000009659	ENST00000294353	ENSSTOT00000008075	ENSJJAT00000000165	ENSMUST00000043616	ENSRNOT00000014436	ENSNGAT00000031652	ENSMUGT00000020076	Pob_R020150	ENSCLAT00000010245	ENSDORT00000028975
OG0004737	Fam84a-201	NA	ENSFDAT00000007251	ENSODET00000004229	ENST00000295092	NA	ENSJJAT00000016522	ENSMUST00000020926	ENSRNOT00000065531	ENSNGAT00000027740	ENSMUGT00000006522	Pob_R002376	ENSCLAT00000003348	ENSDORT00000026276
OG0004738	Adcy1-201	ENSCPOT00000002636	ENSFDAT00000021912	NA	ENST00000297323	ENSSTOT00000008726	ENSJJAT00000018354	ENSMUST00000020706	ENSRNOT00000088032	ENSNGAT00000021725	ENSMUGT00000022699	Pob_R008353	ENSCLAT00000007904	ENSDORT00000000827
OG0004739	Glis1-201	ENSCPOT00000009583	ENSFDAT00000018010	ENSODET00000007618	ENST00000628545	ENSSTOT00000027439	ENSJJAT00000014684	ENSMUST00000046005	ENSRNOT00000032433	ENSNGAT00000003801	ENSMUGT00000020909	Pob_R020159	ENSCLAT00000017921	ENSDORT00000007360
OG0004740	Atg7-202	ENSCPOT00000041833	ENSFDAT00000021761	ENSODET00000003063	ENST00000354449	ENSSTOT00000036691	ENSJJAT00000027201	ENSMUST00000169310	ENSRNOT00000067532	NA	ENSMUGT00000006052	Pob_R011171	ENSCLAT00000018368	ENSDORT00000026474
OG0004741	Eefsec-201	ENSCPOT00000024108	ENSFDAT00000014032	ENSODET00000003896	ENST00000254730	ENSSTOT00000024459	ENSJJAT00000026404	ENSMUST00000165242	ENSRNOT00000017323	ENSNGAT00000030987	ENSMUGT00000011716	Pob_R012180	ENSCLAT00000010192	ENSDORT00000000264
OG0004742	Dmap1-201	ENSCPOT00000024642	ENSFDAT00000021348	ENSODET00000013207	ENST00000315913	ENSSTOT00000006163	ENSJJAT00000013486	ENSMUST00000102687	ENSRNOT00000026336	ENSNGAT00000000123	ENSMUGT00000031745	Pob_R007660	ENSCLAT00000019722	ENSDORT00000005988
OG0004743	Ppara-201	ENSCPOT00000001502	ENSFDAT00000014130	ENSODET00000020009	ENST00000262735	ENSSTOT00000010955	ENSJJAT00000026697	ENSMUST00000057979	ENSRNOT00000030082	ENSNGAT00000005708	ENSMUGT00000001181	Pob_R021077	ENSCLAT00000025442	ENSDORT00000003547
OG0004745	Jakmip1-202	ENSCPOT00000011686	ENSFDAT00000011974	ENSODET00000013904	ENST00000409021	ENSSTOT00000032341	ENSJJAT00000009612	ENSMUST00000121010	ENSRNOT00000006771	ENSNGAT00000000337	ENSMUGT00000033040	Pob_R008798	ENSCLAT00000015194	NA
OG0004746	Lhx5-201	ENSCPOT00000020090	ENSFDAT00000008050	ENSODET00000017520	ENST00000261731	ENSSTOT00000024890	ENSJJAT00000016774	ENSMUST00000031591	ENSRNOT00000001883	ENSNGAT00000019585	ENSMUGT00000020763	Pob_R000832	ENSCLAT00000021043	ENSDORT00000002123
OG0004747	Gtse1-201	ENSCPOT00000006119	ENSFDAT00000004280	ENSODET00000021775	ENST00000454366	ENSSTOT00000010986	ENSJJAT00000025523	ENSMUST00000170629	ENSRNOT00000022012	ENSNGAT00000016296	ENSMUGT00000001459	Pob_R021081	ENSCLAT00000025342	ENSDORT00000007454
OG0004748	Osbp-201	ENSCPOT00000005841	ENSFDAT00000015609	ENSODET00000002293	ENST00000263847	ENSSTOT00000027150	ENSJJAT00000013459	ENSMUST00000025590	ENSRNOT00000065411	ENSNGAT00000021643	ENSMUGT00000026098	Pob_R018647	ENSCLAT00000003741	ENSDORT00000000514
OG0004749	Lrrc42-201	ENSCPOT00000008810	ENSFDAT00000015540	ENSODET00000016890	ENST00000319223	ENSSTOT00000022902	ENSJJAT00000011620	ENSMUST00000030360	ENSRNOT00000013575	NA	ENSMUGT00000037143	Pob_R020164	ENSCLAT00000010116	ENSDORT00000024284
OG0004750	Adgrg2-202	ENSCPOT00000011182	ENSFDAT00000013163	ENSODET00000006264	ENST00000379869	ENSSTOT00000013931	ENSJJAT00000020169	ENSMUST00000112400	ENSRNOT00000040770	ENSNGAT00000013791	ENSMUGT00000008406	Pob_R007076	ENSCLAT00000000241	ENSDORT00000032283
OG0004751	Epha4-201	ENSCPOT00000011150	ENSFDAT00000011032	ENSODET00000010591	ENST00000281821	ENSSTOT00000003014	ENSJJAT00000027964	ENSMUST00000027451	ENSRNOT00000041689	ENSNGAT00000030218	ENSMUGT00000006195	Pob_R002738	ENSCLAT00000010386	ENSDORT00000004817
OG0004752	Uhrf1-201	ENSCPOT00000014026	ENSFDAT00000014964	ENSODET00000021367	ENST00000620565	ENSSTOT00000043184	ENSJJAT00000019793	ENSMUST00000001258	ENSRNOT00000075265	ENSNGAT00000030379	ENSMUGT00000006957	Pob_R020622	ENSCLAT00000000039	ENSDORT00000032117
OG0004753	Trak2-201	ENSCPOT00000046268	ENSFDAT00000009651	ENSODET00000010044	ENST00000332624	ENSSTOT00000041380	ENSJJAT00000025174	ENSMUST00000027186	ENSRNOT00000014939	ENSNGAT00000000612	ENSMUGT00000021328	Pob_R004526	ENSCLAT00000019686	ENSDORT00000001837
OG0004754	Mysm1-201	ENSCPOT00000006623	ENSFDAT00000012817	ENSODET00000015961	ENST00000472487	ENSSTOT00000041779	ENSJJAT00000020552	ENSMUST00000075872	ENSRNOT00000039554	ENSNGAT00000021603	ENSMUGT00000027902	Pob_R007162	ENSCLAT00000008999	ENSDORT00000027459
OG0004755	Ipo11-205	ENSCPOT00000009497	ENSFDAT00000020824	ENSODET00000023846	ENST00000409296	ENSSTOT00000006108	ENSJJAT00000008154	ENSMUST00000186033	ENSRNOT00000072212	ENSNGAT00000008623	ENSMUGT00000035321	Pob_R016508	ENSCLAT00000005578	ENSDORT00000002721
OG0004756	Chac2-202	ENSCPOT00000035164	ENSFDAT00000025422	ENSODET00000001670	ENST00000295304	ENSSTOT00000030797	ENSJJAT00000029123	ENSMUST00000101394	ENSRNOT00000002094	ENSNGAT00000027692	ENSMUGT00000022523	Pob_R020109	ENSCLAT00000007987	ENSDORT00000000943
OG0004757	Cyb5r2-201	ENSCPOT00000002446	ENSFDAT00000010566	ENSODET00000002084	ENST00000299498	ENSSTOT00000026417	ENSJJAT00000028148	ENSMUST00000052438	ENSRNOT00000079844	ENSNGAT00000024749	ENSMUGT00000012295	Pob_R013351	ENSCLAT00000025043	ENSDORT00000001974
OG0004758	Ascc3-201	ENSCPOT00000014131	ENSFDAT00000015327	ENSODET00000000081	ENST00000369162	ENSSTOT00000006681	ENSJJAT00000029134	ENSMUST00000035606	ENSRNOT00000057016	ENSNGAT00000001053	ENSMUGT00000005364	Pob_R017274	ENSCLAT00000014346	ENSDORT00000008573
OG0004759	Tceanc2-201	ENSCPOT00000043906	ENSFDAT00000029322	ENSODET00000018589	ENST00000371331	ENSSTOT00000002691	ENSJJAT00000009774	ENSMUST00000030362	ENSRNOT00000048784	ENSNGAT00000019404	ENSMUGT00000037139	Pob_R020166	ENSCLAT00000008608	ENSDORT00000036205
OG0004762	Plppr3-201	ENSCPOT00000034465	ENSFDAT00000011708	ENSODET00000017211	ENST00000359894	ENSSTOT00000028962	ENSJJAT00000015979	ENSMUST00000092325	ENSRNOT00000031315	ENSNGAT00000014099	ENSMUGT00000029162	Pob_R020493	ENSCLAT00000010729	ENSDORT00000031580
OG0004764	Slc41a2-201	ENSCPOT00000010783	ENSFDAT00000002908	ENSODET00000017393	ENST00000258538	ENSSTOT00000026366	ENSJJAT00000025741	ENSMUST00000039956	ENSRNOT00000011572	ENSNGAT00000017408	ENSMUGT00000027714	Pob_R010950	ENSCLAT00000011521	ENSDORT00000013661
OG0004765	Mcm5-201	ENSCPOT00000020677	ENSFDAT00000029100	ENSODET00000008056	ENST00000216122	ENSSTOT00000013633	ENSJJAT00000005432	ENSMUST00000164309	ENSRNOT00000084271	ENSNGAT00000012925	ENSMUGT00000002513	Pob_R021762	ENSCLAT00000018600	ENSDORT00000001924
OG0004766	Kcnq4-201	ENSCPOT00000005025	ENSFDAT00000014607	ENSODET00000002768	ENST00000347132	ENSSTOT00000001904	ENSJJAT00000021669	ENSMUST00000030376	ENSRNOT00000087445	ENSNGAT00000020558	ENSMUGT00000009356	Pob_R001439	ENSCLAT00000003164	ENSDORT00000009865
OG0004767	Stk11ip-201	ENSCPOT00000045083	ENSFDAT00000012964	ENSODET00000008229	ENST00000456909	ENSSTOT00000012447	ENSJJAT00000028088	ENSMUST00000027414	ENSRNOT00000027256	ENSNGAT00000031772	ENSMUGT00000007003	Pob_R002735	ENSCLAT00000016397	ENSDORT00000002698
OG0004769	Rnf183-201	ENSCPOT00000010850	ENSFDAT00000013687	ENSODET00000027548	ENST00000297894	ENSSTOT00000000570	ENSJJAT00000004511	ENSMUST00000079420	ENSRNOT00000019924	ENSNGAT00000016387	ENSMUGT00000016611	Pob_R019147	ENSCLAT00000019605	ENSDORT00000029219
OG0004771	Zbtb21-203	ENSCPOT00000024329	ENSFDAT00000025405	ENSODET00000019661	ENST00000310826	ENSSTOT00000010000	ENSJJAT00000002526	ENSMUST00000113734	ENSRNOT00000041177	ENSNGAT00000030265	ENSMUGT00000013954	Pob_R014670	ENSCLAT00000009534	ENSDORT00000000980
OG0004772	Rfx4-202	ENSCPOT00000001771	ENSFDAT00000015315	ENSODET00000016183	ENST00000357881	ENSSTOT00000015743	ENSJJAT00000027955	ENSMUST00000060397	ENSRNOT00000091571	ENSNGAT00000000460	ENSMUGT00000013963	Pob_R010939	ENSCLAT00000018108	ENSDORT00000003961
OG0004773	Mpnd-204	ENSCPOT00000035857	ENSFDAT00000012720	ENSODET00000019648	ENST00000596722	ENSSTOT00000008665	ENSJJAT00000013650	ENSMUST00000149441	ENSRNOT00000074075	ENSNGAT00000029554	ENSMUGT00000006078	Pob_R020607	ENSCLAT00000010875	ENSDORT00000012389
OG0004774	Ubr7-201	ENSCPOT00000015316	ENSFDAT00000016757	ENSODET00000011924	ENST00000013070	ENSSTOT00000007749	ENSJJAT00000019829	ENSMUST00000046404	ENSRNOT00000089601	ENSNGAT00000023437	ENSMUGT00000016571	Pob_R001108	ENSCLAT00000017931	ENSDORT00000001055
OG0004775	Ccm2-201	ENSCPOT00000031020	ENSFDAT00000012634	ENSODET00000018209	ENST00000381112	ENSSTOT00000033689	ENSJJAT00000025224	ENSMUST00000000388	ENSRNOT00000090360	ENSNGAT00000030535	ENSMUGT00000022783	Pob_R008357	ENSCLAT00000008726	ENSDORT00000033987
OG0004776	Adarb1-202	ENSCPOT00000020184	ENSFDAT00000010313	ENSODET00000019901	ENST00000360697	ENSSTOT00000015795	ENSJJAT00000020888	ENSMUST00000098374	ENSRNOT00000083851	ENSNGAT00000028567	ENSMUGT00000002373	Pob_R017419	ENSCLAT00000015557	ENSDORT00000000619
OG0004777	Stk16-201	ENSCPOT00000004649	ENSFDAT00000017449	ENSODET00000008241	ENST00000409260	ENSSTOT00000020312	ENSJJAT00000017249	ENSMUST00000027401	ENSRNOT00000026194	ENSNGAT00000031225	ENSMUGT00000005723	Pob_R002722	ENSCLAT00000015279	ENSDORT00000000152
OG0004778	Acat1-201	ENSCPOT00000015195	ENSFDAT00000005996	ENSODET00000015509	ENST00000265838	ENSSTOT00000004363	ENSJJAT00000012078	ENSMUST00000034547	ENSRNOT00000010573	ENSNGAT00000028272	ENSMUGT00000008997	Pob_R016044	ENSCLAT00000020346	ENSDORT00000030411
OG0004779	Hipk3-203	ENSCPOT00000002105	ENSFDAT00000028395	ENSODET00000023681	ENST00000303296	ENSSTOT00000009723	ENSJJAT00000000358	ENSMUST00000111125	ENSRNOT00000089554	ENSNGAT00000016353	ENSMUGT00000022452	Pob_R017888	ENSCLAT00000022960	ENSDORT00000008652
OG0004780	Dab1-203	ENSCPOT00000005498	ENSFDAT00000028528	ENSODET00000017758	ENST00000371231	ENSSTOT00000005989	ENSJJAT00000015169	ENSMUST00000106830	ENSRNOT00000009977	ENSNGAT00000026454	ENSMUGT00000000208	Pob_R020188	ENSCLAT00000009977	ENSDORT00000008981
OG0004781	Nhej1-201	ENSCPOT00000025993	ENSFDAT00000008252	ENSODET00000008148	ENST00000409720	ENSSTOT00000023617	ENSJJAT00000027526	ENSMUST00000152855	ENSRNOT00000024444	ENSNGAT00000001297	ENSMUGT00000005360	Pob_R002716	ENSCLAT00000015347	ENSDORT00000008876
OG0004782	Emc8-201	ENSCPOT00000032155	ENSFDAT00000013065	ENSODET00000006778	ENST00000253457	ENSSTOT00000021866	ENSJJAT00000009838	ENSMUST00000034277	ENSRNOT00000023855	ENSNGAT00000012031	ENSMUGT00000009455	Pob_R005621	ENSCLAT00000001810	ENSDORT00000015960
OG0004783	Wipi1-202	ENSCPOT00000014483	ENSFDAT00000012587	ENSODET00000012858	ENST00000262139	ENSSTOT00000003128	ENSJJAT00000011365	ENSMUST00000103060	ENSRNOT00000005172	ENSNGAT00000002382	ENSMUGT00000034417	Pob_R004186	ENSCLAT00000004240	ENSDORT00000010365
OG0004784	Sertad3-201	ENSCPOT00000046337	ENSFDAT00000011814	ENSODET00000027549	ENST00000322354	NA	ENSJJAT00000017836	ENSMUST00000068641	ENSRNOT00000057190	NA	ENSMUGT00000019139	Pob_R007724	ENSCLAT00000000990	ENSDORT00000028860
OG0004785	Bcorl1-201	ENSCPOT00000026458	ENSFDAT00000008596	ENSODET00000016734	ENST00000218147	ENSSTOT00000023865	ENSJJAT00000019804	ENSMUST00000037596	ENSRNOT00000006805	ENSNGAT00000002904	ENSMUGT00000036869	Pob_R015520	ENSCLAT00000009233	ENSDORT00000014953
OG0004786	Smoc2-204	ENSCPOT00000045869	ENSFDAT00000020071	ENSODET00000011693	ENST00000354536	ENSSTOT00000037964	ENSJJAT00000010782	ENSMUST00000233344	ENSRNOT00000079718	ENSNGAT00000012609	ENSMUGT00000002167	Pob_R017298	ENSCLAT00000021096	ENSDORT00000006154
OG0004787	Exph5-201	ENSCPOT00000044953	ENSFDAT00000029192	ENSODET00000017622	ENST00000265843	ENSSTOT00000004559	ENSJJAT00000027328	ENSMUST00000051014	ENSRNOT00000039336	ENSNGAT00000021200	ENSMUGT00000009357	Pob_R016049	ENSCLAT00000021202	ENSDORT00000015514
OG0004789	Mfsd12-201	ENSCPOT00000009157	ENSFDAT00000028552	ENSODET00000019576	ENST00000355415	ENSSTOT00000002824	ENSJJAT00000029973	ENSMUST00000044844	ENSRNOT00000061191	ENSNGAT00000028096	ENSMUGT00000014093	Pob_R020574	ENSCLAT00000011979	ENSDORT00000012597
OG0004790	Agpat4-201	ENSCPOT00000006199	ENSFDAT00000022145	ENSODET00000010275	ENST00000320285	ENSSTOT00000002547	ENSJJAT00000031690	ENSMUST00000024594	ENSRNOT00000082958	ENSNGAT00000016775	ENSMUGT00000009939	Pob_R017323	ENSCLAT00000012350	ENSDORT00000015627
OG0004791	Pex26-201	ENSCPOT00000046357	ENSFDAT00000028723	ENSODET00000004233	ENST00000329627	ENSSTOT00000025686	ENSJJAT00000000206	ENSMUST00000088561	ENSRNOT00000073303	ENSNGAT00000015739	ENSMUGT00000026384	Pob_R011105	ENSCLAT00000020029	ENSDORT00000005026
OG0004792	Cd320-201	ENSCPOT00000043762	ENSFDAT00000009691	ENSODET00000015521	ENST00000301458	ENSSTOT00000038530	ENSJJAT00000021026	ENSMUST00000002379	ENSRNOT00000009067	ENSNGAT00000023123	ENSMUGT00000016412	Pob_R020359	ENSCLAT00000003382	ENSDORT00000012322
OG0004793	Gfm2-208	ENSCPOT00000034131	ENSFDAT00000007467	ENSODET00000002920	ENST00000296805	ENSSTOT00000037352	ENSJJAT00000031557	ENSMUST00000161639	ENSRNOT00000052072	ENSNGAT00000017046	ENSMUGT00000014195	Pob_R016562	ENSCLAT00000019778	ENSDORT00000016231
OG0004794	Otub2-202	ENSCPOT00000031042	ENSFDAT00000021294	ENSODET00000012013	ENST00000203664	ENSSTOT00000005327	ENSJJAT00000023521	ENSMUST00000101094	ENSRNOT00000012124	ENSNGAT00000008704	ENSMUGT00000008323	Pob_R001102	ENSCLAT00000024298	ENSDORT00000003634
OG0004795	Acot11-201	ENSCPOT00000025706	ENSFDAT00000014622	ENSODET00000016470	ENST00000371316	ENSSTOT00000011524	ENSJJAT00000000551	ENSMUST00000065253	ENSRNOT00000010396	ENSNGAT00000012493	ENSMUGT00000037129	Pob_R020170	ENSCLAT00000021648	ENSDORT00000028769
OG0004796	Usp24-204	ENSCPOT00000015815	ENSFDAT00000012376	ENSODET00000015703	ENST00000294383	ENSSTOT00000005512	ENSJJAT00000021796	ENSMUST00000165709	ENSRNOT00000029228	ENSNGAT00000025067	ENSMUGT00000037113	Pob_R020181	ENSCLAT00000009675	ENSDORT00000014940
OG0004797	Mag-207	ENSCPOT00000012267	ENSFDAT00000008693	ENSODET00000019387	ENST00000392213	NA	ENSJJAT00000025527	ENSMUST00000191081	ENSRNOT00000028544	ENSNGAT00000021257	ENSMUGT00000018927	Pob_R007836	ENSCLAT00000021543	ENSDORT00000008724
OG0004798	Cryzl1-201	ENSCPOT00000004895	ENSFDAT00000022241	ENSODET00000004711	ENST00000381554	ENSSTOT00000041725	ENSJJAT00000008954	ENSMUST00000073466	ENSRNOT00000033745	ENSNGAT00000023787	ENSMUGT00000017619	Pob_R014617	ENSCLAT00000011960	ENSDORT00000025414
OG0004799	Frrs1l-201	ENSCPOT00000009916	ENSFDAT00000009257	ENSODET00000006290	ENST00000561981	ENSSTOT00000026537	ENSJJAT00000021164	ENSMUST00000053681	ENSRNOT00000031432	ENSNGAT00000007024	ENSMUGT00000015606	Pob_R019209	ENSCLAT00000016701	ENSDORT00000012313
OG0004800	Zc3h12c-201	ENSCPOT00000034341	ENSFDAT00000023086	ENSODET00000015113	ENST00000528673	ENSSTOT00000024346	ENSJJAT00000001487	ENSMUST00000165519	ENSRNOT00000080043	ENSNGAT00000031984	ENSMUGT00000032678	Pob_R016056	ENSCLAT00000018527	ENSDORT00000031510
OG0004801	Aebp1-201	ENSCPOT00000006448	ENSFDAT00000021705	ENSODET00000021034	ENST00000223357	ENSSTOT00000002702	ENSJJAT00000007830	ENSMUST00000102923	ENSRNOT00000018846	ENSNGAT00000028471	ENSMUGT00000032274	Pob_R008372	ENSCLAT00000007978	ENSDORT00000005385
OG0004802	Mical1-201	ENSCPOT00000003148	ENSFDAT00000010960	ENSODET00000018480	ENST00000630715	ENSSTOT00000011454	ENSJJAT00000022850	ENSMUST00000019967	ENSRNOT00000000337	ENSNGAT00000031887	ENSMUGT00000008826	Pob_R017241	ENSCLAT00000017917	ENSDORT00000006491
OG0004803	Ropn1l-201	ENSCPOT00000035002	ENSFDAT00000009642	ENSODET00000025360	ENST00000274134	ENSSTOT00000003580	ENSJJAT00000026875	ENSMUST00000110408	ENSRNOT00000065312	ENSNGAT00000024631	ENSMUGT00000033123	Pob_R002204	ENSCLAT00000011579	ENSDORT00000004134
OG0004804	Trim23-201	ENSCPOT00000044990	ENSFDAT00000009442	ENSODET00000023445	ENST00000231524	ENSSTOT00000042478	ENSJJAT00000018711	ENSMUST00000022225	ENSRNOT00000016596	ENSNGAT00000020023	ENSMUGT00000017262	Pob_R016520	ENSCLAT00000009739	ENSDORT00000034015
OG0004805	Ffar4-201	ENSCPOT00000002160	ENSFDAT00000021560	ENSODET00000022209	ENST00000371483	ENSSTOT00000016095	ENSJJAT00000010637	ENSMUST00000067098	ENSRNOT00000034563	ENSNGAT00000018541	ENSMUGT00000021777	Pob_R001861	ENSCLAT00000005003	ENSDORT00000004054
OG0004806	Cdc37-201	ENSCPOT00000046989	ENSFDAT00000013318	ENSODET00000022684	ENST00000222005	ENSSTOT00000015966	ENSJJAT00000027162	ENSMUST00000019615	ENSRNOT00000042314	ENSNGAT00000022348	ENSMUGT00000028796	Pob_R002542	ENSCLAT00000006546	ENSDORT00000024053
OG0004807	E130308A19Rik-201	ENSCPOT00000043130	ENSFDAT00000013450	ENSODET00000001717	ENST00000536272	ENSSTOT00000012227	ENSJJAT00000030834	ENSMUST00000052420	ENSRNOT00000022866	ENSNGAT00000013178	ENSMUGT00000001501	Pob_R013777	ENSCLAT00000018710	ENSDORT00000011368
OG0004808	Mif4gd-201	ENSCPOT00000025574	ENSFDAT00000014552	ENSODET00000014130	ENST00000649805	ENSSTOT00000026075	ENSJJAT00000030014	ENSMUST00000021087	ENSRNOT00000005198	ENSNGAT00000032515	ENSMUGT00000031185	Pob_R004244	ENSCLAT00000010057	ENSDORT00000031972
OG0004809	Kif2c-201	ENSCPOT00000031197	ENSFDAT00000028429	ENSODET00000011926	ENST00000372224	ENSSTOT00000006295	ENSJJAT00000027672	ENSMUST00000065896	ENSRNOT00000025903	ENSNGAT00000030238	ENSMUGT00000031904	Pob_R007665	ENSCLAT00000016776	ENSDORT00000015948
OG0004810	Sdha-201	ENSCPOT00000009001	ENSFDAT00000021207	ENSODET00000025313	ENST00000264932	ENSSTOT00000003741	ENSJJAT00000020483	ENSMUST00000022062	ENSRNOT00000018336	ENSNGAT00000006369	ENSMUGT00000022899	Pob_R010104	ENSCLAT00000003918	ENSDORT00000029414
OG0004811	Hspb11-201	ENSCPOT00000008804	ENSFDAT00000024868	ENSODET00000017945	ENST00000371378	ENSSTOT00000002633	ENSJJAT00000012042	ENSMUST00000046558	ENSRNOT00000080701	ENSNGAT00000020665	ENSMUGT00000021040	Pob_R020163	ENSCLAT00000010734	ENSDORT00000015265
OG0004812	Lmo2-202	ENSCPOT00000045397	ENSFDAT00000009129	ENSODET00000023259	ENST00000257818	ENSSTOT00000025046	ENSJJAT00000026601	ENSMUST00000111140	ENSRNOT00000012625	ENSNGAT00000029672	ENSMUGT00000022977	Pob_R017893	ENSCLAT00000022955	ENSDORT00000010406
OG0004813	Vhl-201	ENSCPOT00000023411	ENSFDAT00000007912	ENSODET00000025048	ENST00000256474	ENSSTOT00000013955	ENSJJAT00000014816	ENSMUST00000035673	ENSRNOT00000013727	ENSNGAT00000001123	ENSMUGT00000008835	Pob_R004939	ENSCLAT00000001662	ENSDORT00000030516
OG0004814	Ubxn6-201	ENSCPOT00000024792	ENSFDAT00000018707	ENSODET00000021887	ENST00000301281	ENSSTOT00000014911	ENSJJAT00000023995	ENSMUST00000019722	ENSRNOT00000089071	ENSNGAT00000027636	ENSMUGT00000006372	Pob_R020610	ENSCLAT00000015995	ENSDORT00000014226
OG0004815	Alas2-201	ENSCPOT00000007340	ENSFDAT00000018209	ENSODET00000004069	ENST00000330807	ENSSTOT00000007994	ENSJJAT00000026026	ENSMUST00000066337	ENSRNOT00000000180	ENSNGAT00000018689	ENSMUGT00000034899	Pob_R014199	ENSCLAT00000004355	ENSDORT00000015012
OG0004816	Zfp583-201	ENSCPOT00000034069	ENSFDAT00000010525	ENSODET00000012071	ENST00000291598	ENSSTOT00000027210	ENSJJAT00000008894	ENSMUST00000062765	ENSRNOT00000039438	ENSNGAT00000002663	ENSMUGT00000005604	Pob_R012360	ENSCLAT00000001133	ENSDORT00000004636
OG0004817	Cerk-201	ENSCPOT00000024615	ENSFDAT00000028468	ENSODET00000022214	ENST00000216264	ENSSTOT00000021235	ENSJJAT00000028471	ENSMUST00000044332	ENSRNOT00000022882	ENSNGAT00000014557	ENSMUGT00000000571	Pob_R021085	ENSCLAT00000024528	ENSDORT00000002800
OG0004818	Blvrb-203	ENSCPOT00000001267	ENSFDAT00000020779	ENSODET00000001663	ENST00000643519	ENSSTOT00000002950	ENSJJAT00000028099	ENSMUST00000108358	ENSRNOT00000031026	ENSNGAT00000030773	ENSMUGT00000019122	Pob_R007723	ENSCLAT00000000886	ENSDORT00000001128
OG0004819	Clptm1l-201	ENSCPOT00000007975	ENSFDAT00000021142	ENSODET00000025465	ENST00000320895	ENSSTOT00000004694	ENSJJAT00000021808	ENSMUST00000022102	ENSRNOT00000023211	ENSNGAT00000017899	ENSMUGT00000022105	Pob_R010118	ENSCLAT00000009279	ENSDORT00000010439
OG0004821	Stx3-202	ENSCPOT00000035028	ENSFDAT00000005158	ENSODET00000002014	ENST00000337979	ENSSTOT00000007212	ENSJJAT00000025593	ENSMUST00000069285	ENSRNOT00000028535	ENSNGAT00000031458	ENSMUGT00000030643	Pob_R018651	ENSCLAT00000005291	ENSDORT00000015109
OG0004822	Mrpl44-201	ENSCPOT00000027712	ENSFDAT00000022050	ENSODET00000008709	ENST00000258383	ENSSTOT00000027283	ENSJJAT00000020964	ENSMUST00000027464	ENSRNOT00000020420	ENSNGAT00000028784	ENSMUGT00000027372	Pob_R002749	ENSCLAT00000020403	ENSDORT00000003159
OG0004823	BC051019-201	ENSCPOT00000008586	ENSFDAT00000023342	ENSODET00000002226	ENST00000326053	ENSSTOT00000002485	ENSJJAT00000019964	ENSMUST00000033334	ENSRNOT00000055158	ENSNGAT00000027420	ENSMUGT00000027589	Pob_R001353	ENSCLAT00000024518	ENSDORT00000013303
OG0004824	Gna13-201	ENSCPOT00000013194	ENSFDAT00000016881	ENSODET00000011447	ENST00000439174	ENSSTOT00000001762	ENSJJAT00000019854	ENSMUST00000020930	ENSRNOT00000055062	ENSNGAT00000028494	ENSMUGT00000034381	Pob_R004182	ENSCLAT00000005980	ENSDORT00000016626
OG0004825	Mrps18b-201	ENSCPOT00000015555	ENSFDAT00000016356	ENSODET00000024765	ENST00000259873	ENSSTOT00000011851	ENSJJAT00000004387	ENSMUST00000025305	ENSRNOT00000001058	ENSNGAT00000023094	ENSMUGT00000018586	Pob_R015450	ENSCLAT00000004696	ENSDORT00000003200
OG0004827	Hexb-201	ENSCPOT00000006389	ENSFDAT00000017136	ENSODET00000002745	ENST00000261416	ENSSTOT00000007908	ENSJJAT00000030949	ENSMUST00000022169	ENSRNOT00000048554	ENSNGAT00000018934	ENSMUGT00000013719	Pob_R016561	ENSCLAT00000023561	ENSDORT00000016228
OG0004828	Chd7-201	ENSCPOT00000013516	ENSFDAT00000001842	ENSODET00000003224	ENST00000423902	ENSSTOT00000011964	ENSJJAT00000028374	ENSMUST00000039267	ENSRNOT00000008901	ENSNGAT00000013061	ENSMUGT00000007087	Pob_R016303	ENSCLAT00000006744	ENSDORT00000003516
OG0004829	Lmo1-201	ENSCPOT00000025917	ENSFDAT00000017167	ENSODET00000002248	ENST00000335790	ENSSTOT00000029933	ENSJJAT00000011425	ENSMUST00000036992	ENSRNOT00000086944	ENSNGAT00000030471	ENSMUGT00000027838	Pob_R001346	ENSCLAT00000024555	ENSDORT00000029425
OG0004830	Plcl1-201	ENSCPOT00000011584	ENSFDAT00000011903	ENSODET00000012190	ENST00000428675	ENSSTOT00000027363	ENSJJAT00000031573	ENSMUST00000042986	ENSRNOT00000051463	ENSNGAT00000023140	ENSMUGT00000004932	Pob_R004552	ENSCLAT00000023695	ENSDORT00000000485
OG0004832	Tmprss11a-201	ENSCPOT00000032551	ENSFDAT00000008201	ENSODET00000000842	ENST00000334830	ENSSTOT00000025729	ENSJJAT00000029503	ENSMUST00000101073	ENSRNOT00000075414	ENSNGAT00000024120	ENSMUGT00000030241	Pob_R003231	ENSCLAT00000004697	ENSDORT00000012858
OG0004833	C2cd3-201	ENSCPOT00000010800	ENSFDAT00000017107	ENSODET00000009403	ENST00000334126	ENSSTOT00000004918	ENSJJAT00000019342	ENSMUST00000051777	ENSRNOT00000023802	ENSNGAT00000024138	ENSMUGT00000034535	Pob_R018915	ENSCLAT00000023383	ENSDORT00000023972
OG0004834	Lpcat1-201	ENSCPOT00000035133	ENSFDAT00000019104	ENSODET00000025336	ENST00000283415	ENSSTOT00000022278	ENSJJAT00000005659	ENSMUST00000022099	ENSRNOT00000024111	ENSNGAT00000019276	ENSMUGT00000022059	Pob_R010120	ENSCLAT00000011122	ENSDORT00000012382
OG0004835	Umodl1-201	ENSCPOT00000048299	ENSFDAT00000013467	ENSODET00000017355	ENST00000408989	ENSSTOT00000020390	ENSJJAT00000014200	ENSMUST00000066554	ENSRNOT00000050744	ENSNGAT00000018857	ENSMUGT00000025800	Pob_R011940	ENSCLAT00000014509	ENSDORT00000019855
OG0004836	Scg2-201	ENSCPOT00000040308	ENSFDAT00000004398	ENSODET00000007061	ENST00000305409	ENSSTOT00000025256	ENSJJAT00000015522	ENSMUST00000049972	ENSRNOT00000020219	ENSNGAT00000032466	ENSMUGT00000027306	Pob_R002746	ENSCLAT00000026009	ENSDORT00000035178
OG0004837	Gata2-201	ENSCPOT00000009890	ENSFDAT00000017490	ENSODET00000003850	ENST00000341105	ENSSTOT00000006141	ENSJJAT00000021455	ENSMUST00000015197	ENSRNOT00000017240	ENSNGAT00000001733	ENSMUGT00000011764	Pob_R012178	ENSCLAT00000022069	ENSDORT00000031187
OG0004838	Matk-202	ENSCPOT00000023216	ENSFDAT00000024312	ENSODET00000020091	ENST00000395045	ENSSTOT00000011897	ENSJJAT00000021115	ENSMUST00000117488	ENSRNOT00000027730	ENSNGAT00000028719	ENSMUGT00000014568	Pob_R020566	ENSCLAT00000012416	ENSDORT00000026293
OG0004839	Acer1-201	ENSCPOT00000028335	ENSFDAT00000029127	ENSODET00000021633	ENST00000301452	ENSSTOT00000002346	ENSJJAT00000022951	ENSMUST00000056113	ENSRNOT00000075180	ENSNGAT00000028781	ENSMUGT00000008159	Pob_R020643	ENSCLAT00000017163	ENSDORT00000013614
OG0004840	Fkbp15-201	ENSCPOT00000042458	ENSFDAT00000028428	ENSODET00000025011	ENST00000446284	ENSSTOT00000000560	ENSJJAT00000031399	ENSMUST00000084527	ENSRNOT00000002083	ENSNGAT00000011247	ENSMUGT00000018139	Pob_R019143	ENSCLAT00000015261	ENSDORT00000011227
OG0004841	Npat-201	ENSCPOT00000010617	ENSFDAT00000014030	ENSODET00000016322	ENST00000278612	ENSSTOT00000033575	ENSJJAT00000024027	ENSMUST00000035850	ENSRNOT00000049076	ENSNGAT00000016578	ENSMUGT00000009048	Pob_R016045	ENSCLAT00000021509	ENSDORT00000013685
OG0004843	Plekhf1-201	ENSCPOT00000038004	ENSFDAT00000018179	NA	ENST00000436066	ENSSTOT00000021837	ENSJJAT00000014024	ENSMUST00000098513	ENSRNOT00000020383	ENSNGAT00000024676	ENSMUGT00000015060	Pob_R007878	ENSCLAT00000018540	NA
OG0004844	Ppwd1-201	ENSCPOT00000026482	ENSFDAT00000009966	ENSODET00000022651	ENST00000261308	ENSSTOT00000004643	ENSJJAT00000020578	ENSMUST00000022226	ENSRNOT00000016863	ENSNGAT00000023710	ENSMUGT00000017268	Pob_R016519	ENSCLAT00000009895	ENSDORT00000007359
OG0004845	Orc2-201	ENSCPOT00000004601	ENSFDAT00000010302	ENSODET00000012087	ENST00000234296	ENSSTOT00000022579	ENSJJAT00000013548	ENSMUST00000027198	ENSRNOT00000051843	ENSNGAT00000031337	ENSMUGT00000015743	Pob_R004532	ENSCLAT00000019470	ENSDORT00000007391
OG0004846	Shank3-203	ENSCPOT00000025826	ENSFDAT00000028770	ENSODET00000021668	ENST00000262795	ENSSTOT00000028647	ENSJJAT00000020920	ENSMUST00000109309	ENSRNOT00000085191	ENSNGAT00000021647	ENSMUGT00000030235	Pob_R021117	ENSCLAT00000025301	ENSDORT00000027918
OG0004848	Otulin-201	ENSCPOT00000012242	ENSFDAT00000020655	ENSODET00000001662	ENST00000284274	ENSSTOT00000014623	ENSJJAT00000027870	ENSMUST00000059662	ENSRNOT00000016111	ENSNGAT00000028842	ENSMUGT00000007075	Pob_R002231	ENSCLAT00000017933	ENSDORT00000003906
OG0004849	Tymp-201	ENSCPOT00000026075	NA	ENSODET00000022908	ENST00000395681	ENSSTOT00000000280	ENSJJAT00000016674	ENSMUST00000023285	ENSRNOT00000040541	ENSNGAT00000025346	ENSMUGT00000018774	Pob_R021110	ENSCLAT00000025060	ENSDORT00000030071
OG0004850	Zfyve9-202	ENSCPOT00000046893	ENSFDAT00000012281	ENSODET00000008181	ENST00000287727	ENSSTOT00000021760	ENSJJAT00000017834	ENSMUST00000106657	ENSRNOT00000037523	ENSNGAT00000013044	ENSMUGT00000019841	Pob_R020140	ENSCLAT00000009438	ENSDORT00000036060
OG0004851	Fbxo3-201	ENSCPOT00000013703	ENSFDAT00000007857	ENSODET00000023161	ENST00000265651	ENSSTOT00000016408	ENSJJAT00000029579	ENSMUST00000028603	ENSRNOT00000014478	ENSNGAT00000009846	ENSMUGT00000022934	Pob_R017892	ENSCLAT00000022358	ENSDORT00000008866
OG0004852	Txnrd1-205	ENSCPOT00000012057	ENSFDAT00000020251	ENSODET00000016598	ENST00000525566	ENSSTOT00000029570	ENSJJAT00000013633	ENSMUST00000219368	ENSRNOT00000013613	NA	ENSMUGT00000027681	NA	ENSCLAT00000012292	ENSDORT00000023571
OG0004853	Kdm4a-202	NA	ENSFDAT00000021000	ENSODET00000002898	ENST00000372396	ENSSTOT00000010725	ENSJJAT00000012258	ENSMUST00000097911	ENSRNOT00000091866	ENSNGAT00000021084	ENSMUGT00000028595	NA	ENSCLAT00000004613	ENSDORT00000011251
OG0004854	Tc2n-201	ENSCPOT00000011163	ENSFDAT00000013800	ENSODET00000012159	ENST00000340892	ENSSTOT00000027094	ENSJJAT00000004108	ENSMUST00000110047	ENSRNOT00000006371	ENSNGAT00000014499	ENSMUGT00000034414	Pob_R001121	ENSCLAT00000022758	ENSDORT00000011742
OG0004855	Akr1e1-201	ENSCPOT00000035552	ENSFDAT00000012172	ENSODET00000003053	ENST00000298375	ENSSTOT00000014538	ENSJJAT00000010620	ENSMUST00000091848	ENSRNOT00000023133	ENSNGAT00000009604	ENSMUGT00000016048	Pob_R017060	ENSCLAT00000010709	ENSDORT00000032935
OG0004856	Cntf-201	ENSCPOT00000037845	ENSFDAT00000021158	ENSODET00000016302	ENST00000361987	ENSSTOT00000022612	ENSJJAT00000027130	ENSMUST00000112933	ENSRNOT00000016690	ENSNGAT00000013170	ENSMUGT00000007663	Pob_R018628	ENSCLAT00000003973	ENSDORT00000031249
OG0004857	Atp6v0b-201	ENSCPOT00000007572	ENSFDAT00000019635	ENSODET00000003726	ENST00000532642	ENSSTOT00000002587	ENSJJAT00000008582	ENSMUST00000036380	ENSRNOT00000026704	ENSNGAT00000026257	ENSMUGT00000028452	Pob_R007655	ENSCLAT00000005534	ENSDORT00000034853
OG0004858	Kcnj6-202	ENSCPOT00000010437	ENSFDAT00000027952	ENSODET00000015645	ENST00000609713	ENSSTOT00000041242	ENSJJAT00000011898	ENSMUST00000099508	ENSRNOT00000066940	ENSNGAT00000019105	ENSMUGT00000002949	Pob_R014645	ENSCLAT00000008219	ENSDORT00000010123
OG0004859	Tut4-202	ENSCPOT00000005141	ENSFDAT00000021452	ENSODET00000009945	ENST00000257177	ENSSTOT00000015622	NA	ENSMUST00000097925	ENSRNOT00000079161	ENSNGAT00000014080	ENSMUGT00000020026	Pob_R020144	ENSCLAT00000007595	ENSDORT00000023239
OG0004860	Dact2-201	ENSCPOT00000004781	ENSFDAT00000017593	ENSODET00000012340	ENST00000366795	ENSSTOT00000025323	ENSJJAT00000007308	ENSMUST00000053218	ENSRNOT00000035125	ENSNGAT00000010322	ENSMUGT00000002119	Pob_R017299	ENSCLAT00000022485	ENSDORT00000003713
OG0004861	Atcay-201	ENSCPOT00000019770	ENSFDAT00000016121	ENSODET00000018863	ENST00000600960	ENSSTOT00000028154	ENSJJAT00000008871	ENSMUST00000047408	ENSRNOT00000041325	ENSNGAT00000030038	ENSMUGT00000014634	Pob_R020564	ENSCLAT00000019987	ENSDORT00000031505
OG0004863	1700067K01Rik-201	ENSCPOT00000014125	ENSFDAT00000007628	ENSODET00000013833	ENST00000548523	ENSSTOT00000001318	ENSJJAT00000024757	ENSMUST00000060357	ENSRNOT00000007407	ENSNGAT00000030126	ENSMUGT00000020405	Pob_R002677	ENSCLAT00000022061	ENSDORT00000027889
OG0004864	Sf3b1-201	ENSCPOT00000009438	ENSFDAT00000022481	ENSODET00000015310	ENST00000335508	ENSSTOT00000031038	ENSJJAT00000012603	ENSMUST00000027127	ENSRNOT00000019126	ENSNGAT00000028993	ENSMUGT00000011546	Pob_R004559	ENSCLAT00000021784	ENSDORT00000002399
OG0004865	Ctdp1-201	ENSCPOT00000002647	ENSFDAT00000028936	ENSODET00000004039	ENST00000613122	ENSSTOT00000011759	ENSJJAT00000011770	ENSMUST00000036229	ENSRNOT00000089122	ENSNGAT00000005150	ENSMUGT00000026872	Pob_R005355	ENSCLAT00000017161	ENSDORT00000013563
OG0004866	Stk11-201	ENSCPOT00000014014	ENSFDAT00000017855	ENSODET00000018901	ENST00000326873	ENSSTOT00000002615	ENSJJAT00000016961	ENSMUST00000003152	ENSRNOT00000060683	ENSNGAT00000029036	ENSMUGT00000028471	Pob_R020509	ENSCLAT00000016925	ENSDORT00000000432
OG0004867	Dscam-201	ENSCPOT00000005424	ENSFDAT00000016259	ENSODET00000017663	ENST00000400454	ENSSTOT00000004892	ENSJJAT00000011917	ENSMUST00000056102	ENSRNOT00000002215	ENSNGAT00000024999	ENSMUGT00000036876	Pob_R014660	ENSCLAT00000024001	ENSDORT00000002348
OG0004868	Serpinh1-201	ENSCPOT00000027940	ENSFDAT00000010667	ENSODET00000005833	ENST00000358171	ENSSTOT00000027290	ENSJJAT00000030494	ENSMUST00000094154	ENSRNOT00000022983	ENSNGAT00000019742	ENSMUGT00000020296	Pob_R018894	ENSCLAT00000020209	ENSDORT00000002977
OG0004869	Acsl3-201	ENSCPOT00000004295	ENSFDAT00000023040	ENSODET00000007617	ENST00000357430	ENSSTOT00000026629	ENSJJAT00000030241	ENSMUST00000035779	ENSRNOT00000020161	ENSNGAT00000031518	ENSMUGT00000005978	Pob_R002744	ENSCLAT00000023584	ENSDORT00000001669
OG0004870	Zbtb14-201	ENSCPOT00000026254	ENSFDAT00000028695	ENSODET00000009800	ENST00000357006	ENSSTOT00000010212	ENSJJAT00000019647	ENSMUST00000062369	ENSRNOT00000022396	ENSNGAT00000022765	ENSMUGT00000022377	Pob_R006155	ENSCLAT00000023143	ENSDORT00000025243
OG0004871	Nrm-201	ENSCPOT00000020429	ENSFDAT00000024632	ENSODET00000024708	ENST00000259953	ENSSTOT00000021526	ENSJJAT00000031386	ENSMUST00000074259	ENSRNOT00000001085	ENSNGAT00000003601	ENSMUGT00000019008	Pob_R015455	ENSCLAT00000003656	ENSDORT00000026626
OG0004872	Neo1-201	ENSCPOT00000005920	ENSFDAT00000024620	ENSODET00000020901	ENST00000261908	ENSSTOT00000012278	ENSJJAT00000000733	ENSMUST00000068664	ENSRNOT00000009496	ENSNGAT00000019711	ENSMUGT00000025016	Pob_R016222	ENSCLAT00000006848	ENSDORT00000013166
OG0004873	Lin9-203	ENSCPOT00000034175	ENSFDAT00000014007	ENSODET00000010173	ENST00000366808	ENSSTOT00000015996	ENSJJAT00000025146	ENSMUST00000192561	ENSRNOT00000074148	ENSNGAT00000012151	ENSMUGT00000036807	Pob_R021027	ENSCLAT00000008017	ENSDORT00000011991
OG0004874	Cyp27a1-201	ENSCPOT00000001422	ENSFDAT00000017975	ENSODET00000009383	ENST00000258415	ENSSTOT00000006604	ENSJJAT00000020386	ENSMUST00000027356	ENSRNOT00000023152	ENSNGAT00000031175	ENSMUGT00000004986	Pob_R012575	ENSCLAT00000012342	ENSDORT00000014135
OG0004875	Izumo4-205	ENSCPOT00000031132	ENSFDAT00000029725	ENSODET00000019187	ENST00000395301	ENSSTOT00000020733	ENSJJAT00000001657	ENSMUST00000218184	ENSRNOT00000049766	ENSNGAT00000030634	ENSMUGT00000019153	Pob_R020539	ENSCLAT00000021857	ENSDORT00000009036
OG0004876	Gdf10-201	ENSCPOT00000004405	ENSFDAT00000007893	ENSODET00000016528	ENST00000580279	ENSSTOT00000027537	ENSJJAT00000001501	ENSMUST00000168727	ENSRNOT00000087037	ENSNGAT00000000039	ENSMUGT00000015977	Pob_R017067	ENSCLAT00000000363	ENSDORT00000016551
OG0004877	Podn-201	ENSCPOT00000010799	ENSFDAT00000014679	ENSODET00000009760	ENST00000312553	ENSSTOT00000010436	ENSJJAT00000016358	ENSMUST00000044248	ENSRNOT00000015466	ENSNGAT00000013265	ENSMUGT00000020270	Pob_R020154	ENSCLAT00000012237	ENSDORT00000009899
OG0004878	Sgpp2-201	ENSCPOT00000002137	ENSFDAT00000009894	ENSODET00000007471	ENST00000321276	ENSSTOT00000016169	ENSJJAT00000016233	ENSMUST00000036172	ENSRNOT00000018882	ENSNGAT00000030055	ENSMUGT00000006067	Pob_R002740	ENSCLAT00000019791	ENSDORT00000011100
OG0004879	Axin2-201	ENSCPOT00000003971	ENSFDAT00000030538	ENSODET00000012133	ENST00000307078	ENSSTOT00000024097	ENSJJAT00000019650	ENSMUST00000052915	ENSRNOT00000088599	ENSNGAT00000031021	NA	Pob_R004180	ENSCLAT00000007342	ENSDORT00000029581
OG0004880	Kiss1r-201	ENSCPOT00000024253	ENSFDAT00000007038	ENSODET00000016504	ENST00000234371	ENSSTOT00000026694	ENSJJAT00000021102	ENSMUST00000045529	ENSRNOT00000093287	ENSNGAT00000029886	ENSMUGT00000029022	Pob_R020499	ENSCLAT00000011265	ENSDORT00000004994
OG0004881	Thop1-201	ENSCPOT00000025021	ENSFDAT00000011767	ENSODET00000018872	ENST00000307741	ENSSTOT00000006055	ENSJJAT00000008978	ENSMUST00000005057	ENSRNOT00000027045	ENSNGAT00000030404	ENSMUGT00000018562	Pob_R020558	ENSCLAT00000022192	ENSDORT00000008967
OG0004882	Ttc4-201	ENSCPOT00000020097	ENSFDAT00000014385	ENSODET00000016572	ENST00000371281	ENSSTOT00000026686	ENSJJAT00000025328	ENSMUST00000026480	ENSRNOT00000010229	ENSNGAT00000030138	ENSMUGT00000037121	Pob_R020173	ENSCLAT00000025443	ENSDORT00000019788
OG0004883	Rab11b-201	ENSCPOT00000044185	ENSFDAT00000025223	ENSODET00000015611	ENST00000328024	ENSSTOT00000042698	ENSJJAT00000023816	ENSMUST00000057373	ENSRNOT00000010197	ENSNGAT00000020047	ENSMUGT00000016232	Pob_R020356	ENSCLAT00000004591	ENSDORT00000006305
OG0004884	Spats2l-206	ENSCPOT00000003233	ENSFDAT00000010327	ENSODET00000013494	ENST00000619961	ENSSTOT00000021896	ENSJJAT00000024371	ENSMUST00000167085	ENSRNOT00000081497	ENSNGAT00000011196	ENSMUGT00000031036	Pob_R004543	ENSCLAT00000019401	ENSDORT00000007816
OG0004885	Pop4-201	ENSCPOT00000003031	ENSFDAT00000029964	ENSODET00000017886	ENST00000585603	ENSSTOT00000011015	ENSJJAT00000016001	ENSMUST00000032585	ENSRNOT00000020474	ENSNGAT00000028453	ENSMUGT00000015069	Pob_R007879	ENSCLAT00000019388	ENSDORT00000008577
[truncated: 8,929 more rows]

## Sheet: Orthogroup_Protein_IDs
orthogroup	gene	cavia_porcellus	fukomys_damarensis	octodon_degus	homo_sapiens	ictidomys_tridecemlineatus	jaculus_jaculus	mus_musculus	rattus_norvegicus	nannospalax_galili	meriones_unguiculatus	psammomys_obesus	chinchilla_lanigera	dipodomys_ordii
[truncated: 10,554 more rows]

[truncated: 6 more sheets: Raw_Sneath_Values, Raw_Epstein_Values, Sandrat_Sneath_Ranking, Sandrat_Epstein_Ranking, Meriones_Sneath_Ranking, Meriones_Epstein_Ranking]
