# Supplementary material for: Divergent genes in gerbils: prevalence, relation to GC-biased substitution, and phenotypic relevance
Source: BMC Evol Biol. 2020 Oct 19;20:134. doi: 10.1186/s12862-020-01696-3 (PMC7574485; doi:10.1186/s12862-020-01696-3)
Supplement: Supplementary file 3 — Additional file 3 Supplementary Data. DNA alignments for 10,554 1-to-1 orthologues used in analysis. Each alignment file is named using its orthogroup ID. [file 12862_2020_1696_MOESM3_ESM.zip]

Archive with 10,556 entries (9,998 files):
- Additional_File_3/
- Additional_File_3/masked_alignments/
- Additional_File_3/masked_alignments/OG0000834.fa
- Additional_File_3/masked_alignments/OG0000944.fa
- Additional_File_3/masked_alignments/OG0001013.fa
- Additional_File_3/masked_alignments/OG0001039.fa
- Additional_File_3/masked_alignments/OG0001075.fa
- Additional_File_3/masked_alignments/OG0001095.fa
- Additional_File_3/masked_alignments/OG0001148.fa
- Additional_File_3/masked_alignments/OG0001151.fa
- Additional_File_3/masked_alignments/OG0001166.fa
- Additional_File_3/masked_alignments/OG0001181.fa
- Additional_File_3/masked_alignments/OG0001191.fa
- Additional_File_3/masked_alignments/OG0001194.fa
- Additional_File_3/masked_alignments/OG0001209.fa
- Additional_File_3/masked_alignments/OG0001226.fa
- Additional_File_3/masked_alignments/OG0001229.fa
- Additional_File_3/masked_alignments/OG0001252.fa
- Additional_File_3/masked_alignments/OG0001308.fa
- Additional_File_3/masked_alignments/OG0001342.fa
- Additional_File_3/masked_alignments/OG0001367.fa
- Additional_File_3/masked_alignments/OG0001371.fa
- Additional_File_3/masked_alignments/OG0001375.fa
- Additional_File_3/masked_alignments/OG0001377.fa
- Additional_File_3/masked_alignments/OG0001378.fa
- Additional_File_3/masked_alignments/OG0001387.fa
- Additional_File_3/masked_alignments/OG0001402.fa
- Additional_File_3/masked_alignments/OG0001407.fa
- Additional_File_3/masked_alignments/OG0001408.fa
- Additional_File_3/masked_alignments/OG0001409.fa
- Additional_File_3/masked_alignments/OG0001442.fa
- Additional_File_3/masked_alignments/OG0001471.fa
- Additional_File_3/masked_alignments/OG0001473.fa
- Additional_File_3/masked_alignments/OG0001474.fa
- Additional_File_3/masked_alignments/OG0001482.fa
- Additional_File_3/masked_alignments/OG0001485.fa
- Additional_File_3/masked_alignments/OG0001497.fa
- Additional_File_3/masked_alignments/OG0001502.fa
- Additional_File_3/masked_alignments/OG0001504.fa
- Additional_File_3/masked_alignments/OG0001505.fa
- Additional_File_3/masked_alignments/OG0001518.fa
- Additional_File_3/masked_alignments/OG0001522.fa
- Additional_File_3/masked_alignments/OG0001526.fa
- Additional_File_3/masked_alignments/OG0001527.fa
- Additional_File_3/masked_alignments/OG0001528.fa
- Additional_File_3/masked_alignments/OG0001529.fa
- Additional_File_3/masked_alignments/OG0001535.fa
- Additional_File_3/masked_alignments/OG0001539.fa
- Additional_File_3/masked_alignments/OG0001547.fa
- Additional_File_3/masked_alignments/OG0001548.fa
- Additional_File_3/masked_alignments/OG0001552.fa
- Additional_File_3/masked_alignments/OG0001553.fa
- Additional_File_3/masked_alignments/OG0001557.fa
- Additional_File_3/masked_alignments/OG0001565.fa
- Additional_File_3/masked_alignments/OG0001572.fa
- Additional_File_3/masked_alignments/OG0001573.fa
- Additional_File_3/masked_alignments/OG0001574.fa
- Additional_File_3/masked_alignments/OG0001577.fa
- Additional_File_3/masked_alignments/OG0001581.fa
- Additional_File_3/masked_alignments/OG0001582.fa
- Additional_File_3/masked_alignments/OG0001586.fa
- Additional_File_3/masked_alignments/OG0001595.fa
- Additional_File_3/masked_alignments/OG0001596.fa
- Additional_File_3/masked_alignments/OG0001599.fa
- Additional_File_3/masked_alignments/OG0001607.fa
- Additional_File_3/masked_alignments/OG0001615.fa
- Additional_File_3/masked_alignments/OG0001616.fa
- Additional_File_3/masked_alignments/OG0001620.fa
- Additional_File_3/masked_alignments/OG0001621.fa
- Additional_File_3/masked_alignments/OG0001622.fa
- Additional_File_3/masked_alignments/OG0001630.fa
- Additional_File_3/masked_alignments/OG0001631.fa
- Additional_File_3/masked_alignments/OG0001635.fa
- Additional_File_3/masked_alignments/OG0001636.fa
- Additional_File_3/masked_alignments/OG0001637.fa
- Additional_File_3/masked_alignments/OG0001646.fa
- Additional_File_3/masked_alignments/OG0001653.fa
- Additional_File_3/masked_alignments/OG0001656.fa
- Additional_File_3/masked_alignments/OG0001660.fa
- Additional_File_3/masked_alignments/OG0001662.fa
- Additional_File_3/masked_alignments/OG0001663.fa
- Additional_File_3/masked_alignments/OG0001667.fa
- Additional_File_3/masked_alignments/OG0001669.fa
- Additional_File_3/masked_alignments/OG0001685.fa
- Additional_File_3/masked_alignments/OG0001688.fa
- Additional_File_3/masked_alignments/OG0001689.fa
- Additional_File_3/masked_alignments/OG0001691.fa
- Additional_File_3/masked_alignments/OG0001694.fa
- Additional_File_3/masked_alignments/OG0001696.fa
- Additional_File_3/masked_alignments/OG0001699.fa
- Additional_File_3/masked_alignments/OG0001707.fa
- Additional_File_3/masked_alignments/OG0001717.fa
- Additional_File_3/masked_alignments/OG0001731.fa
- Additional_File_3/masked_alignments/OG0001734.fa
- Additional_File_3/masked_alignments/OG0001738.fa
- Additional_File_3/masked_alignments/OG0001740.fa
- Additional_File_3/masked_alignments/OG0001745.fa
- Additional_File_3/masked_alignments/OG0001750.fa
- Additional_File_3/masked_alignments/OG0001752.fa
- Additional_File_3/masked_alignments/OG0001758.fa
- Additional_File_3/masked_alignments/OG0001760.fa
- Additional_File_3/masked_alignments/OG0001763.fa
- Additional_File_3/masked_alignments/OG0001770.fa
- Additional_File_3/masked_alignments/OG0001773.fa
- Additional_File_3/masked_alignments/OG0001796.fa
- Additional_File_3/masked_alignments/OG0001801.fa
- Additional_File_3/masked_alignments/OG0001802.fa
- Additional_File_3/masked_alignments/OG0001808.fa
- Additional_File_3/masked_alignments/OG0001811.fa
- Additional_File_3/masked_alignments/OG0001812.fa
- Additional_File_3/masked_alignments/OG0001814.fa
- Additional_File_3/masked_alignments/OG0001818.fa
- Additional_File_3/masked_alignments/OG0001821.fa
- Additional_File_3/masked_alignments/OG0001825.fa
- Additional_File_3/masked_alignments/OG0001830.fa
- Additional_File_3/masked_alignments/OG0001831.fa
- Additional_File_3/masked_alignments/OG0001832.fa
- Additional_File_3/masked_alignments/OG0001834.fa
- Additional_File_3/masked_alignments/OG0001835.fa
- Additional_File_3/masked_alignments/OG0001838.fa
- Additional_File_3/masked_alignments/OG0001840.fa
- Additional_File_3/masked_alignments/OG0001845.fa
- Additional_File_3/masked_alignments/OG0001848.fa
- Additional_File_3/masked_alignments/OG0001849.fa
- Additional_File_3/masked_alignments/OG0001860.fa
- Additional_File_3/masked_alignments/OG0001862.fa
- Additional_File_3/masked_alignments/OG0001863.fa
- Additional_File_3/masked_alignments/OG0001871.fa
- Additional_File_3/masked_alignments/OG0001872.fa
- Additional_File_3/masked_alignments/OG0001874.fa
- Additional_File_3/masked_alignments/OG0001876.fa
- Additional_File_3/masked_alignments/OG0001878.fa
- Additional_File_3/masked_alignments/OG0001882.fa
- Additional_File_3/masked_alignments/OG0001884.fa
- Additional_File_3/masked_alignments/OG0001885.fa
- Additional_File_3/masked_alignments/OG0001891.fa
- Additional_File_3/masked_alignments/OG0001892.fa
- Additional_File_3/masked_alignments/OG0001893.fa
- Additional_File_3/masked_alignments/OG0001896.fa
- Additional_File_3/masked_alignments/OG0001897.fa
- Additional_File_3/masked_alignments/OG0001899.fa
- Additional_File_3/masked_alignments/OG0001904.fa
- Additional_File_3/masked_alignments/OG0001906.fa
- Additional_File_3/masked_alignments/OG0001911.fa
- Additional_File_3/masked_alignments/OG0001912.fa
- Additional_File_3/masked_alignments/OG0001916.fa
- Additional_File_3/masked_alignments/OG0001921.fa
- Additional_File_3/masked_alignments/OG0001922.fa
- Additional_File_3/masked_alignments/OG0001923.fa
- Additional_File_3/masked_alignments/OG0001924.fa
- Additional_File_3/masked_alignments/OG0001927.fa
- Additional_File_3/masked_alignments/OG0001932.fa
- Additional_File_3/masked_alignments/OG0001933.fa
- Additional_File_3/masked_alignments/OG0001938.fa
- Additional_File_3/masked_alignments/OG0001940.fa
- Additional_File_3/masked_alignments/OG0001944.fa
- Additional_File_3/masked_alignments/OG0001951.fa
- Additional_File_3/masked_alignments/OG0001952.fa
- Additional_File_3/masked_alignments/OG0001955.fa
- Additional_File_3/masked_alignments/OG0001958.fa
- Additional_File_3/masked_alignments/OG0001959.fa
- Additional_File_3/masked_alignments/OG0001960.fa
- Additional_File_3/masked_alignments/OG0001962.fa
- Additional_File_3/masked_alignments/OG0001966.fa
- Additional_File_3/masked_alignments/OG0001969.fa
- Additional_File_3/masked_alignments/OG0001970.fa
- Additional_File_3/masked_alignments/OG0001973.fa
- Additional_File_3/masked_alignments/OG0001979.fa
- Additional_File_3/masked_alignments/OG0001980.fa
- Additional_File_3/masked_alignments/OG0001981.fa
- Additional_File_3/masked_alignments/OG0001982.fa
- Additional_File_3/masked_alignments/OG0001983.fa
- Additional_File_3/masked_alignments/OG0001992.fa
- Additional_File_3/masked_alignments/OG0001993.fa
- Additional_File_3/masked_alignments/OG0001996.fa
- Additional_File_3/masked_alignments/OG0001997.fa
- Additional_File_3/masked_alignments/OG0001999.fa
- Additional_File_3/masked_alignments/OG0002000.fa
- Additional_File_3/masked_alignments/OG0002001.fa
- Additional_File_3/masked_alignments/OG0002002.fa
- Additional_File_3/masked_alignments/OG0002007.fa
- Additional_File_3/masked_alignments/OG0002011.fa
- Additional_File_3/masked_alignments/OG0002013.fa
- Additional_File_3/masked_alignments/OG0002016.fa
- Additional_File_3/masked_alignments/OG0002018.fa
- Additional_File_3/masked_alignments/OG0002019.fa
- Additional_File_3/masked_alignments/OG0002020.fa
- Additional_File_3/masked_alignments/OG0002024.fa
- Additional_File_3/masked_alignments/OG0002025.fa
- Additional_File_3/masked_alignments/OG0002027.fa
- Additional_File_3/masked_alignments/OG0002028.fa
- Additional_File_3/masked_alignments/OG0002030.fa
- Additional_File_3/masked_alignments/OG0002036.fa
- Additional_File_3/masked_alignments/OG0002039.fa
- Additional_File_3/masked_alignments/OG0002040.fa
- Additional_File_3/masked_alignments/OG0002042.fa
- Additional_File_3/masked_alignments/OG0002043.fa
- Additional_File_3/masked_alignments/OG0002045.fa
- Additional_File_3/masked_alignments/OG0002052.fa
- Additional_File_3/masked_alignments/OG0002055.fa
- Additional_File_3/masked_alignments/OG0002056.fa
- Additional_File_3/masked_alignments/OG0002058.fa
- Additional_File_3/masked_alignments/OG0002059.fa
- Additional_File_3/masked_alignments/OG0002060.fa
- Additional_File_3/masked_alignments/OG0002061.fa
- Additional_File_3/masked_alignments/OG0002062.fa
- Additional_File_3/masked_alignments/OG0002065.fa
- Additional_File_3/masked_alignments/OG0002066.fa
- Additional_File_3/masked_alignments/OG0002067.fa
- Additional_File_3/masked_alignments/OG0002068.fa
- Additional_File_3/masked_alignments/OG0002069.fa
- Additional_File_3/masked_alignments/OG0002070.fa
- Additional_File_3/masked_alignments/OG0002071.fa
- Additional_File_3/masked_alignments/OG0002074.fa
- Additional_File_3/masked_alignments/OG0002079.fa
- Additional_File_3/masked_alignments/OG0002084.fa
- Additional_File_3/masked_alignments/OG0002086.fa
- Additional_File_3/masked_alignments/OG0002087.fa
- Additional_File_3/masked_alignments/OG0002089.fa
- Additional_File_3/masked_alignments/OG0002090.fa
- Additional_File_3/masked_alignments/OG0002094.fa
- Additional_File_3/masked_alignments/OG0002097.fa
- Additional_File_3/masked_alignments/OG0002103.fa
- Additional_File_3/masked_alignments/OG0002105.fa
- Additional_File_3/masked_alignments/OG0002109.fa
- Additional_File_3/masked_alignments/OG0002115.fa
- Additional_File_3/masked_alignments/OG0002116.fa
- Additional_File_3/masked_alignments/OG0002119.fa
- Additional_File_3/masked_alignments/OG0002123.fa
- Additional_File_3/masked_alignments/OG0002124.fa
- Additional_File_3/masked_alignments/OG0002126.fa
- Additional_File_3/masked_alignments/OG0002129.fa
- Additional_File_3/masked_alignments/OG0002132.fa
- Additional_File_3/masked_alignments/OG0002134.fa
- Additional_File_3/masked_alignments/OG0002140.fa
- Additional_File_3/masked_alignments/OG0002143.fa
- Additional_File_3/masked_alignments/OG0002153.fa
- Additional_File_3/masked_alignments/OG0002163.fa
- Additional_File_3/masked_alignments/OG0002164.fa
- Additional_File_3/masked_alignments/OG0002167.fa
- Additional_File_3/masked_alignments/OG0002169.fa
- Additional_File_3/masked_alignments/OG0002170.fa
- Additional_File_3/masked_alignments/OG0002172.fa
- Additional_File_3/masked_alignments/OG0002173.fa
- Additional_File_3/masked_alignments/OG0002176.fa
- Additional_File_3/masked_alignments/OG0002180.fa
- Additional_File_3/masked_alignments/OG0002183.fa
- Additional_File_3/masked_alignments/OG0002184.fa
- Additional_File_3/masked_alignments/OG0002186.fa
- Additional_File_3/masked_alignments/OG0002187.fa
- Additional_File_3/masked_alignments/OG0002190.fa
- Additional_File_3/masked_alignments/OG0002191.fa
- Additional_File_3/masked_alignments/OG0002196.fa
- Additional_File_3/masked_alignments/OG0002198.fa
- Additional_File_3/masked_alignments/OG0002201.fa
- Additional_File_3/masked_alignments/OG0002202.fa
- Additional_File_3/masked_alignments/OG0002203.fa
- Additional_File_3/masked_alignments/OG0002205.fa
- Additional_File_3/masked_alignments/OG0002206.fa
- Additional_File_3/masked_alignments/OG0002208.fa
- Additional_File_3/masked_alignments/OG0002212.fa
- Additional_File_3/masked_alignments/OG0002213.fa
- Additional_File_3/masked_alignments/OG0002215.fa
- Additional_File_3/masked_alignments/OG0002216.fa
- Additional_File_3/masked_alignments/OG0002219.fa
- Additional_File_3/masked_alignments/OG0002220.fa
- Additional_File_3/masked_alignments/OG0002223.fa
- Additional_File_3/masked_alignments/OG0002224.fa
- Additional_File_3/masked_alignments/OG0002225.fa
- Additional_File_3/masked_alignments/OG0002226.fa
- Additional_File_3/masked_alignments/OG0002229.fa
- Additional_File_3/masked_alignments/OG0002232.fa
- Additional_File_3/masked_alignments/OG0002233.fa
- Additional_File_3/masked_alignments/OG0002235.fa
- Additional_File_3/masked_alignments/OG0002239.fa
- Additional_File_3/masked_alignments/OG0002243.fa
- Additional_File_3/masked_alignments/OG0002244.fa
- Additional_File_3/masked_alignments/OG0002245.fa
- Additional_File_3/masked_alignments/OG0002250.fa
- Additional_File_3/masked_alignments/OG0002251.fa
- Additional_File_3/masked_alignments/OG0002253.fa
- Additional_File_3/masked_alignments/OG0002257.fa
- Additional_File_3/masked_alignments/OG0002265.fa
- Additional_File_3/masked_alignments/OG0002267.fa
- Additional_File_3/masked_alignments/OG0002274.fa
- Additional_File_3/masked_alignments/OG0002278.fa
- Additional_File_3/masked_alignments/OG0002284.fa
- Additional_File_3/masked_alignments/OG0002290.fa
- Additional_File_3/masked_alignments/OG0002293.fa
- Additional_File_3/masked_alignments/OG0002296.fa
- Additional_File_3/masked_alignments/OG0002297.fa
- Additional_File_3/masked_alignments/OG0002298.fa
- Additional_File_3/masked_alignments/OG0002301.fa
- Additional_File_3/masked_alignments/OG0002302.fa
- Additional_File_3/masked_alignments/OG0002303.fa
- Additional_File_3/masked_alignments/OG0002306.fa
- Additional_File_3/masked_alignments/OG0002307.fa
- Additional_File_3/masked_alignments/OG0002309.fa
- Additional_File_3/masked_alignments/OG0002312.fa
- Additional_File_3/masked_alignments/OG0002314.fa
[truncated: 9,700 more entries]
