# Supplementary material for: Divergent genes in gerbils: prevalence, relation to GC-biased substitution, and phenotypic relevance
Source: BMC Evol Biol. 2020 Oct 19;20:134. doi: 10.1186/s12862-020-01696-3 (PMC7574485; doi:10.1186/s12862-020-01696-3)
Supplement: Supplementary file 3 — Additional file 3 Supplementary Data. DNA alignments for 10,554 1-to-1 orthologues used in analysis. Each alignment file is named using its orthogroup ID. [file 12862_2020_1696_MOESM3_ESM.zip › Additional_File_3/masked_alignments/OG0000834.fa]

>cavia_porcellus
--------------------------------------------------------------------------------
----------------------------------TATAATTTTGAAAATGCGTCTCAGACATTTGATGATCTTCCAGCAA
AATTTGGTTATAGACCTCCAGCTGAAGGTTTAAAGGGTTTTTTGATTAATTCCAAACCAGAGAATGCTTGTGAACCCATA
ATGCCTCCACCAGTAAAAGACAATTCATCTGGCACTTTCATCGTGTTAATTAGAAGACTTGATTGTAATTTTGATATAAA
GGTTTTAAATGCACAGAGAGCAGGATACAAAGCAGCCATTGTTCACAATGTTGATTCTGAGGACCTCATTAGCATGGGAT
CCAACGACATTGATGTGCTAAAGAAAATTGACATTCCATCTGTCTTTATTGGTGAATCATCAGCTAATTCCCTGAAAGAT
GAATTCACATATGAAAAAGGGGGCCACATTATCTTAGTTCCAGAATTTAGTCTTCCTCTAGAATACTATCTAATCCCCTT
CCTCATTATAGTGGGCATCTGTCTCATCCTAATAGTCATTTTTATGATCACAAAATTTGTCCAGGACAGACATAGAGCTA
GAAGAAATAGACTTGGTAAAGATCAACTTAAGAAACTCCCTGTACATAAATTTAAGAAAGGAGATGAGTATGATGTATGT
GCCATTTGTTTGGATGAATATGAAGATGGAGACAAACTCAGAATCCTTCCCTGTTCTCATGCTTATCACTGCAAGTGTGT
AGACCCCTGGCTAACCAAAACCAAGAAAACCTGTCCGGTCTGCAAGCAGAAAGTTGTGCCTTCTCAAGGTGATACTGACT
CTGACACAGACAGTAGTCAAGAAGAAAATGAAGTGTCAGAACACACCCCTCTGCTTAGACCGTTGGCGTCTGTTAGTACC
CAGTCATTTGGGGCTTTGTCAGAGTCCCACTCGCATCAGAACATGACAGAATCTTCAGATTTCGAGGATGATGACAATGA
AGATACTGACAGCAGTGAGGCAGAAAATGAAGTGAATGAACACAGTGTTGTGGTCCAGCTGCAGCCTAATGGTGAGCGGG
ACTGCAACATAGCAAATACTGTG
>fukomys_damarensis
ATGCTGCTCTCCATAGGGATGCTTATGCTGTCGGCCACACAAGTCTATACCATCTTGACTGTCCAGCTGTTTGCATTCTT
GAACTTACTGCCTGTAGAAGCAGACATTTTAGCATATAATTTTGAAAATGCATCTCAGACATTTGATGATCTTCCAGCAA
GATTTGGTTATAGACTTCCAGCTGAAGGTTTAAAGGGTTTTTTGATTAATTCAAAACCAGAGAATGCTTGTGAACCCATA
GTACCTCCACCAGTAAAAGACAATTCATCTGGCACTTTCATCGTGTTAATTAGAAGACTTGATTGTAATTTTGATATAAA
GGTTTTAAATGCACAGAGAGCGGGATACAAAGCAGCCATTGTTCACAATGTTGATTCTGACGACCTCATTAGCATGGGAT
CCAACGACATTGATGTGTTAAAGAAAATTGACATTCCATCTGTCTTCATTGGTGAATCATCAGCTAATTCCCTGAAAGAT
GAATTCACATATGAAAAAGGGGGCCACGTTATCTTAGTTCCAGACTTTAATCTTCCTCTGGAATACTATCTAATCCCCTT
CCTCATTATAGTGGGCATATGTCTCATCCTAATAGTCATTTTTATGATCACAAAGTTTGTCCAGGATAGACATAGAGCTA
GAAGAAATAGACTTGGTAAAGATCAACTTAAGAAACTCCCTGTACATAAATTTAAGAAAGGAGATGAGTATGATGTATGT
GCCATTTGTTTGGATGAATATGAAGATGGAGACAAACTCAGAATCCTTCCCTGTTCCCATGCTTATCACTGCAAGTGTGT
AGACCCCTGGCTAACTAAAACCAAGAAAACCTGTCCAGTCTGCAAGCAGAAAGTTGTTCCTTCTCAAGGTGATTCCGACT
CTGACACAGACAGTAGTCAAGAAGAAAACGAAGTGTCAGAACACACCCCTTTGCTTAGACCTTTGGCCTCTGTCAGTGCC
CAGTCGTTTGGGGCTTTGTCAGAGTCCCACTCACATCAGAACGTGACAGAATCTTCAGACTTTGAGGACGATGACAATGA
AGATACTGACAGCAGTGAGGCAGAAAATGAAGTGAATGAACACAGTGTTGTGGTCCAGTTGCAGCCCAATGGTGATCGGG
ACTGCAACATAGCAAATACCGTG
>octodon_degus
ATGCTGCTCTCCATAGGGATGCTTATGCTTTCGGCTACACAAGTCTACACCATCTTGACTGTCCAGCTCTTTGCATTCTT
AAACTTACTACCTGTAGGAGCTGATATTTTAGCGTATAATTTTGAAAATGCATCTCAGACATTTGATGATCTTCCAGCAA
AATTTGGTTATAGACCTCCAGCTGAAGGTTTAAAGGGTTTTTTGATTAATTCAAAACCAGAGAATGCTTGTGAACCCATA
ATGCCTCCACCAGTAAAAGACAACTCATCTGCCACTTTCATCGTGTTAATTAGAAGACTTGATTGTAATTTTGATATAAA
GGTTTTAAATGCACAGCAAGCTGGATACAAAGCAGCCATTGTTCACAATGTTGACTCTGAAGACCTCATTAGCATGGGAT
CCAACGACATTGATGTGTTAAAGAAAATTGACATTCCCTCTGTCTTCATTGGTGAATCATCAGCTAATTCCCTGAAAGAT
GAATTCACTTATGAAAAGGGAGGCCACATCATCTTAGTTCCAGAATTTAGTCTTCCTCTAGAATACTATCTAATCCCCTT
CCTCATTATTGTGGGCATCTGTCTCATCCTGATAGTCATTTTTATGATCACAAAATTTGTCCAGGACAGACACAGAGCTA
GAAGAAATAGACTTGGGAAAGATCAACTTAAGAAACTCCCTGTACATAAATTCAAGAAAGGAGACGAGTATGATGTATGT
GCCATTTGTTTGGATGAATATGAAGATGGAGACAAACTCAGAATCCTTCCCTGTTCCCATGCTTATCACTGCAAGTGTGT
AGACCCCTGGCTAACTAAAACCAAGAAAACCTGTCCAGTCTGCAAGCAAAAAGTTGTTCCTTCTCAAGGTGATTCTGACT
CTGACACAGACAGTAGTCAAGAAGAAAACGAAGTGTCAGAACACACCCCTCTGCTTAGACCTTTGGCTTCTGTCAGTACC
CAGTCGTTTGGGGCTTTGTCAGAGTCGCACTCACATCAGAACATGACAGAGTCTTCAGACATTGAGGATGATGACAACGA
AGACACTGACAGCAGTGAGGGAGAGAACGAAGTGAATGAACACAGTGTGGTGGTCCAGCTGCAGCCTGGTGGTGAGCGGG
ACTGCAGCCTAGCGAACACCGTG
>homo_sapiens
ATGCTGCTCTCCATAGGGATGCTCATGCTGTCAGCCACACAAGTCTACACCATCTTGACTGTCCAGCTCTTTGCATTCTT
AAACCTACTGCCTGTAGAAGCAGACATTTTAGCATATAACTTTGAAAATGCATCTCAGACATTTGATGACCTCCCTGCAA
GATTTGGTTATAGACTTCCAGCTGAAGGTTTAAAGGGTTTTTTGATTAACTCAAAACCAGAGAATGCCTGTGAACCCATA
GTGCCTCCACCAGTAAAAGACAATTCATCTGGCACTTTCATCGTGTTAATTAGAAGACTTGATTGTAATTTTGATATAAA
GGTTTTAAATGCACAGAGAGCAGGATACAAGGCAGCCATAGTTCACAATGTTGATTCTGATGACCTCATTAGCATGGGAT
CCAACGACATTGAGGTACTAAAGAAAATTGACATTCCATCTGTCTTTATTGGTGAATCATCAGCTAATTCTCTGAAAGAT
GAATTCACATATGAAAAAGGGGGCCACCTTATCTTAGTTCCAGAATTTAGTCTTCCTTTGGAATACTACCTAATTCCCTT
CCTTATCATAGTGGGCATCTGTCTCATCTTGATAGTCATTTTCATGATCACAAAATTTGTCCAGGATAGACATAGAGCTA
GAAGAAACAGACTTCGTAAAGATCAACTTAAGAAACTTCCTGTACATAAATTCAAGAAAGGAGATGAGTATGATGTATGT
GCCATTTGTTTGGATGAGTATGAAGATGGAGACAAACTCAGAATCCTTCCCTGTTCCCATGCTTATCACTGCAAGTGTGT
AGACCCTTGGCTAACTAAAACCAAAAAAACCTGTCCAGTGTGCAAGCAAAAAGTTGTTCCTTCTCAAGGCGATTCAGACT
CTGACACAGACAGTAGTCAAGAAGAAAATGAAGTGACAGAACATACCCCTTTACTGAGACCTTTAGCTTCTGTCAGTGCC
CAGTCATTTGGGGCTTTATCGGAATCCCGCTCACATCAGAACATGACAGAATCTTCAGACTATGAGGAAGACGACAATGA
AGATACTGACAGTAGTGATGCAGAAAATGAAATTAATGAACATGATGTCGTGGTCCAGTTGCAGCCTAATGGTGAACGGG
ATTACAACATAGCAAATACTGTT
>ictidomys_tridecemlineatus
ATGCTGCTCTCCATAGGGATGCTCATGCTGTCGGCTACACAAGTCTACACCCTCTTGACCGTCCAGCTCTTTGCCTTCTT
AAACCTGCTGCCTGTAGAGGCGGACATTTTAGCTTATAATTTGGAAAATGCATCTCAGACATTTGATGATCTTCCAGCAA
GATTTGGTTATAGACTTCCAGCTGAAGGCTTAAAGGGTTTTCTGATCAACTCAAAACCAGAGAATGCTTGTGAGCCCATA
GCACCTCCACCACTAAAGGACAATTCATCTGGCGCTTTCATCGTGCTAATTAGAAGACTTGATTGTAATTTTGATATAAA
GGTGTTAAATGCACAAAGAGCAGGATACAAAGCAGCGATAGTCCACAATGTTGATTCTGATGACCTCATTAGCATGGGAT
CCAACGACATTGATGTGTTAAAGAAAATTGACATTCCATCTGTATTTATTGGTGAATCATCAGCCAATTCCCTGAAAGAT
GAATTCACATATGAAAAAGGGGGCCACATTATCCTGGTTCCAGAATTCAGCCTTCCTCTGGAATACTATTTAATCCCCTT
CCTAATCATAGTGGGCATTTGTCTCATCTTGATAGTCATATTCATGATCACAAAATTTGTCCAGGACAGACATAGAGCTA
GAAGAAATAGACTTCGTAAAGATCAACTTAAGAAACTTCCTGTACACAAATTCAGGAAAGGAGATGAGTATGACGTCTGT
GCCATTTGTTTGGATGACTATGAAGATGGAGACAAGCTCAGAGTCCTTCCCTGTTCCCATGCTTACCACTGCAAATGTGT
AGACCCTTGGCTCACTAAAACCAAAAAAACCTGTCCCGTTTGCAAGCAGAAAGTCGTTCCTTCTCAAGGTGACTCAGACT
CTGACACAGACAGCAGTCAAGAGGAAAACGAGGTGTCAGAGCACACCCCCTTGCTGAGACCTTTGGCTTCTGTCAGTGCT
CAGTCATTTGGGGCTTTGTCAGAATCCCACTCTCATCAGAACATGACAGAGTCTTCAGACTATGAGGACGAGGACAACGA
AGATACTGACAGCAGTGACGCAGAGAACGAGATCAACGAGCACAGTGTTGTGGTCCAGCTGCAAGCCAATGGGGACCGGG
ATTACAACATAGCCAACACCGTC
>jaculus_jaculus
ATGCTGCTCTCCATCGGGATGCTCATGCTGTCGGCCACACAGGTCTACACCATCCTGACCGTCCAGCTCTTTGCAGTCCT
AAACCTACTGCCTGTAGAAGCGGACATTTTAGCATATAACTTTGAAAATGCATCTCAGACATTTGAAGATCTTCCTGCAA
GATTTGGTTATAGACTACCAGCTGAAGGTTTGAAGGGTTTTTTGATTAACTCCAAGCCCGAGAATGCCTGTGAACCCATT
GTGCCTCCCCCACTAACAGACAACTCAACGGGTTCTTTCATCGTGTTGATTAGAAGGCTTGATTGCAATTTTGATATAAA
GGTCTTAAATGCACAGAGGGCAGGGTACCGAGCCGCAGTGGTTCACAATGTGGATTCGGACGACCTCATCAGCATGGGAT
CCAACGACATTGATGTGTTGAAGAAAATCGACATTCCATCTGTCTTTATTGGTGAATCAGCAGCTAATTCCCTTAAAGAT
GAATTCACTTATGAAAAAGGGGGCCACATTGTCTTAGTTCCAGAACTGAGTCTTCCTCTGGAATACTATCTAATCCCTTT
CCTCATTATAGTGGGCATCTGTCTCATTTTGATAGTCATTTTCATGATAACAAAATTTGTCCAGGACAGACATAGAGCTA
GAAGGAACAGACTTCGTAAAGATCAACTCAAGAAACTCCCTGTACATAAATTCAAGAAA---------------------
--------------------------------------------------------------------------------
--------------------------------------------------------------------------------
--------------------------------------------------------------------------------
--------------------------------------------------------------------------------
--------------------------------------------------------------------------------
-----------------------
>mus_musculus
ATGCTGCTCTCCATTGGGATGCTCATGCTGTCCGCCACACAGGTCTACACCATCTTGACTGTGCAGCTCTTTGCATTCCT
AAACCTGCTGCCTGTAGAAGCAGACATTTTAGCATATAATTTTGAAAATGCATCTCAGACATTTGAGGACCTTCCAGCAA
GATTTGGTTATAGACTACCAGCTGAAGGCTTAAAGGGTTTTCTGATTAACTCAAAACCAGAGAATGCGTGTGAACCCATA
GTGCCTCCACCACTGAAAGACAATTCTTCCGGCACGTTCATCGTGCTGATTAGAAGACTTGATTGCAATTTTGATATAAA
GGTTTTAAATGCACAGAGAGCAGGATACAAAGCAGCCATAGTTCACAATGTAGACTCTGATGACCTGATTAGCATGGGAT
CCAACGACATTGATACACTAAAGAAAATTGACATTCCGTCTGTCTTTATTGGTGAATCATCAGCTAATTCCCTGAAAGAT
GAATTCACATATGAAAAAGGGGGCCACATTATCTTAGTTCCAGAACTGAGTCTTCCTTTGGAGTACTATCTGATCCCCTT
CCTCATCATAGTGGGCATCTGCCTCATCTTAATAGTCATTTTCATGATCACAAAATTTGTTCAGGACAGACATAGAAACA
GAAGAAATAGACTTCGTAAAGATCAACTTAAAAAACTTCCCGTACATAAATTTAAAAAGGGAGATGAGTACGATGTGTGT
GCTATCTGTCTGGAGGAGTATGAAGACGGAGATAAGCTAAGGATCCTCCCCTGCTCCCATGCTTATCATTGCAAGTGTGT
AGATCCCTGGCTAACTAAAACCAAAAAGACCTGTCCAGTCTGCAAACAAAAGGTTGTTCCTTCCCAAGGTGACTCGGACT
CTGACACAGACAGCAGTCAGGAAGAAAACCAAGTGTCAGAGCACACCCCTTTACTTCCACCCTCAGCTTCTGCCAGGACC
CAGTCATTTGGGTCTCTGTCAGAATCCCACTCACATCACAACATGACAGAGTCTTCAGACTACGAGGACGACGACAATGA
AGAGACCGACAGCAGTGACGCAGACAACGAAATTACCGACCACAGTGTTGTGGTCCAGCTGCAGCCGAACGGTGAGCAGG
ATTACAACATAGCAAATACTGTG
>rattus_norvegicus
ATGCTGCTCTCCATAGGGATGCTCATGCTGTCCGCCACACAAGTCTATACCATCTTGACTGTGCAACTCTTTGCATTCCT
GAACCTGCTGCCCGTAGAGGCAGACATTTTAGCATATAATTTTGAAAATGCATCTCAGACATTTGAGGACCTTCCAGCAA
GATTTGGTTATAGACTACCAGCTGAAGGCTTAAAGGGTTTTCTGATTAACTCGAAACCAGAGAATGCTTGTGAACCTATA
GTGCCTCCACCACTGAAAGACAATTCATCTGGTACTTTTATCGTATTGATTAGAAGACTTGATTGTAATTTTGATATAAA
GGTTTTAAATGCACAGAGAGCAGGATACAAAGCAGCCATAGTTCACAATGTAGACTCTGATGACCTGATTAGCATGGGAT
CCAACGACATTGATATATTAAAGAAAATTGACATTCCATCTGTCTTTATTGGTGAATCATCAGCTAATTCCCTAAAAGAT
GAATTCACATATGAAAAAGGGGGCCACGTTATCTTAGTTCCAGAACTGAGCCTTCCTTTGGAGTACTATCTGATCCCCTT
CCTCATCATAGTGGGCATCTGCCTCATCTTAATAGTTATTTTTATGATTACAAAATTTGTTCAGGACAGACATAGAAATA
GAAGAAACAGACTTCGCAAAGATCAACTTAAAAAACTTCCTGTACATAAATTTAAAAAGGGAGATGAGTACGACGTGTGT
GCTATTTGCTTGGAGGAATATGAAGATGGAGATAAGCTCAGGATCCTTCCCTGTTCCCATGCTTATCATTGCAAGTGTGT
AGATCCCTGGCTAACTAAAACCAAAAAGACCTGTCCAGTCTGCAAACAAAAGGTTGTCCCTTCCCAAGGTGACTCGGACT
CTGACACAGACAGCAGTCAGGAGGAGAACCAAGTGTCAGAGCACACCCCTTTACTTCCACCCTCAGCTTCTGCCAGGACC
CAGTCATTTGGGTCTCTATCAGAATCCCACTCACATCAC---ATGACAGAGTCTTCAGACTACGAGGACGACGACAATGA
AGAGACCGACAGCAGTGATGCAGACAATGAAATTACTGACCACAGTGTTGTGGTCCAGCTGCAGCCTAATGGTGAGCCGG
ATTACAACATAGCAAATACTGTG
>nannospalax_galili
ATGCTGCTCTCCATAGGGATGCTCATGCTGTCTGCCACACAAGTCTACACCATCTTGACTGTTCAACTCTTTGCATTCCT
AAACCTACTGCCTGTAGAAGCAGACATTTTAGCATTTAATTTTGAAAATGTATCTCAGACATTTGAGGATCTTCCAGCCA
GATTTGGTTATAGACTGCCAACTGAAGGTTTAAAGGGTTTTCTGATTAACTCAAAACCAGAGAATGCTTGTGAACCCATA
GTGCCTCCACCACTAAAAGACAATTCATCTGGCACTTTCATCGTGTTGATTAGAAGACTAGATTGTAATTTTGATATAAA
GGTTTTAAATGCACAGAGAGCAGGATACAAAGCAGCCATAGTTCACAATGTTGATTCTGATGACCTCATTAGCATGGGAT
CCAACGACATTGATGTGTTAAAGAAAATTGACATTCCATCTGTCTTTATTGGAGAATCATCAGCTAATTCCTTGAAAGAT
GAATTCACATATGAAAAAGGGGGCCACATTCTCTTAGTTCCAGAACTGAGTCTTCCTCTGGAATACTATTTAATTCCTTT
CCTCATCATAGTGGGCATCTGCCTCATCCTGATAGTCATTTTTATGATCACAAAATTTATCCAGGATAGACATAGAGCTA
GAAGAAACAGACTTCGTAAAGATCAACTTAAAAAACTCCCTGTACACAAATTCAAGAAA---------------------
--------------------------------------------------------------------------------
--------------------------------------------------------------------------------
--------------------------------------------------------------------------------
--------------------------------------------------------------------------------
--------------------------------------------------------------------------------
-----------------------
>meriones_unguiculatus
ATGCTGCTCTCCATAGGGATGCTCATGCTGTCCGCCACACAGGTCTATACCATCTTGACTGTGCAGCTCTTTGCATTCCT
GAACCTGCTGCCGGTAGAAGCAGACATTTTAGCATATAATTTTGAAAATGCATCTCAGACATTTGAGGACCTTCCAGCAA
GATTTGGTTATAGACTACCAACTGAAGGCCTAAAGGGGTTTTTGATTAACTCCAAACCAGAGAATGCTTGTGAACCCATA
GTACCTCCTCCATTCAAAGACAATTCTTCTGGCACTTTCATCGTATTGATTAGAAGACTTGATTGTAATTTTGACATAAA
GGTTTTAAATGCACAGAGAGCAGGATACAAAGCAGCCATAGTTCACAATGTAGACTCTGATGACCTGATTAGCATGGGAT
CCAACGACATTGATACATTAAAGAAAATTGACATTCCGTCTGTCTTTATTGGTGAATCATCAGCTAATTCCCTGAAAGAT
GAATTCACATATGAAAAAGGGGGCCACGTTATCTTAGTTCCAGAACTGAGTCTCCCTTTGGAATACTATCTGATCCCCTT
CCTCATCATAGTGGGCATCTGCCTCATCCTCATAGTCATTTTTATGATCACAAAATTTGTTCAGGACAGACATAGAAACA
GAAGAAACAGACTTCGTAAAGATCAACTTAAAAAACTCCCTGTACATAAATTCAAGAAGGGAGATGAGTATGATGTGTGT
GCCATCTGTTTGGAGGAGTACGAAGATGGAGATAAGCTAAGGATCCTCCCTTGCTCCCATGCTTATCATTGCAAGTGTGT
AGATCCCTGGCTAACTAAAACCAAAAAGACCTGTCCAGTCTGCAAACAAAAAGTTGTTCCTTCCCAAGGTGATTCGGACT
CTGACACAGACAGCAGTCAGGAAGAAAATGAGGTGTCAGAGAACACCCCTTTACTTCCACCTTCAGCTTCTGTCAGGACC
CAGTCATTTGGGTCTTTGTCAGAATCCCACTCACATCAGAATATGACAGAGTCTTCAGACTACGAGGAAGATGACAATGA
AGAGACCGACAGCAGTGATGCAGACAATGAAATTACTGAACACAGTGTTGTGGTCCAGCTGCAGCCTAATGGTGAACAGG
ATTACAACATAGCAAATACTGTG
>psammomys_obesus
------------------ATGCTCATGCTGTCCGCCACACAGGTCTATACCATCTTGACTGTGCAGCTCTTTGCATTCCT
GAACCTGCTGCCAGTAGAAGCAGACATTTTAGCATATAATTTTGAAAATGCATCTCAGACATTTGAGGACCTTCCAGCAA
GATTTGGTTATAGACTACCAACTGAAGGCCTAAAGGGGTTTTTGATTAACTCCAAACCAGAGAATGCTTGTGAACCCATA
GTGCCTCCTCCATTCAAAGACAATTCTTCTGGCACTTTCATTGTATTGATTAGAAGACTTGATTGTAATTTTGATATAAA
GGTTTTAAATGCACAGAGAGCAGGATACAAAGCAGCCATAGTTCACAATGTAGACTCTGATGACCTGATTAGCATGGGAT
CCAACGACATTGATACATTAAAGAAAATTGACATTCCGTCTGTCTTTATTGGTGAATCATCAGCTAATTCCCTGAAAGAT
GAATTCACATATGAAAAAGGGGGCCACGTTATCTTAGTTCCAGAACTGAGTCTCCCTTTGGAATACTATCTGATCCCCTT
CCTCATCATAGTGGGCATCTGCCTCATCCTGATAGTCATTTTTATGATCACAAAATTTGTTCAGGACAGACATAGAAACA
GAAGAAACAGACTTCGTAAAGATCAACTTAAAAAACTCCCTGTACATAAATTTAAGAAGGGAGATGAGTATGATGTATGT
GCTATCTGTTTGGAGGAATATGAAGATGGAGATAAGCTAAGGATCCTTCCTTGTTCCCATGCTTATCATTGCAAGTGTGT
AGATCCCTGGCTAACTAAAACCAAAAAGACCTGTCCAGTCTGCAAACAAAAAGTTGTTCCTTCCCAAGGTGATTCGGACT
CTGACACAGACAGCAGTCAGGAAGAAAATGAGGTGTCAGAGAACACCCCTTTACTTCCACCTTCAGCTTCTGTCAGGACC
CAGTCATTTGGGTCTTTGTCAGAATCCCACTCACATCAGAATATGACAGAGTCTTCAGACTACGAGGAAGATGACAATGA
AGAGACCGACAGCAGTGATGCAGACAATGAAATCACTGAACACAGTGTTGTGGTCCAGCTGCAGCCTGATGGTGAACAGG
GTTACAGCACAGCAAACACTGTG
