# Supplementary material for: Divergent genes in gerbils: prevalence, relation to GC-biased substitution, and phenotypic relevance
Source: BMC Evol Biol. 2020 Oct 19;20:134. doi: 10.1186/s12862-020-01696-3 (PMC7574485; doi:10.1186/s12862-020-01696-3)
Supplement: Supplementary file 3 — Additional file 3 Supplementary Data. DNA alignments for 10,554 1-to-1 orthologues used in analysis. Each alignment file is named using its orthogroup ID. [file 12862_2020_1696_MOESM3_ESM.zip › Additional_File_3/masked_alignments/OG0000944.fa]

>homo_sapiens
ATGACCATAGTTGACAAAGCTGAATCTTCAGACCCATCAGCCTATCAGAATCAGCCTGGCAGCTCCGAGGCAGTCTCACC
TGGAGACATGGATGCAGGTTCTGCCAGCTGGGGTGCTGTGTCTTCATTGAATGATGTGTCAAATCACACACTTTCTTTAG
GACCAGTACCTGGTGCTGTAGTTTATTCGAGTTCATCTGTACCTGATAAATCAAAACCATCACCACAAAAGGATCAAGCC
CTAGGTGATGGCATCGCTCCTCCACAGAAAGTTCTTTTCCCATCTGAGAAGATTTGTCTTAAGTGGCAACAAACTCATAG
AGTTGGAGCTGGGCTCCAGAATTTGGGCAATACCTGTTTTGCCAATGCAGCACTGCAGTGTTTAACCTACACACCACCTC
TTGCCAATTACATGCTATCACATGAACACTCCAAAACATGTCATGCAGAAGGCTTTTGTATGATGTGTACAATGCAAGCA
CATATTACCCAGGCACTCAGTAATCCTGGGGACGTTATTAAACCAATGTTTGTCATCAATGAGATGCGGCGTATAGCTAG
GCACTTCCGTTTTGGAAACCAAGAAGATGCCCATGAATTCCTTCAATACACTGTTGATGCTATGCAGAAAGCATGCTTGA
ATGGCAGCAATAAATTAGACAGACACACCCAGGCCACCACTCTTGTTTGTCAGATATTTGGAGGATACCTAAGATCTAGA
GTCAAATGTTTAAATTGCAAGGGCGTTTCAGATACTTTTGATCCATATCTTGATATAACATTGGAGATAAAGGCTGCTCA
GAGTGTCAACAAGGCATTGGAGCAGTTTGTGAAGCCGGAACAGCTTGATGGAGAAAACTCGTACAAGTGCAGCAAGTGTA
AAAAGATGGTTCCAGCTTCAAAGAGGTTCACTATCCATAGATCCTCTAATGTTCTTACACTTTCTCTGAAACGTTTTGCA
AATTTTACCGGTGGAAAAATTGCTAAGGATGTGAAATACCCTGAGTATCTTGATATTCGGCCATATATGTCTCAACCCAA
CGGAGAGCCAATTGTCTACGTCTTGTATGCAGTGCTGGTCCACACTGGTTTTAATTGCCATGCTGGCCATTACTTCTGCT
ACATAAAAGCTAGCAATGGCCTCTGGTATCAAATGAATGACTCCATTGTATCTACCAGTGATATTAGATCGGTACTCAGC
CAACAAGCCTATGTGCTCTTTTATATCAGGTCCCATGATGTGAAAAATGGAGGTGAACTTACTCATCCCACCCATAGCCC
CGGCCAGTCCTCTCCCCGCCCCGTCATCAGTCAGCGGGTTGTCACCAACAAACAGGCTGCGCCAGGCTTTATCGGACCAC
AGCTTCCCTCTCACATGATAAAGAATCCACCTCACTTAAATGGGACTGGACCATTGAAAGACACGCCAAGCAGTTCCATG
TCGAGTCCTAACGGGAATTCCAGTGTCAACAGGGCTAGTCCTGTTAATGCTTCAGCTTCTGTCCAAAACTGGTCAGTTAA
TAGGTCCTCAGTGATCCCAGAACATCCTAAGAAACAAAAAATTACAATCAGTATTCACAACAAGTTGCCTGTTCGCCAGT
GTCAGTCTCAACCTAACCTT------CATAGTAATTCTTTGGAGAACCCTACCAAGCCCGTTCCCTCTTCTACCATTACC
AAT---TCTGCAGTACAGTCTACCTCGAACGCATCTACGATGTCAGTTTCTAGTAAAGTAACAAAACCGATCCCCCGCAG
TGAATCCTGCTCCCAGCCCGTGATGAATGGCAAATCCAAGCTGAACTCCAGCGTGCTGGTGCCCTATGGCGCCGAGTCCT
CTGAGGACTCTGACGAGGAGTCAAAGGGGCTGGGCAAGGAGAATGGGATTGGTACGATTGTGAGCTCCCACTCTCCCGGC
CAAGATGCCGAAGATGAG------GAGGCCACTCCGCACGAGCTTCAAGAACCCATGACCCTAAACGGTGCTAATAGTGC
AGACAGCGACCCGAAAGAAAACGGCCTAGCGCCTGATGGTGCCAGCTGCCAAGGCCAGCCTGCCCTGCACTCAGAAAATC
CCTTTGCTAAGGCAAACGGTCTTCCTGGAAAGTTGATGCCTGCTCCTTTGCTGTCTCTCCCAGAAGACAAAATCTTAGAG
ACCTTCAGGCTTAGCAACAAACTGAAAGGCTCGACGGATGAAATGAGTGCACCTGGAGCAGAGAGGGGCCCTCCCGAGGA
CCGCGACGCCGAGCCTCAGCCTGGCAGCCCCGCCGCCGAATCCCTGGAGGAGCCAGATGCGGCCGCCGGCCTCAGC---A
GCACCAAGAAGGCTCCGCCGCCCCGCGATCCCGGCACCCCCGCTACCAAAGAAGGCGCCTGGGAGGCCATGGCCGTCGCC
CCCGAGGAGCCTCCGCCCAGCGCCGGC------------------GAGGACATCGTGGGGGACACAGCACCCCCTGACCT
GTGTGATCCCGGGAGCTTAACAGGCGATGCGAGCCCGTTGTCCCAGGACGCAAAGGGGATGATCGCGGAGGGCCCGCGGG
ACTCGGCGTTGGCGGAAGCCCCGGAAGGGTTGAGTCCGGCTCCGCCTGCGCGGTCGGAGGAGCCCTGCGAGCAGCCACTC
CTTGTTCAC-----------------------------------------------------------------------
-------------------------GGTCACCCGGAAGGGGACGCTGAGCCTAGCCCCGGCGAGAGGGTCGAGGACGCC-
--GCGGCGCCGAAAGCCCCAGGCCCTTCCCCAGCGAAGGAGAAAATCGGCAGCCTCAGAAAGGTGGACCGAGGCCACTAC
CGCAGCCGGAGAGAGCGCTCGTCCAGCGGGGAGCCCGCCAGAGAGAGCAGGAGCAAGACTGAGGGCCACCGTCACCGGCG
GCGCCGCACCTGCCCCCGGGAGCGCGACCGCCAGGACCGCCACGCCCCG---GAGCAC---------------CACCCCG
GCCACGGCGACAGGCTCAGCCCTGGCGAGCGCCGCTCTCTGGGCAGGTGCAGTCACCACCACTCCCGACACCGGAGCGGG
GTGGAGCTGGACTGGGTCAGACACCACTACACCGAGGGCGAGCGTGGCTGGGGCCGGGAGAAGTTCTACCCCGACAGGCC
GCGCTGGGACAGGTGCCGGTACTACCATGACAGGTACGCCCTGTACGCTGCC---------CGGGACTGGAAGCCCTTCC
ACGGCCGCGAGCACGAGCGGGCCGGGCTGCACGAGCGGCCGCACAAGGACCACAACCGGGGCCGTAGGGGCTGCGAG---
CCGGCCCGGGAGAGGGAGCGGCACCGCCCCAGCAGCCCCCGCGCAGGCGCGCCCCACGCCCTCGCCCCGCACCCCGACCG
CTTCTCCCACGACAGAACTGCACTTGTAGCCGGAGACAAC---TGTAACCTCTCTGATCGGTTTCACGAACACGAAAATG
GAAAGTCCCGGAAACGGAGACACGACAGTGTGGAGAACAGTGACAGTCATGTTGAAAAGAAAGCCCGGAGGAGCGAACAG
AAGGATCCTCTAGAAGAGCCTAAAGCAAAGAAGCACAAAAAATCAAAGAAGAAAAAGAAATCCAAAGACAAACACCGAGA
CCGCGACTCCAGGCATCAGCAGGACTCAGACCTCTCAGCAGCGTGCTCTGACGCTGACCTCCACAGACACAAAAAAAAGA
AGAAGAAAAAGAAGAGACATTCAAGAAAATCAGAGGACTTTGTTAAAGATTCAGAACTGCACTTACCCAGGGTCACCAGC
TTGGAGACTGTCGCCCAGTTCCGGAGAGCCCAGGGTGGCTTTCCTCTCTCTGGTGGCCCGCCTCTGGAAGGCGTCGGACC
TTTCCGTGAGAAAACGAAACACTTACGGATGGAAAGCAGGGATGACAGGTGTCGTCTCTTTGAGTATGGCCAGGGTGAT
>ictidomys_tridecemlineatus
ATGACCATAGTTGACAAAGCTGAATCTTCAGACCCGTCAACCTATCAGAATCAGCCTGGCAGTTCTGAGGCAGTCTCACC
TGGAGACATGGATGCAGGTTCTGCCAGCTGGGGTGCTGTGTCTTCATTAAATGATGTTTCAAATCACACACTTTCTTTAG
GACCAGTACCTGGTGCTGTAGTTTATTCAAATTCTTCTGTACCTGATAAATCAAAGCCATCACCACAAAAGGATCAAGCC
CTAGGTGATGGCATTGCTCCTCCACAAAAAGTTCTTTTTCCATCTGAGAAGATTTGTCTTAAGTGGCAACAAACTCACAG
AGTTGGCGCTGGGCTCCAGAATTTGGGCAATACCTGTTTTGCCAATGCTGCTTTGCAGTGTTTAACTTACACACCACCTC
TCGCCAATTACATGTTGTCACATGAACACTCCAAGACATGTCATGCAGAAGGATTTTGCATGATGTGTACAATGCAAGCG
CATATTACCCAGGCACTGAGCAATCCTGGGGATGTAATTAAACCAATGTTTGTCATCAATGAGATGCGGCGTATAGCTAG
GCACTTTCGTTTTGGAAACCAAGAAGATGCCCATGAATTTCTTCAATATACCGTTGATGCTATGCAAAAAGCATGTTTGA
ATGGGAGCAATAAATTAGACAGACATACCCAGGCTACCACACTTGTTTGTCAGATATTCGGAGGATACCTAAGATCTAGA
GTCAAGTGTTTAAATTGCAAGGGCGTTTCAGATACCTTTGATCCATATCTTGACATAACATTGGAGATAAAGGCTGCTCA
AAGTGTTAATAAGGCATTGGAGCAGTTTGTGAAACCAGAACAGCTGGATGGAGAAAACTCCTACAAGTGCAGCAAGTGTA
AAAAGATGGTTCCAGCTTCAAAGAGGTTCACTATACATAGATCTTCTAATGTTCTTACACTTTCTCTGAAACGCTTTGCA
AATTTTACTGGTGGAAAAATTGCTAAGGATGTGAAATATCCTGAATATCTTGATATTCGTCCATACATGTCTCAACCAAA
TGGAGAACCAATTATTTATGTTCTGTATGCAGTGCTAGTGCACACTGGTTTTAATTGCCACGCTGGCCATTACTTCTGTT
ACATAAAAGCTAGTAATGGCCTCTGGTATCAAATGAATGATTCCATTGTATCTACCAGTGATATTAGATCGGTACTCAGC
CAACAAGCTTATGTGCTCTTTTATATCAGGTCCCATGATGTGAAAAATGGAGGTGAACTTACTCATTCCACCCATAGCCC
GGGCCAGTCCTCTCCCCGCCCAGTAATTAGTCAGCGGGTTGTTACCAACAAGCAGGCCACACCAGGGTTTATTGGACCAC
AGCTTCCTTCTCACCTGATAAAGAATCCACCTCACTTGAATGGAACTGGGCCATTGAAGGAAACACCAAGCAGTTCCATG
TCAAGTCCTAATGGAAATCCCAGTGTCAACAGGGCTGGTCCTGTTAATGCTTCCACTTCTGTTCAAAACTGGTCAGTTAA
CAGGCCCTCAGTTATTCCAGAACATCCCAAGAAACAAAAAATTACCATAAGTATTCACAACAAGTTGCCTGTTCGCCAAG
GTCAGTCTCAGCCTAATCTT------CACAGCAATTCTTTGGAGGCTCCTAACAAGCCTGTTCCCTCTTCTACCATTACT
AATTCTTCTGCAATACAGTCTACCTCGAATGCATCTACGATGTCAATTTCTAATAAAGTAGCAAAACCCATCTCTCCGAG
TGAATCCTGCTCCAAGCCAGTGATGAATGGGAAGTCTAAGCTGAGCTCCAGTGTGCTGGTCCCCTATGGTGCCGAGTCAT
CCGAAGAGTCTGACGAGGAAACAAAGGGCCTGGCCAAGGAGAATGGTGTGGGTACAGTGACGAGCTCTCACTCTGCTGGT
GAAGAAGCCGAAGATGAT------GAGGCTTCTCAGCATGAGCTTCAAGAACCTATCACTTTAAATGGTGCTAATGGTGC
AGATGGCAACCCAAAAGAAAATGGCCTATCATTTGAAGGTGCCAGCTGCCAAGTCCAGCCTACTATACACTCAGAAAATC
CCTTTTCAAAAGCAAATGGTCTTCCTGGAAAGTTGATGCCTGTTCCTTTGCCATCTCTCCCAGAAGACAAAATCTTAGAG
ACTTTCAAACTTAGTAACAAAGTAAAAGGCTCAACAGATGAAACAAGTTTGACTGGAACAGAGATAAGTCCAGCTGAGGA
GCCTGCTGCAGAGCCGGAAGTTAGCAGTACCACTGCTGGTTCTCACGAAAAAGTGGAGACAGTCACAAGCCTGAGCAGCA
AGTTAAAGAAGGCTTTGCCACCCTCCGACCCCAACACCAAATCTACCAAAGAAGAAGTCTCTGAAAACATTTCAGCAAAA
CCTGATGAGTCCTTGCCCATTATCAACAATGTTTGTCACACCAACAAGAATCCCATGGGGGATGATCAACTTTCTAACCT
GTGTGACACTGAGAATCTTACAAATGACCAGAGCAAACCATCCCAAGAGGTAAAAGGAATGTTAATTGAGAGTCCACGGG
ACTCTGCACCAGTGGAAATAGTGGAGAAGTTGAGCCCAACTCCCTCAGTACGTTCAGAAGACGAATGTGAGCATAAACTC
CTAGTTTACCTCAGCAGAGACAGATGCAGGGATATAGAAGATCCTTCCAGAAGCACAGGCGTGTCTGCAGATGCATTGTC
TCCCCAGCCAGACAGGACCACAGGAGCCCACTCAGATGGGGGCGCCGAGCATAGCAGTGGTGAGAGATGTGATGAAAACA
AGGTTGGACAGAAAGTTCAGGATCATTCTGCAGTTAAGGAAAAAATCGGTAGCCTCAGAAAAGTTGATCGAGGACATTAT
CGTAACCGTAGAGATCGTTCCTCCAGTGGAGAACACGCAAGGGAAAGTAGGAGCAAGACAGAGGACCATTATCACAAAAA
GCGGCAC---TATGTTAGAGAACGGGCCAAGCAGGAGCGCCACCAAGTG---GAGCACTGTAACGGGAGTCAGCACTTGT
GCCACAGCGAGCGGGTCAGCCCCAGTGAGCGCCGCTCCCTGGGCAGGTACAGCTATCACCACTCTCGCAACAGAGGTGGG
TCAGACCAGGACTGGGCCAGACACCACCACTCAGAGAGTGAGCACGCCTGGGGCCGGGAGAAGTACTACCCTGAGAAGAT
GAGGTGGGACAAGTGTAGGTATTACCATGACAGGTACATCCCCTACGCAGCCAGGGAGCCGAGGGAGTGGAGGCCTCTAC
ACAGCCGGGAGCATGACCGAGCA------------CGGCTGCACAAGGACTGCTACAGGGGCAGGAAGGGCTGGGAGCCT
CCTGCCAGGGGCAAGGAGCGGCACCACTTGCACAGTGTGCGAGTCGGGGCAGCCCCTGCCCTTCCTCTGCACCCTGCGAG
GTACCCCCAGGAGAAAACTGCACTGGGAGCTGAAGACAGCAGTTTCAGCCTCTCGGATCGGTTTCATGAACATGAAACTG
TAAAGTCGCGGAAACGGAGGTACGAGATCATAGAAAATAATGACAGTCACTTAGAAAAGAAAGCCCACAGAAGCTTACAG
AAGGACCCTTTAGAAGAGCCTAAGGTGAAGAAGCACAAGAAATCAAAGAAGAAAAAGAAATCCAAAGACAAACATCGAGA
GCGCGACTGCAGGCATCAGCAAGATTCCGATCTTTCAGTAGCGTACTCTGATGCCGACCTCCACAGACACAAAAAGAAGA
AGAAGAAAAAGAAGAGACATTCAAGGAAGTCAGAGGACTTTGTGAAAGATTCAGGACTACACTTGATGAAGGCCATGAGC
TATGAGACTGTCAACCATTTCCGGAGAACAGAGGGCAGTTTTCTACTCACCGATGGCCTGCCTCTGGAAGGCATCGGACC
TTTCCAGGAAAAAACAAAGCATTTAAGGATGGAAAGCAGGGCTGACAGGTGCCATCTGTCTGAGTATGGCCAGGGTAAG
>jaculus_jaculus
ATGACTATAGTTGACAAAGCTGAACCTTCAGACCTGTCCATCTGTCAGAACCAGCCTGACAGTTCAGAGGGCGTCTCATC
TGGAGACATGGACGCAGGACCTGCCAGCTGGAACACCGTGTCTTCATTAAGTGATGTTCCCAATCACACGCTTTCATTAG
GACCAGTACCTGGTGCTGTAGTTTATTCCAGTTCATCTGTACCTGATAAATCAAAAACATCACCACAAAAGGATCAAGTT
GTAGGTGATGGCATTGCGCCTCCACAAAAAGTCCTTTTTCCATCAGAGAAGATCTGTCTTAAGTGGCAGCAGACTCACAG
AGTTGGCGCTGGACTTCAGAATTTGGGCAATACCTGTTTTGCCAATGCAGCCTTGCAGTGCTTAACTTACACGCCACCCC
TCGCCAATTACATGCTGTCACACGAGCACTCCAAAACATGCCACGCAGAAGGATTTTGTATGATGTGTACCATGCAAGCG
CACATTACCCAGGCACTCAACAATCCTGGGGACGTTATTAAGCCGATGTTTGTCATGAATGAGATGCGACGTATTGCTAG
GCATTTCCGATTTGGAAACCAAGAGGATGCCCATGAATTTCTCCAGTATACTGTGGATGCTATGCAGAGAGCATGCTTGA
ATGGGAGTAATAAATTAGACAGACACACCCAGGCCACCACACTTGTCTGTCAGATATTTGGAGGATACTTAAGATCTCGA
GTGAAATGCTTAAACTGCAAGGCTGTTTCAGATACTTTTGATCCATATCTTGATATAACATTGGAGATAAAGGCCGTTCA
AAGTGTCACCAAGGCATTGGAGCAGTTTGTAAAACCCGAACAGCTGGATGGCGAAAATTCATATAAATGCAGCAAGTGCA
AAAAGATGGTTCCTGCTTCAAAAAGGTTCACAATACATCGATCCTCCAATGTTCTTACAATTTCTCTGAAACGCTTTGCA
AATTTTACTGGTGGCAAAATTGCTAAGGATGTGAAATATCCTGAATACCTTGACATTCGACCATATATGTCTCAACACAA
TGGAGAGCCAATTATTTATGTTTTATATGCGGTGCTGGTGCACACTGGCTTCAACTGTCATGCTGGCCATTATTTCTGTT
ATATAAAAGCTAGCAATGGCCTCTGGTACCAAATGAATGACTCGATTGTGTCTACTAGTGATATTAGATCAGTCCTCAAC
CAACAAGCTTATGTGCTGTTTTATATCAGGTCCCTTGATGTGAAAAATGGA---GAAGCTGCTCATTCCACTCACAGCCC
CAGCCAGGCTTCCCCACGCCCTGCAGTCGGTCAGCGGGTGGTCAACAACAAGCAGGCCTCCACTGGGTTTATTGGTCCAC
AGCTTCCCTCTCACATGGTGAAGAACCCACCTCACTTGAATGGGACTGGGCCAGTGAAGGATCTGCCAAGCAGTTCAGTG
TCAAGCCCTAAGGGAAAT---------------------CCTGTTAGTGCATCCACTTCTGTGCAAAACTGGTCAGTTAA
CAGGCCCTCTGTTATTCCGGAACACCCCAAGAAACAAAAAATCACCATCAGTATTCACAACAAGCTGTCTGTTAGCCAAG
GTCAGGTGCAGCCCAAC---------CACAGCACTTCACTGGAGGCCCCTCATGAGGCC---------------GCCACC
AGTCCCTCTGCAGCGCAGTCTACCTCGAATGGACCGCCAGCCCCAGTGTCT------------------ATGTCCCCACG
TGAATCTTGTCCTAAACCCATGGTGAACGGCAAGGCCAAGCTGGGCTCCAGTGTGCTGGTCCCCTATGGCGCTGAGTCAT
CCGAAGAGTCTGATGAGGAGTCCAAAGGCTTGGCAAAGGAGAACGGTGTGGGTGTGATGGCAAGCACCCACTGTGCAGGG
CCAGAAGCCAAAGATGCC------ATGGCCTCTCCACCCGAGATTCAAGAACCCATCACTCTAAATGGTGCTAGTAGCAC
AGACAGTGACTCAAAAGAGAATGGCCTGTCATTTGATGGTGCCAGCTGCCCAGCCCAGCCTGGTCTTCATTCAGAAAATC
TCTTCACTAAAGCAAATGGTCTTCCTGGCAAGCTGATACCCGTTTCCTTACCATCTCTCCCTGAAGACAAAGTCTTAGAG
ACCTTCAAACTC---AATAGTGTGAAAGGCTCAGCAGACGAAACAAGGTAA-----------------------------
--------------------------------------------------------------------------------
--------------------------------------------------------------------------------
--------------------------------------------------------------------------------
--------------------------------------------------------------------------------
--------------------------------------------------------------------------------
--------------------------------------------------------------------------------
--------------------------------------------------------------------------------
--------------------------------------------------------------------------------
--------------------------------------------------------------------------------
--------------------------------------------------------------------------------
--------------------------------------------------------------------------------
--------------------------------------------------------------------------------
--------------------------------------------------------------------------------
--------------------------------------------------------------------------------
--------------------------------------------------------------------------------
--------------------------------------------------------------------------------
--------------------------------------------------------------------------------
--------------------------------------------------------------------------------
--------------------------------------------------------------------------------
--------------------------------------------------------------------------------
--------------------------------------------------------------------------------
-------------------------------------------------------------------------------
>meriones_unguiculatus
ATGACCATAGTTGACAAAACTGAACCTTCGGACCCATCAACCTGTCAGAATCAGTCTGGCAGTTCTGAGGCGGTCTCACC
TGAAGACATGGACACAGGCTCTGCCAGCTGGGGTGCCGTGTCTTCAATAAGTGATGTTTCAAGTCACCCACTTCCGTTAG
GGCCGGTGCCTGGTGCTGTAGTTTATTCCAGTTCCTCTGTACCTGATAAGTCAAAACCATCACCACCAAAGGATCAAGTC
CTAGGTGATGGCATTGCTCCTCCTCAAAAGGTTCTATTTCCATCTGAAAAGATTTGTCTTAAGTGGCAACAAGCTCATCG
AGTTGGCGCTGGGCTCCAGAATTTGGGCAATACCTGTTTTGCCAATGCCGCATTGCAGTGTCTGACTTACACACCGCCCC
TTGCCAACTACATGTTATCTCATGAACACTCCAAGACATGCCACGCGGAAGGCTTTTGCATGATGTGCACAATGCAAACG
CACATCACCCAGGCTCTCAGCAACCCTGGGGATGTGATCAAGCCCATGTTCGTCATCAATGAGATGCGGCGTATAGCTAG
ACACTTCCGTTTTGGAAACCAAGAAGATGCCCATGAATTTCTTCAGTACACAGTGGACGCCATGCAGAAAGCATGTCTAA
ACGGCAGTAATAAATTAGACAGACACACACAGGCTACCACCCTTGTCTGCCAGATATTTGGAGGATACCTAAGATCTCGA
GTCAAATGTTTAAACTGCAAGGGTGTCTCAGATACCTTTGATCCATATTTGGACATAACATTGGAGATTAAGGCTGCTCA
GAGTGTTACCAAGGCTTTAGAGCAGTTTGTGAAGCCGGAACAGCTCGATGGAGAGAACGCCTACAAATGCAGCAAGTGCA
AAAAAATGGTTCCAGCTTCGAAGAGATTCACCATCCATAGGTCCTCTAATGTTCTCACCATTTCACTGAAGCGTTTTGCC
AACTTTACCGGTGGAAAAATTGCTAAGGATGTGAAATATCCCGAGTACCTTGATATTCGGCCCTATATGTCTCAGCCCAA
CGGAGAACCAATTATTTATGTTTTGTATGCTGTGCTGGTGCACACTGGTTTTAACTGTCATGCTGGCCACTACTTTTGCT
ACATAAAGGCTAGCAATGGCCTCTGGTATCAGATGAATGATTCCATCGTGTCCACCAGTGATATTAGATCGGTGCTTAAC
CAGCAAGCTTATGTGCTCTTTTATATCAGGTCCCATGATGTGAAAAATGGAGGAGAACCCACTCATCCTGCCCACAGCCC
CGGCCAGTCCTCTCCCCGCCCAGGAATCAGCCAGCGGGTCGTGAACAACAAGCAGGGGGCACCAGGCTTCATTGGACCCC
AGCTGCCTTCCCATGTGATGAAGAATACGCCACACTTGAATGGCACCACGCCAGTGAAAGACACACCAAGCAGTTCGGTG
TCAAGCCCTAACGGAAACACCAGCGTCAATAGGGCCAGCCCTGCTAATGCTTCGACTTCTGTGCAAAACTGGTCTGTTAA
CAGGCCCTCAGTTATCCCAGAACACCCCAAGAAACAAAAAATTACCATCAGTATTCACAACAAGTTGCCTGTTCGGCAAG
GTCAGGCACAGCTGAGTAACAACCTCCATGGCACTTCTCTGGAGGCCCCTAGCAAGGCGGCGCCCTCCTCCACCATCACT
AACCCTTCTGCAATACAGTCTACCTCGAACGCACCCACGACATCAGCTTCTACTAAAGTAGCAAAATCAGTTTCCCCCAG
CGAACCCTGTTGCCAGCCCATGGTGAACGGCAAGGCTAAACTGAGCGCCAGTGTGCTGGTCCCCTATGGGGCCGAGTCCT
CGGAAGAGTCTGATGAGGAGTCAAAGGGCGTGGCCAAGGAGAACGGTGTGGGCATGGTGGCCGGCACTCACTGTGCCGGG
CCAGAAGCTGAAGACGAGGACGGTGAGGCTTCCCCTCATGAGCTGCAAGAATCCGCCCTGCTAAATGGTGCTAATAGTGC
AGACAGTGACTCAAAAGAGAATAGCCTGGCATTTGCCAGTGCCGGCTGCCAGGCCCAGCCCGATGCACACACCGAAAACC
TCTTTTCAAAACTTAATGGTCTTCCTGGAAAGGTGACACCTGCTCCCTTGCAGTCTGTTCCCGAAGACAGCATTCTTGAG
ACCTTCAAGCTCGCCAGCCAGGCCAAGGGCCCAGCGGCTGAAGAGAGTTGGACTACAACAGGGGAAAGCCCCCAGAAGGA
CCCTGGTTCACAGCTGGAGCCCATCAGTGATGAGACTGGTCCCCTTGAGACCCTGGAGGCAGTCCCCAATGGGAGCATGA
AGAGCCCTGCGACCGTGTCACCCCTGGAGCCCACTGTCAACTGTACCAAAGAAGACTCCTCCGTCATTGTTCCAGCGAAC
CCTGTGGAGGTTGTGCCCTCCGTCGCTGCTCTTTGTAACAGCACCGGTACTACCTTGGGGAATGCCCCACTGCCTGAATT
GTGTGACCCTGGAGACTTGACTGCCAGCCCGAGCCAGCCAGCCCAAGCAGTGAAGGGGGATATAGCTGAGAACTCGCAGG
TCTCCACCTTGACGGAGCCAGTGGAGAGGCTGAGTCCTGCTCCCTCAGGACTCGTGGGTGATGGCTGTGAGCAGAAACTC
TTCCTTTACCTCAGCACAGAGGGGTCAGAGGAGGCGGAAGACTCTTCCAGAAGCTCGGGGGTCTCTGCCGACACGATACC
CCCTCAGCCTGACAGGACCACCAGCAGCTCTTGTGAAGGGGCTGCTGAACAGGCTGCCGGGGACAGAAGCGAAGGAGGCA
AGGTGGGGCCCAACGCTCAGGAGCCCTCCCCAGCCAAGGAAAAGATGAGCAGCCTCCGGAAAGTGGATCGAGGACATTAT
CGAAGCCGGAGAGAGCGCTCCTCCAGCGGGGAGCACGTTAGGGACAGTAGGGCCCGGACAGAGGACCACCACCACAAGAA
GCGGCGCTGCTACAGCCGTGAGCGGCCCAAGCAGGACCGCCATCTTGCTAATACATACTGCAACGGGGACCAGCACCTGG
GCCATGGCGACAGAGCTAGCCCT---GAGCACCGCTCCTTGAGCAGGTACAGCCACCATCACTCACGGGTTAGGAGTGGC
CCGGAGCAGGACTGGAGCCGGTACCACCATTTGGAGAATGAGCACGCCTGGGTCAGGGAGAGATTCTACCCAGACAAGAT
GCGGTGGGACAAGTGCAGGTATCACCACGACAGGTACACCCCGTACACGGCCCGGGAGGCCCGCGAGTGGCGGCCTCTGC
ATAGTCGCGAGCATGAGCGCACTGCCCAGCTTGGGCGGCCACACAAGGACAGCTACTGGGGTCGTAAGGGCTGGGAGCTG
CAATCCCGGGGGAAGGAACGGCCCCACTTCCACAGCCCACGC------GAGGTCCCTGGCCTTCCCCTGCCCCTCGAGAG
GCATCCCCAGGAGAAGGCCTCGCTGGGTGTGCAGGACAGCACCCACAGCCTCCCTGAGCGCTTTCATGAACACGAAAGTG
TCAAGTCAAGGAAGCGGAGGCATGAGACCCTAGAAAACAACACTAGCCACCTAGAAAAGAGAGTCCACAAGAGCCTGGAG
AAGGACGCGCCAGAAGAGCCGAGGGGGAAGAAGCACAAAAAATCTAAAAAGAAAAAGAAGTCCAAAGACAAACACCGGGA
TCGAGATAGCAGGCACCAGCAAGAATCTGATGTTTCAGGAGCATACTCTGATGCTGACCTCCATAGACACCGGAAGAAAA
AGAAGAAAAAGAAAAGACATTCGAGGAAGTCGGAGGACTTTGTGAAAGATGTTGAGATTCATTTGCCGAAGCTCTCAAGC
TATGAGGCTGTCGGCCATTTCCGGAGAACAGAGGGCACCTTTCTGCTGGCTGCCGGCCTGGCTGCAGAAGACAGCGGCTC
TTTCCGGGAGAAAAGCAAGCATTTGAGGATGGAGAGCCGGCCTGATAGATGCCATCTGTCAGAGTATGGCCAGGGTGAT
>psammomys_obesus
--------------------------------------------------------------------------------
-------ATGGACACAGGCTCTGCCAGCTGGGGTGCCGTGTCTTCAATAAGTGATGTTTCAAGTCACCCACTTCCGTTAG
GGCCGGTGCCTGGTGCTGTAGTTTATTCCAGTTCCTCTGTACCTGATAAGTCAAAACCATCACCACCAAAGGATCAAGTC
CTAGGTGATGGCATTGCTCCTCCTCAAAAGGTTCTGTTTCCATCTGAAAAGATTTGTCTTAAGTGGCAACAGGCTCATCG
AGTTGGCGCTGGGCTCCAGAATCTGGGCAATACCTGTTTTGCCAATGCCGCACTGCAGTGTCTGACTTACACGCCGCCCC
TTGCCAACTACATGTTATCTCATGAACACTCCAAGACATGCCACGCAGAAGGATTTTGTATGATGTGCACAATGCAAACG
CATATCACCCAGGCTCTCAGCAACCCTGGGGATGTTATCAAGCCGATGTTCGTCATCAATGAAATGCGGCGTATAGCTAG
ACACTTCCGTTTTGGAAACCAAGAAGATGCCCATGAATTTCTTCAGTACACAGTCGACGCCATGCAGAAAGCATGTCTAA
ATGGCAGTAATAAATTAGACAGACACACACAGGCTACCACCCTTGTCTGCCAGATATTTGGAGGATACCTAAGATCTCGA
GTCAAATGTTTAAACTGCAAGGGTGTCTCAGATACCTTTGATCCATATTTGGACATAACATTGGAGATTAAGGCTGCTCA
GAGTGTTACCAAGGCTTTAGAGCAGTTTGTGAAGCCGGAACAGCTCGATGGAGAGAACGCCTACAAATGCAGCAAGTGCA
AAAAAATGGTTCCAGCTTCGAAGAGATTCACCATCCATAGGTCCTCTAATGTTCTCACCATTTCACTGAAGCGTTTTGCC
AACTTTACCGGTGGAAAAATTGCTAAGGATGTGAAATATCCCGAGTACCTTGATATTCGGCCCTATATGTCTCAGCCCAA
TGGAGAACCAATTATTTATGTTTTGTATGCTGTGCTGGTGCACACTGGTTTTAACTGTCATGCTGGCCACTACTTTTGCT
ACATAAAGGCTAGCAATGGCCTCTGGTATCAGATGAATGATTCCATCGTGTCCACCAGTGATATTAGATCGGTGCTTAAC
CAGCAAGCTTATGTGCTCTTTTATATCAGGTCCCATGATGTGAAAAACGGAGGGGAACCCACTCATCCTGCCCACAGCCC
CGGCCAGTCCTCTCCCCGCCCAGGAATCAGCCAGCGGGTCGTGAACAACAAGCAGGGGACACCAGGCTTCATTGGACCCC
AGCTGCCTTCCCATGTGATGAAGAATACGCCACACTTGAATGGCACCACGCCAGTGAAAGACACACCAAGCAGTTCAGTG
TCAAGCCCTAACGGAAACACCAGCGTCAATAGGGCCAGCCCTGCTAATGCTTCGACTTCTGTGCAAAACTGGTCTGTTAA
CAGGCCCTCAGTTATTCCAGAACCCCCCAAGAAACAAAAAATTACCATCAGTATTCACAACAAGTTGCCTGTTCGGCAAG
GTCAGGCA------------------CATGGCACTTCCCTGGAGGCCCCTAGCAAGGCGGCGCCCTCCTCCACCATCACT
AACCCTTCTGCAATACAGTCTACCTCGAATGCACCCACGACATCAGCTTCTAATAAAATAGCAAAATCCCTTTCCCCCAG
CGAACCCTGTTCCCAGCCCATGGTGAACGGCAAGGCTAAGCTGAGCGCCAGTGTGCTGGTCCCCTATGGGGCTGAGTCCT
CGGAAGAGTCTGATGAGGAGTCAAAGGGCATGGCCAAGGAGAACGGTGTGGACATGATGGCCAGCACTCACTGTGCCGGG
CCAGAAGCTGAAGATGAGGACGGTGAGGCTTCCCCTCATGAGCTGCAAGAATCCGTCCTGCTAAATGGTGCTAATAGTGC
AGACAGTGACTCAAAAGAGAATAGCCTGGCATTTGACAGTGCCAGCTGCCAGGTCCAGCCCGATGTACACACAGAAAACC
TCTTTTCAAAACTTAATGGTCTTCCTGGAAAGGTGACGCCTGCTCCCTTGCAGTCTGTTCCCGAAGACAGCATTCTTGAG
ACCTTCAAGCTCGCCAGCCAGGCCAAGGGCCCAGCGGCTGAAGAGAGTTGGACTACAGCAGGGGAAAGCCCCCAGAAGGA
CCCTGGTTCACAGCTGGAGCCCGTCAGTGATGAGACTGGTCCCCTTGAGACCCTGGAGGGAGTCACCAATGGGAGCCTGA
AGAGCCCTGCGACCGTGTCGCCCCTGGAGCCCACTGTCAACTGTACCAAAGAAGACTCCTCCGTCGTCGTTCCAGCTAAC
CCTGTGGAGGTTGTGCCCTCCGTCGCTGCTCTTTGTAACAGCACCGGTACTACCTTGGGGGATGCCCCACTGCCTGAACT
GTGTGATCCTGGAGACCTGACTGCCAGCCCGAGCCAGCCAGCCCAAGCAGTGAAGGGGGACATAGCTGAGGACTCGCAGG
TCTCCACCTTGACCGAGCCAGTGGAGAGGCTGAGTCCTGCTCCCTCAGGACTCGTGGGTGATGGCTGTGAACAGAAACTC
TTCCTTTACCTCAGCACAGAGGGGTCAGAGGAGGCGGAAGACTCTTCCAGAAGCTCGGGGGTCTCTGCCGACACGATACC
CCCTCAGCCTGACAGGACCACCAGCAGCTCTTGTGAAGGGGCTGCTGAACAGGCTGCCGGGGACAGAAGCGATGGAGGCA
AGGTGGGACCCAACGCTCAGGAGCCCTCCCCAGCCAAGGAAAAGATGAGCAGCCTCCGGAAAGTGGATCGAGGACATTAT
CGAAGCCGGAGAGAGCGCTCCTCCAGTGGGGAGCACGTTAGGGACAGTAGGGCCCGGACAGAGGACCACCACCACAAGAA
GCGGCGCTGCTACAGCCGTGAGCGGCCCAAGCAGGACCGCCATCTTGCTAATACATACTGCAACGGGGACCAGCACCTGG
GCCATGGCGACAGAGCTAGCCCT---GAGCACCGCTCCCTGAGCAGGTACAGCCACCATCACTCACGGGTTAGGAGTGGC
CCGGAGCAGGACTGGAGCCGGTACCACCATTTGGAAAATGAGCACGCCTGGGTCAGGGAGAGATTCTACCCAGACAAGAT
GCGGTGGGACAAGTGCAGGTATTACCACGACAGGTACACCCCATACACGGCCCGGGAGGCCCGGGAGTGGCGGCCTCTGC
ATAGTCGTGAGCATGAGCGCACTGCCCAGCTTGGGCGGCCACACAAGGACAGCTACTGGGGTCGTAAGGGCTGGGAGCTG
CAATCCCGGGGGAAGGAACGGCCCCACTTCCACAGCCCACGC------GAGGTCCCGGGCCTTCCCCTGCCCCTCGAAAG
GCATCCCCAGGAGAAGGCCTCGCTGGGTGTGCAGGACAGCACCCACAGCCTCCCTGAGCGCTTTCATGAACACCAAAGTG
TCAAGTCAAGGAAGCGGAGGTATGAGACCCTAGAAAACAACGATGGCCACCTAGAAAAGAGAGTCCACAAGAGCCTGGAG
AAGGACACGCCAGAAGAGCCGAGGGGGAAGAAGCACAAAAAATCTAAAAAGAAAAAGAAGTCCAAAGACAAACACCGGGA
TCGAGATGGCAGGCACCAGCAAGAATCTGATGTTTCAGGAGCATACTCTGATGCTGACCTCCATAGACACCGGAAGAAAA
AGAAGAAAAAGAAAAGACATTCGAGGAAGTCGGAGGACTTTGTGAAAGATGTTGAGATTCATTTGCCGAAGCTCTCAAGC
TATGAGGCTGCTGGCCATTTCCGGAGAACAGAGGGCACCTTTCTGCTGGCTGCCGGCATGGCTGCGGAAGACAGCGGCTC
TTCCCGGGAGAAAAGCAAGCATTTGAGGATGGAGAGCCGGCCTGATAGATGCCATCTATCAGAGTATGGCCAGGAGCAG
>rattus_norvegicus
ATGACCATAGTTGACAAAACTGAACCTTCAGACCCATCAACCTGTCAGAACCAGCCTGGCAGTTCTGAGGCGGTCTCACC
TGAAGACATGGACACAGGCTCTGCCAGCTGGGGTGCCGTGTCTTCCATAAGTGATGTCTCAAATCATACACTTTCATTGG
GGCCGGTGCCTGGTGCTGTAGTTTACAATAACTCGTCTGTACCTGAGAAATCAAAACCATCACCACCAAAGGATCAAGTC
CTAGGTGATGGCATTGCTCCTCCTCAAAAGGTCCTATTTCCATCTGAAAAGATTTGTCTTAAGTGGCAACAAAGTCATCG
AGTTGGCGCTGGGCTGCAGAATTTGGGCAATACCTGTTTTGCCAATGCTGCGTTGCAATGTCTGACTTACACACCACCCC
TCGCCAACTACATGCTATCCCATGAACACTCCAAGACATGCCATGCAGAAGGATTCTGTATGATGTGCACAATGCAGACG
CACATTACCCAGGCACTTAGCAACCCTGGGGATGTTATCAAGCCCATGTTCGTCATCAATGAAATGCGGCGTATAGCTAG
ACATTTCCGTTTTGGTAACCAAGAAGATGCCCATGAATTTCTTCAGTACACGGTCGATGCCATGCAGAAAGCATGTTTAA
ATGGCAGCAATAAATTAGACAGACATACCCAGGCCACCACCCTGGTCTGCCAGATATTTGGAGGCTACCTAAGATCCCGA
GTCAAGTGTTTAAATTGCAAGGGTGTTTCAGACACCTTTGATCCATACCTGGACATAACACTGGAGATTAAGGCTGCACA
GAGCGTTACCAAGGCGCTGGAACAGTTCGTGAAGCCAGAACAACTGGATGGAGAAAACTCCTACAAATGTAGCAAGTGCA
AAAAGATGGTTCCAGCTTCAAAGAGATTCACCATCCATAGGTCCTCTAATGTTCTTACCATTTCACTGAAACGGTTTGCC
AACTTTACCGGTGGAAAAATTGCTAAGGACGTGAAATATCCCGAGTACCTTGATATCCGGCCCTATATGTCTCAGCCCAA
CGGAGAGCCCATCATTTATGTTTTGTATGCTGTGCTGGTGCACACCGGTTTTAACTGTCATGCTGGCCACTACTTTTGCT
ACATCAAGGCTAGCAATGGCCTCTGGTATCAGATGAATGACTCTATCGTGTCCACCAGTGATATTAGATCGGTGCTTAAC
CAGCAGGCTTACGTGCTCTTTTATATCAGGTCCCATGATGTGAAAAATGGAGGGGAGACCACTCATCCTGCCCATAGCCC
TGGCCAGTCCTCCCCCCGGCCAGGGATCAGTCAGCGTGTAGTCAACAGCAAGCAGGCGGCGCCAGGATTCATCGGGCCGC
AGCTGCCTCCCCATGTGATGAAGAACACACCACACTTGAATGGCACCACGCCGGTGAAAGACACACCAAGCAGTTCTGTT
TCAAGCCCTAACGGAAACACCAGCGTCAATAGGGCCAGTCCTGCTACGGCTTCGACGTCTGTGCAGAACTGGTCTGTTAA
CAGGCCCTCAGTTATTCCGGAACACCCTAAGAAACAAAAAATTACTATCAGTATTCACAACAAGTTGCCTGTTCGTCAAG
GTCAGGCACAGCTGAATAACAACCTCCATGGCCCTTGTCTGGAGGCCCCTAGCAAGGCGGCCCCCTCCTCCACCATCACT
AACCCTTCTGCAATACAGTCTACCTCGAATGCACCCACGACATCA------------------------GTTTCCCCAAG
TGAGTCCTGTCCCAAGCCCATGGTGAATGGCAAGGCTAAAGTGGGCTCCAGTGTGCTCGTCCCCTATGGGGCTGAGTCCT
CAGAGGAGTCTGATGAGGAGTCCAAGGGCCTGGCCAAGGAGAACGGTGTGGACATGATGACCAGCACTCAGTCCAGTAGA
CCAGAAACCGCAGATGAGGACGGTGAGGCTTCCCCTCATGAGCTTCAAGAGTCCGTCATGCTAAATGGTGCTAATAGCGC
AGACAGTGACTCGAGAGAGAGCAGCCTGGCATTTGACAGTGCCAGCTGCCAGGTCCAGCCCGATCTACACACAGAAAACC
TCTTTAACAAACTCAATGGTCTTCCTGGAAAGGTGACGCCCGCTCCATTGCAGTCTGTTCCTGAAGACAAAATCCTTGAG
ACTTTCAAGCTTACCAACCAGGCAAAAGGTCCAGCGGTTGAAGAGAGTTGGACTACAACAGGGGGAAGCTCTCCAAGGGC
CTCTGTTTCACAGCCGGAGCCCATCACCGATGAGACCAGTCCCCTTGAGATACCGGAGGCAGTCACCAACGGGAGCATGA
AGACCCCTTCCACCACGTCACCTCTGGAGCCCACCATCAGCTGTACCAAAGAAGACTCTTCCGTCGTCGTCTCAGCAGAA
CCTATGGAGGTTTTGCCTTCCGTCCCTGCTCTCTGTAACAGCACCGGTACTACCTTGGGGGATGCCCCAGTGCCCGAATC
GTGTGACCCTGGAGACTTGACTGCCAACCCGAGCCAACCATCGCAAGCGGTGAAGGGTGATCCAGCTGAGAACTCTGAGA
ACTCCACCTTGGCTGAAGTGGTGGAGAGGCTGAGCCCTGCTCCCTCTGTGCTCACAGGGGACGGGTGTGAGCAGAAACTC
TTCCTTTACCTCAGTACAGAGGGGTCCGAGGAGGCAGAAGACTCCTCCAGGAGCTCGGCAGTCTCTGCTGACACGGTGCC
CCCTCAGCCTGACAGGACCACC---AGCTCCTGTGCAGGGGCTGCCGAGCAGGCTGCCGGGGATAGAGGCGATGGAGGCA
GTGTGGGACCCAAAGCTCAGGAGCCCTCCCCGGCCAAGGAAAAGATGAACAGCCTTCGGAAAGTGGATCGAGGACACTAT
CGGAGCCGGAGAGACCGGTCCTCCAGTGGGGAGCACGTGAGGGACAGCAGGGCCCGACCAGAGGACCATCACCATAAGAA
GCGGCGCTGCTACAGCCGAGAGCGGCCCAAGCAGGAGCGCCACCCTGCTAACACATACTGCAATGGGGGCCAGCACCTGG
GCCACGGCGACAGAGCCAGCCCC---GAGCGCCGCTCCCTGAGCAGGTACAGCCACCATCACTCACGGGTTAGGAGTGGC
CTGGAGCAGGACTGGAGCCGGTACCACCACTCGGAAAATGAGCCTGCCTGGGCCAGGGAGAGGTTCTACCCGGACAAGAT
GCGCTGGGACAAGTGTAGGTATTACCACGACAGGTACACTACGTACACGGCCCGGGAGGCACGCGAGTGGCGGCCTCTAC
ATGGTCGTGAGCATGAACGCCTTGTCCAGTCTGGACGGCCACACAAGGACAGCTACTGGGGCCGCAAGGGCTGGGACCTA
CAATCCCGGGGGAAGGAACGGCCCCACTTCCATAGCCCACGA------GAGGCCCCTGGCCTTGCTGTACCCCTCGAGAG
GCATCTCCAAGAGAAGGCTGCGCTGAGTGTGCAGGACAGCAGCCACAGTCTCCCTGAGCGCTTTCATGAACACGAAAGTG
TCAAGTTGAGGAAAAGGAGGTATGAGACTCTAGACAATAATGACGACCATCCAGAAAAGAAAGTCCACAAAAGCCTGGAG
AAGGACGCGCTAGAAGAGCCAAGGGCAAAGAAGCACAAAAAATCTAAAAAGAAAAAGAAGTCCAAAGATAAACACCGGGC
TCGGGATAGCAGGCACCAGCAAGAATCCGACTTTTCAGGAGCATACTCTGATGCTGACCTCCATAGACACCGGAAGAAAA
AGAAGAAAAAGAAAAGGCATTCAAGGAAGTCGGAGGACTTTATAAAAGATGTTGAGATGCATTTACCGAAGCTCTCGAGC
TATGAGGCCGTTGGCCATTTCCGGAGAACAGAGGGCACCTTTCTACTGGCTGATGGTCTGCCTGTGGAAGACAGCGGCCC
TTTCCGGGAGAAAACGAAGCATTTAAGGATGGAAAGCCGGCCTGACAGATGTCATCTGTCAGAGTATGGCCAGGGTAAC
>mus_musculus
ATGACCATAGTTGACAAAACTGAACCTTCAGACCCATCAACCTGTCAGAACCAGCCTGGCAGTTGTGAGGCGGTCTCACC
TGAAGACATGGACACAGGCTCTGCCAGCTGGGGCGCTGTGTCTTCAATAAGTGATGTCTCAAGTCACACACTTCCATTAG
GGCCAGTGCCTGGTGCTGTAGTTTATTCTAACTCGTCTGTACCTGAAAAATCAAAGCCATCACCACCAAAGGATCAAGTC
CTAGGTGATGGCATTGCTCCTCCTCAAAAGGTCCTGTTTCCATCTGAAAAGATTTGTCTTAAGTGGCAACAAAGTCATCG
AGTTGGCGCTGGGCTCCAGAATTTGGGCAACACCTGTTTTGCCAATGCCGCATTGCAGTGTCTGACTTACACGCCACCCC
TCGCCAATTACATGTTATCCCATGAACACTCCAAGACATGCCACGCAGAAGGATTTTGTATGATGTGCACGATGCAGACA
CACATTACCCAGGCACTTAGCAACCCTGGGGATGTTATCAAGCCGATGTTCGTCATCAATGAAATGCGGCGTATAGCTAG
ACACTTCCGTTTTGGAAACCAAGAAGATGCCCATGAATTTCTTCAGTACACGGTCGATGCCATGCAGAAAGCATGTTTAA
ATGGCAGCAATAAATTAGACAGACACACCCAGGCCACCACCCTGGTCTGCCAGATATTTGGAGGCTACCTAAGATCCCGA
GTTAAATGTTTAAATTGCAAGGGTGTTTCAGATACCTTTGATCCATATCTGGACATAACGTTGGAGATTAAGGCTGCACA
GAGTGTTACCAAGGCGTTAGAGCAGTTTGTGAAGCCAGAACAACTGGATGGAGAAAACTCCTACAAGTGCAGCAAGTGCA
AAAAAATGGTTCCAGCTTCAAAGAGATTCACAATCCATAGGTCCTCTAATGTTCTTACCATCTCACTGAAGCGCTTTGCC
AACTTCACCGGTGGAAAGATTGCTAAGGATGTGAAATATCCTGAGTACCTTGATATCCGGCCCTATATGTCTCAGCCCAA
TGGAGAGCCAATTATTTATGTTTTGTATGCTGTGCTGGTGCACACTGGTTTTAATTGTCATGCTGGCCACTACTTTTGCT
ACATCAAGGCTAGCAATGGCCTCTGGTATCAGATGAATGACTCCATCGTGTCCACCAGTGATATCAGAGCAGTGCTTAAC
CAGCAAGCTTACGTGCTCTTTTATATCAGGTCCCATGATGTGAAAAATGGAGGGGAGTCTGCTCATCCTGCCCATAGCCC
CGGCCAATCCTCTCCCCGCCCAGGAGTCAGTCAGCGGGTAGTCAACAACAAGCAGGTGGCTCCAGGGTTTATTGGACCCC
AGCTGCCTTCCCATGTGATGAAGAACACGCCACACTTGAATGGCACCACGCCAGTGAAAGACACACCAAGTAGTTCTGTG
TCAAGCCCTAACGGAAACACCAGCGTCAATAGGGCCAGTCCTGCTACTGCTTCGACTTCTGTGCAGAACTGGTCTGTTAC
CAGACCCTCAGTTATTCCAGATCACCCCAAGAAACAAAAAATCACCATCAGTATTCACAACAAGTTGCCTGCTCGCCAGG
GTCAGGCACCACTGAATAACAGCCTCCATGGCCCTTGTCTGGAGGCTCCTAGTAAGGCGGCACCCTCCTCCACCATCACT
AACCCTTCTGCAATACAGTCTACCTCGAACGTACCCACAACGTCG------------------------ACTTCCCCCAG
TGAGGCCTGTCCCAAGCCCATGGTGAACGGCAAGGCTAAAGTGGGCGCCAGTGTGCTTGTCCCCTATGGGGCCGAGTCCT
CAGAAGAGTCTGATGAGGAGTCGAAGGGCCTGGCCAAGGAGAACGGTGTGGACATGATGGCCGGCACTCACTCCGATAGG
CCAGAAGCTGCTGCAGATGACGGTGAGGCTTCCTCCCATGAGCTTCAAGAACCCGTCCTGCTAAATGGTGCTAATAGCGC
AGACAGTGACTCACAAGAGAACAGCCTGGCATTTGACAGTGCCAGCTGCCAGGTCCAGCCCGAGCTACACACAGAAAACC
TCTTTTCCAAACTTAATGGTCTTCCTGGAAAGGTGACGCCTGCTCCTTTGCAGTCTGTTCCTGAAGACAGAATCCTTGAG
ACCTTCAAGCTTACCAACCAGGCAAAGGGTCCAGCGGGTGAAGAGAGTTGGACTACGACAGGGGGAAGCTCTCCAAAGGA
CCCTGTTTCACAGCTGGAGCCCATCAGTGATGAGCCCAGTCCCCTTGAGATACCGGAGGCTGTCACCAATGGGAGCACAC
AGACCCCTTCCACCACATCACCCCTGGAGCCCACCATCAGCTGTACCAAAGAAGACTCGTCCGTTGTTGTCTCAGCTGAA
CCTGTGGAGGGTTTGCCTTCCGTCCCTGCTCTTTGTAACAGCACTGGTACTATCTTGGGGGATACCCCAGTGCCCGAATT
GTGTGACCCTGGAGACTTGACTGCCAACCCGAGCCAGCCAACCGAAGCAGTGAAAGGTGATACAGCTGAGAAGGCTCAGG
ACTCTGCCATGGCTGAAGTGGTGGAGAGGCTGAGCCCTGCTCCCTCAGTACTCACAGGTGACGGGTGTGAGCAGAAACTC
TTACTTTACCTCAGCGCAGAGGGGTCAGAGGAGACAGAAGACTCTTCCAGAAGCTCGGCGGTCTCTGCTGACACGATGCC
CCCTAAGCCTGACAGGACCACCACCAGCTCCTGTGAAGGGGCTGCCGAGCAGGCTGCTGGGGACAGAGGCGATGGAGGCC
ATGTGGGACCCAAAGCTCAGGAGCCTTCCCCAGCCAAGGAAAAGATGAGCAGCCTCCGGAAAGTGGACCGAGGACACTAT
CGGAGCCGGAGAGAGCGCTCCTCCAGTGGGGAGCACGTGAGGGACAGCAGGCCCCGGCCGGAGGACCATCACCATAAGAA
GCGGCACTGCTACAGCCGAGAGCGGCCCAAGCAGGACCGACACCCTACTAATTCATACTGCAATGGGGGCCAGCACTTGG
GCCACGGGGACAGAGCCAGCCCT---GAGCGCCGCTCCCTGAGCAGGTATAGTCACCACCACTCACGGATTAGGAGTGGC
CTGGAGCAGGACTGGAGCCGGTACCACCATTTGGAAAATGAGCATGCTTGGGTCAGGGAGAGATTCTACCAGGACAAGCT
GCGGTGGGACAAGTGCAGGTATTACCACGACAGGTACACGCCCTACACGGCCCGGGACGCCCGAGAATGGCGGCCTCTGC
ATGGTCGTGAGCATGACCGCCTTGTCCAGTCTGGACGGCCATACAAGGACAGCTACTGGGGCCGCAAGGGCTGGGAGCTG
CAATCCCGGGGGAAGGAACGGCCCCACTTCAACAGCCCCCGA------GAGGCCCCTAGCCTTGCTGTGCCCCTCGAGAG
ACATCTCCAAGAGAAGGCTGCGCTGAGTGTGCAGGACAGCAGCCACAGTCTCCCTGAGCGCTTTCATGAACACAAAAGTG
TCAAGTCGAGGAAGCGGAGGTATGAGACTCTAGAAAATAATGATGGCCGTCTAGAAAAGAAAGTCCACAAAAGCCTGGAG
AAGGACACGCTAGAGGAGCCAAGGGTGAAGAAGCACAAAAAGTCTAAAAAGAAAAAGAAGTCCAAAGATAAACACCGGGA
TCGAGAAAGCAGGCACCAGCAGGAGTCTGATTTTTCAGGAGCATACTCTGATGCTGACCTCCATAGACACCGGAAGAAAA
AGAAGAAAAAGAAAAGGCATTCCAGGAAGTCGGAGGACTTTATAAAGGATGTTGAGATGCGTTTACCGAAGCTCTCCAGC
TACGAGGCCGGCGGCCATTTCCGGAGAACAGAGGGCAGCTTTCTCCTGGCTGATGGTCTGCCTGTGGAAGACAGCGGCCC
TTTCCGGGAGAAAACGAAGCATTTAAGGATGGAAAGCCGGCCTGACAGATGCCGTCTGTCGGAGTATGGCCAGGGTGAC
>nannospalax_galili
ATGACCACAGTTGACAAAACTGAACCCTCAGACCCATCCACCTGTCAGAACCAGCCTGGCAGTTCTGAGGCAGTCTCACC
TGAAGACATGGACACAGGCTCTGCCAGCTGGGGTGCTGTGTCTTCACTAAGTGATGTTTCCAACCACACGCTCTCATTAG
GACCAGGACCTGGTGCTGTAGTTTATTCAAATCCGTCTGTACCTGATAAGTCAAAACCGTCACCACCGAAGGATCAAGTC
CTAGGTGATGGCATTGCTCCTCCTCAAAAGGTTCTGTTTCCATCTGAAAAGATTTGTCTAAAGTGGCAGCAAACTCATCG
AGTTGGCGCTGGGCTCCAGAATTTGGGCAATACCTGTTTTGCCAATGCTGCATTGCAGTGTCTAACTTACACGCCACCCC
TTGCCAATTATATGTTATCACACGAACACTCCAAGACATGCCATGCAGAAGGGTTTTGTATGATGTGCACAATGCAAACG
CACATTACGCAGGCGCTCAGCAACCCTGGGGACGTCATCAAGCCTATGTTTGTCATCAGTGAGATGCGGCGCATAGCTAG
ACATTTCCGTTTTGGAAACCAAGAAGATGCCCATGAATTTCTTCAGTACACAGTTGATGCCATGCAGAAAGCATGCTTGA
ACGGCAGCAATAAATTAGACAGACACACCCAGGCTACCACTCTGGTCTGCCAGATATTTGGAGGATACCTAAGATCTCGA
GTCAAATGTTTAAATTGCAAGGGTGTTTCAGATACTTTTGATCCATATCTCGACATAACATTGGAAATTAAGGCTGCTCA
GAGCGTAACCAAGGCTTTGGAGCAGTTTGTGAAGCCGGAACAACTGGATGGAGAAAACTCGTATAAGTGCAACAAGTGCA
AAAAAATGGTTCCAGCTTCAAAGAGATTCACCATCCATAGATCCTCTAATGTTCTTACCATTTCACTGAAGCGTTTTGCC
AATTTTACTGGTGGAAAAATTGCTAAGGATGTGAAATATCCTGAGTACCTTGATATACGACCCTACATGTCTCAGCCCAA
TGGGGAACCGATTATTTATGTTCTGTATGCTGTGCTGGTACATACTGGTTTTAATTGTCATGCTGGCCACTACTTTTGCT
ACATTAAGGCTAGCAATGGCCTCTGGTATCAGATGAATGACTCCATTGTCTCCACCAGTGATATTAGATCGGTACTTAAC
CAGCAAGCCTACGTACTCTTTTATATCAGGTCCCATGATGTGAAAAATGGAGGGGAACTTGCTCATTCCACCCACAGCCC
CGGCCAGTCCTCTCCCCGGCCTGGGATCAGTCAGCGGGTTGTCAACAACAAACAAGCTGCACCAGGCTTTATTGGACCCC
AGATGCCCTCCCATGTGATGAAGAATACACCCCACATGAATGGGACTGCTCCATTGAAAGATGCCCCAAGCAGTTCCATG
TCTAGTCCTAATGGAACCACCAGCATCAATAGGGCTAGTCCTGTTACTGCTTCAACTTCTGTGCAAAACTGGTCTGTTAA
CAGACCCTCAGTTATTCCTGAACACCCCAAGAAACAAAAAATCACCATCAGTATTCACAACAAGTTGCCTGTTCGCCAAG
GTCAGGCGCAGCTGAATAACAACCTTCACAGCCCTTCTCTGGAGGCCCCTAGCAAGGCAGTGCCCTCCTCTACCATCACT
AATGCTTCTTCAATACAGTCTACCTCGAACGCACCCACGATGGCA------------------------GTTTCTAAGAA
AGTATCCTGTTCCAAGCCCATGGTGAACGGCAAGGCAAAGCTGAGCTCTGGCGTGCTGGTCCCCTATGGGGCCGAGTCCT
CTGAAGAGTCTGACGAGGAGTCAAAGGGCTTGGCCAAGGAGAATGGCCTGGGCATGATGGCTAGCGCCCACTGTTCTGGT
CTAGAAGCTGAAGACGAGGACAGTGAAGCTACACCACATGAGCTTCAAGAACCCATCATGCTAAATGGTGCTAATAGTGC
AGAGAGTGACCTAAGAGAGAATGGCCTGGCGTTCGATGTTGCCAGCTGCCAGGTCCAGCCCACTTTACACACAGAAAACC
TCTTTTCTAAGCTAAATGGTCTTCCTGGAAAGTTGATACCTGCTCCTTTACAGTCTGTTCCTGAAGACAAAGTCTTAGAG
ACTTTTAAACTTACCAACCAAGTGAACAGCCCAGCAGATGGAGCAAGTTGGACTGCGACAGGGGAAAGCCCCCCGAAGAC
CCCCGCCGCAGAGCCACAGCCCTGCAGTGCCGAGGTCGGCCCCCTTGAGACACCCGAGGCAGTCGCCAGCCCGAGC---C
AGACCTCCACCGTGCTGTCGCCGCTGGACCCCGCCATCAACTCTACCAAA---GACGCCTCCATGGTCGTTGCCACCAAG
CCCGTGGAGGCCTTGCCCGCCACTCCT------TGTAGCACCAACGGCGATATCCTGGGGGACGCCCAGTTGCAAGAGCC
CTGTGCCCCTGGAGACCTGGGTGCCGATCGCGGCCAGCCCGCCCCTGCGCCAGAAGGGACCGGGACCGAAGCGGAGGCCG
CGCAGGACCCCGCTGAGGCTGCGCAGCGCCTGAGCCCGGCGGCCCAGCGACTTGCCGGCGACGGGAGCGAACAGAAACTC
TTCCTTTACCTCTGCACAGAGGGGTTCGAGGAGGCGCCAGACTCTTCCAGAAGCTCGGGGGCATCTGTCGCCGCCATGCC
TCCTCAGCCAGACAGGACCACC---AGCTCCTCGGAAGAGGCCGCCGAGCAGGTGGCGGGCGAGAGAGGGGCTGGCGGGC
CGGCGGGGGCCCTTGCTCAGGAGCCTTCCCCCGCCAAGGAGAAGCCGACCACCCTCCGGAAGGTGGACCGCGGCCACTAC
CGCAGCCGGAGGGAGCGCTCGTCCAGCGGGGAGCAGGCGCGGGACAGCCGT---CGCGGGGAGGACCACCACCACAAGAA
GCGGCGCTGCCAAAGCCGCGAGCGGCCCAAGGCCGAGCGCCACCCCGCG---GCGCACTGCAACAGCTCG---CACTTGG
GCCACGGCAACCGTGCCAGCCCT---GAGCGCCGCTCTCTCAGCAGGTAC---CACCACCACTCGCGCCTGCGC---GGC
CCCGAGCAGGACTGGAGCCGACCCCACCACGGGGATGGCGATCAGGCCTGGGGCCGGGAGAGGTTTTACCCCGACAGGGA
GCGCTGGGACAAGTGTAGGTACTACCACGACAGGTACGCGCCCTACGCTGCCCGGGACTCACGTGACTGGCGGCCCCCGC
ACAGCCGTGAGCTGGAGCACGCGCCA---------AGGCCGCACAAGGACTGCCACTGGGGTCGCAAGGGCTGGGAG---
CCCGCCCGC---AAGGAGCGGCCCCACTTCCATGGCCCGCAC---------GGGCCCGGCCTCGCTCTGCCCCTCGACAG
ACACCTGCAGGAGAAGGCG---CTGGGGTCCCAGGACAGCAGCTACAGCCTTCCCGAGCGCTTCCACCAGCACGAGAGCG
CCAGGTCAAGGAAACGGAGGTACGAGAGC---------AGTGACGGCCGCATGCAGAAGAAAGTCCACCGCAGCCAGGAG
AAGGGCCCGCTGGAAGAGCCCAGGGCCAAGAAGCACAAAAAGTCGAAAAAGAAAAAGAAGTCCAAAGACAAACACCGGGA
GCGTGACTGCAGGCACCAGCAAGACTCTGATTTTTCAGGAACATACTCTGATGCTGACCTCCATAGACATAGGAAGAAAA
AGAAGAAAAAGAAAAGACATTCAAGGAAGTCAGAGGACTTTATGAAAAATGTAGAGCTACATTTACCGAAGCCCTCGAGC
TACGAGGCCAGTGGCCATTTCCGGAGAACTGAGGGCGCCTTTCTGCTAGCCGATGGCCTGCCTCTGGAAGGCAGTGGCCT
TTTCTGGGAGAAAACAAAGCATTTAAGGATGGAAAGCCGACCTGACAGATGCCATCTGTCAGAGTATGGCCAGGGTAAG
>octodon_degus
ATGACCATAGTTGACAAAGTTGAATCTTCAGACCCATCAGCCTGTCAGAATCAGCCTGGCAGTTCCGAGGCAGTCTCAAC
TGGAGACATGGATGCAGGCTCTGCCGGCTGGAGTGCTGTGTCTTCATTAAGTGATGTTTCCAATCACACGCTTTCTTTAG
GACCAGTACCTGGTGCTGTT---TATTCAAATTCAGCTGCACCTGATAAGCCAGAGCCATCACCACCGAAGGATCAAGCC
CTAGGTGATGGCATTGCTCCACCACAGAAAATTCTTTTTCCCTCAGAGAAGATTTGTCTTAAGTGGCAGCAAACTCACAG
AGTTGGCGCTGGGCTTCAGAATTTGGGCAACACCTGTTTTGCCAACGCAGCATTGCAGTGTTTGACATACACACCACCGC
TCGCCAATTACATGTTATCACATGAACACTCCAAGACATGTCATGCAGAAGGGTTTTGTATGATGTGTACAATGCAAGCG
CATATTACCCAGGCACTCAATAATCCTGGGGATGTTATTAAACCCATGTTTGTCATCAATGAAATGCAGCGAATAGCTAG
ACACTTCCGTTTTGGAAACCAGGAAGATGCCCATGAATTTCTTCAGTACACTGTTGACGCTATGCAGAAAGCATGCTTGA
ATGGCAGCAATAAATTAGATAGACACACCCAGGCCACCACACTTGTTTGCCAGATATTTGGAGGCTATCTAAGATCTAGA
GTAAAATGTTTAAATTGCAAGGGCGTTTCAGACACTTTTGACCCATATCTCGATATTACATTGGAGATAAAGGCTGCTCC
GAGTGTTAACAAGGCATTGGAGCAGTTTGTGAAGCCGGAACAGCTCGATGGAGAAAACTCCTACAAGTGTAGCAAGTGCA
AAAAGATGGTTCCAGCTTCAAAACGGTTTACTATACATAGATCATCTAATGTTCTTACACTTTCTCTGAAACGCTTTGCA
AATTCTACTGGTGGAAAAATTGCTAAGGATGTAAAATATCCTGAGTATCTGGATATTCGGCCATATATGTCTCAACCAAA
TGGAGAACCCATTATTTATGTTTTGTATGCAGTGCTGGTCCACACTGGATTTAATTGCCATGCGGGCCATTACTTCTGTT
ACATAAAAGCTAGCAACGGCCTGTGGTACCAAATGAATGACTCCATCGTATCTACTAGTGATATTAGATCGGTACTCAGC
CAACAAGCATATGTGCTCTTTTATATCAGGTCCCACGATGTGAAAAACGGAGGTGAACTTACTCATTCCACTCATAACCC
TGGCCAGTCCTCTCCCCGTCCAGTTACCACTCAGCGGGTCGTCACCAACAAGCAGACTGCACCTGGGTTTATTGGACCAC
AGCTTCCTTCTCACACAATGAAGAATTCACCTCACTTGAATGGGACTGGGCCACTGAAAGACACGCCAAGCAGTTCGATG
TCAAGTCCTAATGGAAGTACCAGTGTCAACAGGGCTAGTCCTGTTAATGCTTCTACTTCTGTTCAAAACTGGTCAGTTAA
CAGGCCCTCTGTGACTCCAGAGCACCCTAAGAAACAAAAAATCACCATTAGTATTCATAACAAGCTGCCTGTTCGCCAAG
CTCTGTCTCAGCCTAACCAT------CATAGCAATTCTTTGGAGACCCCTAGCAAACCTGTTCCTCCTTCAACTGTCACC
AACTGTTCTGCGATACAGTCTACCTCGAATGCATCTACAATGTCA---------------------CCACTCTCGCCAAG
TGAATCGTGCTCCAAGCCAGTGATGAATGGCAAGTCCAAGGTGAGTGCCAGCGTGCTGGTCCCCTATGGCGCAGAGTCAT
CTGAAGAGTCCGACGAGGAGTCCAAGGGCCTGGCCAAGGAGAATGGCATGGGCAGGACAGCCTCTGCTCACTCTGCTGGC
CATGAAGCCGAAGGGGAT------AAGGCCCCACCACACGAGCTCCAAGAACCTGTCACTCTAAATGGTGCTAACAGTGT
AGACAGTGACCCAAAAGAAAATGGCCTGTCATTTGAGGCTACCAGTTGCCAAGTCCAGCCTGCTTTACACTCAGAAAATC
CCTTTTCTAAAGCAAATGGTCTTCCTGGAAAGTTAATACCTGCATCTTTGCCTTCTCTTCCGGAAGACAAAATCTTAGAG
ACCTTTAAACTTAGCAACAAAGTAAAAGGCTCAACAGATGAAACAAGGTAA-----------------------------
--------------------------------------------------------------------------------
--------------------------------------------------------------------------------
--------------------------------------------------------------------------------
--------------------------------------------------------------------------------
--------------------------------------------------------------------------------
--------------------------------------------------------------------------------
--------------------------------------------------------------------------------
--------------------------------------------------------------------------------
--------------------------------------------------------------------------------
--------------------------------------------------------------------------------
--------------------------------------------------------------------------------
--------------------------------------------------------------------------------
--------------------------------------------------------------------------------
--------------------------------------------------------------------------------
--------------------------------------------------------------------------------
--------------------------------------------------------------------------------
--------------------------------------------------------------------------------
--------------------------------------------------------------------------------
--------------------------------------------------------------------------------
--------------------------------------------------------------------------------
--------------------------------------------------------------------------------
-------------------------------------------------------------------------------
>fukomys_damarensis
ATGACCATAGTTGACAAAGTTGAATCTTCAGACCTCTCAGCCTGTCAGAATCAGCCTGGCAGTTCTGAGGCAGTCTCACC
TGGAGACATGGATGCGGGCTCTGCCAGCTGGGGTGCTGTGTCTGCATTGAGTGATGTTTCCAGTCACACGCCTTCTTTAG
GACCAGTACCTGGTGCTGTC---TATTCAAATCCGGCTGTACCTGATAAATCAGAGCTATCACCACAAAAGGATCAAGCC
CTAGGTGATGGCATTGCTCCGCCACAGAAAATTCTATTTCCATCAGAGAAGATTTGTCTTAAGTGGCAACAAACTCATAG
AGTTGGCGCTGGGCTTCAGAATTTGGGTAATACCTGTTTTGCCAATGCAGCATTGCAGTGTTTGACATATACACCACCTC
TCGCCAATTACATGTTATCACACGAACACTCCAAGACATGTCATGCAGAAGGATTTTGTATGATGTGTACAATGCAAGCT
CATATTACCCAAGCACTCAATAATCCTGGGGATGTTATTAAACCCATGTTTGTCATCAATGAAATGCAGCGCATAGCTAG
GCACTTCCGTTTTGGAAACCAAGAAGATGCCCATGAATTTCTTCAGTACACTGTTGATGCTATGCAGAAAGCATGCTTGA
ATGGAAGCAATAAATTAGATAGACACACCCAGGCCACCACACTTGTTTGTCAGATATTTGGAGGATACCTAAGATCAAGA
GTCAAATGTTTAAATTGCAAGGGCGTTTCAGATACTTTTGATCCATATCTGGATATTACATTGGAAATAAAGGCGGCTCC
GAGTGTTAACAAGGCATTGGAACAGTTTGTGAAGCCGGAACAGCTAGATGGAGAAAACTCCTACAAGTGCAGCAAGTGTA
AAAAGATGGTTCCAGCTTCAAAGAGGTTTACTATACATAGATCATCTAATGTTCTTACACTCTCTCTGAAACGCTTTGCA
AATTCTACTGGTGGAAAAATTGCGAAGGATGTGAAGTACCCTGAGTATCTTGATATTCGGCCATACATGTCTCAACCAAA
TGGAGAACCCATTATTTATGTTTTGTATGCAGTGCTGGTCCACACCGGATTTAACTGCCATGCGGGCCATTACTTCTGTT
ACATAAAAGCTAGCAATGGCCTGTGGTATCAAATGAATGACTCCATCGTATCTACTAGTGATATTAGATCGGTACTCAGC
CAGCAAGCCTATGTGCTCTTTTACATAAGATCCCATGATGTGAAAAACGGAGGTGAACTTACTCATTCCACCCACAGCCC
TGGCCAGTCCTCTCCCCGCCCAGTCATCAGTCAGCGGATTGTC------AGGCAGGCTACGTCAGGATTCATTAGA---C
AACTTCCCTCTCACATGATGAAGAATTCACCTCACTTGAATGGGACTGGGCCACTGAAAGACACGCCAAGCAGTTCCATG
TCGAGTCCTAATGGAAATCCCAGTGTCAACAGGGCTAGTCCTGTTAACGCTCCTGCTTCTGTTCAAAACTGGTCAGTTAA
CAGGCCCTCTGTGATTCCAGAACACCCCAAGAAACAAAAAATCACCATCAGTATTCATAACAAGTTGCCTGTTCGCCAAG
GTCAATCTCAGCCTAACCAT------CATAGCAATTCCGTGGAGGCCCCTATCAAGCCTGTTCCTTCTTCTACTGTCACC
AACTATTCTGCGATACAGTCTACCTCGAATGCATCCACAATGACAATTTCTAGTAAAGTAGCAAAACCACTCTCCCCAAG
TGAGTCCTGCTCTAAGCCAGTGATGAATGGTAAATCCAAGGTGAGCTCCAGCGTGCTAGTCCCCTATGGTACAGAGTCAT
CTGAAGAATCCGATGAGGAGTCCAAGGGCCTGGCCAAAGAGAATGGCGTGGGCCAGATTACCACTGCTTACTCTGCTGAC
CACGAAGCTGAAGATGAT------GAGGCCCCACCCCATGAGCTTCAAGAGCCTATCACTCTAAATGGTGCTAATAGTAC
AGACAGTGACCCAAAAGAAAATGGCCTGCCATTGGAGGGTGCCAGTTGCCAAGTCCAACCCACTTTACACTCAGAAAATC
CCTTTTCTAAAGCAAACGGTCTTCCTGGAAAGTTGATACCTGCTTCTTTGCCCTCTCTTCCGGAAGACAAAGTCTTAGAG
ACCTTCAAACTTAGCAACAAAGGAAAAGGCTCAACAGATGAAATAAGTCCACCTGAAACAGAGCAAGGTTCGTCAGGGGA
TCTTGCTGTGGAGCTTGAGGCTGCCATTGCCACTACTGGTTCCCATGAGAAGCTGGACCCAATCACAAGTCTGTGCAGCA
AATTTAAGAAGGCTTTG------CTCTCCCCTGACACCAAATCTACCAAAGAAGTTGCCTCAGAAAACAGTTCAGCCAAA
CCTGATGAATCTTTGCCCATCGTAAACAACCTTTGTAATGCCAATAAGACCCCCACAGGGGATGACCAACTTCCTGAACT
CTGTGATACTGGGAACTTAACACAAGACTGCAGTGAAACCCCCCAAGAGGCTCAAGGGTTGTTAATTGAGAGGCTGCAGG
ATTCTGCGCCAACAGAAGCAGTGGAAAAGCTGAGCCCAGCACCCTCTGTACATTCGGAAGCTGGA---------------
--------------------------------------------------------------------------------
----------TACAGGACCACAGGTACCCATCCTGAGGGGGGCCCTGAGCAAAGTCACAGTGAGAGGTGCAGCGAAAGTA
AGGTAGGGCAGAAAGTTCCGGATCACCCTCCAGTTAAAGAGAAAATCAGCAGCCTTAGAAAAGTTGACCGAGGACATTAC
CGTAACCGCCGAGACCGCTCCTCTAGTGGGGAACGTGTGCAAAAAAGCCGAAGCAGGACTGAGGACCATTGTCACAAAAA
GCGGCGCTCCTACAACAGAAAGCACAGCAAGCAGGAGTGCCACACACTG---GAGCACTGCAACGGGAGCCAGCATCTGT
GCTATGGCGACAGGGTGAGCCCAGCTGAGCGCCGCTCTCTGAGCAGGTACAGTTACCACCATTCACGAACCAGGAATGGG
GCTGACCAGGACTGGAGCCGCTACCACCACTTGGACAGTGAGCATGCCTGGCTCCCGGAGAAGTACTACCCCAAGAAGAT
GAGGTGGGACAGGTGCAGGTACTACCCCGACAGGTACACCCCCTATGCAGTCAGGGAGCTCAGTATGAAGCGGCCA----
-----------------------------------------CACAAGGACTCTTCCCGGGCCAGGAAGGGCTGGGAGCCA
CCTTCCCGGGTGAGGGAGCGGACGCACTTCTACAGCCCGCGCACAGGTGCCGCACCCCCTTTCCCTCTGCACCCTGAGCG
GTATCCCCAGGAAAAGGTTGCCTTTGGAGCTGACGACAGAGGTTGCGGCCTGTCTGATCGCTTCCATGAACATGAAAGCA
TGAAGTCACGCAAACGGAAGTATGAGAGC---CGTGATTGTGACAGTCATGTGGAAAAGAAAGCCCACAGGAGCCTGCCT
AAAGAG---CTGGAGGAGCCCAAGGCAAAGAAGCACAAAAAATCAAAGAAGAAAAAGAAATCTAAAGACAAACACCAGGA
GCGCGACTACAGGCATCAGCTGGATCCAGGTCTTCCAGTAGTGTACTTGGATTCTGACCTCCATAGACACAAGAAGAAGA
AGAAAAAGAAAAAGAGGCACTCAGGGAAATCAGTGGAATTCATAAAAGAATCAGGACTACAGTCACCGAAGGCCTCAAGC
TATGAGACTGTCAACCATTTCCAGAGACCTGAGGGCAGCTTCCTGCTCACCGATGTTCTGCCTGTGGAGGACACTGGATC
TTTCCGCAAGAAAAATAAGCATTTAAGGATGGAGAGCAGGGCCAACAGGTGCCACCTGCTGGAGTATGGCCAGGATTCA
>chinchilla_lanigera
ATGACCATAGTTGACAAAGTTGAGTCTTCAGACCCAGCAGCCTGTCAGAATCAGCCTGGCTGTTCCGAGGCAGTCTCTAC
TGGAGACATGGATGCAGGCTCTGCCGGCTGGAGTGCTGTGTCTTCATTAAGTGATGTTTCCAATCACACACTTTCTTTAG
GACCAGTACCTGGTGCTGTT---TATTCAAATTCAGCTGTACCTGATAAGTCAGAACCATCACCACCAAAGGATCAAGCC
CTGGGTGATGGCATTGCTCCGCCACAGAAAATTCTTTTTCCCTCAGAGAAGATTTGTCTTAAGTGGCAGCAAACTCATAG
AGTTGGCGCTGGGCTTCAGAATTTGGGCAACACCTGTTTTGCCAATGCAGCATTGCAGTGTTTGACATACACACCACCTC
TCGCCAATTACATGTTATCACATGAACACTCCAAGACATGTCATGCAGAAGGGTTTTGTATGATGTGTACAATGCAAGCC
CATATCACCCAGGCACTTAATAATCCTGGGGATGTTATTAAACCCATGTTTGTCATCAATGAAATGCAGCGTATAGCTAG
GCACTTCCGTTTTGGAAACCAAGAAGATGCCCATGAATTTCTTCAGTACACTGTTGACGCTATGCAGAAAGCATGCTTGA
ATGGCAGCAATAAATTAGATAGACACACCCAGGCCACCACACTTGTTTGTCAGATATTTGGAGGATATCTAAGATCTAGA
GTCAAATGTTTAAATTGCAAGGGCGTTTCAGATACTTTTGATCCATATCTTGATATTACATTGGAGATAAAGGCTGCTCC
GAGCGTTAACAAGGCATTGGAGCAGTTTGTGAAGCCGGAACAGCTCGATGGAGAAAACTCCTACAAGTGTAGCAAGTGCA
AAAAGATGGTTCCAGCTTCAAAGAGGTTTACTATACATAGATCGTCTAATGTTCTTACGCTTTCTCTGAAACGCTTTGCA
AATTCTACTGGTGGAAAAATTGCTAAGGATGTGAAATACCCTGAGTATCTTGATATTCGGCCATACATGTCTCAACCAAA
TGGAGAACCCATTATTTATGTTTTGTATGCAGTGCTGGTCCACACCGGATTTAATTGCCATGCGGGTCATTACTTCTGTT
ACATAAAAGCTAGCAACGGCCTGTGGTATCAAATGAATGACTCCATCGTATCTACTAGTGATATTAGATCGGTACTCAGC
CAACAAGCATACGTGCTCTTTTATATCAGGTCCCATGATGTGAAAAATGGAGGTGAACTTACTCATTCCACCCTTAGCCC
CGGCCAGTCCTCTCCCCGCCCGGTCACCAGTCAGCGGGTTGTCACCAACAAGCAGGCTGCACCCGGGTTTATTGGCCCAC
AGCTTCCCTCTCATACGATGAAGAATTCACCTCACTTGAATGGGACCGGGCCACTGAAAGACACGCCAAGCAGTTCCATG
TCCAGTCCTAATGGAAATCCCGGTGTCAGCAGGGCTAGTCCTGTTAGTGCTTCTACTTCTGTTCAGAACTGGTCAGTTAA
CAGACCCTCTGTGATTCCAGAACACCCTAAGAAACAAAAAATCACCATCAGTATTCATAACAAGTTGCCTGTTCGCCAAA
CTCAATCTCAGCCTAACCAT------CATAGCAGTTCCTTGGAGGTCCCTAACAAGCCTGTTCCTCCTTCTACTGTCACC
AACTGTTCTGCGATACAGTCTACCTCGAATGCATCCACTATACCAGTTTCTAGTAAAGTAGCAAAGCCACTCTCCCCAAG
TGAGTCATGCTCCAAGCCAGTGATGAATGGGAAGTCCAAGATGAGCTCCAGCGTGCTGGTGCCCTATGGCGCAGAGTCAT
CTGAAGAGTCCGATGAAGAGTCCAAGGGCCTGGCCAAAGAGAATGGTGTGGGAAGGATGACCACAGCTCACTCTGCAGGC
CATGAAGCTGAAGATGAG------GAGGCCCCGCCACATGAGCTTCAAGAACCTGTCACTCTAAATGGTGCTAATAGTAC
AGACAGTGACCCAAAGGAAAACGGCTTGTCATTCGAGGGTGCCAGTTGCCAAGTCCAGCCTGCTTTACACTCGGAAAATC
CCTTTTCTAAAGCAAATGGTCTTCCTGGAGTGTTAATACCTGCTTCCTTGCCTTCTCTTCCGGAAGACAAAATCTTAGAG
ACCTTCAAACTTAGCAACAAAGTAAAAAGCTCAACAGATGAAACAAGTCTGCCTGGAACAGAGAGAAGTCCGTCAGGGGA
GCTTGCTGTGGAGCTTGAGGCTGGCAGTGCCACCACGGGTTCCCATGAGAAACTGGACCCCATCACAAGTCTGTGCAGCA
AATTTAAGAAGGCTTTGCTGTCCCCTGATAGCACCCTCAAATCTACCAAAGAAGTTGTCTCAGAAAACAGTTCAGCCAAA
CCTGATGAATCTTTGCCCATCGTTAACAACCTTTGTAAC---ACCAAGACCAACTCTGGGGATGATCAACTTCCTGAACT
CTATGACGCTGGGAACTTAACGCATGAGGGCAGTGAAATGCCCCAAGAGGTCAAAGGGTTGTTAATTGAGACCCTGCAGG
ATTCTGGTCCAGCAGAAACAGCGGAGAAGCTGAGCCCGGCTCCGCCCGCACATTCGGAAGGTGGATGTAAGCATGAGCTC
TTAGTTTACCTCAGCAGAGGCGAGAGTGGTGACGCCGAGGCCCCGTCCCGGAGCACAGGTGTATCTGCTGTCACGCTGCC
CTCTGCTCCACCAAGGACCACAGGCGCCCATCCTGAAGGGGGCCCTGAGCACAGTCTCGGGGAGAGGTGCAGCGAAGGCA
AGGCCATGCAGAAAGTTCCAGATCACCCTCCAGTTAAAGAGAAAATCAGCAGCCTTAGAAAAGTTGACCGAGGACATTAC
CGTAACCGTCGAGACCGCTCCTCCAGTGGGGAACGTGTGCAGAAAAGTCGGAGCAGGACTGAGGACCACTGTCACAAAAA
GCGACGCTCCTATACTAGAAAGCACAGCAAGCAGGAGTGCCACATCATG---GAGCACTGCAACGGGAGCCAGCACCTGT
GCTACGGTGAGAGAGTCAGCCCAGGCGAGCGCCGAAGTCTGAGCAGGTACAGCTACCACCACTCACGAACCAGGAGTGGG
GCTGACCAGGACTGGAGCCGATACCACCACTCGGACAGCGAGCACGCCTGGCTCCCAGAGAAGTACTACCCTGAGAAGAT
GCGGTGGGACAGGTGCAGGTACCACCCCGATAGGTACACCCCCTACACAGTCAGGGAGCCCAGTATGACGCGGCCA----
-----------------------------------------CACAAGGACTCCTCCAGGGCCAGGAAGGGCCGGGAGCCA
CCTGCCCGGGTGAGGGAGCGGACCCACTTCCACAGCCCACGCACAGGAGCTGCACCCTCTTTCCCTCTGCACCCCGAGCG
CTATCCCCAGGAGAAGGCGGCCTTCGGCGCTGATGACAGTGGCTGTGGCCTATCGGCTTCATGA----------------
--------------------------------------------------------------------------------
--------------------------------------------------------------------------------
--------------------------------------------------------------------------------
--------------------------------------------------------------------------------
--------------------------------------------------------------------------------
-------------------------------------------------------------------------------
