# Supplementary material for: Divergent genes in gerbils: prevalence, relation to GC-biased substitution, and phenotypic relevance
Source: BMC Evol Biol. 2020 Oct 19;20:134. doi: 10.1186/s12862-020-01696-3 (PMC7574485; doi:10.1186/s12862-020-01696-3)
Supplement: Supplementary file 3 — Additional file 3 Supplementary Data. DNA alignments for 10,554 1-to-1 orthologues used in analysis. Each alignment file is named using its orthogroup ID. [file 12862_2020_1696_MOESM3_ESM.zip › Additional_File_3/masked_alignments/OG0001013.fa]

>cavia_porcellus
TTGAACATGTGGAAGGTGCGGGAGCTGGTGGACAAA------GCCACCAATGTGGTTATGAATTATTCAGAAATTGAGTC
TAAAGTTCGTGAAGCAACGAATGATGATCCTTGGGGACCTTCTGGGCAACTCATGGGAGAGATTGCCAAGGCTACATTTA
TGTATGAACAGTTTCCAGAACTTATGAACATGCTGTGGTCCCGAATGTTAAAAGACAACAAGAAGAATTGGAGAAGAGTT
TATAAGTCGTTGCTGCTCTTAGCTTACCTCATAAGAAATGGATCAGAACGTGTTGTTACAAGTGCCAGAGAACACATTTA
TGATTTGCGATCCCTGGAAAATTACCACTTTGTAGATGAACATGGCAAGGATCAAGGTATAAATATTCGCCAGAAAGTGA
AGGAATTGGTTGAATTTGCCCAGGATGACGACAGGCTCCGTGAAGAGCGGAAAAAAGCAAAGAAAAACAAAGACAAATAT
GTTGGGGTTTCCTCAGACAGTGTTGGAGGATTCAGATACAGTGAAAGATATGATCCTGAGCCCAAATCAAAATGGGATGA
GGAGTGGGATAAAAACAAGAGTGCTTTTCCATTCAGTGATAAATTAGGCGAACTGAGTGATAAAATTGGAAGCACAATTG
ATGACACCATCAACAAGTTCCGGAGGAAAGATAGAGAAGACTCGCCAGAAAGATGCAGTGACAGTGATGAAGAAAAGAAA
GCAAGAAGAGGCAGATCTCCCAAAGGTGAATTCAAAGATGAAGAAGAAACTGTGACGACAAAGCACATCCATATCACACA
GGCCACAGAGACCACCACAACTAGACACAAGCGCACAGCCAATCCTTCCAAAACCATTGATCTTGGAGCAGCAGCGCATT
ACACAGGGGACAAAGCAAGTCCAGACCAGAATGCTTCAACCCACACACCTCAGTCTTCAGTTAAGACTTCAGTGCCTAGC
AGCAAGTCATCTGGTGACCTTGTTGATTTGTTTGATGCCACCAGTCAGTCAACAGGAGGATCAGCTGATTTATTT---GG
GTTTGCTGACTTTGGCTCAGCAGCTGCATCAGGCAGTTTCCCTTCCCAAGCAACAAGTGGGAATGGAGACTTCGGTGACT
GGAGTGCCTTCAACCAAGCCCCATCCGCCCCTGTTCCTTCCAGTGGTGAGCTCTTCGGCAGTGCCTCCCAGCCAGCAGTA
GAACTTGTCAGTGGATCACAGCCAGCTTTAGGGCCACCTGTAGCTGCCTCAAATTCTTCAGATCCGTTTGATCTTATGGG
CTCATCCCAAGCAACCATGACATCTTCTCAGAGTATGAATTTCTCTTTGATGAGCACTAACACTGTGGGGCTTGGTTTGC
CCTTATCAAGATCACAGCCTTTGCAATATAATCAGAATACAGATATGGTCCAGAAATCCGTCAGCAAAACCCTGCCTTCT
ACTTGGTCTGACCCCAGTGTAAACATCAGCCTAGACAACTTGCTACCTGGTATGCAGCCGTCCAAACCCCAGCAGCCATC
GCTCAATACCATGATTCAGCAGCAGAATATGCAGCAGCCTCTGAATGTGATGACTCAAAGTTTTGGAGCCGTGAATCTCA
GTTCTCCACCAAATATGCTTCCTGTCCGGCCACAAACTAACCCTTTGCTGGGGGGACCCGTGCCTATGAGTATGCCCAAT
GTGATGACTGGCACCATGGGAATGGCCCCTCTGGGAACTGCTCCAATGATGAACCAGAGCATGATAGGCATGAACATGAA
CATAGGGATGTCGGCTGCTGGGATGGGCTTGACAGGCTCCATGGGAATGGGCATGCCCAACATGGCCATGACTTCTGGAA
CTTTGCAACCTAAGCAAGATGCCTTTGCAAATTTCGCCAACTTTAGCAAA
>chinchilla_lanigera
TTGAACATGTGGAAGGTGCGGGAGCTGGTGGACAAA------GCCACCAATGTGGTTATGAATTATTCAGAGATTGAGTC
TAAGGTTCGAGAAGCAACGAATGATGATCCTTGGGGACCTTCTGGGCAACTCATGGGAGAGATTGCCAAGGCTACATTTA
TGTATGAACAATTCCCAGAACTTATGAACATGCTCTGGTCCAGAATGTTAAAAGACAACAAAAAGAATTGGAGAAGAGTT
TATAAGTCCTTGCTGCTCCTAGCTTACCTCATAAGAAATGGATCAGAGCGTGTTGTTACAAGTGCCAGAGAACACATTTA
TGATTTGCGATCCCTGGAAAATTACCACTTTGTAGATGAACATGGCAAGGATCAAGGTATAAATATTCGCCAGAAGGTGA
AGGAATTGGTTGAGTTTGCTCAGGATGACGACAGGCTCCGTGAAGAGCGAAAAAAAGCAAAGAAGAACAAAGACAAATAC
GTTGGGGTTTCCTCAGACAGTGTTGGAGGATTCAGATACAGTGAAAGATATGATCCTGAGCCCAAATCAAAATGGGATGA
GGAGTGGGATAAAAACAAGAGTGCTTTTCCATTCAGTGATAAATTAGGTGAACTGAGTGATAAAATTGGAAGCACAATTG
ATGACACCATCAGCAAGTTCCGGAGGAAAGATAGAGAAGACTCTCCAGAAAGATGCAGTGACAGCGATGAGGAAAAGAAA
GCAAGAAGGGGCAGGTCTCCCAAAGGTGAATTCAAAGATGAAGAAGAAACTGTGACGACAAAGCACATCCATATTACACA
GGCCACAGAGACCACCACAACCAGACACAAGCGCACAGCAAATCCTTCCAAAACAATTGATCTTGGAGCAGCAGCGCATT
ACACAGGGGACAAAGCAAGTGCAGATCAGAATGCTTCAGCCCACACACCTCAGTCTTCAGTTAAGACTTCAGTGCCTAGC
AGCAAGTCATCTGGTGACCTTGTTGATCTGTTTGATGCCACGAGCCAGTCAACAGGAGGATCAGCTGATTTATTTGGGGG
ATTTGCTGACTTTGGCTCAGCTGCTACATCAGGCAGTTTCCCTTCCCAAGCAACAAGTGGGAATGGAGACTTTGGTGACT
GGAGTGCCTTCAACCAAGCCCCGTCCGCTTCTACTGCTTCCAGTGGTGAGCTCTTCGGCGGTGCCTCCCAGCCAGCAGTA
GAACTTGTCAGTGGCTCCCAGCCGGCTCTAGGGCCACCTCCAGCTGCCTCCAACTCTTCAGACCTGTTTGATCTGATGGG
CTCGTCCCAAGCAACCATGACATCCTCCCAGAGTATGAATTTCTCTTTGATGAGCACTAACGCTGTAGGACTGGGTTTGC
CCATGTCAAGATCACAG------------------AATACAGATATGGTCCAGAAATCAGTCAGCAAAACCCTGCCTTCT
ACTTGGTCTGACCCCAGTGTAAACATCAGCCTAGACAACTTGCTACCTGGTATGCAGCCCTCCAAACCCCAGCAGCCATC
GCTCAATACCATGATTCAGCAACAGAATATGCAACAGCCTCTGAATATGATGACTCAAAGTTTTGGAGCCGTGAACCTCA
GTTCTCCATCAAATATGCTTCCTGTCCGGCCACAAACTAACCCTTTGCTGGGGGGACCTGTGCCTCTGAGCATGCCCAGT
GTGATGACTGGCACCATGGGAATGGCCCCTCTTGGAAATGCTCCAGTGATGAACCAGAGCATGATGGGCATGAACATGAA
CATAGGGATGTCAACTGCTGGGATGGGCCTGACAGGCACGATGGGAATGGGCATGCCCAACATGGCCATGACGTCTGGAA
CTGCGCAACCTAAGCAAGATGCCTTTGCAAATTTCGCCAACTTTAGCAAA
>fukomys_damarensis
TTGAACATGTGGAAGGTGCGGGAGCTGGTGGACAAA------GCCACCAATGTGGTTATGAATTATTCAGAGATTGAGTC
TAAGGTTCGAGAAGCAACGAATGATGATCCTTGGGGACCTTCTGGGCAACTCATGGGAGAGATTGCCAAGGCTACATTTA
TGTATGAACAGTTCCCTGAACTTATGAACATGCTGTGGTCCCGGATGTTAAAAGACAACAAAAAGAATTGGAGAAGAGTC
TATAAGTCATTGCTGCTCCTAGCTTACCTCATAAGAAATGGATCAGAGCGTGTTGTTACAAGTGCCAGAGAACACATTTA
TGATTTGCGATCCCTGGAAAATTACCACTTTGTAGATGAACATGGCAAGGATCAAGGTATAAATATTCGCCAGAAGGTGA
AGGAATTGGTTGAATTTGCTCAGGATGATGATAGGCTTCGTGAAGAGCGAAAAAAAGCGAAGAAAAACAAAGACAAATAT
GTTGGAGTTTCCTCAGACAGTGTTGGAGGATTCAGATACAGTGAAAGATATGATCCTGAACCCAAATCAAAATGGGATGA
GGAGTGGGATAAAAACAAAAGTGCTTTTCCGTTCAGTGATAAACTAGGTGAACTGAGTGATAAAATTGGAAGCACAATTG
ATGACACCATCAGCAAGTTCCGGAGGAAAGATAGAGAAGACTCTCCAGAAAGATGCAGTGACAGCGATGAGGAAAAGAAA
GCAAGAAGAGGCAGATCTCCCAAAGGTGAATTCAAAGATGAAGAAGAAACTGTGACGACAAAGCATATCCATATCACACA
GGCCACAGAGACCACAACAACTAGACACAAGCGCACTGCAAATCCTTCCAAAACCATTGATCTTGGAGCAGCAGCGCATT
ACACAGGAGACAAAGCAAGTCCAGATCAGAATGCTTCAACCCACACACCTCAGTCTTCAGTTAAGAATTCAGTGCCTAGC
AGCAAGTCATCTGGTGACCTTGTTGATCTGTTTGATGCCACTAGCCAGTCGACAGGAGGATCAGCTGATTTATTTGGGGG
ATTTGCTGACTTTGGCTCAGCTGCTGCATCAGGCAGTTTCCCTTCTCAAGCAACAAGTGGGAATGGAGACTTTGGTGACT
GGAGTGCCTTCAACCAAGCCCCATCTGGCCCTGTTGCTTCCAGTGGTGAGCTCTTCAGCAGTGCCTCCCAGCCAGCAGTA
GAACTTGTCAGTGGTTCACAGCCAGCTTTAGGGCCACCTTCAGCTGCCTCAAATTCTTCAGACCTGTTCAATCTTATGGG
CTCTTCCCAAGCAACTATGACATCTTCCCAGAGTATGAATTTCTCTTTGATGAGCACTAATACTGTAGGACTTGGTTTGC
CCTTGTCAAGATCACAG------------------AATACAGATATGGTCCAGAAATCGGTCAGCAAAACCCTGCCTTCC
ACTTGGTCTGACCCCAGTGTAAACATCAGCCTAGACAACTTGCTACCTGGTATGCAGCCGGCCAAACCCCAGCAGCCATC
GCTCAATACAATGATTCAGCAACAGAATATGCAACAGCCTTTGAATGTGATGACTCAAAGTTTTGGAGCTGTGAACCTCA
GTTCTCCCTCAAATATGCTTCCTGTCCGACCACAAACTAACCCTTTGCTGGGAGGACCCATGCCTATGAGTATGCCCAAT
GTGATGACTGGCACCATGGGAATGACCCCTCTGGGCAGTGCTCCAATGATGAACCAGGGCATGATGGGCATGAACATGAA
CATAGGGATGTCAGCTGCTGGGATGGGCTTGACAGGCACGATGGGAATGGGCATGCCCAACATGGCCATGTCTTCTGGAA
CTGTACAGCCTAAGCAAGATGCCTTTGCAAATTTTGCCAACTTCAGCAAG
>homo_sapiens
TTGAACATGTGGAAGGTGCGCGAGCTGGTGGACAAA------GCCACCAATGTTGTTATGAATTATTCAGAGATCGAGTC
TAAGGTTCGAGAGGCAACGAACGATGATCCTTGGGGACCTTCTGGGCAACTCATGGGAGAGATTGCCAAGGCTACATTTA
TGTATGAACAATTTCCAGAACTTATGAACATGCTTTGGTCACGAATGTTAAAAGACAACAAAAAGAATTGGAGAAGAGTT
TATAAGTCGTTGCTGCTCCTAGCTTACCTCATAAGGAATGGATCAGAGCGTGTTGTTACAAGTGCCAGAGAACACATTTA
TGATTTACGATCCCTGGAAAATTACCACTTTGTAGATGAGCATGGTAAGGATCAAGGTATAAATATTCGACAGAAGGTGA
AGGAATTGGTTGAATTTGCCCAGGATGACGACAGGCTTCGTGAAGAGCGAAAGAAAGCAAAGAAGAACAAAGACAAGTAT
GTTGGGGTTTCCTCAGACAGTGTTGGAGGATTCAGATACAGTGAAAGATATGATCCTGAGCCCAAATCAAAATGGGATGA
GGAGTGGGATAAAAACAAGAGTGCTTTTCCATTCAGTGATAAATTAGGTGAGCTGAGTGATAAAATTGGAAGCACAATTG
ATGACACCATCAGCAAGTTCCGGAGGAAAGATAGAGAAGACTCTCCAGAAAGATGCAGCGACAGCGATGAGGAAAAGAAA
GCGAGAAGAGGCAGATCTCCCAAAGGTGAATTCAAAGATGAAGAGGAGACTGTGACGACAAAGCATATTCATATCACACA
GGCCACAGAGACCACCACAACCAGACACAAGCGCACAGCAAATCCTTCCAAAACCATTGATCTTGGAGCAGCAGCACATT
ACACAGGGGACAAAGCAAGTCCAGATCAGAATGCTTCAACCCACACACCTCAGTCTTCAGTTAAGACTTCAGTGCCTAGC
AGCAAGTCATCTGGTGACCTTGTTGATCTGTTTGATGGCACCAGCCAGTCAACAGGAGGATCAGCTGATTTATTCGGAGG
ATTTGCTGACTTTGGCTCAGCTGCTGCATCAGGCAGTTTCCCTTCCCAAGCAACAAGTGGGAATGGAGACTTTGGTGACT
GGAGTGCCTTCAACCAAGCCCCATCAGGCCCTGTTGCTTCCAGTGGCGAGTTCTTTGGCAGTGCCTCACAGCCAGCGGTA
GAACTTGTTAGTGGCTCACAATCAGCTCTAGGCCCACCTCCTGCTGCCTCAAATTCTTCAGACCTGTTTGATCTTATGGG
CTCGTCCCAGGCAACCATGACATCTTCCCAGAGTATGAATTTCTCTATGATGAGCACTAACACTGTGGGACTTGGTTTGC
CTATGTCAAGATCACAGCCTTTGCAATATAATCAGAATACAGATATGGTCCAGAAATCAGTCAGCAAAACCTTGCCCTCT
ACTTGGTCTGACCCCAGTGTAAACATCAGCCTAGACAACTTACTACCTGGTATGCAGCCTTCCAAACCCCAGCAGCCATC
ACTGAATACAATGATTCAGCAACAGAATATGCAGCAGCCTATGAATGTGATGACTCAAAGTTTTGGAGCTGTGAACCTCA
GTTCTCCATCGAACATGCTTCCTGTCCGGCCCCAAACTAATGCTTTGATAGGGGGACCCATGCCTATGAGCATGCCCAAT
GTGATGACTGGCACCATGGGAATGGCCCCTCTTGGAAATACTCCGATGATGAACCAGAGCATGATGGGCATGAACATGAA
CATAGGGATGTCCGCTGCTGGGATGGGCTTGACAGGCACAATGGGAATGGGCATGCCCAACATAGCCATGACTTCTGGAA
CTGTGCAACCCAAGCAAGATGCCTTTGCAAATTTCGCCAATTTTAGCAAA
>meriones_unguiculatus
CTGAACATGTGGAAGGTGCGGGAGCTGGTGGACAAA------GCCACCAATGTGGTTATGAATTATTCAGAGATAGAGTC
TAAGGTTCGAGAAGCAACGAATGATGATCCTTGGGGACCTTCTGGGCAGCTCATGGGAGAGATTGCCAAAGCTACCTTTA
TGTATGAGCAGTTCCCAGAACTTATGAACATGCTTTGGTCCCGAATGCTAAAAGACAACAAAAAGAATTGGAGAAGAGTT
TATAAGTCGTTGCTGCTCCTAGCTTACCTCATAAGAAATGGATCGGAGCGAGTTGTTACAAGTGCCAGAGAACACATTTA
TGATTTGCGATCCCTGGAAAATTACCACTTTGTAGATGAGCATGGAAAGGATCAAGGGATAAACATTCGGCAGAAAGTAA
AGGAACTGGTCGAGTTTGCACAGGATGATGACAGGCTTCGAGAAGAACGAAAGAAAGCAAAGAAGAACAAAGACAAGTAT
GTTGGGGTCTCCTCGGACAGCGTTGGCGGATTCAGATACAATGAAAGATATGATCCTGAGCCCAAATCCAAATGGGATGA
AGAGTGGGATAAAAACAAGAGCACTTTCCCATTCAGTGATAAATTAGGTGAGCTGAGCGACAAGATCGGAAGCACGATTG
ACGACACCATCAGCAAATTTCGGAGGAAAGACCGGGAGGACTCTCCAGAAAGGTGCAGTGACAGCGATGAGGAAAAGAAA
GCAAGAAGAGGCAGATCTCCCAAAGGTGAATTCAAAGATGAAGAGGAAACGGTGACAACTAAGCATATCCATATAACACA
AGCCACGGAGACCACTACAACCCGGCACAAGCGCACAGCGAACCCTTCCAAAACGATTGATCTCGGAGCAGCAGCACATT
ACACGGGAGACAAAGCCAGCCCCGATCAGAATGCTTCAACCCACACGCCTCAGTCATCAGCAAAGCCTTCCGTGCCGAGC
AGCAAGTCTTCGGGGGACCTTGTTGACCTGTTTGATGGCAGCAGCCAGTCAGCAGGAGGATCGGCTGACTTATTCGGGGG
ATTTGCTGACTTTGGCTCAGCTGCTGCATCAGGCAGTTTCCCTTCCCAAGCCACAAGTGGGAATGGAGACTTCGGTGACT
GGAGTGCCTTCAACCAAGCCCCATCAGGCCCAGTTGCTTCTGGTGGTGAGCTCTTCGGCAGTGCCCCGCAGCCTGCAGTA
GAGCTCATCAGTGGCTCACAGCCAGCTCTAGGCCCACCTCCTGCTGCCTCCAACTCTTCAGACCTATTTGATCTGATGGG
CTCATCCCAGGCAACCATGACGTCTTCCCAGAGTATGAATTTCTCTCTGATGAGCACTAACACTGTGGGGCTCGGGTTGC
CCATGTCAAGATCGCAG------------------AATGCAGATATGGTCCAGAAGTCGGCCAGCAAAACCCTGCCCTCC
ACTTGGTCTGACCCCAGTGTCAACATCAGCCTAGACAACTTACTACCTGGTATGCAGCCTTCCAAGCCCCAGCAGCCATC
ACTTAACACAATGATTCAGCAACAGAATATGCAACAGCCTCTGAATGTGATGACTCAAAGCTTTGGAGCTGTGAACCTCA
GTTCTCCATCAAACATGCTTCCTGTCCGGCCACAAACTAACCCTCTAATGGGGGGACCCCTGCCTATGAACATGCCCGGT
GTGATGACGGGCACCATGGGAATGGCCCCTCTGGGGAACACCCCAGTGATGAGCCAGAGCATGGTAGGCATGAACATGAA
CATGGGGATGTCAGCCACGGGGATGGGCTTGACAGGCACGATGGGAATGGGCATGCCCAACATGGCCATGCCTTCTGGAA
CTGTGCAACCCAAGCAAGATGCCTTTGCAAACTTTGCCAACTTTAGCAAA
>rattus_norvegicus
--------------------------------------------------------------------------------
--------------------------------------------------------------------------------
--------------------------------------------------------------------------------
--------------------------------------------------------------------------------
----------------------------------GATGAGCATGGCAAGGATCAAGGTATAAACATCCGACAGAAAGTGA
AGGAGCTGGTTGAGTTTGCACAGGATGATGACAGACTTCGAGAGGAGAGGAAGAAAGCAAAGAAGAACAAAGACAAGTAT
GTCGGGGTCTCCTCAGACAGCGTTGGCGGATTCCGATACAATGAACGGTATGACCCTGAGCCCAAGTCCAAATGGGACGA
AGAGTGGGATAAGAACAAGAGTGCGTTTCCATTCAGTGACAAGCTAGGGGAGCTGAGCGACAAGATCGGGAGCACAATCG
ACGACACCATCAGCAAGTTCCGGAGGAAAGACCGGGAGGACTCTCCGGAAAGGTGCAGTGACAGCGATGAGGAAAAGAAA
GCAAGGAGAGGCAGGTCTCCCAAAGGTGAATTCAAAGATGAAGAGGAGACGGTGACGACGAAGCACATCCACATCACACA
GGCCACAGAGACCACCACCACCCGGCACAAGCGCACAGCAAACCCTTCCAAAACCATCGATCTTGGAGCAGCAGCACATT
ACACAGGGGACAAAGCCAGCCCAGATCAAAACGCTTCAACCCACACGCCTCAGTCATCAGCGAAGCCATCCGTGCCGAGC
AGCAAGTCATCAGGGGACCTCGTTGACCTGTTTGATGGCAGTGGCCAGACAACAGGAGGAGCAACTGACTTATTCGGGGG
ATTTGCCGACTTTGGCTCTGCTGCTGCATCGGGCAGTTTCCCTTCCCAAGCAACAAGTGGGAATGGAGACTTTGGTGACT
GGAGTGCCTTCAACCAAGCCCCATCAGGCCCTGTTGCTTCTGGTGGTGAGCTCTTCGGCAGTGCCCCACAGCCTGCTGTA
GAACTCATCAGTGGTTCACAGCCAGCTTTAGGCCCACCTCCTGCTGCCTCAAACTCTTCAGATCTCTTTGATCTTATGGG
CTCATCCCAGGCAACCATGACGTCTTCCCAGAGTATGAATTTCTCTCTAATGAGCACTAACACTGTGGGACTTGGTTTGC
CCATGTCAAGATCACAG------------------AATGCAGATATGGTCCAGAAGTCGGCCAGCAAAACCCTGCCCTCT
ACTTGGTCTGACCCCAGTGTCAACATCAGCCTAGACAACTTACTACCTGGTATGCAGCCTTCTAAGCCCCAGCAGCCATC
GCTTAACACAATGATTCAACAACAGAATATGCAACAGCCTCTGAATGTGATGACTCAAAGCTTCGGAGCCGTGAACCTCA
GTTCTCCATCAAACATGCTTCCTGTCCGGCCACAAACTAACCCTCTGATGGGGGGACCCATGCCTATGAACATGCCCGGT
GTAATGACGGGCACCATGGGAATGGCCCCTCTGGGGAACACCGCAGGGATGAGCCAGGGCATAGTGGGCATGAACATGAA
CATGGGGATGTCGGCCTCGGGGATGGGCTTGACAGGCACCATGGGAATGGGGATGCCCAGCATGGCCATGCCGTCTGGAA
CTGTGCAGCCCAAGCAAGATGCCTTTGCAAACTTTGCCAACTTTAGTAAA
>mus_musculus
CTGAACATGTGGAAGGTGCGGGAGCTGGTGGACAAA------GCCACCAATGTGGTTATGAATTACTCAGAGATTGAGTC
TAAGGTTCGAGAAGCAACGAATGATGATCCCTGGGGACCTTCTGGGCAGCTCATGGGAGAGATTGCCAAGGCTACCTTTA
TGTATGAGCAGTTCCCAGAACTCATGAACATGCTTTGGTCCCGGATGCTAAAAGACAACAAAAAGAACTGGAGAAGAGTT
TATAAGTCGTTGCTGCTCCTAGCTTACCTCATAAGAAATGGATCGGAGCGAGTTGTTACAAGTGCCAGAGAACACATTTA
TGATTTGCGATCCCTGGAAAATTACCACTTTGTAGATGAGCATGGCAAGGATCAAGGTATAAACATTCGACAGAAAGTAA
AGGAACTGGTTGAGTTTGCACAGGATGATGACAGGCTTCGAGAAGAGCGAAAGAAAGCAAAGAAGAACAAAGACAAGTAT
GTCGGGGTCTCTTCAGACAGCGTTGGTGGATTCCGATACAATGAGCGGTACGATCCTGAGCCCAAGTCCAAATGGGACGA
AGAGTGGGATAAGAACAAGAGCGCGTTTCCGTTCAGTGACAAGCTGGGCGAGCTGAGCGACAAGATCGGGAGCACGATCG
ACGACACCATCAGCAAGTTCCGGAGGAAAGACCGGGAGGACTCTCCGGAAAGGTGCAGCGACAGTGATGAGGAAAAGAAA
GCAAGAAGAGGTAGATCTCCCAAAGGTGAATTCAAAGATGAAGAGGAAACGGTGACGACGAAGCATATCCACATCACACA
GGCCACAGAGACCACCACAACCCGGCACAAGCGCACAGCAAACCCTTCCAAAACCATTGATCTTGGAGCAGCAGCACATT
ACACGGGGGACAAAGCCAGCCCAGATCAGAATGCTTCAACCCACACGCCTCAGTCGTCAGCCAAGCCATCGGTGCCGAGC
AGCAAGTCCTCGGGGGACCTCGTTGACCTGTTTGATGGCAGTAGCCAGTCAGCAGGTGGATCAGCTGATTTATTTGGGGG
ATTTGCTGACTTTGGCTCAGCTGCTGCATCAGGCAATTTCCCTTCCCAAGCAACAAGTGGGAATGGTGACTTTGGTGACT
GGAGTGCCTTCAACCAAGCCCCATCAGGCCCTGTGGCTTCTGGTGGTGAGCTCTTCGGCAGTGCCCCACAGTCGGCTGTG
GAGCTTATCAGTGCTTCACAGCCAGCTTTAGGCCCACCGCCTGCTGCCTCAAACTCGGCAGACCTGTTTGATCTTATGGG
CTCATCCCAGGCAACCATGACGTCTTCCCAGAGCATGAATTTCTCTCTCATGAGCACTAACACCGTGGGACTTGGTTTGC
CCATGTCCAGATCACAGCCTCTGCAGTATCATCAGAATACAGATATGGTCCAGAAGTCGGCCAGCAAAACCCTGCCCTCT
ACTTGGTCTGACCCCAGTGTCAACATCAGCCTAGACAACTTACTACCTGGTATGCAGCCTTCCAAGCCCCAGCAGCCATC
GCTTAATACAATGATTCAACAACAGAATATGCAACAGCCTCTGAATGTGATGACACAAAGCTTTGGAGCTGTGAACCTCA
GTTCTCCATCAAACATGCTTCCTGTCCGGCCTCAAACTAACCCTCTCCTGGGGGGACCCATGCCTATGAACATGCCCGGT
GTAATGACGGGCACCATGGGAATGGCCCCTCTGGGGAACAGCGCAGGGATGAGCCAGGGCATGGTGGGCATGAACATGAA
CATGGGGATGTCGGCCTCGGGGATGGGCTTGTCGGGCACCATGGGAATGGGCATGCCCAGCATGGCCATGCCTTCTGGAA
CTGTGCAACCCAAGCAAGATGCCTTTGCAAACTTTGCCAACTTTAGCAAA
>psammomys_obesus
---------------------------------------------------------ATGAATTATTCAGAGATAGAGTC
TAAGGTTCGAGAAGCAACGAATGATGATCCTTGGGGACCTTCTGGGCAGCTCATGGGAGAGATTGCCAAGGCTACCTTTA
TGTATGAGCAGTTCCCAGAACTTATGAACATGCTTTGGTCCCGAATGCTAAAAGACAACAAAAAGAATTGGAGAAGAGTT
TATAAGTCGTTGCTGCTCCTAGCTTACCTCATAAGAAATGGATCGGAGCGAGTTGTTACAAGTGCCAGAGAACACATTTA
TGATTTGCGATCCCTGGAAAATTACCACTTTGTAGATGAGCATGGAAAGGATCAAGGGATAAACATTAGGCAGAAAGTAA
AGGAACTGGTCGAGTTTGCACAGGATGATGACAGGCTTCGAGAAGAACGAAAGAAAGCAAAGAAGAACAAAGACAAGTAT
GTTGGGGTCTCCTCGGACAGCGTTGGCGGATTCAGATACAATGAAAGATATGATCCTGAGCCCAAATCCAAATGGGATGA
AGAGTGGGATAAAAACAAGAGCACTTTTCCATTCAGTGATAAATTAGGTGAGCTGAGCGACAAGATCGGAAGCACGATTG
ATGACACCATCAGCAAGTTTCGGAGGAAAGACCGGGAGGACTCTCCAGAA------AGTGACAGCGATGAGGAAAAGAAA
GCAAGAAGAGGCAGATCTCCCAAAGGTGAATTCAAAGATGAAGAGGAAACGGTGACAACTAAGCATATCCATATAACACA
GGCCACGGAGACCACTACAACCCGGCACAAGCGCACAGCGAACCCTTCCAAAACCATTGATCTCGGAGCAGCAGCACATT
ACACGGGGGACAAAGCCAGCCCCGATCAGAATGCTTCAGCCCACACGCCTCAGTCATCAGCAAAGCCTTCCGTGCCGAGC
AGCAAGTCTTCGGGGGACCTTGTTGACCTGTTTGATGGCAGCAGCCAGTCAGCAGGAGGATCGGCTGACTTATTCGGGGG
ATTTGCTGACTTTGGCTCAGCTGCTGCATCAGGCAGTTTCCCTTCCCAAGCCACAAGTGGGAATGGAGACTTCGGTGACT
GGAGTGCCTTCAACCAAGCCCCATCAGGCCCAGTTGCTTCTGGTGGTGAGCTCTTCAGCAGTGCCCCGCAGCCTGCAGTA
GAGCTCATCAGTGGCTCACAGCCAGCTCTAGGCCCACCTCCTGCTGCCTCCAACTCTTCAGACCTATTTGATCTGATGGG
CTCATCCCAGGCAACCATGACGTCTTCCCAGAGTATGAATTTCTCTCTGATGAGCACTAACACTGTGGGGCTCGGGTTGC
CCATGTCAAGATCGCAGCCTCTGCAGTATAATCAGAATGCAGATATGGTCCAGAAGTCGGCCAGCAAAACCCTGCCCTCC
ACTTGGTCTGACCCCAGTGTCAACATCAGCCTAGACAACTTACTACCTGGTATGCAGCCTTCCAAGCCCCAGCAACCATC
ACTTAACACAATGATTCAGCAACAGAATATGCAACAGCCTCTGAATGTGATGACTCAAAGCTTTGGAGCTGTGAACCTCA
GTTCTCCATCAAACATGCTTCCTGTCCGGCCACAAACTAACCCTCTAATGGGGGGACCCCTGCCTATGAACATGCCCGGA
GTGATGACGGGCACCATGGGAATGGCCCCTCTGGGGAACACCCCAGTGATGAGCCAGAGCATGGTGGGCATGAACATGAA
CATGGGGATGTCAGCCACGGGGATGGGCTTGACAGGCACAATGGGAATGGGCATGCCCAACATGGCCATGCCTTCTGGAA
CTGTGCAACCCAAGCAAGATGCCTTTGCAAACTTTGCCAACTTTAGCAAA
>nannospalax_galili
CTGAACATGTGGAAGGTGCGGGAGCTGGTGGACAAA------GCCACCAATGTGGTTATGAATTATTCAGAGATTGAGTC
TAAGGTTCGAGAAGCAACGAATGATGATCCTTGGGGACCTTCTGGGCAACTCATGGGAGAGATTGCCAAAGCCACATTTA
TGTATGAACAATTTCCCGAACTTATGAACATGCTTTGGTCTCGAATGTTAAAAGACAACAAAAAGAATTGGAGAAGAGTT
TATAAGTCGCTGCTGCTCCTAGCTTACCTCATAAGAAATGGATCAGAGCGTGTTGTTACAAGTGCCAGAGAACACATTTA
TGATTTGCGATCCCTGGAAAATTACCACTTTGTAGATGAACATGGCAAGGATCAAGGTATAAACATTCGCCAGAAGGTGA
AGGAACTGGTTGAATTTGCGCAGGACGACGACAGGCTTCGGGAAGAGCGAAAGAAAGCCAAGAAGAACAAGGACAAATAT
GTCGGGGTTTCCTCAGACAGCGTTGGCGGATTCCGATACAGTGAAAGATACGACCCTGAGCCCAGATCAAAATGGGATGA
GGAGTGGGATAAAAACAAGAGTGCTTTTCCATTCAGCGATAAATTAGGTGAACTAAGTGATAAAATCGGAAGCACAATTG
ATGACACCATCAGCAAGTTCCGGAGGAAAGATAGAGAAGACTCTCCAGAAAGGTGCAGTGACAGCGATGAGGAAAAGAAA
GCGAGGCGAGGTGGATCTCCCAGAGGTGAATTCAAAGATGAAGAGGAAACTGTGACGACAAAGCACATCCACATCACACA
GGCCACAGAGACCACCACAACCCGACACAAGCGCACAGCAAACCCTTCTAAAACCATTGATCTTGGAGCAGCGGCACATT
ACACGGGGGACAAAGCCAGCCCAGATCAGAATGCTTCAACCCACACACCTCAGTCTTCAGCCAAGACTTCAGTGCCTAGC
AGCAAGTCATCGGGTGACCTTGTGGACCTGTTTGATGGCAGCAGCCAGGCAGCAGGAGGATCAGCTGATTTTTTAGGGGG
ATTTGCAGACTTTGGCTCAGCTGCTGCATCGGGCAGTTTCCCTTCCCAAGCAACAAGTGGGAATGGAGACTTTGGTGACT
GGAGTGCCTTCAACCAAGCCCCATCAGGCCCTGTTGTTTCTGGTGGTGAGCTCTTTGGCAGTGCCCCACAGCCTGCAGTA
GAACTCATCAGTGGCTCACAGCCATCACTAGGCCCACCTCCTGCTGCCTCAAACTCTTCAGACCTGTTTGATCTTATGGG
GGCATCCCAGGCAACCATGACATCTTCCCAGAGTATGAATTTCTCTCTCATGAGCACTAACACTGTGGGACTGGGTTTGC
CCACGTCAAGATCACAG------------------AATACAGATATGGTCCAGAAGTCAGTCAGCAAAACCCTGCCCTCC
ACTTGGTCTGACCCCAGTGTAAACATCAGTCTAGACAACTTACTACCTGGTATGCAGCCTTCCAAACCCCAGCAGCCATC
GCTCAATACAATGATTCAACAACAGAATATGCAGCAGCCTCTGAATGTGATGACGCAGAGCTTTGGAGCTGTGAACCTCA
GCTCTCCATCAAACATGCTTCCTGCCCGGCCACAAACTAATCCTCTGATGGGGGGACCCATGCCTGTGAATATGCCCAGT
GTGATAACAGGCACCATGGGAATGCCCCCCTTGGGTAACACTGCAATGATGAGCCAGAGCATGCTGGGCATGAACATGAA
CATGGGAATGTCCTCCACAGGCATGGGCTTGACAGGCACCATGGGAATGGGCATGCCCAACATGGCCATGCCTTCTGGAA
CTGTGCAACCCAAGCAAGATGCCTTTGCAAACTTTGCCAACTTTAGCAAG
>ictidomys_tridecemlineatus
------------------------------------CTCTGCAGCACCAATGTGGTTATGAATTATTCAGAGATTGAGTC
TAAGGTTCGAGAAGCAACGAATGATGATCCTTGGGGACCTTCTGGGCAACTCATGGGAGAGATTGCCAAGGCTACCTTTA
TGTATGAACAGTTTCCAGAACTTATGAATATGCTTTGGTCTCGAATGTTAAAAGACAACAAAAAGAATTGGAGAAGAGTT
TATAAGTCCTTGCTGCTTCTAGCTTACCTCATAAGAAATGGATCAGAGCGTGTTGTTACAAGTGCCAGAGAACACATTTA
TGATTTGCGATCCCTGGAAAATTACCACTTTGTAGATGAGCATGGCAAGGATCAAGGTATAAATATTCGCCAGAAAGTGA
AGGAATTGGTTGAATTTGCCCAGGATGACGACAGGCTTCGTGAAGAGCGAAAGAAAGCAAAGAAGAACAAAGACAAATAT
GTTGGGGTTTCCTCAGACAGTGTTGGAGGATTCAGATACAGCGAAAGATATGATCCTGAACCCAAATCAAAATGGGATGA
GGAGTGGGATAAAAACAAGAGTGCTTTTCCATTCAGTGATAAATTAGGTGAACTGAGTGATAAAATTGGAAGCACAATTG
ATGACACCATCAGCAAGTTCCGGAGGAAAGATAGAGAAGACTCTCCAGAAAGATGCAGTGACAGCGATGAGGAAAAGAAA
GCAAGAAGAGGCAGATCTCCCAAAGGTGAATTCAAAGATGAAGAGGAAACTGTGACGACAAAGCATATCCATATCACACA
GGCCACAGAGACCACCACAACTAGACACAAGCGCACAGCAAATCCTTCCAAAACCATTGATCTTGGAGCAGCAGCACATT
ACACAGGAGACAAAGCAAGTCCAGATCAGAATGCTTCAACCCATCCACCTCAGTCTTCAGCTAAGATTTCAGTGCCTAGC
AGCAAGTCATCTGGTGACCTTGTTGATCTCTTCGATGGCACCAGCCAGTCAACAGGTAAGCTTCCA--------------
-------------------------------------------------GCAACAAGTGGGAATGGAGACTTTGGTGACT
GGAGTGCCTTCAACCAAGCCCCATCAGGGCCTGTTCCTTCCAGTGGCGAACTCTTCGGCAGTACCTCTCAGCCAGCAGTG
GAACTTGTCAGTAGCTCACAACCAGCTTTAGGCCCACCTCCAGCTGCCTCAAATTCTTCAGATCTGTTTGATCTTATGGG
CTCATCCCAAGCAACCATGACATCTTCCCAGAGTATGAATTTCTCTTTGATGAGCACTAATGCTGTAGGACTTGGTTTGC
CCATGTCGAGGTCACAG------------------AATACAGATATGGTCCAGAAGTCAGTCAGCAAAACCCTGCCTTCT
ACTTGGTCTGACCCCAGTGTAAACATCAGCCTGGACAACTTACTACCTGGTATGCAGCCTTCCAAACCCCAGCAGCCATC
GCTCAATACAATGATTCAGCAGCAGAATATGCAACAGCCTCTTAATGTGATGACTCAAAGTTTTGGAGCTGTGAATCTCA
GTTCTCCATCAAACATGCTTCCTGTCCGGCCACAAACTAACCCTTTAATGGGGGGACCCATGCCTATGAGTATGCCCAAC
GTGATGACTGGCACCATGGGAATGGCCCCTCTTGGAAATACTCCAATGATGAACCAGAGCATGATGGGCATGAACATGAA
CATAGGGATGTCAACTGCTGGGATGGGCTTAACAGGCACTATGGGAATGGGCATGCCCAACATAGCCATGACTTCTGGAA
CTGTGCAACCTAAGCAAGATGCCTTTGCAAACTTCGCCAACTTTAGCAAA
>dipodomys_ordii
------------------------------------CTCTGCAGCACCAATGTGGTTATGAATTATTCAGAGATCGAGTC
TAAGGTTCGAGAAGCAACGAATGATGATCCTTGGGGACCTTCCGGGCAACTCATGGGAGAGATTGCCAAGGCTACATTTA
TGTATGAACAATTTCCAGAACTTATGAACATGCTTTGGTCTCGAATGTTAAAGGATAACAAAAAGAATTGGAGAAGAGTT
TATAAGTCTCTGCTGCTCCTAGCTTACCTCATAAGAAATGGATCAGAACGTGTTGTTACAAGTGCCAGAGAACACATTTA
TGATTTGCGATCCCTGGAAAATTACCACTTTGTAGATGAGCATGGCAAGGATCAAGGTATAAATATCCGCCAGAAGGTGA
AGGAATTAGTTGAGTTTGCCCAAGATGATGACAGGCTTCGAGAAGAGCGAAAGAAAGCTAAGAAGAACAAAGACAAGTAT
GTCGGAGTTTCCTCAGACAGTGTTGGAGGATTCCGATACAGTGAAAGATACGACCCTGAACCCAAGTCAAAGTGGGATGA
GGAATGGGATAAAAACAAGAGTGCTTTTCCATTCAGTGATAAGTTAGGGGAACTGAGTGATAAGATTGGAAGCACAATCG
ATGACACCATCAGCAAGTTCCGGAGGAAAGACCGAGAAGACTCTCCAGAAAGATGCAGTGACAGTGATGAGGAAAAGAAG
GCAAGAAGAGGCAGATCTCCCAAAGGCGAATTCAAAGATGAAGAAGAGACGGTGACGACCAAGCACATCCACATCACGCA
GGCCACCGAGACCACCACCACCCGACACAAGCGCACAGCCAACCCTTCCAAGACCATTGACCTGGGTGCCGCCGCACACT
ATACCGGGGACAAAGCCAGTCCCGACCAGAATGCGCCAGCCCATACACCTCAGCCTTCAGTGAAGACTTCAGTGCCTGGA
AGCAAGTCATCTGGAGATCTTGTTGATCTGTTTGATGGCTCCAGCCAATCAACAGGTAAGTTTGTACTGTGTTTCAAAAG
TTTCATACCCTTTTCTTTC------------------TTTCCATCTATAGCAACAAGTGGGAATGGAGACTTCGGTGACT
GGAGTGCCTTCAATCAAGCCCCCTCAGCCCCTGCGGCTTCTGGTGGCGAGCTCTTTGGTGGTGCCCCACAGCCAGCACTA
GAACTTGTCAGCAGCTCACAGCCAGCCTTGGGTCCACCTCCAGCTGCCTCCAATTCCTCAGACCTATTTGATCTTATGGG
CTCCTCTCAAGCAACCATGACATCATCCCAGAGTATGAATTTCTCTTTGATGAGCACGAATACTGTGGGACTCAGTTTGC
CCATGTCAAGATCACAG------------------AATACAGATATGGTCCAGAAATCAGTCAGCAAAACCCTGCCCTCC
ACGTGGTCTGATCCCAGTGTAAACATCAGCCTAGACAACTTACTACCTGGTATGCAGCCTTCCAAACCCCAGCAGCCATC
ACTCAACACGATGATTCAGCAACAGAATATGCAACAGCCTCTGAATGTGATGACTCAGAGTTTTGGCGCTGTGAACCTTG
GTTCTGCACCGAATATGCTTCCTGTCCGGCCACAAACTAACCCTTTGATGGGAGGACCCATGCCTATGAGTATGCCCACT
GTGATGACTGGCACCATGGGAATGCCCGCCCTGGGAAATACGCCCCTGATGAACCAGAGCATGATGGGCATGAACGTGAA
CATGGGCATGTCAGCTGCTGGGATGGGCCTGGCAGGCACGGTGGGAATGGGCATGCCCAACATAGCCATGACTCCTGGAC
CTGTGCAGCCCAAGCACGATGCCTTCGCAAATTTTGCCAACTTTAGCAAA
