# Supplementary material for: Divergent genes in gerbils: prevalence, relation to GC-biased substitution, and phenotypic relevance
Source: BMC Evol Biol. 2020 Oct 19;20:134. doi: 10.1186/s12862-020-01696-3 (PMC7574485; doi:10.1186/s12862-020-01696-3)
Supplement: Supplementary file 3 — Additional file 3 Supplementary Data. DNA alignments for 10,554 1-to-1 orthologues used in analysis. Each alignment file is named using its orthogroup ID. [file 12862_2020_1696_MOESM3_ESM.zip › Additional_File_3/masked_alignments/OG0001039.fa]

>cavia_porcellus
ATGGGGAACTGCCTCAAATCCCCCACCTCGGATGACATCTCCCTGCTTCACGAGTCTCAGTCAGACCGGGCTAGCTTTGG
CGAGGGCACGGAGCCGGATCAGGAGCCGCCGCCGCCATATCAGGAACAAGTTCCAGTTCCAGTCTATCATCCAACCCCTA
GCCAGACTCGGCTAGCGACTCAGCTGACTGAAGAGGAACAGATTAGAATAGCTCAAAGAATAGGCCTTATACAGCATCTG
CCTAAAGGAGTTTATGACCCTGGAAGAGATGGATCAGAAAAAAAGATCCGGGAGTGTGTGATCTGTATGATGGACTTTGT
TTACGGAGACCCAATTCGATTTCTGCCGTGCATGCACATCTATCACCTGGACTGTATAGATGACTGGTTAATGAGATCCT
TCACGTGCCCCTCCTGCATGGAGCCAGTTGATGCAGCACTGCTTTCATCCTATGAGACTAAT
>dipodomys_ordii
ATGGGGAACTGCCTCAAATCTCCCACCTCGGATGACATCTCCCTGCTGCACGAGTCTCAGTCCGACCGGGCCAGCTTCGG
CGAGGGGACGGAGCCGGATCAAGAGCCGCCGCCGCCATATCAGGAACAAGTTCCAGTTCCAGTCTATCATCCAACACCCA
GCCAGACTCGGCTAGCAACTCAGCTGACTGAAGAGGAACAAATTAGGATAGCTCAAAGAATAGGCCTTATACAGCATCTG
CCTAAAGGAGTTTATGACCCTGGAAGAGATGGATCAGAGAAAAAGATCCGAGAGTGTGTGATCTGTATGATGGACTTTGT
TTATGGGGACCCAATTCGATTTCTGCCGTGCATGCACATCTATCATCTGGACTGTATAGATGACTGGTTGATGAGATCCT
TCACATGCCCCTCCTGCATGGAGCCAGTTGATGCAGCACTGCTTTCATCCTATGAGACTAAT
>fukomys_damarensis
---------------------------TCGGATGACATCTCCCTGCTTCACGAGTCTCAGTCCGACCGGGCTAGCTTTGG
CGAGGGCACGGAGCCGGATCAGGAGCCGCCGCCGCCATATCAGGAACAAGTTCCAGTTCCAGTGTATCATCCAACACCTA
GCCAGACTCGGCTAGCAACTCAGCTGACCGAAGAGGAACAAATTAGGATAGCTCAAAGAATAGGCCTTATACAGCATCTG
CCTAAAGGAGTTTATGACCCTGGAAGAGATGGATCAGAAAAAAAGATCCGAGAGTGTGTGATCTGTATGATGGACTTTGT
TTACGGGGACCCGATTCGATTTCTGCCGTGCATGCACATCTATCACCTGGACTGTATAGATGACTGGTTGATGAGATCCT
TCACGTGCCCCTCCTGCATGGAGCCAGTTGATGCAGCACTGCTTTCGTCCTATGAGACTAAT
>psammomys_obesus
ATGGGGAACTGCCTCAAATCCCCGACCTCGGATGACATCTCCCTGCTCCACGAGTCTCAGTCAGACCGGGCGAGCTTTGG
CGAGGGGACGGAGCCAGATCAGGAGCCGCCGCCGCCATATCAGGAACAAGTTCCCGTTCCGGTCTATCATCCAACACCTA
GCCAGACTCGGCTAGCAACTCAGCTGACTGAAGAGGAACAAATTAGAATAGCTCAAAGAATAGGCCTTATACAGCATCTG
CCTAAAGGAGTTTATGACCCTGGAAGAGATGGATCAGAAAAAAAGATCCGAGAGTGTGTGATCTGTATGATGGACTTTGT
GTATGGGGACCCAATTCGATTTCTGCCGTGCATGCACATCTATCACCTGGACTGTATAGATGACTGGCTGATGAGGTCCT
TCACGTGCCCCTCCTGCATGGAGCCGGTTGACGCAGCGCTGCTCTCATCCTACGAGACTAAC
>nannospalax_galili
ATGGGGAACTGCCTCAAATCCCCAACCTCGGATGACATCTCCCTGCTTCACGAGTCTCAGTCCGACCGGGCTAGCTTTGG
CGAAGGGACGGAGCCAGATCAGGAGCCGCCGCCGCCATATCAGGAACAAGTTCCAGTTCCAGTCTATCATCCAACGCCCA
GCCAGACTCGGCTAGCAACTCAGCTGACTGAAGAGGAACAGATTAGAATAGCTCAGAGAATAGGCCTTATACAGCATCTG
CCTAAAGGAGTCTATGACCCTGGGAGAGATGGGTCAGAAAAGAAGATCCGAGAGTGTGTGATCTGTATGATGGACTTTGT
TTATGGGGACCCAATTCGATTTCTGCCGTGCATGCACATCTATCACCTGGACTGTATAGATGACTGGTTGATGAGATCCT
TCACGTGCCCCTCCTGCATGGAGCCAGTTGATGCAGCACTGCTTTCATCCTATGAGACTAAC
>mus_musculus
ATGGGGAACTGCCTCAAATCCCCGACTTCGGATGACATCTCCCTGCTTCACGAGTCTCAGTCCGACCGGGCTAGCTTTGG
CGAGGGGACGGAGCCAGATCAGGAGCCGCCGCCGCCATATCAGGAACAAGTTCCTGTTCCCATCTATCATCCGACACCTA
GCCAGACTCGGCTAGCAACTCAGCTGACTGAAGAGGAACAAATTAGAATAGCTCAAAGAATAGGCCTTATACAGCATCTG
CCTAAAGGAGTTTATGACCCTGGAAGAGATGGATCAGAAAAAAAGATCCGAGAGTGTGTGATCTGTATGATGGACTTTGT
TTATGGGGACCCAATTCGATTTCTGCCGTGCATGCACATCTATCACCTGGACTGTATAGATGACTGGTTGATGAGATCCT
TCACGTGCCCCTCCTGCATGGAGCCAGTGGATGCAGCACTGCTTTCATCCTATGAGACTAAT
>meriones_unguiculatus
ATGGGGAACTGCCTCAAATCCCCGACCTCGGATGACATCTCCCTGCTCCACGAGTCTCAGTCAGACCGGGCGAGCTTTGG
CGAGGGGACGGAGCCAGATCAGGAGCCGCCGCCGCCATATCAGGAACAAGTTCCTGTTCCGGTCTATCATCCAACACCTA
GCCAGACTCGGCTAGCAACTCAGCTGACTGAAGAGGAACAAATTAGAATAGCTCAAAGAATAGGCCTTATACAGCATCTG
CCTAAAGGAGTTTATGACCCTGGAAGAGATGGATCAGAAAAAAAGATCCGAGAGTGTGTGATCTGTATGATGGACTTTGT
GTATGGGGACCCGATTCGATTTCTGCCGTGCATGCACATCTATCACCTGGACTGTATAGATGACTGGCTGATGAGGTCCT
TCACGTGCCCCTCCTGCATGGAGCCGGTTGACGCAGCGCTGCTCTCATCCTACGAGACTAAC
>homo_sapiens
ATGGGGAACTGCCTCAAATCCCCCACCTCGGATGACATCTCCCTGCTTCACGAGTCTCAGTCCGACCGGGCTAGCTTTGG
CGAGGGGACGGAGCCGGATCAGGAGCCGCCGCCGCCATATCAGGAACAAGTTCCAGTTCCAGTCTACCACCCAACACCTA
GCCAGACTCGGCTAGCAACTCAGCTGACTGAAGAGGAACAAATTAGGATAGCTCAAAGAATAGGTCTTATACAACATCTG
CCTAAAGGAGTTTATGACCCTGGAAGAGATGGATCAGAAAAAAAGATCCGGGAGTGTGTGATCTGTATGATGGACTTTGT
TTATGGGGACCCAATTCGATTTCTGCCGTGCATGCACATCTATCACCTGGACTGTATAGATGACTGGTTGATGAGATCCT
TCACGTGCCCCTCCTGCATGGAGCCAGTTGATGCAGCACTGCTTTCATCCTATGAGACTAAT
>chinchilla_lanigera
--------------------------------------------------------------------------------
-------------------------------------------GAACAAGTTCCAGTTCCAGTCTATCATCCAACACCTA
GCCAGACTCGGCTAGCGACTCAGCTGACTGAAGAGGAACAGATTAGGATAGCTCAAAGAATAGGCCTTATACAGCATCTG
CCTAAAGGGGTTTATGACCCTGGAAGAGATGGATCAGAAAAAAAGATCCGGGAGTGTGTGATCTGTATGATGGACTTTGT
TTACGGGGACCCGATTCGATTTCTGCCGTGCATGCACATCTATCACCTGGACTGTATAGATGACTGGTTGATGAGATCCT
TCACGTGCCCCTCCTGCATGGAGCCAGTTGATGCAGCACTGCTTTCATCCTATGAGACTAAT
>jaculus_jaculus
--------------------------------------------------------------------------------
-------------------------------------------GAGCAAGTTCCAGTTCCAGTCTATCATCCAACACCTA
GCCAGACTCGGCTAGCAACTCAGCTGACGGAAGAGGAGCAGATTAGAATAGCTCAGAGAATAGGCCTTATCCAGCACCTG
CCTAAGGGCGTCTATGACCCTGGAAGAGATGGGTCAGAAAAGAAGATCCGAGAGTGTGTGATCTGCATGATGGACTTTGT
CTACGGAGACCCGATCCGATTCCTGCCGTGCATGCACATCTACCACCTGGACTGCATAGACGACTGGTTGATGAGGTCCT
TCACGTGTCCCTCCTGCATGGAGCCGGTGGACGCAGCCCTGCTTTCCTCCTATGAGACTAAC
>rattus_norvegicus
ATGGGGAATTGCCTCAAATCCCCGACTTCGGATGACATCTCCCTGCTTCACGAGTCTCAGTCCGACCGGCGC---CTTGG
CGAGGGGACGGAGCCAGATCAGGAGCCGCCGCCGCCATATCAGGAACAAGTTCCTGTTCCCGTCTATCATCCGACACCTA
GCCAGACTCGGCTAGCAACTCAGCTGACTGAAGAGGAACAGATTAGAATAGCTCAGCGAATAGGCCTTATACAGCATCTG
CCTAAAGGAGTGTATGACCCTGGAAGAGATGGATCAGAAAAAAAGATCCGAGAATGTGTGATCTGTATGATGGACTTTGT
CTATGGGGACCCAATTCGATTTCTGCCGTGCATGCACATCTATCACCTGGACTGTATAGATGACTGGTTGATGAGATCCT
TCACGTGCCCCTCCTGCATGGAGCCAGTTGACGCAGCCCTGCTTTCATCCTATGAGACTAAT
