# Supplementary material for: Divergent genes in gerbils: prevalence, relation to GC-biased substitution, and phenotypic relevance
Source: BMC Evol Biol. 2020 Oct 19;20:134. doi: 10.1186/s12862-020-01696-3 (PMC7574485; doi:10.1186/s12862-020-01696-3)
Supplement: Supplementary file 3 — Additional file 3 Supplementary Data. DNA alignments for 10,554 1-to-1 orthologues used in analysis. Each alignment file is named using its orthogroup ID. [file 12862_2020_1696_MOESM3_ESM.zip › Additional_File_3/masked_alignments/OG0001075.fa]

>cavia_porcellus
ACAGCAAAGACAGTGGAGAACTACCATTTCCATTTCAGGGAAATGAGAGATAAAATGAGAAAATGGAGAGAAGAAAACTC
AAGAAATAGTGAACAAATTGTGGAAGTTGGAGAAGAATTAATTAATGAGTATGCTTCCAAGCTTGGAGATGATATTTGGA
TCATATACGAGCAGGTGATGATTGCAGCTCTGGACTATGGTCGGGATGACTTGGCATTGTTTTGTCTTCAGGAGTTAAGA
AGACAGTTCCCTGGCAGCCACAGAGTCAAGCGATTAACAGGCATGAGATTTGAAGCTATGGAAAGATATGATGATGCTAT
ACAGCTGTACGATCGAATTTTGCAAGAAGATCCAACTAACACTGCTGCAAGAAAGCGTAAGATTGCCATTCGTAAAGCCC
AGGGGAAGAATGTGGAGGCCATTCGGGAGCTGAACGAGTATCTGGAGCAGTTTGTTGGTGACCAAGAAGCCTGGCATGAA
CTTGCAGAACTTTATATCAATGAGCACGACTATGCAAAAGCAGCCTTCTGTCTGGAGGAGCTCATGATGACCAATCCCCA
CAACCACCTGTACTGCCAGCAGTATGCAGAGGTTAAATATACCCAAGGCGGACTTGAAAACCTCGAACTTTCAAGAAAAT
ATTTTGCACAGGCATTGAAACTGAACAACAGAAACATGAGAGCTTTGTTTGGGCTTTACATGTCTGCAAGTCATATTGCA
TCTAACCCAAAAGCAAGTGCAAAAATGAAGAAGGACAACATGAAGTATGCAAGTTGGGCAGCTAATCAGATCAACAGAGC
TTACCAGTTTGCAGGTCGCAGTAAGAAGGAAACCAGATACTCTCTTAAGGCGGTCGAAGACATGTTGGAAACTTTGCAGA
TCACCCAGTCT
>chinchilla_lanigera
---------------------------------------GAA------GATAAAATGAGAAAATGGAGAGAAGAAAACTC
TAGAAATAGCGAACAAATTGTAGAGGTTGGGGAAGAGTTAATTAATGAGTATGCTTCTAAGCTTGGAGATGATATTTGGA
TCATATATGAGCAGGTGATGATTGCAGCTCTGGACTATGGTCGGGATGACCTGGCGTTGTTTTGTCTTCAGGAGTTGAGA
AGACAGTTCCCTGGCAGCCATAGAGTCAAGCGATTAACAGGCATGAGATTCGAAGCCATGGAAAGGTACGATGATGCTAT
ACAGCTGTATGATCGAATTTTGCAAGAAGATCCAACTAATACTGCTGCAAGAAAGCGTAAGATTGCCATTCGTAAAGCCC
AGGGGAAGAATGTGGAGGCCATTCGGGAGCTGAATGAGTATCTGGAGCAGTTTGTTGGTGACCAAGAAGCCTGGCATGAA
CTTGCAGAGCTCTATATCAACGAGCACGATTACGCAAAAGCAGCCTTCTGCCTGGAGGAGCTCATGATGACAAATCCCCA
CAACCACCTGTACAGCCAGCAGTACGCAGAGGTTAAATATACCCAAGGCGGACTTGAAAACCTCGAACTTTCAAGGAAGT
ATTTTGCACAGGCATTGAAACTGAACAACAGGAACATGAGAGCTTTGTTTGGGCTTTACATGTCTGCAAGTCACATTGCG
TCTAATCCAAAAGCAAGCGCAAAAATGAAGAAGGACAACATGAAGTATGCGAGTTGGGCAGCTAATCAGATCAACAGAGC
TTACCAGTTTGCAGGTCGGAGTAAGAAGGAAACCAAATACTCTCTGAAGGCGGTTGAAGACATGTTGGAAACTTTGCAGA
TCACCCAGTCT
>fukomys_damarensis
ATGGCGAAGGTCTCAGAACTCTACGATGTCACTTGGGAAGAAATGAGAGATAAAATGAGAAAATGGAGAGAAGAAAACTC
AAGAAATAGTGAGCAAATTGTGGAAGTTGGAGAAGAATTGATTAATGAGTATGCCTCTAAGCTTGGAGATGATATTTGGA
TCATATATGAGCAGGTCATGATTGCAGCCCTAGATTATGGTCGGGATGACTTGGCATTGTTTTGTCTTCAGGAGTTAAGA
AGGCAGTTTCCTGGCAGCCATAGAGTCAAGCGATTAACAGGCATGAGATTTGAAGCCATGGAACGGTATGATGATGCTAT
ACAGTTGTATGATCGAATTTTGCAAGAAGATCCAACTAACACTGCTGCAAGAAAGCGTAAGATTGCCATTCGCAAAGCCC
AGGGGAAAAATGTGGAGGCCATTCGGGAGCTGAATGAGTATCTGGAGCAATTTGTTGGCGACCAAGAAGCCTGGCATGAG
CTTGCAGAACTTTATATCAATGAACATGACTACGCAAAAGCAGCCTTCTGTCTGGAGGAGCTCATGATGACCAATCCCCA
CAACCACCTGTATTGCCAGCAGTACGCGGAGGTTAAATATACCCAAGGTGGACTTGAAAACCTCGAACTCTCAAGAAAGT
ATTTTGCACAGGCATTGAAACTGAACAACAGAAATATGAGAGCTTTGTTCGGGCTTCACATGTCTGCAAGTCATATTGCA
TCTAATCCAAAAGCAAGTGCCAAAATGAAGAAGGATAACATGAAGTATGCAAGTTGGGCAGCTAATCAGATCAACAGAGC
TTACCAGTTTGCAGGTCGAAGTAAGAAGGAAACCAAATACTCTCTTAAGGCAGTTGAAGACATGTTGGAAACATTGCAGA
TCACCCAGTCT
>homo_sapiens
ATGGCGAAGGTCTCAGAGCTTTACGATGTCACTTGGGAAGAAATGAGAGATAAAATGAGAAAATGGAGAGAAGAAAACTC
AAGAAATAGTGAGCAAATTGTGGAAGTTGGAGAAGAATTAATTAATGAATATGCTTCTAAGCTGGGAGATGATATTTGGA
TCATATATGAACAGGTGATGATTGCAGCACTAGACTATGGTCGGGATGACTTGGCATTGTTTTGTCTTCAAGAGCTGAGA
AGACAGTTCCCTGGCAGTCACAGAGTCAAGCGATTAACAGGCATGAGATTTGAAGCCATGGAAAGATATGATGATGCTAT
ACAGCTATATGATAGGATTTTACAAGAAGATCCAACTAACACTGCTGCAAGAAAGCGTAAGATTGCCATTCGAAAAGCCC
AGGGGAAAAATGTGGAGGCCATTCGGGAGCTGAATGAGTATCTGGAACAATTTGTTGGAGACCAAGAAGCCTGGCATGAA
CTTGCAGAACTTTACATCAATGAACATGACTATGCAAAAGCAGCCTTTTGTTTAGAGGAACTAATGATGACTAATCCACA
CAACCACTTATACTGTCAGCAGTATGCTGAAGTTAAGTATACCCAAGGTGGACTTGAAAACCTCGAACTTTCAAGAAAGT
ATTTTGCACAGGCATTGAAACTGAACAACAGAAATATGAGAGCTTTGTTTGGACTTTATATGTCGGCAAGTCATATTGCT
TCTAATCCAAAAGCAAGTGCAAAAACGAAAAAGGACAACATGAAATATGCTAGTTGGGCAGCTAGTCAAATAAACAGAGC
TTATCAGTTTGCAGGTCGAAGTAAGAAGGAAACCAAATATTCTCTTAAGGCTGTCGAAGACATGTTGGAAACATTGCAGA
TCACCCAGTCT
>ictidomys_tridecemlineatus
ATGGCGAAGGTTTCAGAGCTTTACGATGTCACTTGGGAAGAAATGCGAGATAAAATGAGGAAATGGAGAGAAGAAAACTC
AAGAAATAGTGAGCAAATTGTGGAAGTTGGAGAAGAGTTAATTAATGAATATGCTTCTAAGCTTGGAGATGATATTTGGA
TCATATACGAACAGGTGATGATTGCAGCCCTAGACTATGGTCGAGATGACTTGGCATTGTTTTGTCTTCAGGAGTTAAGA
AGACAGTTCCCTGGCAGTCATAGAGTCAAACGATTAACAGGCATGAGATTTGAAGCCATGGAAAGATATGATGATGCTGT
ACAGCTATATGATCGAATTTTACAAGAAGACCCAACTAACACTGCTGCCAGAAAGCGTAAGATTGCCATTCGAAAAGCCC
AGGGGAAAAATGTGGAGGCCATTCGGGAGCTGAATGAGTATCTGGAACAATTTGTTGGAGACCAAGAAGCCTGGCATGAA
CTTGCAGAACTTTATATCAATGAACATGACTATGCAAAAGCAGCCTTTTGTTTAGAGGAGCTTATGATGACTAATCCACA
CAACCATTTATACTGTCAGCAGTATGCTGAAGTTAAATATACCCAGGGTGGACTTGAAAACCTCGAACTTTCAAGAAAGT
ATTTTGCACAGGCATTGAAACTGAACAACAGAAATATGAGGGCTTTATTTGGGCTTTACATGTCTGCAAGTCATATCGCT
TCTAATCCAAAAGCAAGTGCAAAAATGAAAAAGGACAACATGAAATATGCTAGTTGGGCAGCTAGCCAAATAAACAGAGC
TTATCAGTTTGCAGGCCGAAGTAAGAAGGAAACCAAATACTCTCTAAAGGCAGTTGAAGACATGCTGGAAACATTGCAGA
TCACCCAGTCT
>meriones_unguiculatus
ATGGCGAAGGTCACAGAGCGTTACGATGTGACTTGGGAAGAAATGCGAGATAAAATGAGAAAATGGAGAGAAGAAAACTC
AAGAAATAGTGAACAAATTATGGAAGTTGGAGAAGAATTAATTAATGATTATGCTTCTAAGCTTGGAGATGACATTTGGA
TCATATATGAGCAGGTGATGATTGCAGCCCTAGACTATGGTCGAGATGACTTGGCATTGTTTTGTCTTCAGGAGTTAAGA
AGACAATTCCCTGGTAGTCACAGAGTTAAGCGGTTAACAGGAATGCGATTTGAAGCAATGGAAAGATATGATGATGCTAT
ACAACTGTACGATCGAATTTTGCAAGAAGATCCAACTAACACTGCTGCCAGAAAGCGTAAGATTGCCATTCGAAAAGCCC
AGGGGAAAAATGTGGAGGCCATTCGAGAGCTGAATGAGTATCTGGAACAGTTTGTTGGAGATCAAGAAGCTTGGCATGAA
CTTGCAGAACTTTATATCAATGAACATGACTATGGTAAAGCAGCCTTTTGCTTAGAGGAGCTAATGATGACAAATCCACA
TAACCACTTATACTGTCAGCAGTATGCGGAAGTCAAATACACCCAAGGTGGACTTGAAAACCTTGAGCTTTCAAGAAAGT
ATTTTGCACAGGCACTAAAACTCAACAACAGAAATATGAGAGCTCTGTTTGGACTTTACATGTCTGCAAGTCATATTGCT
TCTAATCCAAAAGCAAGTGCAAAAATGAAAAAAGACAACATCAAATATGCTAGCTGGGCTGCTAATCAAATAAACAGGGC
TTATCAGTTTGCAGGCCGAAGTAAGAAGGAGACCAAATACTCTCTTAAGGCAGTTGAAGACATGTTGGAAACGTTGCAGA
TCACTCAGTCT
>psammomys_obesus
ATGGCGAAGGTCACAGAGCGTTACGATGTGACTTGGGAAGAAATGCGAGATAAAATGAGAAAATGGAGAGAAGAAAACTC
AAGAAATAGTGAACAAATTATGGAAGTTGGAGAAGAATTAATTAATGATTATGCTTCTAAGCTTGGAGATGACATTTGGA
TCATATATGAGCAGGTGATGATTGCAGCCCTAGACTATGGTCGGGATGACTTGGCATTGTTTTGTCTTCAGGAGTTAAGA
AGACAATTCCCTGGTAGTCACAGAGTTAAGCGGTTAACAGGAATGCGATTTGAAGCAATGGAAAGATATGATGATGCTAT
ACAACTGTACGATCGAATTTTGCAAGAAGATCCAACTAACACTGCTGCCAGAAAGCGTAAGATTGCCATTCGAAAAGCCC
AGGGGAAAAATGTGGAGGCCATTCGAGAGCTGAATGAGTATCTGGAACAGTTTGTTGGAGATCAAGAAGCTTGGCATGAA
CTTGCAGAACTTTATATCAATGAACATGACTATGGCAAAGCAGCCTTTTGCTTAGAGGAGCTAATGATGACAAATCCACA
TAACCACTTATACTGTCAGCAGTATGCGGAAGTCAAATACACCCAAGGTGGACTTGAAAACCTTGAGCTTTCAAGAAAGT
ATTTTGCGCAGGCACTAAAACTCAACAACAGAAATATGAGAGCTCTGTTTGGACTTTACATGTCTGCAAGTCATATTGCT
TCTAATCCAAAAGCAAGTGCAAAAATGAAAAAAGACAACATCAAATATGCTAGCTGGGCTGCTAATCAAATAAACAGGGC
TTATCAGTTTGCAGGTCGAAGTAAGAAGGAGACCAAATACTCTCTTAAGGCAGTTGAAGACATGTTGGAAACGTTGCAGA
TCACTCAGTCT
>mus_musculus
ATGGCGAAGGTCACTGAGCGTTACGATGTGACTTGGGAAGAAATGCGAGATAAAATGAGAAAATGGCGAGAAGAAAACTC
AAGAAATAGTGAACAAATTATGGAAGTTGGAGAAGAATTAATTAATGATTATGCTTCTAAGCTTGGGGATGACATTTGGA
TCATATATGAGCAGGTCATGATTGCAGCCCTAGACTATGGTCGGGATGACTTGGCATTGTTTTGTCTTCAGGAATTAAGA
AGACAATTCCCTGGTAGTCACAGAGTTAAGCGGTTAACAGGCATGCGATTTGAAGCTATGGAAAGATATGACGATGCTAT
ACAACTGTATGATCGGATTTTGCAAGAAGATCCAACTAACACTGCTGCCAGAAAGCGTAAGATTGCCATTCGAAAAGCCC
AGGGGAAAACCGTGGAGGCCATCCGAGAGCTGAATGAGTATCTGGAGCAGTTTGTTGGAGACCAAGAAGCCTGGCATGAA
CTTGCAGAACTTTATATCAATGAACACGACTATGCCAAAGCAGCTTTTTGCTTAGAGGAGCTGATGATGACAAATCCACA
TAACCACTTATACTGTCAGCAGTATGCAGAAGTCAAATACACCCAAGGTGGACTTGAAAACCTCGAGCTTTCAAGAAAGT
ATTTTGCACAGGCACTGAAACTCAACAACAGGAACATGAGAGCTCTGTTTGGGCTCTACATGTCTGCAAGTCATATTGCT
TCTAATCCAAAAGCAAGTGCAAAAATGAAAAAAGACAACATCAAATATGCTAGTTGGGCCGCTAATCAAATAAACAGGGC
TTATCAGTTTGCAGGTCGAAGTAAGAAGGAAACCAAATACTCTCTTAAGGCAGTTGAAGACATGTTGGAGACATTGCAGA
TCACTCAGTCT
>nannospalax_galili
ATGGCGAAGGTCACAGAGCGTTACGATGTGACTTGGGAAGAAATGAGAGATAAAATGAGAAAATGGAGAGAAGAAAACTC
ACGAAATAGTGAACAAATTATGGAAGTTGGGGAAGAATTAATTAATGATTATGCTTCTAAGCTTGGAGATGATATTTGGA
TCATATATGAGCAAGTGATGATTGCAGCCCTTGACTATGGTCGGGATGACTTGGCATTGTTTTGTCTTCAGGAATTAAGA
AGACAGTTCCCGGGCAGTCATAGAGTCAAGCGATTAACAGGCATGCGATTTGAAGCTATGGAAAGATATGATGATGCTGT
ACAGCTGTATGATCGAATTTTGCAAGAAGACCCAACTAACACTGCAGCAAGAAAGAGGAAGATTGCCATTCGAAAGGCCC
AGGGGAAAAATGTGGAGGCCATTCGAGAGCTGAATGAGTATCTGGAACAATTCGTTGGCGACCAAGAAGCCTGGCATGAG
CTTGCAGAACTTTATATCAATGAACATGACTATGCAAAAGCAGCCTTTTGTTTAGAGGAGCTGATGATGACCAATCCACA
CAACCACTTATATTGTCAGCAGTATGCTGAAGTCAAATATACCCAAGGTGGACTTGAAAACCTCGAGCTTTCAAGAAAGT
ATTTTGCACAGGCTCTAAAACTGAACAACAGAAATATGAGAGCTCTGTTTGGGCTGTACATGTCTGCAAGTCATATTGCT
TCTAATCCAAAAGCAAGTGCAAAAATGAAAAAGGACAACATGAAGTATGCTGGTTGGGCTGCTAGTCAGATCAACAGAGC
TTATCAGTTTGCTGGTCGAAGTAAGAAGGAAACCAAATACTCTCTTAAGGCAGTTGAAGACATGCTGGAAACATTGCAGA
TCACTCAGTCT
>jaculus_jaculus
ATGGCGAAGGTCACGGAGCGTTTCGATGTGACTTGGGAAGAAATGCGAGACAAAATGAGAAAATGGAGAGAAGAAAACTC
ACGAAATAGTGAGCAAATTGTGGAAGTCGGAGAAGAATTGATTAATGATTATGCTTCTAAACTTGGGGATGATATTTGGA
TTATCTATGAGCAGGTGATGATTGCAGCTCTAGACTATGGTCGGGATGACCTGGCATTGTTTTGTCTTCAGGAGTTAAGG
AGACAGTTCCCAGGCAGTCACAGAGTCAAGAGGTTAACAGGCATGAGATTTGAAGCCATGGAAAGGTATGATGATGCTAT
ACAACTATATGATCGGATTTTACAAGAAGACCCAACTAACACTGCTGCAAGAAAGCGTAAGATTGCCATTCGAAAAGCCC
AAGGGAAAAATGTGGAGGCCATTCGGGAGCTGAATGAGTATCTGGAACAATTTGTTGGTGACCAAGAAGCCTGGCATGAG
CTTGCAGAACTTTATATCAATGAACATGACTATGCAAAAGCAGCCTTTTGTTTAGAGGAGCTTATGATGACGAATCCACA
CAATCACTTACACTGTCAGCAGTATGCTGAGGTTAAATATACCCAAGGTGGACTTGAAAACCTGGAACTTTCAAGAAAGT
ATTTTGCACAGGCACTGAAACTGAACAACAGAAATATGAGAGCTCTGTTTGGGCTTTACATGGCTGCAAGTCATATTGCT
TCTAACCCAAAAGCAAGTGCAAAAATAAAAAAAGATAACATGAAATATGCTAGTTGGGCAGCTAGTCAAATCAACAGAGC
TTATCAGTTTGCAGGTCGAAATAAGAAGGAAACCAAATACTCTCTTAAGGCAGTTGAAGACATGTTGGAAACATTGCAGA
TCACTCAGTCT
>rattus_norvegicus
ATGGCGAAGGTCACTGAGCGTTACGATGTGACTTGGGAAGAAATGCGAGATAAAATGAGAAAATGGCGAGAAGAAAATTC
AAGAAATAGTGAACAAATTATGGAAGTTGGAGAAGAATTAATTAATGATTATGCATCTAAGCTTGGGGACGACACGTGGG
TTGTAAACCTACAAGGACTCTTAGCCAGAATAAGTTTTGGAAGGGATGACTTGGCA---TTTTGTGTCCAGTTTTTAAGG
GAAATTTTCCCTTGTGCCCATGTGTTTGAAGGTCTTCCCCACCTTTGCTTTCATTCTTTGAATAGATATGATGATGCTAT
ACAACTGTATGATCGGATTTTGCAAGAAGATCCAACTAATACTGCTGCCAGAAAGCGTAAGATTGCCATTCGAAAAGCCC
AGGGGAAAAATGTGGAGGCCATTCGGGAGCTGAATGAGTATCTGGAACAGTTCGTTGGAGACCAAGAAGCCTGGCATGAA
CTTGCAGAACTTTATATTAATGAGCATGACTATGCCAAAGCAGCCTTTTGCTTAGAGGAGCTGATGATGACAAATCCACA
TAACCACTTGTACTGTCAACAGTACGCAGAGGTCAAATACACCCAAGGTGGACTTGAAAACCTGGAGCTTTCAAGAAAGT
ATTTTGCACAGGCACTGAAACTCAACAACAGAAACATGAGAGCTCTGTTTGGGCTTTACATGTCTGCAAGTCATATTGCT
TCTAATCCAAAAGCAAGTGCAAAGATGAAAAAAGACAACATCAGATATGCTGGTTGGGCTGCTAATCAAATAAACAGGGC
TTATCAGTTTGCAGGTCGAAGTAAGAAGGAAACCAAATCCTCTCTTAAGGCAGTTGAAGACATGTTGGAGACATTGCAGA
TCACTCAGTCT
