# Supplementary material for: Divergent genes in gerbils: prevalence, relation to GC-biased substitution, and phenotypic relevance
Source: BMC Evol Biol. 2020 Oct 19;20:134. doi: 10.1186/s12862-020-01696-3 (PMC7574485; doi:10.1186/s12862-020-01696-3)
Supplement: Supplementary file 3 — Additional file 3 Supplementary Data. DNA alignments for 10,554 1-to-1 orthologues used in analysis. Each alignment file is named using its orthogroup ID. [file 12862_2020_1696_MOESM3_ESM.zip › Additional_File_3/masked_alignments/OG0001095.fa]

>rattus_norvegicus
ATGTCGAAGCACAGACTTATTATACTAAGACACGGAGAGGGCCAATGGAATAAGGAGAACCGATTCTGTAGTTGGGTGGA
CCAGAAACTTAACAGTGACGGACTGGAGGAGGCTCGGAACTGTGGGAGGCAGCTCAAAGCTCTCAACTTCGAGTTTGATC
TCGTCTTCACGTCCATCCTTAACAGGTCCATTCACACAGCCTGGCTGATCCTGGAAGAGCTGGGGCAGGAGTGGGTTCCT
GTGGAGAGCTCTTGGCGTCTGAATGAGCGTCACTATGGAGCCTTGATTGGTCTCAACAGGGAGAAAATGGCTTTGAATCA
TGGTGAAGAGCAGGTAAGGCTCTGGAGGAGAAGCTACAACGTGACCCCACCTCCCATTGAGGAGTCTCATCCCTTCTTCC
ATGAGATCTACAATGACCGGAGGTACAAAGTGTGCGACGTGCCCTTGGATCAACTGCCACGTTCAGAAAGCTTGAAGGAT
GTTCTGGAAAGACTTCTTCCCTACTGGAAGGAAAGGATTTCTCCGGAAATCTTGAAGGGCAAAACCGTTCTGATATCTGC
TCATGGGAATAGCAGTAGAGCCCTCCTGAAACATCTAGAAGTGCTTTCCAAGAGCAGTATCTCAGACGAGGATATCATCA
ACATCACTCTGCCCACTGGAGTTCCGATTCTGCTGGAGTTGGATGAGAACCTGCGTGCCATTAGGCCTCACCAGTTCTTG
GGCAACCAGGAGGCCATCCAGGCAGCCATTAAGAAAGTGGATGATCAAGGGAAAAGTCATGGA-----------------
-
>cavia_porcellus
ATGTCCAAGTACAGACTTATTATACTAAGACATGGAGAGGGTGCTTGGAATAAGGAGAACCGATTTTGTAGCTGGGTGGA
TCAAAAACTTAACAGCGAAGGATTGGAGGAAGCTCGGAATTGTGGGAAGCAGCTCAAAGCACTAAACTTTGAGTTTGATC
TTGTGTTTACATCCATCCTTAATCGGTCCATCCACACAGCCTGGCTGATTCTGGAAGAGTTGGGGCAGGAATGGGTTCCA
GTGGAAAGCTCTTGGCGTCTAAATGAGCGTCACTATGGGGCCTTGATTGGGCTCAACAGGGAGAAAATGGCTTTGAATCA
TGGTGAAGAACAAGTGAGGCTGTGGAGAAGAAGCTACAATGTGACCCCACCTCCTATCGAGGAGTCGCATCCCTATTACC
ATGAAATCTACAGTGACCGGAGGTATAAAGTGTGCGATGTTCCCTTGGATCGGCTGCCACGATCTGAAAGCCTAAAGGAT
GTTCTGGAGAGACTTCTTCCCTATTGGAATGAAAGGATTGCTCCTGAAGTACTGAAAGGCAAAACCATTCTGATATCTGC
TCATGGGAACAGCAGTAGAGCTCTCCTGAAACATCTGGAA---------------GGTATCTCAGATGACGACATCATAA
ACATTACTCTTCCTACTGGAGTCCCCATTCTCCTGGAGCTGGATGAGAATCTGCGCGCTGTTGGGCCTCACCAATTCCTG
GGGGACCAAGAAGCCATCCAGGCAGCCATTAAGAAAGTAGATGACCAAGGAAAA---------GTGAAACAAGCCAAACA
A
>chinchilla_lanigera
ATGTCCAAGTACAAACTTATTATACTGAGGCATGGCGAGGGTGCTTGGAATAAGGAGAACCGATTTTGTAGCTGGGTGGA
TCAGAAACTTAACAGCGAAGGGTTGGAGGAAGCTCGGAATTGTGGGAAGCAACTCAAAGCACTAAACTTCGAGTTTGATC
TTGTGTTCACATCCATCCTTAATCGGTCCATCCACACAGCCTGGCTGATCCTCGAAGAGTTGGGCCAGGAATGGGTCCCT
GTGGAAAGCTCCTGGCGTCTAAATGAGCGTCACTATGGGGCCTTGATTGGGCTCAACAGGGAGAAAATGGCTTTGAATCA
TGGTGAAGAACAAGTGAGGCTGTGGAGAAGAAGCTACAATGTGACCCCACCTCCTATCGAAGAGTCGCATCCCTACTACC
ATGAAATCTACAATGACCGGAGGTATAAAGTGTGCGACGTTCCCCTGGATCAGCTGCCTCGAGCTGAAAGCTTAAAGGAT
GTTCTGGAGAGACTTCTTCCCTACTGGAATGAGAGGATTGCTCCTGAAATACTGAAAGGCAAAACCATTCTGATATCTGC
TCACGGAAATAGCAGTAGAGCCCTCCTGAAACATCTGGAA---------------GGTATCTCAGATGAAGACATTATCA
ACATTACTCTTCCTACTGGAGTCCCCATTCTCCTGGAGCTGGATGAGAACATGCGTGCTGTTGGACCTCACCAGTTCCTG
GGGGACCAAGAGGCCATCCAGGCAGCCATTAAGAAAGTGGATGACCAAGGAAAA---------GTGAAACAAGCCAAAAA
A
>fukomys_damarensis
ATGTCCAAGTACAAACTTATTATACTGAGACACGGAGAGGGTGCTTGGAATAAGGAAAACCGATTTTGTAGCTGGGTAGA
TCAGAAACTTAACAGTGAAGGATTGGACGAAGCTCGGAATTGTGGGAAGCAACTCAGAGCACTAAACTTTGAGTTTGACT
TGGTGTTCACATCCATCCTTAATCGGTCCATCCACACAGCCTGGCTGATCCTGGAAGAGTTGGGGCAGGAATGGGTCCCT
GTGGAAAGTTCCTGGCGTCTAAATGAGCGTCACTATGGGGCCTTGATTGGGCTCAACAGGGAGAAGATGGCTTTGAATCA
TGGCGAAGAACAAGTGAGGCTGTGGAGAAGAAGCTACAATGTGACCCCTCCTCCCATCGAGGAGTCACATCCCTACTACC
ATGAAATCTACAATGACCGGAGGTACAAAGTGTGTGATGTTCCCTTGGATCAGCTGCCTCGATCTGAAAGCTTAAAGAAT
GTTCTGGAGAGACTTCTTCCTTACTGGAACGAAAGGATTGCTCCTGAAGTACTGAAAGGCAAAACCATTCTGATATCTGC
TCATGGAAATAGCAGTAGAGCCCTCCTGAAACATCTGGAA---------------GGTATCTCAGATGAAGACATCATCA
ACATTACTCTTCCTACTGGAGTCCCCATTCTCCTGGAGTTGGATGAGAATCTGCATGCTGTTGGGCCTCACCAGTTTCTA
GGGGACCAAGAGGCCATCCAGGCAGCCATTAAGAAAGTGGATGATCAAGGAAAA---------GTGAAGCAAGCCAAAAA
A
>homo_sapiens
ATGTCCAAGTACAAACTTATTATGTTAAGACATGGAGAGGGTGCTTGGAATAAGGAGAACCGTTTTTGTAGCTGGGTGGA
TCAGAAACTCAACAGCGAAGGAATGGAGGAAGCTCGGAACTGTGGGAAGCAACTCAAAGCGTTAAACTTTGAGTTTGATC
TTGTATTCACATCTGTCCTTAATCGGTCCATTCACACAGCCTGGCTGATCCTGGAAGAGCTAGGCCAGGAATGGGTGCCT
GTGGAAAGCTCCTGGCGTCTAAATGAGCGTCACTATGGGGCCTTGATCGGTCTCAACAGGGAGCAGATGGCTTTGAATCA
TGGTGAAGAACAAGTGAGGCTCTGGAGAAGAAGCTACAATGTAACCCCGCCTCCCATTGAGGAGTCTCATCCTTACTACC
AAGAAATCTACAACGACCGGAGGTATAAAGTATGCGATGTGCCCTTGGATCAACTGCCACGGTCGGAAAGCTTAAAGGAT
GTTCTGGAGAGACTCCTTCCCTATTGGAATGAAAGGATTGCTCCCGAAGTATTACGTGGCAAAACCATTCTGATATCTGC
TCATGGAAATAGCAGTAGGGCACTCCTAAAACACCTGGAA---------------GGTATCTCAGATGAAGACATCATCA
ACATTACTCTTCCTACTGGAGTCCCCATTCTTCTGGAATTGGATGAAAACCTGCGTGCTGTTGGGCCTCATCAGTTCCTG
GGTGACCAAGAGGCGATCCAAGCAGCCATTAAGAAAGTAGAAGATCAAGGAAAA---------GTGAAACAAGCTAAAAA
A
>ictidomys_tridecemlineatus
ATGTCCAAGTATAAACTTATTATGCTAAGACATGGAGAGGGTGCTTGGAATAAGGAGAACCGATTTTGTAGTTGGGTGGA
TCAGAAACTTAACATCGAAGGAGAGGAGGAAGCCCGGAACTGTGGGAGGCAGCTCAAATCATTGAACTTTGAGTTTGATC
TTGTATTCACATCCATCCTTAATCGGTCCATCCACACAGCCTGGCTGATCCTGGAAGAGCTGGGGCAGGAATGGGTTCCT
GTGGAAAGCTCCTGGCGTCTGAATGAGCGTCACTATGGAGCCTTGATTGGGCTGAACAGGGAGAAAATGGCTTTGAATCA
TGGTGAAGAACAGGTGAGGCTCTGGAGAAGAAGCTACAATGTGACCCCACCTCCCATTGAGGAGTCTCATCCCTACTATC
ATGAAATCTACAGTGACCGGAGGTATAAATTATGCGATGTACCCTTGGATCAACTGCCACGGTCTGAAAGCTTAAAGGAT
GTCCTGGAGAGACTCCTTCCCTACTGGAATGAAAGGATTGCACCTGAAGTACTAAAGGGAAAAACTGTTCTGATATCTGC
TCATGGGAACAGCAGTAGAGCACTCCTGAAACATCTGGAA---------------GGTATCTCAGATGAAGACATTATTA
ACATTACTCTCCCTACTGGAGTCCCAATTCTCCTGGAACTGGATGAAAACCTGCGTGCTGTTGGGCCTCATCAGTTCCTG
GGTGACCAAGAGGCTATCCAGCAAGCCATTAAGAAAGTGGATGATCAAGGAAAA---------GTGAAAAAAGTCCCATA
G
>mus_musculus
ATGTCCAAGCACAAACTTATTATACTAAGACATGGAGAGGGCCAATGGAATAAGGAGAACCGATTCTGTAGTTGGGTGGA
CCAGAAACTTAACAACGACGGACTGGAGGAGGCTCGGAACTGTGGGAGGCAGCTCAAAGCTCTCAACTTCGAGTTTGATC
TTGTCTTCACATCCATCCTTAACAGGTCCATTCACACAGCCTGGCTGATCCTGGAAGAGCTGGGGCAGGAGTGGGTGCCT
GTGGAGAGCTCCTGGCGTCTGAATGAGCGTCACTATGGAGCCTTGATTGGCCTCAACAGGGAGAAAATGGCTTTGAATCA
TGGTGAAGAGCAGGTAAGGCTCTGGAGGAGAAGCTACAACGTGACCCCACCTCCTATAGAGGAGTCTCATCCCTACTTCC
ACGAGATCTACAGTGACCGGAGGTACAAAGTGTGCGATGTGCCCTTGGATCAACTGCCACGTTCAGAAAGCTTGAAGGAT
GTTCTGGAGAGACTTCTTCCCTACTGGAAGGAAAGGATTGCTCCGGAAATCTTAAAGGGCAAAAGCATTCTGATATCTGC
TCACGGGAATAGCAGTAGAGCTCTCCTGAAACATCTGGAA---------------GGTATCTCAGACGAGGATATTATCA
ACATCACTCTGCCCACTGGAGTTCCGATTCTGCTGGAGTTGGATGAGAACCTGCGTGCCGTTGGGCCTCACCAGTTCCTG
GGCAACCAGGAGGCCATCCAGGCAGCCATTAAGAAAGTGGATGATCAAGGGAAA---------GTGAAACAAGGCAAACA
A
>meriones_unguiculatus
ATGCCGAAGCACAAACTTATTATACTGAGACATGGAGAGGGTGAATGGAATAAGCAGAACCGATTTTGTAGCTGGGTGGA
CCAGAAACTTAACAGTGACGGATTAGCGGAAGCTCGGAACTGTGGGAAGCAACTCAAAGCACTGAACTTTGAATTTGATC
TTGTCTTTACCTCCATTCTTAACCGGTCCATTCACACAGCCTGGCTGATCCTGGAAGAGCTGGGGCAGGAATGGGTTCCT
GTAGAGAGCTCCTGGCGTCTGAATGAACGCCACTATGGAGCCCTGATTGGTCTCAACAGGGAGAAAATGGCTTTGAACCA
TGGCGAAGAGCAGGTGAGGCTCTGGAGGAGAAGCTACGACATCACCCCACCTCCTATTGAGGAGTCTCATCCCTACTTCC
ACGAGATCTACAGTGACCGCAGGTATAGAGTGTGCGATGTGCCGCTGGAGCAACTGCCACGGTCAGAAAGCTTGAAGGAC
GTCCTGGAAAGACTTCTTCCCTACTGGAAGGAAAGGATTGCTCCGGAAGTATTAAAGGGCAAAACCGTCCTGATATCTGC
TCACGGGAATAGCAGCAGAGCCCTCCTGAAACATCTAGAA---------------GGTATCTCAGATGAAGATATTATCA
ACATCACTCTTCCCACCGGAGTTCCGATTCTGCTGGAGTTGGATGAGAACCTGTGTGCTGTTGGGCCTCACCAGTTCCTG
GGTGACCAGGAGGCCATCCGGGCAGCCATTAAGAAAGTGGACGATCAAGGAAAA---------GTGAAACAAAGCAAACA
G
>psammomys_obesus
ATGCCGAAGCACAAACTTATTATACTGAGACATGGAGAGGGTGAATGGAATAAGCAGAACCGATTTTGTAGCTGGGTAGA
CCAGAAACTTAACAGTGACGGATTAGCAGAAGCTCGGAACTGTGGGAAGCAACTCAAAGCACTGAACTTTGAATTTGATC
TTGTCTTCACCTCTATCCTTAACCGGTCCATTCACACAGCCTGGCTGATCCTGGAAGAGCTGGGGCAGGAATGGGTTCCT
GTAGAGAGCTCCTGGCGTCTGAATGAACGCCACTATGGAGCCCTGATTGGTCTCAACAGGGAGAAAATGGCTTTGAACCA
TGGCGAAGAGCAGGTGAGGCTCTGGAGGAGAAGCTACGACATCACCCCACCTCCTATTGAGGAGTCTCATCCCTACTTCC
ATGAGATCTACAGTGACCGCAGGTATAAAGTGTGCGATGTGCCCCTGGAGCAACTGCCACGGTCAGAAAGCTTGAAGGAC
GTTCTGGAAAGACTTCTTCCCTACTGGAAGGAAAGGATTGCTCCGGAAGTATTAAAGGGCAAAACCATTCTGATATCTGC
TCACGGGAATAGCAGCAGAGCCCTCCTGAAACATCTAGAA---------------GGTATCTCAGATGAAGATATTATCA
ACATCACTCTTCCCACCGGAGTTCCGATTCTGCTGGAGTTGGATGAGAACCTGTGTGCTGTTGGGCCTCACCAGTTCCTG
GGTGACCAGGAGGCCATCCGGGCAGCCATTAAGAAAGTGGACGATCAAGGAAAA---------GTGAAACAAAGCAAACA
G
>dipodomys_ordii
ATGTCCAAGCATAAACTTATTATGTTAAGACATGGAGAGGGTGCTTGGAATAAGGAGAACCGATTTTGCAGCTGGGTAGA
TCAGAAACTGAACAGTGAAGGACTGGAGGAAGCTCGGAACTGTGGGAAGCAACTCAAAGCACTGAACTTTGAATTTGATC
TTGTGTTCACATCTATCCTTAATCGATCCATTCACACAGCCTGGCTGATCCTGGAAGAGCTGGGGCAGGAATGGGTTCCC
GTGGAGAGCTCCTGGCGTCTGAACGAGCGTCATTATGGAGCCTTGATTGGGCTCAACAGGGAGAAAATGGCATTGAATCA
CGGTGAAGAACAAGTGAGGCTCTGGAGAAGAAGCTACAACGTGACTCCACCTCCCATTGATGAATCCCATCCCTACTACC
ATGAAATCTACAGTGACCGGAGGTACAAAGTCTGTGATGTACCCTTGGAGCAACTGCCACGATCTGAAAGCTTGAAGGAC
GTTCTAGAGAGACTCCTTCCTTACTGGAATGAAAGGATTGCTCCTGAAGTGCTAAAAGGCAAAACCATTCTGATATCTGC
TCATGGGAACAGCAGTAGAGCCCTCTTGAAACATCTGGAA---------------GGTATCTCGGATGAAGACATCATCA
AAATCACTCTTCCCACTGGAGTCCCGATTCTGTTGGAGCTGGATGAGAACCTGCATGCTGTTAGGCCTCACCAGTTCCTG
GGTGACCAAGAAGCCATCCAAGCAGCCATTAAGAAAGTGGAGGATCAAGGAAAA---------GTGAAACAAGCCCAAAA
A
>nannospalax_galili
ATGTCCAAGCACAGACTTGTTATGCTAAGACATGGAGAGGGTGCTTGGAATAAGGAGAACCGATTTTGTAGCTGGGTGGA
TCAGAAACTTAGCAGCGAAGGATTGGAGGAAGCTCGGAACTGTGGGAAGCAACTCAAAGCACTAAACTTTGAGTTTGATC
TTGTCTTCACATCTGTTCTTAACCGGTCCATCCACACAGCCTGGCTGATCCTGGAAGAGCTGGGGCAGGAATGGGTTCCT
GTAGAAAGCTCTTGGCGTCTGAATGAGCGCCACTATGGAGCCTTGATTGGGCTCAACAGGGAGAAAATGGCTTTGAATCA
TGGTGAAGAACAAGTGAGGCTCTGGAGAAGAAGCTACAGTGTGACCCCACCTCCCATTGAGGAGTCTCATCCCTACTACC
ATGAGATCTACAGTGACCGGCGGTATAAAGTGTGTGATGTGTCCTTGGAGCAGCTGCCGCGCTCAGAAAGCTTAAAGGAT
GTTCTGGAGAGACTCCTTCCCTACTGGAAGGAAAGGATTGCTCCTGAAGTATTGAAAGGCAAAACCATTCTGATATCAGC
TCATGGAAATAGCAGCAGAGCCCTCCTGAAACATCTGCAA---------------GGTATCTCAGATGATGATATCATCA
ACATCACTCTCCCCACTGGAGTCCCAATTCTTTTGGAGTTGGACGAGAACCTGCGTGCTGTTGGGCCTCACCGGTTCCTG
GGTGATCAGATGGCCATCCAGGAAGCCATTAAGAAAGTGGAGGAACAAGGAAAA---------GTGAAACAAGCCAAAAA
G
