# Supplementary material for: Divergent genes in gerbils: prevalence, relation to GC-biased substitution, and phenotypic relevance
Source: BMC Evol Biol. 2020 Oct 19;20:134. doi: 10.1186/s12862-020-01696-3 (PMC7574485; doi:10.1186/s12862-020-01696-3)
Supplement: Supplementary file 3 — Additional file 3 Supplementary Data. DNA alignments for 10,554 1-to-1 orthologues used in analysis. Each alignment file is named using its orthogroup ID. [file 12862_2020_1696_MOESM3_ESM.zip › Additional_File_3/masked_alignments/OG0001148.fa]

>cavia_porcellus
CTGATAGACAGAAATCAGACCTGTGCTGCAGGACAGGATTCTCTGCCCTATATGACTTGTCTGGTTCACATGCTTGAAGA
GTGGCTTGATGTGGAGCAGCTGGAGGACTACTTGAATTTTGTAAACTATCTCTTGTGGGTTTTTACGCCACTAATACTTG
TAATACTTCCTTATTTTACTATCTTTCTTCTCTACCTTACCATTCTTTTCTTACACATTTACAAGAGGAAAAATGTGTTA
AAGGAAGCCTACTCTCATAATCTGTGGGATGGTGCCAGGAAAACAGTGGCCACAGTGTGGGATGGACACGCAGCGGTGTG
GCACGGTTACGAAGTGCACGGAATGGAAAAAATACCAGCAGAAGGGCCAGCACTGATCATTTTTTACCACGGAGCTATTC
CCATTGACTTCTACTACTTCATGGCTAAAATCTTTATCCTCAAAGGCAGAACGTGCCGAGTGGTAGCTGATCACTTCGTC
TTTAAAATTCCAGGGTTTAGTTTATTACTTGACGTATTTTGTGCTCTACACGGACCAAGAGAAAAATGTGTTGAAATTCT
GAGGAGCGGCCACTTGCTGGCCATTTCCCCAGGTGGAGTTCGGGAAGCCCTGCTGAGTGACGAAACCTACAATATCGTGT
GGGGTAACCGCAAGGGCTTTGCTCAGGTTGCAATTGATGCAAAAGCGCCTATTATCCCTATGTTTACACAAAATATTCGA
GAAGGATTTAGATCACTTGGAGGAACAAGGTTGTTTAAATGGCTTTATGAAAAATTCCGCTACCCATTCGCTCCAATGTA
TGGGGGTTTTCCTGTGAAGTTGCGGACCTATTTAGGGGATCCCATCCCCTATGACCCAAAGATAACAGCAGAAGAATTGG
CTGAAAAGACCAAGATTGCTGTTCAAGCTTTGATTGATAAGCACCAAAGAATACCGGGAAACATTATGAGTGCTTTGTTA
GAACGTTTTCATAAAAAACAAAAGCTCAAT
>chinchilla_lanigera
ATGATAGACAGAAATCAAACCTGTGTGGCAGGACAGGATTCTGTGCCTTACATGACTTGTCTGGTTCACATGCTGGAAGA
GTGGTTTGATGTGGAGCAGTTGGAGGACTATTTGAATTTTGTGAACTATCTCTTGTGGGTTTTTACACCACTGATACTTG
TAATACTTCCTTACTTCACTATCTTTCTTCTCTACCTTACCATTATTTTCTTACATATTTATAAGAGGAAGAATGTATTA
AAGGAAGCCTACTCTCACAATTTGTGGGATGGAGCCAGGAAAACAGTGGCAACTGTGTGGGATGGACATGCAGCAGTCTG
GCATGGTTATGAAGTTCATGGGATGGAAAAAATACCAGAAGAAGGACCAGCACTTATAATTTTTTATCATGGAGCTATTC
CTATTGATTTTTACTACTTCATGGCTAAAATTTTTATCCTCAAAGGCAGAACTTGCCGAGTAGTAGCTGATCACTTTGTC
TTTAAAATTCCAGGGTTTAGTTTATTACTTGATGTATTTTGTGCTCTCCATGGACCAAGAGAAAAGTGTGTTGAAATTCT
GAGGAGTGGCCACTTGTTAGCTATCTCACCGGGTGGAGTTCGAGAAGCTCTAATGAGTGATGAAACCTATAACATCGTGT
GGGGCACTCGGAAGGGCTTCGCTCAGGTTGCAATTGATGCAAAAGTGCCCATTATCCCTATGTTTACACAAAATATTCGA
GAAGGATTTAGATCACTTGGAGGAACAAGGTTATTTAGATGGCTTTATGAAAAATTCCGCTATCCATTTGCTCCAATGTA
TGGGGGTTTTCCAGTGAAGTTGCGGACGTATTTAGGCGATCCCATTCCCTATGATCCAAAGATGACAGCAGAAGAATTAG
CTGAAAAGACCAAGAATGCTGTTCAAGCTTTGATTGATAAGCACCAAAGAATACCAGGAAACATTATGAGTGCTTTGTTA
GAACGTTTTCATAAAAAACAAAAGGTCATT
>fukomys_damarensis
ATGATAGACAAAAACCAAACCTGTGTTGCAGGACAGGATTCTATACCCTATATGACCTGTCTGATTCACATGCTTGAAGA
ATGGTTTGATGTGGAGCAATTGGAAGACTATTTGAATTTTGTAAACTATCTCTTGTGGGTCTTTACACCTCTAATACTTG
TAATACTTCCTTACTTTACTATCTTTCTTCTCTACCTTACCATTATTTTCTTACACATTTATAAGAGGAAGAATGTATTA
AAGGAAGCCTATTCTCATAATTTGTGGGATGGTGCAAGGAAAACAGTGGCAACTCTGTGGGATGGACACGCAGCAGTTTG
GCATGGTTATGAAGTTCATGGGATGGAAAAAATACCAGAAGAAGGACCAGCACTTATAATTTTTTATCATGGAGCTATTC
CCATCGATTTTTACTATTTCATGGCAAAAATTTTTATCCTCAAAGGCAGAACTTGCCGAGTAGTAGCTGATCACTTTGTC
TTTAAAATTCCAGGGTTTAGTTTATTACTTGATGTATTTTGTGCTCTACATGGACCAAGAGAAAAATGTGTTGAAATTCT
GAGGAGTGGTCACTTGTTAGCTATTTCACCTGGTGGAGTTCGAGAAGCCCTAATTAGTGATGAAACCTACAACATTGTAT
GGGGTAATCGTAAGGGCTTTGCTCAGGTTGCAATCGATGCAAAAGTGCCCATTATCCCTATGTTTACACAAAATATTCGA
GAAGGATTTAGATCACTTGGAGGAACAAGGTTATTTAGATCGCTTTACGAAAAATTCCGCTATCCATTTGCTCCAATGTA
TGGGGGTTTTCCAGTGAAGTTACGGACCTATTTAGGTGACCCCATTCCCTATGACCCAAAGATAACAGCAGAAGAATTAG
CTGAAAAGACCAAGAATGCTGTTCAAGCTTTGATTGATAAGCACCAAAGAATACCAGGAAACATTATGAGTGCTTTGTTA
GAACGTTTTCATAAAAAACAAAGGATCAAT
>homo_sapiens
ATGATAGACAAAAATCAAACCTGTGGTGTAGGACAGGATTCTGTGCCCTATATGATTTGTCTGATTCACATACTCGAAGA
ATGGTTTGGTGTGGAGCAGTTGGAGGACTATTTGAATTTTGCAAACTATCTCTTGTGGGTTTTTACACCACTAATACTTT
TAATACTTCCTTACTTTACTATCTTTCTTCTCTACCTTACTATTATTTTCTTACACATTTATAAGAGAAAGAATGTATTG
AAAGAAGCCTACTCTCATAATTTATGGGATGGTGCAAGGAAAACAGTGGCAACTCTGTGGGATGGACATGCAGCCGTTTG
GCATGGTTATGAAGTTCATGGAATGGAAAAAATACCAGAAGATGGACCAGCACTTATAATTTTTTATCATGGAGCTATTC
CTATAGATTTTTACTATTTCATGGCTAAAATATTTATACACAAAGGCAGAACTTGCCGAGTAGTAGCTGATCACTTTGTC
TTTAAAATTCCAGGGTTTAGTTTATTACTGGATGTGTTTTGTGCTCTACATGGACCAAGAGAAAAATGTGTTGAAATTCT
GAGGAGTGGCCACTTGTTAGCTATCTCACCAGGTGGAGTTCGAGAAGCCCTAATTAGTGATGAAACTTATAACATCGTAT
GGGGTCATCGCAGAGGCTTTGCTCAGGTTGCAATTGATGCAAAAGTGCCCATTATTCCTATGTTTACACAAAATATTCGA
GAAGGATTTAGATCACTTGGAGGAACAAGGTTATTTAGGTGGCTTTATGAAAAATTCCGCTATCCATTTGCTCCAATGTA
TGGAGGTTTTCCAGTGAAGTTACGGACCTATTTAGGCGACCCCATTCCGTATGACCCACAGATAACAGCGGAAGAATTAG
CTGAAAAGACGAAGAATGCTGTTCAAGCTTTGATTGATAAGCACCAAAGAATACCAGGAAACATTATGAGTGCTTTGTTA
GAACGTTTTCATTGA---------------
>ictidomys_tridecemlineatus
ATGATAGACAAAAATCAAACCTGTGCTTCAGGACAGGATTCTATACCCTATATGACCTGTCTGATCCACATACTCGAAGA
ATGGTTTGGTGTGGAGCAATTGGAGGACTATTTGAATTTTGCAAACCATCTCTTGTGGGTTTTTACACCACTGATTCTTT
TAATACTTCCTTATTTTACTATCTTTCTTCTCTATCTTACTATTATTTTCTTACACATTTATAAGAGGAAAAATGTATTA
AAAGAAGCTTATTCTCATAATTTATGGGACGGTGCAAGGAAAACAGTGGCAACTCTGTGGGATGGACATGCAGCAGTTTG
GCATGGTTATGAAGTTCATGGGATGGAAAAAATACCAAAAGAAGGACCAGCACTTATAATTTTTTATCATGGAGCTATTC
CCATAGATTTTTACTACTTTATGGCTAAAATTTTTATTCACAAAGGCAGAACTTGCCGAGTAGTGGCTGATCACTTTGTC
TTTAAAATTCCAGGGTTTAGTTTATTACTTGATGTATTTTGTGCTCTACACGGACCAAGAGAAAAATGTGTTGAAATTCT
GAAGAGTGGTCACTTGTTAGCTATTTCACCAGGTGGAGTTCGAGAAGCCCTATTTAGTGATGAAACTTACAACATCGTAT
GGGGTAATCGAAAAGGCTTTGCTCAGGTTGCAATTGATGCAAAAGTGCCCATTATTCCTATGTTTACACAAAATATTCGA
GAAGGATTTAGATCACTTGGAGGAACAAGGCTGTTTAGATGGCTTTATGAAAAATTCCGTTATCCGTTTGCTCCAATGTA
TGGCGGTTTTCCAGTGAAGTTACGGACTTATTTAGGTGATCCCATTCCATATGATCCAAAGATAACAGCAGAAGAATTAG
CTGAAAAGACGAAGAATGCTGTTCAAGCTTTGATTGATAAGCACCAAAGAATTCCAGGAAACATTATGAGTGCTTTGTTA
GAACGTTTTCATAAAAAACAAAAGGTCAAC
>dipodomys_ordii
--------------------------------------------------------------------------------
--------------------------------------------------------------------------------
--------------------------------------------------------------------------------
--------------------------------------------------------------------------------
----------------------ATGGAAAAAATACCA---GAAGGACCAGCACTTATAATTTTTTATCATGGAGCAATTC
CCATAGATTTTTACTACTTCATGGCTAAAATCTTTATTCATAAAGGCAGAACGTGCCGAGTAGTAGCTGATCACTTTGTC
TTTAAAATTCCAGGGTTTAGTTTATTACTTGATGTATTTTGTGCTCTACACGGACCAAGAGAAAAATGTGTTGAAATTCT
GAGAAGTGGTCACTTGTTAGCTATCTCACCAGGTGGAGTTCGGGAGGCCCTCATTAGTGATGAAACCTACAACATCATAT
GGGGCAGCCGGAAAGGCTTTGCTCAGGTTGCAATTGATGCACAAGTG---------------------------------
--------------------------------------------------------------------------------
--------------------------------------------------------------------------------
--------ACCAAGAATGCTGTTCAAGCTTTGATTGATGAGCACCAAAGAATACCAGGAAATATTATGCGTGCATTGTTA
GAACGTTTTCACAAGAAACAGAAGGTCAAC
>nannospalax_galili
--------------------------------------------------------------------------------
--------------------------------------------------------------------------------
--------------------------------------------------------------------------------
--------------------------------------------------------------------------------
----------------------ATGGAAAAAATACCA---GAAGGACCAGCTCTTATCATTTTTTATCATGGAGCTATCC
CCATAGATTTTTACTACTTCATGGCTAAAATTTTCATCCACAAAGGCAGAACTTGCAGAGTAGTAGCTGATCACTTCGTC
TTTAGAATTCCAGGGTTTAGTTTATTACTTGATGTGTTTTGTGCTCTGCATGGACCAAGAGAAAAATGTGTTGAAATTTT
GAGGAGTGGTCACTTGTTAGCCATATCACCTGGTGGAGTCCGAGAAGCCTTGCTTAGTGATGAGACCTACAACATCATAT
GGGGTAATCGGAAAGGCTTTGCCCAGGTTGCCATTGATGCAAAAGTG---------------------------------
--------------------------------------------------------------------------------
--------------------------------------------------------------------------------
--------ACCAAGAATGCTCTGCAAGCTTTGATTGATAAGCACCAAAGGATACCAGGAAACATTATGAGTGCTTTGTTG
GAACGCTTTCATAAAAAGCAAAAGGTCAAC
>rattus_norvegicus
ATGATAAATAACAACCAGACGTGTGCTGCAGGGCAGGACTCCGTGCCCTACGTGACCTGTATGCTTCACGTGCTGGAAGA
GTGGTTGGGTGTGGAACAGTTGGAGGACTACCTGAATTTTGCGAACCATCTCTTGTGGGTCTTCACCCCGCTGATCCTTT
TAATACTTCCGTACTTTACCATCTTCCTTCTCTACCTTACTATTATTTTCCTCCACATCTATAAGAGGAAGAATGTGTTA
AAAGAAGCCTACTCTCACAACTTGTGGGATGGCGCGAGGAAAACAGTGGCAACCCTGTGGGATGGACATGCGGCGGTTTG
GCATGGTTATGAAGTTCACGGGATGGAAAAGATACCA---GAAGGACCAGCACTTATAATTTTTTATCATGGAGCTATTC
CCATAGACTTTTACTACTTCATGGCTAAAATTTTCATCCACAAAGGCAGAACTTGCCGAGTGGTAGCTGACCACTTTGTC
TTTAAAATCCCAGGGTTCAGTTTATTACTTGATGTATTTTGTGCTCTTCATGGACCAAGAGAAAAATGTGTTGAAATCTT
GAGGAGTGGTCACTTGTTAGCTATTTCACCGGGTGGAGTTCGAGAAGCCTTACTTAGTGATGAAACCTACAACATCATAT
GGGGTAATCGTAAAGGCTTTGCTCAGGTTGCAATCGATGCAAAAGTGCCCATTATTCCTATGTTTACACAAAACATCCGA
GAAGGATTTAGATCACTCGGAGGAACAAGATTGTTTAAATGGCTTTATGAAAAATTCCGCTATCCGTTTGCTCCAATGTA
TGGAGGTTTTCCTGTGAAGTTGCGGACCTTCTTGGGTGATCCTATTCCGTATGACCCAGAGGTAACAGCAGAAGAATTAG
CTGAAAAGACTAAGAACGCTGTTCAAGCTTTGATCGACAAGCACCAAAGGATACCGGGGAACATTAGGAGTGCTTTGCTG
GACCGCTTTCATAAAGAGCAGAAGGCTAAT
>mus_musculus
ATGATAGATAACAACCAAACCTGTGCTGCAGGACAGGACTCTGTGCCCTATGTGACCTGTATGATTTATGTGCTTGAGGA
GTGGTTGGGTGTGGAGCAATTGGAGGACTATCTGAATTTTGCAAACCATCTTTTGTGGGTTTTCACCCCACTGATACTTT
TAATACTTCCTTATTTTACCATCTTTCTTCTCTACCTTACTATTATTTTCCTCCATATCTACAAGAGGAAGAATGTATTA
AAAGAAGCCTACTCTCATAACTTGTGGGATGGTGCAAGGAAAACGGTGGCAACTCTGTGGGATGGACATGCGGCTGTTTG
GCATGGTTATGAAGTTCATGGGATGGAAAAGATACCA---GAAGGAGCTGCACTTATAATTTTTTATCATGGAGCCATCC
CCATAGACTTTTACTACTTCATGGCTAAAATTTTCATCCAGAAAGGCAGAACTTGCCGAGTAGTAGCTGACCACTTTGTC
TTTAAAATTCCAGGGTTCAGTTTATTACTTGATGTGTTTTGTGCTCTTCATGGACCAAGAGAAAAATGTGTTGAAATCTT
GAGGAGTGGTCACTTGTTAGCTATCTCACCGGGCGGAGTTCGAGAAGCCTTACTTAGTGATGAAACCTACAACATCATAT
GGGGTAATCGTAAAGGCTTTGCTCAGGTTGCAATTGATGCAAAAGTGCCCATTATTCCTATGTTTACACAAAATATTCGA
GAAGGATTTAGATCACTTGGAGGCACAAGATTATTTAAGTGGCTTTATGAAAAATTCCGCTATCCATTTGCTCCAATGTA
TGGAGGTTTTCCTGTAAAGTTGCGGACCTTCTTAGGTGATCCCATACCATATGACCCAAAGGTAACAGCAGAAGAATTAG
CCGAAAAGACCAAGAATGCTGTTCAAGCTTTGATTGACAAGCACCAAAGGATACCGGGGAACATTAGGAGTGCTCTGCTG
GACCGCTTTCATAAAGAGCAGAAGGCTCAT
>psammomys_obesus
ATGATAGACACCAACCAAACCTGTACTGCCGGACAGGACTCTGTGCCCTACCTGACTTGCATGATTCATGTACTCGAAGA
GTGGCTGGGTGTGGAGCAACTGGAAGACTATTTGAATTTTGCCAACCATCTCTTATGGGTTTTTACCCCACTGATACTTT
TGATACTTCCTTACTTTACTATCTTTCTTCTCTACCTTACTATTATTTTCCTCCACATCTATAAGAGGAAGAATGTATTA
AAAGAAGCCTACTCTCATAATTTATGGGATGGTGCGAGGAAAACTGTGGCAACTCTATGGGATGGACATGCAGCGGTTTG
GCATGGTTATGAAGTTCATGGGATGGAAAAGATACCG---GAAGGACCAGCACTTATAATTTTTTATCACGGAGCTATTC
CCATAGACTTTTACTACTTCATGGCTAAAATTTTCATCCACAAAGGTAGAACTTGCCGAGTAGTAGCTGACCACTTTGTC
TTTAAAATCCCAGGGTTCAGTTTATTGCTTGATGTATTTTGTGCTCTTCATGGACCAAGAGAAAAATGTGTTGAAATCCT
AAGAAGTGGTCACTTGTTAGCCATTTCACCAGGTGGAGTTCGAGAAGCCTTACTTAGTGATGAGACCTACAACATCATAT
GGGGTAATCGTAAAGGCTTTGCTCAGGTTGCAATTGATGCAAAAGTGCCCATTATTCCTATGTTTACACAAAATATTCGA
GAAGGATTTAGATCACTTGGAGGAACAAGATTGTTTAAGTGGCTTTATGAAAAATTCCGCTACCCATTTGCTCCAATGTA
TGGAGGTTTTCCTGTAAAGTTGCGGACCTACTTAGGTGATCCCATTCCATATGACCCAAACATAACAGCAGAAGAATTAG
CTGAAAAGACCAAGAATGCTGTTCAAGCTTTGATTGATAAGCACCAAAGGATACCAGGGAACATTAGGAGTGCTCTGCTG
GAACGCTTTCATAGAGAGCAGAAG------
