# Supplementary material for: Divergent genes in gerbils: prevalence, relation to GC-biased substitution, and phenotypic relevance
Source: BMC Evol Biol. 2020 Oct 19;20:134. doi: 10.1186/s12862-020-01696-3 (PMC7574485; doi:10.1186/s12862-020-01696-3)
Supplement: Supplementary file 3 — Additional file 3 Supplementary Data. DNA alignments for 10,554 1-to-1 orthologues used in analysis. Each alignment file is named using its orthogroup ID. [file 12862_2020_1696_MOESM3_ESM.zip › Additional_File_3/masked_alignments/OG0001151.fa]

>cavia_porcellus
------------------------------------------TTGATCCCGTCCTTCTCCACGTTCGCGTCCGGTCCGGC
GGGTGAAGACACTGCCCTCTCCCTCGCCCTGTCCCCACAG---CGCTGGCGGGAGGAGCTCTCCCACATGAAGCGACTTA
ACCCAGGGCTTCCCGGCCGCCCCTACGACCTGGCGGCGACCGTGGCCACGGACCTGGAC---GGTGGCGCAGGCGCGGCG
TGCAGCGGTAGCAATCCACCCCACCTACCCCGGAGAGAGTCGGAGGAATTCAACGATCTCCTGGACCTGGAGTTTATTCT
CTCCAACTCGTTGTCTCATCAAGAGTCAGTGGCCGCCACCGTGTCCTCGTCGGCGTCGGCCTCCTCCTCGTCCTCCCCGT
CGAGCAGCGGTCCCGCCAGCGCGCCCTCCACCTGCAGTTTCAGCTACCCGATGCGGGGCGGCGGCGACTCGGGCGTGGCT
CCGGGCGGCACCGGCGGCGGCCTCCTGTACGGCCGGGAGTCGGCGGCGCCCCCTACGACTCCCTTCAACCTGGCGGATAT
CAACGACGTGAGCCCCTCGGGCGGCTTCGTGGCCGAGCTCCTGCGGCCGGAGCTGGAGCCCGTGTACATTCCGCCGCAGC
AGCCG---CCGCCAGGTGGCGGGCTAATGGGCAAGTTTGTGCTGAAGGCGTCGCTGAGCGCCCCTGGAAGCGAGTATGGC
AGTCCGTCGGTCATCAGTGTTAGCAAAGGCAGCCCGGACTGCAGCCACCCGGTGGTGGTGGCGCCCTACAACGGCGGACC
GCCGCGCATGTGTGCCAAGATCAAGCAAGAGGCGGTGTCCTCCTGCACGGTCGGCCGGCCTCTGGAGGCCCACTTGGGCG
CTGGACCGCCGCTCAGCAACGGGCACCGGCCAAGTGCCCACGATTTCTCCATGGGGCGGCAGCTCCCGAGCAGGACTAAC
CCGACCCTGGGTCCCGAGGAACTGCTGAGCAACAGGGACTGTCACCCTGCCCTGCCGCTTCCCCCAGGATTCCATCCCCA
TCCGGGACCCAACTACCCACCCTTCCTGCCCGACCAAATGCAGCCGCAAGTCCCACCGATTCACTACCAAGAGCTTATGC
CACCCGGTTCCTGCCTGCCAGAGGAGCCCAAGCCAAAGAGGGGAAGAAGGTCGTGGCCCCGGAAAAGGACAGCCACCCAT
ACTTGTGATTATGCTGGCTGCGGCAAAACCTATACAAAGAGTTCTCATCTCAAGGCACACCTGCGAACCCACACAGGTGA
GAAACCTTACCACTGTGACTGGGATGGCTGTGGGTGGAAATTCGCCCGCTCCGATGAACTGACCAGGCACTACCGCAAAC
ACACGGGCCACCGCCCCTTCCAGTGCCAGAAGTGTGACCGGGCCTTTTCCAGGTCGGACCACCTCGCCTTACACATGAAG
AGGCACTTT
>chinchilla_lanigera
--------------------------------------------------------------------------------
-------------------------------------------CGCTGGCGGGAGGAGCTCTCCCACATGAAGCGACTGA
ACCCGGGGCTTCCCGGCCGCCCCTACGACCTGGCGGCGACCGTGGCCACGGACCTGGACAGTGGC---GCGGGCGCGGCG
TGCAGCGGCAGCAACCCAGCGCACCTACCCCGGAGAGAGTCGGAGGAGTTCAACGATCTCCTGGACCTGGAGTTCATCCT
CTCCAACTCCTTGTCTCATCAAGAGTCGGTGGCCGCCACCGTGTCCTCGTCGGCGTCTGCCTCGTCCTCGTCCTCGCCGT
CGAGCAGCGGTCCGGCCAGCGCGCCCTCCACCTGCAGCTTCAGCTACCCCATGCGGGCCGGGGGCGACCCGGGCGTGGCC
GCGGGCGGCACCGGCGGCGGCCTCCTGTACGGCCGGGAGTCGGCGCCCCCGCCCACGGCGCCCTTCAACCTGGCGGATAT
CAACGACGTGAGCCCCTCGGGCGGCTTCGTGGCCGAGCTCCTGCGGCCCGAGTTGGACCCGGTGTACATCCCGCCGCAGC
AGCCG---CCGCCAGGTGGCGGGCTGATGGGCAAGTTCGTGCTGAAGGCGTCGCTGAGCGCCCCGGGAAGCGAGTATGGC
AGCCCGTCGGTCATCAGTGTTAGCAAAGGCAGCCCGGACGGCAGCCACCCGGTGGTGGGGGCGCCCTACAACAGCGGGCC
G---CGCATGTGCCCCAAGATCAAGCAAGAGGCGGTGTCCTCCTGCACCGTCGGCCGGCCCCTGGAGGCCCACTTGGGCG
CTGGACCGCCGCTCAGCAACGGGCACCGGCCAAGTGCGCACGACTTCTCTCTGGGGCGGCAGCTCCCGGGCAGGACTAAC
CCGACCCTGGGTCCCGAGGAACTGCTGAGCACCAGGGACTGTCACCCTGCCCTGCCGCTTCCCCCAGGATTCCATCCCCA
TCCGGGGCCCAACTACCCACCCTTCCTGCCCGACCAAATGCAGCCGCAGGTCCCACAGATTCACTACCAAGAGCTCATGC
CACCCGGTTCCTGCCTGCCAGAGGAGCCCAAGCCAAAGAGGGGAAGAAGGTCGTGGCCCCGGAAAAGGACGGCCACCCAC
ACTTGCGATTACGCTGGCTGCGGCAAAACCTATACAAAGAGTTCTCATCTCAAGGCGCACCTGCGAACCCACACAGGTGA
GAAACCTTACCACTGTGACTGGGATGGCTGTGGGTGGAAGTTCGCCCGCTCCGATGAACTGACCAGGCACTACCGCAAAC
ACACGGGGCACCGGCCGTTCCAGTGCCAGAAGTGCGACCGGGCCTTTTCCAGATCGGACCACCTGGCCTTACACATGAAG
AGGCACTTT
>rattus_norvegicus
AGGCAGCCACCTGGCGAGTCTGACATGGCTGTCAGCGACGCTCTGCTCCCGTCCTTCTCCACGTTCGCGTCCGGCCCGGC
GGGAAGGGAGAAGACACTGCGTCCAGCAGGTGCCCCGACTAACCGTTGGCGAGAGGAACTCTCTCACATGAAGCGACTTC
CCCCA---CTTCCCGGCCGCCCCTACGACCTGGCGGCGACGGTGGCCACAGACCTGGAAAGTGGTGGAGCTGGTGCAGCT
TGCAGCAGTAACAACCCGGCC---CTACCCCGGAGGGAGACCGAGGAGTTCAACGATCTCCTGGACCTAGACTTTATCCT
TTCCAACTCGCTATCCCACCAGGAATCGGTGGCCGCCACCGTGACCACCTCGGCGTCAGCTTCATCCTCGTCTTCCCCAG
CTAGCAGCGGCCCTGCCAGCGCGCCCTCCACCTGCAGCTTCAGCTATCCGATCCGGGCCGGGGGTGACCCGGGCGTGGCT
GCGGGCAACACAGGTGGAGGGCTCCTCTACAGCCGAGAATCTGCGCCACCTCCCACGGCCCCCTTCAACCTGGCGGACAT
CAATGACGTGAGCCCCTCGGGCGGCTTCGTGGCTGAGCTCCTGCGGCCGGAGTTGGACCCAGTATACATTCCGCCACAGC
AGCCTCAGCCGCCAGGTGGCGGGCTGATGGGCAAGTTTGTGCTGAAGGCGTCTCTGAGCACCCCTGGCAGCGAGTACACC
AGCCCTTCGGTCATCAGTGTTAGCAAAGGAAGCCCAGACGGCAGCCACCCTGTGGTAGTGGCGCCCTACAGCGGTGGCCC
GCCGCGTATGTGCCCCAAGATTAAGCAAGAGGCCGTCCCGTCCTGCACGGTCAGCCGGTCCCTAGAGGCCCACTTGAGCG
CTGGACCCCAGCTCAGCAACGGCCACAGGCCCAACACACACGACTTCCCCCTGGGGCGGCAGCTCCCCACCAGGACTACC
CCTACACTGAGTCCCGAGGAACTGCTGAACAGCAGGGACTGTCACCCTGGCCTGCCTCTTCCCCCAGGATTCCATCCCCA
TCCGGGGCCCAGCTACCCTCCTTTCCTGCCAGACCAGATGCAGTCGCAAGTCCCCTCTCTCCATTATCAAGAGCTCATGC
CACCGGGATCCTGCCTGCCAGAGGAGCCCAAGCCAAAGAGGGGAAGAAGGTCTTGGCCCCGGAAAAGAACAGCCACCCAC
ACTTGTGACTATGCAGGCTGTGGCAAAACCTATACGAAGAGTTCTCATCTCAAGGCACACCTGCGAACTCACACAGGCGA
GAAACCTTACCACTGTGACTGGGACGGCTGTGGGTGGAAATTCGCCCGCTCAGATGAACTGACCAGGCACTACCGCAAAC
ACACCGGGCACCGGCCCTTTCAGTGCCAGAAGTGCGACAGGGCCTTTTCCAGGTCGGACCACCTTGCCTTACACATGAAG
AGGCACTTT
>meriones_unguiculatus
AGGCAGCCACCTGGCGAGTCTGACATGGCTGTCAGCGACGCTCTGCTCCCGTCCTTCTCCACGTTCGCGTCTGGCCCGGC
GGGAAGGGAGAAGACACTGCGTCCAGCAGGTGCCCCGACTAACCGCTGGCGAGAGGAGCTCTCTCACATGAAGCGAATTC
CCCCA---CTTCCCAGCCGCCCATATGACCTGGCGGCAACTGTGGCCCCAGACCTGGAGAGCGGTGGAGCTGGCGCAGCT
TGCAGCAGTAACAACCCGGCCCTCCTACCCCGGAGGGAGACCGAGGAGTTCAACGATCTCCTGGACCTAGACTTTATCCT
CTCCAACTCGCTATCCCATCAGGAATCGGTGGCCGCCACTGTGACCTCCTCCGCGTCAGCCTCCTCCTCGCCCTCCCCGG
TGAGCAGCGGCCCTGCCAGCGCGCCCTCCACCTGCAGCTTCAGCTACCCGATCCGGGCCGGGGGTGACCCAGGTGTGGCT
GCCGGCAGCACAGGTGGCAGTCTCCTCTACAGCCGGGAATCGGCGCCACCTCCCACGGCCCCCTTCAACCTGGCGGACAT
CAGTGACGTGAGCCCTTCGGGCGGCTTCGTGGCTGAGCTCCTGCGGCCGGAGTTGGACCCAGTATACATTCCGCCACAGC
AGCCTCCGCCGCCAGGTGGCGGGCTGATGGGCAAGTTTGTGCTGAAGGCGGCTCTGAGCAACCCTGGCAGCGAGTACAGC
AGCCCGTCGGTCATCAGTGTTAGCAAAGGCAGCCCGGACGGCAGCCACCCTGTGGTCGTGGCGCCCTACAGCGGTGGCCC
GCCGCGCATGTGTCCCAAGATTAAGCAAGAGGCGGTCCCCTCCTGCACAGTCAGCCGGTCCCTAGAGGCCCACTTGAGCG
CTGGACCCCAGCTCAGCAACGGGCACCGGCCCAGCACACACGACTTCCCCCTGGGGCGGCAGCTCCCCACCAGGACTACC
CCTACACTGGGTCCAGAGGAACTGCTCAACAGCAGGGACTGTCACCCTGGCCTGCCAATTCCCCCAGGATTCCATCCCCA
TCCAGGGCCCAACTACCCTCCTTTCCTGCCAGACCAGATGCAGTCTCAAGTCTCATCTCTCCATTACCAAGAGCTCATGC
CACCGGGTTCCTGCCTGCCAGAGGAGCCCAAACCAAAGAGGGGAAGACGGTCGTGGCCCCGGAAAAGAACGGCCACCCAC
ACCTGTGATTATGCAGGCTGTGGAAAAACCTATACGAAGAGTTCTCATCTCAAGGCCCATCTGCGAACCCACACAGGTGA
GAAACCTTACCACTGTGACTGGGATGGCTGTGGGTGGAAATTTGCCCGCTCCGATGAACTGACCAGGCACTACCGAAAAC
ACACCGGGCACCGCCCTTTTCAGTGCCAGAAGTGCGACAGGGCCTTCTCCAGGTCGGACCACCTTGCCTTACACATGAAG
AGGCACTTC
>psammomys_obesus
AGGCAGCCACCTGGCGAGTCTGACATGGCTGTCAGCGACGCTCTGCTCCCGTCCTTCTCCACGTTCGCGTCTGGCCCGGC
GGGAAGGGAGAAGACACTGCGTCCAGCAGGTGCCCCGACTAACCGTTGGCGAGAGGAGCTCTCTCACATGAAGCGAATTC
CCCCA---CTTCCCAGCCGCCCGTATGACCTGGCGGCGACTGTGGCCCCAGACCTGGAGAGTGGTGGAGCTGGCGCAGCT
TGTAGCAGTAACAACCCGGCCCTCCTACCCCGGAGGGAGACCGAGGAGTTCAACGATCTCCTGGACCTAGACTTTATCCT
CTCCAACTCGCTATCCCATCAGGAATCGGTGGCCGCCACTGTGACCTCCTCTGCGTCAGCCTCATCCTCGCCCTCCCCGG
TGAGCAGCGGCCCTGCCAGCGCGCCCTCCACCTGCAGCTTCAGCTACCCGATCCGGGCCGGGGGTGACCCGGGTGTGGCT
GCCGGCAGCACAGGTGGCGGTCTCCTCTACAGCCGGGAATCGGCGCCACCTCCCACGGCCCCCTTCAACCTGGCGGACAT
CAGTGACGTGAGCCCTTCGGGCGGCTTCGTGGCTGAGCTCCTGCGGCCGGAGTTGGACCCAGTATACATTCCGCCACAGC
AGCCTCCGCCGCCAGGTGGCGGGCTGATGGGCAAGTTTGTGCTGAAGGCGGCTCTGAGCAACCCTGGCAGCGAGTACAGC
AGCCCGTCGGTCATCAGTGTTAGCAAAGGCAGCCCGGACGGCAGCCACCCTGTGGTAGTGGCGCCCTACAGCGGTGGCCC
GCCGCGCATGTGTCCTAAGATTAAGCAAGAGGCGGTCCCCTCCTGCACGGTCAGCCGGTCCCTAGAGGCCCACTTGAGCG
CCGGACCCCAGCTCAGCAACGGGCACCGGCCCAGCACACACGACTTCCCCCTGGGGCGGCAGCTCCCCGCCAGGACTACC
CCTACACTGGGTCCAGAGGAACTGCTCAACAGCAGGGAC-----------------------------------------
----------------------------------CAGATGCAGTCTCAAGTCTCATCTCTCCATTACCAAGAGCTCATGC
CACCGGGTTCCTGCCTGCCAGAGGAGCCCAAACCAAAGAGGGGAAGACGGTCGTGGCCCCGGAAAAGAACGGCCACCCAC
ACCTGTGACTATGCAGGCTGTGGAAAAACCTATACGAAGAGTTCTCATCTCAAGGCCCATCTGCGAACCCACACAGGTGA
GAAACCTTACCACTGTGACTGGGATGGCTGTGGGTGGAAATTTGCCCGCTCTGATGAACTGACCAGGCACTACCGAAAAC
ACACCGGGCACCGCCCTTTTCAGTGCCAGAAGTGCGACAGGGCCTTCTCCAGGTCAGACCACCTTGCCTTACACATGAAG
AGGCACTTC
>mus_musculus
AGGCAGCCACCTGGCGAGTCTGACATGGCTGTCAGCGACGCTCTGCTCCCGTCCTTCTCCACGTTCGCGTCCGGCCCGGC
GGGAAGGGAGAAGACACTGCGTCCAGCAGGTGCCCCGACTAACCGTTGGCGTGAGGAACTCTCTCACATGAAGCGACTTC
CCCCA---CTTCCCGGCCGCCCCTACGACCTGGCGGCGACGGTGGCCACAGACCTGGAGAGTGGCGGAGCTGGTGCAGCT
TGCAGCAGTAACAACCCGGCCCTCCTAGCCCGGAGGGAGACCGAGGAGTTCAACGACCTCCTGGACCTAGACTTTATCCT
TTCCAACTCGCTAACCCACCAGGAATCGGTGGCCGCCACCGTGACCACCTCGGCGTCAGCTTCATCCTCGTCTTCCCCGG
CGAGCAGCGGCCCTGCCAGCGCGCCCTCCACCTGCAGCTTCAGCTATCCGATCCGGGCCGGGGGTGACCCGGGCGTGGCT
GCCAGCAACACAGGTGGAGGGCTCCTCTACAGCCGAGAATCTGCGCCACCTCCCACGGCCCCCTTCAACCTGGCGGACAT
CAATGACGTGAGCCCCTCGGGCGGCTTCGTGGCTGAGCTCCTGCGGCCGGAGTTGGACCCAGTATACATTCCGCCACAGC
AGCCTCAGCCGCCAGGTGGCGGGCTGATGGGCAAGTTTGTGCTGAAGGCGTCTCTGACCACCCCTGGCAGCGAGTACAGC
AGCCCTTCGGTCATCAGTGTTAGCAAAGGAAGCCCAGACGGCAGCCACCCCGTGGTAGTGGCGCCCTACAGCGGTGGCCC
GCCGCGCATGTGCCCCAAGATTAAGCAAGAGGCGGTCCCGTCCTGCACGGTCAGCCGGTCCCTAGAGGCCCATTTGAGCG
CTGGACCCCAGCTCAGCAACGGCCACCGGCCCAACACACACGACTTCCCCCTGGGGCGGCAGCTCCCCACCAGGACTACC
CCTACACTGAGTCCCGAGGAACTGCTGAACAGCAGGGACTGTCACCCTGGCCTGCCTCTTCCCCCAGGATTCCATCCCCA
TCCGGGGCCCAACTACCCTCCTTTCCTGCCAGACCAGATGCAGTCACAAGTCCCCTCTCTCCATTATCAAGAGCTCATGC
CACCGGGTTCCTGCCTGCCAGAGGAGCCCAAGCCAAAGAGGGGAAGAAGGTCGTGGCCCCGGAAAAGAACAGCCACCCAC
ACTTGTGACTATGCAGGCTGTGGCAAAACCTATACCAAGAGTTCTCATCTCAAGGCACACCTGCGAACTCACACAGGCGA
GAAACCTTACCACTGTGACTGGGACGGCTGTGGGTGGAAATTCGCCCGCTCCGATGAACTGACCAGGCACTACCGCAAAC
ACACAGGGCACCGGCCCTTTCAGTGCCAGAAGTGTGACAGGGCCTTTTCCAGGTCGGACCACCTTGCCTTACACATGAAG
AGGCACTTT
>dipodomys_ordii
------------------------ATGGCTGTCAGCGACGCCCTACTCCCGTCCTTCTCCACGTTCGCGCCCGGCCCGGC
GGGAAGGGAGAAGACACTGCGCCCAGCAGGTGCCCCGAATAAC-------------------------------------
--------------------------------------------------------------------------------
--------------------------------------------------------------------------------
--------------------------------------------------------------------------------
--------------------------------------------------------------------------------
--------------------------------------------------------------------------------
--------------------------------------------------------------------------------
--------------------------------------------------------------------------------
--------------------------------------------------------------------------------
--------------------------------------------------------------------------------
--------------------------------------------------------------------------------
--------------------------------------------------------------------------------
-------------------------------------------------------------------------CTCATGC
CACCCGGTTCCTGCCTGCCAGAGGAGCCCAAGCCAAAGAGGGGAAGAAGGTCGTGGCCCCGGAAAAGGACGGCCACCCAC
ACTTGCGATTACGCGGGCTGCGGCAAAACCTATACAAAGAGTTCTCATCTCAAGGCACATCTCCGAACCCACACAGGTGA
GAAACCTTACCACTGTGACTGGGATGGCTGTGGGTGGAAGTTTGCCCGCTCCGATGAACTGACCAGGCACTATCGAAAAC
ACACGGGGCACCGCCCCTTCCAGTGCCAGAAGTGCGACAGGGCCTTTTCGAGGTCGGACCACCTGGCCTTACACATGAAG
AGGCACTTT
>ictidomys_tridecemlineatus
AGGCAGCCACCTGGCGAGTCTGACATGGCTGTCAGCGACGCGCTGCTCCCGTCCTTCTCCACGTTCGCGTCCGGCCCGGC
GGGAAGGGAGAAGACACTGCGTCCAGCAGGTGCCCCGAATAACCGCTGGCGGGAGGAGCTCTCCCACATGAAGCGACTTC
CCCCGGTGCTTCCCGGTCGTCCCTACGACCTGGCGGCGACCGTGGCCCCAGACCTGGAGAGTGGCGGAGCCAGCGCTGCG
TGCGGTGGTAGCAACCCGGCCCTTCTACCCCGAAGGGAGACTGAGGAGTTCAACGATCTCCTGGACCTAGACTTTATTCT
CTCCAACTCATTGTCCCACCAGGAGTCGGTGGCCGCCACCGTGTCCTCGTCGGCGTCAGTCTCATCCTCTTCATCCCCAT
CTAGTAGCGGCCCTGCCAGCGCGCCCTCCACCTGCAGCTTCAGTTATCCGATCCGGGCCGGGGGTGACCCGGGTGTGACG
CCAGGCGGCACCAGCGGCGGCCTCCTCTATGGCCGGGAATCAGCGCCGCCTCCCACGGCTCCCTTCAACCTGGCGGACAT
CAACGATGTGAGCCCTTCGGGCGGCTTCGTGGCGGAGCTCCTGCGGCCCGAATTGGACCCCGTGTACATTCCGCCGCAGC
AACCGCAGCCGCCAGGTGGCGGGCTGATGGGCAAGTTTGTGCTGAAGGCATCGCTGAGCGCCCCTGGCAGCGAGTACGGC
AGCCCGTCGGTCATCAGTGTTAGCAAAGGCAGCCCTGACGGCAGCCACCCGGTGGTGGTAGCGCCCTACAGCAGCGGGCC
GCCTCGCATGTGCCCCAAGATCAAGCAGGAGGCGGTTTCCTCGTGCACGGTCGGTCGACCCCTAGAGGCCCACTTGGGCG
CTGGACCCCCGCTCAGCAATGGGCACCGGCCTAGCGCGCATGACTTCTCCCTGGGGCGGCAGCTCCCCAGCAGGACTACC
CCGACCCTGGGTCCCGAGGAACTGCTGAGCAACCGGGACTGTCACTCTGCCTTGCCGCTTCCCCCAGGATTCCATCCCCA
TCCGGGACCGAACTATCCACCCTTCCTGTCCGACCAGATGCAGCCACAGGTCCCACCACTCCACTACCAAGAGCTCATGC
CACCTGGTTCCTGCCTGCCAGAGGAACCCAAGCCAAAGAGGGGAAGAAGGTCTTGGCCCCGGAAAAGGACCGCCACTCAC
ACTTGCGATTATGCCGGCTGCGGCAAAACCTATACAAAGAGTTCTCATCTCAAGGCACACCTGCGAACCCACACAGGTGA
GAAACCTTACCACTGTGACTGGGATGGCTGCGGGTGGAAATTTGCCCGCTCTGATGAACTGACCAGGCACTACCGCAAAC
ACACGGGGCACCGCCCGTTCCAGTGCCAGAAGTGCGACCGGGCCTTTTCCAGGTCGGACCACCTGGCCTTACACATGAAG
AGGCACTTT
>jaculus_jaculus
------------------------ATGGCTGTCAGCGACGCGCTGCTCCCGTCCTTCTCCACGTTCGCGTCTGTCCCGGC
GGGAAGGGAGAAGACACTGCGTCCAGCAGGTGCTCCGAATAAC-------------------------------------
--------------------------------------------------------------------------------
--------------------------------------------------------------------------------
--------------------------------------------------------------------------------
--------------------------------------------------------------------------------
--------------------------------------------------------------------------------
--------------------------------------------------------------------------------
--------------------------------------------------------------------------------
--------------------------------------------------------------------------------
--------------------------------------------------------------------------------
--------------------------------------------------------------------------------
--------------------------------------------------------------------------------
-------------------------------------------------------------------------CTCATGC
CACCCGGCTCCTGCCTGCAAGAGGAGCCCAAGCCAAAGAGGGGAAGAAGGTCGTGGCCCCGGAAAAGGACCGCCACTCAC
ACTTGTGATTACGCAGGCTGTGGCAAAACCTATACCAAGAGTTCTCATCTCAAGGCACACCTGCGAACCCACACAGGTGA
GAAACCTTACCACTGTGACTGGGACGGCTGTGGGTGGAAATTCGCCCGCTCCGATGAACTGACCAGGCACTACCGCAAAC
ACACAGGGCACCGCCCCTTCCAGTGCCAGAAGTGTGACCGGGCCTTTTCCAGGTCGGACCACCTCGCCTTACACATGAAG
AGGCACTTT
>nannospalax_galili
AGGCAGCCACCTGGCGAGTCTGACATGGCTGTCAGCGACGCACTGCTCCCGTCCTTCTCCACGTTCGCGTCCGGCCCCGC
GGGAAGGGAGAAGACACTGCGTCCGGCAGGTGCCCCGAATAACCGCTGGCGGGAGGAGCTCTCTCACATGAAGCGACTTC
CCCCG---CTTCCAGGCCGCCCCTACGACCTGGCGGCGACAGTGGCCACAGACCTGGAGAGTGGCGGAGCTGGAGCAGCT
TGCAGCAGTAACAACCCAGCCCTCCTCTCCCGGAGGGAGACCGAGGAGTTCAACGATCTCCTGGACCTAGACTTTATTCT
TTCCAACTCGCTATCCCATCAGGAATCGGTGGCCGCCACTGTGACCTCGTCGGCGTCAGCCTCATCCTCGTCCTCCCCGT
CGAGCAGTGGCCCTGCCACCGCACCTTCCACCTGCAGCTTCAGCTACCCCATCCGGGCCGGGGGCGACCCAGGAGTGGCG
GCTGGCACCACAGGTGGCGGGCTCCTCTACAGCCGGGAGTCTGCGCCACCTCCCACGGCCCCGTTCAACCTGGCGGACAT
CAACGACGTGAGCCCCTCGGGCGGCTTCGTGGCCGAGCTCCTGCGGCCTGAGCTGGACCCGGTGTACATTCCGCCGCAGC
AGCCTCAGCCGCCAGGTGGCGGGCTGATGGGCAAGTTTGTGCTCAAGGCGTCGCTGAGCGCCCCTGGCAGCGAGTATGGC
AGCCCTCCGGTCATCAGTGTTAGCAAAGGCAGCCCGGACGGCAGTCACCCGGTGGTGGTGGCGCCCTACAGTGGTGGCCC
GCCGCGCATGTGCCCCAAGATCAAGCAGGAGGCCGTCTCCTCGTGCACGGTCGGCCGGTCCCTGGAGGCCCACTTGGGCG
CTGGACCCCAGCTCAGCAACGGGCACCGGCCCAGCGCACACGACTTCCCTCTGGGGCGGCAGCTCCCCACCAGGACTACC
CCGACGCTGGGTCCCGAGGAACTGCTAAGCAGCAGAGACTGTCACCCCGCCATGCCGCTTCCCCCAGGATTCCATCCCCA
TCCGGGGCCCAACTACCCTCCTTTCCTGCCCGACCAGATGCAGTCGCAAGTCTCCTCCCTCCATTACCAAGAGCTCATGC
CACCCGGTTCCTGCCTACCAGAGGAGCCCAAGCCAAAGAGGGGAAGAAGGTCATGGCCTCGGAAAAGGACGGCCACCCAC
ACTTGTGATTATGCGGGCTGTGGTAAAACCTATACAAAGAGTTCTCATCTCAAGGCACACCTGCGAACCCACACAGGTGA
GAAACCTTACCACTGTGACTGGGATGGCTGTGGGTGGAAATTTGCCCGCTCTGATGAACTGACCAGGCACTACCGAAAAC
ACACAGGGCACCGTCCCTTCCAGTGCCAGAAGTGCGACCGGGCCTTCTCCAGGTCGGACCACCTTGCCTTACATATGAAG
AGGCACTTT
>homo_sapiens
AGGCAGCCACCTGGCGAGTCTGACATGGCTGTCAGCGACGCGCTGCTCCCATCTTTCTCCACGTTCGCGTCTGGCCCGGC
GGGAAGGGAGAAGACACTGCGTCAAGCAGGTGCCCCGAATAACCGCTGGCGGGAGGAGCTCTCCCACATGAAGCGACTTC
CCCCAGTGCTTCCCGGCCGCCCCTATGACCTGGCGGCGACCGTGGCCACAGACCTGGAGAGCGGCGGAGCCGGTGCGGCT
TGCGGCGGTAGCAACCTGGCGCCCCTACCTCGGAGAGAGACCGAGGAGTTCAACGATCTCCTGGACCTGGACTTTATTCT
CTCCAATTCGCTGACCCATCCTGAGTCAGTGGCCGCCACCGTGTCCTCGTCAGCGTCAGCCTCCTCTTCGTCGTCGCCGT
CGAGCAGCGGCCCTGCCAGCGCGCCCTCCACCTGCAGCTTCACCTATCCGATCCGGGCCGGGAACGACCCGGGCGTGGCG
CCGGGCGGCACGGGCGGAGGCCTCCTCTATGGCAGGGAGTCCGCTCCCCCTCCGACGGCTCCCTTCAACCTGGCGGACAT
CAACGACGTGAGCCCCTCGGGCGGCTTCGTGGCCGAGCTCCTGCGGCCAGAATTGGACCCGGTGTACATTCCGCCGCAGC
AGCCGCAGCCGCCAGGTGGCGGGCTGATGGGCAAGTTCGTGCTGAAGGCGTCGCTGAGCGCCCCTGGCAGCGAGTACGGC
AGCCCGTCGGTCATCAGCGTCAGCAAAGGCAGCCCTGACGGCAGCCACCCGGTGGTGGTGGCGCCCTACAACGGCGGGCC
GCCGCGCACGTGCCCCAAGATCAAGCAGGAGGCGGTCTCTTCGTGCACC---------------------CACTTGGGCG
CTGGACCCCCTCTCAGCAATGGCCACCGGCCGGCTGCACACGACTTCCCCCTGGGGCGGCAGCTCCCCAGCAGGACTACC
CCGACCCTGGGTCTTGAGGAAGTGCTGAGCAGCAGGGACTGTCACCCTGCCCTGCCGCTTCCTCCCGGCTTCCATCCCCA
CCCGGGGCCCAATTACCCATCCTTCCTGCCCGATCAGATGCAGCCGCAAGTCCCGCCGCTCCATTACCAAGAGCTCATGC
CACCCGGTTCCTGCATGCCAGAGGAGCCCAAGCCAAAGAGGGGAAGACGATCGTGGCCCCGGAAAAGGACCGCCACCCAC
ACTTGTGATTACGCGGGCTGCGGCAAAACCTACACAAAGAGTTCCCATCTCAAGGCACACCTGCGAACCCACACAGGTGA
GAAACCTTACCACTGTGACTGGGACGGCTGTGGATGGAAATTCGCCCGCTCAGATGAACTGACCAGGCACTACCGTAAAC
ACACGGGGCACCGCCCGTTCCAGTGCCAAAAATGCGACCGAGCATTTTCCAGGTCGGACCACCTCGCCTTACACATGAAG
AGGCATTTT
