# Supplementary material for: Divergent genes in gerbils: prevalence, relation to GC-biased substitution, and phenotypic relevance
Source: BMC Evol Biol. 2020 Oct 19;20:134. doi: 10.1186/s12862-020-01696-3 (PMC7574485; doi:10.1186/s12862-020-01696-3)
Supplement: Supplementary file 3 — Additional file 3 Supplementary Data. DNA alignments for 10,554 1-to-1 orthologues used in analysis. Each alignment file is named using its orthogroup ID. [file 12862_2020_1696_MOESM3_ESM.zip › Additional_File_3/masked_alignments/OG0001166.fa]

>homo_sapiens
ATGAGCTCCACGCAGTTCAACAAGGGCCCCTCGTACGGGCTGTCGGCCGAGGTCAAGAACCGGCTCCTGTCCAAATATGA
CCCCCAGAAGGAGGCAGAGCTCCGCACCTGGATCGAGGGACTCACCGGCCTCTCCATCGGCCCCGACTTCCAGAAGGGCC
TGAAGGATGGAACTATCTTATGCACACTCATGAACAAGCTACAGCCGGGCTCCGTCCCCAAGATCAACCGCTCCATGCAG
AACTGGCACCAGCTAGAAAACCTGTCCAACTTCATCAAGGCCATGGTCAGCTACGGCATGAACCCTGTGGACCTGTTCGA
GGCCAACGACCTGTTTGAGAGTGGGAACATGACGCAGGTGCAGGTGTCTCTTCTCGCCCTGGCGGGGAAGGGCCTAGATC
TCACCCAGGCCAAGACTAAGGGGCTGCAGAGCGGGGTGGACATTGGCGTCAAGTACTCGGAGAAGCAGGAGCGGAATTTC
GACGATGCCACCATGAAGGCTGGCCAGTGCGTCATCGGGCTGCAGATGGGCACCAACAAATGCGCCAGCCAGTCGGGCAT
GACTGCCTACGGCACGAGAAGGCATCTCTATGACCCCAAGAACCATATCCTGCCCCCCATGGACCACTCGACCATCAGCC
TCCAGATGGGCACGAACAAGTGTGCCAGCCAGGTGGGCATGACGGCTCCCGGGACCCGGCGGCACATCTATGATACCAAG
CTGGGAACCGACAAGTGTGACAACTCCTCCATGTCCCTGCAGATGGGCTACACGCAGGGCGCCAACCAGAGCGGCCAGGT
CTTCGGCCTGGGCCGGCAGATATATGACCCCAAGTACTGCCCGCAAGGCACAGTGGCCGATGGGGCTCCCTCGGGCACCG
GCGACTGCCCGGGGGAGGTCCCTGAATATCCCCCTTACTACCAGGAGGAGGCCGGCTAC
>cavia_porcellus
ATGAGCTCCACGCAGTTCAACAAGGGTCCCTCGTACGGGCTCTCCGCCGAGGTCAAGAACCGGCTCCTGTCCAAGTACAA
CCCGCAGAAGGAGGCCGAGCTGCGCAGCTGGATCGAGGGCCTCACGGGCCTGGCCATCGGCCCTGACTTCCAGAAGGGCC
TGAAGGATGGGGTCATCCTGTGCACACTCATGAACAAGCTGCAGCCAGGCTCGGTACCCAAGATCAACCGGTCCATGCAG
AACTGGCACCAGCTAGAAAACCTCTCCAACTTCATCAAGGCCATGGTCAGCTACGGCATGAACCCGGTGGACCTGTTTGA
GGCCAACGACCTGTTCGAGAGCGGGAACCTGACCCAAGTGCAGGTGTCTCTGCTGGCGCTGGCGGGGAAG----------
--------GCCAAGACAAAGGGGCTGCAGAGCGGTGTGGACATCGGGGTCAAGTACTCGGAGAAGCAGGAGCGGAACTTT
GACGATGCCACCATGAAGGCTGGCCAGTGTGTCATCGGGCTGCAGATGGGCACCAACAAGTGTGCCAGCCAGTCAGGCAT
GACGGCCTATGGCACCCGGCGACACCTCTATGACCCCAAGAACCACATCCTGCCGCCCATGGACCACTCCACCATCAGCC
TGCAGATGGGGACCAACAAGTGTGCCAGCCAGGTGGGCATGACGGCTCCGGGCACCCGGCGGCACATCTACGACACCAAG
TTGGGGACCGACAAGTGCGATAACTCTTCCATGTCCCTGCAGATGGGGTACACACAGGGCGCCAACCAGAGTGGCCAGGT
GTTCGGCCTTGGCCGCCAGATCTACGACCCCAAGTATTGTCCCCAGGGCCCA---GCCGACGGGGTCTCCTCAGGGATCA
GTGATGGCCCAGGGGACTCCTCCGAGTACCCTCCCTACTACCAGGAGGAGGCCGGCTGC
>chinchilla_lanigera
ATGAGCTCCACGCAGTTCAACAAGGGACCCTCGTACGGGCTCTCGGCCGAGGTCAAGAACCGGCTCTTGTCCAAGTACAA
CCCGCAGAAGGAGGCCGAGCTCCGCAGCTGGATCGAGGGCCTCACGGGCCTTGCCATTGGCCCCGACTTCCAGAAGGGCC
TGAAGGATGGGGTCATCCTGTGCACACTCATGAATAAGCTGCAGCCGGGCTCGGTCCCCAAAATCAACCGCTCCATGCAG
AACTGGCACCAGCTAGAAAACCTGTCCAACTTCATCAAGGCCATGGTCAGCTATGGCATGAACCCCGTGGACCTGTTCGA
GGCCAATGACCTGTTTGAGAGCGGGAATATGACACAGGTCCAGGTGTCTCTGCTTGCGTTGGCAGGAAAG----------
--------GCCAAGACGAAGGGGCTGCAGAGCGGCGTGGACATCGGGGTGAAGTACTCGGAAAAGCAGGAACGGAATTTT
GACGACGCCACCATGAAGGCTGGCCAGTGTGTCATCGGGCTGCAGATGGGCACCAACAAGTGCGCCAGCCAGTCGGGCAT
GACGGCCTACGGCACCCGGCGCCACCTCTACGACCCCAAGAACCACATCCTGCCACCCATGGACCACTCCACCATCAGCC
TGCAGATGGGCACCAACAAGTGTGCCAGCCAGGTGGGCATGACGGCTCCGGGGACCCGGCGGCACATCTATGACACCAAG
CTGGGGACGGACAAATGTGACAACTCCTCCATGTCCCTGCAGATGGGGTACACACAGGGTGCCAACCAAAGTGGCCAGGT
GTTCGGCCTCGGCCGCCAGATCTACGACCCCAAGTATTGCCCTCAGGGCCCAGTGGCCGATGGGGTCCCCTCCGGGACTG
GCGACGGCCCAGGGGATGCCTCGGAGTATCCGCCCTACTACCAGGAGGAGGCCGGCTGT
>octodon_degus
ATGAGCTCCACGCAGTTCAACAAGGGACCCTCGTACGGGCTCTCGGCCGAGGTCAAGAACCGGCTCCTGTCCAAGTACAA
CCCGCAGAAGGAGGCCGAGCTTCGCAGCTGGATTGAGGGCCTCACGGGCCTCGCCATCGGCCCCGACTTCCAGAAGGGCC
TGAAGGACGGAGTCATCCTGTGCACACTCATGAACAAGCTGCAGCCAGGCTCGGTCCCCAAGATCAACCGTTCCATGCAG
AACTGGCACCAGCTAGAAAACCTCTCCAACTTCATCAAGGCCATGGTCAGCTATGGCATGAACCCTGTGGACCTATTTGA
GGCCAATGACCTGTTCGAGAGCGGGAATATGACGCAGGTCCAGGTGTCTCTACTTGCTCTGGCAGGGAAG----------
--------GCCAAGACCAAGGGGCTGCAAAGCGGCGTGGACATCGGGGTAAAGTACTCAGAGAAGCAGGAGCGGAACTTT
GATGACGCCACCATGAAGGCCGGCCAGTGTGTCATCGGGCTGCAGATGGGCACCAACAAGTGCGCCAGCCAGTCGGGCAT
GACGGCCTACGGTACCCGGCGGCACCTCTATGACCCCAAAAACCACATCCTGCCTCCCATGGATCACTCCACCATCAGCC
TGCAGATGGGCACCAACAAGTGTGCCAGCCAGGTGGGCATGACAGCTCCAGGGACCCGGCGGCACATCTATGACACCAAG
CTGGGGACCGACAAATGTGACAACTCCTCCATGTCCCTGCAGATGGGGTACACACAGGGCGCTAACCAGAGTGGCCAGGT
GTTCGGCCTCGGCCGCCAGATCTACGACCCCAAGTATTGCCCTCAGGGCCCGGTGGCGGATGGGGTCCCCTCTGGGACTG
ACGATAGCCCAGGGGAGGCCTCGGAGTATCCGCCCTACTACCAGGAGGAGGCCGGCTGC
>fukomys_damarensis
ATGAGCTCCACGCAGTTCAACAAGGGACCCTCGTACGGGCTGTCGGCCGAGGTCAAGAACCGGCTCCTGTCCAAGTACAA
CCCGCAGAAAGAGGTGGAGCTCCGCAGCTGGATCGAGGGCCTCACGGGCCTCCCCATCGGTCCTGACTTCCAAAAGGGCC
TGAAGGACGGGGTCATCCTGTGCACACTCATGAATAAGCTGCAGCCGGGCTCTGTCCCCAAGATCAACCGCTCCATGCAG
AACTGGCACCAGCTAGAAAACCTCTCCAACTTCATCAAGGCCATGGTCAGCTATGGAATGAACCCCGTGGACCTGTTTGA
GGCCAATGACCTGTTTGAGAGCGGGAACATGACACAGGTCCAAGTGTCTCTGCTTGCGCTGGCGGGGAAG----------
--------GCCAAGACAAAGGGGCTGCAGACTGGAGTGGACATTGGGGTCAAGTACTCAGAGAAGCAGCAGCGGAACTTT
GACGATGCCACCATGAAGGCCGGCCAGTGTGTCATCGGGCTACAGATGGGCACCAACAAATGTGCCAGCCAGTCGGGCAT
GACGGCCTATGGCACCCGGCGGCACCTCTATGACCCCAAGAACCACATCCTGCCCCCCATGGATCACTCCACCATCAGTC
TGCAGATGGGCACCAACAAGTGCGCCAGCCAGGTGGGCATGACAGCGCCAGGGACCCGGCGACACATCTACGACACCAAG
CTGGGGACCGACAAGTGTGACAACTCCTCCATGTCCCTACAGATGGGGTACACGCAGGGCGCCAACCAGAGTGGCCAGGT
GTTCGGTCTCGGCCGCCAGATCTACGACCCTAAGTATTGCCCTCAGGGCACAGTGGCAGATGGGGTCCCCTCCGGGACCA
GTGACCTCCCAGAGGAGGCCTCGGAGTACCCACCTTACTATCAGGAGGAGGCTGGCTGC
>mus_musculus
ATGAGCTCCACGCAGTTCAACAAGGGCCCGTCCTACGGGCTCTCGGCCGAGGTCAAGAACCGGCTCCTGTCCAAATATGA
CCCCCAAAAGGAAGCAGAACTCCGAAGCTGGATAGAGGGACTCACGGGCCTCTCCATTGGCCCTGACTTCCAGAAGGGTC
TGAAAGATGGGGTTATCCTATGCACACTCATGAACAAGCTGCAGCCAGGCTCCGTCCCTAAAATCAACCGCTCTATGCAG
AACTGGCACCAGCTAGAAAATCTCTCCAACTTCATCAAGGCCATGGTCAGCTACGGCATGAACCCTGTGGACCTGTTTGA
GGCCAATGACCTGTTCGAGAGCGGGAACATGACACAGGTGCAAGTGTCTCTGCTTGCACTGGCTGGAAAG----------
--------GCCAAGACCAAGGGGCTGCAGAGTGGTGTGGACATTGGAGTTAAGTATTCGGAGAAACAGGAGAGGAACTTT
GACGACGCCACCATGAAGGCCGGCCAGTGCGTCATCGGGCTGCAGATGGGCACCAACAAGTGTGCCAGCCAGTCTGGCAT
GACAGCCTATGGTACCAGGAGACATCTCTATGACCCCAAGAACCATATCCTGCCTCCCATGGACCACTGCACCATCAGCC
TCCAGATGGGCACCAACAAGTGTGCCAGCCAGGTGGGCATGACAGCTCCAGGGACCCGGAGGCACATCTATGACACCAAG
CTGGGCACCGACAAGTGCGACAACTCTTCCATGTCCCTGCAGATGGGCTACACGCAGGGCGCCAACCAGAGCGGTCAGGT
CTTCGGACTGGGGCGGCAGATCTACGATCCCAAGTATTGCCCACAGGGCTCTGCAGCTGACGGGGCTCCTGCG------G
GTGACGGCCAAGGCGAGGCCCCAGAGTACCTGGCCTACTGCCAGGAGGAAGCTGGCTAC
>rattus_norvegicus
ATGAGCTCCACGCAGTTCAACAAGGGTCCGTCCTACGGGCTCTCGGCCGAGGTCAAGAACCGGCTCCTGTCTAAATATGA
CCCCCAGAAGGAAGCTGAGCTCCGGAGCTGGATAGAAGGACTCACGGGCCTCTCCATTGGCCCTGACTTCCAGAAGGGTC
TGAAAGATGGGGTTATCCTATGCACACTCATGAACAAGTTGCAGCCGGGCTCCGTCCCCAAAATCAACCGCTCTATGCAG
AACTGGCACCAGCTAGAAAACCTCTCCAACTTCATCAAAGCCATGGTCAGCTATGGCATGAACCCCGTGGACCTGTTTGA
AGCCAACGACCTGTTTGAGAGTGGGAATATGACACAGGTGCAGGTGTCTCTGCTTGCGTTGGCGGGAAAG----------
--------GCCAAGACCAAGGGGCTACAGAGTGGTGTGGACATCGGGGTCAAATATTCAGAGAAACAGGAGCGAAACTTT
GACGATGCCACCATGAAGGCCGGCCAGTGCGTCATCGGGCTGCAGATGGGCACCAACAAATGTGCCAGCCAGTCCGGCAT
GACAGCCTATGGTACCAGGAGACATCTCTACGACCCCAAGAACCACATCCTGCCCCCCATGGACCACTGCACCATCAGCC
TCCAGATGGGCACCAATAAGTGTGCCAGCCAGGTG---------------------------------------------
--------------------------------------------------------------------------------
--------------------------------------------------------------------------------
-----------------------------------------------------------
>psammomys_obesus
ATGAGCTCCACGCAGTTCAACAAGGGCCCTTCCTACGGGCTCTCGGCCGAGGTCAAGAACCGGCTCCTGTCCAAATATGA
CCCCCAGAAGGAAGCCGAGCTCCGAAGCTGGATAGAGGGACTCACAGGCCTCTCCATTGGCCCCGACTTCCAGAAGGGTC
TGAAAGATGGGGTCATCCTCTGCACACTCATGAACAAGCTGCAGCCGGGCTCTGTCCCCAAGATCAACCGTTCTATGCAG
AACTGGCACCAGCTGGAAAACCTCTCCAACTTCATCAAGGCCATGGTCAGCTACGGCATGAACCCTGTGGACCTGTTTGA
GGCCAACGACCTGTTTGAGAGTGGGAATATGACGCAGGTGCAGGTGTCTTTGCTTGCCCTGGCGGGAAAG----------
--------GCCAAGACCAAAGGACTGCAGAGTGGTGTGGACATCGGGGTCAAGTACTCGGAGAAACAGGAGAGGAATTTC
GATGATGCCACCATGAAGGCCGGCCAGTGCGTCATCGGGCTGCAGATGGGCACCAACAAATGTGCCAGCCAGTCCGGCAT
GACGGCCTACGGTACCAGGCGACATCTCTATGACCCCAAGAACCACATCTTACCACCCATGGACCACTGCACCATCAGCC
TCCAGATGGGCACCAATAAGTGTGCCAGCCAGGTGGGCATGACGGCTCCGGGGACCAGGAGGCACATCTACGACACCAAG
CTGGGCACCGACAAGTGTGACAACTCTTCCATGTCCCTGCAGATGGGCTACACGCAGGGCGCCACCCAGAGCGGCCAGGT
CTTCGGGCTGGGGCGCCAGATCTATGACCCCAAGTACTGCCCGCAGGGCCCAGCAGCCGACGGGGCTCCAGCC---GCTG
GTGACAGCAGGGCTGAGGCCCCCGAGTACCTGGCCTACTGCCCGGAGGAGGCCGGCTAC
>meriones_unguiculatus
ATGAGCTGCACGCAGTTCAACAAGGGCCCTTCCTACGGGCTCTCGGCCGAGGTCAAGAACCGGCTCCTGTCCAAATATGA
CCCCCAGAAGGAAGCCGAGCTCCGAGGCTGGATAGAGGGACTCACAGGCCTCTCCATTGGCCCCGACTTCCAGAAGGGTC
TGAAAGATGGGGTCATCCTCTGCACACTCATGAACAAGCTGCAGCCGGGCTCTGTCCCCAAGATCAATCGTTCTATGCAG
AACTGGCACCAGCTGGAAAACCTCTCCAACTTCATCAAGGCCATGGTCAGCTACGGCATGAACCCCGTGGACCTGTTTGA
GGCCAACGACCTGTTCGAGAGTGGGAATATGACGCAGGTGCAGGTGTCTCTGCTTGCCCTGGCGGGAAAG----------
--------GCCAAGACCAAAGGACTGCAGAGTGGTGTGGACATCGGGGTCAAATACTCGGAGAAACAGGAGAGGAACTTT
GATGACGCCACCATGAAGGCCGGCCAGTGCGTCATCGGGCTGCAGATGGGCACCAACAAATGTGCCAGCCAGTCCGGCAT
GACGGCCTACGGCACCAGGCGACATCTCTATGACCCCAAGAACCACATCTTACCACCCATGGACCACTGCACCATCAGCC
TCCAGATGGGCACCAATAAGTGTGCCAGCCAGGTGGGCATGACGGCTCCGGGGACCAGGAGGCACATCTACGACACCAAG
CTGGGCACTGACAAGTGCGACAACTCTTCCATGTCCCTGCAGATGGGCTACGCGCAGGGCGCCACCCAGAGCGGCCAGGT
CTTCGGGCTGGGGCGCCAGATCTATGACCCCAAGTACTGCCCGCAGGGCCCAGCCGCCGACGGGGCTCCGACC---ACCA
GTGACAGCAGGGCTGAGGCCCCCGAGTACCTGGCCTACTGCCCGGAGGAGGCCGGCTAC
>jaculus_jaculus
ATGAGCTCCACGCAGTTCAACAAGGGGCCGTCGTACGGGCTCTCGGCCGAGGTCAAGAACCGGCTCCTGTCCAAATACGA
CCCGCAGAAGGAAGCCGAGCTCCGCAGCTGGATCGAGGGACTCACCGGCCTCTCCATTGGTCCTGACTTCCAAAAGGGTC
TGAAAGATGGGGTTATCTTATGCACGCTCATGAACAAGCTGCAGCCAGGCTCAGTCCCAAAGATCAACCGCTCCATGCAG
AACTGGCACCAGCTAGAAAACCTCTCCAACTTCATCAAGGCCATGGTCAGCTATGGCATGAACCCTGTGGATCTGTTCGA
GGCCAACGACCTGTTTGAGAGTGGAAACATGACGCAGGTGCAAGTGTCTCTCCTTGCCCTGGCTGGGAAG----------
--------GCCAAGACAAAGGGGCTTCAGAGTGGTGTGGACATCGGAGTCAAATATTCAGAAAAACAACAGCGGAACTTT
GACGATGCCACCATGAAGGCCGGCCAGTGTGTCATTGGACTGCAGATGGGTACCAACAAGTGTGCCAGCCAGTCAGGCAT
GACAGCCTACGGGACCCGGAGGCATCTGTATGACCCCAAGAACCACATCCTACCACCCATGGACCACCGCACCATCAGCC
TCCAGATGGGCACCAACAAGTGTGCCAGCCAGGTGGGCATGACAGCTCCAGGGACCCGGAGACACATCTATGATACCAAG
CTGGGGACAGACAAGTGTGACAACTCTTCCATGTCCCTACAAATGGGCTACACGCAGGGTGCCAACCAGAGTGGCCAGGT
CTTTGGTCTGGGCCGCCAGATCTATGACCCCAAGTACTGTCCCCAAGGCCCGGCTGCTGATGGGCCTCCAGCC---AACA
GCACCTGCCCAGGCGAGGCCCAAGACTTCCCAGCCTTCTATCAGGAAGAGGCTGGTTAC
>ictidomys_tridecemlineatus
ATGAGCTCCTCGCAGTTCAACAAGGGGCCCGCGTACGGGCTCTCGGCCGAGGTCCGCAGCCGGCTCCTGTCTAAATACGA
CCCTCAGAAGGAGGCAGAGCTTCGCACCTGGATCGAGGGTCTCACGGGCCTCTCCATCGGCCCCGACTTCCAGAAGGGTC
TGAAGGATGGGGTCATCTTATGCACGCTCATGAACAAGCTTCAGCCGGGCTCTGTCCCCAAGATCAACCACTCCATGCAG
AACTGGCACCAGCTAGAAAACCTCACCAACTTCATCAAGGCCATGGTCAGCTACGGCATGAACCCCGTGGACCTGTTCGA
GGCCAACGACCTCTTTGAGAGTGGGAACATCACGCAGGTCCAGGTGGCCCTGCTGGCACTGGCTGGGAAG----------
--------GCCAAGACAAAAGGGCTGCAGAGCAGTGTGGACATCGGGGTCAAGTACTCGGAGAGGCAGCAGCGGAACTTT
GATGATGCCACCATGAAGGCGGGCCAGTGCGTCATCGGGCTGCAGATGGGCACCAACAAGTGCGCCAGTCAGTCAGGCAT
GACGGCGTATGGCACCAGGAGGCATCTCTGTGACCCCAAGAACCACATCCTGCCACCCATGGACCACTCCACCATCAGCC
TGCAGATGGGCACCAACAAGTGTGCCAGCCAGGTGGGCATGACCGCGCCTGGGACCCGGCGGCACATCTATGACACCAAG
CTGGGGACGCACAGGTGTGACAGCTCCTCCATGTCCTTGCAGATGGGCTACACACAGGGGGCCAGCCAGAGCGGCCAGGT
CTTTGGCCTGGGCCGCCAGATATACGACCCCAAGTACTGCCCACAAGGCCCTGTGGCAGATGGCGGTGCGGTGGGCACCA
GCGACGGCCCCGGGGAGGCCTCGGAACGTCCCCCCTACCTGGGAGAGCCT---GGCTGC
