# Supplementary material for: Divergent genes in gerbils: prevalence, relation to GC-biased substitution, and phenotypic relevance
Source: BMC Evol Biol. 2020 Oct 19;20:134. doi: 10.1186/s12862-020-01696-3 (PMC7574485; doi:10.1186/s12862-020-01696-3)
Supplement: Supplementary file 3 — Additional file 3 Supplementary Data. DNA alignments for 10,554 1-to-1 orthologues used in analysis. Each alignment file is named using its orthogroup ID. [file 12862_2020_1696_MOESM3_ESM.zip › Additional_File_3/masked_alignments/OG0001181.fa]

>cavia_porcellus
ATGTCCCGTGGTTCCAGCGCTGGGTTTGACCGCCACATTACTATTTTTTCGCCCGAGGGTCGGCTCTACCAAGTAGAATA
TGCTTTTAAGGCTATTAACCAGGGCGGCCTTACATCAGTAGCTGTCAGAGGGAAAGATTGTGCAGTAATTGTCACACAGA
AGAAAGTACCTGATAAATTACTGGATTCCAGTACAGTGACTCACTTATTCAAGATAACTGAAAATATTGGCTGTGTGATG
ACTGGAATGACAGCTGACAGCAGATCCCAGGTACAGAGGGCACGCTATGAGGCAGCTAATTGGAAATACAAGTATGGCTA
TGAGATTCCTGTGGACATGCTGTGTAAACGAATTGCTGATATTTCTCAAGTTTACACACAGAATGCTGAAATGAGGCCAC
TTGGTTGTTGTATGATTTTAATTGGTATTGATGAAGAACAAGGCCCCCAAGTGTACAAGTGTGACCCTGCAGGCTACTAC
TGTGGGTTTAAAGCCACTGCAGCAGGTGTGAAACAGACTGAGTCAACCAGCTTCCTTGAAAAAAAAGTGAAGAAGAAATT
CGATTGGACATTTGAACAGACAGTGGAAATTGCAATTACATGCCTGTCTACTGTCCTCTCAATTGATTTCAAACCTTCAG
AAATAGAAGTTGGAGTAGTTACAGTTGAAAATCCTAAATTCAGAATTCTTACGGAAGCAGAGATTGACGCTCACCTTGTT
GCTCTAGCAGAACGAGAC
>chinchilla_lanigera
ATGTCCCGTGGCTCCAGCGCTGGCTTTGACCGCCACATTACCATTTTTTCGCCGGAGGGTCGGCTCTACCAAGTAGAATA
TGCTTTTAAGGCTATTAACCAGGGTGGCCTTACATCAGTAGCTGTCAGAGGAAAAGACTGTGCAGTAATTGTCACACAGA
AGAAAGTACCTGATAAGTTATTGGATTCCAGTACAGTGACTCACTTATTCAAGATAACTGAAAACATTGGCTGTGTGATG
ACCGGGATGACAGCCGACAGCAGATCCCAGGTGCAGAGGGCACGCTATGAGGCAGCTAATTGGAAATACAAGTATGGCTA
TGAGATTCCTGTGGACATGCTGTGTAAAAGAATTGCTGATATTTCTCAAGTTTACACACAGAATGCTGAAATGAGGCCAC
TTGGTTGTTGTATGATTTTAATTGGTATCGATGAGGAGCAAGGCCCCCAGGTGTACAAGTGTGACCCTGCAGGCTACTAC
TGTGGGTTTAAAGCCACTGCCGCAGGTGTGAAACAAACTGAGTCAACCAGCTTCCTTGAAAAAAAAGTGAAGAAGAAATT
CGATTGGACATTTGAACAGACAGTGGAGACAGCAATTACATGCCTGTCTACTGTCCTCTCAATTGATTTCAAACCTTCAG
AAATAGAAGTTGGAGTAGTTACAGTTGAAAACCCTAAATTCAGGATTCTTACAGAAGCAGAGATTGATGCTCACCTCGTT
GCTCTAGCAGAGAGAGAC
>dipodomys_ordii
ATGTCCCGTGGTTCCAGCGCGGGTTTTGACCGCCACATTACCATTTTTTCGCCCGAGGGCCGGCTCTACCAAGTAGAATA
TGCTTTTAAGGCTATTAACCAGGGTGGCCTTACATCAGTAGCCGTCAGAGGGAAAGACTGTGCAGTAATTGTCACACAGA
AGAAAGTACCAGACAAATTATTGGATTCAAGCACAGTGACTCATTTGTTCAAGATAACTGAAAACATTGGTTGTGTAATG
ACTGGAATGACAGCTGACAGCAGGTCCCAGGTACAGAGGGCACGCTACGAAGCAGCTAATTGGAAATACAAGTATGGCTA
TGAGATTCCTGTGGACATGCTATGTAAAAGGATTGCTGATATTTCTCAAGTCTACACACAGAATGCTGAAATGAGGCCAC
TTGGTTGTTGTATGATTTTGATTGGTATAGATGAAGAACAAGGCCCTCAGGTGTACAAGTGTGACCCTGCAGGTTATTAC
TGTGGGTTTAAAGCTACTGCAGCAGGAGTTAAACAAACGGAGTCAACCAGCTTTCTTGAAAAAAAAGTGAAGAAGAAATT
TGACTGGACATTTGAACAGACTGTTGAAACTGCAATTACATGTTTGTCTACTGTCCTATCAATTGACTTCAAACCTTCAG
AGATAGAGGTTGGAGTGGTTACAGTTGAAAATCCTAAATTCAGGATTCTTACAGAAGCAGAAATTGATGCTCATCTTGTT
GCTCTAGCAGAGAGAGAC
>rattus_norvegicus
ATGTCCCGTGGTTCCAGCGCCGGTTTTGACCGGCACATTACTATTTTCTCTCCCGAGGGCCGACTCTACCAAGTAGAATA
TGCTTTTAAGGCTATTAACCAGGGTGGACTTACATCTGTAGCTGTCAGAGGAAAGGACTGCGCAGTTATTGTCACACAGA
AGAAAGTACCTGACAAACTACTGGATTCCAGCACCGTGACTCACTTATTCAAGATAACGGAAAACATTGGCTGTGTGATG
ACAGGAATGACAGCTGACAGCAGATCCCAGGTACAGAGGGCACGCTATGAAGCAGCTAACTGGAAATACAAATATGGCTA
TGAGATTCCTGTGGACATGCTGTGTAAAAGAATTGCTGATATTTCTCAAGTCTACACACAGAATGCTGAAATGAGGCCAC
TTGGTTGTTGTATGATTTTAATTGGTATAGATGAAGAGCAAGGCCCTCAAGTGTACAAGTGTGATCCTGCAGGCTACTAC
TGTGGCTTTAAAGCCACCGCAGCAGGAGTGAAGCAGACAGAGTCAACCAGCTTCCTCGAAAAAAAAGTGAAGAAGAAATT
TGATTGGACATTTGAACAGACAGTGGAAACTGCAATCACATGCCTGTCTACTGTTCTGTCGATTGATTTCAAACCTTCAG
AAATCGAAGTTGGAGTAGTTACAGTTGAAAATCCTAAATTCAGGATTCTTACAGAAGCAGAGATTGACGCTCACCTTGTG
GCTCTAGCAGAGAGAGAC
>psammomys_obesus
ATGTCCCGTGGTTCCAGCGCCGGTTTTGACCGTCACATTACTATTTTCTCTCCCGAGGGCCGACTCTACCAAGTTGAATA
TGCTTTCAAGGCTATTAACCAGGGTGGACTTACATCTGTAGCTGTAAGAGGAAAGGACTGCGCAGTTATTGTCACACAGA
AGAAAGTACCCGACAAATTACTGGATTCCAGCACGGTAACTCACTTGTTCAAGATAACTGAAAACATTGGCTGTGTGATG
ACTGGAATGACAGCTGACAGCAGATCCCAGGTACAGAGGGCACGCTATGAGGCAGCTAATTGGAAATACAAATATGGCTA
TGAGATTCCTGTGGACATGCTATGTAAAAGGATCGCTGATATTTCTCAAGTCTACACACAGAATGCTGAAATGAGGCCGC
TTGGTTGTTGTATGATTTTAATTGGTATAGATGAAGAACAAGGCCCTCAAGTGTACAAGTGTGACCCCGCAGGCTACTAC
TGTGGCTTTAAAGCCACGGCGGCAGGAGTCAAACAGACAGAATCAACCAGCTTCCTTGAGAAAAAAGTGAAGAAGAAATT
TGATTGGACATTTGAACAAACAGTGGAAACTGCAATTACATGCCTGTCTACTGTTCTATCGATTGATTTCAAACCTTCAG
AAATAGAAGTTGGAGTAGTTACAGTTGAAAACCCTAAATTCAGGGTTCTTACAGAAGCTGAGATTGACGCGCACCTTGTA
GCTCTAGCAGAGAGAGAC
>nannospalax_galili
ATGTCCCGTGGTTCTAGCGCCGGTTTTGACCGACACATTACCATCTTCTCGCCCGAGGGCCGGCTCTACCAAGTAGAATA
TGCTTTTAAGGCTATTAACCAAGGTGGACTTACATCAGTAGCTGTCAGAGGAAAAGACTGTGCAGTAATTGTCACACAGA
AGAAAGTACCTGACAAATTACTGGATTCTAGCACAGTGACTCACTTGTTCAAGATAACTGAAAACATTGGCTGTGTGATG
ACTGGAATGACAGCTGACAGCAGATCCCAAGTACAGAGGGCACGCTATGAGGCAGCTAATTGGAAATACAAATATGGCTA
TGAGATTCCTGTGGACATGCTATGTAAAAGAATTGCTGATATTTCTCAAGTCTACACACAGAATGCTGAAATGAGGCCAC
TTGGTTGTTGTATGATTTTAATTGGAATAGATGAAGAACAAGGCCCTCAGGTGTATAAGTGTGATCCTGCAGGCTACTAC
TGTGGATTTAAAGCCACTGCAGCAGGAGTTAAACAAACAGAGTCAACTAGCTTCCTTGAAAAAAAAGTGAAGAAGAAATT
TGATTGGACATTTGAACAGACAGTGGAAACTGCGATTACATGCTTGTCAACTGTTCTGTCAATCGACTTCAAACCTTCAG
AAATAGAAGTTGGAGTAGTTACAGTGGAAAATCCTAAATTCAGGATTCTTACAGAAGCAGAGATTGACGCTCATCTTGTT
GCTCTAGCAGAGAGAGAC
>fukomys_damarensis
ATGTCCCGAGGTTCCAGCGCTGGGTTTGACCGCCACATTACCATTTTTTCGCCCGAGGGTCGGCTCTACCAAGTAGAATA
TGCTTTTAAGGCTATTAACCAGGGTGGCCTTACCTCAGTAGCTGTCAGGGGAAAAGACTGTGCAGTAATTGTCACACAGA
AGAAAGTTCCTGATAAATTACTGGATTCCAGTACAGTGACTCACTTATTCAAGATAACAGAAAACATTGGCTGTGTGATG
ACTGGAATGACAGCTGACAGCAGATCCCAAGTACAGAGGGCACGCTATGAGGCAGCTAATTGGAAATACAAGTATGGCTA
TGAGATTCCTGTGGACATGCTATGTAAAAGAATTGCTGATATTTCTCAAGTTTACACACAGAATGCTGAAATGAGGCCAC
TTGGTTGTTGTATGATTTTAATTGGTATCGATGAAGAACAAGGCCCTCAGGTGTACAAGTGTGACCCTGCAGGTTACTAC
TGTGGGTTTAAAGCCACTGCAGCAGGTGTGAAACAAACTGAGTCAACCAGCTTCCTTGAAAAAAAAGTGAAGAAGAAATT
TGATTGGACATTTGAACAGACAGTGGAAACTGCAATTACTTGCCTGTCTACTGTTCTTTCAATTGATTTCAAACCTTCAG
AAATAGAAGTTGGAGTAGTTACAGTTGAAAATCCTAAATTCAGGATTCTTACAGAAGCAGAGATTGATGCTCACCTTGTT
GCTCTAGCAGAGAGAGAC
>meriones_unguiculatus
ATGTCCCGTGGTTCCAGCGCCGGTTTTGACCGTCACATTACTATTTTCTCTCCCGAGGGCCGACTCTACCAAGTTGAATA
TGCTTTCAAGGCTATTAACCAGGGTGGACTTACATCTGTAGCTGTAAGAGGAAAGGACTGCGCAGTCATTGTCACACAGA
AGAAAGTACCCGACAAATTACTGGATTCCAGCACAGTAACTCACTTGTTCAAGATAACTGAAAACATTGGCTGTGTGATG
ACTGGAATGACAGCTGACAGCAGATCCCAGGTACAGAGGGCACGCTATGAGGCAGCTAATTGGAAATACAAATATGGCTA
TGAGATTCCTGTGGACATGCTATGTAAAAGGATCGCTGATATTTCTCAAGTCTACACACAGAATGCTGAAATGAGGCCGC
TTGGTTGTTGTATGATTTTAATTGGTATAGATGAAGAACAAGGCCCTCAAGTGTACAAGTGTGACCCTGCAGGCTACTAC
TGTGGCTTCAAAGCCACGGCAGCAGGAGTTAAACAAACAGAATCAACCAGCTTCCTTGAAAAAAAAGTGAAGAAGAAATT
TGATTGGACATTTGAACAAACAGTGGAAACTGCAATTACATGCCTGTCTACTGTTCTATCGATTGATTTCAAACCTTCAG
AAATAGAAGTTGGAGTAGTTACAGTTGAAAACCCTAAATTCAGGGTTCTTACAGAAGCTGAGATTGACGCGCACCTTGTA
GCTCTAGCAGAGAGAGAC
>homo_sapiens
ATGTCCCGTGGTTCCAGCGCCGGTTTTGACCGCCACATTACCATTTTTTCACCCGAGGGTCGGCTCTACCAAGTAGAATA
TGCTTTTAAGGCTATTAACCAGGGTGGCCTTACATCAGTAGCTGTCAGAGGGAAAGACTGTGCAGTAATTGTCACACAGA
AGAAAGTACCTGACAAATTATTGGATTCCAGCACAGTGACTCACTTATTCAAGATAACTGAAAACATTGGTTGTGTGATG
ACCGGAATGACAGCTGACAGCAGATCCCAGGTACAGAGGGCACGCTATGAGGCAGCTAACTGGAAATACAAGTATGGCTA
TGAGATTCCTGTGGACATGCTGTGTAAAAGAATTGCCGATATTTCTCAGGTCTACACACAGAATGCTGAAATGAGGCCTC
TTGGTTGTTGGATGATTTTAATTGGTATAGATGAAGAGCAAGGCCCTCAGGTATATAAGTGTGATCCTGCAGGTTACTAC
TGTGGGTTTAAAGCCACTGCAGCGGGAGTTAAACAAACTGAGTCAACCAGCTTCCTTGAAAAAAAAGTGAAGAAGAAATT
TGATTGGACATTTGAACAGACAGTGGAAACTGCAATTACATGCCTGTCTACTGTTCTATCAATTGATTTCAAACCTTCAG
AAATAGAAGTTGGAGTAGTGACAGTTGAAAATCCTAAATTCAGGATTCTTACAGAAGCAGAGATTGATGCTCACCTTGTT
GCTCTAGCAGAGAGAGAC
>mus_musculus
ATGTCCCGGGGTTCCAGCGCCGGTTTTGACCGTCACATTACTATCTTCTCTCCCGAGGGCCGACTCTACCAAGTAGAATA
TGCTTTTAAGGCTATTAACCAGGGTGGACTTACATCTGTTGCTGTCAGAGGAAAGGACTGTGCAGTTATTGTCACACAGA
AGAAAGTACCCGACAAACTACTGGATTCCAGCACAGTGACTCACTTGTTCAAGATAACGGAAAGCATTGGCTGTGTGATG
ACAGGAATGACAGCTGACAGCAGATCCCAGGTACAGAGGGCACGCTATGAGGCAGCTAATTGGAAATACAAGTATGGCTA
TGAAATTCCTGTGGACATGCTGTGCAAAAGAATTGCTGATATTTCTCAAGTCTACACACAGAACGCTGAAATGAGGCCAC
TCGGTTGTTGTATGATTTTAATCGGTATCGATGAAGAGCAAGGCCCTCAAGTGTACAAGTGTGATCCTGCAGGTTACTAC
TGTGGCTTTAAAGCCACGGCGGCAGGAGTTAAACAAACAGAGTCAACCAGCTTCCTTGAAAAGAAAGTGAAGAAGAAATT
TGATTGGACATTTGAACAGACAGTGGAAACTGCAATTACATGCCTGTCTACTGTTCTGTCGATTGACTTCAAACCTTCAG
AAATAGAAGTTGGAGTAGTTACAGTTGAAAATCCTAAATTCAGGATTCTTACTGAAGCAGAGATTGACGCTCACCTTGTT
GCTCTAGCAGAGAGAGAC
>ictidomys_tridecemlineatus
ATGTCCCGTGGTTCCAGCGCTGGTTTTGACCGCCACATTACCATTTTTTCGCCCGAGGGCCGGCTTTACCAAGTAGAATA
TGCTTTTAAGGCTATAAACCAGGGTGGTCTTACATCAGTAGCTGTCAGAGGGAAAGACTGTGCAGTAATTGTCACACAGA
AGAAAGTACCTGACAAATTATTGGATTCCAGCACAGTGACTCACTTATTCAAGATAACTGAAAACATTGGCTGTGTGATG
ACTGGAATGACAGCTGACAGCAGATCCCAGGTACAAAGGGCACGCTATGAAGCAGCTAATTGGAAATACAAGTATGGCTA
TGAGATTCCTGTGGACATGCTGTGTAAAAGAATTGCTGATATTTCTCAGGTCTACACACAGAATGCTGAAATGAGGCCAC
TTGGTTGTTAC---------------------------------------------------------------------
--------------------------------------------------------------------------------
--------------------------------------------------------------------------------
--------------------------------------------------------------------------------
------------------
