# Supplementary material for: Divergent genes in gerbils: prevalence, relation to GC-biased substitution, and phenotypic relevance
Source: BMC Evol Biol. 2020 Oct 19;20:134. doi: 10.1186/s12862-020-01696-3 (PMC7574485; doi:10.1186/s12862-020-01696-3)
Supplement: Supplementary file 3 — Additional file 3 Supplementary Data. DNA alignments for 10,554 1-to-1 orthologues used in analysis. Each alignment file is named using its orthogroup ID. [file 12862_2020_1696_MOESM3_ESM.zip › Additional_File_3/masked_alignments/OG0001191.fa]

>cavia_porcellus
ATGGCGGACTTCGATACCTACGACGATCGGGCCTACAGCAGCTTCGGCGGCGGCAGAGGGTCCCGCGGCAGTGCTGGTGG
CCATGGTTCCCGCAGCCAGAAGGAGCTGCCTACAGAGCCCCCCTACACAGCTTATGTAGGAAACCTCCCTTTTAATACAG
TTCAGGGCGACATAGACGCTATCTTTAAGGATCTCAGCATAAGGAGCGTACGGCTAGTCAGAGACAAAGACACAGACAAG
TTTAAAGGATTCTGCTATGTAGAATTCGATGAGGTAGACTCCCTGAAGGAAGCCCTGACCTACGATGGTGCACTGTTGGG
TGATCGGTCACTTCGTGTGGACATTGCAGAAGGCAGAAAACAAGATAAAGGTGGCTTTGGATTCAGGAAAGGCGGACCAG
ATGACAGAGGAATGGGTAGCTCTCGAGAATGTAAAGGTGGCTGG---------GATGACTTCAATTCC---AGTTACAGG
GATGACTTCCTAGGAGGCCGAGGAGGGAGTCGCCCAGGGGACAGGCGAGCAGGCCCTCCCATGGGGAGTCGCTTCCGAGA
TGGCCCCCCGCTGCGCGGCTCCAACATGGATTTCCGAGAACCCACAGAAGAGGAAAGAGCACAGAGGCCACGGCTCCAGC
TCAAACCTCGGACAGTGGCAACGCCCCTCAACCAAGTAGCCAACCCCAACTCCGCCATCTTCGGGGGCGCCAGGCCCAGA
GAGGAAGTTGTGAACAAGGAGCAAGAA
>chinchilla_lanigera
ATGCCTTGCTTTGGG------AATGACTCAAACAAAGGCCTGTTTTGG------------TCCCGTGGCAGTGCTGGTGG
CCATGGTTCCCGTAGCCAGAAGGAGCTGCCCACAGAGCCCCCCTACACAGCCTATGTAGGAAACCTCCCTTTTAATACAG
TTCAGGGTGACATAGACGCTATCTTTAAGGATCTCAGCATAAGAAGCGTACGGCTAGTCAGAGACAAAGACACAGACAAG
TTCAAAGGGTTCTGCTATGTAGAATTCGATGAGGTCGACTCCCTGAAGGAAGCGCTGACCTACGACGGTGCACTGTTGGG
TGATCGGTCACTTCGTGTGGACATTGCAGAAGGCAGAAAACAAGATAAAGGTGGCTTTGGATTCAGGAAAGGCGGACCAG
ATGACAGAGGAATGGGTGGCTCTCGAGAATCTAGAGGTGGCTGGGAGTCCCGGGATGACTTCAATTCT---GGTTACAGG
GATGACTTCCTAGGAGGCCGAGGAGGCAGTCGCCCAGGGGACCGGCGAGCAGGCCCTCCCATGGGCAGCCGCTTCCGAGA
CGGCCCCCCGCTGCGCGGCTCCAACATGGACTTCCGGGAACCCACAGAAGAGGAAAGAGCACAGAGACCACGGCTCCAGC
TCAAACCTCGGACAGTGGCAACGCCCCTCAACCAAGTAGCCAACCCCAACTCCGCCATCTTCGGGGGAGCCAGGCCCAGA
GAGGAAGTCGTGAACAAGGAGCAGGAA
>ictidomys_tridecemlineatus
------------------------------------------------------------TCCCGCGGCAGTTCTGGTGG
CCATGGTTCCCGTAGCCAGAAGGAGCTGCCCACAGAGCCCCCCTACACAGCCTATGTAGGAAATCTACCTTTTAATACAG
TTCAGGGCGACATAGATGCTATCTTCAAGGATCTCAGCATAAGGAGTGTACGGCTAGTCAGAGACAAAGACACAGACAAA
TTTAAAGGATTCTGCTATGTAGAATTCGATGAAGTGGACTCTCTGAAGGAAGCCCTCACGTACGACGGCGCACTGTTGGG
TGATCGGTCACTTCGTGTGGACATTGCAGAAGGCAGAAAACAAGATAAAGGTGGCTTTGGATTCAGGAAAGGTGGACCAG
ATGACAGAGGAATGGGTGGCTCTCGAGAATCTAGAGGTGGCTGGGATTCCCGGGATGACTTCAATTCC---GGCTTCAGG
GATGACTTCTTAGGAAGCAGGGGAGGCAGTCGCCCCGGTGACCGGCGAGCTGGTCCTCCGATGGGAAGCCGCTTCAGAGA
TGGCCCTCCCCTCCGTGGATCCAACATGGACTTCAGAGAACCAACAGAAGAGGAAAGAGCACAGAGACCGAGACTCCAGC
TCAAACCTCGGACAGTGGCAACGCCCCTCAATCAAGTAGCCAATCCCAACTCCGCCATCTTCGGGGGAGCCAGGCCCAGA
GAGGAAGTCGTTCACAAGGAGCAAGAA
>homo_sapiens
ATGGCGGACTTCGACACCTACGACGATCGGGCCTACAGCAGCTTCGGCGGCGGCAGAGGGTCCCGCGGCAGTGCTGGTGG
CCATGGTTCCCGTAGCCAGAAGGAGTTGCCCACAGAGCCCCCCTACACAGCATACGTAGGAAATCTACCTTTCAATACGG
TTCAGGGCGACATAGATGCTATCTTTAAGGATCTCAGCATAAGGAGTGTACGGCTAGTCAGAGACAAAGACACAGATAAA
TTTAAAGGATTCTGCTATGTAGAATTCGATGAAGTGGATTCCCTTAAGGAAGCCTTGACATACGATGGTGCACTGTTGGG
CGATCGGTCACTTCGTGTGGACATTGCAGAAGGCAGAAAACAAGATAAAGGTGGCTTTGGATTCAGAAAAGGTGGACCAG
ATGACAGAGGAATGGGTAGCTCTCGAGAATCTAGAGGTGGATGGGATTCCCGGGATGACTTCAATTCT---GGCTTCAGG
GATGACTTCTTAGGGGGCAGGGGAGGTAGTCGCCCAGGCGACCGGCGAACAGGCCCCCCCATGGGCAGCCGCTTCAGAGA
TGGCCCTCCCCTCCGTGGATCCAACATGGATTTCAGAGAACCCACAGAAGAGGAAAGAGCACAGAGACCACGACTCCAGC
TTAAACCTCGAACAGTCGCGACGCCCCTCAATCAAGTAGCCAATCCCAACTCTGCTATCTTCGGGGGTGCCAGGCCTAGA
GAGGAAGTCGTTCAAAAGGAGCAAGAA
>meriones_unguiculatus
ATGGCGGACTTCGATACCTACGACGATCGGGCCTACAGCAGCTTCGGCGGCGGTAGAGGGTCCCGCGGCAGTGCTGGTGG
CCATGGGTCCCGAAGCCAGAAGGAGCTGCCCACAGAGCCCCCCTACACAGCTTACGTAGGAAATCTCCCATTTAACACAG
TTCAGGGTGACATAGATGCTATCTTTAAGGATCTCAGCATAAGGAGTGTGCGGCTAGTCAGAGACAAAGACACGGACAAA
TTTAAAGGGTTCTGCTACGTAGAATTTGATGAGGTGGATTCCCTGAAGGAGGCTCTGACTTACGATGGTGCACTCTTGGG
TGACCGATCACTTCGTGTGGACATTGCAGAAGGCAGAAAACAAGATAAAGGTGGCTTTGGATTCAGGAAAGGCGGACCCG
ATGACAGAGGAATGGGTGGCTCTCGAGAATCTAGAGGAGGATGGGATTCCCGGGATGACTTCAATTCT---GGCTACAGG
GATGACTTCTTAGGGGGTAGGGGGGGCAGTCGCCCTGGGGACCGGCGAGCAGGACCTCCAATGGGGAGTCGCTTCCGAGA
TGGCCCTCCCCTGCGCGGCTCCAACATGGACTTCAGAGAACCCACAGAAGAGGAACGAGCACAGAGACCACGGCTGCAGC
TTAAACCTCGGACAGTGGCAACACCCCTCAACCAAGTAGCCAACCCCAACTCAGCCATCTTTGGGGGAGCCAGGCCCAGA
GAGGAAGTGGTTCAGAAGGAGCAAGAA
>mus_musculus
ATGGCGGACTTCGATACCTACGACGATCGGGCCTACAGCAGCTTCGGCGGCGGTAGAGGGTCCCGAGGCAGTGCTGGTGG
CCATGGGTCCCGGAGCCAGAAGGAGCTACCCACAGAGCCCCCCTACACAGCTTACGTAGGAAATCTCCCTTTTAACACAG
TTCAGGGTGACATAGATGCTATCTTTAAGGATCTCAGCATACGGAGTGTGCGGCTAGTCAGAGACAAAGACACAGACAAA
TTTAAAGGGTTCTGCTATGTAGAATTTGATGAGGTGGATTCCCTGAAGGAGGCTCTGACTTATGACGGTGCACTCTTGGG
TGACCGGTCACTTCGTGTGGACATTGCAGAAGGCAGAAAACAAGATAAAGGTGGCTTTGGATTCAGGAAAGGTGGACCTG
ATGACAGAGGAATGGGTGGCTCTCGAGAATCTAGAGGTGGATGGGATTCCCGGGATGACTTCAACTCT---GGCTACAGG
GATGACTTCTTAGGGGGTAGGGGGGGCAGTCGCCCTGGGGACCGGCGAGCAGGCCCTCCAATGGGGAGTCGCTTTCGAGA
TGGCCCTCCTCTGCGTGGCTCCAACATGGACTTCAGAGAACCCACAGAAGAGGAACGAGCACAGAGACCTCGGCTGCAGC
TTAAACCTCGGACAGTGGCAACGCCCCTCAATCAAGTAGCCAACCCCAACTCAGCCATCTTTGGGGGAGCCAGGCCCAGA
GAGGAAGTGGTTCAGAAGGAGCAAGAA
>nannospalax_galili
ATGGCGGACTTCGATGCATACGACGATCGGGCCTACAGCAGCTTCGGCGGCGGTAGAGGGTCCCGAGGCAGTGCTGGTGG
CCATGGTTCCCGAAGCCAGAAGGAGCTGCCCACAGAGCCCCCCTACACAGCTTATGTAGGAAATCTCCCTTTTAATACAG
TTCAGGGTGACATAGATGCTATCTTCAAGGATCTCAGCATACGGAGTGTGCGGCTAGTCAGAGACAAAGACACCGACAAA
TTTAAAGGGTTCTGCTATGTAGAATTCGATGAGGTGGATTCCCTAAAGGAGGCTCTGACATATGATGGCGCGCTCTTAGG
TGACCGGCCACTTCGTGTGGACATTGCAGAAGGCAGAAAACAAGATAAAGGTGGCTTTGGATTCAGGAAAGGCGGACCTG
ATGACAGAGGAATGGGTGGCTCTCGAGAGTCTAGAGGTGGATGGGATTCCCGAGATGACTTCAACTCT---GGCTACAGG
GATGACTTCTTAGGGGGCAGGGGAGGTAGTCGCCCTGGTGACCGGCGAGCAGGCCCTCCCATGGGGAGTCGCTTTCGAGA
TGGCCCTCCCCTGCGTGGCTCCAACATGGACTTCAGAGAACCCACAGAAGAGGAACGAGCACAGAGGCCAAGGCTGCAGC
TTAAACCTCGGACAGTGGCCACGCCCCTCAACCAAGTAGCCAACCCAAACTCCGCCATCTTTGGGGGAGCGAGGCCCCGA
GAGGAAGTGGTTCAGAAGGAGCAAGAA
>rattus_norvegicus
ATGGCGGACTTCGATACCTACGACGATCGGGCCTACAGCAGCTTCGGCGGCGGTAGAGGGTCCCGCGGCAGTGCTGGTGG
CCATGGGTCCCGAAGCCAGAAGGAGCTACCCACAGAGCCCCCCTACACAGCTTACGTAGGAAATCTCCCTTTTAACACAG
TTCAGGGTGACATAGATGCTATCTTTAAGGATCTCAGCATACGGAGTGTGCGGCTAGTCAGAGACAAAGACACAGACAAA
TTTAAAGGGTTCTGCTATGTAGAATTTGATGAGGTGGATTCCCTGAAGGAGGCTCTGACCTACGACGGTGCACTCTTGGG
TGACCGGTCACTTCGTGTGGACATTGCAGAAGGCAGAAAACAAGACAAAGGTGGCTTTGGGTTCAGGAAAGGCGGACCTG
ATGACAGAGGAATGGGTGGCTCTCGAGAACCGAGAGGTGGATGGGATTCCCGGGATGACTTCAGCTCT---GGCTACAGG
GATGACTTCTTAGGGGGTAGGGGGGGCAGTCGCCCTGGGGACCGGCGAGCAGGCCCTCCAATGGGGAGTCGCTTTCGAGA
TGGCCCTCCTCTGCGTGGCTCCAACATGGACTTCAGAGAACCCACAGAAGAGGAACGAGCACAGAGACCGCGGCTGCAGC
TTAAACCTCGGACAGTGGCAACACCCCTCAATCAAGTAGCCAACCCCAACTCAGCCATCTTCGGGGGAGCCAGGCCCAGA
GAGGAAGTGGTTCAGAAGGAGCAAGAA
>psammomys_obesus
ATGGCGGACTTCGATACCTACGACGATCGGGCCTACAGCAGCTTCGGCGGCGGTAGAGGGTCCCGCGGCAGTGCTGGTGG
CCATGGGTCCCGAAGCCAGAAGGAGCTGCCCACAGAGCCCCCCTACACAGCTTACGTAGGAAATCTCCCTTTTAACACAG
TTCAGGGTGACATAGATGCTATCTTTAAGGATCTCAGCATAAGGAGTGTGCGGCTAGTCAGAGACAAAGACACGGACAAA
TTTAAAGGGTTCTGCTACGTAGAATTTGATGAGGTGGATTCCCTGAAGGAGGCTCTGACTTACGACGGTGCACTCTTGGG
TGACCGATCACTTCGCGTGGACATTGCAGAAGGCAGAAAACAAGATAAAGGTGGCTTTGGATTCAGGAAAGGCGGACCCG
ATGACAGA---------------------------------------------------------------GGCTACAGG
GATGACTTCTTAGGGGGTAGGGGGGGCAGTCGCCCTGGGGACCGGCGAGCAGGACCTCCAATGGGGAGTCGCTTCCGAGA
TGGCCCTCCCCTGCGCGGCTCCAACATGGACTTCAGAGAACCCACAGAAGAGGAACGAGCACAGAGACCACGGCTGCAGC
TTAAACCTCGGACAGTGGCAACACCCCTCAACCAAGTAGCCAACCCCAACTCAGCCATCTTTGGGGGAGCCAGGCCCAGA
GAGGAAGTGGTTCAGAAGGAGCAAGAA
>dipodomys_ordii
---------------------------------------------------GCCCTTGAGTCCCGCGGCAGTGCTGGTGG
CCATGGCTCCCGCAGCCAGAAGGAGCTGCCTACAGAGCCCCCCTACACAGCCTACGTAGGAAATCTACCTTTTAACACGG
TTCAGGGCGACATAGACGCCATCTTTAAGGACCTCAGCATAAGGAGTGTGCGGCTAGTCAGAGACAAAGACACAGACAAA
TTTAAAGGATTCTGCTATGTAGAATTCGACGAGGTGGATTCGCTGAAGGAAGCCCTGACATACGACGGTGCGCTGTTGGG
CGATCGGTCACTGCGTGTGGACATTGCAGAAGGCAGAAAGCAAGACAAAGGTGGCTTCGGATTCAGGAAAGGCGGCCCTG
ATGACAGAGGTGATTGCTTCTCTTACGAAGTCCCTGGC---TGGACCGTGAAA------------CCTCCAGGCTTCCGG
GATGATTTCCTCGGAGGACGGGGTGGCAGCCGCCCCGGGGACCGGAGGGCGGGCCCTCCCATGGGGAGTCGCTTCCGGGA
TGGCCCTCCCCTGCGTGGATCCAACATGGACTTCAGAGAGCCCACGGAAGAGGAAAGAGCACAGAGGCCTCGGCTCCAGC
TTAAACCCCGGACAGTGGCGACGCCCCTCAACCAAGTAGCCAACCCCAACTCTGCCATCTTCGGGGGGGCCCGGCCCAGA
GAGGAAGTCGTCCAGAAGGGGCAGGAA
>jaculus_jaculus
---GCGGACTTCGACACCTACGGCGATCCGGCCTACAGCAGCCTCGGCGGCGGGAGAGGGTCCCGAGGCAGCGCAGGTAG
CCATGGTTCCCGGAGCCAAAAGGAGCAGCCCACAGAGCCCCTACAC----------------------------------
--------AACATCGATGCTGTCTTCAGGGATCTCAGCATACGGAGTGTACAG---------------------------
---------TTCTGCTATGTAGAATTTGATGAGGTGCATTCCCGGAAGGAGGCCCTGACATACGATGGTGCACTCTTGGG
TGACCGGTCACTTCGAGTGGACATTGCGGAAGGCAGAAAACAAGATAAAGGCGGCTTTGGCTTCAGGAAAGGTGGGCCTG
ATGACAGAGGAATGGGTGGCTCTCGAGAATCTAGAGGTGGATGGGATTCCCGCGATGACTTCAGTTCC---GGCTACCGG
GATGACTTCTTAGGAGGCAGGGGTGGCAGTCGCCCTGGGGACCGGCAAGCGGGCCCTCCGATGGGCAGTCGCTTCCGAGA
TGGCCCTCCCATGCGTGGTTCCGACATGGACTTCAGAGAACCCACAGAAGAGGAGCGA---------------------C
TTAAACCTCGGACAGTGGCCACACCCCTCCACCAAGTAGCCAACCCCAACTCC---------------------------
---GAAGTGGTTCAGAAGGAGCAAGAA
