# Supplementary material for: Divergent genes in gerbils: prevalence, relation to GC-biased substitution, and phenotypic relevance
Source: BMC Evol Biol. 2020 Oct 19;20:134. doi: 10.1186/s12862-020-01696-3 (PMC7574485; doi:10.1186/s12862-020-01696-3)
Supplement: Supplementary file 3 — Additional file 3 Supplementary Data. DNA alignments for 10,554 1-to-1 orthologues used in analysis. Each alignment file is named using its orthogroup ID. [file 12862_2020_1696_MOESM3_ESM.zip › Additional_File_3/masked_alignments/OG0001194.fa]

>jaculus_jaculus
ATG---CTGATGATCCCCATAATGTTTCTTCCCTCA---------------GCTCTGTTACTCCGAACCCCCGTGGTCAG
ACCTGTATTTGTCTCAGCATTTCTCCAGGACCAGCGGACTCCAGGATGGTGTGGAGCACAGAACATTCACCTATCACCAA
GCTGTCACTCTGGTTCCAAGGCTGCGTCACTCCACTGGACTAGCGAGCGGGTTGTCAGTGTTTTGCTTTTGGGCCTGCTG
CCAGCTGCCTATGTGAATCCTTGCTCTGCGGTGGACTACTCCCTGGCTGCAGCCCTCTCTCTTCATAGTCACTGGGGCCT
TGGACAAGTTGTTACTGACTACGTTCACGGGGAAGCATTGCAGAAAACTGCCAAAGCAGGCCTTTTGGCACTCTCAGCTT
TAACCTTTGCTGGGCTTTGTTATTTCAACTATCATGATGTGGGCATCTGCAAAGCTGTCGCCATGCTGTGGAAGCTC
>cavia_porcellus
ATGGCGACTCTCTTGAGGCTCAGTGTACTCTGCGGTGCCCAGGGATCCCGAGGTCTGTTCCTTCGAACTCCGGTGGTCAA
GCCTGCTCCTGTCCCAGCGCTTCTCCAAGACCGACTTTCCCCGGGCTGGTGTGGAGTGCAGCACCTTCACCTGTCCCCGC
GCCGGCTCTCTGGTTCCAAGGCTGCGTCTCTCCACTGGACCAGTGAGAGAGTGGTCAGTGTTTTGCTTTTCGGCCTGCTT
CCCGCTGCATATTTGAACCCTTGCTCTGCAGTGGACTATTCCTTGGCTGCAGCCCTCACTCTCCATGGTCACTGGGGTCT
TGGACAAGTGGTTACTGACTACATTCATGGAGCTGCACCTCAGAAAGCTGCCAAGGCAGGTCTTCTGGCCCTCTCGGCTT
TAACCTTTGCTGGGCTCTGTTATTTCAACTACCATGACGTGGGCATATGCAGAGCCGTTGCCATGCTCTGGAAGCTC
>chinchilla_lanigera
ATGGCGACTATCTCGAGGCTGAGTGTCCTCTGCGGTGCCCAGGGATCGCGAGGTCTGTTTCTTCGGACTTCGGTGGTCAA
GCCTGCTCATGTCTCAGCGTTTCTCCAAGACCGACTCGCCCCAGGGTGGTGTGGGACACAGCACTTCCACCTGTCACCGA
GCCGCCACTCTGGTTCCAAGGCCGCCTCTCTGCACTGGACGAGTGAGAGAGTAGTCAGTGTTTTCCTCCTGGGCCTGCTT
CCGGCCGCATATTTGAACCCGTGCTCTGCAGTGGACTACTCCTTGGCTGCAGCCCTCACTCTCCACAGTCACTGGGGTCT
TGGCCAGGTTGTCACTGACTATGTTCATGGAGATGCATCGCAGAAGGCTGCCAAGGCGGGCCTTTTGGCACTCTCGGCTT
TAACCTTTGCTGGGCTTTGTTATTTCAACTATCATGATGTGGGCATATGCAAAGCTGTCGCCATGCTGTGGAAGCTC
>fukomys_damarensis
ATGGCGGCTATCCTGAGGCTGAGTGTCCTCTGCGGTGCCCAAGGATCCCGAGGTCTGTTCCTTCGAACTCCAGTGGTCAA
ACCTGCTCATGTCTCAGCATTTCTCCAAGACCGACTTTCTCCAGGGTGGTATGGAACACAGCACATTCACCTGACACCAA
GCCGTCATTCTGGTTCTAAGGCTGCATCTCTCCACTGGACTAGTGAAAGGATAGTCAGTGTTTTGCTCCTGGGCCTGCTT
CCAGCTGCATATTTGAATCCTTGCTCTGCAGTGGACTACTCCCTGGCTGCAGCTCTCGCCCTCCACAGCCACTGGGGTCT
TGGACAAGTTGTTACTGACTATGTTCATGGGGATGGATCACAGAAGGCTGCCAAGGCAGGCCTTTTGGCACTCTCAGCTT
TAACCTTTGCTGGGCTTTGTTATTTCAACTATCATGATGTGGGTATATGCAAAGCTGTTGCCATGCTGTGGAAGCTC
>homo_sapiens
ATGGCGGTTCTCTGGAGGCTGAGTGCCGTTTGCGGTGCCCTAGGAGGCCGAGCTCTGTTGCTTCGAACTCCAGTGGTCAG
ACCTGCTCATATCTCAGCATTTCTTCAGGACCGACCTATCCCAGAATGGTGTGGAGTGCAGCACATACACTTGTCACCGA
GCCACCATTCTGGCTCCAAGGCTGCATCTCTCCACTGGACTAGCGAGAGGGTTGTCAGTGTTTTGCTCCTGGGTCTGCTT
CCGGCTGCTTATTTGAATCCTTGCTCTGCGATGGACTATTCCCTGGCTGCAGCCCTCACTCTTCATGGTCACTGGGGCCT
TGGACAAGTTGTTACTGACTATGTTCATGGGGATGCCTTGCAGAAAGCTGCCAAGGCAGGGCTTTTGGCACTTTCAGCTT
TAACCTTTGCTGGGCTTTGCTATTTCAACTATCACGATGTGGGCATCTGCAAAGCTGTTGCCATGCTGTGGAAGCTC
>mus_musculus
ATGGCGGTTCTCTTAAAGCTGGGCGTTCTCTGCAGTGGCCAAGGAGCTCGAGCTCTCCTACTCCGAAGCCGGGTGGTCAG
ACCCGCTTATGTGTCAGCATTTCTCCAGGACCAGCCTACCCAAGGACGGTGTGGTACCCAGCACATTCACCTGTCACCAA
GCCACCACTCTGGTTCCAAGGCTGCATCTCTCCACTGGACCAGTGAGAGGGTTGTCAGTGTTCTGCTCTTGGGGCTGATC
CCTGCTGGGTACTTGAATCCCTGCTCTGTGGTGGACTACTCTCTGGCTGCAGCCCTCACCCTGCACAGTCACTGGGGCCT
TGGACAAGTGGTTACCGACTACGTTCATGGGGACACCCTGCCGAAGGCTGCCAGGGCAGGCCTCTTGGCACTCTCAGCTT
TGACCTTTGCTGGGCTTTGCTACTTCAATTACCACGATGTCGGCATCTGCAGAGCGGTTGCCATGCTGTGGAAGCTC
>rattus_norvegicus
ATGGCGGTTCTCTTAAAGCTGGGCGTTCTCTGCAGTGGCCAAGGAGCTCGAGCTCTGTCACTCCGAAGCCGGGCGGTCAG
ACCTGCTTTTGTGTCCGCATTTCTCCAGGACCAGCCTACCCCAGGATGGCGTGGCACCCAGCACATCCACCTGTCACCAA
GCCACCAGTCTGGTTCCAAGGCCGCATCTCTCCACTGGACCAGTGAGAGGGTTGTCAGTGTTTTGCTCTTGGGCCTGATT
CCAGCTGGGTACTTGAATCCCTGCTCTGTGGTGGACTACTCTCTGGCTGCAGCCCTCACCCTGCACAGTCACTGGGGCAT
TGGACAAGTGGTTACTGACTACGTTCATGGGGACGCACTGCAGAAGGCTACCAAGGCAGGCCTCTTGGCAGTCTCAGCTT
TGACCTTTGCTGGGCTTTGCTACTTCAATTACCACGATGTAGGCATCTGCAGAGCGGTTGCCATGCTGTGGAAGCTC
>meriones_unguiculatus
ATGGCGGTTCTCTTGAAGCTGGGTGCCCTCTGCAGTGGCCAAGGAGGTCGAGCTCTGTTACTCCGAAGCCGGGTGGTCAG
ACCTGCTTATGTCTCTGCATTTCTCCAGGACCAGCCTACCCCAGGATGGTGTGGCACACAGCACATTCACCTATCACCAA
GCCACCACGCTGGTTCCAAAGCTGCAACTCTCCACTGGACCAGTGAGAGGGTTGTCAGTGCTTTGCTCTTGGGCCTGTTT
CCAGCTGGGTACTTGAATCCCTGCTCTGTGGTGGACTACTCGCTGGCCGCAACCCTCACCCTGCACAGTTACTGGGGCCT
TGGACAAGTGATCACTGACTACGTTCCTGGGAATACACTGCAGAAGGCTGCCAAGGCAGGCCTTGTGGCAGTTGCATCTT
TGACCTTTGCTGGGCTTTGCTATTTCAACTACCACGATGTAGGCATCTGCAGAGCAGTTGCCATGCTGTGGAAGCTC
>psammomys_obesus
ATGGCGGTTCTCTTGAAGCTGGGTGCCCTCTGCAGCGGCCAAGGAGGTCGAGCTCTGTTACTCCGAAGCCGGGTGGTCAG
ACATGCTTATGTCTCTGCATTTCTCCAGGACCAGCCTACCCCAGGATGGTGTGGCACACAGCGCATTCACCTATCACCAA
GCCACCACGCTGGTTCCAAAGCTGCAACTCTCCACTGGACCAGTGAGAGGGTTGTCAGTGTTTTGCTCTTGGGCCTGTTT
CCAGCTGGGTACTTGAATCCCTGCTCTGTGGTGGACTACTCGCTGGCCGCAACCCTCACCCTGCACAGTTACTGGGGCCT
TGGACAAGTGATCACTGACTACGTTCCTGGGAATACACTGCAGAAGGCTGCCAAGGCAGGCCTCGTGGCAGTTGCATCTT
TGACCTTTGCTGGGCTTTGTTATTTCAACTACCACGATGTAGGCATCTGCAGAGCAGTTGCCATGCTGTGGAAGCTC
>nannospalax_galili
ATGGCGGTGCTCCTACGGCTGGGCGTCCTCTGCGGTGGCCAAGGAGGCCGAGCTCTTTTACTCCGAAGTCCAGTGGTCAG
ACCTGCTTATGCCTCAGCATTTCTCCAGGACCAGCCCACCCCAGGATGGCGTGGCACACAACACATTCACCTGTCTCCAA
GCTGTCACTCTGGTTCCAAGCCTGCGAGTCTCCATTGGACTAGTGAGAGGGTTGTCAGTATTGTGCTCTTGAGCCTGTTT
CCAGCTGGGTATTTGAATCCTTGCTCTGCGGTGGACTACTCCCTGGCTGCAGCCCTCTCTCTCCATAGCTACTGGGGCAT
TGGACAAGTGATTACTGACTATGTTCATGGGGACACATTGCCGAAAGCTGCCAAGGCAGCCCTCCTGGCTGTCTCAGCCT
TAACCTTCGCTGGGCTTTGTTACTTCAACTATCATGACGTAGGCCTCTGCAGAGCTGTTGCCATGCTGTGGGAGCTC
>dipodomys_ordii
ATGGCGTCTCTGTTGAGGCTGAGCGTCCTCTGCGGAGCCCGAGGAGGCCGAGCTCTGTTCCTCCAAATCCCAGTGGTTAG
ACCTGCTTATGTCTCAGCATTTCTCCAGGATTCTCCTACTCCAGGATGCTGTGGAACAAAGCACATTCACCTGTCACCAA
GCCGACATGCTGGTTCCACAGCTGCATCTCTCCATTGGACTGGTGAGAGGGTTCTTGCTGTTGGCCTCTTGGGCCTGCTT
CCAGCTGCATATTTGAATCCTTGCTCTGCGATGGACTACTCTCTGGCTGCAGCCCTCACACTCCATAGTTACTGGGGCCT
TGGACAAGTTGTTACTGATTATGTACATGGGGATACGCTGCCGAAAGTTGCCAGGGTGGCCCTTGTGCTCTTCTCATCTG
TAACCTTTGCTGGCCTTTGTTACTTCAACTATCATGACGTGGGCATCTGCAAGGCTGTGGCCATGCTGTGGAAGCTC
