# Supplementary material for: Divergent genes in gerbils: prevalence, relation to GC-biased substitution, and phenotypic relevance
Source: BMC Evol Biol. 2020 Oct 19;20:134. doi: 10.1186/s12862-020-01696-3 (PMC7574485; doi:10.1186/s12862-020-01696-3)
Supplement: Supplementary file 3 — Additional file 3 Supplementary Data. DNA alignments for 10,554 1-to-1 orthologues used in analysis. Each alignment file is named using its orthogroup ID. [file 12862_2020_1696_MOESM3_ESM.zip › Additional_File_3/masked_alignments/OG0001209.fa]

>chinchilla_lanigera
ATGGCAGAGAAGTTCGAAAGTCTCATGAACATTCATGGTTTTGACCTGGGCTCTCGGTACATGGACTTAAAACCATTGGG
CTGCGGAGGCAACGGCTTGGTGTTTTCTGCTGTCGACAATGACTGTGACAAAAGAGTGGCCATCAAGAAGATTGTCCTCA
CCGATCCCCAGAGCGTCAAACACGCTCTCCGGGAAATCAAAATCATCCGCCGGCTCGACCACGACAACATAGTGAAGGTG
TTTGAGATCCTGGGCCCCAGCGGCAGCCGGCTGGCCGACGAGGTGGGCTCGCTCACGGAGCTGAGCAGCGTGTACATCGT
GCAGGAGTACATGGAGACGGACCTGGCCAACGTGCTGGAGCAGGGGCCCCTGCTGGAGGAGCACGCGCGGCTGCTCATGT
ACCAGCTGCTGCGCGGCCTCAAGTACATCCACTCGGCCAACGTTCTGCACAGGGACCTCAAGCCGGCCAACCTCCTCATC
AACACGGAAGACCTGGTGCTGAAGATCGGGGACTTCGGGCTCGCCCGCATCATGGACCCGCACTACTCCCACAAGGGTCA
TCTTTCGGAAGGACTGGTCACTAAATGGTACAGATCTCCACGTCTCTTGCTGTCCCCTAATAACTACACTAAAGCCATTG
ACATGTGGGCTGCGGGCTGCATCTTTGCCGAAATGCTGACTGGTAAAACCCTCTTTGCAGGTGCACATGAGCTAGAGCAG
ATGCAGCTGATCCTGGAGTCCATCCCTGTGGTGCACGAGGAGGACCGGCAGGAGCTGCTGAGCGTCATCCCCGTCTACAT
CCGGAGTGACATGACCGAGCCGCACCGGCCCTTGACACAGCTGCTGCCGGGAATCGGCCGAGAAGCCTTGGACTTCCTGG
AGCAGATCCTGACCTTCAGCCCCATGGACCGGCTGACGGCGGAGGAGGCCCTGTCCCACCCGTACATGAGCATGTACGCC
TTCCCCACCGACGAGCCCATCTCCAGCCACCCCTTCCACATCGAGGACGAAGTGGATGACATTCTGCTCATGGACGAAAC
TCACAGCCACATTTACAACTGGGAACGGTACCATGATTGTCAGTTTTCAGAGCACGATTGGCCCATACACAACAACTTTG
ACATTGATGAAGTTCAGCTGGACCCCAGAGCCCTGTCTGACGTCACTGATGAGGAAGAAGGGCAAGTGGACCCTCGGAAG
TACTTGGATGGAGACCGAGAGAAGTACCTGGAAGACCCTGCTTTTGATGCCAGCTACTCTGCCGAGCCTTGCTGGCAGTA
CCCGGACCACCATGAGAACAAGTACTGTGAGCTGGAGTGTGGCCACACTTGTAACTACAAAGCGCGGTCGTCGTCGTACT
TAGATAGCTTGGTCTGGAGGGAGAGCGAGGTGAACCATTACTATGAGCCCAAACTTATCATAGATCTTTCCAACTGGAAG
GAGCAAAGCAAGGAGAAGCCCGACAAGAAGGGCAAGTCCAAGTGCGAGAGGAATGGGTTAGTGAAGGCCCAGATAGCACT
GGAGGAGGCGTCCCAGCAGCTGGCGGAGAAGGAGCGGGGCAAGGGCCAGGGCTTTGATTTCGATTCCTTTATCGCAGGAA
CTATTCAGCTCAGTTCACAGCATGAGCCCGCCGATGTCGTGGACAAACTGAACGACCTGAATAGTTCTGTGTCCCAGCTA
GAGTTGAAGGGGCTACTCCCCAAGTCAGTGAGCCGGGAGAAGCAGGAGAAGGGCATGGCCAACCTGGCCCAGCTGGAGGC
GCTGTACCAGTCGTCCCGGGACGGCCCGTTTGGGGGAGGCGGGGAGGAGCGGTTCCTCATCGACCAGTTCTGCTGCGAGG
TGAGGAAGGACGAGCAGGTGGAGAAGGAGCACTCGTACACCAGTTACCTGGACAGGTTCTTCAGCAGGAGGGAGGATGCC
GACCTGCTAGACGCGGAGCCGGCTGAGGCTGGGAGCCGGGGGGAGCGGGGCGGCGGGGAGGGC-----------------
----TTTGTGCTGAGCAAGCAGCTTGAGTGCAGGGGCCTCGCGCAGCTGCACAGCCCCGCGGGGTCCCCCCGGAAGGCAG
TGCCGGCC------------------GGGAAGGCGTCCCCGCACGTGCCCCCACGGACCTACAGCCGCATCCTGAGACAT
CTGAAC
>dipodomys_ordii
ATGGCAGAGAAATTTGAAAGTCTCATGAACATTCATGGTTTTGATCTGGGCTCTAGGTATATGGACTTAAAACCATTGGG
TTGTGGAGGCAATGGCTTGGTTTTTTCTGCCGTAGACAATGACTGTGACAAAAGGGTAGCCATCAAGAAGATCGTCCTTA
CTGACCCCCAGAGTGTCAAGCACGCCCTCCGTGAAATAAAAATTATTCGAAGACTTGACCATGACAACATTGTGAAAGTG
TTTGAAATTCTTGGTCCCAGTGGAAGCCACTTAGCCGATGATGTGGGCTCCCTCACGGAATTGAACAGCGTCTACATTGT
TCAGGAGTACATGGACACAGACTTGGCTCATGTGCTAGAGCAGGGCCCTCTCCTGGAGGAGCATGCCAGGCTCTTCATGT
ACCAGCTGCTGCGCGGGCTCAAGTACATTCACTCTGCAAACGTACTGCACAGAGATCTCAAACCAGCTAATCTTTTCATC
AATACCGAAGACTTGGTGCTGAAGATAGGTGACTTTGGTCTTGCACGGATCATGGATCCTCATTATTCCCATAAGGGTCA
TCTTTCTGAAGGATTGGTTACTAAATGGTACAGATCTCCACGTCTTTTACTTTCTCCTAACAATTATACTAAAGCCATTG
ACATGTGGGCTGCAGGCTGCATCTTTGCTGAAATGCTGACTGGTAAAACCCTCTTTGCAGGTGCACATGAACTTGAACAG
ATGCAACTGATTTTAGAATCTATTCCTGTTGTCCATGAGGAGGATCGTCAGGAGCTTCTCAGCGTAATTCCCGTTTACAT
TAGAAACGACATGACTGAGCCACACAAACCCTTAACTCAGCTGCTTCCAGGAATTAGCCGAGAAGCACTGGGTTTCCTGG
AGCAGATTCTGACCTTTAGCCCCATGGATCGCTTGACTGCGGAGGAGGCGCTCTCTCATCCCTACATGAGTATTTACTCC
TTCCCCACGGACGAGCCCATCTCCAGCCATCCTTTTCACATCGAAGATGAAGTGGATGATATTTTGCTTATGGATGAAAC
TCACAGTCACATTTATAACTGGGAAAGGTACCATGACTGTCAGTTTTCTGAGCATGATTGGCCTATACATAACAATTTTG
ACATTGAAGAAGTTCAGCTTGACCCGAGAGCTCTGTCTGACGTCACTGACGAAGAAGAGGTACAAGTGGACCCTCGGAAA
TACTTGGATGGAGACCGAGAGAAGTATCTGGAGGACCCTGCTTTCGACGCCAATTACTCCACAGAGCCCTGCTGGCAGTA
CCCGGACCACCATGAGAACAAGTACTGCGACCTGGAGTGTAGCCATACCTGTAACTACAAAACGAGGTCGCCATCATACC
TCGACAACTTAGTGTGGAGAGAGAGTGAGGTTAACCATTATTACGAGCCCAAGCTTATTATTGACCTTTCCAACTGGAAA
GAACAAAGCAAGGACAAATCGGATAGGAGGGGCAAGTCCAAATGTGAGCGGAACGGGTTGGTGAAGGCCCAGATAGCGTT
AGAGGAAGCCTCCCAGCAGTGGGCTGAGAAGGAGAGGGAGAAGAAGCAGGGGTTTGATTTCGATTCCTTCATTGCAGGAA
CTATTCAGCTCAGCTCGCAGCATGAGCCCGCTCATGTTGTTGACAAGTTAAATGACCTGAACAGCTCCGTGTCCCAGCTA
GAATTGAAAAGTCTGATAGCGAAGTCAGTGAGCCAAGAGAAGCAGGAGAAGGGGATGGCGAACCTGGCGCAGCTGGGGGC
CTGGTACCAGTCGTCCTGGGACAGCCAGTTCGTGGGCAGCGGGGAGGAGTGCTTCCTCATCAGTCAGTTCTGCTGCGAGG
TCAGGAAGGACGAGCAGGCGGAGAAGGAAAACACGTCCACCACCTACTTGGACAAGTTCTTTAGCAGGAAGGAAGAGTCT
GAAGTGCTAGAAACTGAGCCAGAGGAAGAGGGCAGGCTCGGG------------------------GCCAGCCACAGCGG
GGAGTTCCTCTTTAACAAGCAGCTCGAGTCCATAGGCATCCCCCAGTTTCCCAGCCCCGTGGGGTCGCCACTAAAGTCAG
TGCAGGCCACCTTAACACCTTCTGCGCTGAAATCCTCCCCTCAAATTCCTCACAAGACATACAGCAGCATTCTGAAACAC
CTGAAC
>mus_musculus
ATGGCAGAGAAATTCGAAAGTCTCATGAACATTCATGGCTTTGATCTGGGCTCTAGGTACATGGACTTAAAACCATTGGG
CTGCGGAGGCAATGGCTTGGTCTTTTCTGCTGTAGACAATGACTGTGACAAAAGAGTAGCCATCAAGAAAATTGTCCTCA
CCGATCCCCAGAGTGTCAAACATGCTCTCCGTGAAATCAAAATTATTCGAAGACTTGACCACGATAACATTGTGAAAGTG
TTTGAAATTCTTGGTCCCAGTGGAAGCCAGTTAACAGACGATGTGGGCTCTCTCACGGAGCTGAATAGCGTCTACATTGT
TCAGGAGTATATGGAGACAGACTTGGCGAATGTGCTGGAGCAGGGCCCTTTACTGGAAGAGCATGCCAGGCTTTTCATGT
ATCAGCTGCTACGTGGGCTCAAATATATCCATTCTGCAAACGTACTGCACAGAGATCTCAAGCCAGCTAATCTTTTCATT
AACACTGAAGACTTGGTGCTGAAGATAGGTGACTTTGGCCTGGCACGGATCATGGATCCTCATTATTCCCATAAGGGTCA
TCTTTCTGAAGGATTGGTTACCAAATGGTACAGATCTCCACGGCTTTTACTTTCTCCTAATAATTACACTAAAGCCATTG
ACATGTGGGCTGCAGGCTGCATCTTTGCTGAGATGCTGACTGGTAAAACCCTCTTTGCAGGTGCACATGAACTTGAACAG
ATGCAGCTGATCCTCGACTCCATCCCTGTTGTGCACGAGGAGGATCGGCAGGAGCTTCTCAGCGTGATTCCAGTTTACAT
TAGAAACGACATGACTGAGCCACACAGACCGCTCACTCAGCTGCTGCCGGGGATCAGCCGAGAAGCACTGGATTTCCTGG
AGCAGATTCTGACTTTCAGCCCCATGGACCGGCTGACAGCTGAGGAAGCCCTTTCCCATCCTTACATGAGCATCTACTCC
TTCCCGACGGATGAGCCCATCTCAAGCCACCCTTTCCACATAGAGGACGAAGTGGACGACATTTTGCTTATGGATGAAAC
ACACAGTCACATTTATAACTGGGAAAGGTACCACGATTGTCAGTTCTCGGAGCATGACTGGCCTATTCATAACAACTTTG
ATATCGATGAGGTGCAGCTTGACCCAAGAGCTCTGTCTGACGTCACCGATGAAGAAGAAGTCCAAGTTGATCCTCGAAAA
TACTTGGATGGAGACCGAGAGAAGTATCTAGAGGATCCCGCCTTCGACACCAGCTACTCTGCTGAACCCTGCTGGCAGTA
CCCAGATCACCACGAGAACAAGTACTGCGATCTGGAGTGTAGCCACACCTGTAACTACAAAACAAGATCATCACCATACT
TAGATAACCTGGTGTGGAGGGAGAGCGAGGTTAACCATTACTATGAGCCCAAGCTTATTATAGATCTTTCCAACTGGAAA
GAGCAAAGTAAAGAAAAATCCGATAAGAGAGGCAAGTCCAAGTGTGAGAGGAACGGGTTGGTCAAGGCGCAGATCGCGCT
AGAGGAAGCATCCCAGCAGCTGGCT------GAGAGGGAGAGGGGCCAAGGCTTCGACTTTGACTCCTTCATCGCGGGGA
CCATTCAGCTCAGTGCCCAGCATCAGTCTGCTGACGTAGTTGACAAGTTAAACGACTTGAATAGCTCAGTGTCCCAGCTA
GAATTGAAAAGCCTGATATCCAAGTCAGTCAGCCGAGAAAAGCAAGAAAAGGGAAGGGCTAACCTGGCCCAGCTGGGAGC
CTTGTACCAGTCCTCCTGGGACAGCCAGTTTGTGAGTGGCGGGGAGGAGTGCTTCCTCATCAGTCAGTTTTGTTGTGAGG
TCAGGAAGGACGAGCATGCGGAGAAGGAGAACACCTACACCAGCTATTTGGACAAGTTTTTTAGCAGGAAGGAGGATTCC
GAAATGCTAGAAACTGAGCCAGTGGAGGAAGGGAAGCGTGGGGAGAGAGGCCGTGAGGCAGGGCTTCTGAGCGGCGGTGG
GGAGTTCCTCCTGAGCAAGCAGCTGGAGTCCATAGGCACCCCGCAGTTCCACAGCCCAGTGGGGTCCCCACTCAAGTCCA
TCCAGGCCACCTTGACACCTTCCGCTATGAAATCTTCCCCTCAAATCCCTCACAAGACATACAGCAGCATTCTGAAACAT
CTGAAC
>rattus_norvegicus
ATGGCAGAGAAATTTGAAAGTCTCATGAACATTCATGGCTTTGATCTGGGTTCCAGGTACATGGACTTAAAACCATTGGG
CTGTGGAGGCAATGGCTTGGTTTTTTCTGCTGTAGACAATGACTGTGACAAAAGAGTAGCCATCAAGAAAATTGTCCTCA
CCGATCCCCAGAGTGTCAAACATGCCCTCCGTGAAATCAAAATTATTAGAAGACTTGACCACGATAACATTGTGAAAGTG
TTTGAAATTCTTGGTCCCAGTGGAAGCCAGCTGACAGACGATGTGGGCTCTCTAACAGAGCTGAATAGCGTCTACATTGT
TCAGGAGTACATGGAGACAGACTTGGCGAACGTGCTGGAGCAGGGCCCTTTACTGGAGGAGCATGCCAGGCTCTTCATGT
ACCAGCTGCTGCGTGGGCTCAAGTACATCCACTCTGCAAACGTGCTGCACAGGGATCTCAAGCCGGCCAACCTTTTCATT
AACACTGAAGACTTGGTGCTGAAGATTGGTGACTTTGGCCTGGCCCGGATCATGGATCCTCATTATTCCCATAAGGGTCA
TCTTTCTGAAGGATTGGTTACCAAATGGTACAGATCTCCACGGCTTTTACTTTCTCCTAATAACTATACTAAAGCCATTG
ACATGTGGGCTGCAGGCTGCATCTTTGCTGAAATGCTGACTGGTAAAACCCTCTTTGCAGGTGCACATGAACTTGAACAG
ATGCAGCTGATCTTGGAGTCTATCCCTGTTGTGCACGAGGAAGATCGGCAGGAGCTTCTCAGCGTGATTCCAGTTTACAT
TAGAAACGACATGACTGAGCCACACAAACCGCTGACTCAGCTGCTTCCGGGGATTAGTCGGGAAGCACTGGATTTCCTGG
AACAGATTCTGACGTTCAGTCCCATGGACCGGCTGACAGCCGAGGAAGCACTTTCCCATCCTTACATGAGCATCTACTCT
TTCCCAACGGACGAGCCTATTTCCAGCCATCCTTTCCACATAGAAGACGAAGTGGACGACATTTTGCTAATGGATGAAAC
ACACAGTCACATTTATAACTGGGAAAGGTACCACGATTGTCAGTTCTCGGAGCATGACTGGCCTATTCATAACAACTTTG
ATATCGATGAGGTTCAGCTTGACCCGAGAGCTCTGTCTGATGTCACCGATGAAGAAGAAGTTCAAGTTGATCCTCGAAAG
TACTTGGATGGAGACCGAGAGAAGTATCTGGAGGATCCCGCCTTCGACACCAGCTACTCTGCTGAGCCTTGCTGGCAGTA
CCCAGATCACCACGAGAACAAGTACTGTGATCTGGAGTGTAGCCACACCTGTAACTACAAAACAAGGTCGCCATCATACT
TAGATAACCTGGTGTGGAGGGAGAGCGAGGTTAACCATTACTATGAGCCCAAGCTTATTATAGATCTTTCCAACTGGAAA
GAGCAAAGTAAGGACAAATCCGACAAGAGAGGCAAGTCCAAGTGTGAGAGGAACGGGTTGGTCAAGGCGCAGATTGCGCT
TGAGGAAGCGTCCCAGCAGCTGGCT------GAGAGGGAGAGGGGCCAAGGCTTTGACTTTGATGCCTTCATCGCAGGCA
CCGTTCAGCTCAGTGCCCAGCGTGAGTCTGCTGACGTAGTTGACAAGTTAAACGACTTGAATAGCTCAGTGTCCCAGCTA
GAAATGAAAAGCCTGATATCCAAGTCAGTCAGCCGAGAAAAGCAAGAAAAGGGAAGGGCTAACCTGGCCCAGCTGGGAGC
CTTGTACCAGCCCTCCTGGGAGAGCCAGTTTGTGAGTGGCGGGGAGGAGTGCTTCCTTATCAGTCAGTTTTGTTGTGAGG
TCAGGAAGGACGAACACGTGGAGAAGGAGAACACTTACACCAGCTATTTGGACAAGTTTTTTAGCAGGAAGGAGGATTCT
GAAATGCTAGAAACTGAGCCAGTGGAAGAAGGGAAGCGTGGGGAGAGAGGCCGTGAGGCAGGGCTTCTGAGCAGCGGTGG
GGAGTTTCTCCTGAGCAGGCAGCTAGAGTCCATAGGCACCCCGCAGTTCCACAGTCCAGGGGGATCCCCACTCAAGTCCA
TCCAGGCCACGTTAACACCTTCCGCTATGAAATCTTCCCCTCAAATCCCTCACAAGACATACAGCAACATTCTGAAACAT
CTGAAC
>cavia_porcellus
ATGGCAGAGAAGTTTGAAAGTCTCATGAACATTCACGGTTTTGACCTGGGCTCTCGGTATATGGACTTAAAACCTTTAGG
CTGCGGAGGCAATGGCTTGGTTTTTTCTGCTGTAGACAATGACTGTGACAAGAGAGTGGCCATCAAGAAGATTGTCCTCA
CCGATCCCCAGAGCGTCAAACACGCTCTCCGGGAAATCAAAATCATCCGCCGACTCGACCACGACAACATAGTGAAGGTG
TTTGAGATCCTGGGCCCGAGTGGTGGCCGGCTGGCCGACGACGTGGGCTCGCTCACGGAGCTAAGCAGCGTGTACATCGT
GCAGGAGTACATGGAGACGGACCTGGCCAACGTGCTGGAACAGGGGCCCCTATTGGAGGAGCATGCCCGGCTGTTCATGT
ACCAGCTGCTGCGCGGCCTCAAGTACATCCACTCAGCCAACGTGCTGCACCGGGACCTCAAGCCGGCCAACCTCTTCATC
AACACAGAAGACCTGGTGCTGAAGATCGGGGACTTTGGGCTTGCGCGCATCATGGACCCCCACTACTCCCACAAGGGTCA
TCTCTCTGAAGGCCTGGTCACTAAATGGTACAGATCTCCACGTCTCTTGCTGTCCCCTAATAACTACACTAAAGCCATCG
ACATGTGGGCTGCGGGCTGCATCTTTGCTGAAATGCTGACTGGGAAAACCCTCTTTGCAGGTGCGCATGAGCTGGAGCAG
ATGCAGCTGATCCTGGAGTCCATCCCTGTGGTGCATGAGGAGGACCGACAGGAGCTGCTGAACGTCATCCCCGTCTACAT
CCGGAGCGACATGACCGAGCCACACCGGCCCTTGACGCAGCTGCTGCCAGGGATCGGCCGAGAAGCCCTGGACTTCCTGG
AGCAGATCCTGACGTTCAGCCCCATGGACCGGCTGACGGCGGAGGAGGCCCTGTCCCACCCGTACATGAGCATGTACGCC
TTCCCCACCGACGAGCCCATCTCCAGCCACCCGTTCCACATTGAGGACGAAGTGGATGACATTCTGCTCATGGATGAGAC
TCACAGCCACATTTACAACTGGGAAAGGTACCACGACTGTCAGTTTTCAGAGCACGATTGGCCCATACACAACAACTTTG
ATATTGACGAGGTTCAGCTGGACCCTAGGGCCCTGTCAGATGTCACCGATGAGGAAGAAGGCCAAGTAGATCCTCGGAAG
TACTTGGATGGAGACCGAGAGAAGTACCTGGAAGACCCTGCCTTTGATGCCAGTTACTCTGCCGAGCCTTGCTGGCAGTA
CCCGGATCACCACGAGAACAAGTACTGTGAGCTGGAGTGCGGCCACACCTGTAACTACAAAGCGCGGTCAGCGTCGTACT
TAGACAGCTTGGTCTGGAGGGAGAGCGAGGTGAACCACTACTATGAGCCCAAACTTATCATAGATCTTTCCAACTGGAAG
GAGCAGAGCAGAGAGAAGCCCGATAAGAAGGGCAAGTCCAAGTGTGAGCGGAACGGGTTAGTGAAGGCCCAGATAGCGCT
GGAGGAGGCGAGCCAGCAGCTGGCGGAGAAGGAGCGGGAGAAGGGTCAGGGCTTCGATTTTGACTCCTTTATTGCAGGAA
CTATTCAGCTCAGTTCACAGCGTGAACCCGCTGATGTTGTGGACAAACTGAATGACCTGAATAGTTCTGTGTCCCAGCTA
GAGCTGAAGGGCCTGCTCCCCAAGTCCGTGAGCCGAGAGAAGCAGGAGAAGGGCATGGCCAACCTGGCGCAGCTGGAGGC
GCTGTACCAGTCATCCCGAGACGGCCCGTTTGGGGGTGGCGGGGAGGAGCGGTTCCTCATTGACCAGTTCTGCTGCGAGG
TCAGGAAGGACGAGCAGGTGGAGAAGGAGCATGCGTACCCCAGTTACTTGGACAGGTTCTTCGGCAGGCGGGAGGATGCC
GACCTGCTAGACGGGGAGCCAGCTGAGGACGGGCACCGGGGGGAGCGGGGCGGTGGGGAGGGCTTCCTGAGCCGTGGAGG
GGAGCTCCTGCTGAACAAGCAGCTCGAGTGCATGGGCCTCCCACAGCTGCACAGCCCCACGGGGTCCCCCCGGAAGCCTG
TGCCGGCC------------------GTGAGGGCAGCTCCGCACGTGCCCCCACGGACCTACAGCAGCATCCTGAGACAT
CTGAAC
>fukomys_damarensis
ATGGCAGAGAAATTCGAAAGTCTCATGAACATTCATGGTTTTGATCTGGGCTCTCGATATATGGACTTAAAACCATTGGG
CTGTGGAGGCAACGGCTTGGTTTTTTCTGCTGTAGACAATGACTGTGACAAAAGAGTGGCCATCAAGAAAATTGTCCTCA
CCGATCCCCAGAGTGTCAAGCACGCGCTCCGGGAAATCAAAATCATCCGACGGCTGGACCACGACAACATTGTGAAGGTG
TTCGAGATCCTGGGCCCCAGCGGCCGCCGGCTGGCTGACGACGTGGGCGCCCTGGCGGAGCTGAGCAGTGTGTACATAGT
GCAGGAGTACATGGAGACGGACCTGGCCACCGTGCTGGAGCAGGGGCCCCTGCTGGAGGAGCACGCGCGGCTGTTCATGT
ACCAGCTGCTGCGTGGCCTCAAGTACATCCACTCAGCCAACGTGCTGCACAGGGACCTCAAGCCGGCCAACCTCTTCATC
AACACGGAGGACCTGGTGCTGAGGGTCGGGGACTTCGGGCTCGCCCGCATCATGGACCCACACTACTCCCACAAGGGTCA
CCTTTCTGAAGGACTGGTCACTAAATGGTACAGATCTCCACGTCTCTTGCTGTCCCCTAATAACTACACGAAAGCCATTG
ACATGTGGGCTGCAGGCTGCATCTTTGCAGAAATGCTGACTGGGAAAACCCTCTTTGCAGGTGCACACGAGCTGGAGCAG
ATGCAGCTGATCCTGGAGTCCATCCCTGTGGTACACGAGGAGGACCGGCAGGAGCTGCTGAGCGTCATCCCCGTCTGCAT
CAGGAGCGACATGACTGAGCCTCACCGGCCCCTGGCGCAGCTGCTGCCTGGGATCGGCCGAGAAGCGCTGGACTTCCTGG
AGCAGATCCTGACCTTCAGCCCCATGGACCGGCTGACAGCAGAGGAGGCCCTGTCCCACCCCTACATGAGCATGTACGCC
TTCCCCACTGATGAGCCTGTCTCTAGCCACCCGTTCCACATCGAGGACGAAGTCGACGACATTCTGCTCATGGACGAGAC
ACACAGCCACATTTACAACTGGGAGAGGTACCATGACTGTCAGTTTTCGGAGCATGATTGGCCTATACACAACAACTTCG
ACATTGATGAGGTGCAGCTCGACCCCAGGGCCCTGTCTGACGTCACTGACGAGGAGGAAGGACAGGTGGACCCTCGGAAG
TACTTGGACGGAGACCGAGAGAAGTACCTGGAAGACCCTGCCTTTGATGCCAGTTACTCTGCCGAGCCTTGCCGGCAGTC
CCCAGACCACCATGAGAACAAGTACTGTGAGCTGGAGTGCGGTCACACCTGCAACTACAAGGCACGGTCGGCGTCGTTCC
TAGACAGCTTGGTTTGGAGGGAGAGCGAGGTGAACCATTACTATGAGCCCAAACTCATCATGGATCTTTCCAACTGGAAG
GAGCAGAGCAGAGAGAAGCCCGACAAGAAGGGCAAGTCCAAGTGCGAGAGGAACGGGTTAGTGAAGGCCCAGATCGCGCT
TGAGGAGGCGTCCCAGCAGCTGGCCGGGAAGGAGCGGGAGAAGAGTCAGGGCTTTGACTTCGATTCCTTTATCGCGGGAA
CTATTCAGCTCAGTTCACAGCACGAGCCCGCCGACGTTGTGGACAAACTGAACGGCCTGAATAGTTCCGTGACCCAGCTA
GAGCTGAAGGGCCTGCTGTCCAAGTCGGTGAGCCGGGAGAAGCAGGAGAAGGGCATGGCCAACCTGGCCCAGCTGGGGGC
GCTGTACCAGTCGTCCTGGGACAGCCAGCTTGGGGGTGGCGGGGAGGAGCGGTTCCTCATTGACCAGTTCTGCTGCGAGG
TCAGGAAGGACGAGCAGGCGGAGAAGGAGCACTCCCACACCAGCTACTTGGACAGGCTCTTCAGCAGGAGGGAGGAGGCC
GAGCTGCTGGAAGTGGAGCCGGGCGAGGCCGGGCCTCTGGGGCACAGGGGCGGCGGGGAGGGCTTTCTGAACCACAGTGG
GGAGCTGCTGCTGAACCGGCAGCTCGAGTGCATGGGCCTCCCGCCGCTGCACAGCCCCGCAGGGTCCCCCCGCAAGTCCG
TGCCGGCC------------------GTGAGGGCGTCCCCGCACGTGCCCCCACGGACCTACAGCAGCATCCTGAGACAT
CTGAAC
>meriones_unguiculatus
ATGGCAGAGAAATTTGAGAGTCTCATGAACATTCATGGTTTTGATCTGGGCTGTAGGTACATGGACTTAAAACCATTGGG
CTGTGGAGGCAATGGTCTGGTTTTTTCTGCTGTAGACAATGACTGTGACAAAAGAGTAGCCATCAAGAAAATTGTCCTCA
CTGATCCCCAGAGCGTCAAACATGCTCTCCGTGAAATCAAAATTATTAGAAGACTTGACCACGATAACATTGTGAAAGTG
TTTGAAATTCTTGGTCCCAGCGGAAGCCAGCTAACAGACGATGTGGGCTCTCTGACGGAGCTGAACAGCGTCTACATTGT
TCAGGAGTACATGGAGACAGACCTGGCGAACGTGCTGGAGCAGGGCCCTCTACTGGAAGAGCACGCCAGGCTCTTCATGT
ATCAGCTGCTGCGCGGGCTCAAGTATATTCATTCCGCAAACGTGCTGCACAGAGATCTCAAGCCAGCTAACCTTTTCATT
AACACTGAAGACTTGGTGCTGAAGATAGGTGACTTTGGTCTGGCACGGATCATGGATCCTCATTACTCCCATAAGGGTCA
TCTTTCTGAAGGATTGGTTACCAAATGGTACAGATCTCCACGGCTTTTACTTTCTCCTAATAACTATACTAAAGCCATTG
ACATGTGGGCTGCAGGCTGCATCTTTGCTGAAATGCTGACTGGTAAAACCCTCTTTGCAGGTGCACATGAACTTGAACAG
ATGCAGCTGATCTTAGAGTCTATTCCTGTTGTGCATGAGGAAGATCGGCAGGAGCTTCTCAGCGTGATTCCAGTTTACAT
TAGAAACGACATGACTGAGCCACACAAACCGCTAACTCAGCTGCTTCCGGGAATTAGTCGAGAAGCACTGGATTTCCTGG
AACAGATTCTGACGTTCAGCCCCATGGACCGGCTGACAGCAGAGGAAGCGCTTTCCCATCCTTACATGAGCATCTACGCT
TTTCCAACGGATGAGCCCATTTCAAGCCATCCTTTCCACATAGAAGATGAAGTTGATGATATTTTGCTTATGGATGAAAC
ACATAGTCACATTTATAATTGGGAAAGGTATCATGATTGTCAGTTTTCCGAGCATGACTGGCCTATTCATAACAACTTCG
ATATAGATGAGGTTCAGCTTGACCCAAGAGCTCTGTCTGATGTCACCGATGAAGAAGAAGTTCAAGTTGATCCTCGAAAA
TACTTGGATGGAGACCGAGAGAAGTATCTAGAGGATCCCGCCTTTGACACTAGCTACTCTGCTGAGCCTTGCTGGCAGTA
CCCAGATCACCACGAGAACAAGTACTGTGATCTGGAGTGTAGCCACACCTGTAACTACAAAACAAGGTCGCCATCATACT
TAGATAACCTGGTGTGGAGGGAGAGCGAGGTTAACCATTACTATGAGCCCAAACTTATTATAGACCTTTCCAACTGGAAA
GAGCAAAGTAAAGAGAAGTCTGATAAGAAAGGCAAGTCAAAGTGTGAGAGGAACGGATTGGTGAAAGCGCAGATGGCGCT
GGAGGAAGCGTCCCAGCAGCTGTCTGAGAAGGAGAGGGAGAAGAGCCAGGCCTTTGACTTTGACTCCTTCATCGCAGGGA
CTATTGAGCTTAGTTCCCAGCATGAGTCTGCAGATGTAGTTGACAAGTTAAATGACTTGAATAGCTCTGTGTCCCAGCTA
GAACTGAAAAGCTTGATCTCCAAGTCAGTCAGCCGAGAGAAGCAGGAAAAGGGAATGGCTAATTTGGCTCAGCTGGAAGC
CTTGTACCAGTCCTCTTGGGACAGCCAGTTCGTGAACGGTGGGGAGGAGTGTTTCCTCATCAGTCAGTTCTGTTGTGAGG
TCAGGAAGGATGAACACGTGGAGAAGGAGAGCACATACACCAGCTATTTGGACAAGTTCTTTAGCAGGAAGGAAGATTCT
GAAATGCTAGAAACTGAGCCGGTCGAGGAAGGGAAGCGTGGGGAGAGAGGACGGGAGGCAGGCCTTCTGAGCGGCAGTGG
GGAGTTTCTCCTGAGCAAGCAGCTAGAGTCCATAGGCACCCCGCAGTTCCACAGTCCAGTGGGGTCTCCACTCAAGTCCA
TCCAGGCCACGTTAACACCTTCCACCATGAAATCTTCCCCTCAAATTCCTCACAAGACATACAGCAGCATTCTGAAACAT
CTGAAC
>psammomys_obesus
------------------------------------------------------------ATGGACTTAAAACCATTGGG
CTGTGGAGGCAATGGTCTGGTTTTTTCTGCTGTAGACAATGACTGTGACAAAAGAGTAGCCATCAAGAAAATTGTCCTCA
CTGATCCCCAGAGCATCAAACATGCTCTCCGTGAAATCAAAATTATTAGAAGACTTGACCACGATAACATTGTGAAAGTG
TTTGAAATTCTTGGTCCCAGCGGAAGCCAGCTAACAGACGATGTGGGCTCTCTGACGGAGCTGAACAGCGTCTACATTGT
TCAGGAGTACATGGAGACAGACCTGGCGAATGTGCTGGAGCAGGGCCCTCTACTGGAAGAGCACGCCAGGCTCTTCATGT
ATCAGCTGCTGCGCGGGCTCAAGTATATTCATTCCGCAAACGTGCTGCACAGAGATCTCAAGCCAGCTAACCTTTTCATT
AACACTGAAGACTTGGTGCTGAAGATAGGTGACTTTGGTCTGGCACGGATCATGGATCCTCATTACTCCCATAAGGGTCA
TCTTTCTGAAGGATTGGTTACCAAATGGTACAGATCTCCACGGCTTTTACTTTCTCCTAATAACTATACTAAAGCCATTG
ACATGTGGGCTGCAGGCTGCATCTTTGCTGAAATGCTGACTGGTAAAACCCTCTTTGCAGGTGCACATGAACTTGAACAG
ATGCAGCTGATCTTAGAGTCTATTCCTGTTGTGCATGAGGAAGATCGGCAGGAGCTTCTCAGCGTGATTCCAGTTTACAT
TAGAAACGACATGACTGAGCCACACAAACCGCTAACTCAGCTGCTTCCGGGAATTAGTCGAGAAGCACTGGATTTCCTGG
AACAGATTCTGACGTTCAGCCCCATGGACCGGCTGACAGCAGAGGAAGCGCTTTCCCATCCTTACATGAGCATCTACGCT
TTTCCAACGGATGAGCCCATTTCAAGCCATCCTTTCCACATAGAAGATGAAGTTGATGATATTTTGCTTATGGATGAAAC
ACATAGTCACATTTATAATTGGGAAAGGTATCATGATTGTCAGTTCTCGGAGCATGACTGGCCTATTCATAACAACTTTG
ATATAGATGAGGTTCAGCTTGACCCAAGAGCTCTGTCTGATGTCACCGATGAAGAAGAAGTTCAAGTTGATCCTCGAAAA
TACTTGGATGGAGACCGAGAGAAGTATCTAGAGGATCCCGCCTTTGACACTAGCTACTCTGCTGAGCCTTGCTGGCAGTA
CCCAGATCATCACGAGAACAAGTACTGTGATCTGGAGTGTAGCCACACCTGTAACTACAAAACAAGGTCGCCATCATACT
TAGATAACCTGGTGTGGAGGGAGAGCGAGGTTAACCATTACTATGAGCCCAAACTTATTATAGACCTTTCCAACTGGAAA
GAGCAAAGTAAAGAGAAGTCTGATAAGAAAGGCAAGTCAAAGTGTGAGAGGAACGGATTGGTGAAAGCGCAGATGGCGCT
GGAGGAAGCGTCCCAGCAGCTGTCTGAGAAGGAGAGGGAGAAGAGCCAGGCCTTTGACTTTGACTCTTTCATCGCAGGGA
CTATTCAGCTTAGTTCCCAACATGAGTCTACAGACGTAGTTGACAAGTTAAATGACTTGAATAGCTCTGTGTCCCAGCTA
GAACTGAAAAGCTTGATATCCAAGTCAGTCAGCCGAGAGAAGCAGGAAAAGGGAATGGCTAATTTGGCTCAGCTGGAAGC
CTTGTACCAGTCCTCTTGGGACAGCCAGTTTGTGAGCGGCGGGGAGGAGTGTTTCCTCATCAGTCAGTTCTGTTGTGAGG
TCAGGAAGGATGAACACGTGGAGAAGGAGAGCACATACACCAGCTATTTGGACAAGTTCTTTAGCAGGAAGGAAGATTCT
GAAATGCTAGAACCTGAGCCGGTCGAGGAAGGGAAGCGTGGGGAGAGAGGACGGGAGGCAGGCCTTCTGAGCGGCGGTGG
GGAGTTCCTCCTAAGCAAGCAGCTAGAGTCCATAGGCACCCCGCAGTTCCACAGTCCAGTGGGGTCCCCACTCAAGTCCA
TCCAGGCCACGTTAACACCTTCCACCACGAAATCTTCCCCTCAAATTCCTCACAAGACATACAGCAGCATTCTGAAACAT
CTGAAC
>nannospalax_galili
ATGGCAGAGAAATTTGAAAGTCTTATGAACATTCATGGTTTTGATCTGGGCTCCAGGTATATGGACTTAAAACCATTGGG
CTGTGGAGGCAACGGCTTGGTTTTTTCTGCTGTAGACAATGACTGTGACAAGAGAGTAGCCATCAAGAAAATAGTCCTTA
CCGATCCTCAGAGTGTCAAACATGCTCTCCGTGAAATCAAAATTATTCGAAGACTTGACCATGATAACATTGTGAAAGTG
TTTGAAATTCTTGGTCCCAGTGGAAGCCAGCTGACAGATGATGTAGGCTCTCTCACGGAGCTGAACAGCGTCTACATTGT
TCAGGAGTACATGGAGACAGACTTGGCCAACGTGCTAGAGCAGGGCCCTTTACTAGAAGAGCATGCCAGGCTTTTCATGT
ATCAGCTGCTACGTGGGCTCAAGTATATCCACTCCGCAAATGTACTGCACAGAGATCTCAAGCCAGCTAATCTCTTCATT
AACACTGAAGACCTGGTGCTGAAGATAGGTGACTTTGGCCTGGCACGGATCATGGACCCTCATTATTCTCATAAGGGTCA
TCTCTCTGAAGGATTGGTTACTAAATGGTACAGATCTCCACGCCTTTTACTTTCTCCTAATAATTATACTAAAGCCATTG
ACATGTGGGCTGCAGGCTGCATCTTTGCTGAAATGCTGACTGGTAAAACCCTCTTTGCAGGTGCACATGAACTTGAACAG
ATGCAGCTGATTTTAGAATCAATTCCTGTTGTGCATGAGGAAGATCGTCAGGAGCTTCTCAGCGTAATTCCAGTTTACAT
TAGAAACGACATGACTGAGCCACACAAGCCGCTAACCCAGCTGCTTCCAGGAGTCAGTCGAGAAGCACTGGATTTCCTGG
AACAGATTCTGACGTTCAGCCCCATGGACCGGCTGACAGCAGAGGAAGCGCTCTCCCATCCTTACATGAGCATCTATTCT
TTTCCAACGGATGAGCCAATTTCAAGCCATCCTTTCCACATTGAAGATGAAGTTGATGATATTTTGCTTATGGATGAAAC
TCATAGTCACATTTATAACTGGGAAAGGTATCATGACTGTCAGTTTTCAGAGCATGATTGGCCGATTCATAACAACTTTG
ATATCGATGAAGTTCAGCTTGACCCAAGAGCTCTGTCTGATGTCACTGATGAAGAAGAAGTTCAAGTTGATCCTCGAAAA
TACTTGGATGGAGACCGAGAAAAATATCTGGAGGATCCCGCTTTTGATACTAATTACTCTACTGAGCCTTGCTGGCAGTA
CCCAGATCACCATGAAAACAAATACTGTGATCTGGAGTGTAGCCACACCTGTAACTACAAGACGAGGTCACCATCGTATT
TAGATAACTTGGTTTGGAGAGAGAGTGAGGTTAACCATTACTATGAGCCCAAACTTATTATAGATCTTTCCAATTGGAAA
GAACAAAGCAAAGAAAAATCTGATAAGAAAGGCAAGTCAAAGTGTGAGAGGAATGGATTGGTCAAAGCACAGATAGCACT
GGAGGAGGCATCCCAGCAACTGGCCGAAAAGGAAAGAGAGAAGGGCCAGGGGTTTGACTTTGATTCCTTCATTGCAGGAA
CTATTCAGCTTAGTTCTCAGCATGAGCCTACTGATGTTGTAGATAAGTTAAATGACTTGAATAGCTCAGTGTCCCAGCTA
GAATTAAAAAGTTTGATATCAAAGTCAGTTAGCCGAGAGAAGCAGGAGAAGGGGATGGCCAACCTGGCACAGTTGGAAGC
CTTGTACCAGTCCTCGTGGGATAGCCAGTTTGTGAGTGGTGGGGAGGAGTGCTTCCTCATCAGTCAGTTTTGCTGTGAGG
TCAGGAAGGATGAACACGTGGAGAAGGAGAACACTTACACCAGCTACTTGGACAAGTTCTTTAGCAGGAAGGAAGACTCC
GAAATGCTAGAAACTGAGCCAGTGGAGGATGGGAAGCGTGGGGAGAGGGGGCACGAGGCAGGGCTTCTGAACAGCGGTGG
GGAGTTCCTCCTCAACAAGCAGCTAGAGTCCATCAGCATCCCACAATTCAACAGTCCAGTGGGGTCCCCTCTCAAGTCCA
TCCAGGCCACATTAACACCTTCCACTATGAAATCTTCCCCTCAAATTCCTCACAAAACATACAGCAGCATTCTGAAACAT
CTGAAC
>homo_sapiens
ATGGCAGAGAAATTTGAAAGTCTCATGAACATTCATGGTTTTGATCTGGGTTCTAGGTATATGGACTTAAAACCATTGGG
TTGTGGAGGCAATGGCTTGGTTTTTTCTGCTGTAGACAATGACTGTGACAAAAGAGTAGCCATCAAGAAAATTGTCCTTA
CTGATCCCCAGAGTGTCAAACATGCTCTACGTGAAATCAAAATTATTAGAAGACTTGACCATGATAACATTGTGAAAGTG
TTTGAGATTCTTGGTCCCAGTGGAAGCCAATTAACAGACGATGTGGGCTCTCTTACGGAACTGAACAGTGTTTACATTGT
TCAGGAGTACATGGAGACAGACTTGGCTAATGTGCTGGAGCAGGGCCCTTTACTGGAAGAGCATGCCAGGCTTTTCATGT
ATCAGCTGCTACGGGGGCTCAAGTATATTCACTCTGCAAATGTACTGCACAGAGATCTCAAACCAGCTAATCTTTTCATT
AATACGGAAGACTTGGTGCTGAAGATAGGTGACTTTGGTCTTGCACGGATCATGGATCCTCATTATTCCCATAAGGGTCA
TCTTTCTGAAGGATTGGTTACTAAATGGTACAGATCTCCACGTCTTTTACTTTCTCCTAATAATTATACTAAAGCCATTG
ACATGTGGGCTGCAGGCTGCATCTTTGCTGAAATGCTGACTGGTAAAACCCTTTTTGCAGGTGCACATGAACTTGAACAG
ATGCAGCTGATTTTAGAATCTATTCCTGTTGTACATGAGGAAGATCGTCAGGAGCTTCTCAGCGTAATTCCAGTTTACAT
TAGAAATGACATGACTGAGCCACACAAACCTTTAACTCAGCTGCTTCCAGGAATTAGTCGAGAAGCACTGGATTTCCTGG
AACAAATTTTGACATTTAGCCCCATGGATCGGTTAACAGCAGAAGAAGCACTCTCCCATCCTTACATGAGCATATATTCT
TTTCCAATGGATGAGCCAATTTCAAGCCATCCTTTTCATATTGAAGATGAAGTTGATGATATTTTGCTTATGGATGAAAC
TCACAGTCACATTTATAACTGGGAAAGGTATCATGATTGTCAGTTTTCAGAGCATGATTGGCCTGTACATAACAACTTTG
ATATTGATGAAGTTCAGCTTGATCCAAGAGCTCTGTCCGATGTCACTGATGAAGAAGAAGTACAAGTTGATCCCCGAAAA
TATTTGGATGGAGATCGGGAAAAGTATCTGGAGGATCCTGCTTTTGATACCAATTACTCTACTGAGCCTTGTTGGCAATA
CTCAGATCATCATGAAAACAAATATTGTGATCTGGAGTGTAGCCATACTTGTAACTACAAAACGAGGTCATCATCATATT
TAGATAACTTAGTTTGGAGAGAGAGTGAAGTTAACCATTACTATGAACCCAAGCTTATTATAGATCTTTCCAATTGGAAA
GAACAAAGCAAAGAAAAATCTGATAAGAAAGGCAAATCAAAATGTGAAAGGAATGGATTGGTTAAAGCCCAGATAGCGCT
AGAGGAAGCATCACAGCAACTGGCTGGAAAAGAAAGGGAAAAGAATCAGGGATTTGATTTTGATTCCTTTATTGCAGGAA
CTATTCAGCTTAGTTCCCAGCATGAGCCTACTGATGTTGTTGATAAATTAAATGACTTGAATAGCTCAGTGTCCCAACTA
GAATTGAAAAGTTTGATATCAAAGTCAGTAAGCCAAGAAAAACAGGAAAAAGGAATGGCAAATCTGGCTCAATTAGAAGC
CTTGTACCAGTCTTCTTGGGACAGCCAGTTTGTGAGTGGTGGGGAGGACTGTTTTTTCATAAATCAGTTTTGT---GAGG
TAAGGAAGGATGAACAAGTTGAGAAGGAAAACACTTACACTAGTTACTTGGACAAGTTCTTTAGCAGGAAAGAAGATACT
GAAATGCTAGAAACTGAGCCAGTAGAGGATGGGAAGCTTGGGGAGAGAGGACATGAGGAAGGATTTCTGAACAACAGTGG
GGAGTTCCTCTTTAACAAGCAGCTCGAGTCCATAGGCATCCCACAGTTTCACAGTCCAGTTGGGTCACCACTTAAGTCAA
TACAGGCCACATTAACACCTTCTGCTATGAAATCTTCCCCTCAAATTCCTCATCAAACATACAGCAGCATTCTGAAACAT
CTGAAC
>ictidomys_tridecemlineatus
ATGGCAGAGAAATTTGAAAGTCTTATGAACATTCATGGTTTTGATCTGGGCTCTAGGTATATGGACTTAAAACCATTGGG
TTGTGGAGGCAATGGCTTGGTTTTTTCTGCTGTAGACAATGAATGTGACAAAAGAGTAGCCATCAAGAAAATTGTCCTTA
CTGATCCCCAGAGTGTCAAACATGCTCTC------------------------------------------------CTG
TTTAAAATTCTTGGCCCCAGTGGAAGCCAGTTAACAGACGTTGTGGGCTCTCTTACTGAACTGAACAGTGTTTACATTGT
TCAGGAGTACATGGAGACAGACTTGGCTAATGTGCTGGAGCAGGGCCCTTTACTGGAAGAGCATGCCAGGCTTTTCATGT
ATCAGCTGCTACAGGGGCTCAAGTATATTCACTCTGCAAATGTACTGCACAGAGATCTCAAACCAGCTAATCTTTTCATT
AATACTGAAGACTTGGTGCTGAAGATAGGTGACTTTAGTCTTGCACGGATTATGGATCCTCATTATTCCCATAAGGGTCA
GCTTTCTGAAGGTTTGGTTACTAAATGGTACAGATCTCCACATCTTTTACTTTCTCCTAATAACTATACTAAAGCCATTG
ACATGTGGGCTGCAGGCTGCATCTTTGCTGAAACGCTGACTGGTAAAACCCTCTTTGCAGGTGCACATGAACTTGAACAG
ATGCAACTGATTTTAGAATCTATTCCTGTTGTACATGAGGAAGATCGTTCGGAGCTTCTCAGTGTAATTCCAGTTTACAT
TAGAAATGATATGACTGAGCCACACAAACCTTTAACTCAGCTGCTTTCAGGAATTAGTCGAGAAGCACTGGATTTCCTGG
AACAAATTTTGACATTTAGCCCCATGGATCGATTGACAGCAGAGGAAGCACTCTCTTATCCTTATATGAGTATATATTCT
TTTCCAGTGGATGAGCCAATTTCAAGCCATCCTTTTCACATTGAAGATGAAGTTGATGATATTTTGCTTATGGATGAAAC
TCACAGTCACATTTATAACTGGGAAAGGTACCATGATTGTCAGTTTTCAGAGCATGATTGGCCTATA-------------
-----------------------CCT------CTGTCTGATGTCACTGATGAAGAAGAAGTACAGGTTGATCCTCGAAAA
TATTTGGTTAGAGATCGAGAAAAGTATCTGGAGGATCCTGCTTTTGATACCAGTTACTCCACTGAGCCTTGTTGGCAGTA
CCCAGATCATCATGAAAACAAATATTGTGATCTAGAGTGCAGCCATACTTGTAACTACAAAACAAGGTCATCATCATATT
TAGATAATTTAGTTTGGAGAGAGAGTGAAGTTAATCATTATTATGAACCCAAACTTATTATAGATCTTTCCAATTGGAAA
GAACAAAGCAAAGAAAAATCTGATAAGAAAGGCAAGTCAAAATGTGAAAGGAATGGATTGGTTAAAGCCCAGATAGCACT
AGAGGAAGCATCACAGCAACTGGCTGAAAAAGAAAGGGAAAAGAATCAGGGATTTGATTTTGATTCCTTTATTTCAGGAA
CTATTCAACTTAGTTCACAACATGAGCCTACTGATGTTGTTGATAAATTAAATGACTTGAGTAGCTCAGTGTCCCAACTA
GAGTTGAAAAGTTTGATATCAAAGTCAGTAAGCCGAGAAAAACAGGAAAAAGAAATGGCAAATTTGGCTCAATTAGAAGC
CTTGTACCAATCTTCTTGGGATAGCCAGTTTGTGAGTGGTAGGGAGGAATGTTTTCTCATCAATCAGTTTTGTTGTGAGG
TCAGGAAGGATGAACAGGTTGAGAAGGAAAACACTTATACCAGTTACTTGGACAAGTTCTTTAGCAGGAAAGAAGATACT
GAAATGCTAGAAACTGAGCCAGTAGAGGATGGGAAACTTGGGGAGAGAGGAAATGAGGAAGGATTTCTGAACAACAGTGG
GGAGTTCCTTTTTAACAAGCAGCTTGAATCCATAGGCATCCCACAGTTTCATAGTCCAGTGGGGTCACCACTTAAGTCAA
TCCAGGCCACGTTAACACCTTCTGCTATGAAATCTTCCCCTCAAATTCCTCATAAAACATACAGCAGCATTCTGAAACAT
CTGAAC
