# Supplementary material for: Divergent genes in gerbils: prevalence, relation to GC-biased substitution, and phenotypic relevance
Source: BMC Evol Biol. 2020 Oct 19;20:134. doi: 10.1186/s12862-020-01696-3 (PMC7574485; doi:10.1186/s12862-020-01696-3)
Supplement: Supplementary file 3 — Additional file 3 Supplementary Data. DNA alignments for 10,554 1-to-1 orthologues used in analysis. Each alignment file is named using its orthogroup ID. [file 12862_2020_1696_MOESM3_ESM.zip › Additional_File_3/masked_alignments/OG0001226.fa]

>cavia_porcellus
ATGAAGTGGATGGTAGTGGTCCTGCTCTGCCTGCCGCTCTTGGAGGCGACGCAGATCAAGGTCCCCCTGAAGAAGATCAA
GTCTATCCGGGAAGTCCTGCGGGAGAAGGGCCTGCTGGGGGACTTCCTGAAGAACCACAAGCCGCAGCAT----------
--------GCCAAGACTGGGGACTTCAGCGTGTTGTATGAGCCCATGTCCTACATGGATGCTGCCTACTTTGGCCAGATC
AGCCTCGGGACACCACCCCAGAGCTTCCAGGTCCTGTTCGACACCGGCTCCTCCAACCTGTGGGTGCCATCTGTCTACTG
CAGCAGCCTGGCCTGC------------------ACCACTCACACCCGCTTCAACCCCAGAGATTCCTCCACCTACGTCG
CCACTGACCAGTCCTTCTCCCTGGAGTACGGCACTGGGAGCCTCACCGGCGTCTTTGGCTATGATACCATGACCATCCAA
GACATCCAGGTCCCCAAGCAGGAGTTTGGCCTCAGTGAGACAGAGCCAGGCAGCGATTTTGTGTACGCTGAGTTCGACGG
CATCCTCGGCCTGGGCTACCCCGGCCTGTCGGAAGGGGGCGCCACCACCGCCATGCAGGGGCTGCTGCGAGAGGGCGCCC
TCTCCCAATCCCTCTTCAGCGTCTACCTGGGCAGCCAGCAGGGTTCT---GATGAGGGCCAGCTCATCTTGGGCGGTGTG
GACGAGAGCCTGTACACAGGGGACATCTACTGGACACCCGTCACCCAGGAGCTGTACTGGCAGATTGGCATTGAGGGCTT
CCTCATTGACGGCTCAGCCTCCGGCTGGTGCTCCCGAGGCTGCCAGGGTATTGTGGACACAGGCACCTCCCTGCTCACCG
TGCCCTCGGACTACCTGAGCACCCTGGTCCAGGCCATAGGGGCCGAGGAGAACGAATACGGAGAGTATTTCGTGAGCTGC
AGCAGCATCCAGGACCTCCCCACCCTGACCTTCGTCATCAGTGGCGTGGAGTTCCCTCTGTCGCCATCAGCCTACATCCT
CAGTGGTGAAAACTACTGCATGGTGGGGCTCGAGAGCACCTATGTGTCCCCTGGGGGTGGCGAGCCCGTCTGGATCCTTG
GAGACGTCTTCCTGAGGTCCTACTACTCTGTCTACGACTTGGCCAACAACAGGGTGGGCTTCGCCACTGCTGCC
>chinchilla_lanigera
ATGAAGTGGGTGATAGTGGCCTTGCTGTGCCTGCCACTCTCTGAGGCGACACAGATCAAGATCCCCCTGAAGAAGCTCAA
GTCTATCCGGGAGACCATGAGGGAGAAGGGCTTGCTGGGGGACTTCCTGAAGAACCACAAGCAGGAGCACGTCCGGAAGT
TCTCCTTCGGCAACCTTGGTGACTTCAGCGTGCTGTTTGAGCCCATGTCCTACATGGATGCTTCCTACTTTGGCGAGATC
AGCCTTGGAACACCGCCGCAGAGCTTCCAGGTCCTGTTTGACACTGGCTCCTCCAACCTGTGGGTGCCATCCATCTACTG
CAAGAGCCTGGCCTGC------------------ACCACTCACCCGCGCTTCAATCCCAACGAGTCCTCCACCTACACCT
CTGCCGGCCAGTCCTTTTCCCTGCAGTACGGCTCCGGCAGCCTCACCGGCTTATTCGGCTACGACACAATGACCATCCAA
GAAACTCAGGTCCCCAAGCAGGAGTTTGGCCTCAGTGAGCAAGAGCCAGGCAGCGCCTTTGTCTACGCCCAGTTCGAGGG
CATCATGGGCCTGGGCTACCCCGCCCTGTCCGCAGGGGGCGCCACCACCGCTATGCAGGGTCTGCTGCGGGAGGGAGCCC
TCTCCCAGAACCTCTTCAGCGTCTACCTGGGCAGCCAGCAGGGCTCTTCGGACGGGGGCGCGCTCATCCTGGGCGGCGTG
GACGAGAGCCTGTACTCGGGGCAGATCTCCTGGACGCCGGTCACCCAGGAACTCTACTGGCAGATCGGCATTGAAGAATT
CCTCGTTGACGGCACTGGGTCTGGCTGGTGCGCCCAAGGCTGCCAGGGCATTGTGGACACAGGTACCTCACTGCTCACCG
TGCCCCAGCAGTACCTGAGCACCCTGATGCAGACCATAGGGGCCCAGGAGAACGAGTACGGAGAGTATTTTGTGAACTGT
AACAGCGTCCAGAACCTCCCCACCCTGACCTTCGTCATCAGTGGTGTGCAGTTCCCTCTGCCACCCTCGGCCTACATCCT
CAACGAAGACCAGTCCTGCATGGTGGGGCTCGAGTCCACCTACCTGTCCTCTGATAATGGCCAGCCCTTCTGGATCCTTG
GGGACGTCTTCCTGAGGTCCTACTACTCCATCTACGACATGGGCAACAACAGAATGGGCTTTGCCCCTGCTGCC
>octodon_degus
ATGAAGTGGGTGATAGTGGCCTTGCTCTGCCTGCCGCTCTTGGAGGCGGCACAGATCAAGATCCCCCTGAGGAAGTTCAA
GTCCATCCGAGAGACCATGAGGGAAAAGGGCGTGCTGGGGGACTTCCTGAAGACCCACAAGAAGGACCACGCCCGGAAGT
TTTTCGGCAACAACTTCGGCGACTACAGCGTCCTGTTTGAGCCCATGACCTACATGGATGCTTCCTACTTTGGTGAGATC
AGCCTTGGGACACCACCCCAGAGCTTCCAGGTCTTGTTCGACACCGGTTCCTCCAACCTGTGGGTGCCATCCGTCTATTG
CAAGAGCCTGGCCTGC------------------ACCACTCATCCCCGCTTCAACCCCAGCAAGTCATCTACCTACACCT
CTGCTGACCAGACCTTCTCCCTGCAGTATGGCACTGGCAGCCTCACTGGCTTCTTTGGCTACGACACAATGACCGTCCAA
GAAACCCAGGTGCCCAAGCAGGAGTTTGGCCTCAGTGAAAACGAGCCCGGCAGCAACTTTGTCTATGCTGAGTTTGATGG
CATCATGGGTCTGGCCTACCCCAGCCTGTCGGTAGGGGGCGCCACCACCGCCCTGCAGGGCCTGTTGCGGGAGGGCGCCC
TCTCGCAGTCGCTCTTCAGCGTCTACCTGGGCAGCCAGCAGGACACTAACGAAGGGGGCGCGCTCATCCTGGGCGGTGTG
GACGAGAGCCTGTACTCGGGGGAGATCTCCTGGACCCCCGTCACGGAGGCACTCTACTGGCAGATTGGCATTGAAGACTT
CCTCCTTGACGGCGAGGTCTCCGGCTGGTGCTCCCAAGGCTGCCAGGGCATCGTGGACACGGGCACCTCGCTGCTCACTG
TGCCCCAGGAGTACCTGAGCACCCTGATGCAGGCCATAGGAGCCCAGGAGAACGAGTTCGGAGAGTACATGGTGGACTGT
AACAGCATCCAGAACCTCCCTACCCTGACCTTCGTCATCAGCGGCGTACAGTTCCCTCTGTCACCCTCAGCCTACATCCT
C---------AATTATTGCATGGTGGGGCTCGAGTCCACCTACCTGTCCTCTGAAAACGGCCAGCCCTACTGGATCCTTG
GGGACGTCTTCCTGAGGTCCTACTACTCCGTCTTCGACATGGCCAACAACAGGGTGGGCTTTGCCACTGCCATC
>dipodomys_ordii
ATGAAGTGGATGGTGGTGGTTTTGCTCTGCCTCCCCCTGCTGGAGGCCACTCTGGTCAGAATCCCACTGAAGAGACGTAA
GACAATCCGAGAGACCCTGAAGGACAAGGGCTTACTGGAAGACTTCCTGAAGACTCACAAGTACAACCCCGCTCAGAAGT
ACCGCCTCAACAGCTTCGATGACTTCAGCGTGCTCTATGAGCCGGTGGCCTACATGAACGCTGCTTACTTTGGCGAGATC
AGCATCGGGACTCCACCCCAGAACTTCCTGGTCCTTTTCGACACCGGCTCCTCCAACCTGTGGGTGCCCTCTATCTACTG
CAAGAGCGAGGCCTGC------------------ACCACTCACCCCCGCTTCAACCCCGGCCAGTCTTCCACCTACACCA
CCAACGGACAGACCTTCTCCCTGCAGTACGGCACCGGCAGCCTCACTGGCTTCTTTGGCTATGACACCCTGACTCTCCAG
AGCATCCAGGTGCCCAACCAGGAGTTCGGCCTGAGCGAGAACGAGCCAGGTTACACTTTTGTCTATGCGAAGTTCGATGG
CATCATGGGCCTTGCCTACCCTGGGCTGGCTGCCGGAGGGGCCACCACTGCCTTGCAGGGCATGCTGCAGGAAGGCGCCC
TTTCCAACGCCCTCTTCAGCGTCTACCTGGGCAGCAAGGAGGGTTCTGAGGACGGAGGAGTGATCGTCTTCGGGGGTGTG
GACGAGAGCTTGTACACCGGAGAGATCTTCTGGGCCCCTGTCACCCGGGAGCTCTACTGGCAGATCGCCCTTGAGGAGTT
CTTTGTTGGTGACCAGGCCTCCGGCTGGTGCTCTCAGGGCTGTCAAGGCATCGTGGACACAGGCACCTCTCTGCTCGCCG
TCCCTAAGAATTACCTGAGCACCCTTTTGGAGGTCATAGGAGCTCAGGAGAGCGCATATGGACAGTATTATGTGAACTGT
AACAACGTGGAGAGCCTGCCCACCCTCAAGTTCGTCATCAACGGTGTGGAGTTTCCTCTGCAACCTTCCGCCTACATCCT
TGAAGAAGATGGTTTCTGCATGGTGGGAATCGAGTCCATTGACATCACCTTAGAGAGTGGCCAGCCCTTCTGGATCCTTG
GAGATGTCTTCCTCAGGTCCTACTATTCTATCTTCGATGTGGCCAACAACAGAGTGGGCTTTGCCACTGCCATC
>homo_sapiens
ATGAAGTGGATGGTGGTGGTCTTGGTCTGCCTCCAGCTCTTGGAGGCAGCAGTGGTCAAAGTGCCCCTGAAGAAATTTAA
GTCTATCCGTGAGACCATGAAGGAGAAGGGCTTGCTGGGGGAGTTCCTGAGGACCCACAAGTATGATCCTGCTTGGAAGT
AC---------CGCTTTGGTGACCTCAGCGTGACCTACGAGCCCATGGCCTACATGGATGCTGCCTACTTTGGTGAGATC
AGCATCGGGACTCCACCCCAGAACTTCCTGGTCCTTTTTGACACCGGCTCCTCCAACTTGTGGGTGCCCTCTGTCTACTG
CCAGAGCCAGGCCTGC------------------ACCAGTCACTCCCGCTTCAACCCCAGCGAGTCGTCCACCTACTCCA
CCAATGGGCAGACCTTCTCCCTGCAGTATGGCAGTGGCAGCCTCACCGGCTTCTTTGGCTATGACACCCTGACTGTCCAG
AGCATCCAGGTCCCCAACCAGGAGTTCGGCTTGAGTGAGAATGAGCCTGGTACCAACTTCGTCTATGCGCAGTTTGATGG
CATCATGGGCCTGGCCTACCCTGCTCTGTCCGTGGATGAGGCCACCACAGCTATGCAGGGCATGGTGCAGGAGGGCGCCC
TCACCAGCCCCGTCTTCAGCGTCTACCTCAGCAACCAGCAGGGCTCC---AGCGGGGGAGCGGTTGTCTTTGGGGGTGTG
GATAGCAGCCTGTACACGGGGCAGATCTACTGGGCGCCTGTCACCCAGGAACTCTACTGGCAGATTGGCATTGAAGAGTT
CCTCATCGGCGGCCAGGCCTCCGGCTGGTGTTCTGAGGGTTGCCAGGCCATCGTGGACACAGGCACCTCTCTGCTCACTG
TGCCCCAGCAGTACATGAGTGCTCTTCTGCAGGCCACAGGGGCCCAGGAGGATGAGTATGGACAGTTTCTCGTGAACTGT
AACAGCATTCAGAATCTGCCCAGCTTGACCTTCATCATCAATGGTGTGGAGTTCCCTCTGCCACCTTCCTCCTATATCCT
CAGTAACAACGGCTACTGCACCGTGGGAGTCGAGCCCACCTACCTGTCCTCCCAGAACGGCCAGCCCCTGTGGATCCTCG
GGGATGTCTTCCTCAGGTCCTACTATTCCGTCTACGACTTGGGCAACAACAGAGTAGGCTTTGCCACTGCCGCC
>fukomys_damarensis
ATGAAGTGGATGGTGGTGGCCTTGCTTTGCCTGCCGCTCTTGGAGGCGACAAAGCTCAAGATCCCCCTGAAGAAGTTCAA
GTCCATCCGGGAGACCATGAGGGAAAAGGGCTTGCTGGACGACTTCCTGAAAACCCACAAGCGGGAGCGCACCCGGAAGG
TC---ACCAACCACTTTGGTGACTTCAGCGTGCTGTTCGAGCCCATGTCCTACATGGACGCGTCCTACTTTGGCGAGATC
AGCCTCGGGACACCACCCCAGAACTTCCAGGTCCTGTTCGACACCGGCTCCTCCAACCTGTGGGTGCCGTCTGTGTACTG
CAAGAGCCTGGCCTGC------------------ATCACTCACCCCCGCTTCAACCCCAACGTGTCCTCCACCTACACTT
CCGCCGGGCAGTCTTTTGCTCTGGAGTACGGCAGCGGCAGCCTCACCGGCATCTTCGGCTATGACACCATGACCATCCAA
GAAATCCAGGTGACCAAGCAGGAGTTTGGCCTCAGTGAGCAAGAGCCAGGCAGCACCTTTCTCTTTGCCCAGTTCGATGG
CATCATGGGCCTGGCCTACCCCGGCCTGTCCATCGGGGGCGCCACCACTGCTCTGCAGGGCCTGATGCGGGAGGGCGCCC
TCTCCCAACCCCTCTTCAGCGTCTACCTGGGCAGCCAGCAGGGCTCTTCGGATGGGGGCATGCTCATCCTGGGCGGCCTG
GACGAAAGCCTGTACAAGGGGCAGATCTCCTGGACGCCCGTCACCCAGGCGCTCTACTGGCAGATCGGCATTGAAGACTT
GCACGTTGGTAACCAGGCTTATGGCTGGTGCTCCCAAGGCTGCCAGGGCATTGTGGACACCGGCACCTCCCTGCTCACCA
TGCCCCAGGAGTACCTGACCCCCCTGATGCAGGCCTTAGGGGCCCAGCAGAGCCAGTTTGGAGAGTACGTAGTGGACTGT
GACAGCGTCCAGAGCCTCCCCACTCTGAACTTCATCCTCAGTGGCGTGAAGTTCCCTCTGCTGCCCTCGGCCTACATCAT
CAAAGAGGACCATTACTGCTTCGTGGGGCTGGACACTACCTACCTGTACTCGGAGAGTGGCCAGCCCCTCTGGATCCTTG
GGGACGTCTTCCTGAGGTCCTACTACTCTGTCTTCGACATAACCAACAACAGGGTGGGCTTCGCCCCTGCCGCC
>meriones_unguiculatus
ATGAAGTGGATGGTGGTAGCCTTGCTCTGTCTCCCACTCTTGGAGGCATCTTTGCTCAGGGTCCCCCTGAAGAAAATGAA
GACTATCCGTGAGACCATGAAGGAAAAGGGTTTGCTCAAAGATTTTCTGAAGACCCACAAGTATGACCCCGGCCAGAAGT
ACAACTTTAACAACTTTGGTAGCTTCAGTGTCCTCTATGAGCCCATGGCTTACATGGATGCTTCCTACTTTGGCGAGATC
AGCATCGGGACTCCACCCCAGAACTTCCTGGTCCTTTTCGACACTGGCTCCTCCAACCTCTGGGTACCTTCTGTCTACTG
CCAGAGCCAGGCCTGC------------------ACCACACATCCCCGCTACAACCCCAGCGACTCCTCCACCTACTACA
CCGAAGGGCAGACCTTCTCTCTGCAGTACGGCACCGGGAGCCTCACTGGCTTCTTCGGCTATGACACTCTGACTGTCCAA
GGCATCCAGGTCCCCAACCAGGAGTTTGGCCTGAGTGAGAACGAGCCGGGTACCAATTTCGTCTATGCAAAATTCGATGG
TATCATGGGCCTGGCCTACCCCGGCCTGTCTGCAGGGGGCGCCACCACTGCCTTGCAGGGCTTGCTGCAGGAGGGCGCTC
TCTCCCAGCCCCTCTTCGGCGTCTACCTTGGCAGGCAGCAGGGATCT---GAGGGTGGACAGATCGTCTTTGGAGGTGTG
GACGAGAACCTGTACACTGGAGGGATCACCTGGGTTCCTGTCACTCGGGAGCTGTACTGGCAGATCAGCATCGATGAGTT
CCTTATTGGTGACCAGGCCACCGGCTGGTGTTCCCAAGGCTGTCAAGGCATTGTTGACACAGGCACCTCTCTGCTCACCA
TGCCCTCCCAGTACCTGAGCGACCTTCTGCAGGCCATTGGAGCCCAGGAAGGAGAATACGGACAGTATTTCGTGAGCTGT
GACAGCGTCAGCAGCCTGCCTACCTTCAACTTTGTCCTCAACGGTGTCCAGTTCCCTCTGTCACCCTCCTTCTACATCAT
CCAGGAGGATGGCTACTGCATGGTGGGCCTCGAGACCACCCCTCTGAAT---GAGAACGGCCAGCCCTTCTGGATTCTTG
GGGATGTCTTCCTCAGGTCTTACTACGCCATCTTTGACATTGGCAACAACAGGGTGGGCTTTGCCACTGCTGTC
>psammomys_obesus
ATGAAGTGGTTGGTGGTAGTCTTGCTCTGCCTCCCACTCTTGGAGGCATCTTTGCTCAGGGTCCCCCTGAAGAAAATGAA
GACTATCCGTGAGACCATGAAGGAAAAGGGTTTGCTCAAAGATTTTCTGAAGACCCACAAGTATGACCCCGGCCAGAAGT
ACAACTTTAACAACTTTGGTAGCTTCAGTGTCCTCTATGAGCCCATGGCTTACATGGATGCTTCCTACTTTGGCGAGATC
AGCATCGGGACTCCACCCCAGAACTTCCTGGTCCTTTTCGACACTGGCTCCTCCAACCTCTGGGTACCTTCTGTCTACTG
CCAGAGCCAGGCCTGCATCAATCCTTTTGCACCAACCACACATCCCCGCTACAACCCCAGCGACTCCTCCACCTACTACA
CCGAAGGACAGACCTTCTCTCTGCAGTACGGCACCGGGAGCCTCACTGGCTTCTTCGGCTATGACACTCTGACTGTCCAA
GGCATCAAGGTCCCCAACCAGGAGTTTGGCCTGAGTGAGAACGAGCCGGGTACCAATTTCGTCTATGCACAATTCGATGG
TATCATGGGCCTGGCCTACCCCGGCCTGTCTGCAGGGGGCGCCACCACTGCCTTGCAGGGCTTGCTGCAGGAGGGCGCTC
TCTCCCAGCCCCTCTTCGGCGTCTACCTTGGCAGGCAGCAGGGATCT---GAGGGTGGACAGATCGTCTTTGGAGGTGTG
GACGAGAACCTGTACACTGGGGAGATCACCTGGGTTCCTGTCACTCGGGAGCTGTACTGGCAGATCAGCATCGATGAGTT
CCTTATTGATGACCAGGCCACCGGCTGGTGTTCCCAAGGCTGTCAAGGCATTGTCGACACAGGCACCTCTCTGCTCACCA
TGCCCTCCCAGTACCTGAGCGAACTTCTGCAGGCCATTGGAGCCCAGGAA---GAATACGGACAGTATTTCGTGAGCTGT
GACAGCGTCAGCAGCCTGCCGACATTCAGCTTTGTCCTCAACGGTGTCCAGTTCCCTCTGTCACCCTCCTTCTACATCAT
CCAGGAGGATGGCTACTGCATGGTGGGCCTCGAGACCACTCCTCTGAAT---GAGAACGGCCAGCCCTTCTGGATCCTTG
GGGATGTCTTCCTCAGGTCTTACTATGCCATCTTCGACATTGGCAACAACATGGTGGGCTTTGCCACTGCTGTC
>mus_musculus
ATGAAGTGGATGGTGGTCGCCTTGCTCTGCCTCCCACTCCTGGAGGCAGCTTTGATCAGGGTCCCCCTGAAGAAAATGAA
GAGTATCCGGGAGACCATGAAGGAACAAGGTGTCCTCAAAGACTTTCTGAAGAACCACAAGTATGACCCTGGCCAGAAAT
ACCACTTTGGCAAGTTTGGTGACTACAGTGTACTCTATGAGCCCATGGCCTATATGGATGCTTCCTACTATGGTGAGATC
AGCATCGGGACTCCACCCCAGAACTTCCTGGTCCTTTTCGACACTGGCTCCTCCAACCTGTGGGTGTCTTCTGTCTACTG
CCAGAGCGAGGCCTGC------------------ACCACACACACCCGCTACAACCCCAGCAAGTCCTCCACCTACTACA
CTCAAGGGCAGACCTTCTCCCTGCAGTACGGCACCGGCAGCCTTACCGGCTTCTTCGGCTATGACACTCTGAGAGTCCAA
AGCATCCAGGTCCCTAACCAGGAGTTCGGCCTGAGTGAGAATGAGCCTGGCACCAATTTTGTCTACGCCCAATTTGACGG
GATCATGGGCCTGGCCTACCCCGGCCTGTCTTCAGGGGGCGCCACCACCGCCTTGCAGGGCATGTTGGGGGAGGGCGCTC
TGTCCCAGCCCCTCTTCGGTGTCTACCTTGGCAGCCAGCAGGGGTCT---AACGGCGGGCAGATTGTGTTCGGTGGCGTG
GACGAGAACCTGTACACTGGCGAGCTCACCTGGATTCCTGTCACCCAGGAGCTTTACTGGCAGATCACCATTGACGACTT
CCTTATTGGCAACCAGGCCTCTGGCTGGTGCTCCTCTGGCTGCCAAGGCATTGTAGACACAGGCACCTCTCTGCTCGTCA
TGCCTGCCCAGTACCTGAATGAACTTCTGCAGACCATAGGAGCCCAGGAAGGAGAGTATGGACAGTATTTTGTGAGCTGC
GACAGCGTCAGTAGCCTGCCTACCCTCACTTTTGTCCTCAATGGTGTCCAGTTCCCCCTGTCACCCTCTTCCTACATCAT
CCAGGAGGAAGGCTCCTGCATGGTGGGTCTGGAGAGCCTCTCCCTGAACGCTGAGAGTGGCCAGCCCCTCTGGATCCTCG
GGGATGTCTTCCTCAGGTCTTACTATGCTGTCTTCGACATGGGCAATAACAGGGTGGGCCTTGCCCCTTCTGTC
>rattus_norvegicus
ATGAAGTGGATGGTAGTAGCCTTGCTCTGCCTCCCGCTCTTGGAGGCATCCCTGCTCAGGGTCCCCCTGAGGAAAATGAA
GAGTATCCGTGAGACCATGAAGGAACAGGGCGTCCTTAAAGACTTTCTGAAGACCCACAAATATGACCCTGGCCAGAAGT
ACCACTTCGGCAACTTCGGTGACTACAGTGTACTCTATGAGCCCATGGCCTACATGGATGCTTCCTACTTCGGTGAGATC
AGCATTGGGACTCCACCCCAGAACTTCCTGGTCCTTTTCGACACCGGCTCCTCCAACCTGTGGGTGTCTTCTGTCTACTG
CCAGAGCGAGGCCTGC------------------ACCACACACGCCCGCTTCAACCCCAGCAAGTCCTCCACTTACTACA
CCGAAGGGCAGACCTTCTCCCTGCAGTACGGCACTGGCAGCCTTACTGGCTTCTTTGGCTATGACACTCTGACCGTCCAA
AGCATTCAGGTTCCCAACCAGGAGTTTGGCCTGAGTGAGAATGAGCCTGGTACCAATTTTGTCTATGCCCAATTTGATGG
CATCATGGGCCTGGCCTACCCCGGCCTGTCTTCAGGGGGTGCCACCACCGCCTTGCAGGGCATGTTGGGGGAGGGCGCTC
TCTCCCAGCCCCTCTTCGGAGTCTACCTTGGCAGCCAGCAGGGGTCT---AACGGTGGGCAGATTGTGTTTGGAGGCGTG
GACAAGAACCTCTACACTGGGGAGATCACCTGGGTTCCTGTCACTCAGGAGCTCTACTGGCAGATTACCATTGACGACTT
CCTCATTGGCGACCAGGCCTCTGGATGGTGCTCCCAGGGCTGCCAAGGCATTGTAGACACAGGTACCTCTCTGCTCGTCA
TGCCTGCCCAGTACCTCAGTGAACTTCTGCAGACCATAGGAGCCCAGGAAGGAGAGTACGGAGAGTATTTTGTGAGCTGC
GACAGTGTCAGTAGCCTGCCTACCCTCAGTTTCGTCCTCAATGGTGTCCAGTTCCCCCTGTCACCCTCTTCCTACATCAT
CCAGGAGGACAACTTCTGCATGGTGGGTCTTGAGAGCATCTCTCTGACCTCTGAGAGTGGCCAGCCCCTCTGGATCCTTG
GGGATGTCTTCCTCAGGTCTTACTATGCCATCTTCGACATGGGCAACAACAAGGTGGGCCTTGCCACTTCTGTC
>nannospalax_galili
ATGAAGTGGATGGTGGTAGCCTTGCTCTGCCTCCCTCTGTTGGAGGCAGCCCTGCTCAGGGTCCCCCTGAAGAGGATGAA
GACTGTCCGTGAGACCATGAAGGAAAAAGGCAAGCTCAAGGAGTTCTTGAAGAACCACAAGTACGACCCTGGCCAGAAGT
ACCACTTTGGCAACCTCGGTGACTTCAGTGTGCTCTATGAGCCCATAGCCTACATGGACGCTGCCTACTTTGGAGAGATA
AGCATTGGAACTCCACCCCAGAACTTCCTGGTCCTTTTTGACACTGGCTCCTCCAACCTGTGGGTGCCTTCTGTCTACTG
CAAGAGTGAAGCCTGC------------------ATCACACATACCCGCTTTAAACCCAGCAAGTCTTCCACCTACTACA
CCGAAGGGCAGACCTTCTCCCTGCAGTATGGCACCGGCAGCCTCACCGGCTTCTTCGGTTATGATACTCTGACCGTCCAA
GGCATCAAGGTCTACAATCAGGAGTTTGGCCTGAGTAAGACGGAACCTGGTAGCATCTTTGTCTATGCTCAATTCGATGG
CATCATGGGCCTGGCCTACCCTGGTCTGTCTGCAGGAGGCGCCACCACTGTTCTGCAGGGCATGCTGCAGGAGGGTGCCC
TCTCCCAGCCCCTCTTTGGTGTCTACCTCGGCAGCCAACAGGGATCT---AATGGTGGACAGATCGTCTTCGGCGGTGTG
GATGAAAACCTATACTCTGGGGAGGTCACCTGGGTCCCTGTCACTCAGGAGCTCTACTGGCAGATTAACATTGAGGACGT
CCTCATTGGCGACAAGACCTCTGGCTGGTGCTCCCAGGGCTGCCAAGGCATTGTGGACACAGGCACCTCTCTGCTCACTG
TGCCTTCACAGTACCTGAATAACTTTCTGCAGAGCATTGAGGCCCAGGAA---GAATTTGGAGAGTATTTTGTGAGCTGT
GACAGCATCAGTAGCCTGCCCACTTTCAACTTTGTTCTTAACGGTGTGCAGTTCCCTCTGAAGCCTTCTTCCTACATCAT
CCAGGGGGATGGCTACTGCATGGTGGGCCTTGAGAGCACCCTTCTGACCTCTCAGAGTGGCCAGCCCATCTGGATCCTTG
GAGATGTCTTCCTTAGGTCTTACTACGCCATCTTTGACATAGGCAACAACAGGGTGGGCTTTGCCACCGCCGTC
>jaculus_jaculus
ATGAAGTGGATGGTGGCAGTCTTGCTCTGCCTGCCCCTCTTGGAGGCAGCGCTGATCAGAGTCCCCCTGAAGAAATTTAA
GACCATCCGTCAGACCATGAAGGAGAATGGTGTGCTGGGAGACTACCTGAAAACCCACAAGTATGACCCCGGCCAAAAGT
ACCACTTCGGCAATTTCGGAGACTACAGCGTGCTCTATGAGCCCATAGCCTACATGGATGCTGCCTACTTTGGGGAGATC
AGCATTGGGACTCCACCCCAGAACTTCCTGGTCCTCTTCGACACTGGCTCCTCCAACCTGTGGGTGCCTTCCGTCTACTG
CCGGAGCCTGGCCTGC----------------------------------------------------------------
--------------------------------------------------------------------------GTCCAG
GGCATCCAGGTCCCCAACCAGGAGTTTGGCCTGAGTGAGAACGAGCCTGGGACCAACTTTGTCTACGCGAAATTCGATGG
CATCATGGGTCTGGCCTTCCCCAGCCTGTCTGCAGGAGGCGCCACCACTGCCCTGCAGGGCATGCTGCAGGAAAACGCCC
TCTCCAGTCCCGTCTTCAGCGTCTACCTCGGCAGCCAGGAGGGCTCT---AACGGAGGACAGATTGTCTTTGGGGGCGTG
GATGACAGTCTGTATGTTGGTGAGATCTCCTGGATCCCACTCACTCAGGATCTCTACTGGCAGATTAACATTGAGGGATT
CTTCATTGGTGACCAGGAGTCTGGCTGGTGCTCTGACGGCTGCCAAGGCATTGTGGACACAGGCACCTCCCTGCTCACCT
TGCCTCAGGCCTACCTGAGTGACCTTCTGCAGGCCATAGGGGCTGAGGAAGGAGAATATGGACAGTATTTCGTGAACTGC
GACAGCGTTAGCAGCCTGCCCACCTTCAACTTCATCCTCAATGGTGTTCAGTTCCCTCTGCTGCCTTCCTACTACATCAT
CCAGGAGGGTGACTACTGCATGGTTGGCCTCCAGTCTACCCCCCTGGTC---CAGGATGGCCAGCCCTTCTGGATCCTCG
GAGATGTCTTCCTCAGGTCCTACTATGCCATCTTTGATGTGGGCAACAGCAGGGTGGGCTTTGCCACTCTTGCC
