# Supplementary material for: Divergent genes in gerbils: prevalence, relation to GC-biased substitution, and phenotypic relevance
Source: BMC Evol Biol. 2020 Oct 19;20:134. doi: 10.1186/s12862-020-01696-3 (PMC7574485; doi:10.1186/s12862-020-01696-3)
Supplement: Supplementary file 3 — Additional file 3 Supplementary Data. DNA alignments for 10,554 1-to-1 orthologues used in analysis. Each alignment file is named using its orthogroup ID. [file 12862_2020_1696_MOESM3_ESM.zip › Additional_File_3/masked_alignments/OG0001229.fa]

>homo_sapiens
ATGTTCCTGGCGACCCTGTACTTCGCGCTGCCGCTCTTGGACTTGCTCCTGTCGGCCGAAGTGAGCGGCGGAGACCGCCT
GGATTGCGTGAAAGCCAGTGATCAGTGCCTGAAGGAGCAGAGCTGCAGCACCAAGTACCGCACGCTAAGGCAGTGCGTGG
CGGGCAAGGAGACCAACTTCAGCCTGGCATCCGGCCTGGAGGCCAAGGATGAGTGCCGCAGCGCCATGGAGGCCCTGAAG
CAGAAGTCGCTCTACAACTGCCGCTGCAAGCGGGGTATGAAGAAGGAGAAGAACTGCCTGCGCATTTACTGGAGCATGTA
CCAGAGCCTGCAGGGAAATGATCTGCTGGAGGATTCCCCATATGAACCAGTTAACAGCAGATTGTCAGATATATTCCGGG
TGGTCCCATTCATATCAGATGTTTTTCAGCAAGTGGAGCACATTCCCAAAGGGAACAACTGCCTGGATGCAGCGAAGGCC
TGCAACCTCGACGACATTTGCAAGAAGTACAGGTCGGCGTACATCACCCCGTGCACCACCAGCGTGTCCAACGATGTCTG
CAACCGCCGCAAGTGCCACAAGGCCCTCCGGCAGTTCTTTGACAAGGTCCCGGCCAAGCACAGCTACGGAATGCTCTTCT
GCTCCTGCCGGGACATCGCCTGCACAGAGCGGAGGCGACAGACCATCGTGCCTGTGTGCTCCTATGAAGAGAGGGAGAAG
CCCAACTGTTTGAATTTGCAGGACTCCTGCAAGACGAATTACATCTGCAGATCTCGCCTTGCGGATTTTTTTACCAACTG
CCAGCCAGAGTCAAGGTCTGTCAGCAGCTGTCTAAAGGAAAACTACGCTGACTGCCTCCTCGCCTACTCGGGGCTTATTG
GCACAGTCATGACCCCCAACTACATAGACTCCAGTAGCCTCAGTGTGGCCCCATGGTGTGACTGCAGCAACAGTGGGAAC
GACCTAGAAGAGTGCTTGAAATTTTTGAATTTCTTCAAGGACAATACATGTCTTAAAAATGCAATTCAAGCCTTTGGCAA
TGGCTCCGATGTGACCGTGTGGCAGCCAGCCTTCCCAGTACAGACCACCACTGCCACTACCACCACTGCCCTCCGGGTTA
AGAACAAGCCCCTGGGGCCAGCAGGGTCTGAGAATGAAATTCCCACTCATGTTTTGCCACCGTGTGCAAATTTACAGGCA
CAGAAGCTGAAATCCAATGTGTCGGGCAATACACACCTCTGTATTTCCAATGGTAATTATGAAAAAGAAGGTCTC---GG
TGCTTCCAGCCACATAACCACAAAATCAATGGCTGCTCCTCCAAGCTGTGGTCTGAGCCCACTGCTGGTCCTGGTGGTAA
CCGCTCTGTCCACCCTATTATCTTTAACA------GAAACATCA
>rattus_norvegicus
--------------------------------------------------------------------------------
--------------------------------------------------------------------------------
--------------------------------------------------------------------------------
--------------------------------------------------------------------------------
--------------------------------------------------------------------------------
--------------------------CTGGCAGTGGAACACATTTCCAAAGGGAACAACTGCCTGGACGCAGCCAAGGCC
TGCAACCTGGACGACACCTGTAAGAAGTACAGGTCGGCCTACATCACCCCCTGCACCACCAGCATGTCCAACGAGGTCTG
CAACCGCCGTAAGTGCCACAAGGCCCTCAGGCAGTTCTTCGACAAGGTTCCGGCCAAGCACAGCTACGGGATGCTCTTCT
GCTCCTGCCGGGACATCGCCTGCACCGAGCGGCGGCGACAGACTATCGTCCCCGTGTGCTCCTATGAAGAACGAGAGAGG
CCCAACTGCCTGAGTCTGCAAGACTCCTGCAAGACCAATTACATCTGCAGATCTCGCCTTGCAGATTTTTTTACCAACTG
CCAGCCAGAGTCAAGGTCTGTCAGCAACTGTCTTAAGGAGAACTACGCAGACTGCCTCCTGGCCTACTCGGGACTGATTG
GCACAGTCATGACTCCCAACTACGTAGACTCCAGCAGCCTCAGCGTGGCACCATGGTGTGACTGCAGCAACAGCGGCAAT
GACCTGGAAGACTGCTTGAAATTTCTGAATTTTTTTAAGGACAATACTTGTCTCAAAAATGCAATTCAAGCCTTTGGCAA
TGGCTCAGATGTGACCATGTGGCAGCCAGCCCCTCCAGTCCAGACCACCACTGCCACCACTACCACTGCCTTCCGGGTCA
AGAACAAGCCTCTGGGGCCAGCAGGGTCTGAGAATGAGATCCCCACACACGTTTTACCACCCTGTGCGAATTTGCAGGCT
CAGAAGCTGAAATCCAATGTGTCGGGTAGCACACACCTCTGTCTTTCTGATAGTGATTTCGGAAAGGATGGTCTCGCTGG
TGCCTCCAGCCACATAACCACAAAATCAATGGCTGCTCCTCCCAGCTGCAGTCTGAGCTCACTGCCGGTGCTGATGCTCA
CCGCCCTTGCTGCCCTGTTATCTGTATCGTTGGCAGAAACGTCG
>cavia_porcellus
ATGCTCTTGGCGACCCTGTACTTCGCGCTGCCACTGCTGGACTTGCTCCTGTCTGCCGAGGTCAGCGGCGGGGACCGCCT
GGACTGCGTGAAAGCCAGCGATCAGTGCCTAAAGGAGCAGAGCTGCAGCACCAAGTACCGCACGCTCAGGCAGTGCGTGG
CAGGCAAGGAGACCAACTTCAGCCTGGCATCGGGCCTCGAGGCCAAGGATGAGTGCCGCAGCGCCATGGAGGCCTTGAAA
CAGAAGTCGCTCTACAACTGCCGCTGCAAACGGGGCATGAAAAAGGAGAAGAACTGCCTGCGCATCTACTGGAGCATGTA
CCAGAGTCTGCAGGGAAATGATCTACTGGAAGATTCTCCATATGAACCAGTTAACAGCAGATTGTCAGATATATTCCGGG
TGGTCCCATTTATATCAGATGTTTTTCAGCAAGTGGAGCATATTCCCAAAGGGAACAACTGCCTGGATGCAGCCAAGGCT
TGCAACCTCGATGATACCTGCAAGAAGTACAGGTCTGCATACATCACCCCATGTACCACCAGCATGTCCAATGATGTCTG
CAACCGCCGCAAGTGCCACAAGGCTCTCCGCCAGTTCTTCGACAAAGTTCCGGCCAAGCACAGCTATGGAATGCTCTTCT
GCTCCTGCAGGGATATTGCCTGCACCGAGAGGCGGCGACAGACCATTGTGCCTGTGTGCTCCTATGAAGAGCGTGAGAAG
CCTAACTGCTTGAATTTGCAGGACTCTTGCAAGACCAATTACATCTGCAGATCTCGCCTTGCAGATTTTTTTACCAACTG
CCAGCCAGAGTCAAGGTCTGTCAGCAGCTGTCTGAAGGAGAACTACGCAGACTGCCTCCTCGCCTACTCAGGGCTGATTG
GCACAGTGATGACCCCCAACTACATAGACTCCAGCAGCCTCAGTGTGGCCCCATGGTGTGACTGCTTCAACAGTGGAAAT
GATCTGGAAGAGTGCTTGAAATTTTTGAATTTCTTCAAGGACAATAAATGTCTTAAAAATGCAATTCAGGCTTTTGGCAA
TGGCTCCGATGTGACTGTGTGGCAGCCAGCTCTCCCGGTACAGACCACCACTGCCACCACCACTACAGCCTTCCGAGTCA
GAAACAAGCCCCTGGGGCCAGCAGGGTCTGAGAATGAAATCCCCACACATGTTTTACCGCCTTGCGCAAATTTACAGGCA
CAGAAGCTGAAATCTAATGTGTCAGACAACACACAGCTCTGTCTTTCAGATAGCAATTTTGAAAAGGATGAGCTCGCTGG
TGCTTCCAGCCACATAACCACAAAATCCATGGCTGCTCTTCCACGCTGCGGTCTGAGCCCACTGCTGGTTCTGGTGGTCA
CCGCTCTGTCTACCCTATTATCATTATCTTTGGCAGAAACATCA
>fukomys_damarensis
ATGCTCTTGGCGACCCTGTACTTCGCGCTGCCCCTCCTAGACTTGCTCCTGTCCGCCGAGGTGAGCGGCGGGGACCGCCT
GGACTGCGTGAAAGCCAGCGATCAGTGCCTGAAGGAGCAGAGCTGCAGCACCAAATACCGCACGCTGAGGCAGTGCGTGG
CGGGCAAGGAGACCAACTTCAGCCTGGCATCCGGCCTCGAGGCCAAGAATGAGTGCCGCAGCGCCATGGAGGCCTTGAAG
CAGAAGTCGCTCTACAACTGCCGCTGCAAGCGGGGCATGAAAAAGGAGAAGAACTGCCTGCGCATCTACTGGAGCATGTA
CCAGAGCCTGCAGGGAAATGATCTGCTTGAAGATTCCCCATATGAACCAGTTAACAGCAGATTGTCAGATATATTCCGGG
TGGTCCCATTTATGTCAGATGTTTTTCAGCAAGTGGAGCACATTCCCAAAGGGAACAACTGCCTGGATGCAGCTAAGGCC
TGCAACCTCGATGACACCTGCAAGAAGTACAGGTCTGCGTACATCACCCCCTGCACCACCAGCATGTCCAATGATGTCTG
CAACCGCCGCAAGTGCCACAAGGCCCTCCGCCAGTTCTTCGACAAGGTCCCGGCCAAGCACAGCTATGGAATGCTCTTCT
GCTCCTGCCGGGACATTGCCTGCACGGAGCGGCGGCGACAGACCATCGTGCCTGTGTGCTCCTATGAGGAGCGGGAGAAG
CCTAACTGCTTGAATTTGCAGGAGTCCTGCAAGACAAATTACATCTGCAGATCTCGCCTTGCAGATTTTTTTACCAACTG
CCAGCCAGAATCAAGGTCTGTGAGCAGCTGTCTGAAGGAGAACTACGCAGACTGCCTCCTGGCCTACTCCGGGCTGATTG
GCACAGTCATGACCCCCAACTACATAGACTCTAGCAGCCTCAGTGTGGCCCCGTGGTGTGACTGCTTCAACAGTGGGAAT
GACCTGGAAGAATGCTTGAAGTTTTTGAATTTCTTCAAGGACAATAAATGTCTTAAAAATGCAATTCAAGCCTTTGGCAA
TGGCTCCGACGTGACTGTGTGGCAGCCAGCCCTCCCGGTACAGACGACCACTGCCACCACCACCACTGCCTTCCGGGTCA
AGAACAAGCCCCTGGGGCCCGCAGGCTCTGAGAATGAGATCCCCACACATGTTTTGCCACCTTGTGCAAATTTACAGGCC
CAGAAGCTGAAATCCAATGTGTCGGACAATACACAGCTCTGTCTTTCTGATAGCAATTATGAGAAGGATGGTCTCGCTGG
TGCTTCCAGCCACATAACCACAAAATCGATGGCTGCCCGTCCAAGCTGCGATCTGAGCCCACTGCTGGTTTTGGTGGTCA
CTGCTCTGTCTACCCTGTTATCGTTATCCTTGGCAGAAACATTG
>chinchilla_lanigera
ATGCTCCTGGCCACCCTGTACTTCGCGCTGCCGCTCCTGGACTTGCTCCTGTCCGCTGAGGTGAGCGGCGGGGACCGCCT
GGACTGTGTGAAAGCCAGCGATCAGTGCCTGAAGGAGCAGAGCTGCAGCACCAAATACCGCACGCTGAGGCAGTGCGTGG
CGGGCAAGGAGACCAACTTCAGCCTGGCATCGGGCCTCGAGGCCAAGGACGAGTGCCGCAGCGCCATGGAAGCCTTGAAG
CAGAAGTCGCTCTACAACTGCCGCTGCAAGCGGGGCATGAAAAAGGAGAAGAACTGCCTGCGCATCTACTGGAGCATGTA
CCAGAGCCTGCAGGGAAATGATCTGCTGGAAGATTCCCCCTATGAACCAGTTAACAGCAGATTGTCAGATATATTCCGGG
TGGTCCCGTTTATATCAGATGTTTTTCAGCAAGTGGAGCACATTCCCAAAGGGAACAACTGCCTGGATGCAGCCAAGGCC
TGCAACCTCGATGACACCTGCAAGAAGTACAGGTCTGCATACATCACCCCATGCACCACCAGCATGTCCAACGATGTCTG
CAACCGCCGCAAGTGCCACAAGGCCCTCCGCCAGTTCTTCGACAAGGTCCCAGCCAAGCACAGCTACGGAATGCTCTTCT
GCTCCTGCCGGGATATTGCCTGCACAGAGCGGCGGCGACAGACCATCGTGCCTGTGTGCTCCTATGAAGAGCGGGAGAAG
CCTAACTGCTTGAATTTGCAGGACTCCTGCAAGACCAATTACATCTGCAGATCTCGACTTGCAGATTTTTTTACCAACTG
CCAGCCAGAGTCAAGGTCTGTCAGCAGCTGTCTGAAGGAGAACTACGCGGACTGCCTCCTGGCCTATTCGGGGCTGATTG
GCACAGTCATGACCCCCAACTACATAGACTCCAGCAGCCTCAGTGTGGCCCCGTGGTGTGACTGCTTCAACAGTGGGAAT
GACCTGGAAGAGTGCCTGAAATTTTTGAATTTCTTCAAGGATAATAAATGTCTTAAAAATGCAATTCAAGCCTTTGGCAA
TGGCTCTGATGTGACGGTGTGGCAGCCAGCCCTCCCGGTACAGACCACCACTGCCACCACCACCACAACCTTCCGGGGCC
AGAACAGGCCCCTGGGGCCAGCAGGGTCTGAAAATGAAATCCCCACACATGTTTTGCCACCTTGTGCAAATTTACAGGCA
CAGAAGCTGAAATCTAATGTGTCGGACAGCACACAGCTCTGTCTTTCTGATAGCAATTATGAAAAGGATGAGCTCGCTGG
TGCTTCCAGCCGCATAACCACAAAATCGATGGCTGCGCTTTCAAGCTGCGGCCTGAGCCCACTGCTGGTTCTGGTGGTCA
CCGCTCTGTCTACCCTACTATCGTTATCTTTGGCAGAAACATCG
>octodon_degus
ATGCTCTTGGCGACCCTGTACTTCGCGCTGCCGCTCCTGGACTTGCTTCTGTCCGCTGAGGTGAGCGGCGGGGACCGCCT
GGACTGCGTGAAAGCCAGCGATCAGTGTCTGAAGGAGCAGAGCTGCAGCACTAAGTACCGCACGTTGAGGCAGTGCGTGG
CGGGCAAGGAGACCAACTTCAGCCTGGCATCGGGCCTCGAGGCCAAGGATGAGTGCCGCAGCGCCATGGAAGCCTTGAAG
CAGAAGTCGCTCTACAACTGCCGCTGCAAGCGGGGCATGAAAAAGGAGAAGAATTGCTTGCGCATCTACTGGAGCATGTA
CCAGAGCCTGCAGGGAAATGACTTGCTCGAAGATTCCCCATATGAACCAGTTAACAGCAGACTGTCAGATATATTCAGGG
TGGTCCCATTTATATCAGACGTTTTTCAGCAAGTGGAGCACATGCCCAAAGGGAACAACTGCCTGGATGCAGCCAAGGCC
TGCAACCTCGATGACACCTGCAAGAAGTACAGGTCTGCCTACATCACACCGTGCACCACCAGCGTGTCCAATGATGTCTG
CAATCGCCGCAAGTGCCACAAGGCCCTCCGCCAGTTCTTCGACAAGGTCCCAGCCAAGCACAGCTACGGAATGCTCTTCT
GTTCCTGCTGGGATATTGCCTGCACAGAGCGGCGGCGACAGACCATCGTGCCTGTGTGCTCCTATGAAGAGCGGGAGAAG
CCGAACTGCTTGAATTTGCAGGACTCCTGCAAGACCAATTACATCTGCAGATCTCGACTTGCAGATTTTTTTACCAACTG
CCAGCCAGAGTCAAGGTCTGTCAGCAGCTGTCTGAAGGAGAACTACGCAGACTGCCTCCTGGCCTACTCGGGGCTGATTG
GCACAGTCATGACCCCCAACTACATAGACTCCAGCAGCCTCAGTGTGGCCCCGTGGTGTGACTGCTTCAACAGTGGCAAT
GACTTGGAAGAGTGCTTAAAATTTTTGAATTTCTTCAAGGACAATAAATGTCTCAAAAATGCAATTCAAGCCTTTGGCAA
TGGCTCCGATGTGACTGTGTGGCAGCCAGCCGTCCCGGTGCAGACCACTACCGCCACCACCACCACAGCCTTCAGGGTCA
AGAACAAGCCCCTGGAACCAGCAGGGTCTGAGAATGAGATCCCCACACATGTTTTGCCACCTTGTGCAAATTTACAGGCA
CAGAAGCTGAAATCCAACGTGTCAGACAACACACCAACTTGTCTTTATGAAAGCAATTATGAAAAGGATGAGCTCGCTGG
TGCCTCCAGCCACATAACCACGAAATCGATGGCTGCTCTTCCAAGCTGCGGGCTGAGCCCACTGCTGGTTCTGGTGGTCA
CCGCCCTGTCTGCCCTGTTATCGTTATCTTTGGCAGAAACATCG
>dipodomys_ordii
ATGTTTCTGGCGACCCTGTACTTCGCGCTCCCGCTCTTGGATCTGCTCCTGTCGGCCGAGGTGAGCGGCGGGGACCGCCT
GGACTGCGTGAAAGCCAGCGATCAGTGCCTGAAGGAGCAGAGCTGCAGCACCAAGTACCGCACGCTGAGGCAGTGCGTGG
CGGGCAAGGAGACCAACTTCAGCCTGGCGTCCGGCCTCGAAGCCAAGGATGAGTGCCGCAGCGCCATGGAGGCCCTGAAG
CAGAAGTCGCTCTACAACTGTCGGTGCAAGCGAGGCATGAAGAAGGAGAAGAACTGTCTGCGCATCTACTGGAGCATGTA
CCAGAGCCTGCAGGGAAATGATTTGCTTGAAGATTCCCCATATGAGCCAGTTAACAGCAGATTGTCCGATATATTCCGGG
TGGTCCCATTCATATCAGATGTTTTCCAACAAGTGGAGCATATTCCCAAAGGGAACAACTGCCTGGATGCGGCCAAGGCC
TGCAACCTGGATGACACCTGCAAGAAGTACAGATCTGCATACATCACCCCCTGCACCACCAGCATGTCCAACGAAGTCTG
CAACCGCCGCAAATGTCACAAGGCCCTGCGGCAGTTCTTTGACAAGGTCCCGGCTAAGCACAGCTATGGAATGCTCTTCT
GCTCATGCCGGGACATAGCCTGCACTGAGCGGCGACGCCAGACCATCGTGCCCGTGTGCTCCTATGAAGAGCGGGAGAAG
CCCAACTGCTTGAATTTGCAGGACTCCTGCAAGACAAATTACATCTGCAGATCTCGCCTAGCAGATTTTTTTACCAACTG
TCAGCCGGAGTCAAGGTCTGTCAGCAGCTGTCTAAAGGAGAATTATGCAGACTGCCTCCTTGCCTACTCGGGGCTGATTG
GCACAGTGATGACCCCCAACTACATAGACTCCAGCAGCCTGAGTGTGGCCCCGTGGTGTGACTGCAGCAACAGTGGGAAT
GAGCTGGAAGAGTGTTTGAAATTCCTGAACTTCTTCAAGGACAACACATGTCTTAAAAATGCAATTCAAGCCTTTGGCAA
TGGCTCTGATGTGACTGTGTGGCGGCCAGCCTTCCCGGTGCAGACCACCACTGCCACCACCACTACAGCCTTCCGGGTCA
AGAACAAGCCCCAGGCACCTGCAGGGTCTGAGAATGAAATTCCCACACATGTTTTGCCACCTTGTGCAAATTTACAGGCA
CAGAAGCTGAAATCCAACATGTCTGGCAGTACACACCTCTGTCTTTCTGACCGCGATTATGAAAAGGATGGCCTCGCTGG
TGCTTCCAGCCACATAACCACAAAATCGATGGCTGCTGCTCCTGGCTGTGGTCTGAGCTCACTGCTGGTTCTGGTGGTAA
CCGCTCTGTCCACCCTGTTATCTTTATCCTGGGCGGAAACATCG
>jaculus_jaculus
ATGTTCTTGGCGACTCTGTACTTCGCGCTGCCACTACTGGATATGTTCCTGTCGGCGGAGGTGAGCGGCGGGGACCGCCT
GGACTGCGTGAAAGCCAGCGACCAGTGCCTGAAGGAGCAGAGCTGTAGCACCAAGTACCGCACGCTGAGGCAGTGCGTGG
CGGGCAAGGAGACCAACTTCAGCCTGGCATCGGGCCTCGAGGCCAAGGACGAGTGTCGGAGCGCCATGGAGGCCCTGAAG
CAGAAGTCGCTCTACAACTGCCGCTGCAAGCGGGGCATGAAGAAAGAGAAGAACTGCCTGCGTATCTACTGGAGCATGTA
CCAGAGCCTGCAGGGAAATGACCTGCTTGAAGACTCCCCTTACGAACCAGTGAACAGCAGATTGTCAGATATATTCCGGG
TGGTCCCATTCATATCAGACGTTTTCCAGCAAGTTGAGCACATTTCCAAAGGGAACAACTGCCTGGATGCGGCCAAGGCC
TGCAACCTGGACGATACCTGCAAGAAGTACAGGTCGGCCTACATCACCCCGTGCACCACCAGCATGTCTAACGACGTCTG
CAACCGTCGCAAATGCCACAAGGCCCTTCGGCAGTTCTTCGACAAGGTCCCAGCCAAGCACAGCTACGGAATGCTCTTCT
GTTCCTGCCGGGACATCGCCTGCACTGAGCGGCGGCGACAGACCATTGTGCCCGTGTGCTCCTACGAAGAGCGAGAGAAA
CCCAACTGCTTGAACTTGCAGGAGTCCTGCAAGACGAATTACATCTGCAGATCTCGCCTTGCAGATTTTTTTACCAACTG
CCAGCCAGAGTCAAGGTCTGTCAGCAGCTGTCTTAAGGAGAACTATGCGGACTGTCTTCTGGCCTACTCGGGGCTCATTG
GCACTGTCATGACCCCCAACTACATAGACTCCAGCAGCCTCAGCGTGGCCCCATGGTGTGACTGTAGCAACAGTGGGAAT
GATCTGGAAGAGTGCTTAAAATTTCTGAATTTCTTCAAGGACAATACGTGTCTTAAAAATGCCATCCAAGCCTTTGGCAA
TGGCTCGGATGTGACTGTGTGGCAGCCAGCCTTCCCAGTACAGACTACCACTGCCACCACCACCACAGCCTTCCGGGTCA
AGAACAAGCCCCTAGGACCAGCAGGGTCTGAAAATGAAATCCCCACACACGTCTTACCACCTTGTGCAAATTTACAGGCA
CAGAAGCTGAAATCCAATGTGTCAGGCAGCACACACCTCTGTCTTTCTGATCGCGATTACGGAAAGGATGGTCTCGCTGG
TGCTTCCAGCCACATAACCACAAAATCAATGGCTGCTCCTCCCAGCTGCGGTCTGAGCCCACTGCTGGTTCTGGTGGTAA
CCGCTCTGTCTACTCTATTATCTTTATTGTTGGCAGAAACATCG
>ictidomys_tridecemlineatus
ATGTTCCTGGCGACCCTCTACTTCGCGCTGCCGCTTCTGGATTTGCTTCTGTCAGCGGAGGTGAGCGGCGTGGACCGCCT
GGACTGCGTGAAAGCCAGCGATCAGTGCCTGAAAGAACAGAGTTGCAGCACTAAATACCGCACGCTGAGGCAGTGCGTGG
CAGGCAAGGAGACTAACTTCAGTCTGGCATCCGGCCTCGAGGCAAAGGATGAGTGCCGCAGCGCCATGGAGGCCCTGAAG
CAGAAGTCACTCTACAACTGCCGCTGCAAGAGGGGCATGAAGAAGGAGAAGAACTGCCTGCGCATCTACTGGAGCATGTA
CCAGAGCCTGCAGGGAAATGACCTGCTTGAAGATTCCCCGTATGAACCAGTTAACAGCAGATTGTCAGATATATTCCGGG
TGGTTCCATTCATATCAGATGTTTTTCAGCAAGTGGAGCACATTCCCAAAGGGAACAACTGCTTGGACGCAGCCAAGGCC
TGCAACCTCGACGACACCTGCAAGAAGTACAGGAGCGCCTACATCACCCCGTGCACCACCAGCATGTCCAACGAGGTCTG
CAACCGTCGCAAGTGCCACAAGGCCCTGCGGCAGTTCTTTGACAAGGTGCCTGCCAAGCACAGCTATGGAATGCTGTTCT
GCTCCTGCCGGGACATCGCCTGCACAGAGCGGCGGCGACAGACCATCGTGCCTGTGTGTTCCTATGAGGAGCGGGAGAAG
CCCAACTGCTTGAGTTTGCAGGATTCCTGCAAGACGAATTACATCTGTAGATCTCGCCTTGCAGACTTTTTTACCAACTG
CCAGCCGGAGTCAAGGTCTGTCAGCAGCTGTCTGAAGGAGAACTTCGCCGACTGCCTCCTGGCCTACTCGGGGCTGATTG
GCACAGTCATGACCCCCAACTACATAGACTCCAGCAGCCTTAGCGTGGCCCCCTGGTGTGACTGCAGCAACAGTGGGAAT
GACCTGGAAGAGTGCTCCAAATTTCTGAACTTCTTCAAGGACAATACCTGTCTTAAAAATGCAATTCAAGCCTTTGGCAA
TGGCTCCGATGTGACTGTGTGGCAGCCAGCCCTCCCAGTTCAGACCACCACTGCCACCACTACCACTGCCTATCGGGTCA
AGAACAAGCCCCTGGGGCCAGCAGGCTCTGAGAACGAAATCCCCACGCATGTTTTACCGCCTTGTGCAAATTTGCAGGCA
CAGAAGCTGAAATCCAATGTTTCGGGAAGTACACATCTCTGTCTTTCTGATCGGGATTTCGAAAAGGACGGTCTGGCTGG
TCCTTCCAGCCACATAACCACAAAATCAATGGCGGCACCTCCACGCTGCGGTCTGAGCCCACTGCTGGTTCCGGTGGTAA
CTGCTCTGTCCACCCTATTATCTTTATCTTTGGCAGGAACATCG
>psammomys_obesus
--------------------------------------------------------------------------------
--------------------------------------------------------------------------------
--------------------------------------------------------------------------------
--------------------------------------------------------------------------------
--------------------------------------------------------------------------------
--------------------------------GTGGAACACATTTCCAAAGGGAACAACTGTCTGGACGCAGCCAAGGCC
TGCAACCTGGATGACACGTGCAAGAAGTACAGGTCTGCCTACATCACGCCGTGCACCACCAGCATGTCCAATGAGGTGTG
CAACCGCCGGAAGTGCCACAAGGCCCTCAGGCAGTTCTTCGACAAGGTCCCCGCCAAGCACAGTTACGGCATGCTCTTCT
GCTCCTGCCGGGACGTTGCCTGCACCGAGCGCCGGCGGCAGACCATTGTGCCCGTGTGCTCCTACGAGGAGAGGGAGAAG
CCCAACTGCCTGAACCTGCAGGACTCCTGCAAGACCAACTACATCTGCAGATCTCGCCTTGCAGATTTTTTTACCAACTG
CCAGCCAGAGTCCAGGTCATCCAGCAGCTGTCTTAAGGAGAACTATGCAGACTGCCTCCTGGCCTACTCGGGACTGATTG
GCACAGTCATGACTCCCAACTACATAGACTCCAGCAGCCTCAGTGTGGCCCCCTGGTGTGACTGCAGCAACAGTGGCAAT
GATCTGGAGGAGTGCCTGAAGTTCCTGAACTTCTTTAAGGACAATACGTGTCTCAAAAATGCAATTCAAGCCTTTGGCAA
TGGCTCCGATGTGACCATGTGGCAGCCAGCCCTCCCAGCACAGACCACCACTGCCACCACTACCACTGCCTTCCGGGTCA
AGAACAAGCCTCTAGGGCCAGCAGGGTCTGAGAATGAAATCCCCACACACGTTTTGCCACCTTGTGCAAATTTGCAGGCA
CAGAAGCTGAAATCCAATGTGTCGGGCAATACACATCTCTGTCTTTCTGATCATGATTACGAAAAGGATGGTCTCGCTGG
AGCGTCCAGCCACATAACCACAAAATCAATGGCTGCTCCTCCCAGCTGCGGCCAGGGTGCACTG------CTGGTGGTTA
CCGCTCTGGCCACCCTGTTATCTCTATCATTGGCAGAAACATCG
>meriones_unguiculatus
ATGTTCCTGGCCACCCTGTACTTCGCGCTGCCACTCCTGGATTTGCTGCTGTCGGCCGAGGTGAGCAGTGGAGACCGCCT
GGACTGCGTGAAGGCCAGTGACCAGTGCCTGAAGGAACAGAGCTGCAGCACCAAGTACCGCACGCTGAGGCAGTGCGTGG
CGGGCAAGGAAACCAACTTCAGCCTGACATCCGGCCTCGAGGCCAAGGATGAGTGCCGCAGCGCCATGGAGGCCCTGAAG
CAGAAATCGCTCTACAACTGCCGCTGCAAGCGGGGCATGAAGAAGGAGAAGAACTGCCTGCGCATCTACTGGAGCATGTA
CCAGAGCCTGCAGGGAAATGACCTGCTGGAAGATTCCCCGTACGAGCCGGTTAACAGCAGGTTATCGGATATATTCCGGG
CAGTCCCGTTCCTATCAGATGTCTTCCAGCAAGTGGAACACATCTCCAAAGGGAACAACTGTCTGGATGCAGCCAAGGCC
TGCAACCTGGATGACACGTGCAAGAAGCACAGGTCTGCCTACATCACGCCTTGCACCACCAGCATGTCCAACGAGGTGTG
CAACCGCCGCAAGTGCCACAAGGCCCTCAGGCAGTTCTTCGACAAGGTTCCCGCCAAGCACAGTTACGGCATGCTCTTCT
GCTCCTGCCGGGACATTGCCTGCACCGAGCGCCGGCGGCAGACCATCGTGCCCGCGTGCTCCTACGAGGAGAGGGAGAAG
CCCAACTGCCTGAGCCTGCAGGACTCCTGCAGGACCAACTACATCTGCAGATCTCGCCTTGCAGATTTTTTTACCAACTG
CCAGCCAGAGTCCAGGTCAGCCAGCAGCTGTCTTAAGGAGAACTATGCAGACTGCCTCCTGGCCTACTCAGGACTGATTG
GCACAGTCATGACTCCCAACTACATAGACTCCAACAGCCTCAGTGTGGCCCCCTGGTGTGACTGCAGCAACAGTGGCAAT
GACCTGGAGGAGTGCCTGAAGTTCCTCAACTTCTTTAAGGACAATACGTGTCTCAAAAATGCAATTCAAGCCTTTGGCAA
TGGCTCCGATGTGACCATGTGGCAGCCAGCCCTCCCAGCACAGACCACCACTGCCACCACTACCACTGCCTTCCGGGTCA
AGAACAAGCCTCTAGGGCCAGCAGGGTCTGAGAATGAAATCCCCACACACGTTTTGCCACCTTGTGCAAATTTGCAGGCA
CAGAAGCTGAAATCCAATGTGTCGGGCAATACACATCTCTGTCTTTCTGATCATGATTACGAAAAGGATGGTCTCGCTGG
AGCGTCCAGCCACATAACCACAAAATCAATGGCTGCTCCTCCCAGCTGCGGCCGGGGTGCACTG------CTGGTGGTTA
CCTCTCTGGCCACCCTGTTATCTCTATCATTGGCCGAAACATCG
>mus_musculus
ATGTTCCTAGCCACTCTGTACTTCGTGCTGCCACTCCTGGATTTGCTGATGTCGGCCGAGGTGAGTGGTGGGGACCGCCT
GGACTGTGTGAAAGCCAGTGATCAGTGCCTGAAGGAACAGAGCTGCAGCACCAAGTACCGCACACTGAGGCAGTGCGTGG
CGGGCAAGGAAACCAACTTCAGCCTGACATCCGGCCTCGAGGCCAAGGATGAGTGCCGCAGCGCTATGGAGGCCTTGAAG
CAGAAGTCTCTCTACAACTGCCGCTGCAAGCGGGGCATGAAGAAAGAGAAGAATTGTCTGCGTATCTACTGGAGCATGTA
CCAGAGCCTGCAGGGAAATGACCTACTGGAAGATTCCCCATATGAGCCGGTTAACAGCAGGCTGTCAGATATATTCCGGG
CAGTCCCGTTCATATCAGATGTTTTCCAGCAAGTGGAACACATTTCCAAAGGGAACAACTGCCTCGATGCAGCCAAGGCC
TGCAACCTGGATGACACCTGCAAGAAGTACAGGTCCGCCTACATCACCCCCTGTACCACCAGCATGTCCAATGAAGTCTG
CAACCGCCGCAAGTGCCACAAAGCCCTCAGGCAGTTCTTCGACAAAGTTCCAGCCAAGCACAGCTACGGGATGCTCTTCT
GCTCCTGCCGGGACGTCGCCTGCACCGAGAGGCGGCGACAGACTATCGTCCCTGTGTGCTCCTATGAAGAACGAGAGAGG
CCCAACTGCCTGAATCTGCAAGACTCCTGCAAGACAAATTACATCTGCAGATCTCGCCTTGCAGATTTTTTTACCAACTG
CCAGCCAGAGTCAAGGTCTGTCAGCAACTGTCTTAAGGAGAACTACGCAGACTGCCTCCTGGCCTACTCGGGACTGATTG
GCACAGTCATGACTCCTAACTACATAGACTCCAGCAGCCTCAGTGTGGCGCCGTGGTGCGATTGCAGCAACAGTGGCAAT
GACCTGGAAGATTGCCTGAAGTTTCTGAATTTTTTTAAGGACAATACGTGTCTCAAAAATGCAATTCAAGCCTTTGGCAA
TGGCTCGGATGTGACCATGTGGCAGCCAGCCCCCCCAGTCCAGACCACCACTGCCACGACTACCACTGCCTTCCGGATCA
AGAACAAGCCTCTAGGGCCAGCAGGCTCTGAGAATGAGATTCCCACACACGTTTTACCACCGTGTGCTAATTTGCAGGCA
CAGAAGCTGAAATCCAATGTATCGGGCAGTACACATCTCTGTCTTTCTGATAATGATTACGGAAAGGATGGTCTCGCTGG
TGCCTCCAGCCACATAACCACAAAATCAATGGCTGCTCCTCCCAGCTGCGGTCTGAGCTCACTGCCGGTGATGGTGTTCA
CCGCTCTGGCTGCCCTGTTGTCTGTATCATTGGCAGAAACATCG
