# Supplementary material for: Divergent genes in gerbils: prevalence, relation to GC-biased substitution, and phenotypic relevance
Source: BMC Evol Biol. 2020 Oct 19;20:134. doi: 10.1186/s12862-020-01696-3 (PMC7574485; doi:10.1186/s12862-020-01696-3)
Supplement: Supplementary file 3 — Additional file 3 Supplementary Data. DNA alignments for 10,554 1-to-1 orthologues used in analysis. Each alignment file is named using its orthogroup ID. [file 12862_2020_1696_MOESM3_ESM.zip › Additional_File_3/masked_alignments/OG0001252.fa]

>dipodomys_ordii
GGTGGCTTTTTCTCAAGTATTTTTTCCAGTCTCTTTGGAACCCGGGAAATGAGGATTTTGATTTTGGGATTAGATGGTGC
TGGAAAAACCACAATTTTATACCGATTACAGGTTGGAGAAGTCGTTACTACTATTCCTACTATCGGATTTAATGTAGAGA
CTGTGACATACAAAAACCTTAAATTCCAAGTGTGGGACCTAGGAGGACAGACAAGTATCAGGCCATATTGGAGGTGTTAT
TATTCCAACACAGATGCAGTCATTTATGTGGTAGACAGTTGTGACCGAGACAGAATTGGCATTTCCAAGTCAGAATTAGT
TGCCATGTTGGAGGAGGAAGAGCTGAGAAAAGCCATTTTAGTGGTGTTTGCAAATAAGCAGGACATGGAGCAGGCTATGA
CCCCCTCAGAGATGGCAAATTCACTTGGGTTACCTGCCTTGAAGGATCGGAAATGGCAGATATTCAAAACATCAGCAACC
AAAGGCACTGGCCTTGATGAGGCAATGGAATGGCTGGTTGAAACATTAAAAAGCAGGCAA
>cavia_porcellus
GGTGGCTTTTTCTCAAGTATATTTTCCAGCCTCTTTGGAACCCGGGAAATGAGGATTTTAATTTTGGGATTGGATGGTGC
AGGAAAAACAACAATTTTGTACAGATTACAGGTCGGAGAAGTTGTTACTACCATTCCTACCATCGGGTTTAACGTGGAGA
CGGTGACGTACAAGAACCTCAAGTTCCAAGTGTGGGATTTGGGAGGACAGACAAGTATCAGGCCGTACTGGAGGTGTTAC
TACTCAAACACGGATGCGGTCATTTACGTCGTGGACAGCTGTGACCGGGACCGAATTGGCATCTCCAAGTCCGAGCTGGT
GGCCATGCTGGAGGAGGAGGAGCTGAGGAAGGCCATCTTGGTGGTGTTCGCCAACAAGCAGGACATGGAGCAGGCCATGA
CCCCCTCGGAGATGGCCAACGCCCTGGGCCTGTCTGCTCTGAAGGACCGCAAGTGGCAGATATTCAAGACGTCGGCCACC
AAAGGCACCGGCCTGGACGAGGCCATGGAGTGGTTAGTGGAGACACTGAAGAGCAGACAG
>nannospalax_galili
------------------------------------------------ATGAGAATTTTAATTTTGGGATTAGATGGTGC
TGGAAAAACCACAATTCTGTACAGATTACAGGTTGGAGAAGTGGTCACTACTATTCCTACTATTGGATTTAATGTAGAGA
CGGTGACATACAAAAACCTTAAATTCCAAGTTTGGGACTTAGGAGGACAGACGAGTATCAGGCCATATTGGAGATGTTAC
TATTCAAACACCGATGCAGTCATCTATGTAGTTGATAGTTGTGACAGAGACCGGATTGGCATTTCTAAATCAGAATTAGT
TGCCATGTTGGAGGAAGAAGAACTGAGAAAAGCCATTTTAGTAGTGTTTGCAAACAAACAGGACATGGAGCAGGCCATGA
CACCCTCAGAAATGGCAAATGCACTTGGGTTACCAGCCTTGAAGGACCGGAAATGGCAGATA------------------
------------------------------------------------------------
>ictidomys_tridecemlineatus
GGTGGCTTTTTCTCAAGTATTTTTTCCAGTCTCTTTGGAACCCGGGAAATGAGGATTTTAATTTTGGGATTAGATGGTGC
AGGAAAAACCACAATTCTGTACAGATTACAAGTTGGAGAAGTTGTTACTACTATTCCTACTATTGGATTTAATGTAGAGA
CAGTGACATACAAAAACCTTAAATTCCAAGTTTGGGATTTAGGAGGACAGACAAGTATCAGGCCATACTGGAGATGTTAT
TATTCAAACACCGATGCAGTCATTTATGTAGTAGACAGTTGTGACCGAGACCGAATTGGCATTTCTAAATCAGAGTTAGT
TGCCATGTTGGAGGAAGAAGAGCTGAGAAAAGCCATTTTAGTGGTGTTTGCAAATAAACAAGACATGGAGCAGGCTATGA
CTCCCTCAGAGATGGCAAACTCACTTGGATTACCTGCCTTGAAGGACCGAAAATGGCAGATATTCAAAACATCAGCAACC
AAAGGCACTGGCCTTGATGAAGCAATGGAATGGTTAGTTGAAACATTAAAAAGCAGACAG
>meriones_unguiculatus
GGTGGCTTTTTCTCAAGTATTTTTTCCAGTCTCTTTGGAACCAGGGAAATGAGGATTTTAATTTTAGGATTGGATGGTGC
TGGAAAAACCACAATTTTGTACAGATTACAGGTTGGAGAAGTTGTTACTACTATTCCCACTATTGGATTTAATGTAGAGA
CGGTAACATACAAAAACCTCAAATTCCAAGTTTGGGACTTAGGGGGACAGACAAGTATCAGACCATACTGGCGATGTTAC
TATTCAAACACAGATGCAGTCATCTATGTAGTTGACAGCTGTGACAGAGACCGAATTGGCATTTCCAAGTCAGAGTTAGT
TGCCATGTTGGAGGAAGAAGAGCTGCGAAAAGCCATTTTAGTGGTGTTTGCAAATAAGCAGGACATGGAGCAGGCCATGA
CACCTTCAGAAATGGCAAATGCACTTGGGTTACCTGCCCTGAAGGACCGGAAGTGGCAGATATTTAAAACCTCAGCAACC
AAAGGCACTGGCCTTGATGAGGCAATGGAATGGTTAGTTGAAACACTGAAAAGCAGACAG
>rattus_norvegicus
GGTGGCTTTTTCTCAAGTATATTTTCCAGTCTCTTTGGAACCAGGGAAATGAGGATTTTAATTTTGGGATTAGATGGTGC
TGGAAAAACGACAATTTTGTACAGATTGCAGGTTGGAGAAGTTGTTACTACCATTCCCACTATTGGATTTAATGTAGAGA
CGGTGACATACAAAAATCTCAAGTTCCAAGTTTGGGACTTAGGCGGACAGACAAGTATCAGGCCATACTGGAGATGTTAT
TATTCAAACACAGATGCAGTCATCTATGTCGTTGACAGTTGTGACCGAGACCGAATTGGCATTTCCAAGTCAGAGTTAGT
TGCCATGTTGGAGGAAGAGGAGCTGAGGAAAGCCATTTTAGTGGTGTTTGCAAATAAACAGGACATGGAGCAGGCCATGA
CGCCCTCAGAAATGGCCAATGCGCTTGGGTTACCCGCCCTGAAGGACCGGAAGTGGCAGATCTTTAAAACGTCAGCAACC
AAAGGCACCGGCCTCGACGAGGCAATGGAATGGTTAGTTGAAACACTGAAAAGCAGACAG
>mus_musculus
GGTGGCTTTTTCTCAAGTATTTTTTCCAGTCTCTTTGGAACCAGAGAAATGAGGATTTTAATTTTGGGATTAGATGGTGC
TGGAAAAACAACAATTTTGTACAGGTTACAGGTTGGAGAAGTTGTTACTACTATTCCCACTATTGGATTTAATGTGGAGA
CGGTGACATACAAAAATCTCAAATTCCAAGTTTGGGACTTAGGAGGACAGACAAGTATCAGGCCATACTGGAGATGTTAT
TATTCAAACACAGATGCAGTCATCTATGTCGTTGACAGTTGTGACCGAGATCGAATTGGCATTTCCAAGTCTGAGTTAGT
TGCCATGTTGGAGGAAGAAGAGCTGAGAAAAGCCATTTTAGTGGTGTTTGCAAATAAGCAGGACATGGAACAGGCCATGA
CACCCTCAGAAATGGCAAATGCTCTTGGGTTACCTGCCCTGAAGGACCGGAAGTGGCAGATCTTTAAAACTTCAGCAACC
AAAGGCACTGGCCTTGATGAGGCAATGGAATGGTTAGTTGAAACCCTGAAAAGCAGACAG
>psammomys_obesus
GGTGGCTTTTTCTCAAGTATTTTTTCCAGTCTCTTTGGAACCAGGGAAATGAGGATTTTAATTTTGGGATTGGATGGTGC
TGGAAAAACCACAATTTTGTACAGATTACAGGTTGGAGAAGTTGTTACTACTATTCCCACTATTGGATTTAATGTAGAGA
CGGTAACATACAAAAACCTCAAATTCCAAGTTTGGGACTTAGGGGGACAGACAAGTATCAGACCATACTGGCGATGTTAC
TATTCAAACACAGATGCAGTCATCTATGTAGTTGACAGCTGTGACAGAGACCGAATTGGCATTTCCAAGTCAGAGTTAGT
TGCCATGTTGGAGGAAGAAGAGCTTCGAAAAGCCATTTTAGTGGTGTTTGCAAATAAGCAGGACATGGAGCAGGCCATGA
CACCTTCAGAAATGGCAAATGCACTTGGGTTACCTGCCCTGAAGGACCGGAAGTGGCAGATATTTAAAACCTCAGCAACC
AAAGGCACTGGCCTTGATGAGGCAATGGAATGGCAAGTATCTTGTGTTTGA---------
>chinchilla_lanigera
GGTGGCTTTTTCTCAAGTATTTTTTCCAGCCTCTTTGGAACCCGGGAAATGAGGATTTTAATCTTGGGACTGGACGGTGC
CGGAAAAACCACCATTTTGTACAGATTACAGGTCGGAGAGGTGGTCACCACGATTCCTACCATCGGATTTAATGTGGAGA
CAGTGACATACAAAAACCTGAAATTCCAAGTGTGGGATTTGGGAGGACAGACAAGTATCAGGCCGTACTGGAGATGTTAC
TACTCGAACACGGACGCCGTCATTTACGTGGTAGACAGCTGTGACCGGGACCGCATCGGCATCTCCAAGTCCGAGCTGGT
GGCCATGCTGGAGGAGGAGGAGCTGCGGAAGGCCGTCCTGGTGGTGTTCGCCAACAAGCAGGACATGGAGCAGGCCATGA
CCCCCTCGGAGACGGCCAACGCCCTGGGCCTGCCGGCGCTCAAGGACCGCAAGTGGCAGATATTCAAGACGTCGGCCACC
AAAGGCACCGGCCTGGACGAGGCCATGGAGTGGTTGGTGGAGACGCTGAAGAGCAGGCAG
>fukomys_damarensis
GGTGGCTTTTTCTCCAGTATTTTTTCCAGCCTCTTTGGAACCCGGGAAATGAGGATTTTAATTTTGGGATTGGATGGTGC
GGGGAAAACCACAATTTTGTACAGATTGCAGGTCGGAGAAGTCGTCACCACTATTCCTACCATCGGATTTAACGTAGAGA
CGGTGACATACAAAAACCTGAAATTCCAGGTGTGGGATTTGGGAGGACAGACGAGTATCAGGCCGTACTGGAGATGCTAC
TACTCCAACACAGACGCGGTCATTTATGTGGTGGACAGCTGTGACCGGGACCGGATCGGCATCTCCAAGTCGGAGCTGGT
CGCCATGCTGGAGGAGGAGGAGCTGAGGAAGGCCATCCTGGTGGTGTTCGCCAACAAGCAGGACATGGAGCAGGCCATGA
CGCCGTCGGAGATGGCCAGCGCCCTGGGCCTGCCCGCCCTGAAGGACCGCAAGTGGCAGATATTCAAGACCTCGGCCACC
AAGGGCACCGGCCTGGACGAGGCCATGGAGTGGCTGGTGGAGACGCTCAAGAGCAGGCAG
>homo_sapiens
GGTGGCTTTTTCTCAAGTATATTTTCCAGTCTGTTTGGAACTCGGGAAATGAGAATTTTAATTTTGGGATTAGATGGAGC
AGGAAAAACCACAATTTTGTACAGATTACAAGTGGGAGAAGTTGTTACTACTATACCTACCATTGGATTTAATGTAGAGA
CGGTGACGTACAAAAACCTTAAATTCCAAGTCTGGGATTTAGGAGGACAGACAAGTATCAGGCCATACTGGAGATGTTAC
TATTCAAACACAGATGCAGTCATTTATGTAGTAGACAGTTGTGACCGAGACCGAATTGGCATTTCCAAATCAGAGTTAGT
TGCCATGTTGGAGGAAGAAGAGCTGAGAAAAGCCATTTTAGTGGTGTTTGCAAATAAACAGGACATGGAACAGGCCATGA
CTTCCTCAGAGATGGCAAATTCACTTGGGTTACCTGCCTTGAAGGACCGAAAATGGCAGATATTCAAAACGTCAGCAACC
AAAGGCACCGGCCTTGATGAGGCAATGGAATGGCAAGTATCATGCTTC------------
