# Supplementary material for: Divergent genes in gerbils: prevalence, relation to GC-biased substitution, and phenotypic relevance
Source: BMC Evol Biol. 2020 Oct 19;20:134. doi: 10.1186/s12862-020-01696-3 (PMC7574485; doi:10.1186/s12862-020-01696-3)
Supplement: Supplementary file 3 — Additional file 3 Supplementary Data. DNA alignments for 10,554 1-to-1 orthologues used in analysis. Each alignment file is named using its orthogroup ID. [file 12862_2020_1696_MOESM3_ESM.zip › Additional_File_3/masked_alignments/OG0001308.fa]

>cavia_porcellus
ATGGAGACAATTCTAGAGCAGCAGCGGCGGTACCATGAGGAGAAGGAACGGCTCATGGACGTAATGGCCAAAGAGATGCT
CACTAAGAAGTCTACGCTCCGGGACCAGATCAATTCCGATCACCGCACTCGGGCCATGCAAGATCGGTACATGGAGGTCA
GTGGGAACCTGAGAGATTTGTATGATGATAAGGATGGGTTACGAAAGGAGGAGCTCAATGCCATTTCAGGACCAAATGAA
TTTGCTGAATTCTATAATAGACTAAAGCAAATAAAGGAATTCCACCGAAAGCACCCAAATGAGATTTGTGTGCCAATGTC
AGTCGAATTTGAGGAGCTCCTGAAAGCTCGAGAGAATCCAAGTGAAGAGGCACAAAACTTGGTGGAGTTCACAGATGAAG
AGGGATATGGCCGTTACCTCGATCTCCATGACTGTTACCTCAAGTACATTAACCTGAAGGCGTCTGAGAAGCTGGATTAC
ATCACATACCTGTCAATCTTTGACCAGTTATTTGACATTCCTAAAGAAAGGAAGAATGCAGAGTATAAGAGGTACCTTGA
AATGCTTCTTGAGTATCTTCAGGATTACACAGACAGAGTGAAGCCCCTTCAAGATCAGAATGAACTTTTTGGGAAGATAC
AGAATGAATTTGAGAAAAAATGGGAGAACGGTACCTTTCCTGGATGGCCGAAAGAGACAAGCAGTGCCCTGACCCATGCT
GGCGCCCATCTTGATCTGTCTGCGTTTTCCTCCTGGGAGGAGTTGGCCTCTCTGGGTCTAGACAGATTGAAGTCTGCACT
CTTAGCTTTAGGCCTGAAATGCGGTGGCACCCTTGAAGAGCGAGCCCAGAGGCTGTTCAGCACCAAAGGGAAGTCTTTGG
AATCTCTTGACACCTCCCTGTTTGCCAAAAATCCCAAATCCAAGGGCACTAAGAGAGACACTGAGAGGAACAAAGACATT
GCTTTCCTAGAAGCCCAGATCTATGAATATGTCGAGATTCTTGGGGAACAGCGACAGCTCACTCATGAAAATGTACAACG
CAAGCAAGCTAGGACCGGAGAAGAGCGAGAAGAGGAGGAGGAAGAGCAGATCAGTGAGAGTGAAAGCGAAGATGAAGAGA
ATGAGATCATTTACAACCCCAAAAACCTGCCCCTGGGCTGGGATGGCAAACCCATCCCCTACTGGCTGTATAAGCTACAT
GGCCTAAATATCAACTACAATTGTGAGATTTGTGGAAACTACACCTACCGAGGGCCTAAGGCCTTCCAGCGGCACTTCGC
TGAATGGCGTCACGCTCATGGCATGAGGTGTTTGGGCATTCCAAACACTGCACACTTTGCTAATGTGACACAGATTGAAG
ATGCTGTCTCCTTGTGGGCCAAGCTGAAACTGCAGAAGGCTTCAGAACGATGGCAGCCTGACACTGAGGAAGAGTATGAA
GACTCCAGTGGGAATGTTGTAAATAAGAAAACATATGAGGATCTGAAAAGACAAGGACTGCTG
>fukomys_damarensis
ATGGAGACAATTCTGGAGCAACAGCGGCGGTACCATGAGGAGAAGGAACGGCTCATGGATGTAATGGCCAAAGAGATGCT
CACTAAGAAGTCCACGCTCCGGGACCAGATCAATTCTGACCACCGCACTCGGGCCATGCAAGATAGGTATATGGAGGTCA
GTGGGAACCTGAGGGATTTGTATGATGATAAGGATGGGTTACGAAAGGAAGAGCTCAATGCCATTTCAGGACCCAATGAA
TTTGCTGAATTCTATAACAGACTCAAGCAAATAAAGGAATTCCACCGGAAGCACCCAAATGAGATCTGTGTGCCAATGTC
AGTGGAATTTGAGGAGCTCCTGAAAGCTCGAGAGAATCCAAGCGAAGAGGCACAAAACTTGGTGGAGTTCACAGATGAAG
AGGGATATGGGCGTTACCTCGATCTCCATGACTGTTACCTCAAGTACATTAACCTGAAGGCGTCTGAGAAGCTGGATTAT
ATCACATACCTGTCAATCTTTGACCAGTTATTTGACATTCCTAAAGAAAGGAAGAATGCAGAATATAAGAGATACCTTGA
AATGCTGCTTGAGTATCTTCAGGATTACACAGATAGAGTGAAGCCCCTTCAAGATCAGAATGAACTTTTTGGGAAGATAC
AGAATGAATTTGAGAAGAAATGGGAGAATGGTACCTTTCCTGGATGGCCGAAAGAGACAAGCAGTGCCCTGACCCATGCT
GGTGCCCATCTTGACCTGTCTGCATTTTCCTCCTGGGAGGAGTTGGCCTCTCTGGGTCTAGACAGATTGAAGTCTGCACT
CTTAGCTTTAGGCTTGAAATGCGGCGGCACCCTCGAAGAGCGAGCCCAGAGGCTATTTAGCACCAAAGGAAAGTCTTTGG
AATCACTTGACACCTCCCTGTTTGCCAAGAATCCCAAATCAAAGGGCACTAAGCGAGACACTGAGAGGAACAAAGACATT
GCTTTCCTAGAAGCCCAGATCTATGAGTATGTCGAGATTCTTGGGGAACAACGACAGCTCACTCATGAAAATGTACAACG
CAAGCAAGCCAGGACAGGAGAAGAGCGAGAAGAGGAGGAGGAAGAACAGATTAGTGAGAGTGAAAGTGAAGATGAAGAGA
ACGAGATCATTTACAACCCCAAAAACCTGCCCCTGGGCTGGGACGGCAAACCCATCCCCTACTGGCTGTATAAGCTGCAT
GGCCTAAATATCAACTACAACTGTGAGATTTGTGGAAACTACACCTACCGAGGGCCTAAGGCCTTCCAGCGGCACTTCGC
TGAGTGGCGCCATGCTCACGGCATGCGGTGTTTGGGCATCCCAAACACTGCTCACTTTGCTAACGTGACCCAGATTGAAG
ATGCTGTCTCCTTGTGGGCCAAGCTGAAACTGCAGAAGGCTTCAGAACGATGGCAGCCTGACACTGAGGAGGAGTATGAA
GACTCCAGTGGAAATGTTGTAAATAAGAAAACATATGAGGATCTGAAAAGACAAGGACTGCTG
>jaculus_jaculus
ATGGAGACAATTCTGGAGCAGCAGCGGCGCTATCATGAGGAGAAGGAACGGCTCATGGACGTCATGGCCAAAGAAATGCT
CACTAAGAAGTCCACGCTCCGCGACCAGATCAATTCCGACCACCGGACTCGAGCCATGCAAGATAGATACATGGAGGTCA
GTGGGAATCTGAGGGATTTATATGATGATAAAGATGGGTTACGAAAGGAGGAGCTCAATGCCATTTCAGGACCCAATGAG
TTTGCTGAATTCTATAACAGACTCAAGCAGATAAAGGAATTCCACCGGAAGCATCCAAATGAGATCTGTGTGCCCATGTC
CGTGGAATTTGAGGAGCTCCTGAAGGCACGAGAGAATCCCAGTGAAGAGGCACAGAACTTAGTGGAGTTCACGGATGAAG
AAGGGTATGGTCGGTACCTGGATCTCCATGACTGCTACCTCAAGTACATTAACCTGAAGGCATCTGAGAAGCTGGATTAT
ATCACGTACCTGTCCATCTTTGACCAGTTGTTTGACATTCCTAAAGAAAGAAAGAATGCAGAATATAAGAGATACCTGGA
GATGCTGCTTGAGTACCTCCAGGACTACACAGACAGAGTGAAACCCCTTCAAGACCAGAATGAACTGTTCGGGAAGATTC
AGAATGACTTTGAAAAGAAGTGGGAGAATGGTACCTTTCCTGGATGGCCGAAAGAAACAAGCAGTGCCCTGACCCATGCT
GGAGCCCATCTTGACCTCTCTGCATTCTCCTCCTGGGAGGAGTTGGCCTCTCTAGGGCTGGACAGATTGAAATCTGCACT
TTTAGCATTGGGCCTGAAATGTGGCGGGACCCTAGAAGAGCGAGCTCAGAGGCTATTCAGCACCAAAGGAAAGTCCCTGG
AGTCACTCGACACCTCTCTGTTTGCTAAGAATCCCAAATCAAAGGGCACAAAAAGAGACACGGAGAGGAACAAAGACATT
GCTTTCCTAGAAGCCCAGATCTACGAATACGTGGAGATTCTTGGAGAACAGCGGCAGCTCACTCACGAAAATGTGCAGCG
CAAGCAAGCCAGGACAGGAGAAGAGCGAGAGGAGGAGGAGGAAGAGCAGATCAGCGAGAGTGAAAGTGAAGATGAAGAGA
ATGAAATCATTTACAACCCCAAAAACCTGCCCCTGGGTTGGGACGGCAAGCCCATTCCCTACTGGCTGTATAAGCTTCAT
GGCCTAAACATCAACTACAACTGTGAGATCTGTGGAAACTACACCTACCGAGGGCCCAAGGCCTTCCAGAGGCACTTTGC
TGAATGGCGTCATGCTCATGGAATGAGGTGTTTGGGCATCCCAAACACTGCCCACTTTGCTAACGTGACACAGATAGAAG
ATGCTGTCTCCTTGTGGGCCAAGCTGAAACTACAGAAGGCTTCAGAACGATGGCAGCCTGACACTGAGGAAGAATATGAA
GACTCCAGTGGAAATGTTGTGAACAAGAAGACATACGAGGATCTGAAAAGACAAGGACTGCTC
>homo_sapiens
ATGGAGACAATACTGGAGCAGCAGCGGCGCTATCATGAGGAGAAGGAACGGCTCATGGACGTCATGGCTAAAGAGATGCT
CACCAAGAAGTCCACGCTCCGGGACCAGATCAATTCTGATCACCGCACTCGGGCCATGCAAGATAGGTATATGGAGGTCA
GTGGGAACCTGAGGGATTTGTATGATGATAAGGATGGATTACGAAAGGAGGAGCTCAATGCCATTTCAGGACCCAATGAG
TTTGCTGAATTCTATAATAGACTCAAGCAAATAAAGGAATTCCACCGGAAGCACCCAAATGAGATCTGTGTGCCAATGTC
AGTGGAATTTGAGGAACTCCTGAAGGCTCGAGAGAATCCAAGTGAAGAGGCACAAAACTTGGTGGAGTTCACAGATGAAG
AGGGATATGGTCGTTATCTCGATCTCCATGACTGTTACCTCAAGTACATTAACCTGAAGGCATCTGAGAAGCTGGATTAT
ATCACATACCTGTCCATCTTTGACCAATTATTTGACATTCCTAAAGAAAGGAAGAATGCAGAGTATAAGAGATACCTAGA
GATGCTGCTTGAGTACCTTCAGGATTACACAGATAGAGTGAAGCCTCTCCAAGATCAGAATGAACTTTTTGGGAAGATTC
AGGCTGAGTTTGAGAAGAAATGGGAGAATGGGACCTTTCCTGGATGGCCGAAAGAGACAAGCAGTGCCCTGACCCATGCT
GGAGCCCATCTTGACCTCTCTGCATTCTCCTCCTGGGAGGAGTTGGCTTCTCTGGGTTTGGACAGATTGAAATCTGCTCT
CTTAGCTTTAGGCTTGAAATGTGGCGGGACCCTAGAAGAGCGAGCCCAGAGACTATTCAGTACCAAAGGAAAGTCCCTGG
AGTCACTTGATACCTCTTTGTTTGCCAAAAATCCCAAGTCAAAGGGCACCAAGCGAGACACTGAAAGGAACAAAGACATT
GCTTTTCTAGAAGCCCAGATCTATGAATATGTAGAGATTCTCGGGGAACAGCGACATCTCACTCATGAAAATGTACAGCG
CAAGCAAGCCAGGACAGGAGAAGAGCGAGAAGAAGAGGAAGAAGAGCAGATCAGTGAGAGTGAGAGTGAAGATGAAGAGA
ACGAGATCATTTACAACCCCAAAAACCTGCCACTTGGCTGGGATGGCAAACCTATTCCCTACTGGCTGTATAAGCTTCAT
GGCCTAAATATCAACTACAACTGTGAGATTTGTGGAAACTACACCTACCGAGGGCCCAAAGCCTTCCAGCGACACTTTGC
TGAATGGCGTCATGCTCATGGCATGAGGTGTTTGGGCATCCCAAACACTGCTCACTTTGCTAATGTGACACAGATTGAAG
ATGCTGTCTCCTTGTGGGCCAAACTGAAATTGCAGAAGGCTTCAGAACGATGGCAGCCTGACACTGAGGAAGAATATGAA
GACTCAAGTGGGAATGTTGTGAATAAGAAGACATACGAGGATCTGAAAAGACAAGGACTGCTC
>chinchilla_lanigera
ATGGAGACAATTCTAGAGCAGCAGCGGCGGTACCATGAGGAGAAGGAACGGCTCATGGACGTAATGGCCAAAGAGATGCT
CACTAAGAAGTCCACGCTCCGGGACCAGATCAATTCGGACCACCGCACTCGAGCCATGCAAGATAGGTATATGGAGGTCA
GTGGGAACCTGAGGGATTTGTATGATGATAAGGATGGGTTACGAAAGGAGGAGCTCAATGCCATTTCAGGACCGAATGAA
TTTGCTGAATTCTATAACAGACTCAAGCAAATAAAGGAATTCCACCGGAAGCACCCAAATGAGATTTGTGTGCCAATGTC
AGTGGAATTTGAGGAGCTCCTGAAAGCTCGAGAGAATCCAAGTGAAGAGGCACAAAACTTGGTGGAGTTCACAGACGAAG
AGGGATATGGCCGTTACCTCGATCTTCACGACTGTTACCTCAAGTACATTAACCTGAAGGCATCTGAGAAGCTAGATTAT
ATCACATACCTGTCCATCTTTGACCAGTTATTTGACATTCCTAAAGAAAGGAAGAATGCAGAGTACAAGAGATACCTTGA
AATGCTGCTTGAGTATCTTCAGGATTACACAGACAGAGTGAAGCCCCTTCAAGATCAGAATGAACTTTTTGGGAAGATAC
AGACCGAATTTGAGAAGAAATGGGACAATGGTACCTTTCCTGGATGGCCGAAAGAGACAAGCAGTGCCCTGACCCATGCT
GGCGCACATCTTGACCTATCTGCATTTTCCTCCTGGGAGGAGTTGGCCTCTCTGGGTCTGGACAGATTGAAGTCTGCACT
CTTAGCTTTAGGCCTGAAATGTGGAGGCACCCTTGAAGAGCGAGCCCAGAGGCTATTTAGCACCAAAGGGAAGTCCTTGG
AATCCCTGGACACCTCCCTGTTTGCCAAAAATCCCAAATTGAAGGGTACTAAGCGAGACACTGAGAGGAACAAAGACATT
GCTTTCCTAGAAGCCCAGATCTATGAATATGTGGAGATTCTTGGGGAACAGCGACAGCTCACTCATGAAAATGTACAACG
CAAGCAGGCCAGGACAGGAGAAGAGCGAGAAGAAGAGGAGGAAGAGCAGATCAGTGAGAGTGAAAGTGAAGATGAAGAGA
ATGAGATCATTTACAACCCCAAAAACCTTCCCCTGGGCTGGGATGGCAAGCCCATCCCCTACTGGCTGTATAAGCTACAT
GGCCTAAATATCAACTACAATTGTGAGATTTGTGGAAACTACACCTACCGAGGGCCTAAGGCCTTCCAGCGGCACTTCGC
TGAATGGCGTCATGCTCATGGCATGAGGTGCTTGGGCATTCCAAACACTGCTCACTTTGCTAACGTGACACAGATTGAAG
ATGCTGTCTCCTTGTGGGCCAAGCTGAAACTGCAGAAGGCTTCAGAACGATGGCAGCCTGACACTGAGGAAGAGTATGAA
GACTCCAGTGGAAATGTTGTAAATAAGAAAACATACGAGGATCTGAAAAGACAAGGACTGCTG
>ictidomys_tridecemlineatus
ATGGAGACAATTCTGGAGCAGCAGCGGCGATACCATGAAGAGAAAGAACGGCTCATGGACGTCATGGCCAAAGAGATGCT
CACTAAGAAGTCCACGCTCCGGGACCAGATCAACTCCGACCACCGCACCCGGGCCATGCAAGATAGATATATGGAGGTCA
GTGGGAACCTGAGGGATTTGTATGATGATAAAGATGGATTACGAAAGGAGGAGCTTAATGCAATTTCAGGACCCAATGAG
TTTGCTGAATTCTATAACAGACTCAAGCAAATAAAAGAATTCCATCGGAAGCACCCAAATGAGATCTGTGTGCCTATGTC
TGTGGAATTTGAGGAGCTCCTGAAAGCTCGTGAGAATCCAAGTGAAGAGGCACAAAACCTGGTAGAGTTCACAGATGAAG
AGGGATATGGACGGTACCTTGACCTCCATGACTGTTACCTCAAGTACATTAATCTGAAGGCATCTGAGAAGCTGGATTAT
ATCACGTACCTGTCCATCTTTGACCAGTTATTTGACATTCCTAAAGAAAGGAAGAATGCAGAGTATAAGAGATACCTAGA
GATGCTGCTTGAGTACCTTCAGGATTACACAGATAGAGTGAAACCCCTTCAAGATCAGAACGAACTTTTTGGGAAGATTC
AGACTGAGTTTGAGAAGAAGTGGGATAACGGAACGTTTCCTGGATGGCCGAAAGAGACAAGCAGTGCCCTGACCCATGCT
GGAGCCCATCTTGACCTCTCTGCATTTTCCTCCTGGGAGGAGTTGGCTTCCCTGGGTCTGGACAGATTGAAGTCTGCACT
CTTAGCTTTAGGCCTGAAATGTGGTGGGACCCTAGAAGAGCGAGCCCAGAGGCTATTCAGCACCAAAGGAAAGTCCCTGG
AATCTCTTGACACCTCTCTGTTTGCAAAAAATCCAAAATCAAAGGGCACTAAGAGAGACACTGAGAGGAACAAAGACATT
GCTTTCCTGGAAGCCCAGATTTATGAATACGTGGAGATTCTTGGAGAACAGCGACAACTTACTCATGAAAATGTACAACG
CAAGCAAGCCAGGACTGGAGAAGAGCGAGAAGAGGAGGAGGAAGAGCAGATTAGTGAGAGTGAAAGTGAAGATGAAGAGA
ATGAGATCATTTACAACCCCAAAAACCTGCCCCTCGGCTGGGATGGCAAACCTATTCCCTACTGGCTGTATAAGCTTCAT
GGCCTGAATATCAACTACAACTGTGAGATTTGTGGAAACTACACCTACCGAGGGCCTAAGGCCTTCCAGCGGCACTTTGC
TGAATGGCGTCATGCCCATGGCATGAGGTGTTTGGGCATCCCAAACACTGCCCACTTTGCTAATGTGACACAGATTGAAG
ATGCTGTCTCCTTGTGGGCCAAGCTGAAACTTCAGAAGGCTTCAGAAAGATGGCAGCCTGACACTGAGGAAGAATATGAA
GACTCTAGTGGGAATGTTGTGAATAAGAAGACATATGAGGATCTGAAAAGACAAGGACTGCTC
>rattus_norvegicus
ATGGAGACAATTTTAGAGCAGCAACGGCGCTATCATGAGGAGAAAGAACGGCTTATGGATGTTATGGCCAAAGAAATGCT
CACTAAGAAGTCCACGCTCCGGGACCAGATCAATTCCGATCACCGCACTAGGGCCATGCAAGATAGATACATGGAGGTCA
GTGGGAACCTGAGGGATTTGTATGATGATAAGGATGGATTACGAAAGGAGGAGCTCAATGCTATTTCAGGACCCAATGAG
TTTGCTGAATTCTATAACAGACTGAAGCAGATAAAGGAATTTCATCGGAAGCACCCAAATGAGATCTGTGTGCCAATGTC
GGTGGAATTCGAGGAGCTCCTGAAAGCTCGAGAGAATCCAAGTGAAGAGGCACAAAACTTGGTGGAGTTTACAGATGAAG
AGGGATATGGTCGCTACCTTGATCTCCATGACTGCTACCTCAAGTACATTAACCTGAAGGCATCTGAGAAGCTGGATTAC
ATCACATACCTGTCCATCTTCGATCAGTTATTTGACATTCCGAAAGAAAGAAAGAATGCAGAGTATAAAAGATACCTGGA
GATGCTGCTGGAGTACCTACAGGATTACACAGATAGAGTGAAGCCCCTTCAGGATCAGAACGAGCTCTTTGGGAAGATTC
AGACCGACTTTGAGAAGAAGTGGGATAATGGCACCTTCCCTGGATGGCCGAAAGAGACAAGCAGTGCCCTGACTCACGCG
GGAGCCCATCTTGATCTCTCCGCATTCTCCTCCTGGGAGGAGTTGGCATCCCTGGGTCTGGACAGATTGAAATCTGCACT
GTTGGCTTTAGGCCTGAAGTGTGGTGGGACCCTAGAAGAACGAGCTCAGAGACTCTTCAGCACCAAAGGAAAGTCCTTGG
AGTCGCTCGACACCTCTCTGTTTGCCAAAAATCCCAAGTCAAAGGGCACAAAGAGAGACACTGAGAGGAACAAAGACATT
GCTTTCCTGGAAGCCCAGATCTATGAATATGTGGAGATTCTTGGGGAACAGCGACAGCTCACTCATGAAAATGTACAGCG
CAAGCAAGCCAGGACAGGTGAGGAGCGGGAGGAGGAGGAAGAAGAGCAGATCAGCGAGAGCGAAAGTGAGGACGAAGAGA
ATGAAATCATTTACAACCCCAAAAACCTGCCTCTGGGCTGGGACGGCAAACCCATCCCCTACTGGCTGTACAAGCTCCAC
GGCCTGAACATCAACTACAACTGTGAGATCTGCGGGAACTACACTTACCGAGGGCCGAAGGCCTTCCAGCGGCACTTCGC
TGAATGGCGTCATGCTCATGGCATGAGGTGTTTGGGCATCCCAAACACTGCCCACTTTGCAAATGTGACACAGATTGAAG
ATGCTGTCTCCTTGTGGGCCAAGCTGAAACTGCAGAAGGCTTCAGAACGATGGCAGCCTGACACCGAGGAAGAATATGAA
GACTCCAGTGGAAATGTTGTGAACAAGAAGACATACGAGGATCTGAAAAGACAAGGACTGCTC
>meriones_unguiculatus
ATGGAGACGATCTTGGAGCAGCAACGGCGCTATCATGAAGAAAAGGAACGGCTCATGGACGTCATGGCCAAAGAGATGCT
TACTAAGAAGTCCACGCTCCGGGACCAGATCAATTCCGATCACCGCACTCGAGCAATGCAAGATAGGTACATGGAGGTCA
GTGGGAACCTGAGGGATTTGTATGATGATAAAGATGGACTACGGAAGGAGGAACTCAATGCTATTTCAGGACCCAATGAG
TTTGCTGAATTCTATAACAGACTCAAGCAGATAAAGGAATTTCATCGGAAGCACCCAAATGAGATCTGTGTGCCAATGTC
AGTGGAATTTGAGGAGCTCCTGAAGGCTCGAGAGAATCCAAGCGAAGAGGCACAAAACCTGGTGGAGTTCACAGATGAAG
AGGGATATGGCCGCTACCTTGATCTCCATGACTGCTACCTCAAGTACATTAACCTGAAGGCGTCTGAGAAGCTGGATTAC
ATCACATACCTGTCCATCTTTGACCAGTTATTTGACATTCCTAAAGAAAGGAAGAACGCAGAGTATAAAAGATACCTGGA
GATGCTGCTGGAGTACCTCCAGGATTACACAGATAGAGTGAAGCCCCTTCAGGATCAGAATGAGCTCTTTGGGAAGATTC
AGACCGACTTTGAGAAGAAGTGGGACAATGGCACCTTTCCTGGATGGCCGAAAGAGACGAGCAGTGCGCTGACCCATGCT
GGAGCCCATCTTGACCTCTCTGCATTCTCTTCCTGGGAGGAGTTGGCATCCCTGGGTCTGGACAGATTGAAATCTGCACT
GTTGGCTTTAGGCCTGAAATGTGGCGGGACCCTAGAAGAGCGAGCTCAGAGGCTCTTCAGCACCAAAGGAAAATCCCTGG
AGTCACTGGACACCTCTCTATTTGCCAAGAATCCCAAATCAAAGGGTACAAAAAGAGACACAGAGAGGAACAAAGATATT
GCTTTCCTGGAAGCTCAGATCTATGAATACGTGGAGATTCTTGGGGAACAGCGACAGCTCACTCATGAAAATGTACAGCG
CAAACAAGCCAGGACAGGAGAAGAGCGAGAGGAGGAGGAAGAAGAGCAGATCAGTGAGAGTGAAAGTGAAGATGAAGAGA
ACGAGATCATTTACAACCCCAAAAATCTGCCTCTGGGCTGGGATGGCAAACCCATCCCCTACTGGCTGTATAAGCTTCAT
GGCCTGAATATCAACTACAACTGTGAGATTTGTGGAAACTACACCTACCGAGGACCAAAAGCCTTCCAACGGCACTTTGC
TGAATGGCGTCATGCTCATGGCATGAGGTGCTTGGGCATCCCAAACACTGCCCATTTTGCAAATGTGACGCAGATTGAAG
ATGCTGTTTCCTTGTGGGCCAAGCTGAAACTGCAGAAGGCTTCAGAACGATGGCAGCCTGACACTGAGGAAGAATATGAA
GACTCCAGTGGAAATGTCGTGAACAAGAAGACATACGAGGATCTGAAAAGACAAGGACTGCTC
>mus_musculus
ATGGAGACAATTTTAGAGCAGCAACGGCGCTATCATGAGGAGAAGGAACGGCTTATGGATGTTATGGCCAAAGAGATGCT
TACGAAGAAGTCCACGCTTCGGGACCAGATCAATTCCGATCACCGCACTCGGGCCATGCAAGATAGGTACATGGAGGTCA
GTGGGAACCTGAGGGATTTGTATGATGATAAGGACGGACTGCGGAAGGAGGAGCTCAATGCTATCTCAGGACCCAACGAG
TTCGCTGAATTCTATAACAGACTCAAGCAGATAAAGGAATTCCATCGGAAGCACCCAAATGAGATCTGTGTGCCAATGTC
AGTGGAATTTGAGGAGCTGCTGAAGGCTCGAGAGAATCCAAGTGAAGAGGCACAAAACTTGGTGGAGTTCACAGATGAAG
AGGGATATGGTCGCTACCTTGATCTCCATGACTGCTACCTCAAATACATTAACCTGAAGGCATCTGAGAAGCTGGATTAC
ATCACATACCTGTCCATCTTTGACCAGTTGTTTGACATTCCTAAAGAAAGAAAGAATGCAGAGTACAAAAGATACCTGGA
GATGCTGCTGGAGTACCTACAGGATTACACAGATAGAGTGAAGCCCCTTCAGGATCAGAACGAGCTCTTTGGGAAGATTC
AGACCGACTTTGAGAAGAAGTGGGATAATGGCACCTTTCCTGGATGGCCGAAAGAGACAAGCAGCGCCCTGACTCACGCG
GGAGCCCATCTTGATCTCTCCGCATTCTCCTCCTGGGAGGAGTTGGCATCCCTGGGTCTGGATAGGTTGAAATCTGCACT
ATTGGCATTGGGCCTGAAGTGTGGCGGGACCCTAGAAGAACGAGCTCAGAGGCTCTTCAGCACCAAAGGAAAGTCTTTGG
AGTCACTCGACACTTCTCTGTTTGCCAAAAATCCCAAGTCAAAGGGCACAAAAAGAGACACTGAGAGGAACAAAGACATT
GCTTTCCTGGAAGCCCAGATCTATGAATACGTGGAGATTCTCGGGGAACAGCGACAGCTCACTCATGAAAATGTTCAGCG
CAAGCAAGCCAGGACAGGCGAGGAGCGGGAGGAGGAGGAGGAGGAGCAGATCAGCGAGAGCGAAAGTGAGGACGAAGAGA
ATGAGATCATTTACAACCCCAAGAACCTGCCGCTGGGCTGGGACGGCAAGCCCATCCCCTACTGGCTGTACAAGCTCCAC
GGCCTGAATATCAACTACAACTGTGAGATCTGTGGGAACTACACCTACCGAGGGCCCAAGGCCTTCCAGCGGCACTTTGC
GGAGTGGCGTCATGCTCATGGCATGAGGTGTTTGGGCATCCCAAACACTGCCCACTTTGCAAATGTGACACAGATTGAAG
ATGCTGTCTCCTTGTGGGCCAAGCTGAAACTGCAGAAGGCTTCAGAACGGTGGCAGCCTGACACCGAGGAAGAATATGAA
GACTCCAGTGGAAATGTTGTGAACAAGAAGACATACGAGGATCTGAAAAGACAAGGGCTGCTC
>nannospalax_galili
ATGGAGACAATTCTGGAGCAGCAGCGGCGCTATCATGAGGAGAAGGAACGGCTCATGGACGTCATGGCCAAAGAGATGCT
CACTAAGAAGTCCACGCTTCGGGACCAGATCAATTCCGATCACCGCACTTGGACCATGCAAGATAGGTACATGGAAGTCA
GCGGAAACCTGAGGGATTTGTATGATGATAAAGATGGGTTACGAAAGGAGGAGCTCAATGCCATTTCAGGACCCAACGAG
TTTGCTGAATTCTATAATAGACTCAAGCAGATAAAAGAATTTCATCGGAAGCACCCAAATGAGGTA--------------
----------------------------------------------------------------AGATTCACAGATGAAG
AAGGATATGGCCGTTACCTTGACCTCCACAACTGCTACCTCAAGTACATTAACCTGAAAGCGTCTGAGAAGCTGGATTAT
ATCACGTACCTGTCCATCTTTGACCAGTTATTTGACATTCCTAAAGAAAGGAAGAATGCAGAGTATAAGAGATACCTGGA
GAAGCTGCTGGAGTACCTCCAGGATTACACAAACAGAGTGAAGCCCCTTCAAGACCAGAACGAACTCTTTGGGAAGATTC
AGACTGAGTTTGAGAAGAAGTGGGATAATGGAACCTTCCCTGGATGGCCGAAAGAGACAAGCAGTGCCCTGACCCATGCT
GGAGCTCATCTTGACCTCTCTGCATTCTCCTCCTGGGAGGAGCTGGCCTCCCTGGGTCTGGACAGATTGAAATCTGCACT
CTTAGCTTTAGGCCTGAAATGTGGAGGGACCCTAGAAGAGCGAGCTCAGAGGCTATTCAGCACCAAAGGAAAGTCCCTGG
AGTCGCTGGATACCTCTCTGTTTGCCAAAAATCCCAAATCAAAAGGCACAAAAAGAGACACTGAGAGGAACAAAGACATT
GCTTTCCTAGAAGCCCAGATCTATGAATACGTGGAGATTCTGGGGGAACAGCGACAGCTCACTCATGAAAATGTACAGCG
CAAGCAAGCCAGGACAGGAGAAGAGCGAGAGGAGGAGGAGGAGGAGCAGATCAGTGAGAGTGAAAGTGAAGACGAAGAGA
ATGAAATCATCTACAACCCCAAAAACCTGCCCCTGGGCTGGGACGGCAAACCCATCCCTTACTGGCTATATAAGCTTCAT
GGTCTAAATATCAACTACAACTGTGAGATTTGTGGAAACTACACCTATCGGGGCCCAAAGGCCTTCCAGCGGCACTTTGC
TGAATGGCGTCATGCCCATGGCATGAGGTGTTTGGGCATCCCAAACACTGCTCACTTTGCTAATGTGACACAGATTGAAG
ATGCTGTCTCCTTGTGGGCTAAGCTGAAACTGCAGAAGGCTTCTGAACGATGGCAGCCTGACACTGAGGAAGAATATGAA
GACTCCAGTGGAAATGTTGTGAACAAGAAGACATATGAGGATCTGAAAAGACAAGGACTGCTC
>dipodomys_ordii
ATGGAGACGATTCTGGAGCAGCAGCGGCGATACCACGAGGAGAAGGAAAGGCTCATGGACGTCATGGCCAAAGAGATGCT
CACTAAGAAATCTACGCTCCGGGACCAGATCAATTCCGACCACCGCACTCGGGCCATGCAAGACGTGAGTGCC-------
-----------------------------------GGGGCAGAGAAGGAAGAGCTCAATGCTATTTCAGGACCCAATGAG
TTTGCTGAATTCTATAACAGACTTAAGCAAATAAAAGAATTCCATCGGAAGCACCCAAATGAGATCTGCGTGCCAATGTC
AGTGGAATTTGAAGAGCTCTTAAAGGCACGAGAGAATCCAAGTGAAGAGGCACAGAACTTGGTGGAATTCACAGATGAAG
AAGGATATGGTCGTTACCTTGATCTCCATGACTGTTACCTCAAGTACATTAACCTGAAGGCATCTGAGAAGTTGGATTAT
ATCACATACTTGTCCATCTTTGACCAGTTATTTGACATTCCTAAAGAAAGGAAGAATGCAGAATATAAGAGGTACCTGGA
GATGCTGCTTGAGTACCTTCAGGATTACACAGACAGAGTGAAGCCCCTTCAAGATCAAAATGAACTTTTTGGGAAGATTC
AGAACGAATTTGAGAAGAAGTGGGAAAATGGCACCTTCCCTGGGTGGCCGAAAGAAACAAGCAGTGCCTTGACCCATGCT
GGAGCCCATCTTGACCTCTCTGCGTTCTCCTCCTGGGAGGAGTTGGCTTCCCTGGGTCTGGACAGATTGAAATCTGCACT
CTTAGCTTTAGGCCTGAAATGTGGTGGGACCCTAGAGGAACGAGCCCAGAGGCTGTTCAGCACCAAAGGAAAATCACTGG
AGTCTCTTGACACCTCTCTGTTTGCCAAAAATCCAAAAACAAAGGGCACTAAGCGAGACACTGAGAGGAACAAAGACATT
GCTTTCCTAGAAGCCCAGATCTATGAATATGTGGAGATTCTTGGGGAACAGCGACAACTTACTCATGAAAATGTACAACG
CAAGCAAGCCAGAACAGGAGAGGAGCGAGAAGAGGAGGAAGAAGAACAGATTAGTGAGAGTGAAAGTGAAGATGAAGAGA
ATGAGATCATTTACAATCCCAAAAACCTGCCTCTGGGCTGGGATGGCAAACCCATTCCCTACTGGCTATATAAACTTCAT
GGCCTAAATATCAACTACAACTGTGAGATTTGTGGGAACTACACCTACCGAGGACCTAAGGCCTTCCAGCGGCACTTTGC
TGAATGGCGTCATGCTCATGGAATGAGGTGCTTGGGTATACCCAACACTGCTCATTTTGCTAATGTGACACAGATTGAAG
ATGCTGTCTCCTTGTGGGCCAAATTGAAACTGCAGAAGGCATCAGAGCGATGGCAGCCTGACACTGAGGAAGAGTATGAA
GACTCCAGTGGAAATGTTGTGAACAAGAAGACATACGAGGATCTGAAGAGACAAGGACTGCTC
>psammomys_obesus
ATGGAGACGATCTTGGAGCAGCAACGGCGCTATCATGAAGAAAAGGAACGGCTCATGGACGTCATGGCCAAAGAGATGCT
TACTAAGAAGTCCACGCTCCGGGACCAGATCAATTCCGATCACCGCACTCGAGCAATGCAAGATAGGTACATGGAGGTCA
GTGGGAACCTGAGGGATTTGTATGATGATAAAGATGGACTACGGAAGGAGGAACTCAATGCTATTTCAGGACCCAATGAG
TTTGCTGAATTCTATAACAGACTCAAGCAGATAAAGGAATTTCATCGGAAGCACCCAAATGAGATCTGTGTGCCAATGTC
AGTGGAATTTGAGGAGCTCCTGAAGGCTCGAGAGAATCCAAGCGAAGAGGCACAAAACCTGGTGGAGTTCACAGATGAAG
AGGGATATGGCCGCTACCTTGATCTCCATGACTGCTACCTCAAGTACATTAACCTGAAGGCATCTGAGAAGCTGGATTAC
ATCACATACCTGTCCATCTTTGACCAGTTATTTGACATTCCTAAAGAAAGGAAGAACGCAGAGTATAAAAGATACCTGGA
GATGCTGCTGGAGTACCTCCAGGATTACACAGATAGAGTGAAGCCCCTTCAGGATCAGAATGAGCTCTTTGGGAAGATTC
AGACCGACTTTGAGAAGAAGTGGGACAATGGCACCTTTCCTGGATGGCCG------------------------------
---------------------------------------GAGTTGGCATCCCTGGGTCTGGACAGGTTGAAATCTGCACT
GTTGGCTTTAGGCCTGAAATGTGGCGGGACCCTAGAAGAGCGAGCTCAGAGGCTCTTCAGCACCAAAGGAAAATCCCTGG
AGTCACTGGACACCTCTCTATTTGCCAAAAATCCCAAATCAAAGGGTACAAAAAGAGACACAGAGAGAAACAAAGATATT
GCTTTCTTGGAAGCTCAGATCTATGAATATGTGGAGATTCTTGGGGAACAGCGACAACTCACTCATGAAAATGTACAGCG
CAAACAAGCCAGGACAGGAGAAGAGCGAGAGGAGGAGGAAGAAGAGCAGATTAGTGAGAGTGAAAGTGAAGATGAAGAGA
ACGAGATCATTTACAACCCCAAAAATCTGCCTCTGGGCTGGGATGGCAAACCCATCCCCTATTGGCTGTATAAGCTTCAT
GGCCTGAATATCAACTACAACTGTGAGATCTGTGGAAACTACACCTACCGAGGGCCGAAAGCCTTCCAACGGCACTTTGC
TGAATGGCGTCATGCTCATGGCATGAGGTGCTTGGGCATCCCAAACACTGCCCATTTTGCAAATGTGACGCAGATTGAAG
ATGCTGTCTCCTTGTGGGCCAAGCTGAAACTGCAGAAGGCTTCAGAACGATGGCAGCCTGACACTGAGGAAGAATATGAA
GACTCCAGTGGAAATGTCGTGAACAAGAAGACATACGAGGATCTGAAAAGACAAGGACTGCTC
