# Supplementary material for: Divergent genes in gerbils: prevalence, relation to GC-biased substitution, and phenotypic relevance
Source: BMC Evol Biol. 2020 Oct 19;20:134. doi: 10.1186/s12862-020-01696-3 (PMC7574485; doi:10.1186/s12862-020-01696-3)
Supplement: Supplementary file 3 — Additional file 3 Supplementary Data. DNA alignments for 10,554 1-to-1 orthologues used in analysis. Each alignment file is named using its orthogroup ID. [file 12862_2020_1696_MOESM3_ESM.zip › Additional_File_3/masked_alignments/OG0001342.fa]

>cavia_porcellus
ATGGCGGCAGGGTTCAAAACAGTGGAACCTCTGGAGTATTACAGGAGATTTCTGAAAGAGAACTGCCGTCCTGATGGAAG
AGAACTTGGTGAATTCCGAACCACAACTGTCAATATAGGTTCAATTAGTACAGCAGATGGTTCTGCTTTAGTGAAACTGG
GAAATACTACAGTAATTTGTGGAATTAAAGCGGAATTTGCAGTACCACCAGCAGATGCCCCTGATAAAGGGTATGTTGTT
CCTAATGTGGATCTCCCACCTCTGTGTTCATCGAGATTTCGCTCTGGACCTCCTGGAGAGGAGGCACAGGTGGCTAGCCA
GTTCATTGCAGATGTCATTGAAAATTCACAGATAATTCAAAAAGAGGACTTATGCATTTCTTCTGGAAAGCTTGCGTGGG
TTCTGTACTGTGATCTCATTTGCCTGGACTATGATGGAAACATTTTGGATGCCTGCACATTTGCTTTGTTAGCAGCTTTA
AAAAATGTACAGCTGCCTGAAGTCCGTATAAATGAAGAAACTGCTTTAGCAGAAGTTAATTTAAAGAAGAAAAGTTACTT
AAATATTAGAACTCATCCAGTTGCAACTTCCTTTGCTGTGTTTGATGACACTTTGCTGATAGTTGACCCTACTGGAGAGG
AGGAGCATCTGGCCACAGGAACCTTGACCGTAGTAATGAATGAGGAAGGCAGGCTCTGTTGTCTTCACAAACCAGGTGGA
AGTGGACTGACTGGACCTAAACTGCAGGACTGTATGGGCCGAGCAGTTACAAGACACAAGGAAGTAAAAAAACTAATGGA
TGAAGTAATAAGGAGTATGAAGCCCAAA
>chinchilla_lanigera
CGGGCGGCGGGGAGGAAGACAGTGGAACCTCTGGAGTATTACAGGAGGTTTCTGAAAGAGAACTGCCGTCCTGATGGAAG
AGAACTTGGTGAATTCCGAACCACAACTGTCAACATAGGTTCAATTAGTACAGCAGATGGTTCTGCTTTGGTGAAACTCG
GAAATACTACAGTAATTTGTGGAGTTAAAGCGGAATTTGCAGTACCACCAACAGATGCCCCTGATAAAGGGTATGTTGTT
CCTAACGTGGATCTGCCACCCCTGTGTTCATCGAGGTTTCGCTCTGGACCTCCTGGAGAGGAGGCCCAGGTGGCCAGCCA
GTTCATTGCAGACGTCATTGAAAATTCACAGATAATTCAGAAAGAGGATTTATGTATTTCTTCTGGAAAGCTAGCTTGGG
TTCTATACTGTGATCTCATTTGCCTGGACTATGATGGGAACATTTTGGATGCCTGCACATTTGCTTTGTTAGCGGCTTTA
AAAAATGTACAGCTGCCTGAAGTCAGAATAAATGAAGAAACTGCTTTAGCAGAAGTTAATTTAAAGAAGAAAAGTTACTT
GAATATTAGAACTCACCCAGTTGCAACTTCCTTTGCTGTGTTTGATGACACTTTGCTGATAGTTGACCCTACTGGAGAGG
AGGAGCATCTGGCAACAGGAACCTTAACAGTAGTGATGGACGAGGAAGGCAGGCTCAGTTGTCTTCACAAACCAGGTGGA
AGTGGGCTGACGGGAGCTAAGCTTCAGGACTGCATGAGCCGAGCAGTTACAAGACACAAGGAAGTAAAAAAACTAATGGA
CGAAGTGATAAAGAGTATGACACCCAAA
>dipodomys_ordii
ATGGCGGCAGGGTTCAAGACCGTGGAACCGCTGGAGTATTACAGGCGATTTCTCAAAGAAAACTGCCGTCCTGATGGAAG
GGAATTGGGTGAATTTAGAACCACAACAGTCAACATAGGTTCAATTTCTACAGCAGATGGTTCTGCTTTAGTCAAGCTGG
GAAATACAACAGTAATTTGTGGAGTTAAAGCGGAATTTGCAGCACCACCAACAGATGCCCCTGATAAAGGTTATATTGTC
CCTAATGTGGATCTGCCACCTCTGTGTTCATCGCGATTTCGGGCTGGACCTCCAGGAGAAGAGGCCCAAGTGGCTAGCCA
GTTCATTGCAGATGTTATTGAAAATTCACAGATAATTCAGAAAGAAGACTTGTGCATTTCTCCAGGAAAGCTTGCTTGGG
TACTATACTGTGATCTTATCTGCCTTGACTATGACGGGAACATTCTGGATGCCTGTACATTTGCCTTGTTAGCGGCTCTA
AAAAATGTACAGCTGCCTGAAGTTACTATAAATGAAGAAACTGCTTTAGCACAAGTTAATTTAAAGAAGAAAAATTATTT
GAATATTAGAACACATCCAGTTGCAACTTCCTTTGCTGTGTTTGATGACACTTTGCTAATAGTTGACCCTACTGGAGAAG
AAGAACGTCTGGCAACAGGAACTTTAACGGTAGTAATGGATGAAGAAAGCAAGCTCTGTTGTCTTCACAAACCAGGTGGA
AGTGGACTGACTGGAGCTAAACTTCAGGACTGTATGAGCCGTGCTGTTACAAGACACAAAGAAGTAAAAAAACTAATGGA
TGAAGTAATTAAGAGTATGAAACCCAAA
>homo_sapiens
ATGGCGGCTGGGTTCAAAACCGTGGAACCTCTGGAGTATTACAGGAGATTTCTGAAAGAGAACTGCCGTCCTGATGGAAG
AGAACTTGGTGAATTCAGAACCACAACTGTCAACATCGGTTCAATTAGTACCGCAGATGGTTCTGCTTTAGTGAAGTTGG
GAAATACTACAGTAATCTGTGGAGTTAAAGCAGAATTTGCAGCACCATCAACAGATGCCCCTGATAAAGGATACGTTGTT
CCTAATGTGGATCTACCACCCCTGTGTTCATCGAGATTCCGGTCTGGACCTCCTGGAGAAGAGGCCCAAGTGGCTAGCCA
GTTCATTGCAGATGTCATTGAAAATTCACAGATAATTCAGAAAGAGGACTTATGCATTTCTCCAGGAAAGCTTGTCTGGG
TTCTATACTGTGATCTCATTTGCCTCGACTACGATGGAAACATTTTGGATGCCTGCACATTTGCTTTGCTAGCGGCTTTA
AAAAATGTACAGTTGCCTGAAGTTACTATAAATGAAGAAACTGCTTTAGCAGAAGTTAATTTAAAGAAGAAAAGTTATTT
GAATATTAGAACTCATCCAGTTGCAACTTCCTTTGCTGTGTTTGATGACACTTTGCTTATAGTTGACCCTACTGGAGAGG
AGGAACATCTGGCAACAGGAACCTTAACAATAGTAATGGATGAGGAAGGCAAACTCTGTTGTCTTCACAAACCAGGTGGA
AGTGGGCTAACTGGAGCTAAACTTCAGGACTGTATGAGCCGAGCAGTTACAAGACACAAAGAAGTTAAAAAACTGATGGA
TGAAGTAATTAAGAGTATGAAACCCAAA
>fukomys_damarensis
ATGGCGGCCGGGTTCAAAACAGTGGAACCTCTGGAGTATTACAGGAGATTTCTGAAAGAGAACTGCCGACCTGATGGAAG
AGAACTTGGTGAATTCCGAACCACAACTGTTAACATAGGTTCAATTAGTACGGCAGATGGATCTGCTTTAGTTAAACTGG
GAAATACTACAGTAATTTGTGGCATTAAAGCGGAATTTGCAGTACCACCAGCAGATGCCCCTGATAAAGGATATGTTGTT
CCTAATGTGGATCTACCACCCCTGTGTTCTTCGAGATTTCGGTCTGGACCTCCTGGAGAGGAGGCCCAGGTGGCTAGCCA
GTTCATTGCAGATGTCATTGAAAATTCGCAGATAATTCAGAAAGAAGATTTATGTATTTCTTCAGGAAAGCTCGCTTGGG
TTCTATACTGTGATCTCATTTGCCTTGACTATGATGGGAACATTTTGGATGCCTGCACATTTGCTTTGTTAGCGGCTTTA
AAAAATGTACAGTTGCCTGAAGTCTCTATAAATGAAGAAACTGCTCTAGCAGAAGTTAATTTAAAGAAGAAAAATTACTT
AAATATTAGAAATCACCCAGTTGCAACTTCTTTTGCTGTGTTTGATGACACTTTGCTAATAGTTGACCCTACTGGAGAGG
AGGAGCATCTGGCAACAGGAACCTTAACAGTAGTAATGGATGAGGAAGGCAGGCTCTGTTGTCTTCATAAACCAGGTGGA
AGTGGACTGACTGGAGCTAAACTTCAGGACTGTATGAGCCGAGCAGTTACAAGACACAAGGAAGTAAAAAAACTAATGGA
TGAAGTAATTAAGAGTATGAAAACCGAA
>mus_musculus
ATGGCGGCTGGGTTCAAAACTGTGGAGCCGCTGGAGTATTACAGGAGATTTCTGAAGGAAAACTGCCGTCCTGATGGAAG
AGAACTTGGTGAATTCAGAGCCACAACTGTCAACATAGGTTCAATCAGTACAGCGGATGGCTCTGCTCTCGTGAAGCTGG
GGAATACCACGGTCATTTGTGGCGTTAAAGCAGAATTTGCAGCACCACCAGTAGATGCCCCCGATAGAGGATATGTCGTC
CCTAATGTGGATCTACCACCGCTGTGTTCTTCGAGGTTCCGGACAGGACCTCCTGGGGAAGAGGCTCAAGTAACCAGCCA
GTTCATTGCAGATGTCGTTGACAACTCACAGGTGATTAAGAAAGAGGATTTATGCATTTCTCCAGGCAAGCTTGCTTGGG
TTCTATACTGTGACCTCATTTGTCTAGACTACGATGGGAACATTTTGGATGCCTGCACATTTGCTTTGTTAGCAGCTTTA
AAGAATGTACAGTTGCCTGAAGTTACTATAAACGAAGAGACTGCTTTAGCCGAAGTCAATTTAAAGAAGAAAAGTTATTT
GAATGTTAGAACAAACCCAGTTGCTACTTCCTTTGCTGTGTTTGATGACACTCTACTGATAGTCGATCCTACCGGCGAGG
AGGAGCACCTGTCCACAGGAACCCTAACCGTAGTCACGGACGAGGACGGCAAGCTGTGCTGTCTTCACAAGCCAGGTGGG
AGTGGGCTGACTGGAGCTAAACTTCAGGACTGCATGAGTCGAGCGGTAACGAGACACAAAGAAGTGAGCAAGCTACTGGA
TGAAGTAATTCAGAGCATGAGACACAAA
>rattus_norvegicus
ATGGTGTTTACCTTT-----------------------------------------------------------------
-------------------------------------GGTTCGATCAGTACAGCGGATGGCTCTGCTCTAGTGAAGCTGG
GGAACACCACAGTCATTTGTGGAGTTAAAGCAGAATTTGCAGCACCACCAGTAGATGCCCCTGATAGAGGATATGTCGTC
CCTAATGTGGACCTACCACCGCTGTGTTCATCGAGGTTTCGGACTGGACCTCCTGGAGAAGAGGCTCAAGTAACCAGCCA
GTTCATTGCAGATGTCATTGAGAACTCACAGATAATTAAGAAAGAGGACTTATGCATTTCTCCAGGGAAGCTTGCTTGGG
TTCTATACTGTGACCTTATTTGCCTAGACTACGATGGGAACATTTTGGATGCCTGCACATTTGCTTTGTTAGCAGCTTTA
AAGAATGTACAGTTGCCTGAAGTTACTATAAATGAAGAAACTGCTTTAGCGGAAGTCAATTTAAAGAAGAAAAGTTATTT
GAATGTTAGAGCAAACCCAGTTGCTACTTCATTTGCTGTGTTTGATGACACTTTGCTGATAGTCGATCCTACCGGGGAGG
AGGAGCACCTGTCCACAGGAACCTTAACCGTAGTAATGGACGAGGAAGGCAAGCTGTGCTGTCTTCACAAGCCAGGTGGG
AGTGGGCTGACTGGAGCTAAACTTCAGGACTGCATGAGTCGAGCAGTAACGAGACACAAAGAAGTGAGCAAACTACTGGA
TGAAGTAATTCAGAGCATGAAACACAAA
>meriones_unguiculatus
CTTATATTTCAATTCAGAACTGTGGAGCCGCTCGAGTATTACAGGAGATTTCTGAAAGAAAACTGCCGTCCTGATGGAAG
AGAACTCGGTGAATTTAGAACGACAACTGTCAACATAGGTTCCATCAGTACGGCAGATGGTTCTGCTCTTGTGAAGCTGG
GGAACACCACAGTCATTTGTGGAGTTAAAGCGGAATTTGCAGCACCAACAGTAGATGCCCCCGATAGAGGATATGTTGTC
CCTAATGTGGATCTACCACCGCTGTGTTCATCGAGGTTTCGGACTGGACCTCCTGGAGAAGAGGCTCAAGTAACCAGCCA
GTTCATTGCAGATGTCATTGAAAACTCACAGATAATTAAGAAAGAGGACTTATGCATTTCTCCAGGCAAGCTTGCTTGGG
TTCTGTACTGTGACCTTATTTGCCTAGACTACGATGGAAACATTTTGGATGCCTGCACGTTTGCTTTGTTAGCAGCTTTA
AAGAATGTGCAGTTGCCTGAAGTTACTATAAATGAAGAAACCGCTTTAGCAGAAGTTAATTTAAAGAAGAAAAGTTATTT
GAATGTCAGAACAAAGCCAGTTGCAACTTCCTTTGCTGTGTTTGATGACACTTTGCTGATAGTTGACCCTACTGGAGAGG
AGGAACAGCTGTCAACAGGAACCTTAACAGTAGTAACAGATGAGGAAGGCAAGCTGTGTTGTCTTCACAAGCCAGGTGGG
AGTGGACTGACTGGAGCTAAACTTCAGGACTGCATGAGTCGAGCAGTTACGAGACACAAAGAAATAAACAAGCTACTGGA
TGAAGTAATTCAGAGCATGAAACACAAA
>psammomys_obesus
------------TTCAGAACTGTGGAGCCGCTTGAGTATTACAGGAGATTTCTGAAAGAAAACTGCCGTCCTGATGGAAG
AGAACTTGGTGAATTTAGAACGACAACTGTCAACATAGGTTCCATCAGTACGGCAGATGGTTCTGCTCTCGTGAAGCTGG
GGAACACCACAGTCATTTGTGGAGTTAAAGCGGAATTTGCAGCACCACCAGTAGATGCCCCCGATAAAGGATATGTTGTC
CCTAATGTGGATCTACCACCGCTGTGTTCATCGAGGTTTCGAACTGGACCTCCTGGAGAAGAGGCTCAAGTAACCAGCCA
GTTCATTGCAGATGTCATTGAAAACTCACAGATAATTAAGAAAGAGGACTTATGCATTTCTCCAGGCAAGCTTGCTTGGG
TTCTGTACTGTGACCTTATTTGCCTAGACTACGATGGAAACATTTTGGATGCCTGCACGTTTGCTTTATTAGCAGCTTTA
AAGAATGTGCAGTTGCCTGAAGTTACTATAAATGAAGAAACCGCTTTAGCAGAAGTTAATTTAAAGAAGAAAAGTTATTT
GAATGTCAGAACAAAACCAGTTGCAACTTCCTTTGCTGTGTTTGATGACACTTTGCTGATAGTTGACCCTACTGGAGAGG
AGGAACAGCTGTCAACAGGAACCTTAACAGTAGTAACAGATGAGGAAGGCAAGCTGTGTTGTCTTCACAAGCCAGGTGGG
AGTGGACTGACTGGAGCTAAACTTCAGGACTGCATGAGTCGAGCAGTTACGAGACACAAAGAAATAAACAAGCTACTGGA
TGAAGTAATTCAGAGCATGAAACACAAA
>nannospalax_galili
CCAAGTGCTGGGGTTAAAACTGTGGAACCTCTGGAGTATTACAGGAGATTTCTGAAAGAAAACTGCCGTCCTGATGGAAG
AGAACTTGGTGAATTCAGAACCACAACTGTAAACATAGGTTCAATTAGTACTGCGGATGGTTCTGCTTTAGTAAAGCTGG
GAAATACTACAGTAATTTGTGGAGTTAAAGCGGAATTTGCAACACCATCAACAGATGCTCCTGCTAAAGGATATATTGTT
CCTAATGTAGATCTACCACCCCTGTGTTCATCAAGATTTCGGACTGGACCTCCTGGAGAAGAGGCCCAAGTGACTAGCCA
GTTCATTGCAGATGTCATTGAAAATTCACAGATAATTAAGAAGGAGGACTTATGCATTTCTCCAGGAAAGCTTGCTTGGG
TTCTGTATTGTGACCTCATTTGCCTTGACTATGATGGAAACATTTTGGATGCCTGCACATTTGCTTTGTTAGCAGCTTTA
AAAAATGTACAGTTACCTGAAGTTACTATAAATGAAGAAACTGCTTTAGCAGAAGTTAATTTAAAGAAGAAAAGTTATTT
GAACATTAGAACGAACCCAGTTGCAACTTCCTTTGCTGTATTTGATGATACTTTGCTGATAGTTGACCCTACTGGAGAGG
AGGAGCATTTGGCAACAGGAACCTTAACGGTGGTAATGAATGAGCATGGCAAGCTGTGTTGTCTACACAAACCAGGTGGG
AGTGGACTGACTGGAGCTAAACTTCAGGATTGCATGAGCCGAGCAGTTACAAGACAAAAAGAAGTGAAAAAACTAATGGA
TGAAGTAATTAAAAGTATGAACCAAAAA
>ictidomys_tridecemlineatus
ATGGTGGTCAGGTTCAAAACTGTAGAACCTATGGAGTATTACAGGAGATTTCTGAAAGAAAACTGTCATACTAATGGAAG
AGAATTTGGCAAATTCAGAACCACAACTGTCAACATAGTTCCAATTAGTACCACGGATGGTTCTGCTTTAGTGAAGCTGG
GAAATACTACAGTAGTTTATGGAGTTAAAGCAGAATTTGCGAAACCACCAACAGATACC---------------------
------------------------------------------------------------------CAAGTAGCTAACCA
GTTTATTGCAAATGTCACTGAAAATTCACAGATAATTCAGAAAGAGGACTTTTGCGTTTCTTCAGGAAAGCTTCCTTGGT
TTCTATACTGTGATCTCATTTGCCTTGATTACGATGGAAACATTTTGGATGCCTGCACATTTGCTTTGTCAGTGGCTTTA
AAAAATGTTAAA---------------------------ACTGCTTTAGCAGAAGTTAATTTAAAGAAGAAAGGTTATTT
GAATATTAGAACTCACCCTGTGGTAACTTTCATTGCTATGTTTGATGGCACTTTGCTGATAGTTGACTGTACTGGAGAGG
AGGAGCATCTGGCAATAGGAAACTTGACAATAATAATGGATGAGGAAGGCAAACTCTGTTGTTTTCATAAACCAGGTGGA
AGTGGACTCACTGGAGCTAAATTTCAGGACTCTATGAACCATGCAGTTACAAGACATAAAGAAGTAAAACAAATCATGGA
AGAAGTAATTAATAGTATGAAACCCAAA
