# Supplementary material for: Divergent genes in gerbils: prevalence, relation to GC-biased substitution, and phenotypic relevance
Source: BMC Evol Biol. 2020 Oct 19;20:134. doi: 10.1186/s12862-020-01696-3 (PMC7574485; doi:10.1186/s12862-020-01696-3)
Supplement: Supplementary file 3 — Additional file 3 Supplementary Data. DNA alignments for 10,554 1-to-1 orthologues used in analysis. Each alignment file is named using its orthogroup ID. [file 12862_2020_1696_MOESM3_ESM.zip › Additional_File_3/masked_alignments/OG0001367.fa]

>octodon_degus
ATGGATGCACTAGTAGAAGATGATATCTGCATTCTGAATCATGAAAAAGCTCATAGAAGAGATACAGTGACTCCAGTTTC
ATTATATTCAGGAGATGAGTCTGTTGCTTCACATTTTGCCTTGGTCACTGCTTACGAAGACATCAAAAAACGACTTAATG
ATTCGGAGAAAGAGAACTCTTTCCTAAAGAAAAGAATAAGGTTTTTGGAAGAAAAGCTTGTAGGAGCTCGACTAGATGAA
GAAACAAGTTCTGTGGGACGAGAACAAGTAAATAAGGCTTATCATGCATATCGAGAGGTTTGCATTGATAGAGATAATTT
GAAAAGCAAATTGGATAAAATGAATAAAGACAACTCTGAATCTTTGAAAGTATTGAATGAGCAGCTACAATCTAAAGAAG
TAGAACTCCTCCAGCTGAGAACAGAGGTGGAAACTCAGCAGGTGATGAGGAATTTAAATCCACCTTCTTCAAACTGGGAG
GTGGAAAAGTTGAGCTGTGACCTGAAGATCCATGGTTTGGAACAGGAGCTGGAGCTGATGAAAAAAGAATGTAATGATCT
CAAAATAGAGCTACAAAAAGCCAAACAAATGGATTCATCGCAGGAAGACAATCTAAAGAGCAGTGATCGCCAAAGACTAA
GCATTTCAAGGTACACACATTCTCCATTAGAATGT---------------AATATGCAGCATGCATACTGGGAACTGAAG
AGGGAGATGTCCAATTTACATCTGGTGACTCAAGTACAAGCTGAACTACTGAGAAAACTGAAAGCCTCAACCACAGTCAA
AAAA---------------GCTTGCACCCCACTTGGATGCATGGAAGACCTGGGGAAAGACAGCACGAAACTGCACTTGA
CAAATTTCACTGCAACATATAAAAGACATGGACCACCCTCACCAAATGGCAAAACTCTTTGTCACACC------TCCCCT
TTACCAGGAGATATAAAGGTTTTATCAGAAAAAGCAATTCTCCAATCATGGACGGATAATGAAAGACTGATTCCTAATGA
TGGTACAGACTTTCAGGAACATAACTCTTACGGCAGAAATTCTCTGGAAGATAATTCTTGGGTATTCCCCAGCCCTCCCA
AATCAAGTGAGACAGCATTTGGGGAAACTAAAAGTAAAACTTTGCCTTTACCCAACCTGCCACCACTGCATTATTTGGAT
CAACATAATCAAAACTGTCTTTATAAAAGT
>nannospalax_galili
ATGGATGCACTAGTGGAAGATGATATCTGTATTCTGAATCATGAGAAAGCCCACAGAAGAGATACAATGACTCCACTCTC
AATATATTCAGGAGATGAGTCTGTTGCTTCACATTTTGCCCTTGTCACTGCATATGAAGATATCAAGAAACGACTCAAGG
ATTCAGAGAAAGAGAACTCTTTCTTAAAGAAAAGGATAAGGGTTTTGGAAGAAAAGCTTGTTGGTGCTCGATTAGAAGAA
GAGACAAGTTCTGTAGGACGAGAACAAGTGAACAAGGCCTATCATGCATATCGAGAGGTTTGCATTGACAGAGATAAATT
GAAGAATAAATTGGATAAAATGAATAAAGACAACTCTGAATCTTTGAAAGTATTGAATGAACAGCTACAGTCTAAAGAAG
TAGAACTTCTCCAGCTAAGAACAGAGGTGGAAACTCAGCAGGTGATGAGGAATTTAAACCCACCCTCATCAAACTGGGAG
GTGGAAAAATTGAGCTGTGACTTGAAGATTCATGGTTTGGAGCAAGAGTTGGAACTGATGAGGAAAGAATGTAACGATCT
CAAAATAGAACTACAAAAAGCCAAACAAATGGATTCATCTGAGGAAGACAGCCTGCAGAATATGGATCTCCACAGACTGA
GCTTGTCA------------------------------------AGTGATAATATGCAACATGCATACTGGGAACTGAAG
AGAGAAATGTCTAATTTACATCTGGTGACTCAAGTACAAGCTGAACTACTAAGAAAACTGAAAACCCCAACTGCAATCAA
GAAA---------------GCCTGCACCCCAATAGGATGT---GAAGACCTTGGGAAAGACAGCACAAAATTGCACTTGA
TGAATTTCACGGCAACATACAAAAGACATCCCCCTTTGTCACCAAATGGTAAAGCTATTTGTTATACACCATCTTCCCCT
TTACCAGGAGATATAAAGGTTTTATCGGAAAAAGCAGTTCTTCAGTCATGGACGGATAATGAGAGATCAATTCCTAATGA
TGGTACAGACTTTCAGGAGCACAACTCTTATGGCAGAAATTCTTTGGAAGATAATTCTTGGGTATTCCCAAGCCCTCCTA
AATCAAGTGAGACAGCATTTGGGGAAACTAAAAGTAAAACTTTGCCATTACCCAATCTGCCACCCTTGCATTACTTGGAT
CAACATAATCAGAACTGCCTTTATAAGAAT
>dipodomys_ordii
ATGGATGCAGTATTAGAAGATGATATATGCATTCTTAATCATGAAAAGGCTCATAGGAGAGAGACAGTGACTCCAGTCTC
AATATATTCAGGAGATGAATCTGTTGCATCACATTTTGCCCTGGTCACTGCATATGAAGACATCAAAAAGCGACTTAAGG
ATTCAGAGAAAGAAAACTCTTTCTTAAAGAAAAGAATAAGGTTTTTAGAAGAAAAGCTTGTAGGAGCTAGACTAGATGAG
GAAACAAGTTCTGTTGGACGAGAACAAGTAAACAAAGCCTATCATGCATATCGAGAAGTTTGTATTGATAGAGATAACTT
GAAGAGCAAACTGGATAAAATGAATAAAGACAACTCTGAATCTTTGAAAATATTGAATGAACAACTACAATCTAAAGAAG
TAGAACTCCTCCAGCTAAGAACAGAGGTGGAAACTCAGCAGGTGATGAGGAATTTAAATCCACCTTCATCAAACTGGGAG
GTAGAAAAGTTAAGCTGTGACCTGAAGATACATGGTTTGGAACAAGAGCTGGAACTGATGAGGAGAGAATGTAACAGTCT
CAAGCTAGAGCTACAGAAAACCAAACAAATGGATTCATCTCAGGAAGACAAT---CAGAATAGAGATTTCCAAAGACTAA
GCATTTCAAGGTATGTACAT---------------------------GATAATATGCAACATACGTACTGGGAATTGAAG
AAAGAAATGTCTAATTTACATCTGGTGACTCAAGTACAAGCTGAGATACTAAGAAAACTGAGAACCCCAACTGGAATCAA
AAAA---------------GCTTGTGCTCCAGTAGGATGTGCTGAAGACCTTGGGAAAGACAGCACTAAATTATTCATGA
CGAATTTCACTGCAACATACAAAAGGCATCCCCCTCTCTCACCAAATGGCAAATCTATT---------GTATCATCCCCT
TCACCAGGAGATATAAAAGTCTTATCAGAGAAAGCATTTCTCCAATCATGGACAGATAATGAGAGATCCATTCCTAATGA
TGGCACAGAATTTCAGGAGCACAACTCTTACGGCAGAAATTCTCTAGAAGATAATTCTTGGGTTTTTCCAAGCCCACCTA
AATCAAGTGAGACAACATTTGGGGACACAAAAAATAAAACTTTGCTTCTACCCAACCTTCCACCATTGCATTACCTGGAT
AAACATAACCAAAACTGCCTTTATAAGAAT
>fukomys_damarensis
ATGGATGCACTAGTAGAAGATGATATCTGCATTCTGAATCATGAAAAAGCTCACAGAAGAGATACAGTGACTCCAGTTTC
AATATATTCAGGAGATGAGTCTGTTGCTTCACATTTTGCCCTTGTCACTGCTTATGAAGACATCAAAAAACGACTTAATG
ATTCAGAGAAAGAGAACTCTTTCCTAAAGAAAAGAATAAGGTTTTTGGAAGAAAAGCTTGTAGGAGCTCGATTAGATGAA
GAAACAAATTCTGTGGGACGAGAACAAGTAAATAAGGCCTATCATGCATATCGAGAGGTTTGCATCGATAGAGACAATTT
GAAGAGCAAATTGGATAAAATGAATAAAGACAACTCTGAATCTTTGAAAATATTGAATGAGCAGCTACAATCTAAAGAAG
TAGAACTCCTCCAGCTGAGAACAGAGGTGGAAACTCAGCAGGTGATGAGGAATTTAAATCCACCTTCATCAAACTGGGAG
GTGGAAAAGTTGAGCTGTGACCTGAAGATTCATGGTTTGGAGCAAGAGCTGGAACTGATGAAAAAAGAATGCAATGATCT
CAAAATAGAGCTACAAAAAGCCAAACAAATGGATTCATCTCAGGAAGACGGTCTGAAAAGTAACGATCTCCAAAGACTAA
GCATTTCAAGGTATGAACATTTTTCA------------TTCTATAATGATAATATGCAACATGCATACTGGGAACTGAAG
AGAGAAATGTCTAATTTACATCTGGTGACTCAAGTACAAGCTGAACTACTAAGAAAACTGAAAACCTCAACTACAATCAA
AAAA---------------GCTTGCACTCCAGTTGGATGCACTGAAGACCTTGGGAAAGATAGCACAAAATTGCACTTGA
CAAATTTCACTGCAGCATACAAAAGACACAGCTCTCCA---CCAAATGGCAAACCTCATTGTCATACTATATCTTCCCCT
TTGTCAGGGGATATAAAGGTTTTATCAGAGAAAGCAATTCTCCAGTCATGGACAGATAATGAAAGATTGATTCCTAATGA
TGGTACAGACTTGCAGGAACACAACTCTTACGGCAGAAATTCTCTGGAAGATAATTCTTGGGTATTCCCAAGCCCTCCCA
AATCAAGTGAGACAGCATTTGGGGAAATTAAAAGTAAAACTTTGCCTTTACCCAACCTGCCACCCCTGCATTACTTGGAT
CAACATAATCAAAACTGTCTTTATAAAAGT
>cavia_porcellus
ATGGATGCATTAATAGAAGATGATATCTGTATTCTGAATCATGAAAAGGCTCATAGAAGAGAAGCAGTAACTCCAGTTTC
AATATATTCAGGAGACGAGTCCGTTGCGTCACATTTTGCCCTTGTCACTGCTTATGAAGACATCAAAAAACGACTTAATG
AGTCAGAGAAAGAGAATTCTTTCCTAAAGAAAAGAATAAGGTTTTTGGAAGAAAAGCTTGTCGGATCTCGATTAGATGAA
GAAACAAGTTCCGTGGGACGAGAGCAAGTGAATAAGGCCTATCACGCCTATCGAGAGGTTTGCATTGATAGAGATAATTT
GAAAAGCAAACTGGATAAGATGAATAAAGACAACTCTGAATCTTTGAAAGTATTGAATGAGCAGCTACAGTCTAAAGAAG
TAGAACTCCTCCAGCTGAGAACAGAGGTGGAAACTCAGCAGGTGATGAGGAATTTAAATCCACCTTCATCAAACTGGGAA
GTGGAAAAGTTGAGCTGTGACCTGAAGATTCATGGTTTGGAACAAGAGCTGGAACTGATGAAAAAAGAATGTAGTGATCT
CAAAATAGAGCTACAAAGGGCCAAACAAATGGATTCATCTCAA---GACAATCTGAAGAGTAGCGATCTCCAAGGACTAA
GCATTTCA------------------------------------AGTGATAATATGCAACATGCATACTGGGAACTGAAG
AGGGAAATGTCTAATTTACATCTGGTGACTCAAGTACAAGCTGAACTACTAAGAAAACTGAAAGCCTCAGCCTCAATCAA
AAAA---------------GTTTGTACCCCAGTTGGATGCACTGAAGACCTTGGGAAAGACAGCACGAAATTGCACTTGA
CAAATTTCACTGCAACATACAAAAGACATGGGCCACTCTCACCAAATGGCAAACCTCTTTGTCATACTGTATCTTCCCCT
TTATCAGGAGATATAAAGGTTTTATCAGAGAAAGCAATTCTCCAATCATGGACAGATAATGAAAGACTGGTTTCTAATGA
TGGCACAGACTTTCAGGAACACAACTCTTATGGCAGAAATTCTCTGGAAGATAATTCTTGGGTATTCCCAAGCCCTCCCA
AATCAAGTGAGACAGCATTTGGAGAAACTAAAAGTAAAACTTTGCCTTTACCCAACCTGCCACCACTGCATTACTTGGAT
CAACATAATCAAAACTGTCTTTATAAAAGT
>homo_sapiens
ATGGATGCACTGGTAGAAGATGATATCTGTATTCTGAATCATGAAAAAGCCCATAAGAGAGATACAGTGACTCCAGTTTC
AATATATTCAGGAGATGAATCTGTTGCTTCCCATTTTGCTCTTGTCACTGCATATGAAGACATCAAAAAACGACTTAAGG
ATTCAGAGAAAGAGAACTCTTTGTTAAAGAAGAGAATAAGATTTTTGGAAGAAAAGCTAATA---GCTCGATTTGAAGAA
GAAACAAGTTCCGTGGGACGAGAACAAGTAAATAAGGCCTATCATGCATATCGAGAGGTTTGCATTGATAGAGATAATTT
GAAGAGCAAACTGGACAAAATGAATAAAGACAACTCTGAATCTTTGAAAGTATTGAATGAGCAGCTACAATCTAAAGAAG
TAGAACTCCTCCAGCTGAGGACAGAGGTGGAAACTCAGCAGGTGATGAGGAATTTAAATCCACCTTCATCAAACTGGGAG
GTGGAAAAGTTGAGCTGTGACCTGAAGATCCATGGTTTGGAACAAGAGCTGGAACTGATGAGGAAAGAATGTAGCGATCT
CAAAATAGAACTACAGAAAGCCAAACAAACGGATCCATATCAGGAAGACAATCTGAAGAGCAGAGATCTCCAAAAACTAA
GCATTTCA------------------------------------AGTGATAATATGCAGCATGCATACTGGGAACTGAAG
AGAGAAATGTCTAATTTACATCTGGTGACTCAAGTACAAGCTGAACTACTAAGAAAACTGAAAACCTCAACTGCAATCAA
GAAA---------------GCCTGTGCCCCTGTAGGATGCAGTGAAGACCTTGGAAGAGACAGCACAAAACTGCACTTGA
TGAATTTTACTGCAACATACACAAGACATCCCCCTCTCTTACCAAATGGCAAAGCTCTTTGTCATACCACATCTTCCCCT
TTACCAGGAGATGTAAAGGTTTTATCAGAGAAAGCAATCCTCCAATCATGGACAGACAATGAGAGATCCATTCCTAATGA
TGGTACATGCTTTCAGGAACACAGTTCTTATGGCAGAAATTCTCTGGAAGACAATTCCTGGGTATTTCCAAGTCCTCCTA
AATCAAGTGAGACAGCATTTGGGGAAACTAAAACTAAAACTTTGCCTTTACCCAACCTTCCACCACTGCATTACTTGGAT
CAACATAATCAGAACTGCCTTTATAAGAAT
>ictidomys_tridecemlineatus
ATGGATGCACTAGTAGAAGATGATATCTGCATCCTGAATCATGAAAAAGCCCATAGAAGAGATACATTGACTCCTGTATC
AATATATTCAGGAGATGAGTCTGTTGCTTCACATTTTGCCCTTGTCACTGCATATGAAGACATCAAAAAACGACTTAAAG
ATTCAGAGAAAGAGAACTCTTTCTTAAAGAAAAGAATAAGGTTTTTGGAAGAAAAGCTTGTAGGAGCTCGATTAGATGAA
GAAACAAGTTCTGTGGGACGAGAACAAGTAAATAAGGCCTACCATGCATATAGAGAAGTTTGCATTGATAGAGATAATTT
GAAGAGCAAATTGGACAAGATGAATAAAGACAACTCTGAATCTTTGAAAGTATTGAATGAGCAGCTACAATCTAAAGAAG
TAGAACTCCTCCAGCTAAGAACAGAGGTGGAAACTCAGCAGGTGATGAGGAATTTAAATCCACCTTCATCAAACTGGGAG
GTGGAAAAGTTGAGCTGTGACCTGAAGATCCATGGTTTGGAACAAGAGTTGGAACTGATGAGGAAAGAATGTAATGATCT
TAAAATTGAGCTGCAAAAAGCCAAACAAATGGATCCACCTCAGGAAGACAGTATGAAGAGCAGAGATCTCCAAAAACTAA
GCATTTCA------------------------------------AGTGATAATATGCAACATGCATACTGGGAACTAAAG
AGAGAAATGTCCAATTTACATCTGGTGACTCAAGTACAAGCTGAACTACTACGAAAACTGAAAACCCCAACTGCAATCAA
GAAA---------------GCCTGCACACCAATAGGATACATGGAAGACCTTGGGAAAGAAGGAACAAAACTGCACTTGA
CAAATTTCACTGCAACATACAAAAGACATCCCCCTCTGTCACCAAATGGCAAAGCTCTCTGTCATACTACATCTTCTCCT
TTACCAGGAGATATAAAGGTTTTATCAGAGAAAGCACTTCTCCAATCATGGACAGATAATGAGAGATCCATTCCCACTGA
TGGTACAGACTTTCAGGAACACAACTCTTACAGCAGAAATTCTCTGGAAGATAATTCTTGGGTATTCCCAAGCCCTCCTA
AATCAAGTGAGACAGCATTTGGGGAAACTAAAAGTAAAACTTTGCCTTTACCCAACCTACCACCATTGCATTACTTGGAT
CATCATAATCAAAACTGCCTTTATAAGAAT
>mus_musculus
ATGGACACGCTAGTAGAAGATGACATCTGCATTCTGAATCATGAAAAGGCCCACAGGAGAGAGGCAGTGACTCCACTCTC
AGCGTACCCTGGAGATGAGTCTGTTGCTTCCCATTTCGCACTGGTCACTGCTTATGAAGACATCAAAAAGAGGCTGAAGG
ATTCAGAGAAAGAAAACTCCTTCTTAAAGAAAAGAATCAGGGCTTTGGAAGAAAGGCTTGTTGGAGCTCGAGCAGATGAA
GAAACAAGTTCTGTGGGCCGAGAACAAGTGAATAAGGCCTATCATGCATATCGTGAGGTTTGCATTGATAGAGACAATCT
GAAGAACCAATTGGAAAAGATAAATAAAGACAACTCTGAATCTTTGAAAATGTTGAATGAGCAGCTACAGTCTAAAGAAG
TAGAACTTCTGCAGCTAAGAACAGAGGTGGAGACTCAGCAGGTGATGAGGAATTTAAACCCACCCTCATCCAGCTGGGAG
GTGGAGAAGCTAAGCTGTGACTTGAAGATCCATGGTTTGGAGCAAGAGCTGGGACTACTGAGGAAGGAGTGCAGTGACCT
CAGGACAGAGCTGCAGAAGGCCAGACAGACGGGTCCACCTCAGGAAGACATTCTGCAGGGCAGAGATGTCATCAGGCCGA
GCTTGTCGAGAGAAGAGCATGTTCCACACCAGGGTCTTCACCACAGTGATAATATGCAACATGCATACTGGGAACTGAAG
AGGGAGATGTCTAACTTACACCTGGTGACTCAAGTGCAAGCAGAACTACTAAGAAAACTGAAAACCTCAGCTGCAGTCAA
GAAA---------------GCCTGTACCCCAGTAGGATGTGTTGAAGACCTTGGGAGAGACAGCACGAAATTGCACTTGA
CAAATTTTACTGCAACTTACAAAAGACATCCCTCTTTGTCACCAAATGGCAAAGCTCCTTGTTATGCTCCGTCTTCCCCT
TTACCAGGAGATAGAAAGGTTTTCTCAGACAAAGCAGTTCTTCAGTCATGGACAGATAACGAGAGATTGGTTCCTAATGA
CGGTGCAGACTTTCCAGAGCACAGCTCCTATGGGAGAAATTCTCTGGAAGATAATTCCTGGGTATTCCCAAGCCCTCCTA
AATCAAGTGAGACAGCATTTGGTGAAAATAAAAGCAAAATCTTACCTTTATCCAACCTGCCGCCACTGCATTACCTGGAT
CAACAGAATCAGAACTGCCTTTACAAAAGT
>meriones_unguiculatus
ATGGACACACTAGTGGAAGATGACATCTGTATTCTCAATCATGAAAAAGCCCACAGAAGAGAGACAGTGACTCCGCTCTC
AGCATATCCCGGAGACGAGTCTGTTGCTTCACATTTTGCCCTGGTCACTGCGTATGAAGACATCAAGAAGAGACTTAAGG
ACTCAGAGAAAGAAAACTCCTTCTTAAAGAAAAGAATAAGAGCTTTGGAAGAAAAGCTTGTTGGAGCTCGAGTAGATGAA
GAAGCAAGTCCTGTGGGACGAGAACAAGTGAATAAGGCCTATCATGCATATCGAGAGGTTTGCATTGATAGAGACAATTT
GAAGAACAAATTGGAAAAAATAAATAAAGACAACTCTGAATCTTTGAAAGTATTGAATGAACAGCTACAGTCTAAAGAAG
TAGAACTTCTGCAGCTCAGAACAGAGGTGGAAACTCAGCAGGTGATGAGGAATTTAAATCCACCCTCATCCAACTGGGAG
GTGGAAAAGTTAGGCTGTGATTTGAAGATCCATGGTTTAGAACAAGAACTTGAACTAATGAAGAAAGAATGCAACGATCT
CAAGACAGAGCTACAGAAAGCCAAGCAGACGGGTCCATCTCAGGAAGACTTTCTGCAGAACAGAGATGTCGTCAGGCCGA
GCTCGTCAAGGGAGGAGCATGCTCCACACCAGGGCCTTCTCCACAGTGACAATATGCAGCATGCATACTGGGAACTGAAG
AGGGAGATGTCTAACTTACATCTGGTGACTCAAGTGCAAGCAGAACTACTAAGAAAACTGAGAACCTCAGCTGCAGTCAA
GACA---------------GCCTGTACCCCAGTAGGATGTGTGGAAGACCTTGGAAGAGACAGCACTAAATTGCACTTGA
CAAACTTCACTGCAACTTACAAAAGATATCCCCCTTTGTCACCAAATGGCAAAGCTACTTGTTATGCTCCGTCTTCCCCT
TTGCCAGAAGATAGAAAGGCTTTCTCAGACAAAGCAGTTCTTCAGTCATGGACAGATAACGAGAGATTGACTCCTAATGA
TGGTGCAGACTTTCAGGAGCACAATTCCTATGGCAGAAATTCTCTGGAAGATAATTCCTGGGTATTCCCAAGCCCTCCTA
AATCAAGTGAGACAGCATTTGGTGAAAATAAAAGCAGAATCTTACCTTTACCCAACCTGCCACCGCTGCATTACTTGGAT
CAACATAATCAGAACTGCCTTTACAAAAGT
>psammomys_obesus
ATGGACACACTAGTGGAAGATGACATCTGTATTCTCAATCATGAAAAAGCCCACAGAAGAGAGACAGTGACTCCGCTCTC
AGCATATCCCGGAGATGAGTCTGTTGCTTCACATTTTGCCCTGGTCACTGCGTATGAAGACATCAAGAAGAGACTTAAGG
ACTCAGAAAAAGAAAACTCCTTCTTAAAGAAAAGAATAAGAGCTTTGGAAGAAAAGCTTGTTGGAGCTCGAGTAGATGAA
GAAGCAAGTCCTGTGGGACGAGAACAAGTGAATAAGGCCTATCATGCATATCGAGAGGTTTGCATTGATAGAGACAATTT
GAAGAACCAATTGGAAAAAATAAATAAAGACAACTCTGAATCTTTGAAAGTATTGAATGAACAGCTACAGTCTAAAGAAG
TAGAACTTCTGCAGCTCAGAACAGAGGTGGAAACTCAGCAGGTGATGAGGAATTTAAATCCACCCTCATCCAACTGGGAG
GTGGAAAAGTTAGGCTGTGATTTGAAGATCCATGGTTTAGAACAAGAGCTTGAACTAATGAAAAAAGAATGCAACGATCT
CAAGACAGAGCTACAGAAAGCCAAGCAAACGGGTCCATCTCAGGAAGACTTTCTGCAGAACAGAGATGTTGTCAGGCCGA
GCTCATCAAGGGAGGAGCATGCTCCACACCAGGGCCTTCTCCACAGTGACAATATGCAGCATGCATACTGGGAACTGAAG
AGGGAGATGTCTAACTTACATCTGGTGACTCAAGTGCAAGCAGAACTACTAAGAAAACTGAGAACCTCAGCTGCAGTCAA
GACAGGCAACTTCTTTTTAGCCTGTACCCCAGTAGGATATGTTGAAGACCTTGGAAGAGACAGCACTAAATTGCACTTGA
CAAACTTCACTGCAACTTACAAAAGACATCCCCCTTCGTCACCAAATGGCAAAGCTACTTGTTATGCTCCGTCTTCCCCT
TTGACAGGAGATAAAACGGCTTTCTCAGACAAAGCAGTTCTTGAGTCATGGACAGATAACGAGAGATTGGCTCCTAATGA
TGGTGCAGACTTTCAGGAGCACAGTTCCTATGGCAGAAATTCTCTGGAAGATAATTCCTGGGTATTCCCAAGCCCTCCTA
AGTCAAGTGAGACAGCCTTTGGTGAAAATAAAAGCAGAGTCTTCCCTTTACCCAGCCTGCCACCGCTGCATTACTTGGAC
CAACGTAATCAGAACTGCCTTTACGAGAGC
>rattus_norvegicus
ATGGACACACTGGTAGAAGATGACATCTGCATTCTGAATCATGAGAAGGCCCACAAAAGAGAGGCAGTGACCCCACTCTC
AGCGTATCCTGGAGATGAGTCTGTTGCTTCCCATTTTGCCCTGGTCACTGCTTATGAAGACATCAAGAAGAGACTTAAGG
ATTCAGAGAAAGAAAACTCCTTCTTAAAGAAAAGAATAAGGGCTTTGGAAGAAAAGCTTGTTGGAGCTCGAGTAGAAGAA
GAAACAAGTTCTGTGGGCCGAGAACAAGTGAACAAGGCCTACCACGCTTACCGGGAGGTTTGCATCGACAGAGACAACCT
GAAGAGCAGACTGGAGAAGATAAGTAAAGACAACTCGGAGTCCTTGAGAGCGCTGACCGAGCAGCTGCAGTGTAAAGAAG
TAGAGCTCCTGCAGCTCAGAACTGAGGTGGAGACGCAGCAGGTGATGAGGAATTTAAATCCACCCTCGTCCAACTGGGAG
GTGGAAAAGCTAAGCTGTGACTTGAAGATCCATGGTTTGGAACAAGAGCTGGAACTACTGAGGAAAGAATGTAGTGACCT
CAGAACAGAGCTACAGAAAGCCAGACAGACGGGTCCATCTCAGGAAGACATTCTGCAGGACAGAGATGTCATCAGGCCGA
GCTTGCCGAGGGAAGAGCACGTTCCACACCAGGGCCCTCACCACAGTGACCACATGCAGCACGCGTACTGGGAGCTGAGG
AGGGAGATGGCTAACCTACACCTGGTGACTCGGGTGCAAGCCGAGCTGCTCAGACAGCTGAAGACGGCAGCTGCGGGCAA
A------------------GCCTGTACCCAAGTGGGATGTGTTGAAGACCTTGGGAGAGACAGCGCAAAATTGCACTTGG
CAAATTGTACTGCAGCTTACAAAAGACATCCCCCTTTGTCACCACATGGCAAAGCTACGTGTTATGCTCCACCCTCCACT
TTACCAGGAGATAGGAAGGCTTTCTCAGACAAAGCAGTTCTTCAGTCATGGACAGACAACGAGAGACTGACTCCTAATGA
CGGTGCAGACTTTCAGGAGCACAACTCCTACGGGAGAAATTCTCTGGAAGATAACTCCTGGGTATTCCCAAGCCCTCCTA
AATCAAGTGAGACAGCATTTGGTGAAAATAAAAGCAAAATCTTACCTTCACCCAACCTGCCACCCCTGCATTACCTGGAT
CAGCACAATCAGAACTGCCTGTACAAAAGT
