# Supplementary material for: Divergent genes in gerbils: prevalence, relation to GC-biased substitution, and phenotypic relevance
Source: BMC Evol Biol. 2020 Oct 19;20:134. doi: 10.1186/s12862-020-01696-3 (PMC7574485; doi:10.1186/s12862-020-01696-3)
Supplement: Supplementary file 3 — Additional file 3 Supplementary Data. DNA alignments for 10,554 1-to-1 orthologues used in analysis. Each alignment file is named using its orthogroup ID. [file 12862_2020_1696_MOESM3_ESM.zip › Additional_File_3/masked_alignments/OG0001371.fa]

>cavia_porcellus
ATGAATTCTTCATCCTCTACCATGAATGAAGAACCTGATGCTCTATCAGTAGTTAACCAGCTACGAGATCTAGCAGCAGA
TCCGTTAAATAGACGAGCTATTGTCCAGGATCAAGGATGTCTGCCTGGCCTTATTTTATTTATGGACCATCCCAACCCCT
CTGTAGTCCACTCAGCTTTGCTTGCTCTTCGATACTTGGCAGAATGTCGTGCAAACAGAGAAAAGATGAAAGGCGAACTG
GGTATGATGTTAAGCTTGCAAAATGTTATACAGAAGACTACAACGCCTGGTGAAACAAAACTTCTGGCCTCTGAAGTCTA
TGACATTCTTCAGTCTTCCAATATGGCAGATGGTGATAGTTTTAATGAAATGAATTCACGTCGGAGGAAAGCTCAGTTTT
TTCTAGGAACTACAAACAAACGTGCCAAAACAGTAGTTTTGCACATAGATGGTCTTGATGATACGTCTCGAAGAAATCTT
TGTGAAGAGGCTTTGTTAAAAATTAAAGGTGTCATTAGCTTTACTTTTCAAATGGCCGTTCAGAGATGTGTGGTGCGCAT
TCGTTCAGATTTGAAAGCAGAGGCGTTGGCATCAGCAATAGCATCAACCAAGGTCATGAAAGCTCAGCAAGTTGTGAAAA
GTGAAAGTGGCGAAGAGATGCTGGTCCCGTTCCAGGATACTCCTGTGGAAGTAGAGGAGAACACAGAGCTGCCTGATTAC
TTGCCTGAAGATGAGAGCCCCACAAAGGAGCAGGACAGAGCAGTGTCCCGGGTTGGCTCCCACCCTGAAGGTGGCGCTAG
CTGGCTGAGCACCGCTGCAAACTTTCTATCCCGATCATTTTACTGG
>ictidomys_tridecemlineatus
ATGAATTCTTCCTCCTCCACCATGAATGAAGAACCTGATGCTCTATCAGTAGTTAACCAGCTACGAGATTTGGCAGCAGA
TCCACTGAATAGAAGAGCCATTGTTCAAGATCAGGGATGTTTGCCTGGCCTTATTTTATTTATGGACCACCCAAACCCCT
CTGTTGTCCACTCAGCTTTGCTTGCTCTTCGATACTTGGCGGAATGTCGTGCCAACAGAGAAAAGATGAAAGGAGAATTG
GGTATGATGTTAAGCTTGCAAAATGTTATACAGAAGACTACAACTCCAGGAGAAACAAAGCTTCTGGCCTCTGAAATCTA
TGACATTCTTCAGTCCTCCAATATGGCAGATGGTGATAGTTTTAATGAAGTGAATTCACGTCGAAGGAAAGCGCAGTTTT
TTCTGGGGACTACAAACAAACGTGCCAAAACAGTGGTTTTGCACATAGATGGTCTTGATGATACGTCTCGAAGAAATCTA
TGTGAAGAGGCTTTGTTAAAAATTAAAGGCGTTATTAGCTTCACTTTTCAAATGGCTGTTCAAAGATGTGTGGTACGAAT
TCGTTCAGATTTGAAAGCAGAGGCTTTGGCATCAGCAATAGCATCAACCAAGGTTATGAAAGCTCAGCAAGTTGTGAAAA
GTGAAAGTGGGGAAGAGATGCTGGTCCCATTCCAAGATACTCCTGTGGAAGTAGAAGAGAACACAGAATTGCCTGACTAC
TTGCCTGAGGATGAGAGTCCCACTAAAGAGCAGGACAAAGCAGTTTCCCGGGTGGGCTCACACCCAGAGGGTGGAGCTAG
CTGGTTGAGCACAGCTGCAAACTTTTTATCCAGATCATTTTATTGG
>rattus_norvegicus
ATGAATTCATCCTCTTCTACTGTGAATGAAGAGCCTGATGCTCTGTCAGTAGTTAACCAGCTACGGGATTTAGCAGCAGA
TCCATTAAATAGAAGAGCCATCGTCCAGGACCAGGGATGTTTGCCTGGCCTCATTTTGTTTATGGACCATCCAAACCCCT
CTGTCGTCCACTCAGCTTTGCTTGCGCTCCGATACTTGGCTGAATGTCGTGCGAACAGAGAAAAGATGAAGGGAGAACTG
GGGATGATGCTGAGCTTGCAGAACGTCATCCAGAAGACTACAACTCCAGGAGAAACAAAACTTCTGGCCTCAGAAATCTA
TGACATTCTTCAATCCTCCAATATGGCTGATGGTGATAGTTTTAATGAAATTAATTCACGTAGAAGGAAAGCTCAGTTTT
TTCTGGGGACTACAAACAAACGTGCCAAAACAGTAGTTTTGCACATAGACGGTCTCGACGATACGTCTCGGCGAAATCTA
TGTGAAGAGGCTTTGTTAAAAATTAAAGGTGTTATTAGCTTTACTTTTCAAATGGCTGTTCAAAGATGCGTGGTGCGGAT
CCGTTCAGATTTGAAAGCAGAGGCTTTGGCGTCAGCAATAGCATCGACCAAGGTGATGAAAGCGCAGCAAGTTGTAAAAA
GTGAAAGTGGGGAAGAGATGCTGGTCCCTTTTCAGGATGCCCCTGTGGAAGTGGAAGAGAACACAGAGCTCCCTGACTAT
CTTCCTGAGGATGAGAGTCCCACAAAGGAACAGGACAAGGCCGTGTCCCGGGTTGGATCACACCCTGAAGGTGGAGCCAG
CTGGTTGAGCACAGCTGCAAACTTTTTATCCAGATCATTTTACTGG
>fukomys_damarensis
ATGAATTCTTCCTCCTCCACCATGAATGAAGAGCCTGATGCTCTGTCAGTAGTTAACCAACTGCGGGATCTAGCAGCAGA
TCCGTTAAATAGAAGAGCCATTGTCCAGGATCAAGGATGTCTGCCTGGCCTTATTTTATTTATGGACCATCCCAACCCTT
CTGTTGTCCACTCAGCTTTGCTTGCTCTTCGCTACTTGGCAGAATGTCGTGCTAACAGAGAAAAGATGAAAGGCGAATTG
GGTATGATGTTAAGCTTGCAAAATGTTATACAAAAGACTACAACTCCAGGAGAAACAAAACTTCTGGCCTCTGAAGTCTA
TGACATTCTTCAGTCTTCCAGTATGGCAGATGGTGATAGTTTTAATGAAATGAATTCACGTCGGAGGAAAGCTCAGTTTT
TTCTAGGAACTACAAACAAACGTGCCAAAACAGTGGTTTTGCACATAGACGGTCTTGATGATACGTCTCGGAGAAATCTA
TGTGAAGAGGCCTTGTTAAAAATCAAAGGTGTTATTAGTTTTACTTTTCAAATGGCTGTTCAAAGATGTGTGGTACGAAT
CCGTTCAGATTTGAAAGCAGAGGCACTGGCATCAGCAATAGCATCAACCAAGGTCATGAAAGCTCAGCAAGTTGTAAAAA
GTGAAAGTGGAGAAGAGATGCTGGTCCCATTCCAAGATACTCCTGTGGAAATAGAAGAGAACACAGAGCTGCCTGACTAC
TTGCCTGAGGATGAGAGTCCCACAAAGGAGCAGGACAAAGCAGTGTCCCGGGTTGGCTCCCATCCCGAAGGTGGAGCTAG
CTGGCTGAGCACAGCTGCAAACTTTTTATCCAGATCATTTTACTGG
>nannospalax_galili
ATGAATTCTTCCTCCACCACCATGAATGAAGAGCCTGATGCTTTATCGGTAGTTAACCAGCTTCGGGATTTAGCAGCAGA
TCCATTAAATAGAAGAGCCATCGTCCAGGATCAAGGATGTCTGCCTGGCCTTATTTTATTCATGGACCATCCCAACCCCC
CTGTTGTCCACTCAGCTTTGCTTGCTCTCCGATATTTGGCAGAATGTCGTGCAAACAGAGAAAAGATGAAAGGAGAGCTG
GGTATGATGCTAAGCTTGCAGAACGTTATACAGAAGACTACAACTCCAGGAGAAACAAAACTTCTGGCATCTGAAATCTA
TGACATTCTTCAGTCCTCCAGTATGGCCGATGGTGATAGTTTTAATGAAATGAATTCACGTCGAAGGAAAGCTCAGTTTT
TTCTGGGAACTACGAACAAACGTGCCAAAACAGTGGTTTTGCACATAGATGGTCTTGATGATACGTCTCGGAGAAATCTA
TGTGAAGAGGCTTTGCTAAAAATTAAAGGTGTTATTAGCTTTACTTTTCAAATGGCTGTTCAAAGATGCGTGGTGCGAAT
CCGTTCAGATTTGAAAGCAGAGGCTTTGGCATCAGCAATAGCATCAACCAAGGTCATGAAAGCTCAGCAGGTTGTGAAAA
GTGAAAGCGGAGAAGAGATGCTGGTTCCATTCCAAGATACTCCTGTGGAAGTAGAAGAAAACACGGAGCTGCCTGACTAC
TTGCCTGAGGATGAGAGCCCCACAAAGGAACAGGACAAAGCAGTGTCCCGGGTTGGCTCACACCCAGAGGGTGGAGCTAG
CTGGCTGAGCACAGCTGCAAACTTTTTATCCAGATCCTTTTACTGG
>mus_musculus
ATGAATTCATCCTCTTCTACTATGAATGAAGAACCTGATGCTCTATCAGTAGTTAACCAGCTACGGGATTTAGCAGCAGA
TCCACTAAATAGAAGAGCCATCGTCCAGGATCAGGGATGTTTGCCTGGCCTTATTTTATTTATGGACCATCCAAACCCTC
CTGTCGTTCACTCAGCTTTGCTTGCGCTACGCTACTTGGCTGAATGCCGTGCGAATAGAGAAAAGATGAAGGGAGAGCTG
GGGATGATGCTGAGCTTGCAGAATGTCATCCAGAAGACTACAACTCCAGGAGAAACAAAACTTCTGGCCTCAGAAATCTA
TGACATCCTTCAATCCTCCAATTTGGCTGATGGTGATAGTTTTAATGAAATGAATTCGCGTAGAAGGAAAGCTCAGTTTT
TTTTGGGAACTACAAACAAACGGGCCAAAACAGTAGTTTTGCACATAGATGGTCTCGATGATACGTCTCGACGAAATCTA
TGTGAAGAGGCCTTGTTAAAAATTAAAGGTGTCATTAGCTTTACTTTTCAAATGGCTGTTCAAAGATGCGTGGTGCGGAT
CCGTTCAGACTTGAAGGCAGAGGCTCTGGCGTCAGCAATAGCATCAACCAAGGTCATGAAAGCTCAGCAAGTTGTGAAGA
GCGAGAGTGGAGAAGAGATGCTGGTCCCTTTTCAGGATGCCCCTGTGGAAGTGGAAGAGAACACAGAGCTACCTGACTAC
CTGCCTGAGGATGAGAGTCCCACAAAGGAGCAGGACAAGGCAGTGTCCCGGGTTGGATCGCACCCTGAAGGTGGAGCCAG
CTGGTTGAGCACAGCAGCAAACTTTTTATCCAGATCATTTTACTGG
>homo_sapiens
ATGAATTCTTCCACTTCCACCATGAGTGAAGAGCCTGACGCTCTATCGGTAGTTAACCAGTTACGGGATCTAGCAGCAGA
TCCGTTAAACAGAAGAGCCATCGTCCAGGATCAGGGATGTCTGCCTGGCCTTATTTTATTTATGGACCATCCCAACCCTC
CAGTCGTCCACTCCGCTTTGCTTGCTCTTCGATACTTGGCAGAATGCCGTGCAAACAGAGAAAAGATGAAAGGAGAACTG
GGTATGATGTTGAGCTTACAAAATGTTATACAGAAAACTACAACTCCAGGAGAAACAAAACTTCTGGCCTCTGAAATCTA
TGACATTCTTCAGTCCTCCAATATGGCAGATGGTGATAGTTTTAATGAGATGAATTCACGTCGAAGGAAAGCTCAATTTT
TTCTGGGAACTACAAACAAACGTGCCAAAACAGTGGTTTTGCATATAGATGGCCTTGATGATACGTCTCGGAGAAATCTA
TGTGAAGAGGCTTTGTTAAAAATTAAAGGTGTTATTAGCTTTACTTTTCAAATGGCTGTTCAAAGGTGTGTGGTGCGAAT
CCGTTCAGATTTGAAAGCTGAGGCTTTGGCATCAGCAATAGCATCAACCAAGGTTATGAAAGCTCAGCAAGTTGTGAAAA
GTGAAAGTGGAGAAGAGATGTTGGTCCCATTCCAAGATACTCCTGTGGAAGTTGAACAGAACACAGAGCTACCTGACTAC
CTGCCTGAGGATGAGAGTCCCACAAAGGAACAGGACAAAGCGGTGTCCCGGGTCGGCTCACACCCAGAAGGTGGAGCTAG
CTGGCTTAGCACAGCTGCAAACTTTTTATCCAGATCATTTTATTGG
>chinchilla_lanigera
ATGAATTCTTCCTCCTCCACCATGAATGAAGAACCTGATGCTCTATCAGTAGTTAACCAGCTACGGGATCTGGCAGCAGA
TCCATTAAATAGAAGAGCTATTGTCCAGGATCAAGGATGTCTGCCTGGCCTTATTTTATTTATGGACCATCCCAACCCCC
CTGTTGTCCACTCGGCTTTGCTTGCTCTTCGATACTTGGCAGAATGTCGTGCAAACAGAGAAAAAATGAAAGGCGAATTG
GGTATGATGTTAAGCTTGCAAAATGTTATACAGAAGACTACAACGCCAGGTGAAACAAAGCTGCTGGCCTCTGAGGTCTA
CGACATCCTTCAGTCTTCCAATATGGCAGATGGTGATGGTTGCAGTGAAATGAGTTCCCGTCGAAGGAAAGCTCAGTTTT
TTCTCGGAACTACAAACAAACGTGCCAAAACAGTGGTTCTGCACATAGATGGGCTTGATGATACGTCTCGGAGAAATCTA
TGTGAAGAGGCTTTGTTAAAAATTAAAGGTGTTATTAGTTTTACTTTTCAAATGGCTGTTCAAAGATGTGTGGTCCGCAT
CCGTTCAGATTTGAAAGCAGAGGCGTTGGCATCGGCAATAGCATCAACCAAGGTCATGAAAGCTCAGCAAGTTGTGAAAA
GTGAAAGTGGGGAAGAGATGCTGGTCCCATTCCAAGATACTCCTGTGGAAGTAGAAGAGAACACAGAGCTGCCTGACTAC
CTGCCTGAGGACGAGAGTCCCACAAAGGAGCAGGACAAAGCAGTGTCCCGGGTTGGCTCCCACCCTGAAGGCGGAGCTAG
CTGGCTAAGCACAGCTGCAAACTTTCTATCCAGATCGTTTTACTGG
>dipodomys_ordii
--------------------------------------------------------------------------------
--------------------------------------------------------------------------------
-----------------------GCTCTTCGATACTTGGCAGAGTGTCGTGCAAACAGAGAAAAGATGAAGGGAGAACTG
GGTATGATGTTAAGCTTACAAAATGTTATACAGAAGACTACAACTCCAGGAGAAACAAAACTCCTGGCCTCTGAAATCTA
TGACATTCTTCAGTCCTCCAACATGGCAGATGGTGATAGTTTTAACGAAATGAATTCTCGTCGAAGGAAAGCTCAGTTTT
TTCTGGGAACTACAAACAAACGTGCCAAAACAGTGGTTTTGCATATAGATGGTCTTGATGATACGTCTCGGCGAAATCTT
TGTGAAGAGGCTTTGTTAAAAATTAAAGGTGTCATCAGCTTTACTTTTCAAATGGCTGTTCAAAGATGTGTGGTGCGAAT
CCGTTCAGATTTGAAAGCAGAGGCTTTGGCATCAGCAATAGCATCAACCAAGGTCATGAAAGCTCAGCAAGTTGTCAAAA
GTGAAAGCGGGGAAGAGATGCTAGTCCCATTCCAAGATACTCCTGTGGAAGTAGAAGAGAATACAGAGCTGCCGGACTAC
CTGCCTGAGGATGAGAGTCCCACAAAGGAGCAGGACAAAGCAGTATCCCGAGTTGGCTCACACCCAGAAGGTGGAGCTAG
CTGGTTAAGCACAGCAGCAAACTTTTTATCCAGATCATTTTACTGG
>octodon_degus
ATGAATTCTTCATCCTCCACCATGAATGAAGAACCTGATGCTCTATCAGTAGTTAACCAGCTGCGGGATTTAGCAGCAGA
TCCATTAAATAGAAGAGCTATTGTCCAGGATCAAGGATGTCTGCCTGGCCTTATTTTATTTATGGACCATCCCAACCCCT
CTGTTGTCCACTCGGCTTTACTTGCTCTTCGATACTTGGCAGAATGTCGTGCAAACAGAGAAAAGATGAAAGGCGAATTG
GGTATGATGTTAAGCTTGCAAAATGTTATACAGAAGACTACAACGCCAGGTGAAACAAAGCTTCTGGCCTCTGAAGTCTA
TGACATCCTTCAGTCTTCCAGCATG------------------------------------------------------T
TTATCTATTTTAGTAACAAT------------TTGCTTTTACTTTTTCAG---------------TCTCGGAGAAATCTG
TGTGAAGAGGCTTTGTTAAAAATTAAAGGGGTTATTAGCTTTACTTTTCAAATGGCTGTTCAAAGATGTGTGGTACGCAT
TCGTTCAGATTTGAAAGCAGAGGCATTGGCATCAGCAATAGCATCCACCAAGGTCATGAAAGCACAGCAAGTTGTGAAAA
GTGAAAGTGGGGAAGAGATGCTGGTCCCATTCCAAGATACTCCTGTGGAAGTAGAAGAGAACACAGAGCTACCTGACTAC
CTGCCTGAGGATGAAAGTCCCACAAAGGAGCAGGACAAGGCAGTGTCCCGGGTGGGCTCCCACCCTGAAGGTGGAGCTAG
CTGGCTGAGTACAGCTGCAAACTTTCTATCCAGATCATTTTACTGG
>psammomys_obesus
ATGAATTCATCCTCTTCTACTATGAGTGAAGAGCCTGATGCTCTGTCAGTAGTTAACCAGCTACGGGATTTAGCAGCGGA
TCCATTAAACAGAAGAGCCATCGTCCAGGACCAGGGATGCTTGCCTGGACTTATTTTATTTATGGATCATCGCAATCCCC
CTGTTGTTCACTCAGCTTTGCTTGCACTGCGATACTTGGCTGATTGTCGTGCCAACAGAGAAAAGATGAAAGGAGAGCTG
GGAATGATGTTAAGCTTACAAAAAGTCATTCAGAAGACTACAACCCCAGGAGAAACAAAACTTTTGGCCTCAGAAATCTA
TGACATTCTTCAATCCTCCAATATGGCTGACGGTGATAGTTTTAGTGAAATGAATTCACGTCGAAGGAAAGCTCAGTTTT
TTCTGGGAACTACAAACAAACATGCCAAAACAGTAGTTTTGCACATAGATGGTCTTGATGATACGTCTCGGAGAAATCTA
TGTGAAGAGGCTTTGTTAAAAATTAAAGGTGTTATTAGCTTTACTTTTCAAATGGCTGTTCAAAGATGTGTGGTGCGAAT
TCGTTCAGATTTGAAAGCAGAGGCTTTGGCATCAGCAATAGCATCAACCAAGGTCATGAAAGCTCAGCAAGTTGTGAAAA
GTGAAAGTGGGGAAGAGATGCTGGTCCCATTCCAAGATGCCCCTGTGGAAGTGGAAGAGAACACAGAGCTGCCTGACTAC
CTGCCTGAGGATGAGAGTCCCACAAAGGAACAGGACAAAGCAGTGTCCCGGGTTGGCTCACACCCTGAGGGTGGAGCCAG
CTGGTTGAGCACAGCTGCAAACTTTTTATCCAGATCATTTTACTGG
>meriones_unguiculatus
ATGAATTCATCCTCTTCTACTATGAGTGAAGAGCCTGATGCTCTGTCAGTAGTTAACCAGCTACGGGATTTAGCAGCGGA
TCCATTAAACAGAAGAGCCATCGTCCAGGATCAGGGATGCTTGCCTGGACTTATTTTATTTATGGATCATCGCAATCCCC
CTGTTGTTCACTCAGCTTTGCTTGCACTGCGATACTTGGCTGATTGTCGTGCAAACAGAGAAAAGATGAAAGGAGAGCTC
GGGATGATGTTAAGCTTACAAAAAGTCATTCAGAAGACTACAACCCCAGGAGAAACAAAACTTCTGGCCTCAGAAATCTA
TGACATTCTTCAATCCTCCAATATGGCTGACGGTGATAGTTTTAGTGAAATGAATTCGCGTCGAAGGAAAGCTCAGTTTT
TTCTGGGAACTACAAACAAACATGCCAAAACAGTAGTTTTGCACATAGATGGTCTTGATGATACGTCTCGGAGAAATCTA
TGTGAAGAGGCTTTGTTAAAAATTAAAGGTGTTATTAGCTTTACTTTTCAAATGGCTGTTCAAAGATGTGTGGTGCGAAT
TCGTTCAGATTTGAAAGCAGAGGCTTTGGCATCAGCAATAGCATCAACCAAGGTCATGAAAGCTCAGCAAGTTGTGAAAA
GTGAAAGTGGGGAAGAGATGCTGGTCCCATTCCAAGATGCCCCTGTGGAAGTGGAAGAGAACACAGAGCTGCCTGACTAC
CTGCCTGAGGATGAGAGTCCCACAAAGGAACAGGACAAAGCAGTGTCCCGGGTTGGCTCACACCCTGAGGGTGGAGCCAG
CTGGTTGAGCACAGCTGCAAACTTTTTATCCAGATCATTTTACTGG
