# Supplementary material for: Divergent genes in gerbils: prevalence, relation to GC-biased substitution, and phenotypic relevance
Source: BMC Evol Biol. 2020 Oct 19;20:134. doi: 10.1186/s12862-020-01696-3 (PMC7574485; doi:10.1186/s12862-020-01696-3)
Supplement: Supplementary file 3 — Additional file 3 Supplementary Data. DNA alignments for 10,554 1-to-1 orthologues used in analysis. Each alignment file is named using its orthogroup ID. [file 12862_2020_1696_MOESM3_ESM.zip › Additional_File_3/masked_alignments/OG0001375.fa]

>psammomys_obesus
ATGGAAAATCATAAACCAAGTAATAGCAAAGAAGATTTAATACTTAATATCATATCAAGAAAAATTAAACAACTTCCAGA
ACCAGAAAGGAATATACTTGAACGTGGATCAGCATATATTGGACTTAATGCTGCTTTCAGTGGCCTAATAGCAAACAGTC
TGTTTCGGCGCATCTTGAATGTCACACAAGCTCGAATAGCTTCTAGCTTACCAATGGCCGTAATCCCATTTCTGACAGCA
AACCTGTTTTACGAGAGTTCTGTAAGTTTACCTTTGAGTACAGGTGAGCTGAACTGTGAAACCTGTACCATGACACGGGG
TGCACTAGTTGGTTTAGTTCTGGGTGGTCTATACCCCATCATTTTGGCTATACCCGTGAATGGGGGCCTTGCTGCCAGGT
ATGAATCAAGCCCTCTACCACAGAAAGGAAACATCTTAAATTACTGGATTACAGTTTCTAAGCCTGTCTTTAGAAAGATG
TTACTTCCCACTTTACTTCAGACTGTGTTTGCAGCATACCTTGCGTCTAGACAGTATAAACTCCTTATGAAGGCCCTTCA
GTTACCTGAACCTGGCTTTGAAATGCAT
>dipodomys_ordii
ATGGAT---CATAAACCAGATGATACTAAGGAAAACTTAGTTTTTGATATCATAACCAGAAAAATTAACCAACTTCCAGA
AGCAGATAGGAATGTCCTTGAATATGGATCAACATACGTTGGACTTAATGCTGCTTTTTGTGGTCTAATAGCTAATAGTC
TTTTTCGACGTGTCTTGAATGTTACAAAGGCTCCAGTGGCATCTGGCTTACCAATGGCAGTGATCCCATTTTTGACAGCT
ACTGTGGCTTACAAAGGTTTTGTAAGTTTACCTTTGAGTACAGGTGATTTGAGTTGTGAAACCTGTACTGTGACACGGGG
TGGACTGATTGGTTTAGTTGTGGGTAGTCTGTACCCTATTATCTTGGCTATTCCTGTAAATGGTGGTCTAGCAGCCAGGT
ATGGATCAGCACTGCTACCAGATAAAGCAAACATCTTAACTTACTGGATCAGGATTTCTAAGCCTGTCTTTAGAAAAATG
TTATTTCCCATTTTACTTCAGACTACATTTGCAGCATACCTTGGATCTAGACAGTATAAACTACTCATAAAGGCTCTTCA
GTTACCTGAGCCTGACCTAAAAATGACT
>jaculus_jaculus
---------------------------------------------------------------------------CCTCA
TCTTCTCAGGAATCTACTTGAGTATGGATCAACATACATTGGACTTAATGCTGCTCTCTGTGGCCTAATAGCAAACAGTC
TTTTTCGGCGCATCCTGCATGTGACAGAGGCTCGAATAGCTGCTAGCTTACCAATGGCAGTAATCCCATTTTTGACAACA
ACTGTATCTTATCAAAGTTTTGTAAGTTTGCCTTTGAGTACAGGTGAGTTGAATTGTGAAACCTGTACCATGACACGGAG
TGGACTAGTTGGCTTGGTTATGGGTGGCCTATACCCTGTTCTTTTGGCTATACCTCTGAACGGTGGCCTTGCAGCCAGGT
ATGGATCAACCCCATTGCCGGACAAAGGAAACATCTTAAATTACTGGATTAGAGTTTCTAAGCCAGTCTTTAGAAAGATG
TTATTCCCTATTTTACTTCAGACTGTGCTGGCAGCTTATCTTGGATCTAGACAGTATAAACTACTTGTAAAGGCCCTTCA
GTTACCTGAACCTGGCCTCGAAACTCAC
>cavia_porcellus
ATGGAAAATCATAAACCAGATGCAATCAAGGAAAACTTAATT---GATATTATAGCCAGAAAGATTAAACAACTTCCAGA
AACAGACAGGAGACTACTTGAATATGGATCGGCATATATTGGACTTAATGCTGCTTTCTGTGGTCTAATAGCAAACAGTC
TTTTTCGGCGTATCTTACATGTGACAAAGGCTCGTGTAGCTGCTGGCTTACCAATGACAGTGATCCCGTTTTTATCAGCA
AATGCCTCTTACACAAGTTTTGTAAGTTTACCTCTGAATACAGGTGATTTGAATTGTGAAACCTGTATCCTGACACGGGC
TGGACTGATTGGTTTAGTTTTTGGCGGTCTGTACCCTGTTTGTTTGGCTATACCTGTAAATGGTGCCTTAGCAGCCAGGT
ATCAGTCAGCCCCGCTACCAGAGAAAGGAAACATCTTAACATACTGGATTAGAGTATCCAAGCCTGTCTTTAGAAAGATG
TTATTTCCCCTTTTACTTCAGACTGTGGTTGCTGCCTACCTTGGATCTACACAATATAAACTACTTATAAAGGCTCTTCA
GTTACCTGAACCAGGCCTAGAAACTCAC
>chinchilla_lanigera
ATGGAAAATCACAAGCCAGATGATACTAAGGAAAACTTAACT---GATATTATAGCCAGAAAAATTAACCAACTTCCAGA
AACAGACAGGAATCTACTTGAATATGGTTCAGCATATATTGGACTTAATGCTGCTTTCTGTGGTCTAATAGCGAACAGTC
TTTTTCGGCGCATCTTGCATGTGACAAAGGCTCGTATAGCTGCTGGCTTACCAATGGCAGTGATCCCATTTTTGTCAGCA
AGTACCTCTTACACAAGTTTTGTAAGTTTACCTCTGAGTACAGGTGATTTGAATTGTGAAACCTGTACCCTGACACGGGC
TGGACTGATTGGTTTAGTTCTTGGTGGTCTGTACCCGACTTTCTTGGCTATACCTGTGAATGGTACCCTAGCAGCCAGGT
ACCAAACAGCCCTGCTACCAGAGAAAGGAAACATCTTAACGTACTGGACTAGAATATCCAAGCCTGTCTTTAGAAAGATG
TTATTTCCCTTTTTACTTCAGACTGTGTTTGCAGCGTACCTTGGGTCTAGACAATATAAGCTACTTATAAAGGCTCTTCA
GTTGCCTGAACCAGGTCTAGAAATTAAC
>fukomys_damarensis
ATGGAAAATCATAAGCCAGACGATATTAAGGAAAACTTAACT---GATATCATAGCCAGAAAAATTAACCAACTTCCAGA
AACAGACAGGAGTCTACTTGAACATGGATCGACATATATTGGACTTAATGCTGCTATCTGTGGTCTGATAGCAAACAGTC
TTTTTCGGCGCACCTTGAATGTGACAAAGGCTCGTATAGCTGCTAGCTTACCAATGGCGGTGATCCCATTTTTGTCAGCA
AATGCCTTTTATACAGGTTTTGTAAGTTTACCTCTGAGTACAGGTGATTTAAATTGTGAAACCTGCACCATGACACGGGC
TGGACTGATTGGTTTAGTTTTTGGTGGTCTGTACCCTGCTTTCTTGGCTCTACCTGTGAATGGTGCCCTGGCAGCCAGGT
ATCAATCAGCCCTGCTACCAGAGAAAGGAAACCTCGTCACATACTGGATTAGAATATCCAAGCCTATCTTTAGAAAGATG
GTATTTCCCTTTTTACTTCAGACTGTATTTGCAGCATACCTTGGGTCTAGACAATATAAACTACTTATAACAGCTCTTCA
GTTACCCGAACCAGGCCTAGAAATTTAC
>nannospalax_galili
ATGGAAAATCATAAAGCAAGTACTGTCAAAGAAAACATACTTTTTGATATCATAACTAGAAAAATTAGCCAACTTCCCGA
ATCAGACAGGAATCTACTTGAACATGGATCATTATATATTGGACTTAATGCTGGTTTCAGTGGTCTAATAGCAAACAGTC
TTTTTCGGCGCACCTTGCATGTGACACAAGCTCGAATAGCTGCTGGCTTACCAATGGCAGTGCTCCCATTTTTGACAGCG
AATGTGTCATACTATACTTTTGTTAGCTTACCTCTGAGTGCAGGTGATCTGAATTGTGAAACCTGCACAGTGACACGGGC
AGGACTAGCTGGTTTTGTTCTAGGTGGTCTGTATCCCATTCTTTTGGCTATTCCTGTGAATGGTGGCCTAGCAGTCAGGT
ATCAGACAACTCCTCTGCCACAGAGAGGAAACATCTTAAATTACTGGATTAGAGTTTCTAAGCCTGTCTTTAGAAAGATG
TTATTTCCCATTATACTTCAGACTGTGTTTGCGGCATACCTTGGGTCTAGACAATATAAACTACTTATAAAGGCCCTTCA
ATTGCCTGAACCTGGCCTAGAAATGCCT
>meriones_unguiculatus
ATGGAAAATCATAAACCAAGTAATAGCAAAGAAGATTTAATACTTAATGTCATATCAAGAAAAATTAAACAACTTCCAGA
ACCAGAAAGGAATATGCTTGAACATGGATCAGCATATATTGGACTTAATGCTGCTTTCAGTGGCCTAATAGCAAACAGTC
TGTTTCGGCGCATCTTAAATGTCACACAAGCTCGAATAGCTTCTAGCTTACCAATGGCCGTAATCCCATTTCTGACAGCA
AACCTGTTTTACGAGAGTTCTGTAAGTTTACCTTTGAGTACAGGTGATCTGAACTGTGAAACCTGTACCATGACACGGGG
TGCACTAGTTGGTTTAGTTCTGGGTGGTCTATACCCCATCGTTTTGGCTATACCTGTGAATGGGGGCCTTGCTGCCAGGT
ATGAATCAAGCCCTCTACCACAGAAAGGAAATATCTTAAATTACTGGATTACAGTTTCTAAGCCTGTCTTTAGAAAGATG
TTATTTCCCACTTTACTTCAGACTGTGTTTGCAGCATACCTTGCGTCTAGACAATATAAACTCCTTATAAAAGCCCTTCA
GTTACCTGAACCTGGCTTTGAAATGGAT
>mus_musculus
ATGGAAAGTCATAAACCAAGTACTAGCAAAGATGATTTAATACTTAATATCATATCCAGAAAAATTAAACAACTTCCAGA
ATCAGACAGGAATCTGCTTGAATATGGATCAGCATATATTGGACTTAATGCTGCTTTTGGGGGCCTAATAGCAAACAGTC
TATTTCGGCGAATCTTGAACGTGACACAAGCTCGATTAGCTTCTAGCTTACCAATGGCTGTGATCCCATTTTTGACAGCA
AACCTGTCCTACCAAAGTCTTGTAAGTTTACCTTTGAGTACAGGTGATTTGAACTGTGAAACCTGTACCACAACACGGGG
TGCACTAGTTGGTTTGGTTATGGGTGGTCTGTACCCTATCCTTTTGGCTATACCCGTCAATGGGGGCCTTGCTGCCAGGT
ATGAATCAAGTCCCCTCCCACAGAGGGGAAACATCTTCAACTACTGGATTACAGTTTCTAAGCCTGTCTTTAGAAAAATG
TTATTTCCTACTTTACTTCAGACTGTGTTTGCATCCTATCTTGGGTCTAGACAATATAAACTCCTCATAAAGGCCCTTCA
GTTACCTGAACCTGACTTAGAAATTCAT
>rattus_norvegicus
ATGGAAAGTCATAAACCAAGTACTAACAAAGATGATTTAATATTTAATATCATACCCAGAAAAATCAAACAACTTCCAGA
ATCAGACAGGAATCTGCTTGAATATGGATCAGCATATATTGGACTTAATGCTGCTTTTGGGGGCCTAATAGCAAACAGTC
TATTTCGGCGAATTTTGAACGTGACACAAGCTCGAGTAGCATCTAGCTTGCCAATGGCTGTGATCCCATTTTTGACAGCA
AACCTGTCCTACCATAGTTTTGTAAGTTTACCTTTGAGTACAGGTAATTTGAACTGTGAAATCTGTACGACAACACGGGG
TACACTAGTTGGTTTTGTTCTGGGTGGTCTGTACCCCATCCTTTTGGCTATACCCGTGAATGGGGGCCTTGCTGCCAGGT
ATGAATCAAGTCCTCTACCACAGAGGGGAAACATCTTCAATTACTGGATTACTATTTCTAAGCCTGTCTTTAGAAAAATG
TTATTTCCTACTTTACTTCAGACTGCTTTTGCAGCATATCTTGGGTCTAGACAATATAAACTCCTCATAAAGGCCCTTCA
GTTACCTGAACCTGATTTAGAAATTCAA
>homo_sapiens
ATGGAAAATCATAAA---TCCAATAATAAGGAAAACATAACAATTGTTGATATATCCAGAAAAATTAACCAGCTTCCAGA
AGCAGAAAGGAATCTACTTGAAAATGGATCGGTTTATGTTGGATTAAATGCTGCTCTTTGTGGCCTCATAGCAAACAGTC
TTTTTCGACGCATCTTGAATGTGACAAAGGCTCGCATAGCTGCTGGCTTACCAATGGCAGGGATACCTTTTCTTACAACA
GACTTAACTTACAGATGTTTTGTAAGTTTTCCTTTGAATACAGGTGATTTGGATTGTGAAACCTGTACCATAACACGGAG
TGGACTGACTGGTCTTGTTATTGGTGGTCTATACCCTGTTTTCTTGGCTATACCTGTAAATGGTGGTCTAGCAGCCAGGT
ATCAATCAGCTCTGTTACCACACAAAGGGAACATCTTAAGTTACTGGATTAGAACTTCTAAGCCTGTCTTTAGAAAGATG
TTATTTCCTATTTTGCTCCAGACTATGTTTTCAGCATACCTTGGGTCTGAACAATATAAACTACTTATAAAGGCCCTTCA
GTTATCTGAACCTGGCAAAGAAATTCAC
