# Supplementary material for: Divergent genes in gerbils: prevalence, relation to GC-biased substitution, and phenotypic relevance
Source: BMC Evol Biol. 2020 Oct 19;20:134. doi: 10.1186/s12862-020-01696-3 (PMC7574485; doi:10.1186/s12862-020-01696-3)
Supplement: Supplementary file 3 — Additional file 3 Supplementary Data. DNA alignments for 10,554 1-to-1 orthologues used in analysis. Each alignment file is named using its orthogroup ID. [file 12862_2020_1696_MOESM3_ESM.zip › Additional_File_3/masked_alignments/OG0001377.fa]

>cavia_porcellus
ATGGCGGAGGCTGCGGCTCCCGGAACAACAGCCACAACATCAGGAGCG---------------------GCAGCGGCCTC
CCTCGCCCCTTTCCCCACCGTCACGTTGCCGTCGCCGGGGGCGGCT----------------------------------
--CTTTATGGTTCTTTGTCTTGCAGGTATTTCATGCATGGGGTTTGTAAGGAAGGAGATAACTGTCGCTACTCACATGAC
CTCTCCGACAGTCCCTATGGTGTAGTTTGCAAGTATTTCCAGCGAGGGTACTGTGTGTATGGAGACCGCTGCAGATATGA
GCACAGCAAACCATTGAAACAGGAAGAAGCAGCTGCTACAGATCTAACCACAAAACCATCCCTTGCCGCTGCCCCAAGTC
TCTCCTCCGGTGCTGGACAACTTGTGGAAATGAATACGGACGAGGCTGAGTCCAGAAATGCAAACCTCCCTGCTGTGGGC
GCAGGGTCTGAGGACTGGGTGAACGCCATCGAGTTTGTGCCAGGGCAGCCCTACTGTGGCCGCACCGCCCCGGCCTGCAC
AGAGACCCCCGTGCAGGGCCCAGTGCCCAAGGCAGAGTCTGAGAAGGAGCCAGCTGCAGTGGAGACCAAGAAGCAGCTCT
GCCCCTATGCTGCCGTGGGAGAGTGCCGCTACGGGGAGAACTGTGTGTACCTGCACGGGGACGCCTGCGACATGTGTGGG
CTGCAGGTCCTGCACCCCGTCGATACGGCCCAGAGGTCCCAGCACATAAAATCTTGCATCGAGGCCCATGAGAAGGACAT
GGAGCTGTCCTTTGCCGTGCAGCGCAGCAAGGACATGGTGTGTGGCATCTGCATGGAGGTGGTGTATGAGAAAGCCAACC
CCAGTGAGCGCCGCTTCGGCATCCTCTCCAACTGCAGCCACACCTACTGTCTCAAGTGTATTCGCAAGTGGAGGAGTGCT
AAGCAGTTTGAGAGCAAGATCATAAAGTCCTGCCCCGAATGCCGGATCACATCTAACTTTGTCATTCCAAGTGAGTACTG
GGTGGAGGAGAAAGAAGAGAAGCAGAAACTCATTCAGAAATACAAGGAGGCAATGAGCAACAAGGCATGCAGGTATTTTG
ATGAAGGCCGTGGGAGCTGCCCATTTGGAGGGAACTGTTTTTACAAGCATGCGTACCCTGATGGCCGTAGAGAGGAGCCA
CAGAGACAGAAAGTGGGAACATCAAGCAGATACCGGGCCCAACGGAGGAACCACTTCTGGGAGCTCATTGAGGAAAGAGA
GAACAGCAGCCCCTTTGACAACGACGAAGAGGAGGTTGTCACCTTTGAGCTGGGCGAGATGTTGCTTATGCTTTTGGCTG
CAGGTGGGGACGACGAGCTGACTGACTCTGAGGACGAGTGGGACTTGTATCATGATGAGCTGGAAGACTTTTATGACTTG
GACCTA
>chinchilla_lanigera
--------------------------------------------------------------------------------
--------------------------------------------------------------------------------
--------------------------------ATGCATGGGGTTTGTAAGGAAGGAGATAACTGTCGCTACTCACATGAC
CTCTCCGACAGTCCCTATGGTGTAGTGTGCAAGTATTTCCAGCGAGGTTACTGTGTGTATGGAGACCGCTGCAGATATGA
GCACAGCAAGCCATTGAAACAGGAAGAAGCAGCTGCTACAGATCTAACCGCAAAACCATCCCTTGCCGCTGCCTCAAGTC
TCTCCTCCGTCGCCGGGCCCCTTGTGGAGATGAATGCGGGAGAGGCTGAGTCGAGAAACGCGAGTTTGCCCGCCGTGGGT
GCCGGGTCCGAGGATTGGGTGAACGCCATTGAGTTTGTGCCCGGGCAGCCCTACTGCGGCCGCGCCGCCCCTGCCTGCTC
CGAGACCCCCGTGCAGGGCCCGGTGCCCAAGGCGGAGTCTGAGAAGGAGACAGCTTCGGTGGATGCCAAAAAGCAGCTCT
GCCCTTACGCTGCCGTGGGGGAGTGCCGCTACGGGGAGAACTGCGTGTACCTGCACGGTGACGTCTGCGACATGTGCGGG
CTGCAGGTCCTGCACCCGGTGGACACAGCCCAGAGGTCCCAGCACATAAAATCTTGCATCGAGGCCCACGAGAAGGACAT
GGAGCTGTCCTTTGCCGTGCAGCGCAGCAAGGACATGGTGTGTGGCATCTGCATGGAGGTGGTGTATGAGAAAGCCAACC
CCAGCGAGCGCCGCTTCGGAATCCTGTCCAACTGCAGCCACACCTACTGTCTCAAGTGTATTCGCAAGTGGAGGAGTGCT
AAGCAATTTGAGAGCAAGATCATAAAGTCCTGCCCCGAATGCCGGATCACATCTAACTTTGTCATTCCAAGTGAGTACTG
GGTGGAGGAGAAAGAAGAGAAGCAGAAACTCATTCAGAAATACAAGGAGGCAATGAGCAACAAGGCATGCAGGTATTTTG
ATGAAGGCCGTGGGAGCTGCCCATTTGGAGGGAACTGTTTTTACAAGCATGCGTACCCTGATGGCCGTAGAGAGGAGCCA
CAGAGACAGAAAGTGGGAACATCAAGCAGATACCGGGCCCAACGGAGGAACCACTTCTGGGAGCTCATTGAGGAAAGAGA
GAACAGCAGTCCCTTTGACAACGACGAAGAGGAGGTTGTCACCTTTGAGCTGGGCGAGATGTTGCTTATGCTTTTGGCTG
CAGGTGGGGACGACGAGCTGACTGACTCTGAGGACGAGTGGGACTTGTATCACGATGAGCTGGAAGACTTTTATGACTTG
GACCTA
>fukomys_damarensis
--------------------------------------------------------------------------------
--------------------------------------------------------------------------------
--------------------------TATTTCATGCATGGGGTTTGTAAGGAAGGAGATAACTGTCGCTATTCACATGAC
CTCTCCGACAATCCTTATGGTGTAGTGTGCAAGTATTTCCAGCGAGGGTACTGTGTGTATGGAGACCGCTGCAGATATGA
GCACAGCAAGCCATTGAAACAGGAAGAAGTGGCTGCTACAGATCTACCTGCAAAACCATCCCTTGCTGCCGCCTCGAGCC
TCTCCTCTGTCGCTGGAGCCCTCGTGGAGATGAATATGGGCGAGGCTGAGTCCAGAAACGTGCACTTCCCCACCCTAGGT
GCAGGGTCTGAGGACTGGGTGAACGCCATCGAGTTCGTGCCTGGGCAGCCCTACTGTGGCCGCACTGCCCCTGCCTGTAC
AGAGGCCCCGGTGCAGGGCTCCATGCCCAAGGTAGAGACTGAGAAGGAGCCAGCTGCGGTGGAGACCAAGAAGCAGCTCT
GCCCCTATGCTGCCGTGGGAGAGTGTCGCTACGGGGAGAACTGTGTGTACCTGCACGGTGATGCCTGTGACATGTGTGGG
CTGCAGGTCTTGCACCCAGTGGATACAGCCCAGAGATCCCAGCATATAAAATCTTGCATCGAGGCCCACGAGAAGGACAT
GGAGCTGTCGTTTGCCGTGCAGCGCAGCAAGGACATGGTGTGTGGCATCTGCATGGAGGTGGTGTATGAGAAAGCCAACC
CCAGCGAGCGCCGCTTCGGCATCCTCTCCAACTGCAACCACACCTACTGTCTCAAGTGTATTCGCAAGTGGAGGAGTGCT
AAGCAGTTTGAGAGCAAGATCATAAAGTCCTGCCCTGAATGCCGGATCACATCTAACTTTGTCATTCCAAGTGAGTACTG
GGTGGAGGAGAAAGAAGAGAAGCAGAAACTCATTCAGAAATACAAGGAGGCAATGAGCAACAAGGCGTGCAGGTATTTTG
ATGAAGGCCGTGGGAGCTGCCCATTTGGAGGGAACTGTTTTTACAAGCATGCGTACCCTGATGGCCGTAGAGAGGAGCCA
CAGAGACAGAAAGTGGGAACATCAAGCAGATACCGGGCCCAACGGAGGAACCACTTCTGGGAGCTCATTGAGGAAAGAGA
GAACAGCAGCCCCTTTGACAACGACGAAGAGGAGGTTGTCACCTTTGAGCTGGGCGAGATGTTGCTTATGCTTTTGGCTG
CAGGTGGGGACGACGAGCTGACTGACTCTGAGGACGAGTGGGACTTGTTTCATGATGAGCTGGAAGACTTTTATGACTTG
GACCTA
>homo_sapiens
ATGGCGGAGGCTGCAACTCCCGGAACAACAGCCACAACATCAGGAGCAGGAGCGGCAGCGGCGACGGCGGCAGCAGCCTC
CCCCACCCCGATCCCCACAGTCACCGCCCCGTCCCTGGGGGCGGGCGGAGGGGGCGGCGGCAGCGACGGCAGCGGCGGCG
GCTGGACTAAACAGGTCACCTGCAGGTATTTTATGCATGGGGTTTGTAAGGAAGGAGACAACTGTCGCTACTCGCATGAC
CTCTCTGACAGTCCGTATAGTGTAGTGTGCAAGTATTTTCAGCGAGGGTACTGTATTTATGGAGACCGCTGCAGATATGA
ACATAGCAAACCATTGAAACAGGAAGAAGCAACTGCTACAGAGCTAACTACAAAGTCATCCCTTGCTGCTTCCTCAAGTC
TCTCATCGATAGTTGGACCACTTGTTGAAATGAATACAGGCGAAGCTGAGTCAAGAAATTCAAACTTTGCAACTGTAGGA
GCAGGTTCAGAGGACTGGGTGAATGCTATTGAGTTTGTTCCTGGGCAACCCTACTGTGGCCGTACTGCGCCTTCCTGCAC
TGAAGCACCCCTGCAGGGCTCAGTGACCAAGGAAGAATCAGAGAAAGAGCAAACCGCCGTGGAGACAAAGAAGCAGCTGT
GCCCCTATGCTGCAGTGGGAGAGTGCCGATACGGGGAGAACTGTGTGTATCTCCACGGAGATTCTTGTGACATGTGTGGG
CTGCAGGTCCTGCATCCAATGGATGCTGCCCAGAGATCGCAGCATATCAAATCGTGCATTGAGGCCCATGAGAAGGACAT
GGAGCTCTCATTTGCCGTGCAGCGCAGCAAGGACATGGTGTGTGGGATCTGCATGGAGGTGGTCTATGAGAAAGCCAACC
CCAGTGAGCGCCGCTTCGGGATCCTCTCCAACTGCAACCACACCTACTGTCTCAAGTGCATTCGCAAGTGGAGGAGTGCT
AAGCAATTTGAGAGCAAGATCATAAAGTCCTGCCCAGAATGCCGGATCACATCTAACTTTGTCATTCCAAGTGAGTACTG
GGTGGAGGAGAAAGAAGAGAAGCAGAAACTCATTCTGAAATACAAGGAGGCAATGAGCAACAAGGCGTGCAGGTATTTTG
ATGAAGGACGTGGGAGCTGCCCATTTGGAGGGAACTGTTTTTACAAGCATGCGTACCCTGATGGCCGTAGAGAGGAGCCA
CAGAGACAGAAAGTGGGAACATCAAGCAGATACCGGGCCCAACGAAGGAACCACTTCTGGGAACTCATTGAGGAAAGAGA
GAACAGCAACCCCTTTGACAACGATGAAGAAGAGGTTGTCACCTTTGAGCTGGGCGAGATGTTGCTTATGCTTTTGGCTG
CAGGTGGGGACGACGAACTAACAGACTCTGAAGATGAGTGGGACTTGTTTCATGATGAGCTGGAAGATTTTTATGACTTG
GATCTA
>nannospalax_galili
ATGGCGGAGGCTGCGGCTCCCGGAACAACAGCCACAACATCAGGAGCAGGAGCGGCAGCGGCGGCGGTGGCAGCGGCCTC
CCTCACCCCTCTCCCCACAGTCCCTGCCCTGTCTCCGGGGGCGGGAGGAGGG---------AGCGACGGCAGTGGCGGCG
GCTGGACGAAACAGGTCACCTGCAGGTATTTTATGCATGGGGTTTGTAAGGAAGGTGAAAACTGTCGCTACTCACATGAC
CTCTCTGACAGTCCGTATGGTGTAGTGTGCAAGTATTTTCAAAGAGGGCACTGTATTTATGGAGACCGCTGCAGGTATGA
ACACAGTAAGCCATTGAAGCAAGAAGAAGTGACTGCTGCAGATCTGAGTGCAAAACCATCCCTTGCAGCTTCCTCCAGTG
TCTCATCTGGAGCTGGTTCACTTGCTGAAATGAATCCAGAAGAAGCTGAGTCAAGAAACCCAAAGCTCCCAACTATCGGA
GCAGGGTCAGAGGACTGGGTGAATGCCATTGAATTTGTTCCTGGGCAGCCCTACTGTGGCCGTACTGCCCCTTCCTGCAC
TGAAGTACCCCTGCAGGGCTCTGTGGCCAAGGAAGAGTCGGAGAAGGAGCAAACCACGGTGGAGACAAAGAAACAGCTTT
GCCCCTATGCTGCAGTGGGAGAGTGTCGCTATGGGGAAAACTGTGTGTATCTCCATGGAGACTCCTGTGACATGTGTGGG
CTGCAGGTCCTACACCCAATGGATGCGGCCCAGAGGTCACAGCACATAAAATCTTGTATTGAGGCCCATGAGAAGGACAT
GGAGCTCTCTTTTGCCGTGCAGCGCAGTAAGGACATGGTGTGCGGGATCTGCATGGAAGTGGTCTATGAGAAAGCCAACC
CCAGTGAGCGCCGTTTCGGGATTCTCTCCAACTGCAACCACACCTACTGTCTCAAGTGTATTCGCAAGTGGAGGAGTGCT
AAGCAATTTGAGAGCAAGATCATAAAGTCCTGCCCCGAATGCCGGATCACATCTAACTTTGTCATTCCAAGTGAGTACTG
GGTGGAGGAGAAAGAAGAGAAGCAGAAACTCATTCAGAAATACAAGGAGGCAATGAGCAACAAGGCGTGCAGGTATTTTG
ATGAAGGACGTGGGAGCTGCCCATTTGGAGGGAACTGTTTTTACAAGCATGCGTACCCTGATGGCCGTAGAGAGGAGCCA
CAGAGACAGAAAGTGGGAACATCAAGCAGATACCGGGCCCAACGAAGGAACCACTTCTGGGAGCTCATTGAGGAAAGAGA
GAGCAGCAACCCCTTTGACCACGACGAAGAGGAGGTTGTCACCTTTGAGCTGGGCGAGATGTTGCTTATGCTTTTGGCTG
CAGGTGGGGACGACGAGCTGACAGACTCTGAGGACGAGTGGGACTTGTTTCACGATGAGCTGGAAGACTTTTATGACTTG
GACCTA
>meriones_unguiculatus
ATGGCGGAGGCTGCGGCTCCCGGAACAACAGCCACAACATCAGGAGCAGGAGCGGCAGCGGCGGCGGTGGCAGCGGCTTC
CCTCACCCCTATCCCCACAGTCGCTGCCCTGTCCCCGGGGGCGGGAGGAGGGGTCGGCGGCAGCGACGGCGGCGGCGGCG
GCTGGACGAAACAGGTCACCTGCAGATATTTTATGCATGGGGTTTGTAAGGAAGGAGATAACTGTCGATACTCTCATGAC
CTCTCTGACAGTCCATATGGTATAGTGTGCAAGTATTTTCAAAGAGGGTACTGTGTTTATGGAGACCGCTGCAGATACGA
ACACAGCAAGCCACTGAAACAGGAAGAAGTGACCGCTACAGATCTGAGTGCAAAATCATCCCTTGCTGCTTCCTCGAACC
TCTCATCTGGAGTTGGATCACTTGCTGAAATGAATTCAGGCGAAGCTGAGTCAAGAAACACAAATTTTGCAACTGTAGGA
GCAGGTTCTGAGGACTGGGTGAATGCCATTGAGTTTGTACCCGGGCAGCCCTACTGTGGCCGTACTGCCCCTTCCTGCAC
TGAAGTACCCCTGCAGGGCTCAGTGACCAAGGAAGAGTCAGAGAAGGAGCCAACTGCGGTGGAGACAAAGAAGCAGCTTT
GCCCCTATGCTGCAGTGGGAGAGTGTCGCTATGGGGAAAACTGTGTGTATCTCCACGGAGACTCCTGTGACATGTGTGGC
CTGCAGGTCCTACACCCAATGGATGCTGCCCAGAGGTCACAGCACATAAAATCTTGCATTGAGGCCCATGAGAAGGACAT
GGAGCTCTCCTTTGCTGTGCAGCGCAGCAAGGACATGGTATGTGGCATCTGCATGGAGGTGGTCTATGAGAAAGCCAGCC
CCAGCGAGCGCCGCTTTGGGATCCTGTCCAACTGCAACCACACCTACTGTCTCAAGTGTATTCGCAAGTGGAGAAGTGCT
AAGCAATTTGAGAGCAAGATCATAAAGTCCTGCCCCGAATGCCGCATCACATCTAACTTTGTCATTCCAAGTGAGTACTG
GGTGGAGGAGAAAGAAGAGAAGCAGAAACTCATTCAGAAATACAAGGAGGCCATGAGCAACAAGGCGTGCAGGTATTTTG
ATGAAGGACGTGGGAGCTGCCCATTTGGAGGGAACTGTTTTTACAAGCATGCGTACCCTGATGGCCGTAGAGAGGAGCCA
CAGAGACAGAAAGTGGGAACATCAAGCAGATACCGGGCCCAACGAAGGAGCCACTTCTGGGAGCTCATTGAGGAGAGAGA
GAAC---AACCCCTTTGACAACGACGAAGAGGAGGTTGTCACCTTTGAGCTGGGCGAGATGTTGCTTATGCTTTTGGCCG
CAGGTGGGGACGACGAGCTGACAGACTCAGAGGACGAGTGGGACTTGTTTCACGATGAGCTGGAGGATTTTTATGACTTG
GATCTA
>psammomys_obesus
ATGGCGGAGGCTGCGGCTCCCGGAACAACAGCCACAACATCAGGAGCAGGAGCGGCAGCGGCGGCGGTGGCAGCGGCTTC
CCTCACCCCTATCCCCACAGTCGCTGCCCTGTCCCCGGGGGCGGGAGGAGGGGTCGGCGGCAGCGACGGCGGCGGCGGCG
GCTGGACGAAACAGGTCACCTGCAGATATTTTATGCATGGGGTTTGTAAGGAAGGCGATAACTGTCGATACTCTCATGAC
CTCTCTGACAGTCCATATGGTATAGTGTGCAAGTATTTTCAAAGAGGGTACTGTGTTTATGGAGACCGCTGCAGATACGA
ACACAGCAAGCCACTGAAACAGGAAGAAGTGACCGCTACAGATCTGAGTGCAAAACCATCCCTTGCTGCTTCCTCGAACC
TCTCATCTGGAGTTGGATCACTTGCTGAAATGAATTCAGGCGAAGCTGAGTCAAGAAACCCAAATTTTGCAACTGTAGGA
GCAGGTTCTGAGGACTGGGTGAATGCCATTGAGTTTGTACCCGGGCAGCCCTACTGTGGCCGTACTGCCCCTTCCTGCAC
TGAAGTACCCCTGCAGGGCTCAGTGACCAAGGAAGAGTCAGAGAAGGAGCCAACTGCGGTGGAGACAAAGAAGCAGCTTT
GCCCCTATGCTGCAGTGGGAGAGTGTCGCTATGGGGAAAACTGTGTGTATCTCCACGGAGACTCCTGTGACATGTGTGGC
CTGCAGGTCCTACACCCAATGGATGCTGCCCAGAGGTCACAGCACATAAAATCTTGCATTGAGGCCCATGAGAAGGACAT
GGAGCTCTCTTTTGCTGTGCAGCGCAGCAAGGACATGGTATGTGGCATCTGCATGGAGGTGGTCTATGAGAAAGCCAGCC
CCAGCGAGCGCCGCTTTGGGATCCTGTCCAACTGCAACCACACCTACTGTCTCAAGTGTATTCGCAAGTGGAGAAGTGCT
AAGCAATTTGAGAGCAAGATCATAAAGTCCTGCCCCGAATGCCGCATCACATCTAACTTTGTCATTCCAAGTGAGTACTG
GGTGGAGGAGAAAGAAGAGAAGCAGAAACTCATTCAGAAATACAAGGAGGCCATGAGCAACAAGGCGTGCAGGTATTTTG
ATGAAGGACGTGGGAGCTGCCCATTTGGAGGGAACTGTTTTTACAAGCATGCGTACCCTGATGGCCGTAGAGAGGAGCCA
CAGAGACAGAAAGTGGGAACATCAAGCAGATACCGGGCCCAACGAAGGAGCCACTTCTGGGAGCTCATTGAGGAGAGAGA
GAAC---AACCCCTTTGACAACGACGAAGAGGAGGTTGTCACCTTTGAGCTGGGCGAGATGTTGCTTATGCTTTTGGCTG
CAGGTGGGGACGACGAGCTGACAGACTCAGAGGACGAATGGGACTTGTTTCACGATGAGCTGGAGGATTTTTATGACTTG
GATCTA
>mus_musculus
ATGGCGGAGGCTGCGGCTCCCGGAACAACAGCCACAACATCAGGAGCAGGAGCGGCAGCGGCGGCGGTGGCAGCGGCCTC
CCTCACCTCTATCCCCACAGTCGCTGCCCCGTCCCCGGGGGCGGGAGGAGGGGGCGGCGGCAGCGACGGCAGCGGCGGCG
GCTGGACGAAACAGGTCACCTGCAGATACTTTATGCATGGGGTTTGTAAGGAAGGCGATAACTGTCGATACTCTCATGAC
CTCTCTGACAGTCCATACGGCGTAGTGTGCAAGTATTTTCAAAGAGGGTACTGTGTTTATGGAGACCGCTGCAGATACGA
ACACAGCAAGCCACTGAAACAGGAAGAAGTGACTGCTACTGATCTGAGTGCAAAACCATCCCTCGCTGCTTCCTCAAGTC
TCTCTTCTGGTGTTGGATCACTTGCTGAAATGAATTCAGGCGAAGCTGAGTCACGAAACCCAAGCTTTCCAACTGTAGGA
GCAGGTTCAGAGGACTGGGTGAATGCCATTGAGTTTGTCCCTGGGCAGCCCTACTGTGGCCGTACTGCCCCTTCCTGCAC
TGAAGTACCCCCGCAGGGTTCAGTGACCAAGGAAGAGTCAGAGAAGGAGCCAACTACGGTGGAGACAAAGAAGCAGCTTT
GCCCCTATGCTGCAGTGGGAGAGTGTCGCTATGGGGAAAACTGTGTGTATCTCCACGGAGACTCGTGTGACATGTGTGGC
CTGCAGGTCCTACACCCAGTGGATGCTGCCCAGAGGTCACAGCACATAAAATCTTGCATTGAGGCCCATGAGAAGGACAT
GGAGCTCTCTTTTGCTGTTCAGCGCAGCAAGGACATGGTGTGTGGGATCTGCATGGAGGTGGTCTATGAGAAAGCCAACC
CCAGCGAGCGTCGCTTTGGGATCCTCTCCAACTGCAACCACACCTACTGTCTCAAGTGTATTCGCAAGTGGAGAAGTGCT
AAACAATTTGAGAGCAAGATCATAAAGTCCTGCCCCGAATGCCGGATCACATCTAACTTTGTCATTCCAAGTGAGAACTG
GGTGGAGGAGAAAGAAGAGAAGCAGAAACTCATTCAGAAATACAAGGAGGCCATGAGCAACAAGGCGTGCAGGTATTTTG
ATGAAGGACGTGGGAGCTGCCCATTTGGAGGGAACTGTTTTTACAAGCATGCGTACCCTGATGGCCGTAGAGAGGAGCCA
CAGAGACAGAAAGTGGGAACATCAAGCAGATACCGGGCCCAACGAAGGAGCCACTTCTGGGAGCTCATTGAGGAGAGAGA
GAAC---AACCCCTTTGACAACGACGAAGAGGAGGTTGTCACCTTTGAGCTGGGCGAGATGTTGCTTATGCTTTTGGCTG
CAGGTGGGGACGACGAGCTGACAGACTCTGAGGACGAGTGGGACTTGTTTCACGATGAGCTGGAGGACTTTTATGACTTG
GATCTA
>rattus_norvegicus
ATGGCGGAGGCTGCGGCTCCCGGAACAACAGCCACAACATCAGGAGCAGGAGCGGCAGCGGCGGCGGTGGCAGCGGCCTC
CCTCACCTCTATCCCCACAGTCGCTGCCCCGTCCCCGGGGGCGGGAGGAGGGGGCGGCGGCAGCGACGGCAGCGGCGGCG
GCTGGACGAAACAGGTCACCTGCAGATATTTTATGCATGGGGTTTGTAAGGAAGGAGATAACTGTCGATACTCTCATGAC
CTCTCTGACAGTCCATATGGTGTAGTGTGCAAGTATTTTCAAAGAGGGTACTGTGTTTATGGAGACCGCTGCAGATACGA
ACACAGCAAGCCACTGAAACAGGAAGAAGTGACTGCTACAGACCTGAGTGCAAAGCCATCCCCTGCTGCTTCCTCAAGTC
TCCCTTCTGGTGTTGGATCACTTGCTGAAATGAATCCAGGCGAAGCTGAGTCACGAAACCCAAACTTTCCAACTGTAGGA
GCGGGTTCAGAGGACTGGGTGAATGCCATTGAGTTTGTCCCTGGGCAGCCCTACTGTGGCCGTACTGCCCCTTCCTGCAC
TGAAGTGCCCCTGCAGGGCTCAGTGACCAAGGAAGAGTCAGAGAAGGAGCCAACTACGGTGGAGACAGAGAAGCAGCTTT
GCCCCTATGCTGCAGTGGGAGAGTGTCGCTATGGGGAAAACTGTGTGTATCTCCACGGAGACTCCTGTGACATGTGTGGC
CTGCAGGTCCTACACCCAATGGATGCTGCCCAGAGGTCACAGCACATAAAATCGTGCATTGAGGCCCATGAGAAGGACAT
GGAGCTCTCTTTTGCTGTTCAGCGCAGCAAGGACATGGTGTGTGGGATCTGCATGGAGGTGGTCTATGAGAAAGCCAACC
CCAGCGAGCGTCGTTTTGGGATCCTCTCCAACTGCAACCACACCTACTGTCTCAAGTGTATTCGCAAGTGGAGAAGTGCT
AAACAATTTGAGAGCAAGATCATAAAGTCCTGCCCCGAATGCCGGATCACATCTAACTTTGTCATTCCAAGTGAGTACTG
GGTGGAAGAGAAAGAAGAGAAGCAGAAACTCATTCAGAAATACAAGGAGGCCATGAGCAACAAGGCGTGCAGGTATTTTG
ATGAAGGACGTGGGAGCTGCCCATTTGGAGGGAACTGTTTTTACAAGCATGCGTACCCTGATGGCCGTAGAGAGGAGCCA
CAGAGACAGAAAGTGGGAACATCAAGCAGATACCGGGCCCAACGAAGGAGCCACTTCTGGGAGCTCATTGAGGAGAGAGA
GAAC---AACCCCTTTGACAACGACGAAGAGGAGGTTGTCACCTTTGAGCTGGGCGAGATGTTGCTTATGCTTTTGGCTG
CAGGTGGGGACGACGAGCTGACAGACTCTGAGGACGAGTGGGACTTGTTTCACGATGAGCTGGAGGATTTTTATGACTTG
GAGCTA
>dipodomys_ordii
--------------------------------------------------------------------------------
-------TGGTTTTTGTTTGTTTTTGGTCGGTCATGGGGC----------------------------------------
--TGGAACTCTGGG------------TATTTTATGCACGGGGTTTGTAAGGAAGGAGATAACTGTCGCTACTCCCACGAC
CTCTCTGACAGTCCGTATGGTGTAGTGTGCAAGTATTTTCAACGTGGGTACTGTATTTATGGAGACCGCTGCAGATATGA
ACACAGCAAGCCATTGAAACAGGAAGAAGCGACTGCTACAGATCCGAGCACAGAACCATCTCTAGCTGCT---TCAAGTC
TCCCTTCTGGAGTTGGACAGCTCACGGAAATGGATACCGGCAAAGCTGAGTCAGGAAACCCAAACCTTGCAGCTGTAGGT
GCAGGTCCCGAGGACTGGGTGAATGCCATCGAGTTCGTTCCTGGGCAGCCATACTGCGGCCGGACTGCCCCTTCCTGCAC
TGAAGCACCCCTGCAGGGCTCAGGGGCTGAGGTGGAATCTGAGAAGGAGCAGGCGGCAGTGGAAAGCAAGAAGCAGCTGT
GCCCTTATGCTGCGGTGGGAGAGTGCCGCTATGGGGAGAACTGTGTGTATCTCCATGGCGACGCATGTGACATGTGTGGG
CTGCAGGTCCTGCACCCCATGGATGCAGCCCAGAGGTCACAGCACATCAAATCCTGCATTGAGGCCCACGAGAAGGACAT
GGAGCTCTCGTTCGCCGTGCAGCGCAGTAAGGACATGGTGTGTGGCGTCTGTATGGAAGTGGTCTATGAGAAGGCCAATC
CCAGTGAGCGCCGTTTTGGCATCCTCTCCAACTGCAACCACACCTACTGTCTCAAATGCATTCGCAAGTGGAGGAGTGCT
AAGCAATTTGAGAGCAAGATCATAAAGTCCTGCCCCGAATGCCGCATCACATCTAACTTTGTCATTCCAAGTGAGTACTG
GGTGGAGGAGAAAGAAGAAAAGCAGAAACTCATTCAGAAGTACAAGGAGGCCATGAGCAACAAGGCATGTAGGTATTTCG
ATGAAGGACGCGGGAGCTGCCCATTTGGGGGTAATTGTTTCTACAAGCATGCGTACCCCGATGGCCGGAGAGAAGAGCCG
CAGAGACAGAAAGTGGGAGCCTCGAGGCGATACCGGGCCCAACGAAGGAACCACTTCTGGGAGCTCATTGAGGAAAGAGA
GAACAGCAGCCCCTTTGAA---GACGAAGAGGAGGTTGTCACCTTTGAGCTGGGCGAGATGTTGCTTATGCTTCTGGCTG
CAGGTGGGGACGACGAGTTGACAGACTCTGAGGATGAGTGGGACTTGTTTCACGATGAGCTGGAAGATTTTTATGACTTG
GACTTA
>ictidomys_tridecemlineatus
--------------------------------------------------------------------------------
--------------------------------------------------------------------------------
--------------------------------ATGCATGGGGTTTGTAAGGAAGGAGATAACTGTCGCTACTCGCATGAC
CTCTCTGACAGTCCGTATGGTGTAGTGTGCAAGTATTTTCAACGTGGGTACTGTATTTATGGAGACCGCTGCAGATATGA
ACATAGCAAGCCATTGAAACAGGAAGAAGCGACTGCTACAGATCTAATTGCAAAACCTACCCTTGCTGCTTCCTCAAGTC
TCTCATCCGTGGTTGGACCGCTTGTCGAAATGAATACAGGCGAAGCTGAGTCAAGAAATTCAAACTATCCAACAGTAGGA
GCAGGTTCAGAGGACTGGGTGAATGCCATTGAGTTTGTTCCTGGGCAGCCCTACTGTGGACGTACTGCCCCTTCCTGCAC
TGAAGCACCCCTGCAGGGCTCAGTGACCAAGGAAGAATCAGAGAAAGAGCAAACTGCAGTGGAAACTAAGAAGCAGCTTT
GCCCCTATGCTGCAGTGGGAGAGTGCCGCTATGGGGAGAACTGTGTGTATCTCCACGGAGACTCGTGTGACATGTGTGGG
CTGCAAGTCCTCCACCCGATGGATGCAGCCCAGAGGTCACAGCACATCAAAGTAAGTCTT--------------------
--------------------------------------------------------------------------------
--------------------------------------------------------------------------------
--------------------------------------------------------------------------------
--------------------------------------------------------------------------------
--------------------------------------------------------------------------------
--------------------------------------------------------------------------------
--------------------------------------------------------------------------------
--------------------------------------------------------------------------------
------
