# Supplementary material for: Divergent genes in gerbils: prevalence, relation to GC-biased substitution, and phenotypic relevance
Source: BMC Evol Biol. 2020 Oct 19;20:134. doi: 10.1186/s12862-020-01696-3 (PMC7574485; doi:10.1186/s12862-020-01696-3)
Supplement: Supplementary file 3 — Additional file 3 Supplementary Data. DNA alignments for 10,554 1-to-1 orthologues used in analysis. Each alignment file is named using its orthogroup ID. [file 12862_2020_1696_MOESM3_ESM.zip › Additional_File_3/masked_alignments/OG0001378.fa]

>rattus_norvegicus
ATGGGCAAGTCAGATTTTCTGAGCCCCAAGGCCATCGCGAATAGAATTAAGTCTAAAGGGCTGCAGAAGCTTCGCTGGTA
CTGCCAGATGTGCCAAAAACAATGCCGCGACGAG------------------AATGGTTTCAAGTGTCACTGTATGTCCG
AGTCTCATCAAAGACAGCTGTTGCTGGCTTCAGAAAATCCTCAGCAGTTTATGGATTATTTTTCAGAGGAATTCCGAAAT
GACTTTCTGGAACTTCTGAGAAGACGCTTTGGCACTAAGAGAGTCCACAACAACATTGTCTACAATGAATACATCAGCCA
CCGAGAGCACATCCACATGAACGCCACTCAGTGGGAGACGCTGACTGACTTTACCAAGTGGCTGGGCAGAGAGGGCTTGT
GTAAAGTGGATGAGACACCAAAAGGCTGGTACATTCAGTACATAGACAGAGACCCAGAAACTATACGTCGGCAACTGGAA
TTAGAAAAAAAGAAGAAGCAAGATCTTGACGATGAAGAAAAAACTGCCAAATTCATTGAGGAGCAGGTGAGAAGAGGCCT
AGAAGGGAAAGAGCAGGAGACGCCTGTCTTTACAGAGTTAAGTCGAGAAAATGATGAAGAAAAGGTCACGTTCAATCTGA
ATAAAGGAGCGGGTAGCTCAGCGGGAGCAACAACGTCCAAGTCAAGCTCGCTGGGACCGAGCGCACTGAAGATGCTGGGG
AGCACAGCATCCGTGAGGCGGAAAGAGTCTTCACAGAGCTCAGCTCAGCCTGCG---AAGAAGAAGAAGAAGTCTGCCCT
GGATGAGATCATGGAGATTGAGGAGGAAAAGAAAAGGACCGCACGGACAGACTCCTGGTTACAGCCTGGGATCATTGTGA
AAATTATAACGAAGAAGCTTGGGGAGAAATACCACAAGAAGAAAGGGGTCGTTAAGGAAGTGATTGACAGATACACAGCT
GTGGTAAAGATGACTGACTCCGGAGACAGGCTGAAACTGGACCAGACTCATTTAGAGACAGTCATTCCAGCCCCAGGGAA
AAGAGTTCTAGTTTTAAACGGAGGCTACAGAGGAAATGAAGGCACCCTCGAGTCCATCAATGAAAAGACTTTTTCAGCCA
CGATAGTCATTGAAACGGGACCTTTGAAAGGGCGCAGACTTGAAGGTATTCAGTATGAAGACATATCTAAACTTGCT
>cavia_porcellus
ATGGGGAAGTCAGACTTTCTTACCCCCAAGGCTATCGCCAATAGGATTAAATCCAAAGGGCTTCAGAAGCTGCGCTGGTA
TTGCCAGATGTGTCAGAAGCAATGCCGGGACGAG------------------AATGGCTTTAAGTGTCATTGTATGTCAG
AATCTCATCAGAGACAGCTATTGCTGGCTTCAGAAAATCCTCAGCAGTTTATGGATTATTTTTCAGAGGAATTCCGCAAT
GACTTTTTAGAACTTCTCAGGAGACGCTTTGGCACCAAACGAGTCCATAACAATATTGTCTACAATGAGTACATCAGCCA
CCGAGAACATATTCATATGAATGCTACTCAGTGGGAAACACTGACTGACTTTACTAAGTGGCTGGGCAGAGAAGGCCTGT
GCAAAGTGGATGAGACCCCTAAAGGTTGGTATATTCAGTACATAGACAGGGACCCAGAGACCATTCGCCGGCAGCTCGAG
CTAGAGAAGAAGAAAAAGCAGGACCTTGATGATGAAGAAAAAACCGCCAAATTTATTGAAGAACAAGTGCGAAGAGGTCT
GGAAGGGAAGGAGCAGGAGGCCCCTGTCTTTACAGAATTAAGCAGAGAAAATGATGAAGAGAAAGTTACATTTAATCTGA
ATAAAGGAGCATGTAGTTCATCAGGAGCAACAACTTCCAAATCAAGTTCTTTGGGGCCAAGTGCACTGAAGACGCTCGGG
AGTACAGCATCAGTGAAACGAAAAGAAACTTCCCAGAGCTCAGCTCAGTCTAAAGAAAAGAAGAAAAAGAAATCTGCACT
TGATGAAATCATGGAGATTGAAGAGGAAAAGAAAAGAACTTCTCGAACAGACTATTGGCTACAACCTGAAATTATCGTGA
AAATTATAACCAAAAAACTTGGAGAGAAATACCATAAGAAAAAGGGTATTGTTAAGGAAGTAATTGACAGATATACAGCC
GTTGTAAAGATGATTGATTCTGGAGACAAGCTGAAACTTGACCAGACTCATTTAGAGACAGTAATTCCAGCACCAGGAAA
AAGAATTCTAGTTTTAAATGGAGGTTACAGAGGAAATGAAGGTACCCTAGAATCCATCAATGAAAAGACTTTTTCAGCTA
CTATAGTCATTGAAACTGGCCCTTTAAAAGGACGCAGAGTTGAAGGAATTCAATATGAAGACATTTCTAAACTTGCC
>ictidomys_tridecemlineatus
ATGGGGAAGTCAGATTTTCTTACCCCCAAAGCCATCGCCAACCGGATCAAATCCAAAGGACTTCAGAAGCTGCGTTGGTA
TTGCCAAATGTGCCAGAAGCAGTGCCGGGACGAG------------------AATGGCTTCAAGTGTCATTGTATGTCTG
AATCTCATCAGAGACAGCTATTACTTGCTTCCGAAAATCCTCAGCAGTTTATGGATTATTTTTCAGAGGAATTCCGAAAT
GACTTTCTAGAACTTCTCAGAAGACGCTTTGGCACTAAGAGAGTCCACAACAACATTGTCTACAATGAATACATCAGCCA
CAGAGAGCACATCCACATGAATGCCACTCAGTGGGAAACACTGACTGATTTTACCAAGTGGCTGGGCAGAGAAGGCTTGT
GCAAAGTGGATGAGACACCAAAAGGCTGGTATATTCAGTATATAGATAGAGACCCCGAAACTATCCGCCGCCAACTGGAA
CTAGAGAAAAAGAAGAAGCAAGACCTCGATGATGAGGAAAAAACTGCCAAATTTATTGAAGAACAAGTGAGAAGAGGTCT
AGAAGGAAAAGAACAGGAGGTCCCTGTTTTTACAGAATTAAGCAGAGAAAATGATGAAGAGAAAGTCACATTTAACCTGA
ATAAAGGAGCATGTAGCTCAGCAGGAGCAACATCTTCCAAATCAGGTTCTTTAGGACCAAGTGCACTCAAGACACTAGGG
AGTACAGCTTCAGTGAAACGAAAAGAATCTTCCCAGAGCTCAGCTCAATCTAAAGAAAAGAAGAAGAAGAAATCTGCACT
CGATGAAATCATGGAGATTGAAGAGGAAAAGAAACGAACAGCCCGAACAGATTACTGGCTACAGCCTGAAATCATTGTGA
AAATTATAACCAAAAAACTTGGAGAGAAGTATCACAAGAAAAAGGGTATCGTTAAGGAAGTAATTGACAAATATACAGCT
GTTGTAAAGATGATTGATTCTGGAGACAAGCTGAAACTTGACCAGACTCATTTAGAGACAGTAATTCCAGCACCAGGGAA
AAGAATTCTGGTTTTAAATGGAGGGTACAGAGGAAATGAAGGTACCCTAGAATCCATCAATGAGAAAACATTCTCAGCTA
CAATAGTCATTGAAACTGGCCCTTTAAAAGGACGAAGAGTTGAAGGAATTCAATATGAAGACATTTCTAAACTTGCC
>jaculus_jaculus
ATGGGCAAGTCCGATTTTCTGACCCCCAAGGCCATCGCCAACAGGATCAAATCCAAAGGGCTGCAGAAGCTGCGCTGGTA
TTGCCAGATGTGCCAGAAGCAGTGCCGGGACGAG------------------AATGGCTTTAAGTGTCATTGTATGTCTG
AATCTCATCAGAGACAACTGCTGCTGGCCTCAGAAAATCCTCAGCAGTTTATGGATTATTTTTCAGAGGAATTCCGCAAC
GACTTTCTAGAACTTCTCAGGAGGCGTTTTGGCACTAAGAGGGTCCACAACAACATCGTGTACAACGAGTACATCAGCCA
CCGAGAGCACATCCACATGAACGCCACGCAGTGGGAAACGCTGACGGACTTCACCAAGTGGCTGGGCAGAGAGGGCTTAT
GTAAAGTGGATGAGACACCAAAAGGCTGGTACATTCAGTACATAGACAGAGATCCAGAAACTATTCGCCGGCAGCTGGAA
TTAGAAAAAAAGAAGAAACAGGACCTTGATGATGAAGAAAAAACTGCCAAGTTTATTGAGGAACAAGTGAGAAGAGGGCT
GGAGGGGAAGGAGCAGGAGGTCCCTGTTTTTACAGAATTAAGCAGAGAGAATGATGAAGAAAAAGTTACGTTTAATCTGA
ACAGAGGAGCGTGTGGCTCAGCA---GCAACCTCTTCCAAGTCCAGTTCTTTGGGACCAAGTGCTTTGAAGACACTCGGG
AGCGCTGCGTCAGTGAAGCGGAAAGACTCGTCGCAGAGCTCAGCTCAGTCTAAAGAGAAGAAGAAAAAGAAGTCTGCGCT
GGATGAAATCATGGAGATTGAAGAGGAAAAGAAAAGAACTGCCCGAACAGACTACTGGCTACAACCTGAAATCATTGTGA
AAATCATAACTAAAAAACTTGGAGAGAAATATCACAGGAGAAAGGGAGTTGTGAAGGAAGTAATTGACAAGTACACAGCT
GTTGTAAAGATGATTGATTCTGGAGACAGGCTGAAACTTGACCAGACTCATTTAGAGACGGTAATTCCAGCACCAGGAAA
AAGAATTCTAGTTTTAAATGGTGGCTACAGAGGAAATGAAGGTACCCTTGAATCCATCAATGAGAAGACTTTTTCAGCTA
CTATAGTTATTGAAACTGGTCCTTTGAAAGGACGCAGAGTTGAAGGAATTCAATATGAAGACATATCTAAACTTGCC
>homo_sapiens
ATGGGGAAGTCGGATTTTCTTACTCCCAAGGCTATCGCCAACAGGATCAAGTCCAAGGGGCTGCAGAAGCTACGCTGGTA
TTGCCAGATGTGCCAGAAGCAGTGCCGGGACGAG------------------AATGGCTTTAAGTGTCATTGTATGTCCG
AATCTCATCAGAGACAACTATTGCTGGCTTCAGAAAATCCTCAGCAGTTTATGGATTATTTTTCAGAGGAATTCCGAAAT
GACTTTCTAGAACTTCTCAGGAGACGCTTTGGCACTAAAAGGGTCCACAACAACATTGTCTACAACGAATACATCAGCCA
CCGAGAGCACATCCACATGAATGCCACTCAGTGGGAAACTCTGACTGATTTTACTAAGTGGCTGGGCAGAGAAGGCTTGT
GCAAAGTGGACGAGACACCAAAAGGCTGGTATATTCAGTACATAGACAGGGACCCAGAAACTATCCGCCGGCAACTGGAA
CTGGAGAAAAAGAAAAAGCAGGACCTTGATGATGAAGAAAAAACTGCCAAATTTATTGAAGAGCAAGTGAGAAGAGGCCT
GGAAGGGAAGGAACAGGAGGTCCCTACTTTTACGGAATTAAGCAGAGAAAATGATGAAGAGAAAGTCACGTTTAATTTGA
GTAAAGGAGCATGTAGCTCATCCGGAGCAACATCTTCCAAGTCAAGTACTCTGGGACCGAGTGCACTGAAGACGATAGGA
AGTTCAGCATCAGTGAAACGAAAAGAATCTTCCCAGAGCTCAACTCAGTCTAAAGAAAAGAAGAAAAAGAAATCTGCACT
GGATGAAATCATGGAGATTGAAGAGGAAAAGAAAAGAACTGCCCGAACAGACTACTGGCTACAGCCTGAAATTATTGTGA
AAATTATAACCAAGAAACTGGGAGAGAAATATCATAAGAAAAAGGCTATTGTTAAGGAAGTAATTGACAAATATACAGCT
GTTGTGAAGATGATTGATTCTGGAGACAAGCTGAAACTTGACCAGACTCATTTAGAGACAGTAATTCCAGCACCAGGAAA
AAGAATTCTAGTTTTAAATGGAGGCTACAGAGGAAATGAAGGTACCCTAGAATCCATCAATGAGAAGACTTTTTCAGCTA
CTATCGTCATTGAAACTGGCCCTTTAAAAGGACGCAGAGTTGAAGGAATTCAATATGAAGACATTTCTAAACTTGCC
>meriones_unguiculatus
ATGGGCAAGTCGGATTTTCTGAGCCCCAAGGCCATCGCGAATAGAATTAAGTCCAAAGGGCTCCAGAAGCTTCGCTGGTA
CTGCCAGATGTGCCAAAAGCAATGTCGCGACGAG------------------AATGGCTTTAAGTGTCACTGTATGTCTG
AATCTCATCAAAGACAACTGTTGCTGGCTTCAGAAAATCCTCAGCAGTTTATGGATTATTTTTCAGAGGAATTCCGAAAT
GACTTTCTGGAACTTCTGAGGAGACGCTTTGGCACTAAGAGAGTCCACAACAACATTGTCTATAATGAGTACATCAGCCA
CCGAGAACACATCCATATGAATGCCACTCAGTGGGAGACGCTCACCGACTTCACCAAATGGCTGGGCAGAGAGGGATTGT
GTAAAGTGGATGAGACACCAAAAGGCTGGTACATACAGTACATAGACAGAGACCCAGAAACTATTCGCCGGCAACTGGAA
TTAGAAAAAAAGAAGAAGCAAGATCTTGATGATGAAGAAAAAACTGCCAAATTCATTGAGGAACAGGTGAGAAGAGGTCT
GGAGGGGAAGGAGCAGGAGGCACCTGTCTTTACAGAGTTAAGCCGAGAGAATGATGAAGAAAAAGTTGCGTTTAATCTGA
ATAAAGGAGCAGGTAGCTCAGCAGGAGCTACAACGCCTAAGTCAAGCTCTCTGGGACCAAGTGCACTGAAGACACTGGGA
AGCGCAGCATCAATGAAACGAAAAGAATCTTCACAGAGCTCGGCTCAGTCTGCA------AAGAAGAAGAAGTCTGCACT
AGACGAAATCATGGAGATTGAAGAGGAAAAGAAAAGAGCTGCACGAACAGACTCCTGGTTACAGCCCAGAATCATTGTGA
AAATTATAACAAAGAAACTTGGAGAGAAATATCACAAGAAAAAGGGTGTCGTTAAGGAAGTGATTGACAGATACACAGCT
GTGGTAAAGATGATTGACTCTGGAGACAGGCTGAAACTGGACCAAACTCACTTAGAGACAGTCATTCCAGCACCAGGGAA
AAGAGTTCTAGTTTTAAACGGCGGCTACAGAGGAAATGAAGGCACCCTAGAATCCATCAATGAGAAGACCTTTTCGGCCA
CCATAGTCATTGAAACCGGACCTTTGAAAGGACGCAGACTTGAAGGTATTCAATACGAAGACATATCTAAACTTGCT
>psammomys_obesus
ATGGGCAAGTCGGATTTTCTGAGCCCCAAGGCCATCGCGAATAGAATTAAGTCCAAAGGGCTCCAGAAGCTTCGTTGGTA
CTGCCAGATGTGCCAAAAGCAATGTCGCGACGAGGTAAGTGGCGCACCAGAGAATGGCTTTAAGTGTCACTGTATGTCTG
AATCTCATCAAAGACAGCTGTTGCTGGCTTCAGAAAATCCTCAGCAGTTTATGGATTATTTTTCAGAGGAATTCCGAAAT
GACTTTCTGGAACTTCTGAGGAGACGCTTTGGCACTAAGAGAGTCCACAACAACATTGTCTATAATGAGTACATTAGCCA
CCGAGAGCACATCCATATGAATGCCACTCAATGGGAGACGCTCACCGACTTCACCAAGTGGCTGGGCAGAGAGGGATTGT
GTAAAGTGGATGAGACACCAAAAGGCTGGTATATACAGTACATAGACAGAGACCCAGAAACTATTCGCCGGCAACTGGAA
TTAGAAAAAAAGAAGAAGCAAGATCTTGACGATGAAGAAAAAACTGCCAAATTCATTGAGGAACAGGTGAGAAGAGGTCT
GGAGGGGAAGGAGCAGGAGGCGCCTGTCTTTACAGAGTTAAGCCGAGAGAATGATGAAGAAAAAGTTGCGTTTAATCTGA
ATAAAGGAACAGGTAGCTCAGCAGGAGCTACAACGTCTAAGTCAAGTTCTCTGGGACCAAGTGCACTGAAGACACTGGGA
AGCACAGCATCAATGAAGCGAAAAGAATCTTCACAGAGCTCGGCTCAGTCTGCA------AAGAAGAAGAAGTCTGCACT
AGACGAAATCATGGAGATTGAAGAGGAAAAGAAAAGAGCTGCACGAACAGACTCCTGGTTACAGCCCAGAATCATTGTGA
AAATTATAACAAAGAAACTTGGAGAGAAATATCACAAGAAAAAGGGCGTCGTTAAGGAAGTGATTGACAGATATACAGCT
GTGGTAAAGATGATTGACTCTGGAGACAGGCTAAAACTAGACCAGACTCACTTAGAGACAGTCATTCCAGCACCAGGGAA
AAGAGTTCTAGTTTTAAACGGTGGCTACAGAGGAAATGAAGGCACCCTAGAATCCATCAATGAGAAGACTTTTTCGGCCA
CTATAGTCATTGAAACTGGACCTTTGAAAGGACGCAGACTTGAAGGTATTCAATATGAAGACATATCTAAACTTGCT
>nannospalax_galili
ATGGGGAAGTCCGACTTTCTTACCCCTAAGGCCATCGCCAACAGGATCAAGTCCAAAGGGCTCCAGAAGCTGCGCTGGTA
TTGCCAGATGTGCCAGAAGCAGTGCCGAGACGAG------------------AATGGCTTCAAGTGTCATTGTATGTCTG
AATCTCATCAGAGACAATTATTGCTGGCTTCAGAAAATCCTCAGCAGTTTATGGATTATTTTTCAGAGGAATTCCGAAAT
GACTTTCTAGAACTTCTCAGGAGACGCTTTGGCACCAAGAGAGTGCACAACAACATTGTGTACAATGAGTACATCAGCCA
CCGAGAGCACATCCACATGAACGCCACCCAGTGGGAAACGCTGACGGAGTTTACCAAGTGGCTGGGCAGAGAGGGCTTGT
GTAAAGTAGATGAGACACCAAAAGGCTGGTACATTCAGTACATAGACAGAGACCCAGAAACTATTCGCCGACAACTAGAA
TTGGAAAAAAAGAAGAAACAAGACCTGGATGATGAAGAGAAAACTGCCAAATTTATTGAGGAACAAGTGAGAAGAGGTCT
GGAAGGGAAAGAGCAGGAGACCCCTGTTTTTACAGAATTGAGCAGAGAAAATGATGAAGAGAAAGTTACATTTAATCTGA
ATAAAGGAGCGTGTAGCTCAGCAGGAGCAACGGCTTCTAAGTCCAGTTCTTTGGGACCAAGTGCACTGAAGACTCTAGGG
AGCACAGCATCAGCAAAGCGAAAAGAATCTTCACAGGGCTCAGCCCCATCTAAAGAA---AAGAAGAAGAAGTCCGCACT
GGATGAGATCATGGAGATCGAAGAAGAAAAGAAAAGAACTGCTCGGACAGACTACTGGCTACAGCCTGAAATTGTTGTGA
AAATTATAACCAAAAAGCTTGGAGAAAAATATCATAAGAAAAAGGGTGTTGTTAAGGAAGTAATTGACAAGTACACAGCT
GTTGTAAAGATGATCGATTCTGGAGACAGGCTGAAACTTGACCAGACTCACTTAGAGACAGTAATTCCAGCACCAGGAAA
AAGAATTCTAGTTTTAAATGGAGGCTACAGAGGAAATGAAGGAACCCTGGAATCCATCAATGAGAAGACTTTCTCAGCTA
CTATAGTTATTGAAAGTGGACCTTTAAAAGGACGCAGAGTTGAAGGAATTCAGTATGAAGACATATCTAAACTTGCC
>mus_musculus
ATGGGCAAGTCGGATTTTCTGAGCCCCAAGGCCATCGCCAATAGAATTAAGTCCAAAGGGCTCCAGAAGCTTCGCTGGTA
CTGCCAGATGTGCCAAAAGCAATGCCGCGACGAG------------------AATGGCTTTAAGTGTCACTGTATGTCTG
AATCTCATCAAAGACAACTGTTGCTGGCTTCAGAAAACCCTCAGCAGTTTATGGATTATTTTTCAGAGGAATTCCGAAAT
GACTTTCTGGAACTTCTGAGGCGACGCTTTGGCACTAAAAGGGTCCACAACAACATTGTCTACAATGAATACATCAGCCA
CCGAGAGCACATCCACATGAACGCTACCCAGTGGGAGACACTGACCGACTTTACCAAGTGGCTGGGCAGAGAGGGCTTGT
GTAAAGTGGATGAGACACCGAAAGGCTGGTACATTCAGTACATAGACAGAGACCCAGAAACCATCCGTCGGCAACTGGAA
TTAGAAAAAAAGAAGAAGCAAGATCTGGACGATGAAGAAAAAACTGCCAAGTTCATTGAGGAGCAGGTGAGAAGAGGCCT
GGAAGGGAAAGAGCAGGAGACACCTGTTTTTACAGAACTTAGCCGAGAAAATGAGGAAGAAAAAGTTACGTTCAATCTGA
ATAAAGGAGCGGGTGGCTCAGCGGGAGCTACAACATCCAAGTCAAGCTCTTTGGGACCAAGTGCACTGAAGCTGCTGGGG
AGCGCAGCATCCGGGAAACGGAAAGAGTCTTCACAGAGCTCCGCCCAGCCTGCG------AAGAAGAAGAAGTCGGCCCT
GGATGAGATCATGGAGCTCGAAGAGGAAAAGAAAAGGACCGCACGGACAGACGCCTGGTTACAGCCGGGGATCGTTGTGA
AAATTATAACGAAGAAGCTTGGGGAGAAATATCACAAGAAGAAAGGGGTCGTTAAGGAAGTGATTGACAGGTACACAGCT
GTGGTAAAGATGACTGACTCTGGAGACAGGCTGAAACTGGACCAGACTCATTTAGAGACAGTCATTCCGGCCCCGGGGAA
AAGGGTTCTAGTTTTAAATGGAGGCTACAGAGGAAATGAAGGCACTCTCGAATCCATCAATGAGAAGGCTTTTTCAGCCA
CGATAGTCATTGAAACTGGACCTTTGAAAGGACGCAGAGTTGAAGGTATTCAATATGAAGACATATCTAAACTTGCT
>dipodomys_ordii
ATGGGGAAGTCAGATTTTCTCACTCCCAAGGCCATCGCCAACAGAATCAAATCCAAAGGGCTTCAGAAGTTGCGATGGTA
TTGCCAGATGTGCCAGAAGCAGTGCCGGGACGAG------------------AATGGCTTCAAGTGTCATTGTATGTCTG
AATCTCATCAGAGACAACTGTTGCTGGCTTCAGAAAATCCTCAACAGTTTATGGATTATTTTTCAGAGGAGTTCAGAAAT
GACTTTCTAGAACTTCTCAGGAGACGCTTTGGTACCAAGAGAGTGCATAACAACATCGTCTACAATGAGTACATCAGCCA
CCGCGAGCACATCCACATGAATGCCACTCAGTGGGAAACACTGACGGACTTTACCAAGTGGCTGGGCAGGGAAGGCTTGT
GCAAAGTGGATGAGACACCAAAAGGCTGGTACATTCAGTACATAGACAGGGACCCAGAAACTATTCGGCGGCAACTGGAG
CTAGAGAAAAAGAAGAAGCAGGACCTTGATGATGAAGAAAAAACTGCCAAGTTTATTGAAGAGCAAGTGAGACGAGGTCT
GGAAGGGAAAGAGCAGGAGACCCCTGTTTTCACGGAATTAAGCAGAGAAAATGATGAAGAGAAAGTTACATTTAATCTGA
ATAAAGGAGCATGCAGTTCAGCAGGG---ACATCTTCCAAATCCAGTTCCTTGGGGCCAAGTGCCCTGAAAACGTTAGGG
AGTGCAGCGTCGGTAAAGCGAAAAGACTCTTCCCAGAGCTCAGCGCAGGCTAAAGAAAAGAAGAAAAAGAAATCTGCACT
GGATGAAATCATGGAGATCGAAGAGGAAAAGAAAAGAACATCCCGAACTGACCACTGGCTGCAGCCCGAAATCATTGTAA
AGATTATAACCAAAAAACTTGGAGATAAATATCATAAGAAAAAGGCTATTGTTAAGGAAGTAATTGACAAGTATACAGCT
GTTGTAAAGATGATTGATTCTGGAGATAAGCTGAAACTTGACCAGACTCATTTAGAGACAGTAATTCCGGCACCAGGAAA
AAGAATTCTAGTTTTAAATGGAGGCTACAGAGGCAATGAAGCCACGCTGGAATCCATCAATGAGAAGACCTTCTCAGCCA
CCATCACCATCGAGACTGGGCCTTTAAAAGGACGGAGAGTTGAAGGAATTCAATATGAAGACATATCTAAACTTGCC
>fukomys_damarensis
ATGGGGAAGTCAGATTTTCTTACCCCCAAGGCTATCGCGAATAGGATTAAATCCAAAGGGCTTCAGAAGCTGCGCTGGTA
TTGTCAGATGTGTCAGAAGCAGTGTCGGGACGAG------------------AATGGCTTTAAGTGTCATTGTATGTCAG
AATCTCATCAGAGACAACTATTGCTGGCTTCAGAAAATCCTCAGCAGTTTATGGATTATTTTTCAGAGGAATTCCGTAAT
GACTTTCTAGAACTTCTCAGGAGACGCTTTGGTACCAAGCGAGTCCATAACAACATCGTCTACAATGAGTACATTAGCCA
CCGAGAGCACATCCACATGAATGCTACTCAGTGGGAAACACTGACTGACTTTACTAAGTGGCTGGGCAGAGAAGGTTTGT
GCAAAGTGGATGAGACACCAAAAGGCTGGTACATTCAATACATAGACAGGGACCCAGAAACTATTCGCCGGCAGCTGGAA
CTGGAGAAGAAGAAGAAGCAGGACCTCGATGATGAAGAAAAGACTGCCAAATTTATTGAAGAACAAGTGCGAAGAGGTCT
GGAAGGGAAGGAGCAGGAGGCCCCTGTCTTTACGGAATTAAGCAGAGAAAATGATGAAGAGAAAGTTGCATTTAATCTGA
ATAAAGGAGCATGTAGTTCAGCAAGCGCGGCATCTTCCAAATCAAGTTCTCTGGGGCCGAGTGCACTGAAGACGCTCGGG
AGCACACCATCAGTGAAACGAAAAGAA---TCTCAGAGCTCAGCTCAGTCTAAAGAAAAGAAGAAAAAGAAATCTGCACT
CGATGAAATCATGGAGGTA---------------------------------------TTACAGGCAGAAATCATTGTGA
AAATTATAACCAAAAAACTTGGAGAGAAATACCATAAGAAAAAGGGTATCGTTCAGGAAGTAATTGACAAATACACAGCT
GTTGTGAAGATGATTGGTTCTGGAGACAAACTGAAACTTGACCAGACTCATTTAGAGACAGTGATTCCAGCACCAGGAAA
AAGAATTCTAGTTTTAAATGGAGGTTACAGAGGAAATGAAGGAACCCTAGAATCCATCAATGAAAAGACTTTTTCAGCTA
CTATCGTCATTGAAACTGGCCCTTTAAAAGGACGCAGAGTTGAAGGAATTCAATATGAAGACATTTCTAAACTTGCC
