# Supplementary material for: Divergent genes in gerbils: prevalence, relation to GC-biased substitution, and phenotypic relevance
Source: BMC Evol Biol. 2020 Oct 19;20:134. doi: 10.1186/s12862-020-01696-3 (PMC7574485; doi:10.1186/s12862-020-01696-3)
Supplement: Supplementary file 3 — Additional file 3 Supplementary Data. DNA alignments for 10,554 1-to-1 orthologues used in analysis. Each alignment file is named using its orthogroup ID. [file 12862_2020_1696_MOESM3_ESM.zip › Additional_File_3/masked_alignments/OG0001387.fa]

>cavia_porcellus
ATGGCGCTGCTGCACTCCAGCCGCGTCCTCTCCGGGGTCGCCGCCGCCTTCCACCCAGGCCTTGCCGCTGTGGCCTCTGC
CAGAGCCAGCTCCTGGTGGACTCATGTGGAAATGGGACCCCCAGATCCCATCCTGGGAGTCACTGAGGCCTACAAAAGAG
ACACGAACAGCAAAAAGATGAACCTGGGAGTTGGTGCCTACCGTGACGACAACGGCAAGCCCTATGTGCTCCCAAGTGTG
AGGAAGGCAGAAGCCCAGCTTGCTGCAAAAAATGTGGACAAGGAATACCTGCCCATTGCAGGACTGGCTGAATTTTGTAA
GGCATCTGCAGAACTGGCCCTGGGTGAGAACAACGAGGTGTTGAAAAGTGGCCGGTTCGTCACTGTACAAACCATTTCTG
GAACTGGAGCCTTAAGGATCGGAGCCAACTTTCTGCAAAGATTTTTCAAGTTCAGCCGTGATGTCTACCTGCCCAAACCA
TCCTGGGGAAATCACACACCCATCTTCAGAGATGCTGGCATGCAGCTACAAGGTTACCGGTACTATGACCCCAAGACTTG
TGGCTTTGACTTCACTGGTGCCATGGAGGACATTTCTAAAATACCAGAACAAAGCATTATTCTCCTGCACGCCTGTGCCC
ACAATCCCACAGGAGTGGACCCTCGCCAAGAACAGTGGAAGGAAATAGCATCAGTGGTGAAGAAAAAGAATCTCTTCGCG
TTCTTTGACATGGCGTACCAGGGCTTCGCCAGCGGTGATGGTGACAGGGATGCCTGGGCTGTGCGCCACTTCATTGAACA
GGGCATTAATGTTTGCCTGTGCCAGTCATACGCCAAGAACATGGGTTTATACGGAGAGCGTGTCGGAGCCTTCACTGTGA
TCTGCAAAGATGCGGATGAAGCCAAAAGAGTGGAGTCCCAGCTGAAGATCTTGATCCGTCCCATGTATTCCAACCCTCCT
ATCAATGGGGCCCGGATTGCCTCTACCATTCTCACTTCCCCAGATCTGCGAAAGCAATGGTTGCAAGAAGTGAAAGGCAT
GGCCGACCGTATCATTAGCATGCGCACCCAGCTGGTCTCCAACCTCAAGAAGGAGGGCTCCTCCCACAACTGGCAGCACA
TCACTGACCAGATTGGAATGTTTTGTTTCACAGGCCTAAAGCCCGAGCAGGTAGAGAGGCTAACCAAGGAGTTCTCAATC
TACATGACAAAGGATGGCCGCATCTCTGTGGCAGGGGTCACCTCTGGCAATGTGGGCTATCTTGCCCATGCCATTCATCA
GGTTACCAAG
>fukomys_damarensis
ATGGCGCTGCTGCACTCCAGCCGCGTCCTTTCCGGGGTCGCCGCCTCCTTCCACCCCGGCCTTGCGGCTGTAGCCTCTGC
CAGAGCCAGCTCCTGGTGGACCCTTGTGGAAATGGGACCCCCAGATCCCATCCTGGGAGTCACTGAAGCCTACAAGAGAG
ACACCAACAGCAAAAAGATGAACCTGGGAGTTGGAGCCTACCGAGACGACAACGGAAAGCCCTATGTGCTCCCTAGTGTG
AGGAAGGCAGAGGCCCAGATTGCTGCAAAGAACCTGGACAAGGAATACCTGCCCATTGGGGGACTGGCTGAATTTTGTAA
GGCATCTGCAGAACTAGCCCTGGGTGAGAACAGCGAGGCGTTGAAAAGTAGCCGGTTTGTCACTGTGCAGACCATTTCTG
GAACGGGGGCCTTAAGGATCGGAGCCAGCTTTCTGCAAAGATTTTTTAAGTTCAGCCGAGATGTCTACCTGCCCAAACCG
TCCTGGGGAAATCACACACCTATCTTCAGAGATGCTGGCATGCAGCTACAAGGCTATCGATACTATGACCCCAAGACTTG
TGGTTTTGACTTCACTGGTGCCCTTGAGGATATTTCAAAAATACCAGAGCAAAGTGTTATTCTCTTGCACGCCTGTGCCC
ACAATCCCACTGGAGTGGACCCTCGCCAAGAGCAGTGGAAGGAAATAGCATCAGTGGTGAAGAAAAGGAATCTCTTTGCG
TTCTTTGACATGGCCTACCAAGGCTTTGCCAGTGGTGATGGTAACAGGGATGCCTGGGCTGTGCGCCACTTCATCGAACA
AGGCATTAATGTTTGCCTCTGCCAGTCATACGCCAAGAACATGGGCTTATATGGAGAGCGTGTGGGAGCCTTCACTGTGA
TCTGCAAAGATGCAGATGAAGCCAAAAGGGTAGAATCACAGTTGAAGATCTTGATCCGTCCCATGTACTCCAACCCTCCT
CTCAATGGTGCCCGGATTGCCTCTACCATTCTGACTTCCCCGGATTTGCGAAAGCAATGGTTGCAAGAAGTGAAAGGCAT
GGCTGACCGCATCATTAGCATGCGCACCCAGCTGGTCTCCAACCTCAAGAAGGAAGGCTCCTCCCATAACTGGCAGCACA
TCACCGATCAGATTGGAATGTTTTGTTTCACAGGCCTAAAGCCAGAACAGGTAGAGCGGCTGACCAAGGAGTTCTCGATC
TACATGACAAAGGACGGCCGCATCTCTGTGGCTGGGGTCACCTCTGGCAATGTGGGCTACCTTGCCCATGCCATTCATCA
GGTCACCAAG
>mus_musculus
ATGGCCCTCCTGCACTCCAGCCGCATCCTCTCCGGGATGGCTGCTGCCTTTCACCCAGGCCTAGCTGCTGCAGCCTCTGC
CAGAGCCAGCTCCTGGTGGACCCATGTTGAAATGGGACCTCCAGATCCCATCCTGGGCGTTACCGAAGCCTTCAAGAGAG
ATACCAACAGCAAGAAGATGAACCTGGGAGTTGGTGCCTACCGGGATGATAACGGAAAACCTTACGTGCTCCCCAGTGTC
CGGAAGGCAGAGGCCCAGATTGCTGCAAAAAATTTGGACAAAGAATACCTGCCCATTGGGGGACTGGCTGAATTCTGTAA
GGCTTCTGCAGAACTGGCCCTGGGCGAGAACAATGAAGTGTTGAAAAGCGGCCGGTTCGTCACTGTGCAGACCATTTCCG
GGACTGGAGCCTTAAGGGTCGGGGCCAGTTTTCTGCAAAGGTTTTTTAAGTTCAGCCGAGATGTCTTTCTGCCCAAACCA
TCCTGGGGAAATCACACGCCCATCTTCAGGGATGCCGGCATGCAGCTCCAAGGTTATCGCTACTATGACCCCAAGACTTG
CGGTTTTGACTTCTCTGGAGCCCTAGAAGACATATCAAAAATCCCAGAGCAGAGTGTCCTCCTCCTGCATGCCTGCGCTC
ACAACCCCACCGGCGTGGACCCGCGTCCCGAGCAGTGGAAGGAGATAGCGTCCGTGGTGAAGAAAAAGAATCTCTTCGCA
TTCTTTGACATGGCCTACCAAGGCTTTGCCAGCGGTGATGGTGATAAGGATGCCTGGGCCGTGCGGCACTTCATCGAGCA
GGGCATCAATGTCTGCCTCTGCCAATCGTATGCCAAGAACATGGGCCTGTACGGTGAGCGTGTGGGAGCCTTCACGGTGG
TCTGCAAAGATGCAGAAGAAGCCAAAAGGGTGGAGTCACAGCTGAAGATCTTGATCCGTCCCCTGTATTCCAACCCACCT
CTCAATGGGGCCCGGATCGCAGCAACCATCCTGACTTCTCCAGACTTGCGGAAGCAATGGTTGCAAGAGGTGAAAGGCAT
GGCTGACCGCATCATCAGCATGAGGACCCAGCTGGTCTCCAACCTGAAGAAAGAGGGCTCTTCCCACAACTGGCAGCACA
TCACCGACCAGATCGGCATGTTCTGTTTCACCGGCCTAAAGCCAGAGCAGGTAGAGCGGCTGACCAAGGAGTTCTCGGTC
TACATGACAAAGGATGGCCGAATCTCCGTGGCAGGGGTCACCTCTGGCAATGTGGGCTACCTTGCCCATGCCATTCACCA
GGTCACCAAG
>nannospalax_galili
ATGGCCCTGCTGCACTCAGGCCGCGTCCTCTCTGGGGTGGCTGCCGCCTTCAACCCAGGCTTCGCCGCTGCAGCCTCTGC
CAGAGCCAGCTCCTGGTGGACCCATGTAGAAATGGGACCCCCAGACCCCATTCTGGGGGTCACTGAAGCCTACAAGAGAG
ATACTAACAGCAAAAAGATGAACCTGGGAGTTGGTGCATACCGGGACGATAACGGAAAGCCTTATGTGCTCCCTAGTGTC
CGCAAGGCAGAGGCTCAGATTGCTGCGAAAAATTTGGACAAAGAATACCTGACCATTGGGGGCCTGGCTGAATTTTGTAA
GGCTTCTGCGGAACTGGCCCTGGGTGAGAACAACGAAGTGCTGAAGAGTGGCCGGTTTGTCACTGTGCAGACCATTTCTG
GAACTGGAGCTTTAAGGATCGGAGCCAGTTTTTTGCAAAGATTTTTTAAGTTCAGCAGAGATGTGTATCTTCCCAAACCA
TCCTGGGGAAATCACACACCCATCTTCAGGGATGCCGGCATGCAGCTACAAGGCTATCGGTACTATGACCCCAAGACCTG
TGGATTTGACTTCACAGGAGCCTTAGAGGACATCTCAAAAATCCCAGAACAAAGTGTTCTCCTCCTGCATGCCTGTGCTC
ACAACCCCACGGGAGTGGACCCTCGGCCAGAGCAGTGGAAGGAAATAGCGACGTTGGTGAAGAAAAAGAACCTCTTTGCA
TTCTTTGACATGGCTTACCAAGGCTTTGCCAGTGGTGATGGCGACAAGGATGCCTGGGCTGTGCGCCACTTCATCGAACA
GGGCATTAACGTTTGCCTCTGCCAGTCATACGCCAAGAACATGGGCCTTTATGGTGAGCGAGTGGGAGCCTTCACTATGG
TCTGCAAGGACGCGGATGAAGCCAAAAGGGTAGAGTCACAGCTGAAGATCCTGATCCGACCCATGTATTCCAACCCTCCT
CTCAATGGGGCCCGAATCGCCTCTACGATCCTGACCTCCCCTGATCTGCGAAAGCAATGGTTGCAAGAAGTAAAAGGCAT
GGCCGACCGCATCATTAGCATGAGGACCCAACTGGTCTCCAACCTCAAGAAGGAGGGCTCCTCCCACAACTGGCAGCACA
TCACCGACCAGATTGGCATGTTCTGTTTCACTGGCCTAAAGCCTGAGCAAGTGGAACGGCTGACCAAAGAGTTCTCCATC
TACATGACAAAGGATGGCCGAATCTCTGTGGCAGGGGTCACTTCTGGCAATGTGGGCTACCTTGCCCATGCCATTCACCA
GGTCACCAAG
>rattus_norvegicus
ATGGCCCTCCTGCACTCCGGTCGCGTCCTCTCCGGGATGGCTGCTGCCTTTCACCCAGGCCTTGCAGCCGCAGCCTCTGC
CAGAGCCAGCTCCTGGTGGACCCATGTTGAAATGGGACCTCCAGATCCCATCCTGGGAGTGACCGAAGCCTTCAAGAGAG
ATACCAACAGCAAGAAGATGAACCTGGGAGTTGGTGCCTACCGGGACGATAACGGAAAGCCTTACGTGCTCCCCAGTGTT
CGGAAGGCAGAGGCCCAGATTGCTGGGAAAAATTTGGACAAAGAATACCTACCCATCGGGGGACTGGCTGATTTTTGTAA
GGCTTCTGCAGAACTGGCCCTGGGCGAGAACAGCGAAGTGTTGAAAAGCGGCCGGTTTGTAACTGTGCAGACCATTTCCG
GGACTGGAGCCTTGAGGGTCGGAGCCAGCTTTCTGCAAAGATTTTTTAAGTTCAGCCGAGATGTCTTTCTGCCCAAACCA
TCCTGGGGAAACCACACGCCCATCTTCAGGGATGCCGGCATGCAGCTGCAAGGTTATCGATACTATGACCCCAAGACTTG
CGGCTTTGACTTCTCTGGAGCCTTAGAAGACATATCAAAAATCCCAGAGCAGAGTGTTCTCCTTCTGCACGCCTGCGCTC
ACAACCCCACGGGCGTGGACCCGCGTCCAGAGCAGTGGAAGGAAATGGCGGCGGTGGTGAAGAAAAAGAATCTCTTCGCA
TTCTTTGACATGGCCTACCAAGGCTTTGCCAGCGGCGATGGTGATAAGGACGCCTGGGCCGTGCGGCACTTCATCGAGCA
GGGCATCAATGTCTGCCTCTGCCAATCCTATGCCAAGAACATGGGCCTGTACGGTGAGCGTGTGGGAGCCTTCACTGTGG
TCTGCAAAGATGCAGAAGAAGCCAAAAGGGTGGAGTCACAGCTGAAGATCCTGATCCGCCCCTTGTATTCCAACCCGCCT
CTCAATGGAGCCCGGATCGCCGCAACCATCCTGACTTCTCCAGACTTGCGGAAGCAATGGTTGCAGGAGGTGAAAGGCAT
GGCTGACCGCATCATCAGCATGAGGACCCAGTTGGTCTCCAACCTGAAGAAAGAGGGCTCGTCCCACAACTGGCAGCACA
TCACCGACCAGATCGGCATGTTCTGCTTCACCGGCCTAAAGCCTGAGCAGGTGGAGCGGCTGACCAAGGAGTTCTCAGTC
TACATGACAAAGGATGGTCGAATCTCTGTGGCCGGGGTCACCTCTGGCAATGTGGGCTACCTGGCCCACGCCATTCACCA
GGTCACCAAG
>chinchilla_lanigera
ATGGCGCTGCTGCACTCCAGCCGCGTCCTCTCCGGGGTGGCCGCCGCCTTCCACCCAGGCCTTGCCGCTGCAGCCTCTGC
CAGAGCCAGCTCCTGGTGGACCCATGTGGAAATGGGACCCCCAGATCCCATCCTGGGAGTCACCGAAGCCTACAAGAGAG
ACACCAACAGCAAAAAGATGAACCTGGGTGTTGGTGCCTACCGCGATGACAACGGAAAGCCCTATGTGCTCCCTAGTGTG
AGGAAGGCAGAGGCCCAGATTGCTGCAAAAAATGTGGACAAGGAATACCTCCCGATTGGAGGCCTGGCTGAGTTTTGCAA
GGCGTCTGCAGAGCTAGCCCTGGGTGAGGGCAGCGAGGTGTTGAAAAGCGGCCGGTTTGTCACTGTGCAGACCATTTCTG
GGACCGGGGCCTTAAGGATCGGAGCCAGCTTTCTGCAAAGATTTTTTAAGTTCAGCCGAGATGTCTACCTGCCCAAACCG
TCCTGGGGAAATCACACACCTATCTTCAGGGACGCCGGCATGCAGCTACAAGGTTATCGTTACTATGACCCCAAGACTTG
CGGTTTTGACTTCACTGGTGCCACAGAGGACATTTCAAAAATACCAGAGCAAAGCGTTATTCTCCTGCATGCCTGCGCCC
ACAATCCCACGGGAGTGGACCCTCGCCAAGAGCAGTGGAAGGAAATCGCATCAATAGTGAAGAAAAAGAATCTCTTTGCG
TTCTTTGACATGGCCTACCAAGGCTTCGCCAGCGGTGATGGTGACAGGGATGCCTGGGCCGTGCGCCACTTCATTGAACA
GGGTATCAATGTGTGCCTGTGCCAGTCATACGCCAAGAACATGGGCTTGTAT----------------------------
--------------------------------------------------------------------------------
------------------------------------------------------------CTGCAGGAGGTGAAAGGCAT
GGCCGACCGTATCATTAGCATGCGCACCCAGCTGGTCTCCAACCTCAAGAAGGAAGGCTCGTCCCACAGCTGGCAGCACA
TCACCGACCAGATTGGGATGTTCTGTTTCACAGGCCTGAAGCCCGAGCAGGTAGAACGGCTGACCAAGGAGTTCTCGATC
TACATGACAAAGGACGGCCGCATCTCTGTGGCAGGGGTCACCTCTGGCAACGTGGGCTATCTTGCCCATGCCATTCATCA
GGTGACCAAG
>dipodomys_ordii
ATGGCCCTGCTGCACTCAGGACGCGTCCTCTCCGGAGTGGCC------TTCCATCCAGGCCTTGCCGCCGCAGCCTCTGC
CAGAGCCAGTTCCTGGTGGGCCCAGGTGGAAATGGGACCCCCAGATCCCATCCTGGGAGTCACCGAAGCCTTCAAGAGAG
ACACCAACAGCAAAAAGATGAACCTGGGCGTCGGTGCATACCGGGACGATAATGGGAAACCTTATGTGCTCCCCAGTGTC
CGGAAGGCAGAGGCTCAGATTGCTGCAAAAAATCTTGACAAGGAATACCTGCCTATTGGGGGACTGGCTGAATTCTGTAA
GGCCTCTGCAGAGTTGGCCCTGGGAGAGAACAGTGAGGTGTTGAAAAGTGGTCGGTTTGTCACTGTGCAGACCATTTCTG
GAACTGGAGCCTTAAGGATCGGAGCCAGTTTTCTGCAAAGATTTTTTAAGTTCAGCCGAGACGTCTACCTGCCCAAACCA
ACCTGGGGGAATCACACACCCATCTTCAGGGATGCTGGCATGCAGCTCCAGAGCTATCGATACTATGACCCCAAGACTTG
TGGGTTTGACTTCACAGGCGCCATAGAAGACATTTCAAAAATACCAGAGCAAAGTGTTCTCCTCCTGCATGCCTGTGCCC
ACAACCCTACGGGTGTAGACCCTCGTCCAGAGCAGTGGAAGGAAATCGCATCGGTGGTAAAGAAAAAGAATCTCTTTGCA
TTCTTTGACATGGCCTACCAAGGTTTTGCCAGCGGTGATGGTAACAAAGATGCCTGGGCTGTGCGCCACTTCATCGAACA
GGGCATTAACATTTGTCTCTGCCAATCGTATGCCAAGAACATGGGCTTATATGGCGAGCGTGTGGGAGCCTTCACTGTAA
TCTGCAAAGATGCCGAGGAAGCCAAAAGAGTGGAGTCCCAGTTGAAGATCCTGATCCGTCCCATGTATTCCAACCCTCCA
CTCAACGGGGCCCGGATCGCCTCCACCATCCTGACATCCCCAGATTTGCGGAAGCAGTGGTTGCAGGAAGTGAAAGGCAT
GGCTGACCGCATCATTAGCATGCGCACCCAACTGGTGTCCAACCTCAAGAAGGAGGGCTCACACCACAACTGGCAACACA
TCACCGACCAGATTGGCATGTTCTGTTTCACTGGCCTAAAACCTGAGCAGGTGGAGCGGCTGACCAAGGAGTTCTCCATC
TACATGACGAAGGACGGCCGCATCTCTGTGGCTGGAGTCACCTCCAACAATGTGGGCTACCTTGCCCATGCCATTCACCA
GGTCACCAAG
>meriones_unguiculatus
ATGGCCCTGCTGCACTCCGGCCGTGTTCTCTCCGGGGTGGCTGCTGCCTTTCACCCGGGCCTTGCGGCCGCCGCCTCCGC
CAGAGCCAGCTCCTGGTGGGCCCATGTAGAAATGGGACCCCCAGATCCCATCCTGGGAGTCACCGAAGCCTTCAAGAGAG
ATACCAACAGCAAAAAAATGAACCTGGGAGTTGGTGCCTACCGGGATGATAACGGAAAGCCTTATGTACTCCCCAGCGTC
CGGAAGGCAGAGGCCCAGATTGCTGCAAAAAATTTGGACAAAGAATACCTGCCCATTGGGGGACTGGCTGAATTTTGCAA
GGCCTCTGCAGAATTGGCCCTGGGCGAGAACAATGAAGTGTTGAAAAGTGGCCGGTTTGTCACTGTGCAGACCATTTCCG
GGACTGGAGCCTTACGGATCGGAGCGAGTTTTCTGCAAAGATTTTTTAAGTCCAGCCGAGATGTCTTCCTGCCCAAACCA
TCGTGGGGAAATCACACACCCATCTTCAGAGATGCCGGCATGCAGCTACAAGCTTATCGATACTATGACCCCAAGACTTG
TGGATTTGACTTCTCGGGAGCCATAGAAGACATATCAAAAATCCCAGAGCAGAGTGTCCTCCTCCTGCATGCCTGTGCTC
ACAACCCCACGGGCGTGGACCCCCGTCCAGAGCAGTGGAAGGAAATTGCGTCCGTGGTGAAGAAAAGGAATCTCTTTGCA
TTCTTTGACATGGCCTATCAAGGCTTTGCCAGTGGTGACGGCGATAAGGATGCCTGGGCTGTGCGCTACTTCATCGAGCA
GGGCATTAATGTTTGCCTCTGCCAATCATATGCCAAGAACATGGGCCTATACGGTGAGCGTGTGGGAGCCTTCACTGTGA
TCTGCAAAGACGCCGATGAAGCCAAAAGGGTAGAGTCACAGCTAAAGATCCTGATCCGTCCCATGTATTCCAACCCACCC
CTCAATGGGGCCCGGATCGCAGCAACCATCCTGACTTCTCCAGACTTGCGAAAGCAATGGTTGCAAGAAGTGAAAGGCAT
GGCTGACCGCATCATTGGCATGAGGACCCAGCTGGTGTCCAACCTGAAGAAAGAGGGGTCCTCCCACAACTGGCAGCACA
TCACCGACCAGATTGGCATGTTTTGTTTCACTGGCCTCAAGCCTGAGCAGGTGGAGCGGCTGACCAAGGAGTTCTCCGTC
TACATGACAAAGGATGGCCGAATCTCCGTGGCAGGGGTCACCTCAGGCAATGTGGGCTACCTTGCCCATGCCATTCACCA
GGTCACCAAG
>psammomys_obesus
ATGGCCCTGCTGCACTCCGGCCGTGTTCTCTCCGGGGTGGCTGCTGCCTTTCACCCGGGCCTTGCGGCCGCCGCCTCTGC
CAGAGCCAGCTCCTGGTGGGCCCATGTAGAAATGGGACCCCCAGATCCCATCCTGGGAGTCACCGAAGCCTTCAAGAGAG
ATACCAACAGCAAAAAAATGAACCTGGGGGTTGGTGCCTACCGGGATGATAACGGAAAGCCTTACGTACTCCCCAGTGTC
CGGAAGGCAGAGGCCCAGATTGCTGCAAAAAATTTAGACAAAGAATACCTGCCCATTGGGGGACTGGCTGAATTTTGCAA
GGCATCTGCAGAACTGGCCCTGGGCGAGAACAATGAAGTGTTGAAAAGTGGCCGG-------------------------
-----------------------------------CAAAGATTTTTTAAGTCCAGCCGAGATGTCTTTCTGCCCAAACCA
TCGTGGGGAAATCACACACCCATCTTCAGAGATGCCGGCATGCAGCTACAAGCTTATCGATACTATGACCCCAAGACTTG
TGGATTTGACTTCTCGGGAGCCATAGAAGACATATCAAAAATCCCAGAGCAGAGTGTCCTCCTCCTGCATGCCTGCGCTC
ACAACCCCACGGGCGTGGACCCCCGTCCAGAGCAGTGGAAGGAAATTGCGTCCGTGGTGAAGAAAAGGAATCTCTTTGCA
TTCTTTGACATGGCCTATCAAGGCTTTGCCAGTGGTGACGGCGATAAGGATGCCTGGGCTGTGCGCTACTTCATCGAGCA
GGGCATTAATGTTTGCCTCTGCCAATCATATGCCAAGAACATGGGCCTATACGGTGAGCGTGTGGGAGCCTTCACTGTGA
TCTGCAAAGATGCCGATGAAGCCAAAAGGGTAGAGTCGCAGCTAAAGATCCTGATCCGTCCCATGTATTCCAACCCACCC
CTCAATGGGGCCCGGATCGCAGCAACTATCCTGACGTCTCCGGACTTGCGAAAGCAATGGTTGCAAGAAGTGAAAGGCAT
GGCCGACCGCATCATTGGCATGAGGACCCAGTTGGTGTCCAACCTGAAGAAAGAAGGGTCCTCCCACAACTGGCAGCACA
TCACAGACCAGATTGGCATGTTTTGTTTCACTGGCCTCAAGCCTGAGCAGGTGGAGCGGTTGACCAAGGAGTTCTCAGTC
TACATGACAAAGGATGGCCGAATCTCCGTGGCAGGGGTCACCTCGGGCAATGTGGGCTACCTTGCCCATGCCATTCACCA
GGTCACCAAG
>homo_sapiens
ATGGCCCTGCTGCACTCCGGCCGCGTCCTCCCCGGGATCGCCGCCGCCTTCCACCCGGGCCTCGCCGCCGCGGCCTCTGC
CAGAGCCAGCTCCTGGTGGACCCATGTGGAAATGGGACCTCCAGATCCCATTCTGGGAGTCACTGAAGCCTTTAAGAGGG
ACACCAATAGCAAAAAGATGAATCTGGGAGTTGGTGCCTACCGGGATGATAATGGAAAGCCTTACGTTCTGCCTAGCGTC
CGCAAGGCAGAGGCCCAGATTGCCGCAAAAAATTTGGACAAGGAATACCTGCCCATTGGGGGACTGGCTGAATTTTGCAA
GGCATCTGCAGAACTAGCCCTGGGTGAGAACAGCGAAGTCTTGAAGAGTGGCCGGTTTGTCACTGTGCAGACCATTTCTG
GAACTGGAGCCTTAAGGATCGGAGCCAGTTTTCTGCAAAGATTTTTTAAGTTCAGCCGAGATGTCTTTCTGCCCAAACCA
ACCTGGGGAAACCACACACCCATCTTCAGGGATGCTGGCATGCAGCTACAAGGTTATCGGTATTATGACCCCAAGACTTG
CGGTTTTGACTTCACAGGCGCTGTGGAGGATATTTCAAAAATACCAGAGCAGAGTGTTCTTCTTCTGCATGCCTGCGCCC
ACAATCCCACGGGAGTGGACCCGCGTCCGGAACAGTGGAAGGAAATAGCAACAGTGGTGAAGAAAAGGAATCTCTTTGCG
TTCTTTGACATGGCCTACCAAGGCTTTGCCAGTGGTGATGGTGATAAGGATGCCTGGGCTGTGCGCCACTTCATCGAACA
GGGCATTAATGTTTGCCTCTGCCAATCATATGCCAAGAACATGGGCTTATATGGTGAGCGTGTAGGAGCCTTCACTATGG
TCTGCAAAGATGCGGATGAAGCCAAAAGGGTAGAGTCACAGTTGAAGATCTTGATCCGTCCCATGTATTCCAACCCTCCC
CTCAATGGGGCCCGGATTGCTGCTGCCATTCTGAACACCCCAGATTTGCGAAAACAATGGCTGCAAGAAGTGAAAGTCAT
GGCTGACCGCATCATTGGCATGCGGACTCAACTGGTCTCCAACCTCAAGAAGGAGGGTTCCACCCACAATTGGCAACACA
TCACCGACCAAATTGGCATGTTCTGTTTCACAGGGCTAAAGCCTGAACAGGTGGAGCGGCTGATCAAGGAGTTCTCCATC
TACATGACAAAAGATGGCCGCATCTCTGTGGCAGGGGTCACCTCCAGCAACGTGGGCTACCTTGCCCATGCCATTCACCA
GGTCACCAAG
>jaculus_jaculus
ATGGCCCTGCTGCACTCCGGCCGTGTCCTCTCCGGCGTGGCTGCCGCCTTCCACCCAGGCCTGGCCGCCGCAGCCTCCGC
CAGAGCCAGCTCCTGGTGGGCCCACGTAGAAATGGGTCCTCCAGATCCCATCCTGGGAGTCACTGAGGCCTACAAGAGAG
ACACCAACAGCAAAAAGATGAACCTGGGAGTTGGTGCCTACCGGGATGATAATGGAAAGCCTTACGTGCTACCTAGT---
------GCAGAGGCCCAGATTGCTGCAAAAAATTTGGACAAAGAATACCTGCCCATCGGGGGGCTGGCAGAATTTTGTAA
GGCATCTGCAGAGCTGGCCCTGGGTGAAAACAACGAGGTGTTGAAAAGTGGCCGGTTTGTCACTGTACAGACCATTTCTG
GAACTGGGGCCTTAAGGATCGGAGCCAGTTTTCTGCAAAGATTTTTCAAGTTCAGCCGAGATGTCTTTCTGCCCAAACCA
TCCTGGGGCAATCACACACCCATCTTCAGAGATGCCGGAATGCAGCTGCAAGGTTATCGATACTATGACCCCAAGACTTG
TGGGTTTGACTTCACGGGTGCCATGGAGGACATTTCAAAAATGCCAGAGCAGAGTGTTCTCCTGCTGCATGCCTGTGCCC
ACAACCCCACAGGAGTGGACCCGCGTCCAGAGCAGTGGAAGGAAATGGCAACAGTGGTGAAGAAAAAGAATCTCTTTGCC
TTCTTTGACATGGCCTACCAAGGCTTCGCCAGCGGGGATGGCAACAAGGACGCTTGGGCTGTGCGCCACTTCATCGAACA
GGGCATAAATGTTTGCCTCTGCCAGTCATACGAA------------CTCGAGGGA-------------------------
--TGCAAAAGTGCTATGAATATTGCCCAGAATGAAACACCCCTCGGCTTTCCTTACAGG---------------------
------------------------------------------------------------CTACAAGAAGTGAAGGGCAT
GGCTGACCGCATTATTAGCATGCGGACCCAGCTGGTCTCCAACCTCAAGAAGGAGGGCTCCACCCACAACTGGCAACACA
TCACCGACCAGATCGGCATGTTTTGTTTCACTGGCCTAAAACCTGAGCAGGTGGAGCGGCTGACCAAGGAATTCTCTGTG
TACATGACAAAGGATGGCCGTATCTCTGTGGCAGGGGTCACCTCTGGCAATGTGGGCTACCTTGCCCATGCCATTCACCA
GGTCACAAAG
