# Supplementary material for: Divergent genes in gerbils: prevalence, relation to GC-biased substitution, and phenotypic relevance
Source: BMC Evol Biol. 2020 Oct 19;20:134. doi: 10.1186/s12862-020-01696-3 (PMC7574485; doi:10.1186/s12862-020-01696-3)
Supplement: Supplementary file 3 — Additional file 3 Supplementary Data. DNA alignments for 10,554 1-to-1 orthologues used in analysis. Each alignment file is named using its orthogroup ID. [file 12862_2020_1696_MOESM3_ESM.zip › Additional_File_3/masked_alignments/OG0001402.fa]

>cavia_porcellus
ATGGCGCAGGAAGCAGAGGATGTTAGAGATTACAATTTAACTGAGGACCAAAAAGCAATCAAGGCCAAGTATCCTCCAGT
CATTCGGAAGTACGAATATTTGGATCACACAGCAGATGTCCAGTTACATGCATGGGGGGAGACTCTGGAGGAGGCGTTTG
AGCAGTGTGCCATGGCCATGTTTGCTTACATGACAGACACTGAGACTGTGGAGCCTCTCCAGACGGTAGAGGTAGAAGCC
CAAGGAGATGACTTGCAGTCTCTTCTGTTTCACTTTTTGGATGAATGGCTTTATAAGTTCAGTGCTGATGAATTCTTCAT
ACCCCGGGAAGTGAAAGTACTTAGTATTGATCAAAGAAATTTCAAATTACGTTCAATTGGGTGGGGAGAAGAATTTTCAC
TTTCCAAGCATCCTCAGGGAACAGAAGTCAAAGCAATAACATATTCAGCAATGCAAGTCTATAATGAAGAAAAACCAGAA
GTTTTTGTGATCATTGACATT
>chinchilla_lanigera
ATGGCGCAGGAAGAAGAAGATGTTAGAGATTACAATTTAACTGAGGACCAAAAAGCAATCAAGGCCAAGTATCCGCCAGT
CATTCGGAAGTATGAATATTTGGATCATACAGCAGATGTCCAGTTACACGCATGGGGGGAGACTCTGGAGGAAGCGTTCG
AGCAGTGTGCCATGGCCATGTTCGCTTACATGACAGACATTGGGACTGTGGAGCCCCTCCAGACAGTAGAAGTTGAAGCC
CAAGGAGATGACTTGCAGTCTCTTCTGTTCCACTTTTTGGATGAATGGCTTTATAAGTTCAGTGCTGATGAATTCTTCAT
ACCCCGGGAAGTGAAAGTACTTAGTATTGATCAAAGAAATTTCAAGTTACGTTCAATTGGGTGGGGAGAAGAATTTTCAC
TTTCCAAGCATCCTCAGGGAACAGAAGTCAAAGCAATAACATACTCAGCAATGCAAGTCTACAGCGAAGAGAAACCAGAA
GTTTTTGTGATCATTGACATT
>fukomys_damarensis
ATGGCGCAGGAAAAGGAAGATGTTAGAGATTACAATTTAACTGAGGACCAGAAAGCAATCAAGGCCAAGTATCCTCCAGT
CATTCAGAAGTACGAATATTTGGATCATACAGCAGATGTCCAGCTACACGCATGGGGAGAGACTCTGGAGGAGGCATTCG
AGCAGTGTGCCATGGCCATGTTCGCATACATGACAGACACGGGGACTGTGGAGCCCCTCTGGACAGTAGAAGTAGAAGCG
CAAGGAGATGACTTGCAGTCTCTTCTGTTCCACTTTTTGGATGAATGGCTTTATAAGTTCAGTGCCGATGAATTCTTCAT
ACCCCGGGAAGTAAAAGTACTTAATATTGATCAAAGAAATTTCAAATTACGTTCCATTGGGTGGGGAGAAGAATTTTCAC
TTTCCAAGCATCCTCAGGGAACAGAAGTCAAAGCAATAACATATTCAGCAATGCAAGTCTATAATGAAGAGAAACCAGAA
GTTTTTGTGATCATTGACATT
>homo_sapiens
ATGGCGCAGGAAGAGGAAGATGTTAGAGATTACAATTTGACTGAAGAACAGAAGGCGATCAAGGCCAAGTATCCGCCAGT
CAATAGGAAGTACGAGTATTTGGATCATACAGCAGATGTCCAGTTACACGCATGGGGAGATACTCTGGAGGAAGCATTTG
AGCAATGTGCAATGGCCATGTTTGGTTACATGACAGATACTGGGACAGTGGAGCCCCTCCAAACAGTAGAAGTAGAAACC
CAAGGAGATGACTTACAGTCTCTTCTGTTTCACTTTTTGGATGAATGGCTTTATAAGTTCAGTGCTGATGAATTCTTCAT
ACCCCGGGAAGTGAAAGTACTTAGCATTGATCAAAGAAATTTCAAATTACGATCAATTGGGTGGGGAGAAGAATTTTCAT
TGTCCAAGCACCCTCAGGGAACAGAAGTCAAAGCAATAACATATTCAGCAATGCAGGTCTATAATGAAGAGAACCCGGAA
GTTTTTGTGATCATTGACATT
>ictidomys_tridecemlineatus
ATGGCGCAGGAAAGAGAAGATGTTAGAGATTACAATTTGACTGAGGAGCAAAAGGCGATCAAGGCCAAGTATCCTCCAGT
CAATCGGAAGTACGAATATTTGGATCATACAGCAGATGTCCAGTTACATGCATGGGGAGATACTCTGGAGGAAGCATTTG
AGCAGTGTGCAATGGCCATGTTTGGTTACATGACAGATACTGGGACTGTGGAGCCCCTCCAAACAATAGAAGTAGAAACC
CAAGGAGATGACTTACAATCTCTTCTGTTTCACTTTTTGGATGAGTGGCTTTATAAGTTCAGTGCTGATGAATTCTTCAT
ACCCCGGGAAGTGAAAGTACTTAATATTGATCAAAGAAATTTTAAATTACGGTCAATTGGGTGGGGAGAAGAATTTTCAT
TGTCCAAGCACCCTCAGGGAACAGAAGTCAAAGCAATAACATATTCAGCAATGCAGGTCTATAATGAAGAGAAGCCAGAA
GTTTTTGTGATAATTGACATT
>meriones_unguiculatus
ATGGCTCAAGAAGAGGAAGATGTTAGAGATTACAATTTGACGGAGGAACAGAAGGCGATCAAGGACAAGTACCCTCCAGT
CAATCGAAAGTATGAATATTTGGATCATACCGCTGATGTCCAGTTACACGCCTGGGGAGACACTCTGGAGGAAGCATTTG
AACAGTGTGCGATGGCCATGTTTGGTTACATGACAGACACTGGGACTGTGGAACCCCTCCAAACAGTGGAAGTAGAAACT
CAAGGAGATGACTTGCAGTCTCTGCTGTTTCACTTTTTGGATGAGTGGCTTTACAAGTTCAGCGCCGACGAATACTTCAT
ACCCCGGGAAGTGAAAGTACTCAATATTGATCAAAAAAATTTCAAGCTACGATCAATTGGGTGGGGAGAAGAATTTTCAT
TGTCCAAGCACCCTCAGGGAACAGAAGTCAAAGCAATAACATACTCAGCAATGCAAGTCTATAATGAAGAGAAGCCAGAA
GTTTTTGTGATCATCGACATT
>psammomys_obesus
ATGGCTCAAGAAGAGGAAGATGTTAGAGATTACAATTTGACGGAGGAACAGAAGGCGATCAAGGACAAGTACCCTCCAGT
CAATCGAAAGTATGAATATTTGGATCATACAGCTGATGTCCAGTTACACGCATGGGGAGATACTCTGGAGGAAGCATTTG
AGCAGTGTGCCATGGCCATGTTTGGTTACATGACAGATACTGGGACTGTGGAACCCCTCCAAACAGTGGAAGTAGAAACT
CAAGGAGATGACTTGCAGTCTCTGCTGTTTCACTTTTTGGATGAGTGGCTTTACAAGTTCAGTGCTGACGAATACTTCAT
ACCCCGGGAAGTGAAAGTACTCAATATTGATCAAAAAAATTTCAAGCTACGATCAATTGGGTGGGGAGAAGAATTTTCAT
TGTCCAAGCACCCTCAGGGAACAGAAGTCAAAGCAATAACATACTCAGCAATGCAAGTCTATAATGAAGAGAAGCCAGAA
GTTTTTGTGATCATCGACATT
>rattus_norvegicus
ATGGCTCAAGAAGAGGAAGATGTTAGAGATTACAATTTGACGGAGGAGCAGAAGGCGATCAAGAACAAGTATCCTCCAGT
CAATCGAAAGTATGAATATTTGGATCATACAGCTGATGTCCAGTTACATGCATGGGGAGACACCCTGGAGGAAGCATTTG
AACAGTGTGCCATGGCCATGTTTGGTTACATGACAGACACCGGGACTGTGGAGCCCCTCCAAACAGTGGAAGTGGAAACC
CAAGGAGACGACTTGCAGTCTCTGCTGTTTCACTTTTTGGACGAGTGGCTTTACAGGTTCAGTGCCGATGAGTACTTCAT
ACCCCGGGAAGTGAAAGTACTTAATATTGACCAAAAAAATTTCAAGTTACGATCCATTGGGTGGGGAGAAGAATTTTCAC
TGTCTAAGCACCCTCAGGGAACCGAGGTCAAAGCAATAACATACTCAGCAATGCAAGTCTACAATGAAGAGAAGCCAGAA
GTGTTCGTGATCATCGACATT
>mus_musculus
ATGGCTCAAGAGGAGGAAGATGTTAGAGATTACAATTTGACGGAGGAACAGAAGGCGACCAAGGACAAGTATCCTCCAGT
CAATCGAAAATATGAATATTTGGATCATACGGCTGATGTCCAGTTACACGCATGGGGAGACACTCTGGAGGAAGCATTTG
AACAGTGTGCCATGGCCATGTTTGGTTACATGACAGATACTGGGACTGTGGAGCCCCTCCGCACCGTGGAAGTAGAAACC
CAAGGGGACGACCTGCAGTCTCTGCTGTTTCACTTTTTGGACGAGTGGCTTTACAAGTTCAGCGCTGATGAGTACTTCAT
ACCCCGGGAAGTGAAAGTACTTAATATTGATCAGAAAAATTTCAAGTTACGATCCATTGGGTGGGGAGAAGAGTTCTCAC
TGTCCAAGCACCCTCAGGGAACAGAAGTCAAGGCAATAACGTACTCAGCAATGCAAGTCTATAATGAAGAGAAGCCAGAA
GTGTTTGTGATCATCGACATT
>nannospalax_galili
ATGGCTCAGGAAGAGGAAGATGTTAGAGATTACAATTTGACGGAGGAACAGAAGGCGATCAAGGCCAAGTATCCTCCCGT
CAATCGGAAGTATGAATATTTGGATCATACAGCTGATGTCCAGTTACATGCATGGGGAGATACTCTGGAGGAAGCGTTTG
AACAGTGTGCCATGGCCATGTTTGGGTACATGACAGATACTGGGACTGTGGAACCCCTCCAAACAGTAGAAGTAGAAATT
CAAGGCGATGATTTACAATCTCTTCTGTTTCACTTTTTGGATGAGTGGCTTTATAAGTTCAGTGCTGATGAATACTTCAT
ACCCCGGGAAGTGAAAGTACTTAATATTGATCAAAGAAATTTCAAATTACGGTCAATTGGGTGGGGGGAAGAATTTTCAC
TGTCTAAGCACCCTCAGGGAACAGAAGTCAAAGCAATAACATACTCAGCAATGCAAGTCTATAATGAAGAGAAGCCAGAA
GTTTTTGTAATCATTGACATC
>dipodomys_ordii
ATGGCTCTAGAGAAAAACGAT---AGGGATTACAATTTGACTGAGGAGCAGAAGGCGATCAAGGCCAAATATCCTCCAAT
CAATCAGAAGTATGAATATTTGGATCATACAGCAGATGTTCAGTTACACGCTTGGGGAGATACGCTGGAGGAAGCATTTG
AGCAATGTGCAATGGCCATGTTTGGCTACATGACAGATACTGGGACTGTGGAGCCCCTCCAAACAGTCGAGGTGGAAACT
CAAGGAGATGACTTACTATCTCTTCTGTTTCACTTTTTGGATGAATGGCTTTATAAGTTCAGTGCTGATGAATTCTTCAT
ACCCCGGGAAGTGAAAGTACTTAATATTGACCTAAGAAATTTTAAACTACGGTCAATTGGA-------------------
--------------------ACAGAAGTCAAAGCAATAACATATTCAGCGATGCAGGTCCATAATGAAGATAAGGCGGAA
GTTTTTGTGATCATTGACATT
