# Supplementary material for: Divergent genes in gerbils: prevalence, relation to GC-biased substitution, and phenotypic relevance
Source: BMC Evol Biol. 2020 Oct 19;20:134. doi: 10.1186/s12862-020-01696-3 (PMC7574485; doi:10.1186/s12862-020-01696-3)
Supplement: Supplementary file 3 — Additional file 3 Supplementary Data. DNA alignments for 10,554 1-to-1 orthologues used in analysis. Each alignment file is named using its orthogroup ID. [file 12862_2020_1696_MOESM3_ESM.zip › Additional_File_3/masked_alignments/OG0001407.fa]

>cavia_porcellus
ATGGCGGAAGGCGGAGCGGCAGATCTGGAAACCCAGCGTTCGGACATCGCGACGCTGCTCAAAACCTCGCTTCGCAAAGG
GGACACCTGGTATTTGGTAGATAGTCGCTGGTTCAAACAGTGGAAAAAATATGTTGGCTTTGACAGTTGGGACAAATACC
AGATGGGCGATCAGAATGTATATCCTGGACCCATTGATAATTCTGGACTTCTCAAAGATGGTGATGCCCAGTCACTTAAG
GAGCACCTTATTGACGAATTGGATTACATACTGTTGCCAACTGAGGGCTGGAATAAACTTGTCAGCTGGTACACATTGAT
GGAAGGTCAGGAGCCAATAGCACGAAAGGTGGTCGAACAGGGTATGTTTGTAAAACACTGCAAAGTAGAAGTATATCTCA
CAGAATTGAAACTCTGTGAAAATGGAAACATGAACAATGTTGTAACTCGAAGGTTTAGCAAAGCTGACACAATAGATACA
ATTGAAAAGGAAATAAGAAAAATCTTCAATATTCCAGATGAAAAGGAGACCAGACTGTGGAACAAATACATGAGTAATAC
ATTTGAACCACTGAATAAACCAGATAGCACCATTCAGGATGCTGGTTTATACCAAGGACAGGTGTTAGTGATAGAACAGA
AAAATGAAGATGGAACGTGGCCAAGGGGTCCTTCTGCTCCTAAGTCCCCAGGTGCATCCAATTTTTCAGCTTTACCAAAG
ATCTCTCCTTCATCTCTATCAAATAATTATAACAACATCAACAACAGAAATGTGAAAAACTCAAATTATTGTCTCCCATC
ATATACTGCTTATAAGAACTATGATTATTCAGAACCTGGAAGAAACAATGAACAGCCAGGCCTTTGTGGCCTAAGTAACT
TGGGAAATACGTGTTTCATGAACTCAGCTATTCAGTGTTTGAGCAATACACCTCCACTTACTGAGTATTTCCTCAATGAT
AAGTATCAAGAAGAACTGAATTTTGACAATCCCTTAGGAATGCGAGGTGAAATAGCTAAATCATATGCTGAACTGATCAA
GCAAATGTGGTCTGGGAAGTTCAGCTACGTCACCCCAAGAGCATTTAAGACTCAGGTAGGACGTTTTGCACCTCAGTTCT
CTGGCTACCAACAGCAAGACTGTCAAGAACTGTTAGCTTTCCTATTAGATGGGCTACATGAGGATTTGAATAGAATTAGG
AAAAAACCATATATACAGTTAAAAGATGCTGATGGAAGACCGGATAAGGTGGTTGCTGAAGAAGCCTGGGAAAACCATCT
AAAAAGAAATGATTCTATCATAGTAGATATATTTCATGGCCTTTTTAAATCAACTTTAGTTTGTCCTGAGTGTGCTAAGA
TCTCAGTAACATTTGATCCTTTTTGTTACTTGACACTTCCATTGCCCATGAAGAAAGAACGTACCTTGGAAGTTTATTTA
GTTAGAATGGATCCACTTACTAAACCTATGCAGTACAAAGTGGTTGTCCCCAAAATTGGAAATATACTAGATCTTTGTAC
AGCATTGTCTGGTTTATCAGGAGTACCTGCAGATAAGATGATAGTTACTGATATATACAATCATAGATTTCACAGAATAT
TCGCTGTGGATGAAAACCTTAGTAGTATTATGGAACGGGATGATATTTATGTATTTGAAATTAATATCAATAGGACAGAA
GATACAGAGCATGTGATTATTCCTGTTTGTCTAAGAGAAAAATTTAGGCATTCAAGTTATACCCACCATACTGGTTCTTC
ACTTTTTGGCCAACCTTTTCTTATGGCTGTACCACGAAACAATACAGAAGATAAACTTTATAATCTCCTCCTTTTGAGAA
TGTGCCGATATGTCAAAATATCTACTGAAACTGAAGACACTGAAGGATCCCTGCATTGCTGTAAGGACCAAAATATTAAT
GGAAATGGCCCAAATGGCATACATGAAGAAGGCTCACCAAGTGAAATGGAAACAGATGAACCAGATGATGAATCCAGCCA
GGATCAAGAACTTCCCTCAGAAAATGAGAACAGCCAGTCAGAAGATTCAGTTGGAGGAGATAATGATTCTGAAAATGGAT
TATGTACTGAGGAAACTTGCAAAGGTCAACTCACGGGACACAAAGAACGATTGTTTACATTCCAGTTCAACAATTTAGGC
AATACTGATATCAACTATATCAAAGATGATATCAGGCACATAAGATTTGATGACAGGCAGCTTAGGCTTGATGAAAGATC
TTTTCTTGCTTTGGATTGGGATCCTGAATTGAAAAAAAGATACTTTGATGAAAATGCTGCTGAGGATTTTGAAAAACATG
AAAGCGTGGAATATAAACCTCCTAAAAAACCTTTTGTGAAATTAAAAGATTGCATTGAACTTTTTACGACAAAAGAAAAA
CTAGGTGCTGAAGATCCTTGGTATTGTCCAAACTGTAAAGAACATCAGCAAGCCACAAAGAAATTAGATTTATGGTCCCT
CCCTCCAGTACTCGTGGTACATCTTAAACGATTTTCTTACAGTCGATACATGAGAGACAAGTTGGATACATTAGTTGATT
TTCCAATCAATGACTTGGATATGTCAGAATTCCTAATTAATCCAAATGCAGGTCCTTGCCAATATAATTTGATTGCTGTT
TCCAACCACTATGGAGGAATGGGAGGAGGACACTATACTGCTTTTGCAAAAAATAAAGATGATGGAAAATGGTACTATTT
TGATGACAGTAGTGTGTCCACTGCATCTGAAGACCAAATTGTGAGT----------------------------------
--------------------------------------------------------------------------------
---GATGAAGATAGCAATGATAATGACAATGATATAGAAAATGAAAACTGTATGCACACTAAT
>fukomys_damarensis
ATGGCGGAAGGCGGAGCGGCAGATCTGGAAACCCAGCGTTCAGACATCGCCACGCTGCTCAAAACCTCGCTCCGCAAAGG
GGACACCTGGTATTTGGTAGATAGTCGCTGGTTCAAACAGTGGAAAAAATATGTTGGCTTTGACAGTTGGGACAAATACC
AGATGGGAGATCAAAATGTATATCCTGGACCCATTGATAACTCTGGACTTCTCAAAGATGGTGATGCCCAGTCACTTAAG
GAGCATCTTATTGATGAATTGGATTACATATTATTGCCAACTGAGGGCTGGAATAAACTTGTCAGCTGGTACACATTGAT
GGAAGGTCAAGAGCCAATAGCTCGAAAGGTGGTTGAACAGGGTATGTTTGTAAAACACTGCAAAGTAGAAGTATATCTCA
CAGAATTGAAGCTCTGTGAAAATGGAAACATGAACAATGTTGTAACTCGAAGGTTTAGCAAAGCTGACACAATAGATACA
ATTGAAAAGGAAATAAGAAAAATCTTCAATATTCCAGATGAAAAGGAGACCAGATTGTGGAACAAATACATGAGTAATAC
ATTTGAACCACTGAATAAACCAGACAGCACCATTCAGGATGCTGGTTTATACCAAGGACAGGTGTTAGTGATAGAACAGA
AAAATGAAGATGGAACGTGGCCAAGGGGTCCTTCTGCTCCTAAGTCCCCAGGTGCATCCAATTTTTCAACTTTACCAAAG
ATCTCTCCTTCATCTCTATCAAATAATTATAACAACATCAACAACAGAAATGTGAAAAACTCAAATTATTGTCTCCCATC
ATATACTGCTTATAAGAACTATGATTATTCAGAACCTGGAAGAAACAATGAACAGCCAGGCCTTTGTGGCCTAAGTAACT
TGGGAAATACGTGTTTCATGAACTCAGCTATTCAGTGTTTGAGCAATACACCTCCACTTACTGAGTATTTCCTCAATGAT
AAGTATCAAGAAGAACTGAATTTTGACAACCCCTTAGGAATGAGAGGTGAAATAGCTAAATCATATGCTGAACTGATCAA
GCAGATGTGGTCTGGGAAGTTCAGCTACGTCACCCCAAGAGCATTTAAGACACAGGTAGGACGTTTTGCACCTCAGTTCT
CTGGCTATCAGCAGCAAGATTGTCAAGAACTGCTAGCTTTCCTATTGGATGGGCTACATGAGGATTTGAATAGAATTAGG
AAAAAACCATATATACAATTAAAAGATGCTGATGGAAGACCAGATAAGGTGGTTGCTGAAGAAGCCTGGGAAAACCATCT
AAAAAGAAATGATTCTATCATAGTAGATATATTTCATGGCCTTTTCAAATCAACTTTAGTTTGTCCTGAGTGTGCTAAGA
TCTCGGTAACATTTGATCCTTTTTGTTATTTGACTCTTCCACTGCCTATGAAGAAAGAACGTACCTTGGAAGTTTATTTA
GTTAGAATGGATCCACTTACTAAACCTATGCAGTACAAAGTGGTTGTCCCCAAAATTGGAAATATACTAGATCTTTGTAC
AGCATTGTCTGGTTTATCAGGAGTACCTTCAGATAAGATGATAGTTACTGATATATACAATCATAGATTTCACAGAATAT
TTGCTGTGGATGAAAACCTCAGTAGTATTATGGAACGGGATGATATTTATGTATTTGAAATTAATATCAATAGGACAGAA
GATACAGAGCATGTGATTATTCCTGTTTGCCTAAGAGAAAAATTTAGACACTCAAGTTATACCCACCATACTGGTTCATC
GCTTTTTGGTCAGCCTTTTCTTATGGCTGTACCACGAAATAATACAGAAGATAAACTTTATAATCTCCTCCTTTTGAGAA
TGTGCCGATATGTCAAAATATCTACTGAAACTGAAGAAACTGAAGGATCCCTACATTGCTGTAAGGACCAAAATATTAAC
GGGAATGGCCCAAATGGCATACATGAAGAAGGTTCGCCAAGTGAAATGGAAACAGATGAACCAGATGATGAATCCAGCCA
GGATCAAGAACTTCCCTCAGAAAATGAAAACAGCCAGTCTGAAGATTCAGTCGGAGGAGATAATGATTCTGAAAATGGAT
TATGTACTGAGGAAACTTGCAAAGGTCAACTCACGGGACACAAAAAACGATTGTTTACATTCCAGTTCAATAATTTAGGC
AATACAGATATCAACTATATCAAAGATGATATCAGGCATATAAGATTTGATGACAGGCAGCTTAGGCTAGACGAAAGATC
TTTTCTTGCTTTGGATTGGGATCCTGAATTGAAAAAAAGATACTTTGATGAAAATGCTGCTGAAGATTTTGAAAAACATG
AAAGTGTGGAATATAAACCTCCTAAAAAACCTTTTGTGAAATTAAAAGATTGCATTGAACTGTTTACAACAAAAGAAAAG
CTAGGTGCTGAAGATCCTTGGTATTGTCCAAATTGTAAAGAACATCAGCAAGCCACGAAGAAATTGGATCTATGGTCCCT
CCCTCCAGTACTTGTAGTACATCTCAAACGATTTTCTTATAGTCGATACATGAGAGATAAGTTGGATACTTTAGTTGATT
TTCCTATCAATGACTTGGATATGTCAGAATTCCTAATTAATCCAAATGCAGGTCCTTGCCGCTACAATTTGATTGCTGTT
TCCAACCACTATGGAGGGATGGGAGGAGGACATTATACTGCTTTTGCAAAAAATAAAGATGATGGAAAATGGTACTATTT
TGATGATAGTAGTGTCTCCACTGCATCTGAAGACCAAATTGTGTCCAAAGCAGCATATGTACTCTTCTATCAGAGACAAG
ACACTTTCAGTGGAACTGGCTTTTTTCCTCTTGACCGTGAAACTAAAGGTGCTTCAGCTGCCACAGGCATCCCATTAGAA
AGTGATGAAGATAGCAATGATAATGACAATGATATAGAAAATGAAAACTGTATGCACACTAAT
>octodon_degus
ATGGCGGAAGGCGGAGCGGCGGATCTGGAAACCCAGCGTTCAGACATCGCCACGCTGCTCAAGACCTCGCTCCGCAAAGG
GGACACCTGGTATTTGGTGGATAGTCGCTGGTTCAAACAGTGGAAAAAATATGTTGGCTTTGACAGTTGGGACAAATACC
AGATGGGAGATCAGAATGTGTATCCTGGACCCATTGATAACTCTGGACTCCTCAAAGATGGTGATGCCCAGTCACTTAAG
GAGCATCTTATTGATGAGTTGGATTACATACTGTTGCCAACTGAAGGCTGGAATAAACTTGTCAGCTGGTACACTTTGAT
GGAAGGTCAGGAGCCAATAGCACGAAAGGTGGTTGAACAGGGTATGTTTGTAAAACACTGCAAAGTAGAAGTATATCTCA
CAGAATTGAAGCTCTGTGAAAATGGAAACATGAACAATGTTGTAACTCGAAGATTTAGCAAAGCTGATACAATAGATACA
ATTGAAAAGGAAATAAGAAAAATCTTCAATATTCCAGATGAAAAAGAGACCAGATTGTGGAACAAATACATGAGTAATAC
ATTTGAACCACTGAATAAACCGGACAGCACCATCCAGGATGCTGGCTTATACCAAGGACAGGTGTTAGTGATAGAACAGA
AAAATGAAGATGGAACGTGGCCAAGGGGTCCTTCTGCTCCTAAGTCCCCAGGTGCATCCAATTTTTCAGCTTTACCAAAG
ATCTCTCCTTCATCTCTATCAAATAATTATAACAACATCAACAACAGAAATGTGAAAAATTCAAATTATTGTCTCCCATC
ATATACTGCCTATAAGAACTATGACTATTCAGAACCTGGAAGAAACAATGAACAACCAGGCCTTTGTGGCCTAAGTAACT
TGGGAAATACATGTTTCATGAACTCAGCTATTCAGTGTTTGAGCAATACACCACCACTTACTGAGTATTTTCTCAATGAT
AAATATCAAGAAGAACTGAATTTTGACAATCCCTTAGGAATGCGAGGTGAAATAGCCAAATCATATGCTGAATTAATCAA
GCAAATGTGGTCTGGGAAGTTCAGCTACGTCACCCCAAGAGCATTTAAGACACAGGTAGGACGTTTTGCACCTCAATTCT
CTGGCTACCAACAACAAGATTGTCAAGAACTACTAGCTTTCCTATTAGATGGGCTGCATGAGGATTTAAATAGAATTAGG
AAAAAACCATATATACAATTAAAAGATGCTGATGGAAGACCAGATAAGGTGGTTGCTGAAGAAGCCTGGGAAAACCATCT
AAAAAGAAATGATTCTATCATAGTAGATATATTTCATGGCCTTTTTAAATCAACTTTAGTTTGTCCCGAGTGTGCTAAGA
TCTCAGTAACATTTGATCCTTTTTGTTACTTGACACTTCCATTGCCCATGAAGAAAGAACGTACCTTGGAAGTTTATTTA
GTTAGAATGGATCCACTTACAAAACCTATGCAGTACAAAGTGGTTGTTCCCAAAATTGGAAATATACTAGATCTTTGTAC
AGCATTGTCTGGTTTATCAGGAGTACCTGCAGATAAGATGATAGTTACTGATATATACAATCATAGATTTCACAGAATAT
TTGCTGTGGATGAAAACCTTAGTAGTATTATGGAACGGGATGATATTTATGTGTTTGAAATTAATATCAATAGGACAGAA
GATACAGAGCATGTGATTATTCCTGTTTGCCTAAGAGAAAAATTTAGACACTCAAGTTATACGCACCATACTGGTTCTTC
ACTTTTTGGTCAGCCTTTTCTTATGGCTGTACCACGAAACAATACAGAAGATAAACTTTATAATCTCCTGCTTTTGAGAA
TGTGCCGATACGTCAAAATATCTACTGAAACTGAAGAAACTGAAGGATCCCTGCATTGCTGTAAGGACCAAAATATTAAT
GGAAATGGTCCCAATGGCATACATGAAGAAGGCTCACCAAGTGAAATGGAAACAGATGAACCAGATGATGAATCCAGCCA
GGATCAAGAACTTCCCTCAGAAAATGAGAACAGCCAGTCTGAAGATTCAGTTGGAGGAGATAATGATTCTGAAAATGGAT
TGTGTACTGAAGAAACTTGCAAGGGTCAGCTCACGGGACACAAAAAACGATTGTTTACATTCCAGTTCAACAACTTAGGC
AATACTGATATCAACTATATCAAAGATGATATCAGGCATATAAGATTTGATGACAGGCAGCTTAGGCTAGATGAAAGATC
TTTTCTTGCTTTGGATTGGGATCCTGAATTGAAAAAAAGATACTTTGATGAAAATGCTGCTGAGGATTTTGAAAAACATG
AAAGTGTGGAATATAAACCTCCTAAAAAGCCTTTTGTGAAATTAAAAGATTGCATTGAACTTTTTACAACGAAAGAAAAG
CTAGGTGCTGAAGATCCCTGGTATTGTCCAAATTGTAAAGAACATCAGCAAGCTACAAAGAAATTGGATTTATGGTCCCT
CCCTCCAGTACTTGTAGTACATCTCAAACGATTTTCTTACAGTCGATACATGAGAGACAAGTTGGATACGTTAGTTGATT
TTCCTATCAATGACTTGGACATGTCAGAATTCCTAATTAATCCAAATGCAGGTCCCTGCCGCTATAATTTGATTGCTGTT
TCCAACCACTATGGAGGGATGGGAGGAGGACACTATACTGCTTTTGCAAAAAACAAAGATGATGGAAAATGGTATCATTT
TGATGACAGTAGTGTCTCCACTGCATCTGAAGACCAAATAGTGTCCAAAGCGGCATATGTACTCTTCTATCAGAGACAAG
ACACTTTCAGTGGAACTGGCTTTTTTCCTCTTGACCGAGAAACTAAAGGTGCTTCAGCTGCCACAGGCGTCCCATTAGAA
AGTGATGAAGATAGCAATGACAATGACAATGATATAGAAAATGAAAACTGTATGCACACTAAT
>homo_sapiens
ATGGCGGAAGGCGGAGCGGCGGATCTGGACACCCAGCGGTCTGACATCGCGACGCTGCTCAAAACCTCGCTCCGGAAAGG
GGACACCTGGTACCTAGTCGATAGTCGCTGGTTCAAACAGTGGAAAAAATATGTTGGCTTTGACAGTTGGGACAAATACC
AGATGGGAGATCAAAATGTGTATCCTGGACCCATTGATAACTCTGGACTTCTCAAAGATGGTGATGCCCAGTCACTTAAG
GAACACCTTATTGATGAATTGGATTACATACTGTTGCCAACTGAAGGTTGGAATAAACTTGTCAGCTGGTACACATTGAT
GGAAGGTCAAGAGCCAATAGCACGAAAGGTGGTTGAACAGGGTATGTTTGTAAAGCACTGCAAAGTAGAAGTATATCTCA
CAGAATTGAAGCTATGTGAAAATGGAAACATGAATAATGTTGTAACTCGAAGATTTAGCAAAGCTGACACAATAGATACA
ATTGAAAAGGAAATAAGAAAAATCTTCAGTATTCCAGATGAAAAGGAGACCAGATTGTGGAACAAATACATGAGTAACAC
ATTTGAACCACTGAATAAACCAGACAGCACCATTCAGGATGCTGGTTTATACCAAGGACAGGTATTAGTGATAGAACAGA
AAAATGAAGATGGAACATGGCCAAGGGGTCCTTCTACTCCTAAGTCCCCAGGTGCATCCAATTTTTCAACTTTACCAAAG
ATCTCTCCTTCATCTCTATCAAATAATTATAACAACATGAACAACAGAAATGTGAAAAACTCAAATTACTGTCTTCCATC
ATATACCGCTTATAAGAACTATGATTATTCGGAACCTGGAAGAAACAATGAACAGCCAGGCCTCTGTGGCCTAAGTAACT
TGGGAAATACGTGTTTCATGAACTCAGCTATTCAGTGTTTGAGCAACACACCTCCACTTACTGAGTATTTCCTCAATGAT
AAGTATCAAGAAGAACTGAATTTTGACAATCCCTTAGGAATGAGAGGTGAAATAGCTAAATCTTATGCCGAACTGATCAA
GCAAATGTGGTCTGGAAAGTTTAGCTACGTCACCCCAAGAGCCTTTAAGACACAGGTAGGACGTTTTGCACCTCAGTTCT
CTGGATATCAGCAGCAAGACTGTCAAGAACTGTTAGCTTTCCTATTAGATGGATTACATGAGGATTTGAATAGAATTAGG
AAAAAACCATATATACAATTAAAAGATGCAGATGGAAGGCCAGATAAGGTGGTTGCCGAAGAAGCCTGGGAAAACCATTT
AAAACGAAATGATTCTATCATAGTAGATATATTTCATGGCCTTTTCAAATCAACTTTAGTTTGTCCTGAGTGTGCTAAGA
TTTCAGTAACATTTGATCCTTTTTGTTACTTGACACTTCCATTGCCCATGAAAAAAGAACGCACCTTGGAAGTTTACTTA
GTTAGAATGGATCCACTTACCAAACCTATGCAGTACAAAGTGGTTGTCCCCAAAATTGGAAACATATTAGATCTTTGTAC
AGCATTGTCTGCTTTGTCAGGAATACCTGCAGATAAGATGATAGTTACTGATATATACAATCATAGATTTCACAGAATAT
TCGCTATGGATGAAAACCTTAGTAGTATTATGGAACGGGATGATATTTATGTGTTTGAAATTAACATCAATAGGACAGAA
GATACAGAGCACGTGATTATTCCTGTTTGCCTAAGAGAAAAATTCAGACACTCGAGTTATACCCACCATACTGGTTCTTC
ACTTTTTGGTCAGCCCTTTCTTATGGCTGTACCACGAAACAATACTGAAGACAAACTTTATAATCTCCTGCTCTTGAGAA
TGTGCCGATATGTCAAAATATCTACTGAAACTGAAGAAACTGAAGGATCCCTACACTGCTGTAAGGACCAAAATATTAAT
GGGAATGGCCCAAATGGCATACATGAAGAAGGCTCACCAAGTGAAATGGAAACAGATGAGCCAGATGATGAATCCAGCCA
GGATCAAGAACTTCCCTCAGAGAATGAAAACAGTCAGTCTGAAGATTCAGTTGGAGGAGATAATGATTCTGAAAATGGAT
TATGTACTGAGGATACTTGCAAAGGTCAACTCACGGGACACAAAAAACGATTGTTTACATTCCAGTTCAACAACTTAGGC
AATACTGATATCAACTACATCAAAGATGATACCAGGCATATAAGATTTGATGATAGGCAGCTTAGGCTAGATGAAAGATC
TTTTCTTGCTTTGGATTGGGATCCTGATTTGAAAAAAAGATATTTTGATGAAAATGCTGCTGAGGACTTTGAAAAACATG
AAAGTGTGGAGTATAAACCTCCTAAAAAACCCTTTGTGAAATTAAAAGATTGCATTGAACTTTTTACAACAAAAGAAAAG
CTAGGTGCTGAAGATCCCTGGTATTGTCCGAATTGTAAAGAACATCAGCAAGCCACAAAGAAATTGGATTTATGGTCCCT
GCCTCCAGTACTTGTAGTACATCTCAAGCGATTTTCTTACAGTCGATACATGAGAGACAAGTTGGATACCTTAGTTGATT
TTCCTATCAATGACTTGGATATGTCGGAATTCTTAATTAATCCAAATGCAGGTCCTTGCCGCTATAATCTGATTGCTGTT
TCCAACCACTATGGAGGGATGGGAGGAGGACACTATACTGCTTTTGCAAAAAATAAAGATGATGGAAAATGGTACTATTT
TGATGACAGTAGTGTCTCCACTGCATCTGAAGACCAAATTGTGTCCAAAGCAGCATATGTACTCTTCTACCAGAGACAAG
ACACTTTCAGTGGAACTGGCTTTTTTCCTCTTGACCGAGAAACTAAAGGTGCTTCAGCTGCCACTGGCATCCCATTAGAA
AGTGATGAAGATAGCAATGATAATGACAATGATATAGAAAATGAAAACTGTATGCACACTAAC
>ictidomys_tridecemlineatus
ATGGCGGAAGGCGGAGCGGCGGACCTGGACACCCAGCGTTCTGACATCGCGACGCTGCTGAAAACCTCGCTCCGGAAAGG
GGACACCTGGTACCTAGTCGATAGTCGCTGGTTCAAACAGTGGAAAAAATATGTTGGCTTTGACAGTTGGGACAAATACC
AGATGGGAGATCAAAATGTATATCCTGGACCCATTGATAACTCTGGACTTCTCAAAGATGGTGATGCCCAGTCACTTAAG
GAACATCTTATTGATGAATTGGATTACATACTGTTGCCAACTGAGGGCTGGAATAAACTTGTCAGCTGGTACACATTGAT
GGAAGGTCAGGAGCCAATAGCACGAAAGGTGGTTGAACAGGGTATGTTTGTGAAGCACTGCAAAGTGGAAGTGTACCTCA
CAGAACTGAAGCTCTGTGAAAATGGAAACATGAACAATGTTGTAACTCGAAGATTTAGCAAAGCTGACACAATAGATACA
ATTGAAAAGGAAATAAGAAAAATCTTCAATATTCCAGATGAAAAGGAGACCAGATTGTGGAACAAATACATGAGTAATAC
ATTTGAACCACTGAATAAACCAGACAGCACCATTCAGGATGCTGGCTTATACCAAGGACAGGTATTAGTGATAGAACAGA
AAAATGAAGATGGAACCTGGCCAAGAGGTCCTTCTGCTCCTAAGTCCCCAGGTGCATCCAATTTTTCAACTTTACCAAAG
ATCTCTCCTTCATCTCTATCAAATAATTATAACAACATCAACAACAGAAATGTGAAAAACTCAAATTATTGTCTCCCATC
ATATACTGCTTATAAGAACTATGATTATTCAGAACCTGGAAGAAACAATGAACAGCCGGGCCTTTGTGGCCTAAGTAACT
TGGGAAATACGTGTTTCATGAACTCAGCTATTCAGTGTTTGAGCAACACACCTCCACTTACTGAGTATTTCCTCAATGAT
AAGTATCAAGAAGAACTGAATTTTGACAATCCCTTAGGAATGAGAGGCGAAATAGCTAAATCATATGCTGAACTGATCAA
GCAAATGTGGTCTGGAAAGTTTAGCTACGTCACCCCAAGAGCATTTAAGACACAGGTAGGACGTTTTGCACCCCAGTTTT
CTGGATATCAACAGCAAGACTGTCAAGAACTATTAGCTTTCCTATTAGATGGACTACATGAAGATTTGAATAGAATTAGG
AAAAAACCGTATATACAATTGAAAGATGCTGATGGAAGGCCTGATAAAGTGGTTGCTGAAGAAGCCTGGGAAAACCATTT
AAAAAGAAACGATTCTATCATAGTAGATATATTTCATGGCCTTTTCAAATCAACTTTGGTTTGTCCTGAATGTGCTAAGA
TTTCAGTAACATTTGATCCTTTTTGTTACTTGACACTTCCATTGCCCATGAAAAAAGAACGTACTTTGGAAGTTTATTTA
GTTAGAATGGATCCACTTACCAAACCTATGCAGTATAAAGTGGTTGTCCCCAAAATTGGAAATATACTAGATCTTTGCAC
AGCATTATCTACTTTGTCAGGAGTACCGGCAGATAAGATGATAGTTACTGATATATACAATCATAGATTTCACAGAATAT
TCCCTATGGATGAAAACCTTAGTAGTATTATGGAACGGGATGATATTTATGTGTTTGAAATTAACATCAATAGGACAGAA
GATACAGAACATGTGATTATTCCTGTTTGCCTAAGAGAAAAATTCAGACACTCAAGTTATACCCACCATACTGGTTCTTC
ACTTTTTGGTCAACCTTTTCTTATGGCTGTCCCACGAAACAATACTGAAGATAAACTCTATAATCTTCTCCTTTTGAGAA
TGTGCCGATATGTCAAAATATCTACTGAAACTGAAGAAACTGAAGGATCCCTGCATTGCTGTAAAGACCAAAATATTAAT
GGGAATGGCCCAAATGGCATACATGAAGAAGGTTCACCAAGTGAAATGGAAACAGATGAACCAGATGATGAATCCAGCCA
GGATCAAGAACTTCCCTCAGAGAATGAAAATAGTCAGTCAGAAGATTCAGTTGGAGGAGATAATGATTCTGAAAATGGAT
TATGTACTGAGGAAACTTGCAAAGGTCAACTCACGGGACACAAAAAACGATTGTTTACATTCCAGTTCAACAACTTAGGC
AATACTGATATCAACTACATCAAAGACGATACAAGGCATATAAGATTTGATGATAGGCAGCTTAGGCTAGATGAAAGATC
TTTTCTTGCTTTGGATTGGGATCCTGAATTGAAAAAAAGATATTTTGATGAAAATGCTGCCGAGGATTTTGAAAAACATG
AAAGCGTGGATTATAAACCTCCTAAAAAACCCTTTGTGAAATTAAAAGACTGCATTGAACTTTTCACAACAAAAGAAAAG
CTAGGTGCTGAAGATCCCTGGTATTGTCCAAATTGTAAAGAACATCAGCAAGCCACAAAGAAATTGGATTTATGGTCCCT
TCCTCCAGTACTTGTGGTACATCTCAAGCGATTTTCATACAGTCGATACATGAGAGATAAATTGGATACTTTAGTTGATT
TTCCTATCAATGACTTGGATATGTCGGAATTCTTAATTAATCCAAATGCAGGTCCTTGCCGATATAATTTGATTGCTGTT
TCCAACCATTATGGAGGGATGGGAGGTGGACACTATACTGCTTTTGCAAAAAATAAAGATGATGGAAAATGGTACTATTT
TGATGACAGTAGTGTCTCCACTGCATCTGAAGACCAAATTGTGTCCAAGGCAGCATATGTACTCTTCTACCAGAGACAAG
ACACTTTCAGTGGAACTGGCTTTTTTCCTCTTGACCGAGAAACTAAAGGTGCTTCAGCTGCCACAGGCATCCCATTAGAA
AGTGATGAAGATAGCAATGATAATGACAATGATATAGAAAATGAAAACTGTATGCACACTAAT
>nannospalax_galili
ATGGCGGAAGGCGGAGCGGCGGACCTGGACACCCAGCGTTCTGACATCGCGACGCTGCTCAAAACCTCGCTCCGCAAAGG
GGACACTTGGTATCTAGTAGATAGTCGGTGGTTCAAACAGTGGAAAAAATATGTTGGCTTTGACAGTTGGGACAAATATC
AGATGGGAGATCAAAATGTATATCCTGGACCAATAGATAACTCTGGACTTCTGAAAGATGGTGATGCCCAGTCACTTAAG
GAGCATCTGATCGATGAATTGGATTACATATTGTTGCCAACTGAAGGCTGGAATAAACTTGTCAGCTGGTATACATTAAT
GGAAGGTCAAGAACCAATAGCAAGAAAGGTGGTGGAACAGGGTATGTTTGTAAAGCACTGCAAAGTAGAAGTATATCTCA
CAGAATTGAAGCTCTGTGAGAATGGAAACATGAACAGTGTGGTAACTCGGAGATTTAGCAAAGCTGACACAATAGATACG
ATTGAAAAGGAAATAAGAAAAATCTTCAATATTCCAGATGAAAAGGAGACCAGGTTGTGGAACAAATATATGAGTAATAC
ATTTGAACCACTGAATAAACCGGACAGCACCATTCAGGATGCTGGCTTATACCAAGGACAGGTGTTAGTGATAGAACAAA
AAAATGAAGATGGAACGTGGCCAAGGGGTCCTTCTACTCCTAAGTCCCCAGGTGCATCCAATTTTTCAACTTTACCAAAG
ATCTCTCCATCT---CTATCAAATAATTATAACAACATCAACAACAGAAATGTGAAAAACTCAAATTATTGTCTCCCATC
ATACACTGCATATAAGAACTATGATTACTCAGAACCTGGAAGAAACAATGAACAGCCAGGCCTCTGTGGCTTAAGTAACT
TGGGAAATACGTGTTTCATGAACTCAGCTATTCAGTGTTTGAGCAACACACCTCCACTTACTGAATATTTCCTCAATGAT
AAGTACCAAGAAGAACTGAATTTTGACAATCCCTTAGGAATGAGAGGTGAAATAGCTAAGTCATATGCTGAACTCATCAA
ACAAATGTGGTCTGGAAAGTTTAGCTACGTCACCCCAAGAGCCTTTAAGACACAAGTAGGACGCTTTGCACCTCAGTTCT
CTGGATATCAACAGCAGGACTGTCAAGAACTGTTAGCTTTCCTCTTAGATGGACTTCATGAGGATTTGAACAGAATTAGG
AAAAAACCATACATACAACTAAAAGATGCTGATGGAAGGCCAGACAAGGTGGTCGCTGAAGAAGCCTGGGAAAACCATTT
AAAAAGAAATGATTCTATCATAGTAGATATATTTCATGGCCTTTTCAAATCAACGTTAGTGTGTCCTGAGTGTGCTAAGA
TTTCAGTAACGTTTGATCCTTTTTGTTACTTGACACTTCCATTGCCCATGAAAAAAGAACGTAGCTTGGAAGTTTATTTA
GTTAGGATGGATCCACTTACTAAACCTATGCAGTACAAAGTTATTGTGCCCAAAATTGGAAATATACTAGATCTTTGTAC
AGCACTGTCTGCTCTGTCAGGAGTGCCTGCAGATAAGATGATAGTTACTGATATATACAATCATAGATTTCACAGAATAT
TTGCCATGGATGAAAACCTTAGTAGTATTATGGAGCGGGATGATATTTATGTGTTTGAAATTAATATCAACAGGACAGAA
GACACAGAACATGTGGTGATTCCTGTTTGCCTAAGAGAAAAGTTCAGGCATTCAGGTTATACCCACCATACTGGCTCTTC
ACTTTTTGGTCAGCCTTTTCTTATGGCTGTTCCACGAAACAATACTGAAGATAAACTCTATAATCTCCTACTTTTGAGAA
TGTGCCGATATGTCAAGATATCTACTGAAACTGAAGAAACAGAAGGATCCCTACATTGCTGTAAAGACCAAAATATTAAT
GGGAATGGCCCGAATGGCATACATGAGGAAGGCTCACCAAGTGAAATGGAAACAGATGAACCAGATGATGAATCCAGCCA
GGATCAAGAACTTCCCTCAGAAAATGAAAATAGTCAGTCTGAAGATTCAGTTGGAGGAGATAATGATTCTGAAAATGGAT
TGTGTACTGAAGAAACTTGCAAGGGTCAACTCACGGGACACAAAAAGCGATTGTTTACATTCCAGTTCAACAACTTAGGC
AATACTGATATCAATTACATCAAAGATGATACCAGGCATATAAGATTTGATGATAGACAGCTTAGGCTGGATGAAAGATC
TTTCCTCGCTCTGGACTGGGATCCTGATTTGAAAAAGAGATACTTTGATGAAAACGCTGCTGAAGATTTTGAAAAACATG
AAAGTGTGGAATATAAACCTCCAAAAAAACCCTTTGTGAAGTTAAAAGATTGCATTGAACTTTTTACCACAAAAGAGAAA
CTAGGTGCTGAAGATCCCTGGTATTGTCCAAATTGTAAAGAACATCAGCAAGCCACAAAAAAATTAGATTTATGGTCCCT
GCCTCCAGTACTTGTGGTACATCTCAAGCGATTTTCTTATAGTCGATATATGAGAGACAAGTTAGATACTTTAGTTGATT
TTCCTATCAATGACTTGGATATGTCAGAATTCCTAATTAATCCAAATGCAGGCCCTTGCCGCTATAATTTGATTGCTGTT
TCCAACCACTACGGAGGGATGGGAGGAGGACACTATACTGCCTTTGCAAAAAATAAAGATGATGGGAAATGGTACTATTT
TGATGACAGTAGTGTCTCCACTGCATCCGAAGACCAAATTGTGTCAAAAGCAGCGTATGTACTCTTCTACCAGAGACAAG
ACACTTTCAGTGGAACTGGCTTTTTCCCTCTTGACCGAGAAACTAAAGGTGCTTCAGCTGCCACAGGCACACCCCTAGAA
AGTGACGAAGATAGCAATGATAATGACAATGACATAGAAAACGAAAACTGTATGCATACTAAT
>mus_musculus
ATGGCGGAAGGCGGAGCGGCGGACCTGGACACCCAGCGTTCTGACATCGCGACGCTGCTCAAAACCTCGCTCCGGAAAGG
GGACACCTGGTATCTAGTAGATAGTCGGTGGTTCAAACAGTGGAAAAAATATGTTGGCTTTGACAGCTGGGACAAATACC
AGATGGGAGATCAAAATGTCTATCCTGGACCCATCGATAACTCTGGACTTCTCAAAGATGGCGACGCGCAGTCACTTAAG
GAGCACCTTATTGATGAGTTGGATTACATACTCTTGCCAACTGAGGGCTGGAATAAACTTGTCAGCTGGTACACACTGAT
GGAGGGCCAGGAGCCAATAGCAAGAAAGGTGGTAGAACAGGGTATGTTTGTAAAGCACTGCAAAGTAGAAGTCTACCTCA
CAGAACTGAAGCTCTGTGAGAACGGGAACATGAACAATGTTGTAACTCGGAGGTTTAGCAAAGCTGACACAATAGATACG
ATTGAGAAGGAAATAAGAAAAATCTTCAATATTCCAGATGAGAAGGAGGCCAGACTGTGGAACAAGTATATGAGCAACAC
ATTTGAACCACTGAATAAGCCAGACAGCACCATCCAGGATGCCGGCCTATACCAAGGACAGGTGTTAGTGATAGAGCAAA
AAAATGAAGATGGAACGTGGCCCAGGGGTCCCTCTACTCCTAAGTCCCCAGGTGCATCCAATTTTTCAACTTTACCAAAG
ATCTCTCCTTCATCTCTATCAAATAATTATAACAACATCAACAACAGAAATGTGAAAAACTCAAATTATTGTCTCCCGTC
ATATACTGCTTATAAGAACTATGATTATTCAGAACCTGGAAGAAACAATGAACAGCCAGGCCTGTGTGGCTTAAGTAACT
TGGGAAATACGTGTTTCATGAACTCAGCCATTCAGTGTTTGAGCAACACACCTCCACTTACTGAATATTTCCTCAATGAT
AAGTACCAAGAAGAGCTGAATTTTGACAATCCCTTAGGAATGAGAGGTGAAATAGCTAAATCATACGCTGAACTCATCAA
GCAGATGTGGTCTGGAAAGTTTAGCTACGTCACTCCAAGAGCATTCAAGACACAGGTAGGGCGCTTCGCACCTCAGTTCT
CTGGATATCAACAGCAGGACTGCCAAGAACTACTGGCTTTCCTGTTGGATGGACTGCACGAGGACCTGAATAGAATTAGG
AAAAAACCCTATATCCAGTTAAAAGATGCTGATGGCAGGCCAGACAAGGTGGTTGCTGAAGAAGCCTGGGAGAACCATTT
AAAGCGAAATGATTCCATCATAGTAGACATATTCCATGGCCTTTTCAAGTCTACGTTAGTGTGTCCTGAGTGTGCTAAGA
TCTCGGTGACCTTTGACCCTTTCTGTTACTTGACTCTTCCATTGCCTATGAAAAAAGAACGTAGCTTGGAAGTTTATTTA
GTTAGAATGGATCCACTTGCTAAACCTATGCAATACAAAGTTATTGTGCCCAAAATTGGAAATATACTAGATCTTTGTAC
AGCGCTGTCTGCTTTGTCGGGAGTACCTGCAGATAAGATGATAGTCACTGACATATACAATCATAGATTTCACAGGATAT
TTGCCGTGGATGAAAACCTGAGTAGTATTATGGAGCGGGATGATATTTACGTGTTTGAAATTAACATCAACAGGGCAGAA
GACACAGAGCATGTAGTTATCCCTGTCTGCCTAAGAGAAAAATTCAGACACTCAAGTTACACTCACCACACTGGCTCTTC
ACTGTTCGGCCAGCCTTTTCTTATGGCTATACCACGAAACAATACTGAAGATAAACTCTATAATCTTCTACTCTTGAGAA
TGTGCCGGTATGTCAAAATGTCTACTGAAACTGAGGAAACAGATGGACACCTACGTTGCTGTGAGGACCAGAATATTAAT
GGGAATGGGCCAAATGGCCTACATGAAGAGGGTTCACCAAGTGAGATGGAAACCGACGAGCCAGATGACGAGTCCAGCCA
GGATCAAGAGCTTCCCTCAGAGAACGAGAACAGTCAGTCTGAAGATTCAGTCGGAGGAGATAACGATTCTGAAAATGGAT
TGTGCACTGAAGAAACATGCAAAGGTCAACTTACGGGACACAAAAAGCGCTTGTTTACATTCCAGTTCAACAACTTAGGC
AACAATGACATCAACTACATCAAAGACGACACCAGTCACATCCGATTCGATGACAGGCAGCTTCGGCTGGACGAAAGATC
TTTTCTCGCTTTGGACTGGGACCCTGACTTGAAGAAGAGATACTTTGATGAGAATGCTGCAGAGGATTTTGAAAAACATG
AAAGTGTGGAATACAAACCTCCAAAAAGGCCCTTTGTGAAGTTAAAAGACTGCATTGAGCTCTTCACCACCAAGGAGAAG
CTGGGTGCTGAGGACCCCTGGTATTGTCCAAATTGTAAAGAGCATCAGCAAGCCACAAAGAAATTAGATCTGTGGTCCCT
GCCTCCAGTTCTTGTGGTGCATCTCAAGAGATTCTCCTATAGTCGCTACATGAGAGACAAGCTAGATACATTAGTCGATT
TTCCCATCAGTGACTTGGATATGTCAGAATTCCTAATTAACCCAAATGCAGGTCCTTGCCGCTATAATTTGATTGCTGTT
TCCAACCACTATGGAGGGATGGGAGGAGGACATTATACTGCTTTTGCAAAAAACAAAGATGATGGGAAGTGGTACTATTT
CGATGACAGTAGCGTCTCCACTGCATCTGAAGACCAAATCGTGTCCAAGGCAGCGTACGTGCTCTTCTACCAGAGACAGG
ACACTTTCAGTGGGACTGGCTTCTTCCCTCTTGACCGAGAAACTAAAGGTGCTTCAGCTGCCACAGGTATCCCCCTGGAA
AGTGACGAAGACAGCAATGATAATGACAATGACCTAGAAAATGAAAACTGTATGCACACTAAT
>rattus_norvegicus
ATGGCGGAAGGCGGAGCGGCGGACCTGGACACCCAGCGTTCTGACATCGCGACGCTGCTCAAAACCTCGCTCCGGAAAGG
GGACACCTGGTATCTAGTAGATAGTCGGTGGTTCAAACAGTGGAAAAAATATGTTGGCTTTGACAGTTGGGACAAATACC
AGATGGGAGATCAAAATGTCTATCCTGGACCCATCGATAACTCTGGACTTCTCAAAGATGGCGATGCTCAGTCACTTAAG
GAACACCTTATCGACGAGTTGGATTACATACTGTTGCCGACTGAGGGCTGGAATAAACTTGTCAGCTGGTACACACTGAT
GGAAGGCCAAGAGCCAATAGCAAGAAAGGTGGTAGAACAGGGCATGTTTGTAAAGCACTGCAAAGTGGAAGTCTACCTCA
CAGAACTGAAGCTCTGCGAGAATGGGAACATGAACAATGTTGTAACTCGGAGATTTAGCAAAGCTGACACAATAGACACA
ATTGAAAAGGAAATAAGAAAGATCTTCAATATTCCAGATGAAAAGGAGGCCAGACTGTGGAACAAGTATATGAGTAACAC
ATTTGAGCCACTGAATAAGCCAGACAGCACCATCCAGGATGCCGGCCTATACCAAGGACAGGTGTTAGTGATAGAACAAA
AAAATGAAGACGGAACGTGGCCCAGGGGTCCCTCTGCTCCT---------------------------------------
------------------------------------------------AATGTGAAAAACTCCAATTATTGTCTCCCGTC
ATATACTGCTTACAAGAACTATGATTATTCGGAACCTGGAAGAAACAATGAACAGCCAGGCCTGTGTGGCCTAAGTAACT
TGGGAAACACATGTTTCATGAACTCAGCCATTCAGTGTTTGAGCAACACACCTCCACTTACTGAATATTTCCTCAATGAT
AAGTACCAAGAAGAGCTGAATTTTGACAATCCCTTAGGAATGAGAGGTGAAATAGCTAAATCATATGCTGAACTCATCAA
GCAGATGTGGTCTGGAAAGTTTAGCTATGTCACTCCAAGAGCATTTAAGACACAAGTAGGACGTTTTGCACCTCAGTTCT
CTGGATATCAACAGCAAGACTGCCAAGAACTACTAGCTTTCCTATTAGATGGATTACATGAGGATTTGAATAGAATTAGG
AAAAAACCATATATCCAGTTAAAAGATGCTGATGGGAGGCCAGACAAGGTGGTTGCTGAAGAAGCCTGGGAAAACCATTT
AAAAAGAAATGATTCTATCATAGTAGATATATTTCATGGCCTTTTCAAGTCTACGTTAGTGTGTCCTGAGTGTGCTAAGA
TCTCAGTGACCTTCGACCCTTTCTGTTACTTGACACTTCCATTGCCTATGAAAAAGGAACGTAGCTTAGAAGTTTATTTA
GTTAGAATGGATCCACTTGCTAAACCTATGCAATACAAAGTCATTGTGCCCAAAATTGGAAATATACTAGACCTTTGTAC
AGCACTGTCTGCTTTGTCGGGAGTACCTGCAGATAAGATGATAGTCACTGACATATATAATCATAGATTTCACAGGATAT
TTGCAATGGATGAGAACCTGAGTAGTATTATGGAGCGGGATGATATTTATGTGTTTGAAATTAACATCAACAGGACAGAA
GACACAGAACATGTGGTTATTCCTGTTTGCCTAAGAGAAAAGTTCAGACACTCAAGTTACACTCACCACACTGGCTCTTC
ACTGTTCGGCCAGCCTTTTCTTATGGCCGTGCCACGGAACAATACTGAAGATAAACTCTACAATCTCCTGCTCTTGAGAA
TGTGCCGGTATGTCAAGATGTCTACTGAAACTGAGGAAACTGATGGACCCCTGCGTTGCTGTGAGGACCAGAATATTAAT
GGGAATGGTCCAAATGGCATACATGAAGAAGGCTCACCAAGTGAGATGGAGACAGATGAACCAGATGATGAGTCCAGCCA
GGATCAAGAGCTTCCCTCAGAAAATGAGAACAGTCAGTCTGAAGATTCAGTCGGAGGAGATAACGATTCTGAAAATGGAT
TGTGTACTGAAGAAACATGCAAAGGTCAACTGACGGGACACAAAAAGCGATTGTTTACATTCCAGTTCAACAACTTAGGC
AACACTGATATCAACTATATCAAAGACGACACCAGGCATATAAGATTTGATGATAGGCAGCTTCGGCTAGATGAAAGATC
TTTTCTCGCCTTGGACTGGGACCCTGACTTGAAGAAGAGATATTTTGATGAGAATGCTGCAGAGGATTTTGAAAAACATG
AAAGCGTGGAATATAAACCTCCAAAAAGACCCTTTGTGAAGTTAAAAGACTGCATTGAACTTTTCACAACAAAAGAGAAG
CTAGGTGCTGAAGACCCCTGGTATTGTCCAAATTGTAAAGAGCATCAGCAAGCCACCAAGAAATTAGATCTGTGGTCCCT
GCCTCCCGTTCTTGTGGTGCATCTCAAGAGATTCTCCTATAGTCGCTACATGAGAGACAAGCTAGATACATTAGTCGATT
TTCCCATCAGTGACTTGGATATGTCGGAATTCCTAATTAACCCAAATGCAGGCCCTTGCCGCTATAATTTGATTGCTGTT
TCCAATCACTATGGAGGGATGGGAGGAGGACATTATACTGCTTTTGCAAAGAACAAAGATGATGGAAAGTGGTACTATTT
TGATGACAGTAGCGTCTCCACTGCATCTGAAGACCAAATTGTGTCCAAAGCAGCATACGTGCTCTTCTACCAGAGACAGG
ACACTTTCAGTGGAACTGGCTTCTTCCCTCTCGACCGAGAAACTAAAGGTGCTTCAGCTGCCACAGGTGTCCCCCTGGAA
AGTGACGAAGACAGCAATGATAATGACAATGATCTAGAAAATGAAAACTGTATGCACACTAAT
>dipodomys_ordii
ATGGCGGAAGGCGGAGCGGCGGATCTGGACACTCAGCGTTCTGATATCGCGACGCTGCTCAAGACCTCGCTGCGGAAAGG
GGACACTTGGTATCTGGTAGATAGTCGTTGGTTTAAACAGTGGAAAAAATATGTTGGCTTTGACAGTTGGGACAAATACC
AGATGGGAGAGCAAAATGTATATCCTGGACCCATTGATAACTCTGGACTTCTCAAAGATGGTGATGCCCAGTCACTTAAA
GAGCATCTTATTGATGAATTGGATTACATACTATTGCCAACCGAGGGCTGGAATAAACTTGTCAGCTGGTATACATTAAT
GGAAGGTCAGGAGCCAATAGCAAGAAAGGTGGTTGAACAGGGTATGTTTGTGAAACATTGCAAAGTAGAAGTATACCTCA
CAGAATTGAAGCTGTGTGAAAATGGAAATATGAACAATGTTGTAACTCGAAGATTTAGCAAAGCTGACACCATAGATACA
ATTGAAAAGGAAATAAGAAAAATCTTCAATATTCCAGATGAAAAGGAGACTAGATTGTGGAACAAATACATGAGTAATAC
ATTTGAACCACTGAATAAACCAGACAGCACCATTCAAGATGCTGGCCTATACCAAGGACAGGTGTTAGTGATAGAACAAA
AAAATGAAGATGGAACGTGGCCCAGGGGTCCTTCTACTCCTAAGTCCCCAGGTGCATCCAATTTTTCAACTTTACCAAAG
ATCTCTCCTTCATCTCTATCAAATAATTATAACAACATCAACAACAGAAATGTGAAAAACTCAAATTATTGTCTCCCATC
ATATACTGCTTATAAGAATTATGATTATTCAGAACCTGGAAGAAACAATGAACAGCCAGGCCTTTGTGGCCTAAGTAACT
TGGGAAATACGTGTTTCATGAATTCAGCTATTCAGTGTTTGAGCAACACACCTCCACTTACTGAATATTTCCTCAATGAT
AAGTATCAAGAAGAACTGAATTTTGACAATCCCTTAGGAATGAGAGGTGAAATAGCTAAATCATATGCTGAACTGATCAA
GCAAATGTGGTCTGGAAAGTTTAGCTACGTCACTCCAAGAGCATTTAAGACACAAGTAGGACGTTTTGCACCTCAGTTCT
CTGGATATCAGCAGCAAGACTGTCAAGAACTATTAGCTTTCCTATTGGACGGACTACATGAAGATTTAAATAGAATTAGG
AAAAAACCATATATCCAGTTAAAAGATGCTGATGGAAGGCCAGATAAGGTGGTTGCTGAAGAAGCCTGGGAAAACCATTT
AAAAAGAAATGATTCTATCATTGTGGACATATTTCATGGCCTTTTTAAGTCAACTTTAGTTTGTCCAGAATGTGCGAAGA
TTTCAGTAACATTTGATCCTTTTTGTTATTTGACGCTTCCATTGCCCATGAAAAAAGAACGGACCTTGGAAGTGTATTTA
GTGAGAATGGACCCCCTTGCTAAACCTATGCAGTACAAAGTGGTTGTCCCTAAAATTGGAAATATACTAGATCTTTGTAC
GGCATTATCTGTTTTGTCAGGAGTACCATCAGATAAGATGATAGTTACTGATATATACAATCATAGATTTCACAGGATAT
TTGCGATGGATGAAAATCTTAGTAGTATTATGGAACGGGATGATATTTATGTCTTTGAAATTAACATCAATAGGACAGAA
GATACTGAACATGTGGTTATTCCTGTTTGCCTAAGAGAAAAATTCAGACACTCAAGTTATACCCATCATACTGGTTCTTC
ACTTTTTGGCCAACCTTTTCTTATGGCTGTACCACGAAACAATACTGAAGATAAACTTTATAATCTCCTGCTTTTGAGAA
TGTGCCGGTATGTCAAAATATCTACTGAAACTGAAGAAACTGAAGGATCCCTGCATTGCTGTAAGGACCAAAATATTAAT
GGAAATGGCCCAAATGGCATACATGAAGAAGGCTCACCAAGTGAAATGGAAACAGATGAACCAGATGATGAATCCAGCCA
AGATCAAGAACTTCCCTCAGAGAATGAAAACAGTCAGTCTGAAGACTCAGTAGGAGGAGATAATGATTCTGAAAATGGAT
TGTGTACTGAAGATACTTGCAAAGGTCAATTCACGGGACACAAAAAGCGATTGTTTACATTCCAGTTCAACAACTTAGGC
AATACTGATATCAGTTACATCAAAGATGATACCAGGCATATAAGATTTGATGATAGGCAGCTTAGGCTAGATGAAAGATC
TTTTCTTGCCTTGGATTGGGATCCTGATTTGAAAAAAAGATACTTTGATGAAAATGCCGCTGAGGATTTTGAAAAACATG
AAAGTGTGGAATATAAACCTCCTAAAAAGCCTTTTGTGAAGTTAAAAGATTGCATTGAGCTTTTTACAACAAAAGAAAAG
CTAGGTGCTGAAGATCCCTGGTATTGTCCAAATTGTAAAGAACATCAGCAAGCCACAAAAAAATTGGATTTATGGTCACT
GCCTCCAGTGCTTGTGGTACATCTCAAGCGATTTTCTTATAGTCGATACATGAGAGACAAATTAGATACTTTAGTTGATT
TTCCTGTCAATGATTTGGATATGTCAGAATTCCTCATTAATCCAAATGCAGGTCCCTGCCGCTATAATTTAATTGCTGTT
TCTAACCACTATGGAGGGATGGGAGGAGGACATTATACTGCTTTTGCAAAAAATAAAGATGATGGAAAATGGTACTATTT
TGATGACAGTAGTGTCTCCACTGCATCTGTAGACCAAATTGTGTCCAAAGCAGCGTACGTTCTCTTCTACCAGAGACAAG
ACACTTTCAGTGGAACTGGCTTTTTTCCTCTTGACCGAGAACCTAAAGGTGCTTCAGCTGCCACAGGCATCCCCTTAGAA
AGTGATGAAGATAGCAATGATAATGACAATGATATAGAAAATGAAAACTGTATGCACACTAAT
>psammomys_obesus
--------------------------------------------------------------------------------
----------TATCTAGTAGATAGTCGCTGGTTCAAACAGTGGAAAAAATATGTTGGCTTTGACAGTTGGGACAAATACC
AGATGGGAGATCAAAATGTCTATCCTGGACCCATCGATAACTCTGGACTTCTCAAAGATGGTGATGCCCGGTCCCTTAAG
GAGCATCTTATTGATGAGCTGGATTACATACTGTTGCCAACTGAAGGCTGGAATAAACTTGTCAGCTGGTACACGCTGAT
GGAAGGGCAAGAACCAATAGCAAGAAAGGTGGTAGAACAGGGTATGTTTGTAAAGCACTGCAAAGTAGAAGTATATCTCA
CAGAGTTGAAGCTCTGTGAGAATGGAAACATGAACAATGTTGTCACCCGGAGATTTAGCAAAGCTGACACAATAGATACG
ATTGAGAAGGAAATAAGAAAAATCTTCAATATTCCAGATGAGAAGGAGGCCAGACTGTGGAACAAGTATATGAGTAACAC
GTTTGAGCCGCTGAATAAGCCGGACAGCACTATCCAGGATGCTGGCTTGTACCAAGGACAGGTGTTAGTGATAGAACAAA
AAAATGAAGATGGAACGTGGCCAAGGGGTCCCTCTACTCCTAAGTCCCCAGGTGCATCCAATTTTTCAACTTTACCAAAG
ATCTCTCCTTCATCTCTATCAAATAATTATAACAACATCAACAACAGAAATGTGAAAAACTCAAATTATTGTCTCCCATC
ATATACTGCATATAAGAACTATGATTATTCAGAACCTGGAAGAAACAATGAACAGCCAGGCCTCTGTGGCTTGAGTAACT
TGGGAAATACGTGTTTCATGAACTCAGCTATCCAGTGTTTGAGCAACACACCTCCACTTACTGAATATTTCCTCAATGAT
AAGTACCAAGAAGAACTGAATTTTGACAATCCCCTAGGAATGAGAGGTGAAATATCTAAAGCATATGTTGAGCTGATCAA
GCAGATGTGGTCTGGAAAGTTTAGCTACGTCACTCCAAGAGCATTTAAGACACAAGTAGGACGTTTTGCACCTCAATTCT
CTGGATATCAACAGCAAGACTGCCAGGAACTACTAGCTTTCCTATTAGATGGATTACACGAAGATTTGAATAGAATTAGG
AAAAAACCATATATACAGTTAAAAGATGCTGATGGGAGGCCGGATAAGGTGGTTGCTGAAGAAGCCTGGGAAAACCATTT
AAAAAGAAATGATTCTATCATAGTAGATATATTTCATGGCCTTTTCAAATCTACTTTAGTGTGTCCTGAGTGTGCTAAGA
TCTCAGTAACCTTTGATCCTTTTTGCTACTTGACACTTCCATTACCTATGAAAAAAGAACGTAGCTTGGAAGTTTATTTA
GTTAGAATGGATCCACTTACTAAACCTATACAATACAAAGTTATTGTGCCCAAAATTGGAAATATACTAGATCTTTGTAC
AGCGTTGTCTGCTTTGTCGGGAGTTCCTGCAGATAAGATGATAGTCACTGACATATACAATCATAGATTTCACAGGATCT
TTGCCGTGGATGAGAACCTCAGCAGCATTATGGAGCGGGATGACATTTACGTGTTTGAGATTAACATCAACAGGACAGAA
GACACAGAACATGTGGTTATTCCTGTTTGCCTACAAGAAAAATTCAGACACTCAAGTTATACTCATCATACTGGCTCTTC
ACTGTTTGGCCAGCCTTTCCTTATGGCTGTACCACGAAACAATACTGAAGATAAGCTCTATAATCTCCTACTCTTGAGAA
TGTGTCGGTATGTCAAGATGTCTACTGAAACTGAGGAAACTGACGGACCCCTGCGCTGCTGTGAGGACCAGAATATTAAT
GGCAATGGTCCAAACGGCATACATGAAGAAGGCTCACCAAGTGAAATGGAAACAGATGAACCAGATGATGAGTCCAGCCA
GGATCAAGAACTTCCCTCAGAGAATGAAAATAGTCAGTCTGAAGATTCCGTTGGAGGAGATAATGATTCTGAAAATGGAT
TGTGTACTGAAGAAACTTGCAAAGGTCAACTTACGGGACACAAAAAGCGATTGTTTACATTCCAGTTCAACAATTTGGGC
AACACTGACATCAACTACATCAAAGACGACACCAGGCATATAAGATTTGATGATAGACAGCTCCGGCTAGATGAAAGATC
TTTTCTCGCTTTGGACTGGGATCCTGACTTGAAAAAGAGATATTTTGATGAGAATGCTGCTGAGGAATTTGAAAAACATG
AAAGTGTGGAATATAAACCTCCAAAGAAGCCCTTTGTGAAATTAAAAGACTGCATTGAGCTTTTTACAACAAAAGAGAAA
CTAGGTGCTGAAGATCCCTGGTATTGTCCAAATTGTAAAGAACATCAGCAAGCCACAAAGAAATTAGATTTATGGTCCCT
GCCTCCAGTACTTGTGGTACATCTCAAGCGATTTTCTTATAGTCGATACATGAGAGACAAGTTAGACACTTTAGTTGATT
TTCCAATCAATGATTTGGATATGTCAGAGTTCCTAATTAATCCAAATGCAGGCCCTTGCCGCTATAATCTGATTGCTGTT
TCCAACCACTATGGAGGGATGGGAGGAGGACATTATACTGCTTTTGCAAAAAATAAAGATGATGGAAAATGGTACTATTT
TGATGACAGTAGTGTCTCCACTGCCTCTGAAGACCAAATTGTGTCCAAAGCAGCGTACGTGCTCTTCTACCAGAGGCAGG
GCACTTTCAGTGGGACC---------------------------GAAGGTGCTTCAGCTGCCGCAGGGGTCCCCCTGGAA
AGCGATGAAGACAGCAATGACAATGACAATGACGTAGAAAATGAAAACTGTATGCACACCAAT
>chinchilla_lanigera
------------------------------TACAAACTAAGTGACATTACAATTATTCTCATTAATCCTTTGAAG-----
----------TATTTGGTAGATAGTCGCTGGTTCAAACAGTGGAAAAAATATGTTGGCTTTGACAGCTGGGACAAATACC
AGATGGGAGATCAGAATGTGTATCCTGGGCCCATTGATAACTCTGGACTTCTCAAAGATGGTGATGCCCAGTCACTTAAG
GAGCATCTTATTGATGAGTTGGATTACATACTGTTGCCAACCGAGGGCTGGAATAAACTTGTGAGCTGGTACACATTGAT
GGAAGGTCAGGAACCAATAGCACGAAAGGTGGTTGAACAGGGTATGTTTGTAAAACACTGCAAAGTAGAAGTCTATCTCA
CAGAATTGAAGCTCTGTGAAAATGGAAACATGAACAATGTTGTAACTCGAAGATTTAGCAAAGCTGACACAATAGATACA
ATTGAAAAGGAAATAAGAAAGATCTTCAATATTCCTGATGAGAAGGAGACCAGATTGTGGAATAAATACATGAGTAATAC
ATTTGAACCACTGAATAAACCAGACAGCACCATTCAGGATGCTGGCTTATACCAAGGACAGGTGTTAGTGATAGAACAGA
AAAATGAAGATGGAACGTGGCCCAGGGGTCCTTCTGCTCCGAAGTCCCCAGGTGCATCCAATTTTTCAGCTTTACCAAAG
ATCTCTCCTTCATCTCTATCAAATAATTATAACAACATCAACAACAGAAATGTGAAAAACTCAAATTATTGTCTCCCATC
ATATACTGCTTATAAGAACTATGATTATTCAGAACCTGGAAGAAACAATGAACAGCCAGGCCTTTGTGGCCTAAGTAACT
TGGGAAATACGTGTTTCATGAACTCAGCTATTCAGTGTTTGAGCAATACACCTCCACTTACTGAGTATTTCCTCAATGAT
AAGTATCAAGAAGAACTGAATTTTGACAATCCCTTAGGAATGCGAGGTGAAATAGCTAAATCATATGCTGAACTGATCAA
GCAAATGTGGTCTGGGAAGTTCAGCTACGTCACCCCGAGAGCATTTAAGACGCAGGTAGGACGTTTTGCACCTCAGTTCT
CTGGCTACCAACAGCAAGACTGTCAAGAACTACTAGCTTTCCTATTAGATGGGCTACATGAGGATTTGAATAGGATTAGG
AAAAAACCGTATATACAGTTAAAAGATGCGGATGGAAGACCAGACAAGGTGGTTGCTGAAGAAGCCTGGGAAAACCATCT
AAAAAGGAATGATTCTATCATAGTAGATATATTTCATGGCCTTTTTAAGTCAACGTTAGTTTGTCCTGAGTGTGCAAAGA
TCTCAGTAACATTTGATCCTTTTTGTTACTTGACACTTCCTTTGCCCATGAAGAAAGAACGTACCTTGGAAGTTTATTTA
GTTAGAATGGATCCACTTACTAAACCTATGCAGTACAAAGTGGTTGTCCCCAAAATTGGAAATATACTAGATCTTTGTAC
AGCATTGTCTGGTTTATCAGGAGTACCTGCAGATAAGATGATAGTTACTGATATATACAATCATAGATTTCACAGAATAT
TCGGTGTGGATGAAAACCTTAGTAGTATTATGGAACGAGATGATATTTATGTGTTTGAAATTAATATCAATAGGACAGAA
GATACAGAGCATGTGATTATTCCTGTTTGCTTAAGAGAAAAATTTAGACACTCAAGTTACACCCACCATACTGGGTCTTC
ACTTTTTGGGCAACCTTTTCTCATGGCTGTGCCACGAAACAATACAGAAGATAAACTTTACAATCTCCTCCTTTTGAGAA
TGTGCCGATACGTCAAAATATCTACTGAAACTGAGGAAACTGAAGGATCCCTACACTGCTGTAAGGACCAAAATATTAAT
GGAAATGGCCCAAATGGCATCCATGAAGAAGGCTCACCAAGTGAAATGGAAACGGACGAACCAGACGATGAATCCAGCCA
GGATCAAGAACTTCCCTCGGAAAATGAGAACAGCCAGTCTGAAGATTCGGTTGGGGGAGATAATGATTCTGAGAATGGAT
TGTGCACGGAGGAAACTTGTAAAGGTCAACTCACGGGACACAAGAAACGACTGTTTACATTCCAGTTCAACAATTTAGGC
AGTACTGACATCAACTACATCAAAGATGATGTCAGGCATATAAGATTTGATGACAGGCAGCTTAGGCTAGATGAAAGATC
TTTTCTTGCTTTGGATTGGGATCCTGAGTTGAAAAAAAGATACTTTGATGAAAATGCTGCTGAAGATTTTGAAAAACATG
AAAGTGTGGAATATAAACCTCCTAAAAAACCTTTTGTGAAATTAAAAGATTGCATCGAACTTTTTACAACAAAAGAAAAG
CTAGGTGCTGAAGATCCCTGGTATTGTCCAAATTGTAAAGAACATCAGCAAGCCACAAAGAAATTGGATTTATGGTCCCT
CCCTCCAGTACTCGTGGTACATCTCAAACGATTTTCTTACAGTCGATACATGAGAGACAAGTTGGATACTTTAGTTGATT
TTCCTATCAATGACTTGGATATGTCAGAATTCCTAATTAATCCAAATGCAGGTCCCTGCCGCTATAACTTGATTGCTGTT
TCCAACCACTACGGAGGGATGGGAGGAGGACACTATACTGCTTTTGCAAAAAATAAAGATGACGGAAAATGGTACTATTT
TGATGACAGTAGTGTGTCCACTGCATCTGAAGACCAAATTGTGTCCAAAGCAGCGTACGTGCTCTTCTATCAGAGACAAG
ACACTTTCAGTGGAACTGGCTTTTTTCCTCTTGACCGAGAAACTAAAGGTGCTTCAGCTGCCACAGGCATCCCACTAGAA
AGCGATGAAGATAGCAATGATAATGACAATGATATAGAAAACGAAAACTGTATGCACACTAAT
>meriones_unguiculatus
--------------------------------------------------------------------------------
--------------------------------------------------------------------------------
--------------------------------------------------------------------------------
--------------------------------------------------------------------------------
--------------------------------------------------------------------------------
--------------------------------------------------------------------------------
--------------------------------------------------------------------------------
--------------------------------------------------------------------------------
--------------------------------------------------------------------------------
--------------------------------------------------------------------------------
--------------------------------------------------------------------------------
--------------------------------------------AACACACCTCCACTTACTGAATATTTCCTCAATGAT
AAGTACCAAGAAGAACTGAATTTTGACAATCCCCTAGGAATGAGAGGTGAAATAGCTAAATCATATGCTGAGCTGATCAA
GCAGATGTGGTCTGGAAAGTTTAGCTATGTCACTCCAAGAGCATTTAAGACACAAGTAGGACGTTTTGCACCTCAATTCT
CTGGATATCAACAGCAAGACTGCCAGGAACTACTAGCTTTCCTATTAGATGGATTACACGAAGATTTGAATAGAATTAGG
AAAAAACCATATATACAGTTAAAAGATGCTGATGGGAGGCCGGATAAGGTGGTTGCTGAAGAAGCCTGGGAAAACCATTT
AAAAAGAAATGATTCTATCATAGTAGATATATTTCATGGCCTTTTCAAATCTACTTTAGTGTGTCCTGAGTGTGCTAAGA
TCTCAGTAACCTTTGATCCTTTCTGCTACTTGACACTTCCATTACCTATGAAAAAAGAACGTAGCTTGGAAGTTTATTTA
GTTAGAATGGATCCACTTACTAAACCTATACAATACAAAGTTATTGTGCCCAAAATTGGAAATATACTAGATCTTTGTAC
AGCGTTGTCTGCTTTGTCGGGAGTGCCTGCAGATAAGATGATAGTCACTGACATATACAATCATAGATTTCACAGGATCT
TTGCCGTGGATGAGAACCTCAGCAGCATTATGGAGCGGGATGACATTTACGTGTTTGAGATTAACATCAACAGGACAGAA
GACACAGAACATGTGGTTATTCCTGTTTGCCTACGAGAAAAATTCAGACACTCAAGTTATACTCATCATACTGGCTCTTC
ACTGTTTGGCCAGCCTTTCCTTATGGCTGTACCACGAAACAATACTGAAGATAAGCTCTATAATCTCCTACTCTTGAGAA
TGTGTCGGTATGTCAAGATGTCTACTGAAACTGAGGAAACTGATGGACCCCTGCGCTGCTGTGAGGACCAGAATATTAAT
GGGAATGGTCCAAACGGCATACATGAAGAAGGCTCACCAAGTGAAATGGAAACAGATGAACCGGATGATGAGTCCAGCCA
GGATCAAGAACTTCCCTCAGAGAATGAAAATAGTCAGTCTGAAGATTCCGTTGGAGGAGATAATGATTCTGAAAATGGAT
TGTGTACTGAAGAAACTTGCAAAGGTCAACTTACGGGACACAAAAAGCGATTGTTTACATTCCAGTTCAACAATTTAGGC
AACACTGACATCAACTACATCAAAGACGACACCAGGCATATAAGATTTGATGATAGACAGCTCCGGCTAGATGAAAGATC
TTTTCTCGCTTTGGACTGGGATCCTGACTTGAAAAAGAGATATTTTGATGAGAATGCTGCTGAGGAATTTGAAAAACATG
AAAGTGTGGAATATAAACCTCCAAAGAAGCCCTTTGTGAAATTAAAAGACTGCATTGAGCTTTTTACAACAAAAGAGAAA
CTAGGTGCTGAAGATCCCTGGTATTGTCCAAATTGTAAAGAGCATCAGCAAGCCACAAAGAAGTTAGATTTATGGTCCCT
GCCTCCAGTGCTTGTGGTCCATCTCAAGCGGTTTTCTTATAGTCGGTACATGAGAGACAAGTTAGACACTTTAGTTGATT
TTCCAATCAATGATTTGGATATGTCAGAGTTCCTAATTAATCCAAATGCAGGCCCTTGCCGCTATAATCTGATTGCTGTT
TCCAACCACTATGGAGGGATGGGAGGAGGACATTATACTGCTTTTGCAAAAAATAAAGATGATGGAAAATGGTACTATTT
TGATGACAGTAGTGTCTCCACTGCTTCTGAAGACCAAATTGTGTCCAAAGCAGCGTACGTGCTCTTCTACCAGAGGCAGG
ACACTTTCAGTGGAACTGGCTTCTTCCCTCTCGACCGAGAGACTAAAGGTGCTTCAGCTGCCACAGGCATCCCCCTGGAA
AGTGATGAAGACAGCAATGACAATGACAATGACATAGAAAACGAAAACTGTATGCACACCAAT
