# Supplementary material for: Divergent genes in gerbils: prevalence, relation to GC-biased substitution, and phenotypic relevance
Source: BMC Evol Biol. 2020 Oct 19;20:134. doi: 10.1186/s12862-020-01696-3 (PMC7574485; doi:10.1186/s12862-020-01696-3)
Supplement: Supplementary file 3 — Additional file 3 Supplementary Data. DNA alignments for 10,554 1-to-1 orthologues used in analysis. Each alignment file is named using its orthogroup ID. [file 12862_2020_1696_MOESM3_ESM.zip › Additional_File_3/masked_alignments/OG0001408.fa]

>cavia_porcellus
ATGAAGCCGATACTGCTGCAGGGCCATGAGCGGTCCATTACGCAGATTAAGTATAACCGCGAGGGAGACCTCCTCTTCAC
CGTGGCCAAAGACCCTATTGTTAATGTATGGTACTCTGTGAATGGCGAAAGGCTGGGCACATACATGGGCCACACCGGAG
CTGTGTGGTGTGTGGATGCTGATTGGGACACCAAGCATGTCCTCACTGGCTCAGCTGACAACAGTTGTCGTCTCTGGGAC
TGTGAAACAGGGAAGCAGCTGGCCCTCCTCAAGACCAACTCAGCTGTGCGGACCTGCGGTTTTGACTTTGGGGGCAACAT
CATCATGTTCTCCACGGACAAACAGATGGGCTACCAGTGCTTTGTGAGCTTCTTTGACCTGCGAGATCCAAGCCAGATTG
ACAGCAATGAGCCCTACATGAAGATTCCTTGCAATGACTCCAAGATCACCAGTGCTGTGTGGGGCCCCCTGGGAGAATGC
ATCATTGCAGGCCATGAGAGTGGAGAGCTCAATCAGTAT------AGTGCCAAGTCCGGAGAGGTATTGGTGAACGTTAA
GGAGCACTCTCGGCAGATCAACGACATCCAGTTATCCAGGGACATGACCATGTTTGTCACCGCATCCAAGGACAACACAG
CCAAGCTGTTTGACTCCACATCCCTGGAACATCAGAAGACTTTCCGAACAGAACGTCCTGTGAACTCAGCTGCCCTTTCT
CCCAACTACGACCATGTAGTACTGGGAGGTGGTCAGGAAGCCATGGATGTAACCACAACCTCCACCAGGATTGGCAAGTT
CGAGGCCAGGTTCTTCCATTTGGCCTTTGAAGAAGAGTTTGGGAGAGTCAAGGGCCATTTTGGACCTATTAACAGCGTTG
CCTTCCATCCTGATGGCAAGAGTTACAGCAGCGGTGGAGAAGATGGTTATGTCCGCATCCACTACTTTGACCCACAGTAC
TTCGAATTTGAGTTTGAGGCT
>chinchilla_lanigera
ATGAAGCCGATACTGCTGCAGGGCCATGAGCGGTCCATCACGCAGATTAAGTATAACCGCGAGGGAGACCTCCTCTTCAC
CGTGGCCAAAGACCCTATTGTTAATGTATGGTACTCTGTGAATGGTGAGAGGCTGGGCACATACATGGGCCATACTGGAG
CTGTGTGGTGTGTAGACGCTGACTGGGACACCAAGCATGTCCTCACTGGCTCAGCTGACAACAGCTGTCGTCTGTGGGAC
TGTGAAACAGGGAAGCAGCTGGCCCTCCTCAAAACCAACTCGGCTGTCCGGACCTGCGGTTTTGACTTTGGGGGCAACAT
CATCATGTTCTCCACGGACAAGCAGATGGGCTACCAGTGCTTTGTGAGCTTCTTTGACCTGCGGGACCCGAGCCAGATTG
ACAGCAATGAGCCCTACATGAAGATCCCTTGCAATGACTCCAAGATCACCAGTGCTGTGTGGGGACCCCTGGGAGAGTGC
ATCATTGCAGGCCACGAGAGTGGAGAGCTCAACCAGTAT------AGCGCCAAGTCTGGAGAGGTATTGGTGAACGTTAA
GGAGCACTCCCGGCAGATCAATGACATCCAGTTATCCAGGGACATGACCATGTTTGTCACAGCATCCAAGGACAACACAG
CCAAGCTCTTTGACTCCACGTCCCTGGAACATCAGAAGACTTTCCGGACAGAACGTCCCGTCAACTCAGCCGCCCTTTCT
CCCAACTATGACCATGTGGTGCTGGGTGGTGGTCAGGAAGCCATGGATGTAACCACAACCTCCACCAGGATCGGCAAGTT
TGAGGCCAGGTTCTTCCATTTGGCCTTTGAAGAAGAGTTTGGAAGAGTCAAGGGCCATTTTGGACCTATTAACAGTGTTG
CCTTCCACCCTGATGGCAAGAGTTACAGCAGCGGTGGAGAAGATGGTTATGTCCGCATCCACTACTTCGACCCACAGTAC
TTCGAATTTGAGTTTGAGGCT
>mus_musculus
ATGAAACCCATCCTGCTGCAGGGCCATGAGCGGTCCATCACGCAGATCAAGTATAACCGCGAAGGAGACCTTCTCTTCAC
CGTGGCCAAAGACCCTATCGTCAACGTGTGGTACTCTGTCAATGGGGAGAGGCTAGGCACCTACATGGGCCACACTGGAG
CTGTGTGGTGCGTGGATGCTGACTGGGACACCAAGCATGTCCTTACTGGCTCAGCTGACAACAGCTGTCGTCTCTGGGAC
TGTGAAACAGGGAAGCAGCTGGCCCTACTCAAGACCAACTCAGCTGTCCGGACCTGCGGCTTTGACTTTGGGGGCAACAT
CATCATGTTCTCCACAGACAAGCAGATGGGGTATCAGTGCTTCGTGAGCTTCTTTGATCTGCGGGATCCAAGCCAGATCG
ACAGCAACGAGCCCTACATGAAGATCCCCTGTAATGATTCCAAGATCACCAGTGCCGTCTGGGGCCCCCTCGGGGAGTGC
GTCATCGCAGGCCACGAGAGCGGAGAGCTCAACCAGTAT------AGCGCCAAGTCTGGAGAGGTGTTGGTGAACGTAAA
GGAACACTCTCGGCAGATCAATGACATCCAGTTGTCTAGAGACATGACCATGTTTGTCACTGCATCTAAGGACAACACAG
CTAAGCTCTTCGACTCCACGACTCTTGAACATCAGAAGACTTTCCGAACAGAGCGTCCTGTCAACTCGGCTGCTCTCTCT
CCCAACTATGACCATGTGGTGCTGGGAGGAGGTCAGGAAGCCATGGATGTGACCACAACCTCCACCAGGATTGGCAAGTT
TGAGGCCAGGTTCTTCCATTTGGCTTTTGAGGAAGAGTTTGGAAGAGTCAAGGGCCACTTTGGACCGATCAACAGCGTTG
CCTTCCATCCTGATGGCAAGAGCTACAGCAGCGGTGGCGAAGATGGTTACGTCCGCATCCACTACTTCGACCCACAGTAC
TTTGAGTTCGAGTTTGAGGCC
>dipodomys_ordii
ATGAAGCCGATCCTCCTGCAAGGCCATGAGCGGTCCATCACGCAGATCAAGTATAACCGCGAGGGAGACCTCCTCTTCAC
CGTGGCCAAGGACCCGATTGTCAATGTATGGTACTCTGTGAATGGCGAGAGGCTGGGAACCTACATGGGCCATACTGGAG
CTGTGTGGTGTGTGGACGCTGACTGGGACACCAAACATGTCCTCACTGGCTCAGCTGACAACAGCTGTCGTCTCTGGGAC
TGTGAAACAGGAAAGCAGCTGGCCCTGCTCAAGACCAATTCAGCTGTTCGGACCTGTGGATTTGACTTTGGGGGCAATAT
CATCATGTTCTCCACAGACAAGCAGATGGGCTACCAGTGCTTTGTGAGCTTTTTTGACCTGCGGGATCCGAGCCAGATTG
ACAACAATGAACCCTACATGAAGATCCCTTGCAATGACTCCAAGATCACCAGTGCTGTTTGGGGCCCCCTGGGGGAGTGC
ATCATTGCTGGCCATGAGAGTGGAGAGCTCAACCAGTAC------AGTGCCAAGTCTGGCGAGGTATTGGTGAATGTGAA
GGAGCACTCCCGGCAGATCAATGACATCCAGTTATCCAGAGACATGACCATGTTTGTCACCGCATCTAAAGACAATACAG
CCAAGCTATTTGACTCTACAACCCTTGAACATCAGAAGACTTTCCGCACAGAACGTCCTGTCAACTCAGCTGCCCTCTCT
CCAAACTATGACCATGTGGTGTTGGGTGGCGGTCAGGAAGCCATGGATGTAACCACAACCTCCACCAGGATCGGCAAGTT
TGAGGCCAGGTTCTTCCATTTGGCGTTTGAAGAAGAGTTTGGAAGAGTCAAAGGCCACTTTGGACCTATCAACAGTGTTG
CCTTCCATCCTGATGGCAAGAGCTACAGCAGTGGCGGAGAAGATGGTTATGTCCGCATCCACTACTTCGACCCGCAGTAC
TTCGAATTTGAATTTGAGGCT
>homo_sapiens
ATGAAGCCGATCCTACTGCAGGGCCATGAGCGGTCCATTACGCAGATTAAGTATAACCGCGAAGGAGACCTCCTCTTTAC
TGTGGCCAAGGACCCTATCGTCAATGTATGGTACTCTGTGAATGGTGAGAGGCTGGGCACCTACATGGGCCATACCGGAG
CTGTGTGGTGTGTGGACGCTGACTGGGACACCAAGCATGTCCTCACTGGCTCAGCTGACAACAGCTGTCGTCTCTGGGAC
TGTGAAACAGGAAAGCAGCTGGCCCTTCTCAAGACCAATTCGGCTGTCCGGACCTGCGGTTTTGACTTTGGGGGCAACAT
CATCATGTTCTCCACGGACAAGCAGATGGGCTACCAGTGCTTTGTGAGCTTTTTTGACCTGCGGGATCCGAGCCAGATTG
ACAACAATGAGCCCTACATGAAGATCCCTTGCAATGACTCTAAAATCACCAGTGCTGTTTGGGGACCCCTGGGGGAGTGC
ATCATCGCTGGCCATGAGAGTGGAGAGCTCAACCAGTAT------AGTGCCAAGTCTGGAGAGGTGTTGGTGAATGTTAA
GGAGCACTCCCGGCAGATCAACGACATCCAGTTATCCAGGGACATGACCATGTTTGTGACCGCGTCCAAGGACAACACAG
CCAAGCTTTTTGACTCCACAACTCTTGAACATCAGAAGACTTTCCGGACAGAACGTCCTGTCAACTCAGCTGCCCTCTCC
CCCAACTATGACCATGTGGTCCTGGGCGGTGGTCAGGAAGCCATGGATGTAACCACAACCTCCACCAGGATTGGCAAGTT
TGAGGCCAGGTTCTTCCATTTGGCCTTTGAAGAAGAGTTTGGAAGAGTCAAGGGTCACTTTGGACCTATCAACAGTGTTG
CCTTCCATCCTGATGGCAAGAGCTACAGCAGCGGCGGCGAAGATGGTTACGTCCGTATCCATTACTTCGACCCACAGTAC
TTCGAATTTGAGTTTGAGGCT
>psammomys_obesus
ATGAAGCCGATCCTGCTGCAGGGCCATGAGCGGTCCATCACGCAGATCAAGTACAACCGCGAAGGAGACCTCCTCTTCAC
TGTGGCCAAAGACCCTATCGTCAATGTGTGGTACTCTGTGAATGGCGAGAGGCTAGGCACCTACATGGGCCACACTGGAG
CTGTGTGGTGTGTGGACGCGGACTGGGACACCAAACATGTCCTTACTGGTTCAGCTGACAACAGCTGTCGTCTCTGGGAC
TGTGAAACAGGGAAGCAGCTGGCTCTTCTCAAGACCAACTCAGCCGTCCGGACGTGTGGCTTTGACTTCGGAGGCAACAT
CATCATGTTCTCCACCGACAAGCAGATGGGGTACCAGTGTTTCGTGAGCTTCTTTGATCTTCGGGATCGGAGCCAGATCG
ACACCAATGAGCCCTACATGAAGATCCCCTGCAATGATTCCAAGATCACCAGTGCCGTTTGGGGGCCCTTGGGGGAGTGC
ATCATCGCAGGCCATGAGAGTGGAGAGCTCAACCAGTAT------AGTGCCAAGTCTGGAGAGGTGTTGGTGAATGTTAA
GGAACACTCCCGGCAGATCAATGACATCCAGTTGTCCAGAGATATGACCATGTTTGTCACTGCATCCAAGGACAACACAG
CTAAGCTCTTTGACTCCACAAGCCTTGAACATCAGAAGACTTTCCGAACAGAACGACCTGTCAACTCAGCTGCCCTCTCT
CCCAACTATGACCATGTGGTGCTGGGAGGTGGTCAGGAAGCCATGGACGTGACAACAACCTCCACCAGGATTGGCAAGTT
TGAGGCCAGGTTCTTCCATTTGGCTTTTGAGGAAGAGTTTGGAAGAGTCAAGGGCCACTTTGGTCCTATCAACAGTGTTG
CCTTCCATCCTGATGGCAAGAGCTACAGCAGCGGCGGCGAAGACGGTTATGTCCGAATCCACTACTTCGACCCACAGTAC
TTTGAGTTTGAGTTTGAGGCC
>meriones_unguiculatus
ATGAAGCCGATCCTGCTGCAGGGCCATGAGCGGTCCATCACGCAGATCAAGTACAACCGCGAAGGAGACCTCCTCTTCAC
TGTGGCCAAAGACCCTATCGTCAATGTGTGGTACTCTGTGAATGGCGAGAGGCTAGGCACCTACATGGGCCACACTGGTG
CTGTGTGGTGTGTGGATGCGGACTGGGACACCAAACATGTCCTTACTGGTTCAGCTGACAACAGCTGTCGTCTCTGGGAC
TGTGAAACAGGGAAGCAGCTGGCTCTTCTCAAGACCAACTCAGCCGTCCGGACGTGTGGCTTTGACTTCGGAGGCAACAT
CATCATGTTCTCCACCGACAAGCAGATGGGCTACCAGTGTTTCGTGAGCTTCTTTGATCTTCGGGATCGGAGCCAGATCG
ACACCAATGAGCCCTACATGAAGATCCCCTGCAATGATTCCAAGATCACCAGTGCCGTTTGGGGGCCCTTGGGGGAGTGC
ATCATTGCAGGCCATGAGAGTGGAGAGCTCAACCAGTAT------AGTGCCAAGTCTGGAGAGGTGTTGGTGAATGTGAA
GGAACACTCCCGGCAGATCAATGACATCCAGTTGTCTAGAGATATGACCATGTTTGTCACCGCATCCAAGGACAACACAG
CTAAGCTCTTCGACTCCACAAGCCTTGAACATCAGAAGACTTTCCGAACAGAACGACCTGTCAACTCAGCTGCCCTCTCT
CCCAACTATGACCACGTGGTGCTGGGAGGTGGTCAGGAAGCCATGGACGTAACAACAACCTCCACCAGGATTGGCAAGTT
TGAGGCCAGGTTCTTCCATTTGGCCTTTGAGGAAGAGTTTGGAAGAGTCAAGGGCCACTTTGGTCCTATCAACAGTGTTG
CCTTCCATCCTGATGGCAAGAGCTACAGCAGCGGCGGTGAAGACGGTTACGTCCGAATCCACTACTTCGACCCACAGTAC
TTTGAGTTTGAGTTTGAGGCC
>ictidomys_tridecemlineatus
ATGAAGCCGATCCTGCTGCAGGGCCATGAGCGGTCCATTACGCAGATTAAGTATAACCGCGAGGGAGACCTCCTCTTCAC
TGTGGCCAAGGACCCTATTGTCAATGTATGGTACTCTGTGAACGGGGAGAGACTGGGCACCTACATGGGCCATACTGGTG
CTGTGTGGTGTGTAGATGCTGACTGGGACACCAAACATGTCCTCACTGGCTCAGCTGACAACAGCTGTCGTCTCTGGGAC
TGTGAAACAGGGAAGCAGCTGGCCCTACTCAAGACCAACTCAGCCGTCCGCACCTGTGGTTTTGACTTTGGGGGCAACAT
CATCATGTTCTCCACGGACAAGCAGATGGGCTATCAGTGCTTTGTGAGCTTCTTTGACCTACGGGATCCAAGCCAGATTG
ACAACAATGAGCCCTACATGAAGATCCCTTGCAATGACTCCAAGATCACCAGTGCAGTTTGGGGACCTCTGGGAGAGTGC
ATCATTGCAGGCCATGAAAGTGGAGAGCTCAACCAGTAT------AGTGCCAAGTCCGGAGATGTATTGGTGAATGTTAA
GGAGCACTCCCGGCAGATCAATGATATCCAGTTATCCAGGGACATGACCATGTTTGTCACGGCATCCAAAGACAACACAG
CCAAGCTCTTTGACTCTACAACCCTTGAACATCAGAAGACTTTCCGGACAGAACGTCCTGTCAATTCAGCTGCCTTGTCT
CCCAACTATGACCATGTGGTGCTGGGTGGTGGTCAGGAAGCCATGGATGTAACCACAACCTCCACCAGGATTGGCAAGTT
TGAGGCCAGGTTCTTCCATTTGGCCTTTGAAGAAGAGTTTGGAAGAGTCAAGGGCCACTTTGGACCTATCAACAGTGTTG
CCTTCCATCCTGATGGCAAGAGCTATAGCAGCGGTGGTGAAGATGGATATGTCCGCATCCACTACTTCGACCCACAGTAT
TTCGAATTTGAGTTTGAAGCT
>fukomys_damarensis
ATGAAGCCGATATTGCTGCAAGGCCATGAGCGGTCCATTACGCAGATTAAGTATAACCGCGAGGGAGACCTCCTCTTCAC
CGTGGCCAAAGACCCTATTGTTAATGTATGGTACTCCGTAAATGGTGAGAGGCTGGGCACGTACACAGGACATACTGGAG
CTGTGTGGTGTGTGGATGCTGACTGGGACACCAAGCATGTCCTCACTGGCTCAGCTGACAACAGCTGTCGTCTCTGGGAC
TGTGAAACAGGGAAGCAGCTGGCCCTCCTCAAGACCAATTCAGCTGTCCGGACCTGCGGTTTTGACTTTGGGGGCAACAT
CATCATGTTTTCCACGGACAAGCAGATGGGCTACCAGTGCTTTGTGAGCTTCTTTGACCTGCGGGATCCGAGCCAGATTG
ACAGTAATGAGCCCTACATGAAGATCCCTTGCAGTGACTCCAAGATCACCAGTGCTGTGTGGGGACCCCTAGGAGAATGC
ATCATTGCAGGCCACGAGAGTGGAGAGCTCAACCAATAT------AGTGCCAAGTCTGGGGAGGTATTGGTGAACGTTAA
GGAGCACTCCCGGCAGATCAATGACATCCAGTTATCCAGGGACATGACAATGTTCGTCACTGCATCCAAGGACAACACAG
CCAAGCTCTTTGACTCCACATCCCTGAAACAGCAGAAGACTTTCCGGACAGATCGTCCTGTCAACTCAGCTGCCCTTTCT
CCCAACTTTGACCATGTGGTATTGGGCGGTGGTCAGGAAGCCATGGATGTAACCACAACCTCCACCAGGATTGGCAAGTT
TGAGGCCAGGTTCTTCCATTTGGCCTTTGAAGAAGAGTTTGGAAGAGTCAAGGGCCATTTTGGACCTATTAACAGTGTTG
CCTTCCATCCTGATGGCAAGAGTTACAGCAGCGGTGGAGAAGATGGTTATGTCCGCATCCACTACTTCGACTCACAGTAC
TTCGAATTTGAGTTTGAGGCT
>jaculus_jaculus
ATGAAGCCCATCCTGCTGCAGGGCCATGAGCGGTCCATCACGCAGATCAAGTACAACCGCGAAGGAGACCTCCTCTTCAC
CGTGGCCAAGGACCCTATTGTCAATGTGTGGTACTCTGTGAATGGTGAGAGGCTGGGCACCTACATGGGTCATACTGGAG
CTGTCTGGTGTGTGGATGCTGACTGT---ATCCTTTTTGTTCTGAGT------------------------CTACTCTTC
CTGTCTCCAGGGAAGCAGTTGGCTCTACTCAAGACCAACTCAGCCGTCCGGACCTGCGGGTTTGACTTTGGAGGCAACAT
CATCATGTTCTCCACAGACAAGCAGATGGGTTACCAGTGCTTTGTGAGCTTCTTTGACCTGCGGGATCCAAACCAGATTG
ACAGCAATGAGCCCTACATGAAGATCCCCTGCAATGACTCCAAGATCACCAGTGCTGTTTGGGGACCTCTGGGCGAGTGC
ATCATTGCAGGCCATGAGAGTGGAGAGCTCAACCAGTAT------AGTGCCAAGTCTGGAGAAGTACTGGTGAATGTTAA
GGAACATTCCCGGCAGATCAATGACATCCAGCTATCTAGGGACATGACCATGTTTGTCACCGCATCCAAGGACAACACAG
CCAAGCTCTTTGACTCCACAAACCTTGAACATCAGAAGACTTTCCGAACAGAACGTCCTGTCAACTCAGCTGCCCTCTCT
CCCAATTATGATCATGTTGTGCTGGGAGGTGGTCAGGAAGCCATGGATGTAACCACCACCTCCACCAGGATTGGCAAGTT
TGAGGCCAGGTTCTTCCACTTGGCTTTTGAAGAGGAGTTCGGAAGAGTCAAAGGCCATTTTGGGCCTATCAACAGTGTTG
CCTTCCATCCTGATGGCAAGAGCTATAGCAGTGGTGGTGAAGATGGTTATGTCCGTATCCACTACTTTGACCCACAGTAC
TTCGAGTTTGAGTTTGAGGCT
>rattus_norvegicus
ATGAAGCCCATCCTGCTTCAGGGCCATGAGCGGTCCATCACGCAAATCAAGTACAACCGCGAAGGAGACCTCCTTTTCAC
TGTGGCCAAAGACCCCATCGTCAATGTGTGGTATTCTGTCAATGGCGAGAGGCTAGGCACCTACATGGGCCACACTGGAG
CTGTGTGGTGTGTGGATGCTGACTGGGACACCAAGCATGTCCTTACTGGCTCAGCTGACAACAGCTGTCGTCTCTGGGAC
TGTGAAACAGGTAAACGGCTCGCTGTCTTGCGCAGAGCT-----------------------------------------
--------------------------------------------------------------------------------
--------------------------------------------------------------------------------
------------------------------------TACGTGGAGTCAGTCAAGTCTGGAGAGGTATTGGTGAACGTTAA
GGAACACTCCCGGCAGATCAATGACATCCAGTTGTCTAGAGACATGACCATGTTTGTCACCGCATCCAAGGACAACACAG
CTAAGCTCTTCGACTCCACAAGTCTTGAACATCAGAAGACTTTCCGAACAGAACGTCCCGTCAACTCGGCTGCTCTCTCT
CCCAACTATGACCATGTGGTGCTGGGAGGTGGTCAGGAAGCCATGGATGTGACCACAACCTCCACCAGGATTGGCAAGTT
TGAGGCCAGGTTCTTCCATTTGGCTTTTGAGGAAGAGTTTGGAAGAGTCAAGGGCCACTTTGGACCTATCAACAGTGTTG
CCTTCCATCCCGATGGCAAGAGCTACAGCAGCGGTGGCGAAGACGGCTATGTCCGCATCCACTACTTCGACCCTCAGTAC
TTCGAGTTCGAGTTTGAGGCC
