# Supplementary material for: Divergent genes in gerbils: prevalence, relation to GC-biased substitution, and phenotypic relevance
Source: BMC Evol Biol. 2020 Oct 19;20:134. doi: 10.1186/s12862-020-01696-3 (PMC7574485; doi:10.1186/s12862-020-01696-3)
Supplement: Supplementary file 3 — Additional file 3 Supplementary Data. DNA alignments for 10,554 1-to-1 orthologues used in analysis. Each alignment file is named using its orthogroup ID. [file 12862_2020_1696_MOESM3_ESM.zip › Additional_File_3/masked_alignments/OG0001409.fa]

>cavia_porcellus
ATGCCCCCCGGTGTGGACTGCCCCATGGAGTGCTGGGCCGAGGAGGAGAACCAGAGCGTGGTGGTGGACTTCCTGCTGCC
CACGGGTGTCTACCTCAACTTCCCTGTGTCCCGCAACGCCAACCTCAGCACCATCAAGAAGGTGCTGTGGCACCGGGCGC
AGTATGAGCCGCTCTTCCACATGCTCAGCGACCCAGAGGCCTACGTGTTCACCTGTGTCAACCGGACAGCCGAGCAGCAG
GAGCTGGAGGACGAGCAGCGGCGGCTGTGTGACGTGCAGCTCTTCCTGCCGGTGCTGCGCGTGGTGGCCCGGGAAGGTGA
CCGTGTCAAGAAGCTCATCAACTCCCAGATCAGCCTCCTCATTGGCAAAGGCCTCCACGAGTTCGACTCCCTGCATGACC
CGGAGGTGAACGACTTCCGAGCCAAGATGCGCCAGTTCTGTGAGGAGGCGGCCGTGCGGCGCCAGCAGCTGGGCTGGGAG
GCCTGGCTGCAGTACAGCTTCCCCCTGCAGCTCGAGCCCTCAGCCAGGAGCGGGGCACCTGGTCCCCAGCCAGTCCCCAG
CCGTGCCCTGCTGGTCAACGTCAAGTTCGAGGGCAGCGAGGAGAGCTTCACCTTCCAGGTGTCCAGCAGAGATATGCCGC
TGGCGCTGATGGCCTGCGCCCTGCGCAAGAAGGCCACCGTCTTCCGGCAGCAGGCGGTAGAGCAGCCGGAGGACTACGCC
CTGCAGGTGAACGGCAGGCACGAGTACCTGTACGGCAGCTACGCGCTCTGCCAGTTCCAGTACATCTGCAGCTGCCTGCA
TAACGGCCTGACCCCCCACCTCACCATGGTACACTCCTCCTCCATCCTGGCCATGCGGGATGAGCAGGGCGACCCGGCCC
CCCAGGTCCAGAAGCCACGCCCCAAACCGCCCCCCATCCCCACCAAGAAGCCCTCCTCCACATCCCTGTGGTCACTGGAG
CAGCCATTCTGTGTGGACCTCATCCAGGGCAGCAAGGTGAACGCGGACGAACGCATGAAGCTGGTGGTGCAGGCCGGCCT
CTTCCATGGCCACGAGATGCTGTGCAAGACGGTGTCCAGCTCGGAGGTCAGCGTGTGCTCGGAGCCCGTCTGGAAGCAGC
GGCTGGAGTTTGACATCAACGTGTGTGACCTGCCGCGCATGGCCCGGCTCTGCTTTGCGCTCTACGCCGTGGTGGAGAAG
GCCAAGAAGGCGCGCTCCACCAAGAAGAAGTCCAAGAAGGCGGACTGCCCGATCGCCTGGGCCAACATCATGCTGTTCGA
CTACCGGGACCAGCTCAAGACCGGGGAGCGCTGCCTGTACATGTGGCCCTCGGTCCCAGATGAGAAAGGGGAGCTGCTGA
ACCCCGCGGGGACTGTGCGCGGCAACCCCAACACCGAGAGCACGGCCGCCCTGGTCATCTTCCTGCCGGAGGTGGCCCCA
AACCCCGTGTACTACCCAGCCCTGGAGAAG------------------ATCCTGGAGCTGGGGCGGCAAGGGGAGCAGCG
CGGGCACCCCACTGAGGAGGAGCAGCTGCAGCTGCGGGAGATCCTGGAGCGGCGGGGCTCCGGGGAGCTCTACGAGCACG
AGAAGGACCTGGTGTGGAAGATGCGCCACGAGGTCCAGGAGCACTTCCCGGAGGCGCTGGCCCGCCTGCTGCTGGTCACC
AAGTGGCACAAGCACGAGGATGTGGCCCAG---------ATGCTCTGTCTGCTCTGCTCCTGGCCCGAGCTGCCCGTCCT
GAGTGCCCTGGAGCTGCTGGACTTCAGCTTCCCCGACTGTCACGTGGGCTCCTTCGCCATCAAGTCCCTGCGGAAACTGA
CGGACGACGAGCTCTTCCAATACCTGCTGCAGCTGGTCCAGGTGCTCAAGTACGAGTCCTACCTGGACTGCGAGCTGACC
AAGTTCTTGTTGGACCGTGCGCTGGCCAACCGCAAGATCGGCCACTTCCTCTTCTGGCACCTCCGCTCCGAGATGCACGT
GCCATCGGTGGCCCTGCGCTTTGGCCTCATCATGGAGGCCTACTGCCGGGGCAGCACCCACCACATGAAGGTGCTGATGA
AGCAGGGGGAAGCACTGAGCAAGCTGAAGGCGCTGAATGACTTCGTGAAGGTCAGCTCCCAGAAGACCACCAAGCCTCAG
ACTAAGGAGCTGATGCACCTGTGCATGCGGCAGGAGACCTACCTGGAGGCGCTGTCCCATCTGCAGTCCCCGCTGGACCC
CAGCACGCTGCTGGAGGAAGTGTGCGTG------------GAGCAGTGCACCTTCATGGACTCCAAGATGAAGCCGCTGT
GGATCATGTACAGCAGCGAGGAGGCGGGCAGCGCCGGCAGTGTGGGCATCATCTTCAAGAACGGGGATGACCTCCGCCAG
GACATGCTGACGCTGCAGATGATCCAGCTCATGGACGTGCTGTGGAAGCAGGAGGGCCTGGACCTGAGAATGACCCCCTA
CGGCTGCCTCCCCACTGGTGACCACACAGGCCTCATCGAGGTGGTGCTGCATTCGGACACCATTGCCAACATCCAGCTGA
ACAAGAGCAACATGGCAGCCACGGCCGCCTTCAACAAGGACGCCCTACTCAACTGGCTCAAGTCCAAGAACCCGGGG---
------------GATGCTCTGGACCGAGCCATCGAAGAGTTCACCCTGTCCTGTGCTGGCTACTGCGTGGCCACCTATGT
GCTGGGCATCGGTGATCGGCACAGCGATAACATCATGGTCCGCGAGAGTGGACAGCTGTTCCACATTGATTTTGGCCACT
TCCTGGGAAATTTCAAGACGAAGTTTGGAATCAACCGTGAGCGGGTCCCATTCATCCTCACCTATGACTTCGTCCACGTG
ATTCAGCAGGGGAAGACGAATAACAGCGAGAAATTTGAGAGGTTCCGGGGCTACTGCGAACGCGCCTACACCATCCTGCG
GCGCCATGGCCTCCTCTTCCTGCACCTCTTTGCGCTGATGCGGGCAGCGGGCCTGCCCGAGCTCAGCTCCTCCAAAGACA
TCCAGTATCTCAAGGACTCCCTGGCGCTGGGGAAGACCGAGGATGAGGCGCTGAAGCACTTCCGGGTGAAGTTTAACGAG
GCCTTGCGCGAGAGCTGGAAGACCAAGGTGAACTGGCTGGCGCACAACGTGTCCAAAGATAACAGGCAG
>chinchilla_lanigera
ATGGCCCCCGGCGTCGACTGCCCCATGGAGTGCTGGACCAAGGAGGAGAACCAGAGCGTGGTGGTGGACTTCCTGCTGCC
CACAGGGGTCTACCTCAACTTCCCTGTGTCGCGCAACGCCAACCTCAGCACCATCAAGCAGGTGCTGTGGCACCGCGCGC
AGTACGAGCCGCTGTTCCACATGCTCAGCGACCCCGAGGCCTACGTGTTCACCTGTGTCAACCAGACGGCCGAGCAGCAG
GAGCTGGAGGACGAGCAGCGGCGGCTGTGTGACGTCCAGCCCTTCCTGCCCGTGCTGCGCGTGGTGGCCCGGGAGGGCGA
CCGCGTCAAGAAGCTCATCAACTCCCAGATCAGCCTCCTCATCGGCAAAGGCCTGCACGACTTCGACTCCCTGCGTGACC
CGGAGGTGAACGACTTCCGCGCCAAGATGCGCCAGTTCTGCGAGGAGGCGGCCGTGCGGCGCCAGCAGCTGGGCTGGGAG
GCCTGGCTGCAGTACAGCTTCCCCCTGCAGCTCGAGCCCTCGGCCAGGAGCGGGGGACCCGGCGCCCCGCTGATCCCCAA
CCGTGCCCTGCTGGTCAATGTCAAGTTCGAGGGCAGCGAGGAGAGCTTCACCTTCCAGGTGTCCACCAAGGACATGCCTC
TGGCACTGATGGCCTGCGCCCTGCGCAAAAAGGCCACGGTCTTCCGGCAGCCGCTGGTGGAGCAGCCGGAGGACTACGCG
CTGCAGGTGAACGGCAGACATGAGTACCTGTACGGCAGCTACCCGCTCTGCCAGTTCCAGTACATCTGCAGCTGCCTGCA
CAACGGGCTGACCCCGCACCTCACCATGGTGCACTCCTCCTCCATCCTGGCCATGCGGGACGAGCAGGGCGACCCGGCCC
CCCAGGTCCAGAAGCCACGCCCCAAACCACCCCCCATCCCCTCGAAGAAGCCCTCCTCCATGTCCCTGTGGGCGCTGGAG
CAGCCGTTCTGCATCGAGCTCATCCAGGGCAGCAAGGTGAACGCAGACGAGCGCATGAAGCTGGTGGTGCAGGCCGGGCT
CTTCCACGGCCACGAGATGCTGTGCAAGACGGTGTCCAGCTCGGAGGTGAGCGTGTGCTCCGAGCCCGTGTGGAAGCAGC
GGCTGGAGTTCGACATCAGCGTCTGTGACCTGCCCCGCATGGCCCGCCTCTGCTTCGCGCTCTACGCTGTGGTGGAGAAG
GCCAAGAAGGCCCGCTCCACCAAGAAGAAGTCCAAGAAGGCGGACTGCCCGATCGCCTGGGCCAACATCATGCTGTTCGA
CTACCGGGACCAGCTCAAGACGGGGGAGCGCTGCCTGTACATGTGGCCTTCGGTCCCTGACGAGAAAGGTGAGCTGCTGA
ACCCCGCGGGGACCGTGCGTGGCAACCCTAACACAGAGAGCGCCGCGGCCCTGGTCATCTGTCTGCCGGAGGTGGCCGCC
CACCCGGTGTACTACCCTGCCCTGGACAAG------------------ATCCTGGAGCTGGGGCGGCACGGGGAGCAGCG
CGGGCACATCACCGAGGAGGAG---CTGCAGCTGCGGGAGATCCTGGAGCGGCGGGGCTCCGGGGAGCTCTACGAGCACG
AGAAGGACCTGGTGTGGAAGATGCGACACGAGGTCCAGGAGCACTTCCCTGAGGCGCTGGCCCGCCTGCTGCTGGTCACC
AAGTGGCACAAGCATGAGGACGTGGCCCAG---------ATGCTCTACCTGCTGTGCTCCTGGCCCGAGCTGCCCGTCCT
GAGCGCGCTGGAGCTGCTGGACTTCAGCTTCCCCGACTGTCACGTGGGCTCCTTCGCCATCAAGTCCCTGCGGAAGCTGA
CGGACGACGAGCTCTTCCAGTACCTGCTGCAGCTGGTCCAGGTGCTCAAGTACGAGTCCTACCTGGACTGCGAGCTGACC
AAGTTCTTGCTGGACCGGGCTCTGGCCAACCGCAAGATCGGCCATTTCCTCTTCTGGCACCTCCGCTCCGAGATGCACGT
GCCATCGGTGGCCCTGCGCTTCGGCCTCATCATGGAGGCCTACTGCAGGGGCAGCACCCACCACATGAAGGTGCTGATGA
AGCAGGGGGAAGCACTGAGCAAGCTGAAGGCTCTGAACGACTTCGTGAAGGTGAGCTCCCAGAAGACCACCAAGCCCCAG
ACCAAGGAGCTGATGCACCTGTGCATGCGGCAGGAGACGTACCTGGAGGCGCTGTCCCACCTGCAGTCCCCGCTGGACCC
CAGCACCCTGCTGGAGGAAGTGTGCGTG------------GAGCAGTGCACCTTCATGGACTCCAAGATGAAGCCGCTGT
GGATCATGTACAGCAGCGAGGAGGCGGGCAGCACGGGCAGCGTGGGCATCATCTTCAAGAATGGGGACGACCTCCGCCAG
GACATGCTGACCCTGCAGATGATCCAGCTCATGGATGTGCTGTGGAAGCAGGAGGGCCTGGACCTCAGGATGACCCCCTA
TGGCTGCCTCCCCACCGGGGACCGCACGGGCCTCATCGAGGTGGTGCTGCACTCGGACACCATCGCCAACATCCAGCTGA
ACAAGAGCAACATGGCAGCCACGGCCGCCTTCAACAAGGACGCCCTGCTCAACTGGCTCAAGTCCAAGAACCCCGGCTCG
GGAGCACGCAGGGACGCCCTGGACCGAGCCATCGAGGAGTTCACCCTGTCCTGTGCGGGCTACTGCGTGGCCACCTACGT
GCTGGGCATCGGCGACCGGCACAGCGACAACATCATGATCCGCGAGAGCGGGCAGCTGTTCCACATTGATTTCGGCCACT
TCCTGGGAAACTTCAAGACCAAGTTTGGAATCAACCGTGAGCGGGTCCCGTTCATCCTCACCTACGATTTCGTCCACGTG
ATTCAGCAGGGGAAGACCAATAACAGCGAGAAGTTTGAGCGGTTCCGGGGCTACTGCGAACGAGCCTACACCATCCTGCG
GCGCCACGGCCTCCTCTTCCTCCACCTCTTTGCACTGATGCGGGCGGCGGGCCTGCCCGAGCTCAGCTGCTCCAAAGATA
TCCAGTACCTCAAGGACTCCCTGGCGCTGGGGAAAACGGAGGAAGAGGCGCTGAAGCACTTCCGGGTGAAGTTCAACGAG
GCCCTCAGGGAGAGCTGGAAGACCAAGGTGAACTGGCTGGCGCACAACGTGTCCAAAGATAACAGGCAG
>octodon_degus
ATGCCCCCCGGTGTCGACTGCCCCATGGAGTTCTGGACCAAGGAGGAGAACCAGAGTGTGATGGTGGACTTCCTGCTGCC
TACGGGCATCTATCTCAATTTCCCAGTGTCCCGCAATGCCAACCTCAGCACCATCAAGCAGGTGTTGTGGCACCGGGCGC
AGTATGAGCCGCTCTTCCACATGCTCAGCGACCCCGAGGCCTATGTGTTCACCTGTGTCGACCAGACTGCCGAGCAGCAG
GAGCTGGAGGATGAGCAGCGCCGGCTGTGCGACGTTCAGCCCTTCCTGCCGGTGCTGCGCGTGGTGGCTCGGGAGGGCGA
CCGCGTCAAGAAGCTCATCAACTCCCAGATCAGCCTCCTCATCGGCAAAGGCCTCCACGAGTTCGATTCCCTGCATGACC
CGGAGGTGAATGACTTCCGCACCAAGATGCGCCAGTTCTGCGAGGACGCGGCTGCGCGGCGCCAGCAGCTGGGCTGGGAG
GACTGGCTGCAGTACAGCTTTCCCCTGCAGCTCGAACCTTCGGCCAGGAGTGGGGGTCCGGGTGCCCTGCTGGTCCCCAA
CCGGGCCCTGCTGGTCAACGTCAAGTTCGAGGGCAGCGAGGAGAGCTTCACCTTCCAGGTGTCCACCAAAGATGTGCCTC
TGGCACTGGTGGCCTGCGCCCTACGCAAGAAGGCCACCATCTTCCGGAAGCTGCTGGTGGAGCAGCCGGAGGACTACGCG
CTGCAGGTGAACGGGAGGCACGAGTACCTGTATGGCAGCCACCCGCTCTGCAGGTTCCAGTACATCTGCAGCTGCCTGCA
CAACGGGCTGACCCCCCACCTCACCATGGTGCACTCCTCCTCCATCCTGGCCATGCGGGACGAGCAGGACGACCCAACCC
CCCAGGTCCAGAAGCCACGCCCCAAACCGCCCCCTATCCCCTCGAAGAAGCCCTCCTCCGTGTCCCTGTGGTCTCTGGAG
CAGCCATTCTGCGTGGAGCTCATCCAGGGCAGCAAGGTGAACGCAGATGAGCGCATGAAGCTGGTGGTGCAGGCCGGGCT
CTTCCATGGTCACGAAATGCTGTGCAAGACGGTGTCCAGCTCGGAGGTCAGCGTCTGCTCCGAGCCCGTGTGGAAGCAGC
GGCTGGAGTTTGACATCAGCATCTGCGACCTGCCCCGCATGGCCCGGCTCTGCTTTGCGCTGTACGCCGTGGTGGAGAAG
GCCAAGAAAGCACGCTCCACGAAGAAGAAGTCCAAGAAGGCGGACTGCCCGATTGCCTGGGCCAACATCATGCTGTTTGA
TTACCGGGATCAACTGAAGACTGGCGAGCGCTGCCTGTACATGTGGCCCTCGGCCCCTGATGAGAAAGGGGAGCTGCTGA
ACCCCGCAGGGACAGTGCGTGGCAATCCTAACACAGAGAGTGCCGCCACCTTGGTCATCTGTCTGCCAGAGGTGGCCTCC
CACCCTGTGTACTACCCTGCCCTGGAGAAG------------------ATCCTGGAGCTTGGGCGGCATGGGGAACAGCG
TGGGCACATCACCGAGGAGGAGCAGTTACAGCTGCGGGAGATCCTGGAGCGGCGGGGCTCCGGGGAGCTCTATGAGCACG
AAAAGGACCTGGTGTGGAAGATGCGCCACGAGGTCCAGGAGAACTTCCCGGAGGCCCTGGCCCGCCTGCTGCTGGTTACC
AAGTGGCACAAGCACGAGGATGTGGCCCAGCGCCCCCAGATGCTCTACCTGCTGTGCTCCTGGCCCGAGCTGCCGGTCCT
GAGTGCCCTGGAGCTGCTGGACTTTAGCTTTCCCGACTGTCACGTGGGCTCCTTCGCCATCAAGTCCCTGCGGAAACTGA
CGGACGACGAACTCTTCCAGTACCTGCTGCAGCTGGTCCAGGTGCTCAAGTATGAGTCCTACCTGGACTGTGAGCTGACC
AAGTTTTTGCTGGATCGGGCGCTGGCCAACCGCAAGATTGGCCACTTTCTCTTCTGGCACCTTCGCTCTGAGATGCATGT
GCCATCGGTGGCTCTGCGCTTTGGCCTCATCATGGAAGCCTACTGTAGGGGCAGCACGCACCACATGAAGGTGCTGATGA
AGCAGGGGGAAGCACTGAGCAAGCTGAAGGCCCTGAATGACTTTGTGAAGGTGAGTTCCCAGAAGACCACCAAGCCCCAG
GCCAAGGAGCTGATGCACCTGTGCATGCGGCAGGAGACCTATCTGGAGGCGCTGTCCCACCTGCAGTCCCCGCTGGACCC
CAGCACATTGCTGGAGGAAGTGTGCGTG------------GAGCAGTGCACATTCATGGACTCCAAGATGAAGCCACTGT
GGATCATGTACAGCAGCGAGGAGGCAAGCAGCACGGGCAGCGTGGGCATCATCTTCAAGAACGGTGACGACCTCCGCCAG
GACATGTTGACCCTGCAGATGATCCAGCTCATGGATGTGCTGTGGAAGCAGGAAGGCCTGGACCTCAGGATGACTCCCTA
TGGCTGCCTCCCCACCGGGGACCGCACAGGCCTCATTGAGGTGGTGCTGCACTCAGACACCATCGCCAACATCCAGCTGA
ACAAAAGCAACATGGCAGCCACAGCTGCCTTCAACAAGGATGCGCTGCTCAACTGGCTCAAGTCCAAGAACCCTGGG---
------------GATGCTCTGGACCGAGCCATCGAGGAGTTCACCCTGTCTTGCGCGGGATACTGTGTGGCCACCTACGT
GCTGGGCATTGGGGATCGGCACAGCGACAACATCATGATCCGCGAGAGTGGGCAGCTGTTCCACATTGATTTTGGCCATT
TCTTGGGAAATTTCAAGACCAAGTTTGGAATCAACCGTGAGCGGGTCCCATTCATCCTCACTTATGACTTCGTCCACGTG
ATTCAGCAGGGGAAGACGAGTAACAGTGAGAAATTTGAGCGGTTCCGGGGCTACTGTGAAAGAGCCTATACTATCCTGCG
GCGCCATGGTCTCCTCTTCCTCCACCTTTTCGCACTGATGCGGGCAGCAGGTCTGCCTGAGCTCAGCTGCTCCAAAGATA
TCCAGTACCTCAAGGACTCTCTGGCACTGGGGAAAACGGAGGAAGAGGCACTGAAGCACTTCCGGGTGAAGTTCAACGAG
GCCCTCAGGGAGAGCTGGAAGACCAAAGTGAACTGGCTGGCGCACAATGTGTCCAAAGATAACAGGCAG
>fukomys_damarensis
ATGCCCCCCGGGGTCGACTGCCCAATGGAGTTCTGGACCGAGGAGGAGAATCAGAACGTGGTGGTGGACTTCCTGCTGCC
CACGGGGGTCTACCTCAACTTCCCCGTGTCCCTCAATGCCAACCTCAGCACCATCAAGCAGGTGCTGTGGCACCGGGCGC
AGTATGAGCCGCTCTTCCACATGCTCAGTGGCCCTGAGGCCTACGTGTTCACCTGCGTCAACCAAACGGCCGAGCAGCAG
GAGCTGGAGGACGAGCAGCGGCGGCTGTGCGACGTCCGGCCCTTCCTGCCAGTGCTGCGCGTGGTGGCCCGGGAGGGGGA
CCGCGTCAAGAAGCTCATCAACTCGCAGATCAGCCTCCTCATTGGCAAAGGTCTGCACGAGTTCGACTCCCTGGGGGACC
CGGAAGTGAACGACTTCCGAGCCAAGATGCGCCAGTTCTGCGAGGAGGCAGCCGCGCGGCGCCAGCAGCTGGGCTGGGAG
GACTGGCTGCAGTACAGCTTCCCTCTGCAGCTCGAGCCCTCGGCCAGGAGCTGGGGACCCGGCACTCTGAGAGTCCCCAA
CCGGGCCCTGCTGGTCAACGTCAAGTTCGAGGGCAGCGAGGAGAGCTTCACCTTCCAGGTGTCCACCAAGGACACGCCGC
TGGCGCTGATGGCCTGTGCCCTGCGCAAGAAGGCCACGGTCTTCCGGCAGCCACTGGTGGAGCAGCCGGAGGACTATGCA
CTGCAGGTGAACGGGAGGCACGAGTACCTGTACGGCAGTTACCCGCTGTGCCAGTTCCAGTACATCTGTAGCTGCCTGCA
CAACGGACTGACACCCCACCTCACCATGCTGCACTCCTCCTCCATCCTGGCCATGCGGGAGGAGCAGGGCAACCCCACGT
CCCAAGTCCAGAAGCCACGCCCCAAGCCGCCTCCCATTCCTACCAAGAAGCCTTCCTCCGTGTCCCTGTGGTCGCTGGAG
CAGCCGTTCTGCATCGAGCTCATCCAGGGCAGCAAGGTGAATGCGGATGAGCGCATGAAGCTGGTGGTGCAGGCCGGGCT
CTTCCACGGCCACGAGATGCTGTGCAAGACGGTGTCCAGCCTGGAGGTCAGCGTGTGCTCCGAGCCCCTGTGGAAGCAGC
GGCTGGAGTTCGACATCAGCATCTGCGACCTGCCGCGCATGGCCCGGCTCTGTTTCGCGCTCTACGCCGTGGTGGAGAAA
GCCAAGAAGGCGCGCTCCACCAAGAAGAAGTCCAAGAAGGCGGACTGCCCGATCGCCTGGGCCAACATCATGCTGTTCGA
CTACCGGGACCAGCTCAAGACCGGGGAGCGCCGCCTGTACATGTGGCCCTCGGTCCCAGATGAGAAAGGCGAGCTGCTGA
ACCCTGCGGGGACCGTGCATGGCAACCCCAACACGGAGAGTGCGGCTGCCCTGGTCATCTGCCTGCCTGAGGTGGCCCCG
CACCCCGTGTACTACCCCACCCTGGAGAAG------------------ATCCTGGAACTGGGGAGACACGGGGAGCAGCA
TGGACGCATCACAGAGGAGGAGCAGGTGCAGCTGCGGGAGATCCTGGAGCGGCGGGGCTCAAGTGAGCTGTACGAGCACG
AGAAGGACCTGGTGTGGAAGATGCGGCACGAGGTCCAGGAGCACTTTCCAGACGCGCTGTCCCGCCTGCTGCTGGTCACC
AAGTGGCACAAACACGAGGACGTGGCCCAG---------ATGCTGTACCTGCTGTGCTCCTGGCCCGAGCTGCCTGTCCT
GAGTGCCCTGGAGCTGCTGGATTTCAGCTTCCCCGACTGCCATGTGGGCTCCTTCGCCATCAAGTCCCTGCGGAAACTGA
CGGATGATGAGCTCTTCCAGTACCTGCTGCAGCTGGTCCAGGTGCTCAAGTATGAGTCCTACCTGGACTGCGAGCTGACC
AAGTTCTTGCTGGATCGGGCACTGGCCAACCGCAAGATCGGCCACTTCCTCTTCTGGCATCTCCGCTCCGAGATGCACGT
GCCGTCGGTGGCCCTGCGCTTTGGCCTCATCATGGAGGCCTACTGCAGGGGCAGCACCCACCACATGAAGGTGCTGATGA
AGCAGGGCGAAGCACTGAGCAAGCTGAAGGCCCTGAATGACTTTGTGAAGGTGAGCTCCCAGAAGACCACCAAGCCCCAG
ACCAAGGAGCTCATGCACCTGTGCATGCGGCAGGAGACCTATCTGGAGGCGCTGTCCCACCTGCAGTCCCCGCTGGACCC
CAGCACACTGCTGGAGGAAGTGTGCGTG------------GAGCAGTGCACCTTCATGGACTCCAAGATGAAGCCACTGT
GGATCATGTACAGCAGCGAGGAGGCGGGCACTGCTGGCAGCGTGGGCATCATCTTCAAGAATGGGGATGACCTCCGCCAG
GACATGCTGACCCTGCAGATGATCCAGCTCATGGACGTGCTGTGGAAGCAGGAGGGCCTGGACCTGAGGATGACACCCTA
CGGCTGCCTCCCCACCGGGGACCGAACAGGCCTCATCGAGGTGGTGCTGCACTCGGACACCATCGCCAACATCCAGCTGA
ACAAGAGCAACATGGCGGCCACGGCTGCCTTCAACAAGGACGCCCTGCTCAACTGGCTCAAGTCCAAGAACCCTGGG---
------------GAGGCTCTGGAGCGGGCCATCGAAGAGTTCACCCTGTCCTGTGCCGGCTACTGCGTGGCCACCTACGT
GCTGGGCATCGGCGATCGGCACAGCGACAACATCATGATCCGCGAGAGTGGGCAGCTGTTCCACATTGATTTCGGCCATT
TCCTGGGAAATTTCAAGACCAAGTTTGGAATCAACCGTGAGCGGGTCCCATTCATCCTCACCTATGACTTCGTCCACGTG
ATTCAGCAGGGGAAGACGAACAACAGCGAGAAATTTGAAAGGTTCCGGGGCTACTGCGAGCGAGCCTACACCATCCTGCG
GCGCCACGGCCTCCTCTTCCTCCATCTCTTTGCACTGATGCGGGCGGCGGGCCTGCCTGAGCTCAGCTGCTCCAAAGACA
TCCAGTACCTCAAGGACTCCCTGGCACTGGGGAAAACAGAAGAGGAGGCGCTGAAGCACTTCCGGGTGAAGTTCAACGAG
GCCCTCAGGGAGAGCTGGAAGACCAAAGTGAACTGGCTGGCACACAATGTGTCCAAAGACAACAGGCAG
>mus_musculus
ATGCCCCCTGGGGTGGACTGCCCCATGGAGTTCTGGACCAAAGAGGAGAGCCAGAGCGTGGTTGTTGACTTCTTGCTGCC
CACAGGGGTCTACTTGAACTTCCCCGTGTCCCGCAATGCCAACCTCAGCACCATCAAGCAGGTGCTGTGGCACCGTGCAC
AGTATGAGCCACTCTTCCACATGCTCAGTGACCCCGAGGCCTATGTGTTCACCTGTGTGAACCAGACGGCGGAGCAGCAG
GAGTTGGAGGATGAGCAGCGGAGGCTGTGCGACATCCAGCCCTTCCTGCCCGTGCTGCGCCTCGTGGCCCGAGAGGGGGA
CCGCGTGAAGAAGCTCATTAACTCCCAGATCAGCCTCCTCATTGGCAAAGGTCTCCATGAGTTTGATTCCCTGCGGGACC
CGGAAGTAAACGACTTCCGCACTAAGATGCGCCAGTTTTGTGAAGAGGCTGCTGCTCACCGCCAGCAGCTGGGCTGGGTG
GAATGGCTGCAGTACAGCTTCCCCCTGCAGCTGGAGCCCTCAGCAAGGGGTTGGCGGGCCGGCTTATTGCGTGTCAGCAA
CCGAGCCCTGCTGGTCAACGTGAAGTTCGAGGGCAGTGAGGAGAGCTTCACCTTCCAGGTATCCACCAAGGACATGCCCC
TGGCACTGATGGCCTGTGCCCTCCGAAAAAAGGCCACAGTGTTCCGGCAGCCTCTGGTGGAGCAGCCTGAGGAATATGCC
CTGCAGGTGAACGGGAGGCACGAATACCTCTACGGCAACTACCCGCTCTGCCACTTTCAGTACATCTGCAGCTGCCTACA
CAGCGGGCTGACCCCTCATCTGACCATGGTCCACTCCTCCTCCATCCTTGCTATGCGGGATGAGCAGAGCAATCCTGCCC
CCCAAGTACAGAAACCACGTGCCAAACCTCCCCCGATCCCTGCCAAGAAGCCCTCCTCTGTGTCCCTGTGGTCCCTGGAA
CAGCCATTCTCCATTGAGCTGATCGAGGGCCGAAAAGTGAATGCTGACGAGCGGATGAAGCTGGTTGTTCAGGCCGGGCT
CTTCCATGGCAATGAGATGCTGTGCAAGACTGTGTCAAGCTCGGAGGTGAATGTATGCTCAGAGCCCGTGTGGAAGCAGC
GACTGGAGTTCGATATCAGCGTCTGTGACCTCCCGCGCATGGCTCGACTCTGTTTTGCTCTCTATGCCGTCGTGGAGAAG
GCTAAGAAGGCACGCTCCACAAAGAAGAAGTCTAAGAAGGCGGACTGCCCCATCGCTTGGGCCAACCTCATGCTATTCGA
CTACAAAGATCAGCTCAAGACGGGGGAGCGCTGCCTCTACATGTGGCCCTCTGTCCCAGATGAGAAGGGAGAGCTGCTGA
ATCCTGCGGGTACAGTGCGCGGGAACCCCAACACGGAGAGTGCCGCTGCCCTGGTCATCTACCTGCCTGAGGTGGCCCCC
CACCCTGTGTACTTCCCCGCTCTGGAGAAG------------------ATCCTGGAGCTGGGGCGTCACGGGGAG---CG
TGGGCGCATCACGGAGGAGGAGCAGCTGCAGCTGCGGGAGATCCTGGAACGGCGGGGATCCGGGGAACTGTACGAACATG
AGAAGGACCTGGTGTGGAAGATGCGCCACGAAGTCCAGGAGCATTTCCCAGAGGCGCTGGCCCGCCTGCTGCTGGTCACC
AAGTGGAATAAACACGAGGATGTGGCCCAGCTGTCCCAGATGCTCTATTTGCTGTGCTCCTGGCCCGAGCTGCCTGTGCT
GAGCGCCCTGGAACTTCTGGACTTTAGCTTTCCCGACTGCTACGTGGGCTCCTTCGCCATCAAGTCCCTTCGGAAGCTGA
CGGACGATGAGCTCTTCCAGTACCTTCTGCAGCTGGTGCAAGTGCTCAAATATGAGTCCTACCTGGACTGCGAGCTGACC
AAATTCTTGCTGGGCCGAGCCCTGGCTAACCGCAAGATCGGACACTTCCTGTTCTGGCACCTCCGCTCTGAGATGCACGT
ACCATCAGTGGCTCTGCGGTTTGGTCTCATCATGGAAGCCTACTGCAGAGGCAGCACCCACCACATGAAGGTGCTGATGA
AGCAGGGGGAAGCACTGAGCAAGCTTAAGGCACTGAATGACTTTGTGAAGGTGAGTTCCCAGAAGACCACCAAGCCCCAA
ACCAAGGAGATGATGCATATGTGCATGCGCCAGGAGACCTACATGGAGGCCCTGTCCCACCTGCAGTCTCCACTCGACCC
CAGCACCCTGCTGGAGGAAGTCTGTGTG------------GAGCAGTGCACCTTCATGGACTCCAAAATGAAGCCCCTGT
GGATCATGTACAGCAGCGAGGAGGCGGGCAGTGCTGGCAACGTGGGCATCATCTTTAAGAACGGGGATGACCTCCGCCAG
GACATGCTGACTCTGCAGATGATCCAGCTCATGGACGTCCTGTGGAAGCAGGAGGGCCTGGACCTGAGGATGACGCCCTA
CGGCTGCCTCCCCACCGGGGACCGCACAGGTCTCATCGAGGTGGTCCTCCACTCGGACACCATCGCCAACATCCAGCTGA
ACAAAAGCAACATGGCGGCCACAGCTGCCTTCAACAAGGACGCCCTGCTCAACTGGCTCAAGTCCAAGAACCCTGGG---
------------GAGGCCCTGGATCGGGCCATTGAGGAATTCACCCTCTCCTGTGCTGGCTACTGTGTGGCCACATATGT
TCTGGGCATCGGTGACCGGCACAGCGACAACATCATGATCAGAGAGAGTGGGCAGCTCTTCCACATTGATTTTGGCCACT
TTCTGGGGAACTTCAAGACCAAGTTTGGAATCAACCGAGAGCGCGTCCCCTTCATTCTCACCTACGACTTTGTCCACGTG
ATCCAGCAGGGGAAGACTAACAACAGTGAGAAGTTTGAAAGGTTCCGCGGCTACTGTGAACGAGCCTATACCATCCTGCG
GCGCCACGGGCTGCTTTTCCTCCATCTCTTCGCCCTGATGCGGGCCGCAGGTCTGCCTGAGCTTAGCTGCTCCAAAGATA
TCCAGTATCTCAAGGACTCTCTGGCACTGGGGAAGACGGAGGAAGAGGCGCTAAAGCACTTCCGGGTGAAGTTCAACGAA
GCTCTCCGAGAAAGCTGGAAAACCAAAGTCAACTGGCTGGCGCACAATGTGTCCAAGGATAACCGACAG
>rattus_norvegicus
ATGCCCCCTGGGGTAGACTGCCCCATGGAGTTCTGGACCAAAGAGGAGAGCCAGAGCGTGGCCGTTGACTTCTTGCTGCC
CACAGGAGTCTACTTGAACTTCCCTGTGTCCCGCAATGCCAACCTCAGCACCATCAAGCAGGTGCTGTGGCATCGTGCAC
AGTATGAGCCGTTCTTCCACATGCTCAGTGACCCCGAGGCTTATGTGTTCACCTGTGTGAACCAGACAGCGGAGCAGCAG
GAGTTGGAGGATGAGCAGCGGAGGCTGTGTGACATCCAGCCCTTCCTGCCCGTGCTGCGCCTGGTGGCCCGAGAGGGGGA
CCGCGTGAAGAAGCTCATCAACTCACAGATCAGCCTCCTCATCGGCAAAGGTCTCCATGAGTTTGATTCCCTGCGGGACC
CGGAAGTAAACGACTTCCGCACTAAGATGCGCCAGTTTTGCGAAGAGGCCGCGGCTCACCGCCAGCAGCTGGGCTGGGTG
GAATGGCTGCAGTATAGCTTCCCCCTGCAGCTGGAGCCCTCAGCCAGAGGTTGGCGGGCTGGCTTATTGCATGTCAGCAA
CCGACCCCTGCTGGTCAATGTGAAGTTCGAGGGCAGTGAGGAGAGCTTCACCTTCCAGGTATCCACCAAGGACATGCCCC
TCGCACTGATGGCCTGTGCCCTCCGAAAAAAGGCCACCGTGTTCCGGCAGCCTCTGGTGGAGAGGCCTGAGGAGTATGCC
CTGCAGGTGAACGGGAGGCACGAGTACCTCTACGGCAGCTACCCCCTCTGCCACTTTCAGTACATCTGTAGCTGCCTGCA
CAGCGGACTGACTCCCCATCTGACCATGGTCCACTCCTCCTCCATCCTCGCCATGAGGGATGAGCAGAGCAACCCTGCCC
CCCAGGTGCAGAAGCCACGAGTCAAACCTCCCCCGATCCCTGCCAAGAAGCCCTCCTCTGTGTCCCTGTGGTCCCTGGAA
CAGCCATTCTGCATTGAGCTGATTGAGGGCCGCAAGGTGAATGCGGATGAAAGGATGAAGCTGGTTGTGCAGGCCGGGCT
CTTCCACGGCAATGAGATGCTGTGCAAGACTGTGTCGAGCTCAGAGGTGAATGTGTGCTCAGAGCCCGTGTGGAAGCAGC
GACTAGAATTCGACATCAGCATCTGTGACCTCCCCCGAATGGCCCGGCTCTGCTTTGCACTCTATGCTGTCGTGGAGAAG
GCTAAGAAGGCGCGCTCCACAAAGAAGAAGTCCAAGAAGGCGGACTGTCCCATCGCTTGGGCCAACCTCATGCTATTCGA
CTACAAAGATCAGCTCAAGACGGGCGAACGGTGCCTCTACATGTGGCCCTCTGTCCCAGATGAGAAAGGGGAACTGATGA
ATCCTGCGGGTACAGTACGTGGTAACCCCAACACAGAGAGTGCCGCTGCCCTGGTCATCTACCTACCTGAGGTGGCTCCC
CACCCTGTGTACTTCCCTGCTCTGGAGAAG------------------ATCCTGGAGCTGGGGCGTCACGGGGAG---CG
TGGGCGCATCACAGAGGAGGAG----------------------------------------------------------
--------------------------------------------------------------------------------
---------------------------------------ATGCTCTATTTGCTGTGCTCCTGGCCCGAGCTTCCTGTGCT
GAGCGCCCTGGAGCTTCTGGACTTTAGTTTTCCTGACTGCTACGTGGGTTCCTTCGCCATCAAGTCCCTACGGAAGCTGA
CGGATGACGAGCTTTTCCAGTACCTTCTGCAGCTGGTACAAGTACTCAAATATGAGTCCTACCTGGACTGCGAGTTGACC
AAATTCTTGTTGGGCCGAGCCCTGGCTAACCGCAAGATCGGGCACTTCCTGTTCTGGCACCTCCGCTCTGAGATGCATGT
ACCGTCCGTGGCCCTGCGTTTTGGCCTCATCATGGAAGCCTACTGCAGAGGCAGCACCCACCACATGAAGGTGCTGATGA
AGCAGGGGGAGGCACTGAGCAAGCTTAAGGCCCTGAATGACTTTGTGAAGGCGAGCTCGCAGAAGACCACCAAGCCCCAG
ACCAAGGAGATGATGCATATGTGTATGCGCCAGGAGACTTACATGGAGGCGCTGTCCCACCTGCAGTCTCCCCTCGACCC
CAGCACCCTGCTGGAGGAAGTCTGTGTG------------GAGCAGTGCACCTTCATGGACTCCAAAATGAAGCCATTGT
GGATCATGTACAGCAGCGAGAAGGCAGGCGGTGCCGGCAGCGTGGGCATCATCTTTAAGAACGGGGATGACCTCCGCCAG
GACATGCTGACTCTGCAGATGATCCAGCTCATGGACTTCCTATGGAAGCAGGAGGGCCTGGACCTGAGGATGACCCCCTA
TGGCTGCCTCCCCACCGGAGATCGCACAGGCCTCATTGAGGTGGTCCTCCACTCGGACACCATCGCCAACATCCAGCTGA
ATAAAAGCAACATGGCAGCCACGGCTGCGTTCAACAAGGACGCTCTGCTCAACTGGCTCAAGTCTAAGAACCCTGGG---
------------GAGGCTCTGGATCGGGCCATTGAGGAATTCACCCTCTCCTGTGCTGGCTACTGTGTGGCCACATATGT
GCTGGGCATCGGTGACCGGCACAGCGATAACATCATGATCAGAGAGAGTGGGCAGCTTTTCCACATTGACTTTGGCCACT
TTCTGGGGAACTTCAAGACCAAGTTCGGGATCAACCGGGAGCGTGTCCCCTTCATTCTCACCTACGACTTTGTCCACGTG
ATCCAGCAGGGGAAGACTAACAACAGTGAGAAATTTGAAAGGTTCCGAGGCTACTGTGAACGAGCCTACACCATCCTGCG
GCGTCACGGGCTGCTTTTCCTTCATCTCTTCGCCCTCATGCGCGCAGCAGGTCTGCCTGAGCTTAGCTGCTCCAAAGACA
TCCAGACTCTC---------------------------------------------------------------------
---------------------------------------------------------------------
>jaculus_jaculus
ATGCCCCCTGGGGTGGACTGCCCCATGGAGTTCTGGACCAAGGAGGAGAATCAGAGTGTGGCTGTTGACTTCCTTCTGCC
TACAGGGGTCTACCTGAACTTCCCTGTGTCCCGCAATGCCAACCTTAGCACCATCAAGCAGGTGCTGTGGCATCGTGCGC
AGTATGAGCCGTTCTTCCACATGCTCAGTGACCCCGAGGCCTATGTGTTCACCTGTGTCAACCAGACCGCCGAGCAGCAG
GAGCTGGAGGACGAGCAGCGACGCCTGTGTGACGTCCAGCCCTTCCTGCCTGTCCTGCGCCTGGTGGCCCGCGAGGGTGA
CCGTGTGAAGAAGCTCATCAACTCACAGATCAGCCTCCTCATTGGGAAAGGCCTCCATGAATTCGACTCCCTGCGGGACC
CTGAAGTCAACGACTTCCGCACCAAGATGCGCCAGTTCTGTGAAGAGGCTGCTGCCCGCCGCCAGCAGCTGGGCTGGGAG
GAATGGCTGCAATACAGCTTCCCTCTGCAGCTGGAACCCTCAGCCAGGGGCTGGGGTGCTGGCACCTTGCGCATCCCCAA
CCGGACCCTGCTTGTCAATGTGAAGTTTGAGGGCAGTGAGGAGAGTTTCACCTTCCAGGTGTCCACCAAGGACCTGCCCC
TGGCACTGATGGCCTGTGCACTCCGGAAGAAGGCTACAGTGTTTCGGCAACCCCTGCTGGATCGGCCTGAGGACTATGCG
CTGCAGGTGAACGGGAGGCATGAGTATCTCTACGGCGGCTACCCTCTCTGCCAGTTCCAGTACATCTGCAGCTGCATGCA
CAGCGGACTGACCCCCCACCTGACCATGGTCCACTCCTCCTCCATCCTCGCCATGCGGGACGAGCAGAGCAACCCCACCC
CTCAAGTCCAGAAACAGCGCACCAAACCACCCCCTATTCCCGCCAAGAAGCCTTCCTGCGTGTCCCTGTGGTCCTTGGAA
CAGCCCTTCTTCATCGAGCTGGTCGAGGGCAGCAGAGTGAACGCTGACGAACGGATGAAGCTGGTGGTGCAGGCTGGGCT
CTTCCACGGTAATGAGATGCTGTGCAAGACGGTGTCCAGCTCGGAGGTGAGTGTGTGCTCAGAGCCCGTGTGGAAGCAGC
GGATGGAATTCGACATCAGCGTCTGTGACCTGCCACGCATGGCCCGGCTCTGTTTTGCACTCTACGCCGTGGTGGAGAAG
GCCAAGAAAGCTCGGTCCACCAAGAAGAAGTCCAAGAAGGCGGACTGCCCCATCGCCTGGGCCAACCTCATGCTCTTCGA
CTACAAGGACCAGCTCAAGACCGGAGAACGCTGCCTCTACATGTGGCCCTCTGTCCCAGATGAGAAAGGAGAGCTGCTGA
ACCCCACGGGTACTGTGCGCAGCAACCCCAACACAGAGAGCGCTGCGGCCTTGGTCATCTGCCTGCCTGAGGTGGCCCCC
CAGCCTGTGTACTACCCTGCCCTGGAGAAG------------------ATCCTGGAACTGGGGCGTCATGGGGAG---CG
TGGGCGCGTCACAGAGGAAGAGCAGCTGCAGCTGAGGGAAATCCTGGAGCGGCGGGGGTGTGGGGAGCTGTACGAGCATG
AGAAGGACCTGGTGTGGAAGATGAGACACGAGGTCCAGGAGCGCTTCCCAGAGGCCCTGGCCCGACTGCTACTGGTCACC
AAGTGGAATAAACACGAGGATGTGGCCCAGTCCGCCCAGATGATTTACCTGCTGTGCTCCTGGCCCGAGCTGCCCGTGTT
GAGCGCCTTGGAGTTGCTGGACTTCAGCTTCCCTGACTGCTACGTGGGCTCCTTCGCCATCAGGTCTCTGCGGAAGCTGA
CGGACGACGAGCTTTTCCAGTACCTGCTACAGCTGGTTCAGGTACTCAAGTACGAGTCCTACCTGGACTGTGAGCTGACC
AAATTCTTGCTGGACCGGGCCCTGGCCAACCGCAGGATCGGCCACTTTCTCTTCTGGCACCTCCGCTCCGAGATGCACGT
GCCATCGATAGCCCTACGCTTCGGCCTCATCATGGAGGCCTACTGCAGGGGCAGCACCCACCACATGAAGGTGCTGATGA
GGCAGGGGGAAGCCCTTAGCAAGCTGAAGGCGTTGAATGACTTTGTGAAGGTGAGCTCTCAGAAGACCACCAAGCCCCAA
ACCAAGGAGCTGATGCACCTGTGCATGCGCCAGGAGACCTACATGGAGGCCCTGTCCCACCTACAGTCCCCACTTGACCC
CAGCACCTTGCTGGAGGAAGTCTGTGTG------------GAGCAATGCACCTTCATGGACTCCAAGATGAAGCCGCTGT
GGATCATGTACAGCAGCGAGGAGGCGGGCAGCACCGGCAGCGTGGGCATCATCTTTAAGAATGGAGATGACCTCCGTCAG
GACATGCTCACTCTGCAGATGATCCAGCTTATGGACGTCCTGTGGAAACAAGAGGGCCTGGACCTGAGGATGACGCCATA
TGGCTGCCTCCCGACTGGCGACCGCACGGGCCTCATTGAGGTGGTGCTTCACTCGGACACCATCGCCAACATCCAGCTGA
ACAAGAGCAACATGGCTGCCACGGCCGCCTTCAACAAGGACGCGCTGCTCAACTGGCTCAAATCCAAGAACCCCGGG---
------------GAGGCCCTGGATCGGGCCATTGAGGAGTTCACCCTCTCCTGCGCTGGCTACTGTGTGGCCACCTACGT
GCTGGGCATCGGCGACCGGCACAGCGATAACATCATGATTCGTGAGAGTGGGCAGCTCTTCCACATTGATTTTGGCCACT
TTCTGGGGAACTTCAAGACCAAGTTTGGAATTAACCGTGAGCGGGTCCCCTTCATCCTCACCTATGACTTTGTCCATGTG
ATTCAGCAGGGAAAGACCAGTAACAGTGAGAAATTTGAAAGGTTCCGGGGCTACTGTGAACGAGCCTACACTATCCTGCG
GCGCCACGGCCTGCTCTTCCTCCACCTCTTCGCCCTGATGCGTGCAGCTGGCCTGCCTGAGCTCAGCTGCTCCAAAGATA
TCCAGTATCTCAAGGACTCTCTGGCACTGGGGAAGACAGAGGAGGAGGCGCTCAAGCACTTCCGGGTGAAGTTTAATGAA
GCCCTGAGGGAGAGCTGGAAGACCAAAGTGAACTGGCTGGCGCACAACGTGTCCAAAGATAACAGGCAA
>nannospalax_galili
ATGCCCCCTGGGGTGGACTGCCCCATGGAGTTCTGGACCAAAGAGGAGAGCCAGAGCGTGGCCGTCGACTTCTTGCTGCC
CACAGGGGTCTACCTGAACTTCCCAGTGTCCCGCAATGCCAACCTCAGCACCATCAAGCAGGTGTTGTGGCATCGCGCAC
AGTATGAGCCGTTCTTCCACATGCTCAGCGACCCGGAGGCCTATGTGTTCACCTGTGTCAACCAGACAGCTGAGCAGCAG
GAGCTGGAGGATGAGCAGCGGCGACTGTGTGATGTCCAGCCCTTCCTGCCTGTGCTGCGCCTTGTGGCCCGAGAGGGTGA
CCGTGTGAAGAAGCTCATCAACTCACAGATCAGCCTCCTCATCGGCAAAGGCCTCCATGAGTTTGACTCCCTGCGAGACC
CAGAAGTGAATGACTTCCGAACCAAGATGCGCCAGTTTTGTGAGGAGGCCGCTGCTCTCCGCCAGCAGCTAGGCTGGGAG
GCCTGGCTACAGTATAGCTTCCCCCTGCAGCTGGAGCCCTCAGCAAGGAGCTGGGGGCCTGGAACGCTGCGTGTCCCCAA
CCGAGCCCTGCTGGTCAATGTGAAGTTCGAGGGCAGTGAGGAGAGCTTCACTTTCCAGGTGTCTACTAAGGACATGCCCC
TGGCACTGATGGCCTGTGCCCTCCGGAAGAAGGCCACAGTGTTCCGGCAGCCCCTGGTGGAGCGGCCCGAGGACTATGCG
CTGCAGGTGAATGGGAGGCATGAGTACCTCTATGGCAGCTACCCGCTCTGCCAGTTCCAGTATATCTGCAGTTGCTTGCA
CAGCGGACTGACCCCCCATCTGACCATGGTCCACTCCTCCTCCATCCTTGCTATGAGGGATGAACAGAGCAACCCTGCCC
CCCAAGTCCAGAAACCACGCACCAAACCTCCTCCCATTCCTGCCAAGAAGCCTTCCTCTGTGTCCCTGTGGTCCCTGGAG
CAGCCATTCTGCATAGAGCTGATCGAGGGCAGCAAAGTGAACGCCGATGAGCGGATGAAGCTGGTGGTACAGGCTGGGCT
CTTCCATGGCAACGAGATGCTGTGCAAGACGGTGTCTAGCTCGGAGGTGAGTGTGTGTTCAGAGCCCGTGTGGAAGCAGC
GGCTGGAGTTTGACATCAGCATCTGTGACCTACCGCGCATGGCCCGGCTCTGCTTCGCCCTATACGCTGTGGTCGAGAAA
GCCAAGAAGGCTCGCTCCACCAAGAAGAAATCCAAGAAAGCGGACTGCCCCATCGCCTGGGCCAACCTCATGCTATTCGA
CTACAAAGACCAGCTCAAGACTGGGGAGCGCCGTCTCTACATGTGGCCCTCTGTCCCAGATGAGAAAGGAGAGCTGCTGA
ACCCTGCGGGTACAGTGCGCAGTAACCCCAACACAGAGAGTGCTGCTGCCTTGGTCATCTGCCTGCCCGAGGTGGCCCCC
CATCCTGTGTACTTCCCTGCCCTGGAGAAG------------------ATCCTGGAGCTGGGGCGTCATGGAGAA---CG
TGGGCGCATCACAGAGGAGGAGCAGCTGCAGCTGCGGGAAATCCTGGAGCGGCGGGGGTCTGGGGAGCTGTATGAACATG
AGAAAGACCTGGTGTGGAAGATGCGGCATGAAGTCCAGGAGCACTTCCCGGAGGCACTGGCCCGCCTGCTGCTGGTCACC
AAGTGGAACAAGCACGAGGATGTGGCCCAG---------ATGCTGTATTTGCTGTGCTCCTGGCCCGAGCTGCCTGTGCT
GGGTGCCCTGGAGCTGCTGGACTTCAACTTCCCGGACTGCCACGTGGGCTCCTTCGCCATCAAGTCCCTACGGAAACTGA
CGGACGACGAGCTTTTCCAGTACCTGCTGCAGCTGGTGCAGGTGCTCAAGTACGAGTCCTACCTGGACTGTGAGCTGACC
AAATTCTTGCTGGACCGTGCCTTGGCCAACCGCAAGATCGGCCACTTCCTCTTCTGGCACCTTCGCTCCGAGATGCACGT
ACCATCAGTGGCCCTGCGTTTTGGCCTCATCATGGAGGCCTACTGCAGAGGTAGCACTCACCACATGAAGGTGCTGATGA
AACAGGGGGAAGCACTGAGCAAGCTGAAGGCATTGAATGACTTTGTGAAGGTGAGCTCCCAGAAGACCACCAAGCCCCAC
ACCAAGGAGATGATGCACATGTGTATGCGCCAGGAGACCTACATGGAGGCCCTGTCTCACCTGCAGTCCCCACTGGACCC
CAGTACCCTGCTGGAGGAAGTCTGCCTCTGTCGACACTCTCTGCAGTGCACTTTCATGGACTCCAAGATGAAGCCACTGT
GGATCATGTACAGCAGCGAGGAGGCGGGCAGTGCTGGCAGCGTGGGCATCATCTTTAAGAACGGGGATGACCTCCGCCAG
GACATGCTGACTCTGCAGATGATCCAGCTCATGGACATCCTGTGGAAGCAGGAGGGCCTGGACCTGAGGATGACCCCCTA
TGGCTGCCTCCCTACTGGAGACCGCACAGGCCTCATTGAGGTGGTCCTCCACTCTGACACCATCGCCAACATCCAACTGA
ACAAGAGCAACATGGCAGCCACAGCCGCCTTCAACAAGGATGCCCTGCTTAACTGGCTCAAGTCTAAGAACCCTGGG---
------------GAGGCCCTGGACCGGGCCATCGAGGAATTCACCCTGTCCTGTGCTGGCTACTGCGTAGCCACGTATGT
GCTGGGGATCGGCGACCGGCATAGCGACAACATCATGATCCGAGAGAGTGGGCAGCTGTTCCATATTGATTTTGGCCACT
TTCTGGGGAACTTCAAGACCAAGTTTGGAATCAACCGTGAGCGAGTCCCATTCATCCTCACCTATGACTTTGTGCACGTC
ATTCAGCAGGGGAAGACTAGTAACAGTGAGAAGTTCGAAAGGTTCCGGGGCTACTGTGAACGAGCCTACACCATTCTGCG
GCGCCACGGGCTGCTCTTCCTCCACCTCTTTGCCCTGATGCGTGCGGCAGGCCTGCCTGAGCTCAGCTGCTCCAAAGACA
TCCAATATCTCAAGGACTCTCTAGCGCTGGGGAAGACAGAGGAAGAAGCACTAAAGCACTTCCGGGTGAAGTTCAATGAA
GCTCTGCGGGAGAGCTGGAAGACCAAAGTGAACTGGTTGGCACACAACGTGTCCAAAGATAACAGGCAG
>meriones_unguiculatus
ATGCCCCCTGGGGTGGACTGCCCCATGGAGTTCTGGACCAAAGAGGAGAGCCAGAGTGTGGCTGTTGACTTCCTGCTGCC
CACGGGGGTCTACCTGAACTTCCAGGTGTCCCGCAATGCCAACCTCAGCACCATCAAACAGGTGCTGTGGCACCGTGCCC
AGTACGAGCCGCTCTTCCACATGCTCAGTGACCCCGAGGCTTACGTGTTCACCTGCGTGAACCAGACAGCGGAGCAGCAG
GAGTTGGAGGATGAGCAGCGGAGGCTGTGTGATATCCAGCCCTTCCTGCCCGTGCTGCGCCTGGTGGCTCGAGAGGGTGA
CCGCGTGAAGAAGCTGGTCAACTCTCAGATCAGCCTCCTCATCGGCAAAGGTCTCCACGAGTTTGATTCCCTGCGGGACC
CGGAAGTGAATGACTTCCGCACTAAGATGCGCCAGTTCTGTGAAGAGGCCGCGGCTCACCGCCAGCAGCTGGGCTGGGAG
GAATGGCTGCAGTATAGCTTCCCCCTGCAGCTGGAGCCCTCAGCGAGGAGCTGGCGGGCGGGCATGCTGCGCGTCACCAA
CCGAGCCCTGCTGGTTAACGTGAAATTCGAGGGTAGTGAGGACAGCTTCACCTTACAGGTATCCACCCAGGACATGCCCC
TGGCGCTGATGGCCTGTGCCCTCCGGAAGAAGGCCACAGTGTTCCGGCAGCCTCTGGTGGAGCAGCCCGAGGACTACGCC
CTTCAGGTGAACGGGAGGCACGAGTACCTCTATGGCAGCTACCCGCTCTGCCAGTTTCAGTACATCTGCAGCTGCCTGCA
CAGTGGACTAACCCCCCACCTGACCATGGTCCACTCCTCCTCTATCCTTGCCATGCGGGATGAGCAGAGCAACCCTGCCC
CCCAAGTCCAGAAGCCACGCGCCAAACCTCCCCCCATCCCTGCTAAGAAGCCCTCCTCTGTGTCCCTGTGGTCCCTGGAG
CAGCCGTTCTCCATTGAGCTGATCCAGGGCAGCAAAGTGAATGCAGATGAGCGGATGAAGCTGGTTGTGCAGGCCGGGCT
CTTCCATGGTAACGAGATGCTGTGTAAGACGGTATCCAGCTCCGAGGTGAGCGTGAGCTCAGAGCCCGTGTGGAAGCAGC
GACTTGAGTTCGACATCAGTATCTGTGACCTGCCACGCATGGCCCGCCTCTGCTTTGCCCTCTATGCCGTCGTGGAGAAG
GCTAAGAAG---AAGTCCACCAAGAAAAAGTCCAAGAAGGCGGACTGTCCCATTGCCTGGGCCAACCTCATGCTGTTCGA
CTACAAAGATCAGCTCAAGACCGGGGAGCGCCGCCTCTACATGTGGCCCTCTGTCCCAGATGACAAAGGAGAGCTGCTGA
ATCCTGCGGGCACCGTGCGCAGTAACCCCAACACAGAGAGCGCTGCTGCCCTGGTCATCTTCCTGCCCGAGGTGGCCGCC
CATCCTGTCTACTTCCCTGCCCTGGAGAAG------------------ATCCTGGAGCTGGGGCGTCACGGGGAG---CG
CGGGCGCATCACGGAGGAGGAGCAGCTGCAGCTGCGGGAGATCCTGGAGAGGCGGGGGTCTGGGGAGCTGTACGAACACG
AGAAGGACCTGATGTGGAAGATGCGCCATGAGGTCCAGGAGCACTTCCCAGAGGCGCTGGCCCGCCTGCTGCTGGTCACC
AAGTGGAATAAACATGAGGATGTGGCCCAGCTGTCCCAGATGCTCTATTTGCTGTGCTCCTGGCCCGAGCTGCCTGTGCT
GAGTGCCCTGGAGCTGCTGGACTTCAGCTTCCCCGACTCCTACGTGGGCTCCTTCGCCATCAAGTCCCTGCGGAAGCTGA
CGGATGGCGAGCTTCTCCAGTACCTCCTGCAGCTGGTGCAAGTGCTCAAATACGAGTCCTACCTGGACTGCGAGTTGACC
AAATTCTTGCTGGACCGAGCCCTGGCCAACCGCAAGATCGGCCACTTTCTCTTCTGGCACCTTCGCTCTGAGATGCATGT
ACCATCAGTGGCCCTGCGCTTTGGCCTCATCATGGAAGCCTATTGCAGAGGCAGCACTCACCACATGAAGGTGCTGATGA
AGCAGGGGGAAGCACTGAGCAAGCTTAAGTCACTGAATGACTTCGTGAAGGTGAGCTCTCAGAAGACCACCAAGCCCCAG
GCCAAGGAGCTGATGCACATATGCATGCGGCAGGAGACCTACATGGAGGCCCTGTCCCACCTGCAGTCCCCGCTCGACCC
CAGCACCCTGCTGGAGGAAGTCTGTGTG------------GAGCAGTGCACCTTCATGGACTCCAAGATGAAGCCGCTGT
GGATCATGTACAGCAGCGAGGAGGCAGGCAGCGCTGGCAGCGTGGGCATCATCTTTAAGAACGGGGATGACCTCCGCCAG
GATATGCTGACCCTGCAGATGATCCAGCTCATGGACGTCCTGTGGAAGCAGGAGGGCCTGGACCTGAGGATGACCCCCTA
TGGCTGCCTCCCCACCGGAGACCGCACGGGTCTCATCGAGGTGGTCCTCCACTCGGACACCATTGCCAACATCCAGCTGA
ACAAGAGCAACATGGCAGCCACAGCCGCCTTCAACAAGGATGCCCTGCTCAACTGGCTCAAATCTAAGAACCCTGGG---
------------GAGGCCCTAGATCGGGCCATCGAGGAATTTACCCTCTCCTGTGCTGGCTACTGTGTGGCCACGTACGT
GCTGGGCATTGGTGACCGACACAGCGACAACATCATGATTCGAGAGAGTGGGCAGCTGTTCCACATCGATTTTGGCCACT
TTCTGGGGAACTTCAAGACCAAGTTTGGGATCAACCGTGAGCGCGTCCCCTTCATTCTCACGTATGACTTTGTCCACGTG
ATCCAGCAGGGGAAGACTAACAACAGTGAGAAATTTGAAAGGTTCCGTGGCTACTGTGAACGAGCCTACACCATCCTGCG
GCGCCATGGGCTGCTCTTCCTCCATCTCTTTGCCCTGATGCGTGCGGCAGGTCTGCCTGAGCTTAGCTGCTCCAAAGATA
TCCAGTATCTCAAGGACTCTCTGGCGCTAGGGAAGACGGAGGAAGAAGCGCTAAAGCACTTCCGGGTGAAGTTCAACGAA
GCTCTGCGGGAAAGCTGGAAAACCAAAGTCAACTGGCTGGCACACAACGTGTCCAAGGACAACCGGCAG
>psammomys_obesus
ATGCCCCCTGGGGTGGACTGCCCCATGGAGTTCTGGACCAAAGAGGAGAGCCAGAGCGTGGCTGTTGACTTCCTGCTGCC
CACGGGGGTCTACCTGAACTTCCAGGTGTCCCGCAATGCCAACCTCAGCACCATCAAACAGGTGCTGTGGCACCGTGCCC
AGTACGAGCCGCTCTTCCACATGCTCAGTGACCCCGAGGCATACGTGTTCACCTGCGTGAACCAGACAGCGGAGCAGCAG
GAGTTGGAGGATGAGCAGCGGAGGCTGTGTGACATCCAGCCCTTCCTGCCCGTGCTGCGCCTGGTGGCCCGAGAGGGTGA
CCGCGTGAAGAAGCTGGTCAACTCTCAGATCAGCCTCCTCATCGGCAAAGGTCTCCACGAGTTTGATTCCCTGCGGGACC
CGGAAGTGAATGACTTCCGCACTAAGATGCGCCAGTTCTGTGAAGAGGCCGCGGCTCACCGCCAGCAGCTGGGCTGGGAG
GAATGGCTGCAGTATAGCTTCCCCCTGCAGCTGGAGCCCTCAGCGAGGAGCTGGCGGGCGGGCATGCTGCGTGTCGCCAA
CCGAGCGCTGCTGGTTAACGTGAAATTCGAGGGTAGTGAGGACAGCTTCACCTTGCAGGTATCCACCCAGGACATGCCCC
TGGCGCTGATGGCCTGTGCCCTCCGGAAGAAGGCCACAGTGTTCCGGCAGCCTCTGGTGGACCAGCCCGAGGACTACGCC
CTGCAGGTGAACGGGAGGCACGAGTACCTCTATGGCAGCTACCCGCTCTGCCAGTTTCAGTACATCTGCAGCTGCCTGCA
CAGTGGACTAACCCCCCACCTGACCATGGTCCACTCCTCCTCTATCCTTGCCATGCGGGATGAGCAGAGCAACCCTGCCC
CCCAAGTCCAGAAACCACGCGCCAAACCTCCCCCCATCCCTGCTAAGAAGCCCTCCTCTGTGTCCCTGTGGTCCCTGGAG
CAGCCGTTCTCCATTGAGCTGATCCAGGGCAGCAAAGTGAATGCAGATGAGCGGATGAAGCTGGTTGTGCAGGCCGGGCT
CTTCCATGGCAACGAGATGCTGTGTAAGACGGTATCCAGCTCCGAGGTGAGCGTGAGCTCAGAGCCCGTGTGGAAGCAGC
GACTTGAGTTCGACATCAGCATCTGTGACCTGCCGCGCATGGCCCGCCTCTGCTTTGCCCTCTATGCCGTCGTGGAGAAG
GCTAAGAAG---AAGTCCACCAAGAAAAAGTCCAAGAAGGCGGACTGCCCCATTGCCTGGGTCAACCTCATGCTATTCGA
CTACAAAGACCAGCTCAAGACCGGGGAGCGCCGCCTCTACATGTGGCCCTCTGTCCCAGATGACAAAGGAGAGCTGCTGA
ATCCTGCGGGCACCGTGCGCAGTAACCCCAACACGGAGAGCGCTGCTGCCCTGGTCATCTTCCTGCCTGAGGTGGCCGCC
CATCCTGTCTACTTCCCTGCCCTGGAGAAG------------------ATCCTGGAGCTGGGGCGTCACGGGGAG---CG
CGGGCGCATCACGGAGGAGGAGCAGCTGCAGCTGCGGGAGATCCTGGAGAAGCGGGGGTCTGGGGAGCTGTACGAACACG
AGAAGGACCTGATGTGGAAGATGCGCCATGAGGTCCAGGAGCACTTCCCAGAGGCGCTGGCCCGCCTGCTGCTGGTCACC
AAGTGGAATAAACATGAGGATGTGGCCCAGCTGCCCCAGATGCTCTATTTGCTGTGCTCCTGGCCCGAGCTGCCTGTGCT
GAGCGCCCTAGAGCTGCTGGACTTCAGCTTCCCCGACTCCTACGTGGGCTCCTTCGCCATCAAGTCCCTGCGGAAGCTGA
CGGATGGCGAGCTTCTCCAGTACCTCCTGCAGCTGGTGCAAGTGCTCAAATACGAGTCCTACCTGGACTGCGAGTTGACC
AAATTCTTGCTGGACCGAGCCCTGGCCAACCGCAAGATCGGCCACTTCCTCTTCTGGCACCTTCGCTCTGAGATGCATGT
ACCATCAGTGGCCCTGCGCTTTGGCCTCATCATGGAAGCCTACTGCAGAGGCAGCACTCACCACATGAAGGTGCTGATGA
AGCAGGGGGAAGCACTGAGCAAGCTTAAGGCGCTGAATGACTTCGTGAAGGTGAGCTCTCAGAAGACCACCAAGCCCCAG
ACCAAGGAGCTGATGCACATATGCATGCGGCAGGAGACCTACATGGAGGCCCTGTCCCATCTGCAGTCTCCGCTTGACCC
CAGCACCCTGCTGGAGGAAGTCTGTGTG------------GAGCAGTGCACCTTCATGGACTCCAAGATGAAGCCGCTGT
GGATCATGTACAGCAGCGAGGAGGCGGGCAGCGCTGGCAGCGTGGGCATCATCTTTAAGAACGGGGATGACCTTCGCCAG
GATATGCTGACCCTGCAGATGATCCAGCTCATGGACGTCCTGTGGAAGCAGGAGGGCCTGGACCTGAGGATGACCCCCTA
TGGCTGCCTCCCCACCGGAGACCGCACGGGCCTCATCGAGGTGGTGCTTCACTCGGACACCATTGCCAACATCCAGCTGA
ACAAGAGCAACATGGCAGCCACGGCCGCCTTCAACAAGGATGCCCTGCTCAACTGGCTCAGATCTAAGAACCCTGGG---
------------GAGGCCCTGGATCGGGCCATCGAGGAATTCACCCTCTCTTGTGCTGGCTACTGTGTGGCCACGTACGT
GCTGGGCATTGGCGACCGACACAGCGACAACATCATGATTCGAGAGAGTGGGCAGCTGTTCCACATTGATTTCGGCCACT
TTCTGGGGAACTTCAAGACCAAGTTTGGGATCAACCGTGAGCGCGTCCCCTTCATTCTCACGTATGACTTTGTCCACGTG
ATCCAGCAGGGGAAGACTAACAACAGTGAGAAGTTTGAAAGGTTCCGTGGCTACTGTGAACGAGCCTACACCATCCTGCG
GCGCCATGGGCTGCTCTTCCTCCATCTCTTTGCCCTGATGCGTGCTGCAGGTCTGCCTGAGCTTAGCTGCTCCAAAGATA
TCCAGTATCTCAAGGACTCTCTGGCGCTAGGGAAGACGGAGGAAGAAGCGCTAAAGCACTTCCGGGTGAAGTTCAACGAA
GCTCTGCGGGAAAGCTGGAAAACCAAAGTCAACTGGCTGGCACACAATGTGTCCAAGGACAACAGGCAG
>homo_sapiens
ATGCCCCCTGGGGTGGACTGCCCCATGGAATTCTGGACCAAGGAGGAGAATCAGAGCGTTGTGGTTGACTTCCTGCTGCC
CACAGGGGTCTACCTGAACTTCCCTGTGTCCCGCAATGCCAACCTCAGCACCATCAAGCAGCTGCTGTGGCACCGCGCCC
AGTATGAGCCGCTCTTCCACATGCTCAGTGGCCCCGAGGCCTATGTGTTCACCTGCATCAACCAGACAGCGGAGCAGCAA
GAGCTGGAGGACGAGCAACGGCGTCTGTGTGACGTGCAGCCCTTCCTGCCCGTCCTGCGCCTGGTGGCCCGTGAGGGCGA
CCGCGTGAAGAAGCTCATCAACTCACAGATCAGCCTCCTCATCGGCAAAGGCCTCCACGAGTTTGACTCCTTGTGCGACC
CAGAAGTGAACGACTTTCGCGCCAAGATGTGCCAATTCTGCGAGGAGGCGGCCGCCCGCCGGCAGCAGCTGGGCTGGGAG
GCCTGGCTGCAGTACAGTTTCCCCCTGCAGCTGGAGCCCTCGGCTCAAACCTGGGGGCCTGGTACCCTGCGGCTCCCGAA
CCGGGCCCTTCTGGTCAACGTTAAGTTTGAGGGCAGCGAGGAGAGCTTCACCTTCCAGGTGTCCACCAAGGACGTGCCGC
TGGCGCTGATGGCCTGTGCCCTGCGGAAGAAGGCCACAGTGTTCCGGCAGCCGCTGGTGGAGCAGCCGGAAGACTACACG
CTGCAGGTGAACGGCAGGCATGAGTACCTGTATGGCAGCTACCCGCTCTGCCAGTTCCAG--------------------
--------------------------------------------------------------------------------
-----GTCCAGAAACCGCGTGCCAAACCACCTCCCATTCCTGCGAAGAAGCCTTCCTCTGTGTCCCTGTGGTCCCTGGAG
CAGCCGTTCCGCATCGAGCTCATCCAGGGCAGCAAAGTGAACGCCGACGAGCGGATGAAGCTGGTGGTGCAGGCCGGGCT
TTTCCACGGCAACGAGATGCTGTGCAAGACGGTGTCCAGCTCGGAGGTGAGCGTGTGCTCGGAGCCCGTGTGGAAGCAGC
GGCTGGAGTTCGACATCAACATCTGCGACCTGCCCCGCATGGCCCGTCTCTGCTTTGCGCTGTACGCCGTGATCGAGAAA
GCCAAGAAGGCTCGCTCCACCAAGAAGAAGTCCAAGAAGGCGGACTGCCCCATTGCCTGGGCCAACCTCATGCTGTTTGA
CTACAAGGACCAGCTTAAGACCGGGGAACGCTGCCTCTACATGTGGCCCTCCGTCCCAGATGAGAAGGGCGAGCTGCTGA
ACCCCACGGGCACTGTGCGCAGTAACCCCAACACGGATAGCGCCGCTGCCCTGCTCATCTGCCTGCCCGAGGTGGCCCCG
CACCCCGTGTACTACCCCGCCCTGGAGAAGCTGCCAGGATTGTTGCAGATCTTGGAGCTGGGGCGACACAGCGAG---TG
TGTGCATGTCACCGAGGAGGAGCAGCTGCAGCTGCGGGAAATCCTGGAGCGGCGGGGGTCTGGGGAGCTGTATGAGCACG
AGAAGGACCTGGTGTGGAAGCTGCGGCATGAAGTCCAGGAGCACTTCCCGGAGGCGCTAGCCCGGCTGCTGCTGGTCACC
AAGTGGAACAAGCATGAGGATGTGGCCCAG---------ATGCTCTACCTGCTGTGCTCCTGGCCGGAGCTGCCCGTCCT
GAGCGCCCTGGAGCTGCTAGACTTCAGCTTCCCCGATTGCCACGTAGGCTCCTTCGCCATCAAGTCGCTGCGGAAACTGA
CGGACGATGAGCTGTTCCAGTACCTGCTGCAGCTGGTGCAGGTGCTCAAGTACGAGTCCTACCTGGACTGCGAGCTGACC
AAATTCCTGCTGGACCGGGCCCTGGCCAACCGCAAGATCGGCCACTTCCTTTTCTGGCACCTCCGCTCCGAGATGCACGT
GCCGTCGGTGGCCCTGCGCTTCGGCCTCATCCTGGAGGCCTACTGCAGGGGCAGCACCCACCACATGAAGGTGCTGATGA
AGCAGGGGGAAGCACTGAGCAAACTGAAGGCCCTGAATGACTTCGTCAAGCTGAGCTCTCAGAAGACCCCCAAGCCCCAG
ACCAAGGAGCTGATGCACTTGTGCATGCGGCAGGAGGCCTACCTAGAGGCCCTCTCCCACCTGCAGTCCCCACTCGACCC
CAGCACCCTGCTGGCTGAAGTCTGCGTG------------GAGCAGTGCACCTTCATGGACTCCAAGATGAAGCCCCTGT
GGATCATGTACAGCAACGAGGAGGCAGGCAGCGGCGGCAGCGTGGGCATCATCTTTAAGAACGGGGATGACCTCCGGCAG
GACATGCTGACCCTGCAGATGATCCAGCTCATGGACGTCCTGTGGAAGCAGGAGGGGCTGGACCTGAGGATGACCCCCTA
TGGCTGCCTCCCCACCGGGGACCGCACAGGCCTCATTGAGGTGGTACTCCGTTCAGACACCATCGCCAACATCCAACTCA
ACAAGAGCAACATGGCAGCCACAGCCGCCTTCAACAAGGATGCCCTGCTCAACTGGCTGAAGTCCAAGAACCCGGGG---
------------GAGGCCCTGGATCGAGCCATTGAGGAGTTCACCCTCTCCTGTGCTGGCTATTGTGTGGCCACATATGT
GCTGGGCATTGGCGATCGGCACAGCGACAACATCATGATCCGAGAGAGTGGGCAGCTGTTCCACATTGATTTTGGCCACT
TTCTGGGGAATTTCAAGACCAAGTTTGGAATCAACCGCGAGCGTGTCCCATTCATCCTCACCTACGACTTTGTCCATGTG
ATTCAGCAGGGGAAGACTAATAATAGTGAGAAATTTGAACGGTTCCGGGGCTACTGTGAAAGGGCCTACACCATCCTGCG
GCGCCACGGGCTTCTCTTCCTCCACCTCTTTGCCCTGATGCGGGCGGCAGGCCTGCCTGAGCTCAGCTGCTCCAAAGACA
TCCAGTATCTCAAGGACTCCCTGGCACTGGGGAAAACAGAGGAGGAGGCACTGAAGCACTTCCGAGTGAAGTTTAACGAA
GCCCTCCGTGAGAGCTGGAAAACCAAAGTGAACTGGCTGGCCCACAACGTGTCCAAAGACAACAGGCAG
