# Supplementary material for: Divergent genes in gerbils: prevalence, relation to GC-biased substitution, and phenotypic relevance
Source: BMC Evol Biol. 2020 Oct 19;20:134. doi: 10.1186/s12862-020-01696-3 (PMC7574485; doi:10.1186/s12862-020-01696-3)
Supplement: Supplementary file 3 — Additional file 3 Supplementary Data. DNA alignments for 10,554 1-to-1 orthologues used in analysis. Each alignment file is named using its orthogroup ID. [file 12862_2020_1696_MOESM3_ESM.zip › Additional_File_3/masked_alignments/OG0001442.fa]

>fukomys_damarensis
ATGCCCAAATCCAAGCGCGACAAGAAAGTTTCCTTAACGAAAACCACCAAGAAAGGCTTAGAACTGAAACAGAACCTGAT
CGAAGAACTTCGGAAGTGTGTGGACACGTACAAGTACCTCTTCATTTTCTCTGTGGCCAACATGAGGAACAGCAAACTGA
AGGACATCCGGAATGCCTGGAAACACAGCCGAATGTTCTTTGGCAAGAACAAGGTGATGATGGTGGCCTTGGGTCGAAGC
CCATCTGATGAATACAAAGACAACCTGCACCAGGTCAGTAAGAAGTTGAGGGGTGAAGTTGGCCTCCTTTTTACCAACCG
CACGAAAGAAGAAGTCAATGAGTGGTTTACAAAATACACGGAAATGGACTTTGCTCGAGCTGGTAACAAAGCAACTTTTA
CCGTGAGCCTGGATCCAGGGCCCCTGGAGCAGTTCCCCCACTCCATGGAACCACAGCTGAGACAGCTGGGGCTGCCCACA
GCCCTCAAGAAAGGTGTGGTGACCCTGCTGTCCGACTATGAGGTGTGCAAGGAGGGTGAGGTGCTGACCCCAGAGCAGGC
CCGTATCCTGAAGCTTTTTGGATACGAGATGGCCGAATTCAAGGTGACCATCAAATATATGTGGGATGCACAGTCGAGCA
GGTTCCAGCAGATGGATGACGACTTGCCGGAGAGCGCACCTGAGTCCTCGGAAGACTCGGAGGAGGAGGAGGAAGACGAC
>psammomys_obesus
--------------------------------------------------------------------------------
--------------------------------------------------------------------------------
--------------------------------------------------------------------------------
--------------------------------------------------------------------------------
-------------------------------------------ATGGATTTTGCTCGAGCTGGGAACAAAGCAACTCTAA
CTGTGAGCCTAGATCCAGGCCCCCTGAAGCAGTTCCCTCATTCCATGGAGCCACAGCTGAGACAGCTGGGCCTGCCCACT
ACCCTCAAGAAAGGTGTGGTGACCCTGCTATCTGACTACGAAGTATGCAAGGAAGGTGACGTGCTGACCCCAGAGCAGGC
CCGTGTCCTGAAGCTTTTTGGGTATGAGATGGCTGAATTCAAAGTGACCATCAAATACATGTGGGATGCCCAGACTGGAA
GATTCCAGCAAATGGACGATGACCTGCCCGAGAGCGCGCCTGAGTCTGAGGGAGAGTCTGAGGAGGAGGAGGATGACAGC
>rattus_norvegicus
--------------------------------------------------------------------------------
-------------------------------------------------------------ATGAGGAACAGCAAGCTGA
AGGACATCCGGAATGCCTGGAAGCACAGCCGGATGTTCTTTGGCAAAAACAAGGTGATGATGGTGGCCTTGGGTCGAAGC
CCGTCTGATGAATACAAAGACAACCTACATCAGGTCAGCAAGAAGTTGAGAGGTGAAGTTGGGCTCCTTTTTACCAACCG
CACGAAGGAGGAGGTGAATGAGTGGTTCACAAAGTATACAGAAATGGATTTTGCTCGAGCGGGGAACAAAGCAACTTTAA
CTGTGAGCCTGGATCCAGGGCCGCTGAAACAGTTCCCTCATTCCATGGAGCCACAGCTGAGGCAGCTGGGTCTGCCCACT
GCCCTCAAGAAAGGTGTGGTGACCTTGCTGTCTGACTATGAAGTGTGCAAGGAGGGTGACGTGCTGACCCCAGAGCAGGC
CCGTGTCCTGAAGCTGTTTGGGTATGAGATGGCCGAATTCAAAGTGACCATCAAATACATGTGGGATGCCCAGTCAGGGA
GATTCCAGCAGATGGACGATGACCTTCCCGAGAGCGCGCCTGAGTCTGAGGGGGAGTCTGAGGAGGAGGAGGACGACAGC
>cavia_porcellus
ATGCCCAAATCCAAGCGCGACAAGAAAGTTTCCTTAACGAAAACTGCCAAGAAAGGCTTAGAACTGAAACAGAACCTGAT
AGAAGAACTTCGGAAATGTGTGGACACATACAAGTACCTCTTCATTTTCTCGGTGGCCAACATGAGGAACAGCAAGCTGA
AGGACATCCGGAATGCCTGGAAGCACAGCCGGATGTTCTTTGGCAAAAACAAGGTCATGATGGTGGCCTTGGGACGCAGC
CCAGCTGATGAGTACAAAGACAACCTGCACCAGGTCAGTAAGAAGTTGAGGGGTGAAGTTGGCCTTCTTTTCACCAACCG
CACGAAGGAAGAGGTCAACGAGTGGTTCACAAAATACACGGAAATGGACTTTGCCCGAGCTGGTAATAAAGCAACTTTCA
CCGTGAGCCTGGATCCAGGGCCCCTGGAGCAGTTCCCCCACTCCATGGAGCCACAGCTGAGGCAACTGGGGCTGCCCACT
GCCCTCAAGAGAGGTGTGGTGACCCTGTTGTCTGACTACGAGGTGTGCAAGGAGGGTGATGTGCTGACCCCGGAGCAGGC
CCGCGTCCTGAAGCTTTTTGGATATGAGATGGCTGAGTTCAAGGTGACCATCAAATATATGTGGGACTCCCAGTCAGGAC
GGGTCCAGCAGATGGATGACGACTTGCCGGACAGTGCCCCCGAGTCTTCAGAAGAATCCGAGTCAGACGGTGAGGACGAC
>chinchilla_lanigera
ATGCCCAAATCCAAGCGCGACAAGAAAGTGTCCTTAACGAAAACCGCCAAGAAAGGCCTAGAACTGAAACAGAACCTGAT
AGAAGAACTTCGGAAATGTGTGGACGCGTACAAGCACCTCTTCATCTTCTCTGTGGCCAACATGAGGAACAGCAAACTGA
AGGACATCCGGAATGCCTGGAAGCACAGCCGGATGTTCTTTGGCAAAAACAAGGTGATGATGGTGGCCTTGGGTCGAAGC
CCAGCTGATGAGTACAAAGACAACCTGCACCAGGTCAGTAAGAAGCTGAGGGGTGAAGTTGGCCTCCTTTTCACCAATCG
CACGAAGGAAGAGGTCAATGAGTGGTTCACAAAATACACGGAAATGGACTTTGCCCGAGCTGGTAACAGAGCAACTTTCA
CCGTGAGCCTGGATCCAGGGCCCCTGGAGCAGTTCCCCCACTCCATGGAGCCACAGCTGAGGCAGCTGGGGCTGCCCACT
GCCCTCAGGAGAGGTGTGGTGACCCTGCTGTCTGACTACGAGGTGTGCAAGGAGGGTGACGTGCTGACCCCAGAGCAGGC
CCGCGTCCTGAAGCTTTTTGGATATGAGATGGCCGAATTCAAGGTGACCATCAAATATATGTGGGATGCCCAGTCAGGAA
GGTTCCAGCAGATGGATGATGACTTGCCAGAGAGCGCACCCGAGTCTTCAGAAGAGTCAGAGTCAGAGGATGAGGACGAC
>homo_sapiens
ATGCCCAAATCCAAGCGCGACAAGAAAGTCTCCTTAACCAAAACTGCCAAGAAAGGCTTGGAATTGAAACAAAACCTGAT
AGAAGAGCTTCGGAAATGTGTGGACACCTACAAGTACCTTTTCATCTTCTCTGTGGCCAACATGAGGAACAGCAAGCTGA
AGGACATCCGGAACGCCTGGAAGCACAGCCGGATGTTCTTTGGCAAAAACAAGGTGATGATGGTGGCCTTGGGTCGGAGC
CCATCTGATGAATACAAAGACAACCTGCACCAGGTCAGCAAAAGGTTGAGGGGTGAGGTGGGTCTCCTGTTCACCAACCG
CACAAAGGAGGAGGTGAATGAGTGGTTCACGAAATACACAGAAATGGACTACGCCCGAGCTGGTAACAAAGCAGCTTTCA
CTGTGAGCCTGGATCCAGGGCCCCTGGAGCAGTTCCCCCACTCCATGGAGCCACAGCTCAGGCAGCTGGGCCTGCCCACC
GCCCTCAAGAGAGGTGTGGTGACTCTGCTGTCTGACTACGAGGTGTGCAAGGAGGGCGATGTGCTGACCCCAGAGCAGGC
TCGCGTCCTGAAGCTTTTTGGGTATGAGATGGCTGAATTCAAGGTGACCATCAAATACATGTGGGATTCACAGTCGGGAA
GGTTCCAGCAGATGGGAGACGACTTGCCAGAGAGCGCATCTGAGTCCACAGAAGAGTCAGACTCAGAAGAT---GATGAC
>ictidomys_tridecemlineatus
ATGCCAAAATCCAAGCGTGACAAGAAAGTTTCCTTAACCAAAACCACCAAGAAAGGGTTGGAACTGAAACAGAACTTGAT
AGAAGAGCTTCGGAAATGTGTGGACACATACAAGTACCTATTCATTTTCTCTGTGGCCAACATGAGGAACAGCAAGCTGA
AGGACATCAGGAATGCCTGGAAACACAGCCGGATGTTCTTTGGCAAAAACAAGGTGATGATGGTGGCCTTGGGCCGAAGC
CCGTCTGATGAATACAAAGACAACCTGCACCAGGTCAGCAAGAAGTTGAGGGGTGAAGTTGGTCTTCTTTTTACCAACCG
CACAAAGGAGGAGGTGAATGAGTGGTTCACAAAATACACAGAAATGGACTTTGCCCGAGCTGGCAACAAAGCAACTTTCA
CCGTGAGCCTGGATCCAGGGCCCCTGGAGCAGTTCCCCCACTCCATGGAGCCACAGCTGAGGCAGCTGGGCCTGCCCACT
GCCCTCAAGAGAGGCGTGGTGACCCTGCTGTCTGACTACGAGGTGTGCAAGGAAGGTGATGTGCTGACCCCGGAGCAGGC
CCGCGTCCTGAAGCTTTTTGGGTATGAGATGGCTGAATTCAAGGTGACCGTCAAATACATGTGGGATGCACAGTCTGGAA
GATTCCAGCAGATGGGAGATGACTTGCCAGAAAGCGCATCTGAATCCTCAGAGGAATCAGAGGACGACGAA---GATGAT
>dipodomys_ordii
ATGCCTAAATCCAAGCGGGACAAGAAAGTTTCCTTAACCAAAACTACAAAGAAAGGCTTAGAACTGAAACAGAACCTGAT
AGAAGAGCTTCGGAAATGTGTGGACACATACAAATACCTCTTCATCTTCTCCGTGGCCAACATGAGAAACAGCAAGCTGA
AGGACATCCGGAATGCCTGGAAGCACAGCCGGATGTTCTTTGGCAAAAACAAGGTGATGATGGTAGCCCTGGGGCGAAGC
CCATCTGATGAGTACAGAGACAACCTGCACCAGGTCAGCAAGAAGTTGAAGGGTGAAGTTGGTCTTCTTTTCACCAATCG
CACAAAGGATGAAGTGAATGAGTGGTTCACAAAATACACGCAGATGGACTTTGCCCGAGCTGGTAACAGAGCAGCTTTCA
CTGTGAACCTGGACCAAGGCCCTCTGGAGCAGTTCCCCCACTCCATGGAGCCACAACTGAGGCAACTGGGCCTGCCCACT
GCCCTCAAGAAAGGTGTGGTGACCTTGCTGTCTGACTATGAGGTGTGCAAGGAAGGCGATGTGCTGACCCCGGAGCAGGC
CCGGGTTCTGAAACTCTTTGGGTATGAGATGGCTGAGTTCAAGGTGACCGTCAAATACATGTGGGACGCACAGTCGGGAC
GATTCCAGCCGATGGAAGATGACCTGCCTGAGAGCGCACCTGAGTCTGAGGAGGAGGAGGAGGATGAGGACGAGGAC---
>meriones_unguiculatus
ATGCCCAAATCCAAGCGAGACAAGAAAGTTTCCTTAACAAAAACTGCCAAGAAAGGCCTGGAACTGAAGCAGAACCTGAT
AGAAGAGCTTCGGAAATGTGTGGACACCTACAAGTACCTCTTCATCTTCTCTGTGGCCAACATGAGGAACAACAAGCTGA
AGGACATCCGGAATGCCTGGAAGCACAGCCGGATGTTCTTTGGCAAAAACAAGGTGATGATGGTGGCCTTGGGTCGAAGC
CCATCTGACGAATACAAAGACAACCTGCATCAGGTCAGTAAGAAGTTGAGAGGTGAAGTTGGCCTTCTTTTTACCAACCG
CACAAAGGAGGAGGTGAATGAGTGGTTCACCAAGTATACAGAAATGGATTTTGCTCGAGCTGGGAACAAAGCAACTCTAA
CTGTGAGCCTAGATCCAGGCCCCCTGAAGCAGTTCCCTCATTCCATGGAGCCACAGCTGAGACAGCTGGGCCTGCCCACT
ACCCTCAAGAAAGGTGTGGTGACCCTGCTATCTGACTACGAAGTATGCAAAGAAGGTGACGTGCTGACCCCAGAGCAGGC
CCGTGTCCTGAAGCTTTTTGGGTATGAGATGGCTGAATTCAAAGTGACCATCAAATACATGTGGGATGCCCAGACTGGAA
GATTCCAGCAAATGGACGATGACCTGCCTGAGAGCGCGCCTGAGTCTGAGGGAGAGTCTGAGGAGGAGGAT---GACAGC
>mus_musculus
ATGCCCAAATCCAAGCGAGACAAGAAAGTTTCTTTAACAAAAACTGCCAAGAAAGGCTTGGAACTGAAGCAGAACCTGAT
AGAAGAGCTTCGGAAATGTGTGGACACCTACAAGTACCTTTTCATCTTCTCTGTGGCCAACATGAGGAACAGCAAGCTGA
AAGACATCCGGAACGCCTGGAAACACAGCCGGATGTTCTTTGGCAAAAACAAGGTGATGATGGTGGCCTTGGGTCGAAGC
CCATCTGATGAATACAAAGACAACCTACATCAGGTCAGCAAGAAGTTGAGAGGTGAAGTTGGGCTGCTGTTTACCAACCG
CACGAAGGAGGAGGTGAATGAGTGGTTCACCAAGTATACAGAAATGGATTTTGCTCGAGCGGGGAACAAAGCAACTCTAA
CTGTGAGCCTGGATCCAGGGCCCCTGAAGCAATTCCCTCACTCCATGGAGCCACAGCTGAGGCAGCTGGGGCTGCCCACT
GCCCTCAAGAAAGGTGTGGTGACCCTGCTGTCTGACTATGAAGTATGCAAAGAGGGTGATGTGCTGACCCCAGAGCAGGC
CCGTATCCTGAAGCTGTTTGGGTATGAGATGGCTGAATTCAAAGTGATCATCAAATACATGTGGGACGCCCAGTCGGGAC
GATTCCAGCAGATGGACGATGACCTGCCTGAGAGCGCGCCTGAGTCTGAGGGAGAGTCTGAGGAGGAGGAT---GACAGC
>nannospalax_galili
ATGCCCAAATCTAAACGCGACAAGAAAGTTTCCTTAACGAAAACTGCCAAGAAAGGATTGGAACTGAAACAGAACCTAAT
AGAAGAGCTTCGGAAATGTGTGGACACCTACAAATACCTCTTCATCTTCTCTGTGGCCAACATGAGGAACAGCAAGCTGA
AGGACATCCGGAACGCCTGGAAGCACAGCCGGATGTTCTTTGGCAAAAACAAGGTGATGATGGTGGCCTTGGGCCGAAGC
CCATCTGATGAGTACAAAGACAACTTGCACCAGGTCAGCAAGAAGTTGAGGGGTGAAGTTGGTCTCCTTTTTACTGACCG
CACAAAGGCCGAGGTGAATGAGTGGTTCACAAAGTATGCAGAAATGGACTTTGCCCGAGCTGGGAACAAAGCAACTTTCA
CCGTGAGCCTGGATCCCGGGCCCCTGGAGCAGTTCCCCCACTCCATGGAGCCACAGCTGAGGCAGCTGGGCCTGCCCACT
GCCCTTAAGAAAGGTGTTGTGACCCTGCTGTCTGACTATGAGGTGTGCAAGGAGGGCGACGTGCTGACCCCAGAGCAAGC
TCGTGTCCTGAAGCTTTTTGGGTATGAGATGGCTGAATTCAGAGTGACCATCAAATACATGTGGGACGCCCAGTCAGGAA
GGTTCCAGCAGATGGACGATGACCTGCCCGAGAACGCCCCCGAGTCTGAGGGAGAGTCAGAGGATGATGAT---GACAGC
>jaculus_jaculus
TTGCCGACTTCCCGTAGAGCCAGATCCATTTCTTTAACGAAAACTGCCAAGAAAGGCTTGGAACTGAAACAGAACCTGAT
AGAAGAGCTTCGAAAATGTGTGGACACATACAAGTACCTCTTCATCTTCTCCGTGGCCAACATGAGGAACAGCAAGCTGA
AAGACATCCGGAATGCCTGGAAGCACAGCCGGATGTTCTTTGGCAAAAACAAGGTGATGATGGTGGCCCTGGGTCGAAGC
CCATCTGATGAGTACAAAGACAACCTGCACCAGGTCAGTAAGAAGTTGAGAGGGGAAGTTGGTCTCCTTTTCACCGACCG
CACAAAGGAGGAGGTGACTGAGTGGTTCGTGAAGTATGCAGAAATGGACTTTGCCCGAGCTGGGAACAAAGCAACTTTCA
CTGTAAGCCTGGATCCAGGACCCCTGGAACAGTTCCCCCACTCCATGGAGCCACAGCTAAGGCAGCTGGGCCTGCCCACT
GCCCTCAAAAAAGGTGTAGTGACCTTGTTGTCTGATTATGAAGTGTGCAAGGAAGGCGACGTGCTAACCCCTGAGCAGGC
CCGTGTCTTGAAGCTCTTTGGGTATGAGATGGCTGAATTCAAAGTGACCATCAAATACATGTGGGACGCACAATCAGGAA
GATTCCATCAGATGGACGATGACCTGCCTGAGAGTGCGCCAGAGTCTGAGGAAGAGCCAGATGACGCTGAT---GATGAT
