# Supplementary material for: Divergent genes in gerbils: prevalence, relation to GC-biased substitution, and phenotypic relevance
Source: BMC Evol Biol. 2020 Oct 19;20:134. doi: 10.1186/s12862-020-01696-3 (PMC7574485; doi:10.1186/s12862-020-01696-3)
Supplement: Supplementary file 3 — Additional file 3 Supplementary Data. DNA alignments for 10,554 1-to-1 orthologues used in analysis. Each alignment file is named using its orthogroup ID. [file 12862_2020_1696_MOESM3_ESM.zip › Additional_File_3/masked_alignments/OG0001471.fa]

>psammomys_obesus
---------------------------------------------TTGACGGCTGCCGAAGCCCAGGACAAGGAACATCC
CAGATTCCTGATCCCAGAACTTTGCAAACAGTTTTACCATCTGGGCTGGGTCACCGGCACTGGCGGAGGAATTAGCTTGA
AGCATGGCAATGAAATCTACATTGCTCCCTCAGGCGTGCAAAAGGAACGCATTCAGCCAGAAGACATGTTTATCTGTGAC
ATCAATGAGCAGGACATAAGTGGGCCTCCAGCGTCTAAGAAGCTCAAGAAAAGCCAGTGTACTCCTCTTTTCATGAACGC
TTATACTATGAGAGGAGCAGGCGCAGTGATTCATACCCACTCTAAAGCTGCTGTGATGGCCACCCTTCTGTTTCCAGGAC
AGGAGTTTAAAATTACACATCAAGAGATGATCAAAGGAATACGGAAATGTACCTCAGGAGGGTATTACAGATATGATGAT
GTGTTAGTGGTACCCATTATTGAGAACACTCCTGAAGAAAAGGACCTCAAAGAGCGGATGGCTCGTGCCATGAATGAGTA
CCCAGACTCCTGTGCGGTTCTCGTCAGACGTCATGGGGTGTACGTGTGGGGAGAAACCTGGGAGAAAGCAAAAACCATGT
GTGAGTGCTATGATTACCTGTTTGACATTGCTGTCTCCATGAAGAAGATGGGACTGGATCCAGCGCAGCTCCCCCGTGGA
GAAAGTGGAATTGTG
>cavia_porcellus
ATGTCTGGCTGCCACGCTCCGGAGGGGCACTGTTGCTCTCGGCGA---------CGAGAAGTGCAGGATAAGGAACACCC
AAGATACCTGATTCCTGAACTTTGCCAACAGTTTTACCATTTGGGCTGGGTCACTGGGACTGGAGGAGGGATTAGCTTGA
AGCACGGCGATGAAATCTACATTGCTCCTTCAGGAGTCCAAAAGGAACGAATTCAGCCGGAAGACATGTTTGTTTGTGAT
ATAAATGAAAAGGAGATAAGTGGGCCTCCAGAATCTAAGAAGCTAAAAAAAAGCCAGTGTACCCCTCTTTTCATGAATGC
TTACACAATGAGAGGAGCAGGCGCAGTGATTCATACCCACTCTAAAGCTGCTGTCATGGCCACCCTTCTCTTTCCAGGAC
GAGAGTTTAAAATTACACATCAAGAGATGATAAAAGGAATAAGGAAATGTACATCAGGGGGGTCTTATAGATACAATGAT
ATGTTAGTGGTGCCCATTATTGAGAACACTCCCGAGGAGAAAGACCTGAAGGAACGCATGGCTCGTGCAATGAATGAGTA
CCCTGACTCCTGTGCAGTACTAGTCAGGCGCCACGGAGTATATGTATGGGGAGAAACGTGGGAGAAAGCCAAGACCATGT
GTGAGTGTTACGATTATTTATTTGATATTGCTGTATCAATGAAGAAAGTAGGACTTGATCCTACCCAGCTCCCCGTTGGA
GAAAACGGAATTGTA
>chinchilla_lanigera
ATGTCTGGCTGCCACGCTCCGGAGGGAGACTGTTGCTCGCGGCGA---------TGCGAAGCGCAGGACAAGGAACATCC
AAGATACCTGATTCCAGAACTTTGCAAGCAGTTTTACCATTTAGGCTGGGTCACTGGGACTGGAGGAGGAATTAGCTTGA
AGCATGGCAATGAAATCTACATTGCTCCTTCAGGAGTGCAAAAGGAACGAATTCAGCCAGAAGACATGTTTGTGTGTGAT
ATAAATGAACAGGATATAAGTGGGCCTCCAGAATCTAAGAAGCTTAAAAAAAGCCAATGTACTCCTCTTTTCATGAATGC
TTATACACTGAGAGGAGCAGGCGCAGTGATTCATACCCACTCCAAAGCTGCTGTGATGGCCACCCTTCTCTTTCCAGGAC
GAGAGTTTAAAATTACACATCAAGAGATGATAAAAGGAATAAGGAAATGTACCTCAGGGGGGTATTATAGATACAATGAT
ATGTTAGTGGTACCCATTATTGAGAACACACCTGAGGAGAAGGACCTGAAAGAACGCATGGCTCGTGCAATGAATGAGTA
CCCTGACTCCTGTGCAGTACTAGTCAGGCGCCATGGAGTATATGTATGGGGAGAAACCTGGGAGAAGGCGAAGACTATGT
GTGAGTGTTATGACTATCTGTTTGATATTGCTGTATCAATGAAGAAAGTAGGACTTGATCCTACCCAGTTCCCAGTTGGA
GAAAATGGAATTGTC
>fukomys_damarensis
ATGTCTGGATGCCACGCTCCAGAAGGAGACTGTTGCTCGCGGCGA---------TACGAAGCGCAGGACAAGGAACATCC
AAGATACCTGATTCCAGAACTTTGCAAACAGTTTTACCATTTGGGCTGGGTCACTGGGACTGGAGGAGGGATTAGCTTGA
AGCGTGGCAATGAAATCTACATTGCTCCTTCAGGCGTGCAAAAGGAACGAATTCAGCCGGAAGACATGTTTGTTTGTGAT
ATAAACGAACAGGATATAAGTGGACCTCCAGAATCTAAGAAGCTAAAAAAAAGCCAATGTACTCCTCTTTTCATGAATGC
TTATACAATGAGAGGAGCAGGTGCAGTGATTCATACCCACTCTAAAGCTGCTGTCATGGCCACCCTTCTCTTTCCGGGAC
GAGAGTTTAAAATTACACATCAAGAGATGATAAAAGGGATAAGGAAATGCACCTCTGGAGGGTATTATAGATACAATGAT
ATGTTAGTGGTACCGATTGTTGAGAACACTCCTGAAGAGAAGGACCTCAAGGAACGCATGGCTCGTGCAATGAATGAGTA
CCCTGACTCCTGTGCAGTGCTCGTCAGGCGCCATGGAGTATATGTGTGGGGAGAAACCTGGGAGAAGGCTAAAACCATGT
GTGAGTGCTATGACTATTTGTTTGATATTGCTGTATCCATGAAGAAAGTTGGCCTTGATCCTACCCAGCTCCCAGTTGGA
GAAAATGGAATTGTA
>rattus_norvegicus
ATGTCTGGCTGTCAAGCG---CAAGGAGACTGTTGCTCGCGGCCG---------TATGGCGCGCAGGACAAGGAACATCC
CAGATTCCTGATCCCAGAACTTTGCAAACAGTTTTACCATCTGGGCTGGGTCACTGGCACTGGAGGAGGAATCAGCTTGA
AGCATGGCAATGAAATCTACATTGCTCCCTCAGGCGTGCAAAAGGAGCGCATTCAGCCAGAAGACATGTTTGTTTGTGAC
ATCAATGAGCAGGACATAAGTGGGCCTCCAGCATCTAAGAATCTTAAGAAAAGCCAGTGTACGCCTCTTTTCATGAACGC
TTACACCATGAGAGGAGCAGGCGCAGTGATTCATACCCACTCTAAAGCTGCTGTGATGGCTACCCTTCTGTTTCCAGGAC
AGGAGTTTAAAATTACACATCAAGAGATGATCAAAGGAATAAGGAAATGTACCTCTGGAGGGTATTACAGATACGATGAT
ATATTAGTGGTACCCATTATTGAGAACACTCCTGAAGAGAAGGACCTCAAAGAACGGATGGCTCGTGCCATGAATGAATA
CCCAGACTCCTGTGCAGTTCTAGTCAGGCGTCACGGGGTGTACGTGTGGGGAGAAACATGGGAGAAAGCAAAAACCATGT
GTGAGTGTTATGATTACCTGTTTGACATTGCTGTCTCCATGAAGAAGATGGGGCTGGATCCAACGCAGTTCCCAGTTGGA
GAACATGGAATCGTA
>homo_sapiens
ATGTCTGGCTGTGATGCTCGGGAGGGAGACTGTTGTTCCCGGAGA---------TGCGGCGCGCAGGACAAGGAGCATCC
AAGATACCTGATCCCAGAACTTTGCAAACAGTTTTACCATTTAGGCTGGGTCACTGGGACTGGAGGAGGAATTAGCTTGA
AGCATGGCGATGAAATCTACATTGCTCCTTCAGGAGTGCAAAAGGAACGAATTCAGCCTGAAGACATGTTTGTTTGTGAT
ATAAATGAAAAGGACATAAGTGGACCTTCGCCATCGAAGAAGCTAAAAAAAAGCCAGTGTACTCCTCTTTTCATGAATGC
TTACACAATGAGAGGAGCAGGTGCAGTGATTCATACCCACTCTAAAGCTGCTGTGATGGCCACACTTCTCTTTCCAGGAC
GGGAGTTTAAAATTACACATCAAGAGATGATAAAAGGAATAAAGAAATGTACTTCCGGAGGGTATTATAGATATGATGAT
ATGTTAGTGGTACCCATTATTGAGAATACACCTGAGGAGAAAGACCTCAAAGATAGAATGGCTCATGCAATGAATGAATA
CCCAGACTCCTGTGCAGTACTGGTCAGACGTCATGGAGTATATGTGTGGGGGGAAACATGGGAGAAGGCCAAAACCATGT
GTGAGTGTTATGACTATTTATTTGATATTGCCGTATCAATGAAGAAAGTAGGACTTGATCCTTCACAGCTCCCAGTTGGA
GAAAATGGAATTGTC
>mus_musculus
ATGTCTGGCTGTCAAGCT---CAAGGAGACTGTTGCTCGCGGCCG---------TGTGGCGCGCAGGACAAGGAGCACCC
CCGATTCCTGATCCCAGAACTTTGCAAACAGTTTTACCATCTGGGCTGGGTCACCGGCACTGGAGGGGGAATCAGCTTGA
AGCATGGCAATGAAATCTACATTGCTCCCTCAGGCGTGCAAAAGGAACGCATTCAGCCAGAAGACATGTTTGTGTGTGAC
ATTAATGAGCAGGACATAAGCGGGCCTCCAGCATCTAAGAAGCTGAAAAAAAGCCAGTGCACTCCTCTTTTCATGAATGC
TTATACCATGAGAGGAGCTGGCGCAGTGATTCATACCCACTCTAAAGCTGCTGTGATGGCTACCCTTCTGTTTCCAGGAC
AGGAGTTTAAAATTACACATCAAGAGATGATCAAAGGAATAAGGAAATGTACCTCAGGAGGCTATTACAGATACGATGAT
ATGTTAGTGGTACCTATTATTGAGAACACTCCTGAAGAGAAGGATCTCAAAGAAAGGATGGCTCATGCCATGAACGAGTA
CCCAGACTCCTGTGCGGTTCTTGTCCGGCGTCATGGGGTGTACGTGTGGGGAGAAACATGGGAGAAAGCAAAAACCATGT
GTGAGTGTTATGACTACCTGTTTGACATTGCTGTCTCCATGAAGAAGATGGGACTCGATCCAACACAGCTCCCAGTTGGA
GAAAATGGAATTGTG
>nannospalax_galili
ATGTCTGGCTGCCACGCTTCGGAGGGAGACTGTTGCTCGCGGCGA---------TGCGGCACGCAGGACAAGGAACATCC
CAGATACCTGATCCCAGAACTTTGCAAACAGTTTTACCATCTGGGTTGGGTCACTGGAACTGGAGGAGGAATTAGCCTGA
AGCATGGCAATGAAATCTACATTGCTCCTTCAGGAGTGCAAAAGGAACGCATTCAGCCCGAAGACATGTTTGTTTGTGAC
ATCAATGAGCAGGACATCAGTGGGCCTCCAGCATCGAAGAAGCTGAAAAAAAGCCAGTGCACTCCTCTTTTCATGAACGC
CTACACGATGAGGGGAGCAGGCGCGGTGATTCACACCCACTCTAAGGCTGCCGTCATGGCTACCCTTCTCTTTCCAGGCC
GGGAGTTTAAAATTACACATCAAGAGATGATCAAAGGAATAAGGAGATGTACTTCTGGAGGCTATTATAGATATGATGAT
ATGCTAGTAGTACCCATTATTGAGAACACTCCTGAGGAGAAAGACCTCAAGGAACGAATGGCTCATGCAATGAATGAGTA
CCCAGACTCCTGTGCAGTACTGGTCAGGCGCCATGGAGTGTATGTGTGGGGAGAATCGTGGGAGAAAGCCAAAACCATGT
GTGAATGTTACGACTATTTGTTTGATATTGCTGTGTCAATGAAGAAAGTAGGACTTGATCCCACACAGCTCCCAGTTGGA
GAAAATGGAATTGTA
>dipodomys_ordii
ATGTCTGGCTGTCTTGCTCCTGAGGGAGACTGCTGCTCTCGGCGA---------TGCGGCGCGCAGGACAAGGAACATCC
GAGATACCTGATCCCAGAACTTTGCAAACAGTTTTACCACTTGGGCTGGGTCACAGGAACGGGAGGAGGAATTAGCTTGA
AGCGTGGCAATGAAATCTACATTGCTCCCTCAGGAGTGCAAAAAGAACGGATTCAGCCAGAAGACATGTTCGTGTGTGAT
ATAAATGAACAGGACCTAAGTGGACCTCCAGCATCTAAGAAGCTAAAAAAAAGCCAGTGTACCCCTCTTTTTATGAATGC
TTACACAATGAGAGGAGCAGGTGCAGTGATTCATACTCACTCCAAAGCTGCTGTCATGGCCACCCTTCTCTTCCCAGGAC
AGGAATTTAAAATTACACATCAGGAGATGATTAAAGGAATACAGAAATGTACCTCAGGAGGGTATTATAGGTATGATGAT
ATGTTAGTGGTACCCATTATTGAGAACACTCCTGAGGAGAAAGACCTTAAAGAACGGATGGCTCAGGCAATGAATGAGTA
CCCAGATTCCTGTGCAGTACTTGTCAGGCGCCATGGAGTATACGTGTGGGGAGAAACATGGGAGAAGGCCAAAACCATGT
GTGAGTGTTATGACTATTTGTTCGATATTGCCGTATCAATGATGCAGGTAGGACTCAATCCTACACAGCTACCAGTTGGA
GAGAATGGAATTGTG
>meriones_unguiculatus
ATGTCTGTCTGTCAAGCT---CAAGGAAACTGTTGCTCGCGGCCA---------TGTGCCACGCAGGACAAGGAGCATCC
CAGATTCCTGATCCCAGAACTTTGCAAACAGTTTTACCATCTGGGCTGGGTCACCGGCACCGGCGGAGGAATTAGCTTGA
AGCATGGCAATGAAATCTACATTGCTCCCTCAGGCGTGCAAAAGGAACGCATTCAGCCAGAAGACATGTTTATCTGTGAC
ATCAATGAGCAGGACATAAGTGGGCCTCCAGCGTCTAAGAAGCTTAAGAAAAGCCAGTGTACTCCTCTTTTCATGAACGC
TTATACTATGAGAGGAGCAGGCGCAGTGATTCATACCCACTCTAAAGCTGCTGTGCTGGCCACCCTTCTGTTTCCAGGAC
AGGAGTTTAAAATTACACATCAAGAGATGATCAAAGGAATACGGAAATGTACCTCAGGAGGGTATTACAGATATGATGAT
GTGTTAGTGGTACCCATTATTGAGAACACTCCTGAAGAAAAGGACCTCAAAGAGCGGATGGCTCGTGCCATGAATGAGTA
CCCAGACTCCTGTGCGGTTCTCGTCAGACGTCATGGGGTGTACGTGTGGGGAGAAACCTGGGAGAAAGCAAAAACCATGT
GTGAATGCTATGATTACCTGTTTGACATTGCTGTCTCCATGAAGAAGATGGGACTGGATCCAGCGCAGCTCCCCCGTGGA
GAAAGTGGAATTGTG
>ictidomys_tridecemlineatus
ATGTCTGGCTGCTACGGTCCGAAGGGAGACTGCTGCTCACGGCAA---------TGCGTCGCGCAGGACAAAGAACATCC
AAGATACCTGATTCCAGAACTTTGCAAACAGTTTTACCATTTGGGTTGGGTCACTGGGACTGGAGGAGGAATTAGCTTGA
AGCATGGCAATGAAATCTACATTGCTCCTTCAGGAGTGCAAAAGGAACGAATTCAGCCAGAAGATATGTTTGTCTGTGAT
ATAAATGAGCGGGATATAAGTGGACCTCCAGCATCTAAGAAGCTAAAAAAAAGCCAGTGCACTCCCCTTTTCATGAATGC
ATACACAATGAGA-------------------------------------------------------------------
-----------------------------------------------------------------------TATGATGAT
ATGTTAGTGGTACCTATTATTGAGAACACACCTGAAGAAAAAGACCTCAAAGAACGAATGGCCCGTGCAATGAATGAGTA
CCCCGACTCCTGTGCAGTCCTGGTCAGGCGCCATGGAGTGTACGTGTGGGGAGACACATGGGAGAAGGCTAAAACCATGT
GTGAATGTTATGACTATTTATTTGATATTGCTGTATCAATGAAGAAAGTAGGACTTGATCCCACCCAGCTCCCAGTTGGA
GAAAATGGAATTGTA
