# Supplementary material for: Divergent genes in gerbils: prevalence, relation to GC-biased substitution, and phenotypic relevance
Source: BMC Evol Biol. 2020 Oct 19;20:134. doi: 10.1186/s12862-020-01696-3 (PMC7574485; doi:10.1186/s12862-020-01696-3)
Supplement: Supplementary file 3 — Additional file 3 Supplementary Data. DNA alignments for 10,554 1-to-1 orthologues used in analysis. Each alignment file is named using its orthogroup ID. [file 12862_2020_1696_MOESM3_ESM.zip › Additional_File_3/masked_alignments/OG0001473.fa]

>nannospalax_galili
--------------------------------------------------------------------------------
-------TTC---TCCACCAGGCATGGATGGGCAGAAGCCTTTGCAGGTATCAGAAGTTCACATATCAAATACATCTGCC
CACATGCGCCAGTTATGCCTGTTACATTAAATATGAATATGGCTATGCCTTCTTGGTTTGATATTATTGGACTTTCACCA
GATTCCCAGGAGGATGAATCTGGAATTAAACAGGCAGCAGAAAATGTAAAAGCTTTGATAGATCAAGAGGTGAAGAATGG
CATCCCTTCTAACAGAATTATTTTGGGAGGATTTTCTCAGGGAGGAGCTTTATCTTTATACGCTGCTCTCAACACACAGC
AGAAACTGGCAGGTGTCACTGCACTCAGCTGCTGGCTTCCACTGCGGGCTTCGTTTCCACAGGGTCCTATCAGTAGTGCT
AATAGAGATATTTCTATTCTCCAATGCCATGGAGATTGTGACCCTTTAGTTCCCCTAATGTTTGGTTCTCTTACTTTTGA
AAAACTAAAAACATTGGTGAATCCAGCCAATGTAACTTTCAAAATCTATGAAGGCATGATGCACAGTTCATGTCAGCAGG
AAATGATGGATGTCAAGCAATTCATTGATAAACTCCTACCTCCAATTGAT
>cavia_porcellus
------------------------------------------------------------TTATATACCATTATTCATTA
TTCAAATAATTTTTCCACCAGGCATGGATGGGCAGAAGCCTTTGCAGGTATTAGAAGTTCACATATCAAATATATCTGCC
CACACGCGCCTGTGATGCCGGTCACACTAAATATGAACATGGCTATGCCTTCTTGGTTTGATATCATTGGGCTTTCACCA
GATGCTCATGAGGATGAACCTGGAATTAAACGAGCAGCAGAAAGTGTGAAAGCTTTAATAGATCAAGAGGTGAAAAATGG
CATTCCTTCTAACAGAATTATTTTGGGAGGATTTTCTCAGGGCGGAGCTTTATCTTTATACACTGCTCTGACCACACAGC
AGAAACTGGCGGGGGTCACCGCACTCAGCTGCTGGCTTCCACTTCGGGCTTCATTCCCACAGGGTCCTATCAGTGGTGTT
AACAAAGATATTTCTATTCTCCAGTGCCATGGAGATTGTGACCCTTTAGTTCCCCTGATGTTTGGTTCCCTTACTGCTGA
AAAATTAAAATCGCTGGTAAATCCAGCCAATGTAACCTTCAAAACCTATGAAGGCATGATGCATAGTTCATGTCAACAG-
-----GTAGGTGTTTAG---------------------------------
>dipodomys_ordii
ATGTGCGGCAATAACATGTCCGCCCCGCTGCCCGCCGTTGTGCCCGCCGCCCGCAAGGCCACCGCCGCGGTTATTTTCCT
TCATGGACTGGGAGACACTGGGCATGGATGGGCAGAAGCCTTTGCTGGTATAAGAAGTTCACATATCAAATACATCTGCC
CACATGCGCCAATTATGCCTGTTACATTAAATATGAATATGGCTATGCCTTCATGGTTTGATATTATTGGACTTTCACCA
GAATCCCAGGAAGATGAGTATGGAATTAAACAGGCATCAGAAAGTGTAAAAGCTTTGATAGATCAAGAGGTAAAGAATGG
CATTCCTTCTAACAGAATTATTTTAGGAGGATTTTCTCAGGGAGGAGCTTTATCTTTATACACTGCTCTCACCATGCAGC
AGAAACTGGCAGGCGTCACTGCACTGAGTTGCTGGCTTCCACTTCGGACTTCGTTTCCACAGGGTCCTATAAGTGGAGCT
AATAGAGATATTTCTATTCTCCAGTGCCATGGAGATTGTGACCCTTTAGTTCCCCTAATGTTTGGTTGTCTGACTGCTGA
AAAACTGAAAACATTGGTCAATCCAGCCAATGTGACTTTCAAAACATATGAAGGCATGATGCACAGTTCATGTCAACAGG
AAATGATGGATGTCAAACAATTCATTGATAAACTCCTACCTCCAATTGAT
>chinchilla_lanigera
---------------------------------------------------------------------GTCATTTTCCT
GCACGGGTTGGGAGACAACGGGCATGGATGGGCAGAAGCCTTTGCAGGTATCAGAAGTTCACATATCAAATATATCTGCC
CACACGCGCCTGTTATGCCTGTAACATTAAATATGAACATGGTTATGCCTTCTTGGTTTGATATCATTGGGCTTTCGCCG
GATTCCCAGGAGGATGAACCTGGAATTAAACGCGCGGCAGAGAACGTAAAAGCTTTAATAGATCAAGAGGTGAAGAACGG
CATTCCTTCTAACAGAATTATTTTGGGAGGATTTTCTCAGGGAGGAGCTCTGTCTTTATACACTGCGCTGACCACGCAGC
AGAAACTGGCGGGTGTCACCGCGCTTAGTTGCTGGCTTCCACTCCGGGCTTCATTCCCACAGGGTCCTGTCAGTGGTGTT
AACAAAGATATTTCTATTCTTCAGTGCCATGGGGATTGTGACCCTTTAGTTCCCCTAATGTTTGGCTCTGTTACTGTTGA
GAAACTGAAATCATTGGTAAATCCAGCCAATGTGACGTTCAAAATCTATGAAGGCATGATGCATAGCTCATGTCAGCAGG
AAATGATGGATGTCAAGCAATTCATTGATAAACTCCTACCTCCGATCGAC
>fukomys_damarensis
--------------------------------------------------------------------------------
----------------------CATGGATGGGCAGAAGCCTTTGCAGGTATCAGAAGTTCACATATCAAATATATCTGTC
CACATGCGCCAGTTATGCCTGTGACATTAAATATGAACATGGCTATGCCCTCTTGGTTTGATATCATTGGGCTTTCACCA
GATTCTCAGGAGGATGAACCTGGGATTAAACGAGCAGCAGAAAATGTAAGAGCTTTAATAGAGCAAGAAGTGAAGAATGG
CATTCCTTCTAACAGGATTATTTTGGGAGGATTTTCTCAGGGAGGAGCTTTGTCTTTGTACACTGCTCTAACCACACAGC
AGAAACTGGCTGGTGTCACTGCACTTAGCTGCTGGCTTCCACTTCGGGCTTCATTTCCACAGGGTCCTATCAGTGGTGTT
AACAAAGATATTTCTATTCTCCAGTGCCATGGAGATTGCGACCCTTTAGTTCCCCTAATGTTTGGTTCCCTTACTGTTGA
AAAACTAAAATCATTGGTAAATCCAGCCAATGTAACCTTCAAAAGCTATCAAGGCATGATGCATAGTTCATGTCAACAGG
AAATGATGGATGTCAAGCAATTCATTGATAAACTCCTACCTCCAATTGAT
>homo_sapiens
ATGTGCGGCAATAACATGTCAACCCCGCTGCCCGCCATCGTGCCCGCCGCCCGGAAGGCCACCGCTGCGGTGATTTTCCT
GCATGGATTGGGAGATACTGGGCACGGATGGGCAGAAGCCTTTGCAGGTATCAGAAGTTCACATATCAAATATATCTGCC
CGCATGCGCCTGTTAGGCCTGTTACATTAAATATGAACGTGGCTATGCCTTCATGGTTTGATATTATTGGGCTTTCACCA
GATTCACAGGAGGATGAATCTGGGATTAAACAGGCAGCAGAAAATATAAAAGCTTTGATTGATCAAGAAGTGAAGAATGG
CATTCCTTCTAACAGAATTATTTTGGGAGGGTTTTCTCAGGGAGGAGCTTTATCTTTATATACTGCCCTTACCACACAGC
AGAAACTGGCAGGTGTCACTGCACTCAGTTGCTGGCTTCCACTTCGGGCTTCCTTTCCACAGGGTCCTATCGGTGGTGCT
AATAGAGATATTTCTATTCTCCAGTGCCACGGGGATTGTGACCCTTTGGTTCCCCTGATGTTTGGTTCTCTTACGGTGGA
AAAACTAAAAACATTGGTGAATCCAGCCAATGTGACCTTTAAAACCTATGAAGGTATGATGCACAGTTCGTGTCAACAGG
AAATGATGGATGTCAAGCAATTCATTGATAAACTCCTACCTCCAATTGAT
>ictidomys_tridecemlineatus
ATGTGCGGCAATAACATGTCTGCCCCACTGCCCTCCGTCGTTCCTGCTGCCCGGAAGGCCACCGCCGCGGTTATTTTCCT
TCATGGATTGGGAGATACTGGGCACGGATGGGCAGAAGCTTTTGCAGGTATCAGAAGTTCACATATCAAATATATCTGCC
CGCATGCGCCAGTTATGCCTGTTACATTGAATATGAAAATGGCTATGCCTTCTTGGTTTGATATCATTGGACTTTCACCA
GATGCTCAGGAGGATGAACCTGGAATTAAACAAGCGGCAGAAAATGTAAAAGCTTTGATAGATCAAGAAGTGAAGAATGG
CATTCCATCTAACAGAATTATTTTGGGAGGATTTTCTCAGGGAGGAGCCTTGTCTTTGTACACTGCTCTCACCACACAGC
AGAAACTGGCAGGTGTCACTGCACTCAGTTGTTGGCTTCCACTCCGGGCTTCATTCCCACAGAGTCCCATCAGTGGCCCT
AATAGAGAGATATCTATTCTTCAGTGCCATGGAGATTGTGATCCTTTAGTTCCGCTAATGTTTGGTTCTCTTACTGTTGA
AAAACTAAAGACTTTGGTAAATCCAGCAAATGTAACCTTCAAAATCTATGAAGGCATGATGCACTGTTCATGTCAACAGG
AAATGATGGATGTCAAGCAATTCATTGATAAACTCCTACCTCCGGTTGAT
>rattus_norvegicus
ATGTGCGGCAACAACATGTCCGCCCCGATGCCCGCCGTTGTGCCCGCCGCCCGGAAGGCCACCGCCGCGGTTATTTTCCT
TCACGGATTGGGAGATACTGGGCACGGATGGGCAGAAGCCTTCGCAGGTATCAAAAGTTCCCACATCAAATACATCTGTC
CACATGCGCCTGTTATGCCAGTCACACTAAACATGAGTATGATGATGCCTTCTTGGTTTGATATTATTGGACTTTCACCA
GATTCCCAGGAGGATGAATCTGGAATTAAGCAGGCGGCAGAAACTGTAAAAGCCTTGATAGATCAAGAAGTGAAGAATGG
CATTCCTTCTAACAGAATTATTTTGGGAGGATTTTCTCAGGGAGGCGCCTTATCTTTATACACTGCTCTCACCACACAGC
AGAAACTGGCTGGTGTCACTGCACTCAGTTGCTGGCTTCCACTTCGGGCTTCGTTTTCACAGGGGCCTATCAATAGTGCT
AATCGAGATATTTCTGTTCTCCAGTGTCATGGAGACTGTGACCCTTTAGTTCCCCTAATGTTTGGTTCTCTTACTGTTGA
AAGACTAAAAGGATTGGTAAATCCAGCCAATGTAACCTTCAAAGTCTATGAAGGCATGATGCACAGCTCATGTCAGCAGG
AAATGATGGATGTCAAGTACTTCATTGATAAGCTCCTACCTCCAATTGAT
>mus_musculus
ATGTGCGGCAACAACATGTCCGCTCCGATGCCCGCCGTTGTGCCGGCCGCCCGGAAGGCCACCGCCGCGGTTATTTTCCT
TCACGGATTGGGAGATACAGGGCATGGATGGGCAGAAGCCTTTGCAGGTATCAAAAGTCCCCACATCAAATACATCTGTC
CACATGCCCCTGTGATGCCAGTCACATTAAATATGAATATGGCTATGCCTTCTTGGTTTGATATCGTTGGACTTTCACCA
GATTCCCAGGAAGATGAATCTGGAATTAAACAGGCAGCAGAAACCGTAAAAGCCTTGATAGATCAAGAAGTGAAGAATGG
CATTCCTTCTAACAGGATTATTTTGGGAGGATTTTCTCAGGGAGGCGCCTTGTCTTTATACACTGCTCTCACCACACAGC
AGAAACTGGCTGGTGTCACTGCACTCAGTTGCTGGCTTCCACTTCGGGCTTCGTTTTCACAGGGGCCGATCAACAGTGCT
AATCGAGATATTTCCGTTCTCCAGTGCCATGGAGATTGTGACCCTTTAGTTCCCCTAATGTTTGGTTCTCTTACTGTTGA
AAGACTAAAAGCATTGATAAATCCAGCCAATGTAACCTTCAAAATCTATGAAGGCATGATGCACAGCTCATGTCAGCAGG
AAATGATGGATGTCAAGCACTTCATTGATAAGCTCCTACCTCCAATTGAT
>meriones_unguiculatus
ATGTGCGGCAACAACATGTCCGCCCCGCTGCCCGCCGTCGTGCCCGCCGCCCGGAAGGCCACCGCCGCGGTTATTTTCCT
TCACGGATTGGGAGATACAGGGCATGGATGGGCAGAGGCCTTTGCAGGTATCAGAAGTTCCCACATCAAATACATCTGTC
CACATGCGCCCATTATGCCAGTTACATTAAATATGAACATGGCAATGCCTTCTTGGTTTGATATTATTGGGCTTTCACCA
GATTCCCAGGAGGATGAATCTGGAATTATACAGGCAGCAGAAAATGTAAAAGCTTTGATCGATCAAGAAGTGAAGAATGG
CATTCCTTCTAACAGAATTATTTTGGGAGGATTTTCTCAGGGAGGCGCTTTATCTTTATACACTGCTCTTACCACACAGC
AGAAACTGGCTGGTGTCACTGCGCTCAGTTGCTGGCTTCCACTCCGGGCTTCATTTTCACAGGGACCTATCAATAGCGCT
AATAGAGATATTTCTGTTCTCCAGTGCCATGGAGATTGTGACCCTTTAGTTCCCCTAATGTTTGGTTCTCTTACTGTTGA
AAAACTAAAAGCATTGGTAAATCCAGACAATGTAACCTTCAAAATCTATGAAGGCATGATGCACAGCTCATGTCCACAGG
AAATGATGGATGTCAAGCAATTCATTGATAAACTCCTACCTCCAATTGAT
>octodon_degus
------------------------------------------------------------AACTTGTCTGTTATTTTCCT
TCATGGATTGGGAGATACTGGACATGGATGGGCAGAAGCCTTTGCCGGTATCAGAAGTTCATACATCAAATATATCTGCT
CACACGCACCTTTTATACCTGTAATGTTAAATATGAACATGGCTACGCCTTCTTGGTTTGATATCATTGGGCTTTCACCA
GATTCTCTGGAGGATGAACCTGGAATTAAACGGGCAGCCGAAAATGTAAAAGCTTTAATAGACCAAGAGGTGAAGAATGG
CATTCCTTCTAACAGAACTGTGTTGGGAGGATTTTCTCAGGGAGGAGCTTTGTCTTTATACACCGCCCTCACCACCCAGC
AGAAGCTGGCGGGCGTCACTGCGCTGAGCTGCTGGCTTCCACTTCGATCTTCGTTTCCACAGGGTCCCATCAGTGGTGTT
AACAAAGATATTTCTATTCTCCAGTGCCATGGATACTGCGACCCTTTAGTTCCCCTAATGTTTGGTTCCCTTACTGCTGA
AAAACGAAAAACATTGGTAAATCCAGTCAATGTAACCTTTAAAACCCATGAAGGCATGATGCACAGCTCCTGCCAACAGG
AAATGGTGGATATCAAGCAATTCATTGATAAAATCCTACCTCCAGTGGGT
