# Supplementary material for: Divergent genes in gerbils: prevalence, relation to GC-biased substitution, and phenotypic relevance
Source: BMC Evol Biol. 2020 Oct 19;20:134. doi: 10.1186/s12862-020-01696-3 (PMC7574485; doi:10.1186/s12862-020-01696-3)
Supplement: Supplementary file 3 — Additional file 3 Supplementary Data. DNA alignments for 10,554 1-to-1 orthologues used in analysis. Each alignment file is named using its orthogroup ID. [file 12862_2020_1696_MOESM3_ESM.zip › Additional_File_3/masked_alignments/OG0001474.fa]

>cavia_porcellus
ATGACGTCCGTAGGTACCCTTGCTTTCGACGAATATGGACGCCCTTTCCTCATTATCAAGGATCAAGAACGCAAGACTCG
TCTTATGGGACTTGAGGCCCTCAAG------------------TCTCATATAATGGCAGCAAAGGCAGTAGCAAATACAA
TGAGAACATCACTGGGACCAAATGGCCTGGATAAGATGATGGTAGACAAGGACGGCGATGTCACTGTGACTAATGATGGG
GCCACCATTCTAAGCATGATGGATGTTGACCATCAGATCGCCAAGTTGATGGTCGAGCTGTCCAAATCCCAGGATGATGA
AATTGGAGATGGGACCACAGGCGTGGTTGTCCTGGCTGGCGCCCTGCTGGAGGAAGCCGAGCAGTTGCTGGACCGGGGCA
TCCACCCCATCAGAATCGCCGACGGCTATGAGCAGGCCGCCCGCATTGCCATCGAGCACCTGGACAAGATCAGCGCCAGT
GTCTTTGTGGACACAAAGGAAACCGAATCTCTCATTCAGACGGCGAAGACCACGCTGGGCTCCAAAGTGGTCAACAGCTG
TCACCGACAAATGGCCGAGATCGCCGTGAACGCTGTCCTCACCGTGGCCGACATGGAGCGCAGAGACGTGGACTTCGAGC
TCATCAAAGTGGAAGGCAAAGTGGGCGGGAGGCTGGAGGACACCAAGCTCATCAAGGGCGTGATCGTGGACAAGGACTTC
AGCCACCCGCAGATGCCCAAGAAAGTGGAAAATGCCAAGATCGCCATTCTCACCTGTCCCTTCGAGCCACCTAAGCCCAA
GACCAAGCACAAGCTGGATGTGACCTCTGTGGAGGATTACAAGGCCCTTCAGAAGTACGAGAAGGAGAAGTTTGAGGAGA
TGATCCAGCAGATCAAAGAAACCGGTGCTAACCTGGCCATCTGCCAGTGGGGCTTTGATGACGAAGCGAATCACCTCCTC
TTGCAGAACAGCCTGCCCGCCGTCCGCTGGGTGGGTGGCCCTGAGATCGAGCTGATCGCCATTGCGACAGGAGGCCGGAT
CGTGCCCCGGTTCTCAGAGCTCACCCCTGAGAAGCTGGGCTTTGCTGGGTTGGTGCAGGAGATCTCCTTCGGCACCACGA
AGGACAAGATGCTGGTCATCGAGCAGTGCAAGAACTCACGGGCAGTCACCATCTTCATCAGGGGCGGGAACAAGATGATC
ATCGAGGAGGCGAAGCGTTCCCTTCACGACGCCCTGTGCGTCATCCGGAACCTCATCCGGGACAACCGTGTGGTGTACGG
CGGCGGTGCTGCCGAGATCTCCTGCGCGCTGGCCGTGAGCCAAGAGGCCGACAAGTGCCCGACCCTGGAGCAGTACGCCA
TGCGCGCATTCGCGGACGCGCTGGAGGTCATACCCATGGCGCTGGCCGAGAACAGTGGCATGAACCCCATCCAGACCATG
ACCGAGGTCCGTGCCAGGCAGGTGAAGGAGGCTAACCCCGCGCTCGGCATCGACTGTCTGCACAAGGGCACTAACGATAT
GAAGCAACAACACGTCATAGAAACCTTGATTGGCAAAAAGCAGCAGATCTCCCTGGCAACACAAATGGTTAGGATGATTC
TGAAGATTGACGACATCCGAAAGCCAGGGGAGTCTGAAGAG
>chinchilla_lanigera
ATGACGTCCGTGGGGACCCTTGCCTTCGACGAATATGGGCGCCCTTTCCTCATTATCAAGGATCAGGAACGCAAGACTCG
TCTTATGGGACTTGAGGCCCTCAAG------------------TCTCATATAATGGCAGCAAAGGCTGTAGCAAATACAA
TGAGAACATCACTTGGACCCAACGGCCTGGATAAGATGATGGTGGACAAGGACGGCGATGTGACCGTGACTAACGATGGG
GCCACCATTCTCAGCATGATGGATGTTGACCATCAGATCGCCAAGTTGATGGTCGAGCTGTCCAAGTCCCAGGATGATGA
AATTGGAGATGGGACCACAGGCGTGGTTGTCCTGGCCGGTGCCTTGCTGGAAGAAGCCGAGCAGTTGCTTGACCGGGGCA
TTCACCCCATCAGAATCGCCGACGGCTATGAGCAGGCCGCCCGCATTGCCATTGAGCACCTGGACAAGATCAGCGCCAGT
GTCTTTGTGGACACCAAGGACACCGAACCCCTCGTTCAGACGGCAAAAACCACACTGGGCTCCAAAGTGGTTAACAGCTG
CCACCGACAAATGGCCGAGATCGCCGTGAACGCAGTCCTCACCGTGGCCGACATGGAGCGGAGAGACGTGGACTTTGAGC
TCATCAAAGTAGAAGGCAAAGTGGGCGGGAGGCTGGAGGACACCAAGCTTATCAAGGGCGTGATCGTGGATAAGGATTTC
AGCCACCCGCAGATGCCCAAGAAAGTGGAGGACGCTAGGATCGCGATTCTCACGTGCCCGTTCGAACCGCCTAAGCCAAA
GACAAAGCACAAGCTGGACGTGACCTCTGTGGAGGACTACAAGGCCCTGCAGAAGTACGAGAAGGAGAAGTTCGAGGAGA
TGATCCAGCAGATTAAAGACACTGGTGCTAACCTAGCTATTTGCCAGTGGGGCTTTGACGACGAAGCGAATCACCTCCTT
CTGCAGAACAGCCTGCCTGCGGTCCGCTGGGTGGGCGGGCCTGAGATCGAGCTGATTGCCATCGCAACGGGAGGCCGCAT
CGTCCCTCGGTTCTCGGAGCTCACTGCGGAGAAGCTGGGCTTCGCCGGGCTGGTGCAGGAGATCTCGTTCGGCACCACAA
AGGACAAGATGCTGGTCATCGAGCAGTGCAAGAACTCCAGGGCCGTCACCATCTTCATCCGGGGAGGGAACAAGATGATC
ATCGAGGAAGCAAAACGATCCCTTCACGACGCTCTGTGTGTCATCCGGAACCTGATCCGGGACAATCGCGTGGTGTACGG
CGGAGGCGCTGCAGAAATATCCTGCGCGCTGGCCGTGAGCCAGGAGGCAGACAAGTGCCCGACCTTGGAGCAGTACGCCA
TGCGTGCGTTCGCAGACGCGCTCGAGGTCATCCCCATGGCCCTGGCCGAGAACAGTGGCATGAACCCCATCCAGACCATG
ACCGAGGTCCGCGCCAGGCAGGTGAAGGAGGCCAACCCCGCCCTCGGGATCGACTGTCTGCACAAGGGATCATCAGATAT
GAAGCAGCAGCATGTCATAGAAACCCTGATTGGCAAAAAGCAGCAGATCTCTCTCGCAACCCAGATGGTTAGGATGATTC
TGAAGATCGACGACATCCGAAAGCCCGGAGAGTCCGAGGAG
>fukomys_damarensis
ATGACGTCCGTGGGGACCCTTGCCTTCGACGAATATGGGCGCCCTTTCCTCATTATCAAGGATCAGGAACGCAAGACTCG
TCTTATGGGACTTGAGGCCCTCAAG------------------TCTCATATAATGGCGGCAAAGGCTGTGGCAAATACAA
TGAGAACATCGCTTGGACCAAATGGGCTGGACAAGATGATGGTGGATAAGGACGGCGATGTGACCGTGACGAACGACGGG
GCCACCATTTTAAGCATGATGGATGTTGACCACCAGATTGCCAAGTTGATGGTGGAGCTGTCCAAGTCCCAGGATGATGA
GATTGGAGATGGAACCACAGGCGTGGTTGTGCTGGCCGGCGCCCTGCTGGAGGAGGCCGAGCAGCTGCTGGACCGCGGCA
TCCACCCCATCAGGATCGCTGACGGCTACGAGCAGGCCGCACGCATCGCCATTGAGCACCTGGACAAAGTCAGCGACAGT
GTCTTTGTGGACACGAAGGACACCGAACCCCTCGTTCAGACAGCGAAGACCACGCTGGGCTCCAAAGTCGTCAACAGCTG
TCACCGACAGATGGCAGAGATTGCCGTGAACGCCGTGCTCACCGTGGCTGACATGGAGCGCAGGGACGTGGACTTCGAGC
TCATCAAGGTGGAGGGCAAGGTGGGCGGGAGGCTGGAGGACACCAAGCTCATCAAGGGCGTGGTCGTGGACAAGGACTTC
AGCCACCCGCAGATGCCCAAGCGAGTGGAAAACGCCAGGATCGCCATCCTCACGTGCCCCTTTGAGCCACCCAAGCCGAA
GACAAAGCACAAGCTGGACGTGAGCTCCGTGGAGGGCTACAGAGCCCTTCAGAAGTACGAGAAGGACAAGTTTGAGGAGA
TGATTCGGCAGATTAAAGAAACCGGTGCCAACCTCGCCATTTGCCAGTGGGGCTTTGACGATGAAGCGAATCACCTGCTC
CTTCAGAACAGCCTGCCTGCCGTCCGCTGGGTGGGAGGCCCCGAGATCGAGCTGATTGCCATCGCGACCGGAGGCCGGAT
TGTCCCTCGGTTCTCGGAGCTCACCACGGAGAAGCTGGGCTTCGCCGGGCTGGTGCAGGAGATCTCGTTTGGCACCACAA
AGGACAAGATGCTGGTCATCGAGCAGTGCAAGAATTCCCGGGCTGTCACCATCTTCATCAGGGGTGGGAATAAGATGATC
ATCGAGGAGGCCAAGCGATCCCTTCACGACGCCCTGTGTGTCATCCGGAACCTCATCCGCGACAACCGCGTGGTGTACGG
TGGGGGCGCGGCCGAGATTTCCTGCGCGCTGGCCGTGAGCCAGGAGGCGGACAAGTGCCCGACCCTGGAGCAGTACGCCA
TGCGCGCCTTCGCAGACGCGCTGGAGGTCATCCCCATGGCCCTGGCGGAGAACAGCGGCATGAACCCCATCCAGACCATG
ACCGAGGTGCGTGCCCGGCAGGTGAAGGAGGCCAACCCCGCCCTGGGCATCGACTGCCTGCACCGGGGCACCAATGATAT
GAAGCAACAGCATGTCATAGAAACCTTGATTGGCAAAAAGCAGCAGATCTCTCTGGCAACACAAATGGTCAGGATGATTT
TGAAGATAGACGACATCCGGAAGCCGGGAGAGTCTGAGGAG
>mus_musculus
ATGGCGTCCGTGGGGACCCTCGCCTTCGATGAGTATGGGCGCCCCTTTCTCATTATCAAGGACCAAGATCGCAAGTCCCG
TCTCATGGGGCTTGAGGCCCTCAAG------------------TCTCACATCATGGCTGCCAAAGCTGTAGCAAACACAA
TGCGGACGTCACTGGGACCAAACGGGCTGGACAAGATGATGGTTGATAAGGATGGCGATGTGACTATAACAAACGATGGT
GCCACCATTCTAAGCATGATGGATGTCGATCATCAGATTGCCAAGCTGATGGTTGAACTGTCCAAATCCCAGGATGATGA
AATTGGAGATGGGACCACAGGAGTGGTTGTCTTGGCTGGGGCCTTGTTGGAAGAAGCTGAACAGCTGCTGGACCGAGGCA
TCCACCCAATCAGAATTGCTGATGGCTACGAGCAGGCTGCCCGAATTGCAATACAACACCTGGACAAGATCAGCGATAAA
GTGCTTGTCGACATAAACAACCCTGAACCTCTGATTCAGACTGCAAAAACCACGCTGGGCTCCAAAGTGATTAACAGCTG
TCACCGACAGATGGCTGAGATCGCCGTGAATGCCGTCCTCACGGTGGCAGATATGGAGCGGAGAGATGTTGACTTTGAGC
TCATTAAAGTGGAAGGCAAAGTAGGTGGGCGGCTGGAAGACACCAAGCTCATAAAGGGTGTGATCGTTGACAAGGACTTC
AGCCACCCACAGATGCCGAAAAAAGTGGTAGATGCTAAGATTGCGATTCTCACGTGTCCATTTGAGCCACCTAAACCTAA
GACAAAGCACAAGCTGGATGTCATGTCTGTGGAGGACTACAAAGCCCTGCAGAAGTACGAAAAGGAGAAGTTTGAAGAGA
TGATTAAGCAGATTAAAGAAACTGGTGCTAACCTAGCTATTTGCCAGTGGGGCTTTGACGATGAAGCCAATCACTTACTT
CTTCAGAACGGCCTACCTGCAGTCCGCTGGGTAGGGGGACCTGAGATTGAGCTGATCGCCATTGCAACAGGAGGACGGAT
TGTCCCACGGTTCTCAGAGCTCACCTCTGAGAAGCTGGGCTTTGCTGGTGTGGTGCAGGAGATCTCCTTTGGCACTACAA
AAGACAAAATGCTGGTTATCGAGAAGTGTAAGAACTCTAGAGCTGTGACCATTTTCATCAGAGGAGGAAACAAGATGATC
ATAGAAGAAGCAAAACGATCTCTCCATGATGCCCTGTGTGTCATCCGGAACCTCATCCGTGACAACCGTGTTGTGTATGG
AGGAGGGGCAGCCGAAATATCCTGCGCCCTGGCAGTCAGCCAAGAGGCAGACAAGTGCCCAACTTTGGAACAGTATGCCA
TGAGAGCTTTTGCAGATGCCTTGGAGGTCATCCCCATGGCCCTTTCAGAAAATAGTGGCATGAATCCCATTCAGACCATG
ACTGAAGTTCGAGCCAGACAGGTGAAGGAGTCTAACCCTGCCCTGGGGATTGACTGTTTGCACAAGGGCAGTAACGATAT
GCAGTATCAGCATGTCATAGAAACCTTGATTGGCAAAAAGCAGCAGATCTCTCTTGCCACCCAGATGGTTAGGATGATTC
TGAAGATTGATGACATCCGTAAGCCTGGAGAATCTGAAGAA
>rattus_norvegicus
ATGGCGTCCGTGGGGACCCTCGCCTTCGATGAGTATGGGCGCCCCTTTCTTATTATCAAGGACCAAGATCGCAAGTCTCG
TCTCATGGGGCTTGAGGCCCTCAAG------------------TCTCACATCATGGCTGCCAAAGCTGTAGCAAACACAA
TGCGGACGTCACTGGGACCAAACGGGCTGGATAAGATGATGGTTGATAAGGATGGTGATGTGACTGTGACCAACGATGGT
GCCACCATTCTAAGCATGATGGATGTTGATCATCAGATTGCCAAGCTGATGGTTGAACTGTCCAAATCCCAGGATGATGA
AATTGGAGATGGGACCACAGGAGTGGTTGTCTTGGCTGGTGCCCTGTTGGAAGAAGCTGAGCAGCTGCTGGACCGAGGCA
TCCATCCTATCAGAATTGCTGATGGCTACGAACAGGCCGCCCGAATTGCTATTCAGCACCTGGACAAAATCAGCGATAAT
GTGCTTGTTGACATAAACAACCCCGAACCTCTGATTCAGACTGCAAAAACCACACTGGGCTCCAAAGTGGTTAACAGCTG
TCACCGACAAATGGCTGAGATTGCCGTCAATGCTGTCCTCACAGTGGCTGATATGGAGCGGAGAGATGTTGACTTTGAGC
TCATCAAAGTGGAAGGCAAAGTAGGTGGGCGGCTGGAGGACACCAAACTTATAAAGGGTGTGATCGTTGATAAGGACTTC
AGTCACCCACAGATGCCGAAAGAAGTGTTGAATGCTAAGATTGCAATTCTCACGTGTCCATTTGAACCACCTAAACCAAA
GACAAAGCACAAGTTGGATGTCACATCTGTGGAGGACTACAAAGCCCTGCAGAAGTACGAAAAGGAAAAGTTTGAAGAGA
TGATTGCGCAGATAAAAGAAACTGGTGCTAACCTAGCTATTTGCCAGTGGGGCTTTGATGATGAAGCTAATCATTTACTT
CTTCAGAACGGCCTGCCTGCAGTTCGCTGGGTAGGAGGACCTGAGATTGAGCTGATCGCCATTGCAACAGGAGGCCGGAT
TGTCCCAAGGTTCTCAGAGCTTACCTCTGAGAAGCTGGGCTTTGCCGGTGTGGTGCGGGAGATCTCATTTGGCACTACAA
AAGACAAAATGCTGGTTATTGAGCAGTGTAAGAACTCTAGAGCTGTGACCATTTTCATCAGAGGAGGAAACAAGATGATC
ATTGAAGAAGCAAAACGATCTCTCCATGATGCCCTGTGTGTCATCCGGAACCTCATCCGTGATAACCGTGTTGTGTATGG
AGGAGGGGCAGCTGAAATATCCTGCGCCCTGGCAGTCAGCCAAGAGGCAGACAAGTGCCCCACTCTGGAACAGTACGCCA
TGAGAGCTTTCGCAGACGCCTTGGAGGTCATCCCCATGGCCCTTTCAGAAAACAGTGGCATGAATCCCATCCAGACCATG
ACTGAAGTCCGAGCTAGACAAGTGAAGGAGTCTAACCCTGCCCTGGGGATTGACTGTCTGCACAAGGGCAGTAATGATAT
GCAGTATCAGCATGTCATAGAAACCTTGATTGGTAAAAAGCAGCAGATCTCTCTTGCCACACAGATGGTTAGGATGATTC
TGAAGATTGATGACATCCGTAAGCCTGGAGAATCTGAAGAA
>meriones_unguiculatus
ATGGCGTCCGTAGGGACCCTCGCCTTCGATGAGTATGGGCGCCCCTTCCTTATTATCAAAGACCAAGATCGCAAGTCCCG
TCTTATGGGGCTTGAGGCCCTCAAG------------------TCTCACATCATGGCTGCAAAAGCTGTAGCAAACACAA
TGAGAACATCACTGGGACCAAACGGGTTGGATAAGATGATGGTTGATAAGGATGGCGATGTGACTGTAACAAATGATGGT
GCTACTATTTTAAGTATGATGGATGTTGATCATCAGATTGCTAAGCTGATGGTTGAACTGTCCAAATCCCAGGATGATGA
AATTGGAGATGGAACCACAGGAGTTGTTGTCCTAGCTGGTGCCTTGTTGGAAGAAGCTGAGCAGCTGCTGGACCGAGGCA
TCCACCCAATCAGAATTGCTGACGGCTACGAACAGGCTGCCCGGATTGCTATAGAGCACCTGGACAGCATCAGCGATAGT
GTGCTTGTTGACAAGCATGAGCCTGAACCCCTGATTCAAACTGCAAAAACCACGCTGGGCTCCAAAGTGGTTAACAGCTG
TCACCGACAAATGGCTGAAATTGCTGTGAATGCCGTCCTCACAGTGGCAGATATGGAGCGGAGAGATGTTGACTTTGAGC
TCATCAAAGTGGAAGGCAAAGTGGGTGGGAGGCTGGAGGACACCAAACTTATAAAGGGTGTGATTGTGGATAAGGACTTC
AGTCACCCACAGATGCCGAAAAAAGTGGAAAATGCTAAGATTGCAATCCTCACATGTCCATTTGAGCCACCTAAACCAAA
GACAAAGCACAAGCTGGACGTGACCTCTGTGGAGGACTACAAAGCCCTGCAAAAATACGAAAAGGAGAAATTTGAAGAGA
TGATTGAACAGATTAAAAAAACTGGTGCTAACCTAGCTATTTGCCAGTGGGGCTTTGATGATGAAGCCAATCATTTACTT
CTTCAGAACGGCCTGCCTGCAGTTCGCTGGGTAGGAGGACCTGAGATTGAGCTGATCGCCATTGCAACAGGAGGACGTAT
TGTCCCAAGGTTCTCGGAGCTCACCTCTGAGAAGCTGGGCTTTGCTGGTGTGGTGCGGGAAATCTCATTTGGCACTACAA
AAGACAAAATGCTGGTCATTGAGCAGTGTAAGAATTCTAGAGCTGTGACCATTTTCATCAGAGGAGGAAACAAGATGATC
ATTGAAGAAGCAAAACGATCCCTCCATGATGCCCTGTGTGTCATCCGGAACCTCATCCGAGACAACCGTGTTGTGTATGG
AGGAGGGGCAGCCGAAATATCCTGTGCCCTGGCAGTCAGTCAAGAGGCAGATAAGTGCCCAACTTTGGAACAATATGCCA
TGAGAGCTTTTGCAGACGCCTTGGAGGTCATCCCCATGGCCCTTGCAGAAAACAGTGGCATGAATCCCATCCAGACCATG
ACTGAAGTTAGAGCCAAACAAGTGAAGGAGTCCAACCCTGCTCTGGGGATCGACTGTTTGCACAAGGGCACCAACGATAT
GCAGTATCAGCATGTCATAGAAACCTTGATTGGCAAAAAGCAGCAGATCTCTCTTGCCACACAGATGGTTAGAATGATTC
TGAAGATTGATGACATCCGTAAGCCTGGAGAATCTGAAGAA
>psammomys_obesus
ATGGCGTCCGTAGGGACCCTCGCCTTCGATGAGTATGGGCGCCCCTTCCTTATTATCAAAGACCAAGATCGCAAGTCCCG
TCTCATGGGGCTTGAGGCCCTCAAGGTAACGGCCACTCTCTGGTCTCACATCATGGCTGCAAAAGCTGTAGCAAACACAA
TGAGAACATCACTGGGACCAAACGGGTTGGATAAGATGATGGTTGATAAGGATGGTGATGTGACTGTAACAAATGATGGT
GCTACTATTCTAAGTATGATGGATGTTGATCATCAAATTGCTAAGCTGATGGTTGAACTGTCCAAATCCCAGGATGATGA
AATTGGAGATGGAACCACAGGAGTTGTTGTCCTGGCTGGTGCCTTGTTGGAAGAAGCTGAGCAGCTGCTGGACCGAGGCA
TCCACCCAATCAGAATTGCTGACGGCTACGAACAGGCTGCCCGGATCGCTATAGAGCACCTGGACAGCATCAGCGATAGT
GTGCTTGTTGACAAGCATGACCCTGAACCCCTGATTCAAACTGCAAAAACCACGCTGGGCTCCAAAGTGGTTAACAGCTG
TCACCGACAAATGGCTGAAATTGCTGTGAATGCCGTCCTCACAGTGGCAGATATGGAGCGGAGAGATGTTGACTTTGAGC
TCATCAAAGTGGAAGGCAAAGTGGGTGGGAGGCTGGAAGACACCAAACTTATAAAGGGTGTGATTGTGGATAAGGACTTC
AGTCACCCACAGATGCCGAAAAAAGTGGAAAATGCTAAGATTGCAATCCTCACATGTCCATTTGAGCCACCTAAACCAAA
GACAAAGCACAAGTTGGACGTAACCTCTGTGGAGGACTACAAAGCCCTGCAAAAATACGAAAAGGAGAAATTTGAAGAGA
TGATTGAACAGATTAAAAAAACTGGTGCTAACCTAGCTATTTGCCAGTGGGGCTTTGATGATGAAGCCAATCATTTACTT
CTTCAGAACGACCTGCCTGCAGTTCGCTGGGTAGGAGGACCTGAGATTGAGCTGATCGCCATTGCAACAGGAGGACGTAT
TGTCCCAAGGTTCTCAGAGCTTACCTCTGAGAAGCTGGGCTTTGCTGGTGTGGTGCAGGAAATCTCATTTGGCACTACAA
AAGACAAAATGCTGGTCATTGAGCAGTGTAAGAATTCTAGAGCTGTGACCATTTTCATCAGAGGAGGAAACAAGATGATC
ATTGAAGAAGCAAAACGATCCCTCCATGATGCCCTGTGTGTCATCCGGAACCTCATCCGAGACAACCGTGTTGTGTATGG
AGGAGGGGCAGCCGAAATATCCTGTGCCCTGGCAGTCAGCCAAGAGGCAGACAAGTGCCCAACTTTGGAACAATATGCCA
TGAGAGCTTTTGCAGATGCCTTGGAGGTCATCCCCATGGCCCTTGCAGAAAACAGTGGCATGAATCCCATCCAGACCATG
ACTGAAGTTCGAGCCAAACAAGTGAAGGAGTCCAACCCTGCTCTTGGGATCGACTGTTTGCACAAGGGCACCAACGATAT
GCAGTATCAGCATGTCATAGAAACCTTGATTGGCAAAAAGCAGCAGATCTCTCTTGCCACACAGATGGTTAGAATGATTC
TGAAGATTGATGACATCCGTAAGCCTGGAGAATCTGAAGAA
>homo_sapiens
ATGGCGTCCATGGGGACCCTCGCCTTCGATGAATATGGGCGCCCTTTCCTCATCATCAAGGATCAGGACCGCAAGTCCCG
TCTTATGGGACTTGAGGCCCTCAAG------------------TCTCATATAATGGCAGCAAAGGCTGTAGCAAATACAA
TGAGAACATCACTTGGACCAAATGGGCTTGATAAGATGATGGTGGATAAGGATGGAGATGTGACTGTAACTAATGATGGG
GCCACCATCTTAAGCATGATGGATGTTGATCATCAGATTGCCAAGCTGATGGTGGAACTGTCCAAGTCTCAGGATGATGA
AATTGGAGATGGAACCACAGGAGTGGTTGTCCTGGCTGGTGCCTTGTTAGAAGAAGCGGAGCAATTGCTAGACCGAGGCA
TTCACCCAATCAGAATAGCCGATGGCTATGAGCAGGCTGCTCGTGTTGCTATTGAACACCTGGACAAGATCAGCGATAGC
GTCCTTGTTGACATAAAGGACACCGAACCCCTGATTCAGACAGCAAAAACCACGCTGGGCTCCAAAGTGGTCAACAGTTG
TCACCGACAGATGGCTGAGATTGCTGTGAATGCCGTCCTCACTGTAGCAGATATGGAGCGGAGAGACGTTGACTTTGAGC
TTATCAAAGTAGAAGGCAAAGTGGGCGGCAGGCTGGAGGACACTAAACTGATTAAGGGCGTGATTGTGGACAAGGATTTC
AGTCACCCACAGATGCCAAAAAAAGTGGAAGATGCGAAGATTGCAATTCTCACATGTCCATTTGAACCACCCAAACCAAA
AACAAAGCATAAGCTGGATGTGACCTCTGTCGAAGATTATAAAGCCCTTCAGAAATACGAAAAGGAGAAATTTGAAGAGA
TGATTCAACAAATTAAAGAGACTGGTGCTAACCTAGCAATTTGTCAGTGGGGCTTTGATGATGAAGCAAATCACTTACTT
CTTCAGAACAACTTGCCTGCGGTTCGCTGGGTAGGAGGACCTGAAATTGAGCTGATTGCCATCGCAACAGGAGGGCGGAT
CGTCCCCAGGTTCTCAGAGCTCACAGCCGAGAAGCTGGGCTTTGCTGGTCTTGTACAGGAGATCTCATTTGGGACAACTA
AGGATAAAATGCTGGTCATCGAGCAGTGTAAGAACTCCAGAGCTGTAACCATTTTTATTAGAGGAGGAAATAAGATGATC
ATTGAGGAGGCGAAACGATCCCTTCACGATGCTTTGTGTGTCATCCGGAACCTCATCCGCGATAATCGTGTGGTGTATGG
AGGAGGGGCTGCTGAGATATCCTGTGCCCTGGCAGTTAGCCAAGAGGCGGATAAGTGCCCCACCTTAGAACAGTATGCCA
TGAGAGCGTTTGCCGACGCACTGGAGGTCATCCCCATGGCCCTCTCTGAAAACAGTGGCATGAATCCCATCCAGACTATG
ACCGAAGTCCGAGCCAGACAGGTGAAGGAGATGAACCCTGCTCTTGGCATCGACTGTTTGCACAAGGGGACAAATGATAT
GAAGCAACAGCATGTCATAGAAACCTTGATTGGCAAAAAGCAACAGATATCTCTTGCAACACAAATGGTTAGAATGATTT
TGAAGATTGATGACATTCGTAAGCCTGGAGAATCTGAAGAA
>nannospalax_galili
ATGGCGTCTGTGGGGACCCTCGCCTTCGATGAGTATGGGCGCCCTTTCCTCATCATCAAGGACCAAGACCGCAAGTCCCG
GCTCATGGGGCTCGAGGCTCTCAAG------------------TCTCACATAATGGCTGCAAAAGCTGTTGCAAATACCA
TGAGAACATCACTTGGACCAAATGGACTTGACAAGATGATGGTGGATAAGGATGGCGATGTGACTGTAACTAATGATGGG
GCCACCATTCTAAGCATGATGGATGTGGATCATCAGATTGCCAAGCTGATGGTTGAACTGTCTAAATCCCAGGATGATGA
AATTGGAGATGGAACTACAGGAGTGGTTGTCCTAGCTGGTGCCTTGCTGGAAGAAGCTGAGCAGCTGCTGGACCGAGGCA
TTCACCCCATCAGAATCGCCGATGGCTATGAGCAGGCTGCCCGAATCGCTATTGACCACCTGGACAAGATCAGTGACAGT
GTCCTTGTGGACATAAACAACCCTGAACCCCTGATTCAGACTGCAAAAACCACTTTGGGCTCCAAAGTGGTTAACAGCTG
TCACCGACAAATGGCGGAGATTGCTGTCAATGCTGTCCTCACAGTAGCAGACATGGAGCGGAGAGATGTTGACTTTGAGC
TCATCAAGGTGGAAGGCAAAGTGGGCGGGAGGCTGGAGGACACCAAACTTATTAAGGGTGTGATCGTCGATAAGGACTTC
AGTCACCCACAGATGCCCAAAAGAGTGGAAAATGCTAAGATCGCAATTCTTACATGTCCTTTTGAGCCACCTAAACCCAA
GACAAAGCACAAGCTGGATGTGACCTCTGTAGAGGACTACAAAGCCCTGCAGAAGTACGAAAAGGAGAAGTTTGAGGAGA
TGATTCAGCAAATTAAAGAAACTGGTGCTAACCTAGCTATTTGCCAGTGGGGCTTTGATGATGAAGCCAATCATTTACTT
CTTCAGAACTCCCTGCCTGCAGTCCGCTGGGTGGGAGGACCTGAGATTGAGCTGATCGCCATTGCAACTGGAGGGCGGAT
TGTCCCTCGGTTCTCCGAGCTCACAGCCGAGAAGCTAGGCTTTGCTGGTGTTGTGCAGGAGGTCTCTTTTGGCACAACAA
AGGACAAAATGCTGGTCATCGAGCAGTGCAAGAACTCCAGAGCTGTAACCATCTTCATCAGAGGAGGAAATAAGATGATC
ATTGAAGAAGCAAAGCGTTCCCTTCACGATGCCTTGTGTGTCATCCGGAACCTCATCCGAGATAACCGTGTGGTATATGG
AGGAGGAGCTGCTGAAATAGCCTGTGCCTTGGCAGTTAGCCAAGAGGCAGATAAGTGCCCAACTTTGGAGCAGTATGCCA
TGAGAGCTTTTGCAGATGCCTTAGAGGTTATCCCCATGGCCCTTTCTGAAAACAGTGGCATGAATCCCATCCAGACTATG
ACTGAAGTCCGAGCCAAACAAGTGAAGGAGTCGAACCCTGCACTCGGGATTGACTGTTTGCACAAGGGTACAAATGATAT
GCAGCGACAACATGTCATAGAAACCTTGATTGGGAAGAAGCAGCAGATCTCTCTTGCCACACAGATGGTCAGGATGATTT
TGAAGATTGATGACATCCGTAAACCTGGGGAGTCTGAAGAA
>dipodomys_ordii
ATGACGTCCGTGGGGACCCTCGCCTTCGACGAATATGGGCGCCCTTTCCTCATCATCAAGGACCAGGACCGCAAGTCTCG
TCTTATGGGACTTGAGGCCCTCAAG------------------TCTCACATCATGGCTGCAAAGGCTGTAGCGAATACAA
TGAGAACATCACTGGGACCAAATGGGCTGGATAAGATGATGGTGGACAAGGATGGTGACGTGACCGTGACCAATGATGGC
GCCACCATTCTAAGCATGATGGATGTGGATCATCAAATTGCCAAGCTGATGGTTGAACTGTCCAAATCCCAGGATGATGA
AATTGGAGATGGAACCACGGGAGTGGTTGTGCTGGCTGGTGCTTTGCTGGAAGAAGCTGAGCAGTTGCTGGACCGCGGCA
TCCACCCAATCAGAATTGCAGACGGCTATGAACAGGCAGCCCGTATTGCTATTGAGCATCTGGACAAGATCAGTGACAAT
GTCCTTGTTGACAGGGTTAATACCGAACCCCTGATTCAGACGGCCAAAACTACACTGGGCTCCAAAGTGGTTAACAGCTG
TCACCGACAAATGGCTGAGATCGCTGTGAATGCAGTCCTCACTGTGGCCGACATGGAGCGGAGAGATGTTGACTTTGAGC
TCATCAAAGTGGAAGGCAAAGTGGGCGGGAGGCTGGAGGACACCAAACTGATCAAGGGCGTAATTGTGGATAAAGATTTC
AGTCACCCTCAGATGCCGAAAAAAGTGGAAGATGCTAAGATTGCAATTCTCACATGTCCGTTTGAACCACCTAAACCAAA
GACAAAGCACAAGCTGGATGTGACCTCTGTGGACGACTACAAAGCTCTTCAGAAATACGAAAAGGAGAAGTTTGAAGAGA
TGATTCAACAAATTAAAGAAACTGGTGCTAACCTAGCTATTTGCCAGTGGGGCTTTGACGACGAAGCCAATCATTTACTT
CTTCAGAACAACCTGCCTGCGGTTCGCTGGGTTGGAGGACCTGAGATCGAGCTGATTGCCATCGCCACGGGCGGGCGGAT
AGTTCCCCGGTTCTCGGAGCTCACGGAAGAGAAGCTGGGCTTTGCCGGTCTCGTACAGGAGATCTCATTCGGTACAACTA
AAGACAAGATGCTGGTCATCGAGCAGTGTAAGAACTCCAGGGCCGTAACCATTTTCATTAGAGGAGGAAATAAGATGATC
ATTGAGGAAGCAAAACGGTCTCTTCACGATGCTTTGTGTGTCATCCGGAACCTCATCCGTGATAACCGCGTGGTGTATGG
GGGAGGAGCAGCAGAAATCTCCTGTGCTTTGGCAGTCAGCCAAGAAGCAGACAAGTGCCCAACCTTGGAGCAGTACGCCA
TGAGAGCTTTCGCAGATGCATTGGAGGTCATCCCCATGGCCCTTTCCGAAAACAGCGGCATGAATCCCATCCAGACCATG
ACTGAAGTCCGAGCCAGACAAGTCAAGGAGAACAACCCTGCGCTTGGGATCGACTGCTTGCACAAGGGGACAAACGATAT
GAGACAGCAGCATGTCATAGAAACCTTAATTGGCAAAAAGCAACAGATATCTCTTGCAACACAAATGGTCAGAATGATTT
TGAAGATTGATGACATTCGCAAGCCTGGAGAATCTGAAGAA
>ictidomys_tridecemlineatus
ATGGCGTCCGTGGGGACCCTCGCATTCGATGAATATGGGCGCCCCTTCCTCATCATCAAGGATCAGGACCGCAAGTCTCG
GCTTATGGGACTTGAGGCCCTCAAG------------------TCCCATATAATGGCTGCAAAGGCTGTAGCAAATACAA
TGAGAACATCTCTTGGACCAAATGGACTGGATAAGATGATGGTAGATAAGGATGGCGATGTGACTGTAACTAATGATGGG
GCCACCATTTTAAGTATGATGGATGTTGATCATCAGATTGCCAAGTTGATGGTTGAACTGTCCAAATCCCAGGATGATGA
AATTGGAGATGGAACCACAGGAGTGGTTGTCCTGGCTGGTGCGTTGCTGGAAGAAGCCGAGCAGTTGCTAGACCGAGGCA
TTCACCCCATCAGGATTGCTGACGGCTACGAGCAGGCTGCTCGCATTGCTATTGAGCACCTGGACAAGATCAGTGATCGT
GTCCTCGTTGACATAAAGAACCCTGAACCACTGATTCAGACTGCAAAAACCACTCTGGGCTCTAAAGTTGTTAACAGCTG
TCATCGACAAATGGCTGAGATTGCTGTGAATGCTGTCCTCACCGTGGCAGATATGGATAGGAGAGATGTTGACTTTGAGC
TCATCAAAGTAGAAGGCAAAGTGGGTGGGAGGCTGGAGGACACCAAACTTATTAAGGGTGTGATTGTGGACAAGGATTTC
AGTCACCCCCAGATGCCAAAAAAAGTGGAAAATGCTAAAATTGCGATTCTCACATGTCCATTTGAACCACCTAAACCAAA
GACAAAGCACAAGCTGGATGTAACCTCTGTGGAAGATTTTAAAGCCCTTCAAAAATATGAAAAGGAGAAGTTTGAAGAGA
TGATTCAACAAATTAAAGAAACTGGTGCTAACCTAGCCATTTGCCAGTGGGGCTTTGATGATGAAGCAAATCATTTACTT
CTTCAGAATAACCTGCCTGCAGTGCGCTGGGTAGGAGGACCTGAAATTGAGCTGATTGCCATTGCAACAGGAGGACGGAT
TGTCCCTCGATTCTCAGAACTCACAGTTGAGAAGTTGGGCTTCGCTGGTCTGGTACAGGAGATCTCATTTGGCACGACTA
AAGACAAAATGCTGGTCATTGAGCAGTGTAAGAATTCCAGAGCCGTAACCATCTTCATTAGAGGAGGAAATAAGATGATC
ATTGAAGAAGCAAAACGGTCTCTCCATGATGCTTTGTGTGTCATCCGGAACCTCATCCGTGATAACCGTGTGGTGTATGG
AGGAGGTGCTGCTGAAATATCTTGTGCTTTGGCAGTTAGCCAAGAAGCAGATAAGTGCCCAACCTTGGAGCAGTATGCCA
TGAGAGCTTTTGCAGATGCATTGGAGGTCATCCCCATGGCCCTTTCTGAAAACAGTGGCATGAATCCCATCCAGACCATG
ACTGAAGTCCGAGCTAAACAAGTAAAGGAGAAGAACCCTGCTCTTGGAATTGACTGTTTGCACAAGGGTACAAATGATAT
GCAACAACAACATGTCATAGAAACCTTGATTGGCAAAAAGCAACAGATATCTCTTGCAACACAGATGGTTAGAATGATTT
TGAAGATTGATGACATCCGTAAGCCTGGAGAATCTGAAGAA
