# Supplementary material for: Divergent genes in gerbils: prevalence, relation to GC-biased substitution, and phenotypic relevance
Source: BMC Evol Biol. 2020 Oct 19;20:134. doi: 10.1186/s12862-020-01696-3 (PMC7574485; doi:10.1186/s12862-020-01696-3)
Supplement: Supplementary file 3 — Additional file 3 Supplementary Data. DNA alignments for 10,554 1-to-1 orthologues used in analysis. Each alignment file is named using its orthogroup ID. [file 12862_2020_1696_MOESM3_ESM.zip › Additional_File_3/masked_alignments/OG0001482.fa]

>meriones_unguiculatus
ATGGCGGCGCCAAAGGGGAAGCTTTGGGTCCAGGCCCAGCTGGGGCTCCCGCCGCTGCTGCTGCTGACCATGGCGCTGGC
CGGAGGCTCGGGGACTGCAGCGGCCGAAGCGTTTGACTCGGTCCTGGGGGACACGGCGTCCTGTCACCGGGCCTGTCAGC
TGACCTACCCCTTGCACACCTACCCCAAGGAAGAGGAGTTATATGCGTGTCAGAGAGGTTGCAGACTGTTTTCAATTTGC
CAGTTTGTGGATGATGGAATTGATTTAAATCGGACCAAATTGGAATGTGAATCTGCATGCACAGAAGCATATTCCCAATC
TGATGAGCAATATGCTTGCCATCTTGGCTGCCAGGATCAGTTGCCATTTGCTGAATTGAGACAAGAACAACTCATGTCCC
TGATGCCAAGAATGCATCTCCTTTTCCCTCTAACTCTGGTGAGGTCGTTCTGGAGTGACATGATGGACTCTGCACAGAGC
TTCATAACCTCTTCATGGACTTTTTATCTTCAAGCCGATGATGGAAAAATAGTTATATTCCAGTCTAAGCCAGAAATTCA
GTATGCACCGCAGTTGGAGCAGGAGCCTACAAACTTGAGAGAATCGTCTTTAAGCAAAATGTCCTACCTGCAGATGAGAA
ACTCACAAGCACACAAGAGCTACCTTGAAGATGAGGAAAGCGATGGCTTTTTAAGATGCCTATCTCTGAACTCTGGGTGG
ATTTTGACCACGACTCTTGTCCTCTCAGTGATGGTGTTGCTTTGGATCTGTTGTGCAGCTGTTGCTACAGCTGTGGAACA
GTATGTTCCCCCTGAGAAGCTGAGTATCTATGGCGACTTGGAATTTATGAATGAACAGAAGCTGAGCAGATACCCAGCTC
CTTCTCTTGTGGTTGTTAGATCTCAAACTGAAGATCACGAAGAAGCAGGGCCTCTGCCCACCAAGCCAAAT---------
TCTATGAGC
>cavia_porcellus
ATGGCGGCGCCGAAAGGGAGCGCCTGGGTCCGGGCCCAGCTGGGGCTCCCCCCGCTGCTACTGCTGACCATGGCCCTGGC
CGGAGGCTCGGGGACAGCCGCGGCCGAAGCATTCGACTCGGTCTTGGGCGATACGGCGTCCTGCCACCGGGCCTGTCAGC
TGACCTACCCCCTGCACACCTACCCCAAGGAAGAGGAATTGTACGCATGTCAGAGAGGTTGCAGGCTGTTTTCAATTTGC
CAGTTTGTGGATGATGGAATTGAATTAAATCGGACCAAATTGGAGTGTGAATCTGCATGTACAGAAGCATATTCCCAATC
TGATGAACAATATGCTTGCCATCTTGGTTGCCAGAATCAGCTGCCATTCGCTGAATTGAGACAAGAACAACTTATGTCCC
TGATGCCAAAAATGCATCTGCTGTTCCCTCTGACGCTGGTGCGGTCCTTCTGGAGTGACATGATGGACTCTGCGCAAAGC
TTCATCACTTCTTCTTGGACTTTCTATCTCCAAGCTGATGATGGAAAAATAGTTATATTCCAGTCCAAGCCAGAAATTCA
GTACGCACCACAATTGGAACAGGGGCCGACAAGTTTGAGAGAATCTTCCCTAAGCAAAATGTCCTATCTGCAAATGAGAA
GCTCACAAGGACACAGGAGCTATCCTGAAGATGGAGAAAGTGATGGATTTTTAAGATGCCTTTCTCTGAATTCTGGGTGG
ATTCTAACCATGACCCTCATCCTCTCAGTGATGGTGCTGCTCTGGATCTGCTGTGCAGCTGTTGCTACAGCTGTGGAGCA
GTACGTTCCCTCTGAGAAACTGAGCATCTATGGTGACTTGGAGTTTATGAATGAACAGAAGCTAAGCAGATACCCGGCAT
CTTCTCTTGTGGTTGTTAGATCTAAAACTGAAGATCATGAAGAAGCAGGTCCTCTACCTACAAAAATGAATCTTGCTCAT
TCAGAAATT
>chinchilla_lanigera
ATGGCGGCGCCGAAGGGGAACCTCTGGGTCCGGACCCAGCTGGGGCTCCCACCGCTGCTGCTTCTGACCATGGCCTTGGC
CGGAGGCTCGGGGACCGCCTCGGCCGAAGCGTTCGACTCGGTCTTGGGCGATACGGCGTCCTGCCACCGGGCCTGTCAGC
TGACGTACCCCTTGCACACCTACCCCAAGGAAGAGGAGTTGTATGCATGTCAGAGAGGTTGCAGGCTGTTTTCAATTTGT
CAGTTTGTGGATGATGGAATTGAATTAAATCGGACCAAACTGGAGTGTGAATCTGCATGTACAGAAGCATATTCCCAATC
TGATGAGCAATATGCTTGCCATCTTGGTTGCCAGAATCAGCTGCCATTCGCTGAATTGAGACAAGAACAACTTATGTCCC
TGATGCCAAAAATGCATCTGCTCTTCCCTCTGATGCTGGTGCGGTCCTTCTGGAGTGACATGATGGACTCTGCACAGAGC
TTCATCACTTCTTCCTGGACTTTCTATCTCCAAGCTGATGATGGAAAAATAGTTATATTTCAGTCTAAGCCAGAAATTCA
GTATGCACCACAGTTGGAACAGGGGCCTACAAATTTGAGAGAATCATCTCTAAGCGAAATGTCCTCACTGCAAATGAGAA
GCTCAAAAGCACACAGAAGCTATCTTGAAGATGGAGAAAGTGATGGATTTTTAAGATGCCTCTCTCTGAATTCTGGATGG
ATTCTAACCATGACTCTTATCCTCTCTGTGATGGTTCTGCTCTGGATCTGTTGTGCAGCTGTTGCTACAGCTGTGGAGCA
GTACGTTCCCTCTGAGAAACTGAGTATCTATGGTGACTTGGAGTTTATGAATGAACAGAAGCTAAACAGATACCCGGTGT
CTTCTCTTGTGGTTGTTAGATCTAAAACTGAAGATCATGAAGAAGCGGGTCCTTTACCTACAAAAGTGAATCTTGCTCAT
TCGGAAATT
>fukomys_damarensis
ATGGCGTCGCCGAAGGGGAACCTCTGGGTCCGGGCCCAGCTAGGGCTCCCGCCGCTGCTACTTTTGACCATGGCCCTGGC
CGGAGGCTCGGGGACTGCCTCGGCCGAAGCGTTCGACTCAGTCTTGGGCGATACGGCATCCTGCCACCGGGCCTGTCAGC
TGACCTACCCCTTGCACACCTACCCCAAGGAAGAGGAATTATACGCATGTCAGAGAGGTTGCAGGCTGTTTTCAATTTGT
CAATTTGTGGATGATGGAATTGACTTAAATCGGACCAAATTGGAGTGTGAATCTGCATGTACAGAAGCTTATTCCCAATC
TGATGAGCAATATGCTTGCCATCTTGGCTGCCAGAGTCAGCTGCCGTTTGCTGAATTGAGACAAGAACAACTTATGTCCC
TGATGCCAAGAATGCATCTGCTTTTCCCTCTGACGCTGGTGCGGTCCTTCTGGAGTGACATGATGGGCTCTGCACAGAGC
TTCATTACCTCTTCTTGGACTTTCTATCTCCAAGCCGATGATGGAAAAATAGTCATATTCCAGTCTAAGCCAGAAATTCA
GTATGCACCACAGTTGGAACAGGGGCCTACAAATTTGAGAGAATCGTCTCTAATCAAAATGTCCTATCTGCAAATGAGAA
GCTCACAAGCACACAGGAACTATCTTGAAGATAGAGAAAGTGATGGGTTTTTAAGATGCCTGTCTGTGAACTCTGGGTGG
ATTCTGACCATGACTCTCATCCTCTCAGTGATGGTACTGCTCTGGATTTGTTGTGCAGCTGTTGCTACAGCTGTGGAGCA
GTATGTTCCTTCTGAGAAACTGAGTATCTATGGTGACTTGGAGTTTATGAACGAACAGAAGCTAAGCAGATACCCAGCGT
CTTCCCTTGTGGTTATTAGATCTAAAACTGAAGATCATGAAGAAGCAGGTCCTCTACCTACAAAAGTGAATCTTGCTCAT
TCAGAAATT
>homo_sapiens
ATGGCGGCGCCGAAGGGGAGCCTCTGGGTGAGGACCCAACTGGGGCTCCCGCCGCTGCTGCTGCTGACCATGGCCTTGGC
CGGAGGTTCGGGGACCGCTTCGGCTGAAGCATTTGACTCGGTCTTGGGTGATACGGCGTCTTGCCACCGGGCCTGTCAGT
TGACCTACCCCTTGCACACCTACCCTAAGGAAGAGGAGTTGTACGCATGTCAGAGAGGTTGCAGGCTGTTTTCAATTTGT
CAGTTTGTGGATGATGGAATTGACTTAAATCGAACTAAATTGGAATGTGAATCTGCATGTACAGAAGCATATTCCCAATC
TGATGAGCAATATGCTTGCCATCTTGGTTGCCAGAATCAGCTGCCATTCGCTGAACTGAGACAAGAACAACTTATGTCCC
TGATGCCAAAAATGCACCTACTCTTTCCTCTAACTCTGGTGAGGTCATTCTGGAGTGACATGATGGACTCCGCACAGAGC
TTCATAACCTCTTCATGGACTTTTTATCTTCAAGCCGATGACGGAAAAATAGTTATATTCCAGTCTAAGCCAGAAATCCA
GTACGCACCACATTTGGAGCAGGAGCCTACAAATTTGAGAGAATCATCTCTAAGCAAAATGTCCTATCTGCAAATGAGAA
ATTCACAAGCGCACAGGAATTTTCTTGAAGATGGAGAAAGTGATGGCTTTTTAAGATGCCTCTCTCTTAACTCTGGGTGG
ATTTTAACTACAACTCTTGTCCTCTCGGTGATGGTATTGCTTTGGATTTGTTGTGCAACTGTTGCTACAGCTGTGGAGCA
GTATGTTCCCTCTGAGAAGCTGAGTATCTATGGTGACTTGGAGTTTATGAATGAACAAAAGCTAAACAGATATCCAGCTT
CTTCTCTTGTGGTTGTTAGATCTAAAACTGAAGATCATGAAGAAGCAGGGCCTCTACCTACAAAAGTGAATCTTGCTCAT
TCTGAAATT
>ictidomys_tridecemlineatus
ATGGCGGCGCCGAAGGCGAGCCTCTGGGTTCGGGCTCAACTGGGGCTCCCGCCGCTGCTGTTGCTGACCATGGCCCTGGC
CGGAGGTTCGGGGACCGCTGCGGCTGAAGCGTTTGACTCGGTCTTGGGTGATACGGCGTCCTGCCACCGGGCCTGCCAGT
TGACCTACCCCTTGCACACCTACCCCAAGGAAGAGGAGTTGTATGCTTGTCAAAGAGGTTGCAGGCTGTTTTCAATTTGT
CAGTTTGTGGATGATGGAATTGATTTAAATCGGACCAAATTGGAATGTGAATCTGCATGTACAGAAGCATATTCCCAATC
TGATGAGCAATATGCTTGCCATCTTGGTTGCCAGAATCAGCTGCCATTTGCTGAATTGAGACAAGAACAACTCATGTCCC
TGATGCCAAAAATGCATCTCCTGTTCCCTCTAACTCTCGTGAGGTCATTCTGGAGTGACGTGATGGACTCTGCACAGAGC
TTCATAACCTCTTCATGGACTTTTTATCTTCAAGCTGATGATGGAAAAATAGTTATATTCCAGTCTAAGCCAGAAATTCA
GTATGCACCACAGTTGGAGCAGGAACCTACGAATTTGAGAGAATCATCTCTAAGCAAAATGTCCTATCTACAAATGAGAA
GTGCACAAGCACACAGGAACTATCTTGAGGATGGAGAAAGCGATGGCTTTTTAAGATGCCTCTCT---------------
ATTTTAACCATGACTCTTGTCCTTTCGGTGATGGTGTTGCTCTGGATTTGTTGTGCAGCTGTTGCTACAGCTGTAGAGCA
GTATGTTCCCTCTGAGAAGCTGAGTATCTATGGTGACTTGGAATTTGTGAATGAACAAAAGCTAAGCAGATATCCAGCTT
CTTCTCTCGTGGTTGTTAGATCTAAAACTGAAGATCATGAAGAAGCAGGGCCTCTACCTACAAAAGTGAATCTTGCTCAT
TCAGAAATT
>psammomys_obesus
ATGGCGGCGCCAAAGGGGAAGCTTTGGGTCCAGGCCCAGCTGGGGCTCCCGCCGCTGCTGCTGCTGACCATGGCGCTGGC
CGGAGGCTCGGGGACTGCAGCGGCCGAAGCGTTTGACTCGGTCCTGGGGGACACGGCGTCCTGTCACCGGGCCTGTCAGC
TGACCTACCCCTTGCACACCTACCCCAAGGAAGAGGAGTTATATGCGTGTCAGAGAGGTTGCAGACTGTTTTCAATTTGC
CAGTTTGTGGATGATGGAATTGATTTAAATCGGACCAAATTGGAATGTGAATCTGCATGCACAGAAGCATATTCCCAATC
TGATGAGCAATATGCTTGCCATCTTGGCTGCCAGGATCAGTTGCCATTTGCTGAATTGAGACAAGAACAACTCATGTCCC
TGATGCCAAGAATGCATCTCCTTTTCCCTCTAACTCTGGTGAGATCGTTCTGGAGTGACATGATGGACTCTGCACAGAGC
TTCATAACCTCTTCATGGACTTTTTATCTTCAAGCCGATGATGGAAAAATAGTTATATTCCAGTCTAAGCCAGAAATTCA
GTATGCACCGCAGTTGGAGCAGGAGCCAACAAACTTGAGAGAATCGTCTTTAAGCAAAATGTCCTATCTGCAAATGAGAA
ACTCACAAGCACACAAGAGCTACCTTGAAGATGAGGAACGCGATGGCTTTTTAAGATGCCTATCTCTGAACTCTGGGTGG
ATTTTGACCACGACTCTTGTCCTCTCTGTGATGGTGTTGCTTTGGATCTGTTGTGCAGCTGTTGCTACAGCTGTGGAACA
GTATGTTCCCCCTGAGAAGCTGAGTATCTATGGCGACTTGGAATTTATGAATGAACAGAAGCTGAGCAGATACCCAGCTC
CTTCTCTTGTGGTTGTTAGATCTCAAACTGAAGATCACGAAGAAGCAGGGCCTCTGCCCACCAAGGGAGATGCT------
---------
>mus_musculus
ATGGCGGCGCCAAAGGGGAAGCTTTGGGTCCAGGCCCAACTGGGGCTCCCGCCGCTGCTGCTGTTGACTATGGCGCTGGC
CGGAGGCTCGGGGACTGCAGCGGCCGAAGCCTTTGACTCGGTCCTGGGAGACACAGCGTCCTGTCACCGGGCCTGTCAGC
TGACCTACCCCTTGCACACCTACCCGAAGGAAGAGGAGTTATACGCATGCCAGAGAGGCTGCAGGCTGTTTTCAATTTGC
CAGTTTGTGGATGATGGGCTTGATTTAAATCGGACCAAGCTGGAATGTGAATCTGCGTGCACAGAAGCATATTCCCAACC
TGATGAGCAGTATGCTTGTCATCTTGGCTGCCAGGATCAGTTGCCATTTGCTGAACTGAGACAAGAACAACTCATGTCCC
TGATGCCAAGAATGCATCTCCTCTTCCCTCTGACTCTGGTGAGGTCGTTCTGGAGTGACATGATGGACTCTGCACAGAGC
TTCATAACCTCTTCATGGACTTTTTATCTTCAAGCCGATGACGGAAAAATAGTTATATTCCAGTCTAAGCCAGAAATTCA
GTATGCACCGCAGTTGGAGCAGGAGCCTACAAACTTGAGAGAATCATCTTTAAGCAAAATGTCCTATCTGCAGATGAGAA
ACTCACAAGCACACAGGAACTACCTTGAAGAGGAAGAAAGCGATGGCTTTTTAAGATGTCTATCTCTTAACTCTGGATGG
ATTTTAACCACAACCCTTGTCCTCTCGGTGATGGTGTTGCTCTGGATCTGTTGTGCAGCTGTTGCTACAGCTGTAGAACA
GTATGTTCCCCCTGAGAAGCTGAGTATCTATGGTGACTTGGAATTTATGAATGAACAAAAGCTGAGCAGATACCCAGCTC
CTTCTCTTGTGATTGTTAGGTCTCAGACTGAAGAACATGAGGAGGCAGGGCCCCTGCCCACCAAGGTGAACCTTGCTCAC
TCAGAAATC
>rattus_norvegicus
ATGGCGGCGCCAAAGGGGAAGCTTTGGGTCCAGGCCCAGGTGGGGCTCCCGCCGCTGCTGCTGCTGACCATGGCGCTGGC
CGGAGGCTCCGGAACTGCAGCGGCCGAAGCGTTTGACTCGGTCCTGGGAGACACGGCGTCCTGTCACCGAGCCTGTCAGC
TGACCTATCCTTTGCACACCTACCCGAAGGAAGAGGAGTTATACGCATGTCAGAGAGGCTGCAGGCTGTTTTCAATTTGC
CAGTTCGTGGATGATGGAATTGATTTAAATCGAACCAAACTGGAATGTGAATCTGCGTGCACAGAAGCGTATTCCCAGCC
TGACGAGCAGTATGCGTGCCATCTCGGCTGCCAGGACCAGTTGCCATTTGCTGAACTGAGACAAGAACAACTCATGTCCC
TGATGCCAAGGATGCACCTCCTCTTCCCTCTGACTCTGGTGAGGTCCTTCTGGAGCGACATGATGGACTCTGCACAGAGC
TTCATAACCTCTTCATGGACTTTTTATCTTCAAGCTGATGATGGAAAAATAGTCATATTCCAGTCTAAGCCGGAAATTCA
GTATGCACCGCAGTTGGAGCAGGAGCCTGCAGACTTAAGACAGTCATCGTTAAGCAAAATGTCCTATCTACAGATGAGAA
ACTCCCAAGCACACAGGAACTACCTGGAAGATGAAGAAAGCGATGGCTTTTTAAGATGTCTGTCTCTTAACTCTGGGTGG
ATTTTAACTACGACTCTGGTGCTCTCGGTGATGGTGTTGCTCTGGATCTGCTGTGCAGCTGTGGCTACAGCCGTGGAGCA
ATACGTGCCCCCTGAGAAGCTGAGTATCTATGGTGACTTGGAGTTTATGAATGAACAAAAGCTGAGCAGATATCCAGCTC
CTTCCCTCGTGGTTGTCAGGTCTCAGACTGAAGAGCACGAGGAGGCGGGGCCCCTGCCCACCAAGGTGAATCTTGCTCAC
TCAGAAATC
>nannospalax_galili
--------------------------------------------------------------------------------
--------------------------------------------------------------------------------
-----------------------------GAAGAGGAGTTGTATGCATGTCAGAGAGGTTGCAGACTGTTTTCAATTTGT
CAGTTTGTGGATGATGGAATTGATTTAAATAGGACCAAACTGGAATGTGAATCTGCATGTACAGAAGCATATTCCCAACC
TGATGAGCAATATGCTTGTCATCTTGGTTGCCAAGATCAACTGCCATTTGCTGAGTTGAGGCAAGAACAACTCATGTCCC
TAATGCCAAAAATGCATCTCCTCTTCCCTCTGACTCTGGTGAGGTCATTCTGGAGTGACATGATGGACTCTGCACAGAGC
TTCATAACTTCTTCATGGACTTTTTATCTTCAAGCTGATGATGGAAAAATAGTTATATTCCAG-----------------
--------------------------------------------------------------------------------
--------------------------------------------------------------------------------
--------------------------------------------------------------------------------
--------------------------------------------------------------------------------
--------------------------------------------------------------------------------
---------
>jaculus_jaculus
ATGGCTGCGCCGAGAGGGAAGCTCTGGGTC---------CTGGGGCTCCCGCCGCTGCTGCTCTGCACCGTGGCCTTGGC
GGCACGTCCCGGGACCGCCTCGGCCGAAGCGTTTGACTCGGTCTTGGGGGACACGGCGTCCTGTCACCGCGCCTGTCAGC
TCACGTACCCGTTGCACACCTACCCCAAGGAAGAGGAGTTGTACGCATGTCAGAGAGGTTGCAGGCTGTTTTCAATTTGT
CAGTTTGTGGATGATGGAAGTGACTTAAATCGGACCAAATTGGAATGTGAATCTGCTTGTTCGGAAGCATACTCCCGAGC
CGATGAGCAGTACGCTTGCCACCTTGGCTGCCAGGATCAGCTGCCCTTTGCCGAGCTGAGACAAGAACAACTCATGTCCC
TGATGCCAAAAATGCATCTCCTCTTCCCTCTTACGCTGCTGACGTCATTTTGGAGTGACATGATGGACTCCGCCCAGAGC
TTCATAACCTCTTCCTGGACCTTTTATCTTCAGGCTGATGATGGGAAAATAGTGATATTCCAGTCTAAGCCAGAAATGCA
GGATGCACCACAGCTGGAACAGGAGCCTACAAACTTGAGGGAATCATCTTTAAGCAGAATGTCCTATCTTCAAATGAGAA
GCTCACAAGCACACAGGAGCTATCTTGAAGATGAAGAAAGTGATGGTTTTTTAAGATGTCTCTCCCTGAACTCGGGCTGG
ATTTTGACCATGACCCTCGTCCTGTCTGTGATGGTGTTGCTCTGGATCTGTTGTGCGGCTGTTGCCACAGCTGTGGAGCA
GTATGCTCCCTCCGAGAAGCTGAGCATCTATGGCGACTTGGAATTCGTGAATGAGCAGAAGCTCGGCAGGTACCCCGCTT
CCTCCCTGGTGCTCCTCAGACCAGAACCCGCAGAGCACGAAGAAGCGGGGCCCCTGCCTGCGAAAGTGGATCTCGCTCAC
TCAGAGATC
