# Supplementary material for: Divergent genes in gerbils: prevalence, relation to GC-biased substitution, and phenotypic relevance
Source: BMC Evol Biol. 2020 Oct 19;20:134. doi: 10.1186/s12862-020-01696-3 (PMC7574485; doi:10.1186/s12862-020-01696-3)
Supplement: Supplementary file 3 — Additional file 3 Supplementary Data. DNA alignments for 10,554 1-to-1 orthologues used in analysis. Each alignment file is named using its orthogroup ID. [file 12862_2020_1696_MOESM3_ESM.zip › Additional_File_3/masked_alignments/OG0001485.fa]

>cavia_porcellus
CTGCAGATGGACGGCGACAGCTCCACCACAGATGCGTCCCAGCTCGGGATCTCCGCGGACTACATTGGCGGGAGCCACTA
TGTGATCCAGCCGCATGACGACACAGAAGACAGCATGAACGATCATGAAGACACAAATGGTTCAAAAGAAAGCTTCCGAG
AGCAAGACATTTATCTTCCCATTGCGAACGTGGCCAGGATAATGAAAAACGCCATACCACAGACCGGGAAGATTGCAAAA
GATGCCAAAGAGTGTGTGCAGGAGTGCGTGAGCGAGTTCATCAGCTTCATCACGTCGGAGGCCAGCGAGAGGTGCCACCA
GGAGAAGCGGAAGACAATCAACGGGGAGGACATCCTCTTCGCCATGTCCACCCTGGGCTTCGACAGCTACGTGGAGCCCC
TGAAGTTGTACCTGCAGAAGTTCCGCGAGGCCATGAAAGGGGAGAAGGGCATCGGCGGCGCGGTGACGGCGGCGGACGGG
CTCGGCGAGGAGCTCACAGAGGAGGCCTTCACCAACCAGTTACCAGCTGGCCTGATCACTGCAGACGGCCAGCAGCAGAA
TGTCATGGTTTACACCACGTCCTACCAACAGGTACAGCCC---CAGCCTATTCAGTTCTCC
>chinchilla_lanigera
ATGACAATGGATGGCGACAGTTCTACCACAGATGCGTCGCAGCTAGGGATTTCTGCGGACTACATCGGAGGGAGTCACTA
CGTGATCCAGCCTCACGACGATACAGAAGACAGCATGAACGATCACGAAGACACGAACGGTTCAAAAGAAAGCTTCCGAG
AACAAGACATTTACCTTCCCATTGCGAACGTGGCCAGGATAATGAAGAATGCCATACCTCAAACCGGGAAGATTGCAAAG
GATGCCAAAGAGTGTGTTCAGGAGTGTGTGAGTGAGTTCATCAGCTTCATCACGTCGGAGGCCAGCGAGCGGTGCCACCA
GGAGAAGCGGAAGACGATCAACGGGGAGGACATCCTCTTCGCCATGTCCACCCTGGGCTTCGACAGCTACGTGGAGCCCC
TGAAGCTGTACCTTCAGAAGTTCCGAGAGGCCATGAAGGGTGAGAAGGGCATCGGCGGCGCCGTGACGGCGGCGGACGGA
CTCGGCGAGGAGCTCACGGAGGAGGCCTTCACTAACCAGTTACCAGCTGGCTTAATAACGGCGGACGGCCAGCAGCAGAA
CGTTATGGTTTACACAACGTCCTACCAACAGATTTCTGGTGTTCAGCAGATCCAGTTCTCC
>dipodomys_ordii
ATTACCATGGATGGCGACAGTTCTACAACAGATGCTTCTCAACTTGGGATTTCTGCCGACTATATTGGAGGAAGTCACTA
TGTTATTCAGCCTCATGACGATACTGAGGACAGCATGAATGATCATGAAGATACCAATGGTTCAAAAGAAAGTTTCAGAG
AACAAGATATCTATCTTCCCATTGCAAATGTGGCTAGGATAATGAAAAATGCCATACCTCAAACAGGAAAGATTGCAAAA
GATGCCAAAGAATGTGTTCAAGAATGTGTAAGTGAATTCATCAGCTTTATAACATCGGAAGCAAGTGAAAGATGCCATCA
AGAGAAGCGGAAGACAATCAATGGGGAAGATATTCTTTTTGCCATGTCCACTTTAGGCTTCGACAGTTATGTGGAGCCTC
TGAAATTGTACCTTCAGAAATTCAGGGAGGCTATGAAAGGAGAGAAGGGCATTGGAGGAGCAGTTACAGCCACAGATGGA
CTAAGTGAGGAGCTCACCGAGGAGGCATTTACTAACCAGTTGCCAGCTGGCTTAATAACTGCAGATGGTCAGCAACAGAA
TGTCATGGTTTACACAACGTCTTATCAACAGATCTCTGGAGTTCAACAAATTCAGTTTTCC
>fukomys_damarensis
ATGACAATGGACGGCGACAGTTCTACCACGGACGCTTCCCAGCTAGGGATCTCCGCGGACTACATCGGAGGGAGCCACTA
CGTGATCCAGCCGCACGATGATACTGAGGACAGCATGAACGATCACGAAGACACAAATGGTTCAAAAGAAAGCTTCAGAG
AGCAAGATATTTATCTTCCCATTGCAAATGTGGCCAGGATAATGAAAAATGCCATACCTCAAACAGGAAAGATTGCAAAA
GATGCCAAAGAGTGTGTGCAGGAGTGCGTGAGTGAGTTCATCAGCTTCATCACGTCGGAGGCCAGCGAGCGGTGCCACCA
GGAGAAGCGGAAGACGATCAACGGGGAGGACATCCTCTTCGCCATGTCCACGCTGGGCTTCGACAGCTACGTGGAGCCCC
TCAAGCTGTACCTGCAGAAGTTCCGGGAGGCCATGAAAGGAGAGAAGGGAATTGGAGGCGCCGTGACGGCCACGGACGGC
CTCAGCGAGGAGCTCACGGAGGAGGCCTTCACTAACCAGTTACCGGCAGGCTTAATAACTGCGGATGGTCAACAGCAGAA
TGTCATGGTTTACACAACGTCCTACCAACAGATTTCCGGAGTTCAGCAAATTCAGTTCTCA
>rattus_norvegicus
ATGACAATGGATGGCGACAGCTCTACAACAGATGCTTCTCAACTAGGGATTTCTGCAGACTACATCGGAGGAAGTCATTA
TGTGATCCAGCCCCACGATGATACTGAGGACAGCATGAATGATCATGAAGATACAAATGGTTCAAAAGAAAGTTTCAGAG
AACAAGATATTTATCTTCCCATTGCAAATGTGGCTAGGATAATGAAAAATGCCATACCTCAAACAGGAAAGATTGCAAAG
GATGCCAAAGAATGCGTTCAGGAGTGTGTGAGTGAGTTTATAAGCTTCATAACATCTGAAGCAAGTGAGCGCTGTCACCA
GGAGAAGCGGAAGACCATCAACGGGGAGGACATTCTGTTCGCCATGTCCACTCTCGGCTTCGACAGCTACGTGGAGCCTC
TGAAACTGTACCTCCAGAAGTTCAGAGAGGCCATGAAGGGAGAGAAGGGCATTGGTGGGGCCGTGTCTGCTACAGATGGA
CTCAGCGAGGAGCTCACGGAAGAGGCATTCACTAACCAGTTACCGGCTGGGTTAATAACTGCAGATGGCCAACAACAAAA
CGTTATGGTTTACACGACGTCCTATCAACAGATTTCTGGTGTCCAGCAGATTCAGTTTTCA
>homo_sapiens
ATGACAATGGATGGTGACAGTTCTACAACAGATGCTTCTCAACTAGGAATCTCTGCAGACTATATTGGAGGAAGTCATTA
TGTTATACAGCCTCATGATGATACTGAGGACAGCATGAATGATCATGAAGACACAAATGGTTCAAAAGAAAGTTTCAGAG
AACAAGATATATATCTTCCAATAGCAAACGTGGCTAGGATAATGAAAAATGCCATACCTCAAACGGGAAAGATTGCAAAA
GATGCCAAAGAATGTGTTCAAGAATGTGTAAGTGAGTTCATCAGTTTTATAACATCTGAAGCAAGTGAAAGGTGCCATCA
AGAGAAACGGAAAACAATCAATGGAGAAGATATTCTCTTTGCTATGTCTACTTTAGGCTTTGACAGTTATGTGGAACCTC
TGAAATTATACCTTCAGAAATTCAGAGAGGCTATGAAAGGAGAAAAGGGAATTGGTGGAGCAGTCACAGCTACAGATGGA
CTAAGTGAAGAGCTTACAGAGGAGGCATTTACTAACCAGTTACCAGCTGGCTTAATAACCACAGACGGTCAACAACAAAA
TGTTATGGTTTACACAACATCATATCAACAGATTTCTGGTGTTCAGCAAATTCAGTTTTCA
>octodon_degus
ATGACCATGGACGGCGACAGTTCCACCACAGACGCGTCGCAGCTAGGGATTTCTGCAGACTACATCGGAGGGAGTCACTA
CGTGATCCAGCCCCACGACGATACGGAAGACAGCATGAATGATCATGAAGACACAAATGGTTCAAAAGAAAGCTTCAGAG
AACAAGACATTTATCTTCCCATTGCGAATGTGGCCAGGATAATGAAAAACGCCATACCTCAGACTGGGAAGATTGCAAAG
GATGCCAAAGAGTGTGTTCAGGAATGTGTGAGCGAGTTCATCAGCTTCATAACATCGGAGGCCAGCGAGCGGTGCCACCA
GGAGAAGCGGAAGACCATCAATGGGGAGGATATCCTGTTCGCCATGTCCACCCTGGGCTTCGACAGCTACGTGGAGCCCC
TGAAGCTGTACCTTCAGAAGTTTCGGGAGGCCATGAAGGGAGAGAAAGGCATCGGCGGTGCCGTGACGGCGGCAGACGGG
CTCAGTGAGGAGCTCACGGAGGAGGCCTTCACTAACCAGTTACCGGCTGGCTTAATAACCGCAGACGGTCAACAACAAAA
TGTTATGGTTTACACAACGTCCTATCAACAGATTTCTGGTGTTCAGCAGATCCAGTTCTCA
>nannospalax_galili
ATGACAATGGATGGTGACAGTTCTACGACAGATGCTTCTCAGCTAGGGATTTCCGCAGACTACATTGGAGGAAGTCATTA
TGTTATCCAGCCCCATGATGATACTGAGGACAGCATGAATGATCATGAAGATACAAATGGTTCAAAAGAAAGTTTCAGAG
AACAAGATATTTATCTTCCAATTGCAAATGTGGCTAGGATAATGAAAAATGCCATACCTCAAACAGGAAAGATTGCAAAA
GATGCCAAAGAATGTGTTCAGGAATGTGTGAGTGAGTTCATAAGCTTTATAACATCTGAAGCAAGCGAGAGATGCCACCA
GGAAAAGCGGAAGACGATCAACGGAGAGGATATTCTGTTTGCTATGTCTACTCTGGGCTTTGACAGTTATGTGGAACCTT
TGAAACTCTACCTTCAGAAGTTCAGAGAGGCCATGAAAGGAGAGAAGGGCATTGGTGGAGCTGTTTCAGCGACAGATGGA
CTGAGTGAAGAGCTTACCGAGGAGGCATTCACTAACCAGTTACCGGCTGGCTTAATAACTGCAGATGGTCAACAACAAAA
TGTCATGGTTTACACAACATCCTATCAGCAGATTTCTGGTGTTCAGCAAATTCAGTTTTCA
>mus_musculus
ATGACAATGGACGGCGACAGCTCCACCACAGATGCCTCCCAGCTAGGGATTTCTGCAGACTACATCGGAGGAAGTCATTA
TGTGATCCAGCCCCATGATGATACTGAGGACAGCATGAATGATCATGAAGATACAAATGGTTCAAAAGAAAGTTTCAGAG
AACAAGATATTTATCTTCCAATTGCAAATGTGGCTAGGATAATGAAAAATGCCATACCTCAAACAGGAAAGATCGCAAAA
GATGCCAAAGAATGTGTTCAGGAATGTGTGAGTGAATTTATAAGCTTCATCACGTCGGAAGCAAGCGAAAGGTGTCATCA
GGAGAAGCGGAAGACAATCAATGGGGAGGATATTCTGTTTGCCATGTCCACTCTAGGCTTTGACAGCTACGTGGAGCCTC
TGAAACTGTACCTTCAGAAGTTCAGAGAGGCCATGAAAGGAGAGAAGGGTATCGGGGGAGCAGTCTCCGCCACAGATGGA
CTAAGCGAAGAGCTCACGGAAGAGGCATTCACTAACCAGTTACCAGCTGGCTTAATAACTGCAGATGGTCAACAGCAAAA
CGTTATGGTTTACACAACGTCTTACCAACAGATTTCTGGTGTCCAGCAAATTCAGTTTTCA
>meriones_unguiculatus
ATGACAATGGATGGCGACAGCTCCACAACAGATGCTTCTCAACTAGGGATTTCTGCAGACTACATTGGAGGAAGCCATTA
TGTTATCCAACCCCATGATGATACTGAGGACAGCATGAATGATCATGAAGATACAAATGGTTCAAAAGAAAGTTTCAGAG
AACAAGATATTTATCTTCCAATTGCAAATGTGGCTAGGATAATGAAAAATGCCATACCTCAAACAGGAAAGATTGCAAAA
GATGCCAAAGAATGTGTTCAGGAATGTGTGAGTGAATTCATAAGCTTTATAACGTCCGAAGCAAGCGAACGGTGTCATCA
AGAGAAACGGAAGACAATCAATGGGGAGGATATCCTGTTTGCCATGTCCACACTAGGCTTTGACAGCTATGTGGAGCCCC
TGAAACTGTACCTTCAAAAGTTCAGAGAGGCCATGAAAGGAGAGAAGGGCATTGGTGGAGCAGTCTCAGCCACAGATGGA
CTAAGCGAGGAGCTCACAGAAGAGGCGTTCACTAACCAGTTACCAGCTGGGTTAATAACTGCGGATGGTCAGCAACAAAA
CGTTATGGTTTACACGACGTCCTACCAACAGATTTCCGGTGTCCAGCAGATTCAGTTTTCG
>psammomys_obesus
------ATGGATGGCGACAGCTCCACAACAGATGCTTCTCAACTAGGGATTTCCGCAGACTACATTGGAGGAAGCCATTA
TGTTATCCAACCCCACGATGATACTGAGGACAGCATGAATGATCATGAAGATACAAATGGTTCAAAAGAAAGTTTCAGAG
AACAAGATATTTATCTTCCAATTGCAAATGTGGCTAGGATAATGAAAAATGCCATACCTCAAACAGGAAAGATTGCAAAA
GATGCCAAAGAATGTGTTCAGGAATGTGTGAGTGAATTCATAAGCTTTATAACGTCCGAAGCAAGCGAACGGTGTCATCA
AGAGAAGCGGAAGACAATCAATGGGGAGGATATCCTGTTTGCCATGTCCACGCTAGGTTTTGACAGCTATGTGGAGCCCC
TGAAACTGTACCTTCAAAAGTTCAGAGAGGCCATGAAAGGAGAGAAGGGCATTGGTGGAGCAGTCTCAGCCACAGATGGA
CTAAGCGAGGAGCTCACAGAAGAGGCATTCAGTAAGCAC-----------------------------------------
-------------------------------------------------------------
