# Supplementary material for: Divergent genes in gerbils: prevalence, relation to GC-biased substitution, and phenotypic relevance
Source: BMC Evol Biol. 2020 Oct 19;20:134. doi: 10.1186/s12862-020-01696-3 (PMC7574485; doi:10.1186/s12862-020-01696-3)
Supplement: Supplementary file 3 — Additional file 3 Supplementary Data. DNA alignments for 10,554 1-to-1 orthologues used in analysis. Each alignment file is named using its orthogroup ID. [file 12862_2020_1696_MOESM3_ESM.zip › Additional_File_3/masked_alignments/OG0001497.fa]

>rattus_norvegicus
ATGTCTCTCTATCCATCTCTTGAAGATTTGAAGGTAGACAAAGTAATTCAGGCTCAAACTGCCTCTTCTGCTAATCCTGC
CAGCCAGGCCTTTTTTTTAAATGTGTCTGCTGCCTTCCCTCCAGGTGGAAATCTCTATCCTAAACTGTATCCAGAACTCT
CTCAATACATGGGACTGTCTTTAAGTGAAGCTGAAATATGTGAAAACATGCCTGTGGTCTCTGGAGCGCCAACCCAAGGG
CAGTTGGTAGCAAGGCCATCCAGTGTGAACTACATGGTAGCACCTGTGACAGGTAACGATGCGGGGATTAGGAGAGCAGA
GATTAAGCAAGGGATTCGGGAAGTCATTTTGTGTAAGGATCAAGATGGAAAAATTGGGCTCAGACTGAAGTCAGTAGATA
ATGGTATATTTGTTCAACTAGTCCAGGCTAATTCCCCAGCCTCCTTGGTTGGGCTGCGATTTGGGGACCAGGTGCTCCAG
ATCAATGGTGAAAACTGTGCCGGCTGGAGCTCCGATAAGGCACACAAGGTGCTCAAGCAGGCCTTTGGAGAGAAGATTAC
CATGACCATTCGTGATAGACCCTTTGAACGGACAGTTACCATGCATAAGGACAGCAGTGGACATGTTGGCTTTATCTTTA
AAAGTGGAAAAATCACATCCATAGTGAAAGACAGTTCTGCTGCCAGAAACGGCCTTCTCACTGATCACCACATCTGTGAG
ATCAACGGACAGAACGTCATTGGCTTGAAGGATGCTCAGATTGCAGATATACTGTCAACAGCTGGGACTGTGGTCACCAT
CACAATCATGCCTGCCTTTATCTTCGAACATATTATTAAACGGATGGCTCCCAGCATTATGAAAAGCCTGATGGATCACA
CCATTCCTGAAGTT
>mus_musculus
ATGTCTCTTTATCCATCTCTTGAAGATTTGAAGGTAGACAAAGTAATTCAGGCTCAAACTGCTTATTCTGCCAATCCCGC
CAGCCAAGCAGTTCTGGTGGATGCTTCTGCTGCTCTCCCTCCAGATGGAAATCTGTATCCTAAACTGTATCCAGAGCTCT
CTCAATACATGGGACTGTCTTTAAATGAAGCTGAAATATGTGAGAGCATGCCCATGGTCTCTGGAGCACCAGCACAAGGG
CAGTTGGTAGCAAGACCATCCAGTGTGAACTATATGGTAGCACCTGTGACAGGTAACGATGCTGGAATTCGGAGAGCAGA
AATTAAGCAAGGGATCCGTGAAGTTATTTTGTGTAAGGATCAAGATGGAAAAATTGGGCTCAGACTTAAGTCAATAGATA
ATGGTATATTTGTTCAACTCGTCCAGGCTAATTCCCCAGCCTCCTTGGTTGGACTGAGATTTGGGGACCAGGTGCTCCAG
ATCAACGGTGAAAACTGTGCGGGCTGGAGCTCTGATAAGGCACACAAGGTGCTCAAGCAGGCGTTTGGAGAGAAGATCAC
CATGACGATCCGTGACAGGCCCTTTGAACGGACAGTTACTATGCATAAGGACAGCAGTGGACATGTTGGCTTTATCTTTA
AAAGTGGAAAAATCACATCCATAGTAAAAGATAGTTCTGCTGCCAGAAACGGCCTCCTCACTGATCACCACATCTGTGAG
ATCAACGGACAGAACGTCATTGGCTTGAAGGATGCTCAGATTGCAGATATACTGTCAACAGCTGGGACTGTGGTTACCAT
CACAATCATGCCTACTTTTATCTTCGAACACATTATTAAACGGATGGCTCCCAGCATTATGAAAAGCCTGATGGATCACA
CCATTCCTGAAGTT
>cavia_porcellus
ATGTCTCTGTATCCATCTCTTGAAGATTTGAAGGTAGACAAAGTAATTCAGGCTCAAACTGCCTTTTCTGCAAACCCTGC
CAACCTAGCGATTTTGTCTGAAGCTTCTGCCCCCATCTCACAAGATGGAAGTCTCTATCCCAGACTGTATCCAGAGCTTT
CCCAGTACATGGGCTTGAGTTTAAATGAAGAAGAAATACGTGCC---------ATGGTCCCTGGAGCACCCATTCAGGGG
---CTGGTAGCAAGACCTTCCAGTGTGAACTGCATGGTGGCTCCTGTAACAGGTAACGATGTTGGAATTCGGAGAGCAGA
AATAAAACAAGGGATTCGTGAAGTCATTTTGTGTAAGGATCAAGATGGAAAAATTGGGCTCAGGCTTAAATCAGTAGATA
ATGGCATATTTGTTCAGCTAGTCCAGGCTAATTCTCCGGCCTCATTGGTTGGTCTGAGATTTGGGGACCAAGTCCTGCAG
ATCAGTGGCGAGAACTGTGCAGGCTGGAGTTCGGATAAAGCCCACAAGGTGCTCAAACAGGCTTTTGGAGAGAAGATCAC
TATGACCATCCGTGACAGGCCCTTTGAACGGACAGTTACCATGCACAAGGACAGTACTGGGCATGTTGGTTTCATCTTTA
AAAATGGAAAAATAACATCCATCGTGAAGGACAGTTCGGCTGCCAGGAACGGCCTTCTGACTGAGCATAACATCTGTGAA
GTCAACGGGCAGAATGTCATCGGACTGAAGGATTCTCAAATAGCAGACATACTTTCAACATCTGGGACCATAGTTACTGT
AACAATCATGCCTGCTTTCATCTTTGAACATATTATTAAACGGATGGCACCAAGCATTATGAAAAGCTTGATGGATCACA
CCATTCCTGAGGTT
>chinchilla_lanigera
ATGTCTCTCTATCCATCTCTTGAAGATTTGAAGGTAGACAAAGTAATTCAGGCTCAAACTGCCTTTTCTGCAAACCCTGC
CAACCCAGCAATTTTGTCAGAAGCTTCTGCCCCCATCTTACAAGATGGAAATCTCTATCCCAGACTGTATCCAGAGCTTT
CTCAATACATGGGGTTGAGTTTAAATGAAGAGGAAGTACGTGCC---------ATGGTCCCTGGACCACCAGTTCAGGGG
---TTGGTAGCAAGACCTTCCAGTATGAACTGTATGGTGGCTCCTGTAACAGGTAATGATGTTGGAATTCGTAGAGCAGA
AATAAAGCAAGGGATTCGTGAAGTCATTTTGTGTAAGGATCAAGATGGAAAAATTGGACTCAGGCTTAAATCGGTAGATA
ATGGTGTATTTGTTCAGCTAGTCCAGGCTAATTCTCCAGCCTCATTGGTTGGTCTGAGATTTGGGGATCAAGTCCTCCAG
ATCAATGGTGAGAACTGTGCAGGCTGGAGTTCCGATAAAGCACACAAGGTGCTCAAACAGGCTTTTGGAGAGAAGATTAC
TATGACCATTCGTGACAGGCCCTTTGAACGGACAATTACCATGCACAAGGATAGTACTGGACATGTTGGTTTTATCTTTA
AAAATGGAAAAATAACATCCATAGTGAAAGATAGTTCTGCTGCCAGAAATGGTCTTCTGACTGAACATAACATTTGTGAA
ATCAATGGGCAGAACGTCATTGGATTGAAGGATTCTCAAATAGCAGATATACTTTCAACATCTGGGACTATAGTTACCAT
AACAATCATGCCTGCTTTTATCTTTGAACATATCATTAAACGGATGGCACCAAGCATTATGAAAAGCCTGATGGATCACA
CTATTCCTGAGGTT
>homo_sapiens
ATGTCTCTCTATCCATCTCTCGAAGACTTGAAGGTAGACAAAGTAATTCAGGCTCAAACTGCTTTTTCTGCAAACCCTGC
CAATCCAGCAATTTTGTCAGAAGCTTCTGCTCCTATCCCTCACGATGGAAATCTCTATCCCAGACTGTATCCAGAGCTCT
CTCAATACATGGGGCTGAGTTTAAATGAAGAAGAAATACGTGCAAATGTGGCCGTGGTTTCTGGTGCACCACTTCAGGGG
---TTGGTAGCAAGACCTTCCAGTATAAACTATATGGTGGCTCCTGTAACTGGTAATGATGTTGGAATTCGTAGAGCAGA
AATTAAGCAAGGGATTCGTGAAGTCATTTTGTGTAAGGATCAAGATGGAAAAATTGGACTCAGGCTTAAATCAATAGATA
ATGGTATATTTGTTCAGCTAGTCCAGGCTAATTCTCCAGCCTCATTGGTTGGTCTGAGATTTGGGGACCAAGTACTTCAG
ATCAATGGTGAAAACTGTGCAGGATGGAGCTCTGATAAAGCGCACAAGGTGCTCAAACAGGCTTTTGGAGAGAAGATTAC
CATGACCATTCGTGACAGGCCCTTTGAACGGACGATTACCATGCATAAGGATAGCACTGGACATGTTGGTTTTATCTTTA
AAAATGGAAAAATAACATCCATAGTGAAAGATAGCTCTGCAGCCAGAAATGGTCTTCTCACGGAACATAACATCTGTGAA
ATCAATGGACAGAATGTCATTGGATTGAAGGACTCTCAAATTGCAGACATACTGTCAACATCTGGGACTGTAGTTACTAT
TACAATCATGCCTGCTTTTATCTTTGAACATATTATTAAGCGGATGGCACCAAGCATTATGAAAAGCCTAATGGACCACA
CCATTCCTGAGGTT
>dipodomys_ordii
ATGTCTCTGTATCCATCTCTTGAAGATTTGAAGGTAGACAAAGTAATTCAGGCTCAAACTGCCTTTTCTGCAAATCCTGC
CAACCCAGCAATTTTGTCGGAAGCTTCTGCTCCCATTTCTCAAGATGGAAATCTCTATCCTAAACTGTATCCGGAGCTCT
CACAATACATGGGACTGAGTTTAAATGAAGAAGAAATCCGTGCAAATATGGCTATGGTTCCTGGAGCACCAACTCAGGGG
--------------------------------------------------------------------------------
--------------------------------------------------------------------------------
--GGTATATTTGTTCAGTTAGTTCAGGCTAATTCTCCAGCTTCATTGGTTGGTCTGAGATTTGGGGACCAAGTGCTCCAG
ATCAATGGTGAGAACTGTGCGGGTTGGAGCTCGGACAAAGCACATAAGGTGCTTAAACAGGCCTTTGGAGAGAAGATCAC
GATGACCATTCGTGATAGACCCTTTGAACGGACAGTTACTATGCATAAAGATAGCAGCGGACATGTTGGTTTTATCTTTA
AAAATGGAAAAATAACATCCATTGTAAAAGATAGTTCTGCAGCCAGAAATGGTCTTCTCACTGAACATAACATCTGTGAA
GTCAACGGGCAGAATGTCATTGGATTGAAAGACTCTCAAATCGCAGACATCCTGTCCACATCTGGGACTGTCATCACCAT
TACAATCATGCCTGCTTTTATCTTTGAGCATATTATTAAAAGGATGGCTCCAAGCATTATGAAAAGCTTGATGGATCACA
CCATTCCTGAGGTT
>fukomys_damarensis
ATGTCTCTCTATCCATCGCTTGAAGATTTGAAAGTAGACAAAGTAATTCAGGCTCAAACCACCTTTTCTTCAAACCCTGC
CAACCCAGCAATTTTGTCAGAAGCTTCTGCCCCCATCTCACAAGATGGAAATCTCTATCCCAAACTGTATCCGGAGCTTT
CTCAATACATGGGCCTGAATTTAAATGAAGAGGAGGTACGTGCC---------ATGGTCCCTGGAACACCAGTTCAGGGG
--------------------------------------------------------------------------------
--------------------------------------------------------------------------------
--GGTATATTTGTTCAGCTAGTCCAGGCCAATTCTCCAGCTTCATTGGTTGGCCTGAGATTTGGGGATCAAGTCCTCCAG
ATCAATGGTGAGAACTGTGCAGGCTGGAGTTCTGATAAAGCACACAAGGTGCTCAAACAAGCTTTTGGAGAGAAGATTAC
CATGACCATTCGTGACAGGCCCTTTGAGCGGACAGTTACCATGCACAAGGATAGTACTGGACATGTTGGTTTTATCTTTA
AAAATGGAAAAATAACATCCATAGTAAAAGATAGTTCTGCTGCCAGAAATGGTCTTCTCACTGAACATAACATATGTGAA
ATCAATGGACAGAATGTCATTGGATTGAAGGATTCTCAAATAGCAGACATACTTTCAACATCGGGGACTGTAGTTACCAT
AACAATCATGCCTGCTTTTATCTTTGAACATATTATTAAACGGATGGCACCAAGCATTATGAAAAGCCTGATGGATCACA
CCATTCCTGAGGTT
>ictidomys_tridecemlineatus
ATGTCTCTCTATCCGTCTCTTGAAGATTTGAAGGTGGACAAAGTAATTCAGGCTCAAACTGCCTTTTCTGCAAACCCTGC
CAACCCAGCAATTTTGTCAGAAGCTTCTGCTCCCATCTGTCAAGATGGAAATCTCTATCCTAAACTGTATCCGGAGCTCT
CCCAATACATGGGCCTGAGTTTAAATGATGAAGAAATATGTGCAAATATGGCCATGGTCCCTGGAGCATCATTTCAGGGG
CAGTTGGTAGCAAGACCTTCCAGTATGAATTATATGGTGGCTCCTGTAACGGGTAATGATGTTGGAATTCGTAGAGCAGA
GATTAAGCAAGGGATTCGTGAAGTCATTTTGTGTAAGAATCAAGATGGAAAAATTGGGCTTAGGCTTAAATCAATAGATA
ATGGTATATTTGTTCAGCTAGTCCAGGCTAATTCTCCAGCCTCATTAGTTGGTCTGAGATTTGGGGACCAGGTGCTGCAG
ATCAATGGTGAAAACTGTGCAGGCTGGAGCTCTGATAAAGCACACAAGGTGCTCAAACAGGCTTTTGGAGAGAAGATTAC
TATGACCATTCGTGATAGGCCCTTTGAACGCACAATTACTATGCACAAGGATAGTACTGGACATGTTGGTTTTATTTTTA
AAAATGGAAAAATAACATCCATAGTGAAAGATAGTTCTGCAGCCAGAAATGGTCTTCTCACTGAACATAACATCTGTGAA
ATCAATGGGCAGAATGTCATTGGCTTGAAGGACTCTCAAATTGCAGACATACTGTCAACATCAGGAACTGTGGTTACCAT
CACAATCATGCCTGCTTTTATCTTTGAGCACATTATTAAACGGATGGCGCCAAGCATCGTGAAAAGCCTGATGGATCACA
CCATTCCTGAGGTT
>jaculus_jaculus
ATGGCTCTTTATCCATCCCTTGAAGATTTGAAGGTAGATAAAGTGATTCAGGCTCAAACTGCCTTCTCTGCTAATCCTGC
CAACTCAGCAATTCTGACAGAAGCTTCTGTTCCCATCACTCAAGATGGAAATCTCTATCCTAAACTGTATCCAGAGCTCT
CTCAATATATGGGACTGAGTTTAAATGAAGAAGAAATACAAACAAATTTGGCCATGGTCCCTGGAGCTCCAGGTCAGGGG
---TTGGTAGCAAGACCTTCCAGTATGAATTACATGGTGGCACCTGTAACAGGTAATGACGTCGGAATTCGTAGGGCGGA
AATTAAGCAAGGGATTCGTGAAGTCATTTTGTGTAAAGATCAAGATGGAAAAATTGGACTGAGGCTTAAGTCCATTGATA
ATGGTGTATTTGTTCAGCTAGTTCAGGCTAATTCTCCAGCCTCATTGGTTGGTCTGAGGTTTGGTGACCAGGTGCTCCAG
ATCAATGGTGACAACTGTGCAGGCTGGAGCTCTGATAAGGCACACAAGGTACTCAAGCAGGCTTTTGGAGAGAAGATTAC
AATGACCATCCGCGACAGACCTTTTGAACGGACAATTACTATGCATAAGGATAGTAGTGGACATGTTGGTTTTATCTTCA
AAAGTGGAAAAATAACATCCATAGTGAAAGATAGTTCTGCTGCCAGAAATGGTCTTCTTACTGAACATAACATCTGTGAA
GTCAATGGACAGAATGTCATTGGATTGAAGGATTCCCAAATTGCAGATATACTGTCAACATCTGGGACTGTAGTTACCAT
TACCATCATGCCTGCTTTTATCTTTGAGCATATTATTAAACGGATGGCGCCGAGCATTATGAAGAGCCTGATGGATCATA
CCATTCCTGAGGTT
>nannospalax_galili
ATGTCTCTTTATCCATCTCTTGAAGATTTGAAGGTAGACAAAGTAATTCAGGCTCAGGCTGCCTTTTCTGCCAACCCTGT
CACTCAGGCAGTTTTGATAGAAGCTTCTGCTCCCATTGCTCATGATGGAAATCTCTATCCAAGACTGTATCCGGAACTCT
CTCAATATATGGGACTGAGTTTAAATGAAGAAGAAATACGTGCACATATGCCCATGGTCTCTGGAGCACCAACACAAGGG
CAGTTGGTAGCAAGACCTTCCAGTGTGAACTATATGGTGGCACCTGTAACAGGTAATGATGCTGGAATCCGTAGAGCAGA
AATCAAGCAAGGGATTCGGGAAGTCATTCTGTGTAAGGATCAAGATGGAAAAATTGGGCTGAGGCTTAAATCGATAGATN
NNGGTATATTTGTTCAGCTGGTGCAGGCTAACTCTCCAGCCTCCTTGGTTGGTCTGAGGTTTGGGGACCAGGTGCTCCAG
ATCAATGGTGAAAACTGTGCAGGCTGGAGCTCTGATAAAGCGCACAAAGTACTCAAGCAGGCTTTCGGAGAGAAGATTAC
GATGACCATCCGTGACAGGCCCTTTGAACGGACTATTACCATGCATAAAGACAGTAGTGGACATGTTGGCTTTATCTTTA
AAAGTGGAAAAATAACATCCATAGTGAAGGATAGTTCTGCTGCCAGAAATGGTCTTCTTACTGAACACAACATCTGTGAA
ATCAACGGACAGAATGTCATTGGGTTGAAGGACTCTCAAATCGCAGACATCCTGTCAACTTCTGGGACTGTAGTCACCAT
TACCATCATGCCTGCTTTTATCTTTGAGCACATTATTAAACGGATGGCGCCAAGCATTATGAAAAGCCTGATGGATCACA
CCATTCCTGAGGTT
>meriones_unguiculatus
ATGTCTCTTTATCCATCTCTTGAAGACTTGAAGGTAGACAAAGTAATTCAGGCTCAAAATGCCTTTTCTGCCAACCCTGC
CAACCAAGCGCTTTTGATGGATGTTTCTGCTGCTCCCCCTCCAGATGGAAATCTCTACCCTAAACTGTATCCAGAGCTCT
CTCAATACATGGGACTGACGTTAAATGAAGAAGAAATATGTGCAAATATGCCCATAGTCTCTGGAGCACCAACCCAAGGG
CAGTTGGTAGCAAGACCATCCAGTGTGAACTATATGGTAGCACCTGTGACAGGTAATGATGCTGGAATCCGGAGAGCAGA
AATTAAGCAAGGGATTCGTGAAGTCATTTTGTGTAAGGATCAAGATGGAAAAATTGGGCTCAGACTTAAGTCAATAGATA
ATGGTATATTTGTTCAGCTAGTCCAGGCTAATTCCCCAGCCTCCTTGGTTGGTCTGAGATTTGGGGACCAGGTACTCCAG
ATCAATGGTGAAAACTGTGCAGGCTGGAGCTCTGATAAAGCTCACAAAGTGCTCAAGCAGGCCTTTGGAGAGAAGATTAC
CATGACCATTCGTGACAGGCCCTTTGAACGGACAGTTACTATGCATAAGGACAGCAGTGGGCATGTTGGTTTTATCTTTA
AAAGTGGAAAAATCACATCCATAGTGAAAGATAGTTCTGCTGCCAGAAACGGCCTTCTCACTGATCATCACATCTGTGAG
ATCAATGGACAGAATGTCATTGGCTTGAAGGACGCTCAGATTGCAGATATACTGTCAACAGCTGGGACTATAGTTACCAT
CACAATCATGCCCGCTTTCATCTTTGAACACATTATTAAACGGATGGCACCAAGCATTATGAAAAGCCTGATGGATCACA
CCATTCCTGAGGTT
