# Supplementary material for: Divergent genes in gerbils: prevalence, relation to GC-biased substitution, and phenotypic relevance
Source: BMC Evol Biol. 2020 Oct 19;20:134. doi: 10.1186/s12862-020-01696-3 (PMC7574485; doi:10.1186/s12862-020-01696-3)
Supplement: Supplementary file 3 — Additional file 3 Supplementary Data. DNA alignments for 10,554 1-to-1 orthologues used in analysis. Each alignment file is named using its orthogroup ID. [file 12862_2020_1696_MOESM3_ESM.zip › Additional_File_3/masked_alignments/OG0001502.fa]

>homo_sapiens
ATGGCGGTGTGCATCGCGGTGATTGCCAAGGAGAATTACCCCCTCTACATTCGCAGCACCCCTACGGAGAACGAGCTGAA
GTTCCACTACATGGTGCACACATCTCTGGACGTGGTGGATGAGAAGATCTCCGCAATGGGGAAGGCCCTGGTCGACCAGA
GGGAGCTGTACCTGGGCCTGCTCTACCCCACGGAGGACTACAAGGTA------------------TACGGCTACGTCACC
AACTCCAAGGTGAAGTTTGTCATGGTGGTAGATTCCTCCAACACAGCCCTTCGAGACAACGAAATTCGCAGCATGTTCCG
GAAGCTACACAACTCCTACACAGACGTGATGTGCAACCCCTTCTACAACCCGGGGGACCGCATCCAGTCCAGGTGGGCCC
TA------------------------------------------
>cavia_porcellus
ATGGCGCAG---ATCGCGGTGATCGCCAAGGAGAATTACCCACTCTACATCCGTAGCACCCCCATGGAGAATGAGCTCAA
GTTCCACTACATGGTGCACACATCTTTGGACGTGGTGGATGAGAAGATCTCCGCCATGGGGAAGGCTCTAGTGGACCAGC
GGGAGCTCTACCTGGGTCTGCTCTACCCAACAGAGGACTACAAAGTA------------------TATGGCTATGTGACC
AACTCCAAGGTGAAGTTTGTCATGGTGGTGGACTCCTCAAACACAGCCCTTCGAGACAACGAAATTCGCAGTATGTTCCG
GAAGCTGCATAACTCCTACACAGATGTGATGTGTAACCCCTTCTACAACCCTGGGGACCGCATCCAGTCCAGG-------
--GCCTTTGACAACATGGTGACGTCGATGATGATCCAGGTGTGC
>ictidomys_tridecemlineatus
---------------------------------AATTACCCCCTGTACATCCGCAGCACCCCCATGGAGAGTGAGCTGAA
GTTTCACTACATGGTGCACACCTCCCTGGATGTGGTAGATGAGAAGATCTCCACCATGGGGAAGGCCCTGGTGGACCAGA
GGGAGCTCTACCTGGGCCTGCTGTACCCAACAGAGGACTACAAGGTA------------------TACGGCTACGTGACC
AACTCCAAGGTGAAGTTTGTCATGGTGGTGGATTCCTCCAACACAGCCCTTCGAGACAACGAAATCCGCAGTATGTTCCG
GAAGCTGCATAACTCCTACACGGATGTGATGTGCAACCCCTTCTACAACCCTGGGGACCGCATCCAGTCCAGG-------
--GCCTTCGACAACATGGTGACGTCCATGATGATCCAGGTGTGC
>fukomys_damarensis
ATGGCGGTGTGCATCGCGGTGATCGCCAAGGAGAATTACCCTCTCTACATCCGCAGCACTCCCATGGAGAATGAGCTCAA
GTTCCACTACATGGTGCACACGTCCCTGGATGTGGTGGATGAGAAGATCTCTGCCATGGGCAAGGCCCTGGTGGACCAGC
GAGAGCTCTACCTGGGTCTGCTCTACCCTACAGAGGACTACAAGGTA------------------TATGGCTTTGTGACC
AACTCCAAGGTGAAGCTTGTCATGGTGGTGGACTCCTCCAACACGGCCCTTCGAGACAACGAGATTCGCAGTATGTTCCG
GAAGCTGCATAACTCCTACACGGACGTGATGTGCAATCCCTTCTACAACCCTGGCGACCGCATCCAGTCCAGG-------
--GCCTTTGACAACATGGTGACATCGATGATGATCCAGGTGTGT
>mus_musculus
ATGGCGGTGTGCATCGCGGTGATCGCCAAGGAGAATTACCCTCTGTACATCCGAAGCACTCCGACAGAGAGTGAGCTCAA
GTTCCACTACATGGTGCACACGTCTCTGGATGTGGTAGACGAGAAGATCTCTGCCATGGGGAAAGCACTGGTGGACCAGA
GGGAGCTGTACCTGGGCCTGCTCTACCCCACCGAGGACTACAAGGTA------------------TATGGGTATGTGACC
AATTCCAAGGTGAAATTTGTCATGGTCGTGGATTCCTCCAATACAGCCCTTCGGGACAACGAGATCCGCAGTATGTTCCG
GAAGCTGCATAACTCTTACACAGATGTGATGTGCAACCCCTTCTACAACCCGGGAGACCGCATCCAGTCAAGG-------
--GCCTTTGATACCATGGTGACTTCCATGATGATCCAGGTGTGC
>jaculus_jaculus
ATGGCGGTGTGCATTGCGGTGATCGCTAAAGAGAACTACCCTCTGTACATCCGTAGTACCCCCACGGAGAATGAGCTGAA
ATTCCATTACATGGTGCACACATCCTTGGACGTGGTAGATGAGAAAATCTCTGCCATGGGGAAGGCGCTGGTGGACCAGA
GGGAGCTCTACCTGGGCCTGCTGTACCCGACTGAGGACTACAAGGTA------------------TATGGCTACGTAACC
AACTCCAAGGTGAAGTTTGTCATGGTGGTAGATTCCTCCAATACAGCCCTTCGAGACAATGAAATTCGCAGTATGTTCCG
GAAGCTGCATAACTCCTATACAGACGTGATGTGTAACCCTTTCTACAATCCTGGGGACCGCATCCAATCAAGG-------
--GCCTTTGATAACATGGTGACATCGATGATGATCCAGGTCTGT
>meriones_unguiculatus
ATGGCGGTGTGCATCGCGGTGATCGCCAAGGAGAATTACCCCCTGTACATCCGGAGCACTCCCACAGAGAACGAGCTCAA
GTTCCACTACATGGTGCACACGTCCCTGGATGTGGTGGATGAGAAGATCTCTGCCATGGGGAAAGCGCTGGTGGACCAGC
GGGAGCTGTACCTGGGCCTGCTCTACCCAACTGAGGACTACAAGGTA------------------TACGGCTATGTGACC
AATTCCAAGGTGAAGTTTGTCATGGTGGTGGATTCCTCCAATACTGCCCTTCGAGACAATGAGATCCGCAGTATGTTCCG
GAAGCTGCATAACTCCTACACGGATGTGATGTGCAACCCCTTCTACAACCCTGGAGACCGCATCCAGTCGAGG-------
--GCCTTTGATAACATGGTAACTTCCATGATGATCCAGGTCTGC
>rattus_norvegicus
ATGGCGGTGTGCATCGCGGTGATCGCCAAGGAGAATTACCCTCTGTACATCCGAAGCACTCCCACAGAGAACGAACTCAA
GTTCCACTACATGGTGCACACGTCTCTGGACGTGGTGGATGAGAAGATCTCTGCGATGGGGAAAGCACTCGTGGACCAGA
GGGAGCTGTACCTGGGCCTGCTCTACCCAACCGAGGACTACAAGGTA------------------TACGGCTATGTGACC
AATTCCAAGGTGAAATTTGTCATGGTGGTGGATTCCTCCAATACGGCCCTGCGGGACAATGAGATCCGCAGTATGTTCCG
GAAGCTGCATAACTCCTACACAGATGTGATGTGCAACCCCTTCTACAACCCGGGAGACCGAATCCAGTCTAGG-------
--GCCTTTGATACCATGGTAACTTCGATGATGGTCCAGGTGTGC
>chinchilla_lanigera
ATGGCGGTGTGCATCGCGGTGATCGCCAAGGAGAATTACCCTCTCTACATCCGCAGCACTCCCATGGAGAATGAGCTGAA
GTTCCACTACATGGTGCACACGTCCCTTGACGTGGTGGACGAGAAGATCTCTGCCATGGGGAAGGCCCTGGTGGACCAGC
GGGAGCTGTACCTGGGTCTGCTCTACCCAACAGAGGACTATAAGGTA------------------TACGGCTACGTGACC
AACTCCAAGGTGAAGTTTGTCATGGTGGTGGACTCCTCAAACACAGCCCTTCGAGACAACGAAATACGCAGTATGTTCCG
GAAGCTGCATAACTCCTACACAGATGTGATGTGTAACCCCTTCTACAACCCTGGAGACCCCATCCAGTCCAGG-------
--GCCTTTGACAGCATGGTAACGTCGATGATGATCCAGGTGTGC
>psammomys_obesus
ATGGCGGTGTGCATCGCGGTGATCGCCAAGGAGAATTACCCCCTATACATCCGGAGCACTCCCACAGAGAACGAGCTCAA
GTTCCACTACATGGTGCACACGTCCCTGGACGTGGTGGACGAGAAGATCTCTGCCATGGGAAAAGCACTGGTGGACCAGC
GGGAGCTGTACCTGGGCCTGCTCTACCCAACTGAGGACTACAAGGTCATGTTCCTTCCGCACAGATACGGCTATGTGACC
AATTCCAAGGTGAAGTTTGTCATGGTGGTGGATTCCTCCAATACGGCCCTTCGAGACAATGAGATCCGCAGTATGTTCCG
GAAGCTGCATAACTCCTACACAGATGTGATGTGCAACCCCTTCTACAACCCTGGAGACCGTATCCAGTCAAGG-------
--------------------------------------------
>dipodomys_ordii
ATGGTACAGTGCCTGGCCGTCTGTTGTGGGTCAAATTATCCTCTCTACATCCGCAGCACCCCCATGGAAAATGAGCTGAA
GTTCCATTACATGGTGCACACATCCCTGGATGTGATAGAGGAGAAGATCTCTGCCATGGGGAAGGCATTAGTGGACCAGA
GGGAGCTCTACCTGGGCCTACTGTACCCGACCGAGGACTACAAGGTA------------------TACGGGTATGTGACC
AACTCCAAGGTGAAGTTTGTCATGGTGGTGGATTCCTCCAACACAGCCCTTCGGGACAATGAAATTCGTAGCATGTTCCG
TAAGCTGCACAATTCCTACACAGATGTGATGTGCAACCCCTTCTACAACCCTGGTGACCGCATCCAGTCCAGGTGG----
--------------------------------------------
