# Supplementary material for: Divergent genes in gerbils: prevalence, relation to GC-biased substitution, and phenotypic relevance
Source: BMC Evol Biol. 2020 Oct 19;20:134. doi: 10.1186/s12862-020-01696-3 (PMC7574485; doi:10.1186/s12862-020-01696-3)
Supplement: Supplementary file 3 — Additional file 3 Supplementary Data. DNA alignments for 10,554 1-to-1 orthologues used in analysis. Each alignment file is named using its orthogroup ID. [file 12862_2020_1696_MOESM3_ESM.zip › Additional_File_3/masked_alignments/OG0001504.fa]

>cavia_porcellus
GCGGAAGTGGAGCAGAAGAAGAAGCGAACCTTCCGCAAGTTTACCTACCGCGGCGTGGACCTTGACCAGCTACTGGACAT
GTCCTACGAGCAGCTGATGCAGCTCTACAGTGCTCGGCAGCGGCGGCGGCTGAACCGCGGACTGCGGCGCAAGCAGCACT
CGCTGCTCAAGCGCCTGCGCAAGGCCAAGAAGGAGGCGCCGCCCATGGAGAAGCCCGAGGTGGTTAAGACGCACTTGCGC
GACATGATCATCCTGCCCGAGATGGTGGGCAGCATGGTGGGCGTCTACAACGGCAAGACCTTCAACCAGGTGGAGATCAA
GCCCGAGATGATCGGCCACTACCTGGGCGAGTTCTCCATCACCTACAAGCCGGTGAAGCACGGCCGGCCTGGCATCGGGG
CCACCCACTCCTCACGCTTCATCCCCCTGAAG
>nannospalax_galili
GCGGAAGTGGAGCAGAAGAAGAAGCGGACCTTCCGAAAGTTCACCTACCGCGGCGTGGACCTGGACCAGCTGCTGGACAT
GTCCTACGAGCAGCTCATGCAGCTGTACAGTGCTCGCCAGCGGCGCCGCCTCAACCGCGGCCTGCGGAGGAAGCAGCACT
CGCTGCTCAAGCGCCTGCGCAAGGCCAAGAAGGAGGCTCCGCCCATGGAGAAGCCCGAGGTGGTAAAGACACACCTCCGA
GACATGATCATCTTGCCGGAGATGGTGGGCAGTATGGTGGGCGTGTACAACGGCAAGACTTTCAACCAGGTGGAGATCAA
GCCTGAGATGATCGGCCACTACCTGGGGGAGTTCTCCATCACCTACAAGCCTGTGAAGCATGGCCGGCCTGGCATCGGTG
CCACCCACTCCTCCCGCTTCATCCCCCTCAAG
>chinchilla_lanigera
GCGGAAGTGGAGCAGAAGAAGAAGCGAACCTTCCGCAAGTTTACGTACCGCGGCGTGGACCTCGACCAGCTGCTGGACAT
GTCCTACGAACAGCTGATGCAGCTCTACAGTGCAAGGCAGCGGCGGCGGCTGAACCGAGGCTTGCGGCGGAAGCAGCACT
CGCTGCTGAAGCGCCTGCGCAAGGCCAAAAAGGAGGCACCCCCCATGGAGAAGCCCGAAGTGGTGAAGACACACCTTCGG
GACATGATCATCCTGCCCGAGATGGTGGGCAGCATGGTGGGCGTCTACAATGGCAAGACCTTCAACCAGGTGGAGATCAA
GCCTGAGATGATCGGCCACTACCTGGGCGAGTTCTCCATCACCTACAAGCCTGTGAAGCACGGCCGGCCTGGCATTGGGG
CCACCCACTCTTCACGCTTCATCCCCCTCAAG
>dipodomys_ordii
GCGGAAGTGGAGCAGAAGAAGAAGCGGACCTTCCGCAAATTCACCTACCGTGGCGTGGACCTCGACCAGCTGCTGGACAT
GTCCTATGAGCAGCTGATGCAGCTGTACAGTGCCCGGCAGCGGCGGCGGCTCAACCGGGGTCTGCGCAGAAAGCAGCATT
CACTGCTGAAGCGCCTCCGCAAGGCCAAGAAGGAGGCACCGCCCATGGAGAAGCCAGAAGTGGTGAAGACACACCTGCGA
GACATGATCATCCTGCCTGAGATGGTAGGAAGCATGGTCGGTGTGTACAATGGCAAGACATTCAACCAGGTGGAAATCAA
GCCTGAGATGATCGGCCACTACTTGGGCGAGTTCTCCATCACCTACAAGCCTGTGAAGCATGGTCGACCAGGCATTGGAG
CCACCCACTCATCACGCTTCATCCCCCTCAAG
>rattus_norvegicus
GCCGAAGTGGAGCAGAAGAAAAAGCGAACCTTCCGCAAGTTCACCTACCGTGGCGTGGACCTCGACCAGCTGCTGGACAT
GTCCTATGAGCAGCTGATGCAGTTGTACAGCGCCCGGCAGAGACGGCGCCTGAACCGAGGCCTGCGGAGGAAGCAGCACT
CACTGCTCAAGCGCTTGAGGAAGGCCAAGAAGGAGGCGCCACCCATGGAGAAGCCGGAGGTCGTGAAGACCCACCTTAGG
GACATGATCATTCTGCCCGAGATGGTCGGCAGCATGGTGGGTGTGTACAACGGCAAGACCTTCAACCAGGTGGAGATCAA
ACCCGAGATGATCGGCCACTACCTGGGCGAGTTCTCCATCACCTACAAGCCTGTGAAGCACGGCCGGCCCGGCATTGGTG
CCACCCACTCCTCCCGATTTATCCCCCTCAAG
>mus_musculus
GCCGAAGTGGAGCAGAAGAAGAAGCGCACCTTCCGCAAGTTCACCTACCGTGGCGTAGACCTCGACCAACTGCTCGACAT
GTCCTATGAGCAACTGATGCAGCTGTACAGCGCCCGCCAGAGGAGGCGCCTGAACCGTGGTCTTCGGCGGAAGCAACACT
CACTGCTCAAGCGCTTGAGAAAGGCCAAAAAGGAGGCACCACCCATGGAGAAGCCTGAGGTGGTGAAGACGCACCTGAGG
GACATGATCATCCTGCCGGAGATGGTGGGTAGCATGGTGGGCGTGTACAACGGCAAGACCTTCAACCAGGTGGAGATCAA
ACCAGAGATGATCGGCCACTACCTGGGCGAGTTCTCCATCACCTACAAACCCGTGAAGCACGGCCGGCCCGGGATCGGTG
CCACCCACTCCTCCCGATTCATCCCCCTCAAG
>meriones_unguiculatus
GCTGAAGTGGAGCAGAAGAAGAAGCGGACCTTCCGCAAGTTCACCTACCGTGGCGTGGACCTGGACCAGCTTCTGGACAT
GTCCTACGAACAGCTGATGCAGCTGTACAGCGCCCGCCAGAGGCGGCGCCTGAACCGGGGTCTGCGGCGGAAGCAGCACT
CCCTCCTCAAGCGCTTGAGGAAGGCCAAGAAGGAGGCTCCGCCCATGGAGAAGCCCGAGGTGGTGAAGACGCACCTGAGG
GACATGATCATCCTGCCCGAGATGGTGGGCAGCATGGTGGGCGTGTACAACGGCAAGACCTTCAACCAGGTGGAGATCAA
GCCGGAGATGATCGGCCACTACCTGGGCGAGTTCTCCATCACCTACAAGCCGGTGAAGCACGGCCGGCCTGGCATTGGCG
CCACCCACTCCTCCCGGTTCATCCCCCTCAAG
>jaculus_jaculus
GCGGAAGTGGAGCAGAAGAAGAAGAGGACCTTTCGCAAGTTCACCTACCGTGGGGTAGACCTGGACCAGCTCCTCGACAT
GTCCTATGAGCAGCTGATGCAGCTGTACAGCGCCAGGCAGCGGCGGCGGCTGAATCGCGGCCTGCGGAGGAAGCAGCACT
CTCTGCTCAAGCGCCTGCGCAAGGCCAAAAAGGAGGCACCGCCCATGGAGAAGCCCGAAGTGGTGAAGACACACCTGCGT
GACATGATCATTCTGCCTGAGATGGTGGGCAGCATGGTGGGTGTGTACAACGGCAAGACCTTCAACCAGGTGGAGATCAA
GCCCGAGATGATTGGCCACTACCTGGGCGAGTTCTCCATCACCTACAAGCCAGTGAAGCATGGCCGGCCGGGCATCGGTG
CCACCCACTCCTCCCGTTTCATCCCCCTCAAG
>ictidomys_tridecemlineatus
GCGGAAGTGGAGCAGAAGAAGAAGCGGACCTTCCGCAAGTTCACCTACCGCGGCGTGGACCTCGACCAGCTGCTGGACAT
GTCCTACGAGCAGCTGATGCAGCTGTACAGCGCACGCCAGCGGCGGCGGCTGAACCGCGGCCTGCGGCGGAAGCAGCACT
CGCTGCTGAAGCGCCTGCGCAAGGCCAAAAAGGAGGCGCCCCCGATGGAGAAGCCAGAGGTGGTGAAGACACACCTGCGG
GACATGATAATTCTGCCTGAAATGGTGGGCAGCATGGTTGGCGTCTACAACGGCAAGTCCTTCAACCAGGTGGAGATCAA
GCCCGAGATGATCGGCCACTACCTGGGCGAGTTCTCCATCACCTACAAGCCCGTGAAGCACGGCCGGCCTGGCATTGGGG
CCACCCATTCGTCCCGCTTCATCCCCCTCAAG
>homo_sapiens
GCAGAAGTAGAGCAGAAGAAGAAGCGGACCTTCCGCAAGTTCACCTACCGCGGCGTGGACCTCGACCAGCTGCTGGACAT
GTCCTACGAGCAGCTGATGCAGCTGTACAGTGCGCGCCAGCGGCGGCGGCTGAACCGGGGCCTGCGGCGGAAGCAGCACT
CCCTGCTGAAGCGCCTGCGCAAGGCCAAGAAGGAGGCGCCGCCCATGGAGAAGCCGGAAGTGGTGAAGACGCACCTGCGG
GACATGATCATCCTACCCGAGATGGTGGGCAGCATGGTGGGCGTCTACAACGGCAAGACCTTCAACCAGGTGGAGATCAA
GCCCGAGATGATCGGCCACTACCTGGGCGAGTTCTCCATCACCTACAAGCCCGTAAAGCATGGCCGGCCCGGCATCGGGG
CCACCCACTCCTCCCGCTTCATCCCTCTCAAG
>fukomys_damarensis
GCGGAAGTGGAGCAGAAGAAGAAGCGAACCTTCCGCAAGTTTACCTACCGCGGCGTAGACCTCGACCAGCTGCTGGACAT
GTCCTATGAACAGCTGATGCAGCTCTACAGTGCACGGCAGCGGCGGCGGCTGAACCGCGGCCTCCGGCGGAAGCAGCATT
CACTGCTGAAGCGCCTGCGCAAGGCCAAGAAGGAGGCACCACCCATGGAGAAGCCAGAGGTGGTGAAGACGCACCTTCGG
GACATGATCATTCTGCCCGAGATGGTGGGCAGCATGGTGGGCGTCTACAATGGCAAGACCTTCAACCAGGTGGAGATCAA
GCCTGAGATGATCGGCCACTACCTGGGCGAGTTCTCCATCACCTACAAACCCGTGAAGCATGGCCGGCCTGGCATCGGGG
CCACCCACTCTTCGCGGTTCATCCCCCTCAAG
>psammomys_obesus
---------------AAGAAGAAGCGGATCTTCCGCAAGTTCACTTACCGTGCCGTGGACCTGGATCAGCTTCTGGACAT
GTCCTATGAACAGCTGATGCAGCTGTACAGCGCCCGCCAGAGGCGGCGCCTGAGCTGGGGCCTGCAGCAGAAGCAGCACT
CCCTCCTCAAGCGCTTAAGGAAGGCCAAGAAGGAGGCTCCGCCCATGGAGAAGCCCGAGGTGGTGAAGACGCACCTGAGG
GACATGATCATCCTGCCCAAGATGGTGGGCAGCATGGTGGGCGTGTACAATGGCAAGACCTTCAAACAGGTGGAGATCAA
GCTGGAGATGATCGGCCACTACCTGGGTGAGTTCTCCATCACCTACAAGCTGGTGAAGCACGGCCGACCTGGCATCGGCA
CCACCCACTCCTCCCGGTTC------------
