# Supplementary material for: Divergent genes in gerbils: prevalence, relation to GC-biased substitution, and phenotypic relevance
Source: BMC Evol Biol. 2020 Oct 19;20:134. doi: 10.1186/s12862-020-01696-3 (PMC7574485; doi:10.1186/s12862-020-01696-3)
Supplement: Supplementary file 3 — Additional file 3 Supplementary Data. DNA alignments for 10,554 1-to-1 orthologues used in analysis. Each alignment file is named using its orthogroup ID. [file 12862_2020_1696_MOESM3_ESM.zip › Additional_File_3/masked_alignments/OG0001505.fa]

>chinchilla_lanigera
ATGGGGGAGACGAGCCCAAGAAAACGCATGGAGAATGAACGCTCCATCCAGAGCAAGGAACCCAAGGTCACAAATCTCCA
GAAAGAGGTGGGCCTGTTCAGCGGCGTCTGCATCATCGTGGGCACCATCATCGGCTCCGGGATCTTCATTTCCCCCAAGT
CTGTGCTCAGCAACACAGGAACCGTGGGGCCCTGTCTCATCATCTGGGCGGCCTGCGGGGTGCTCGCCACACTGGGAGCT
CTGTGCCTTGCAGAGCTTGGCACGACGATCACCAAGTCGGGAGGCGAGTACTCATACCTGATGGAAGCCTTCGGCCCCAT
CCCTGCCTACCTCTTCTCCTGGGCCAGCTTGATAGTGATGAGGCCCTCATCCTTTGCCATCGTCTGCCTCAGCTTTGCTG
AGTACGTGTGTGCGGCCTTCTACTCAGGCTGCAAGCCTCCCGAACTGGTCATTAAATGCCTCGGTGCCGCTGCCATCTGG
CTCATCATCACCGTGAACGCGCTGAGTGCGAAGCTGGGGAGCTACGTCCAGAATTTCTTCACCACAGCCAAGATGGTGAT
CGTGGTCATCATCATCATCAGCGGCCTGGTCCTCCTGGCCCAAGGAAATACAAAAAATTTTGAAAATTCCTTTGCGGGTA
CACCAGCATCTGTGGGCGGCATCAGCCTGGCCTTTTACAATGGACTCTGGGCATATGAAGGATGGAACCAACTGAATTAC
ATCACAGAAGAACTAAGAAACCCAAAGAGAAACCTGCCCCTGGCCATCATGATCGGGATCCCTCTGGTGACAGTGTGCTA
CATCCTCGTGAACGTCTCCTACTTCACCGTGATGACCCCGACAGAGCTCCTGCAGTCCCAGGCGGTGGCCGTGACTTTTG
GTGACCGTGTTCTCTATCCAGCCTCTTGGGTCGTCCCACTTTTTGTGGCATTTTCCACCATTGGAGCTGCTAACGGGAAC
TGTTTTACTACGGGCAGAATCATTTATGTCGCATCCCGGGAAGGGCACATGCTTAAAGTGCTCTCTTACATCAGCGTCAG
GCGCCTCACGCCCGCCCCTGCCATCATCCTCTTTGGTATAATAGCAACAATTTATATCATCCCTGGTGACATAAACAGTT
TGGTCAATTATTTCAGTTTTGCTACATGGTTATTTTACGCAACAACTATTATAGGACTTGTTGTGATGAGGTTTACGAAG
AAAAATCACCAAAGGCCTATCAAGGTGCCCATTTTCATCCCCATCTTTGTGATTCTCATATCCGTGTTTTTGGTTCTGGC
CCCGATCATCACTACGCCCGCCTGGGAATATCTCTACTGTGTGTTGTTCATCCTGAGCGGCCTCATATTTTACTTCCTTT
TCGTCTACTCCAAGTTTGCATGGGCGCAGAAAATCTCAAAGCCAGTCACCATTTTCCTACAGATGTTAATGGAAGTTGTC
CCACCAGAGAAAGACCTGGAG
>dipodomys_ordii
ATGGGGGAGGCCAGCCTTTGGAAACGGACCAAGGAGGAGAAGTCAGTCCAGAACAATGGACCCAAGACTACGAATCTCCA
GAAAGAGGTGGGCCTGCTCAGCGGTGTCTGCATCATCGTGGGCACCATCATCGGCTCCGGAATCTTCATCTCCCCCAAAT
CTGTGCTCAGCAACACGGAGGCCGTGGGGCCCTGCCTGGTCATATGGGCTGCCTGCGGGGTTCTGGCAACACTAGGCGCT
CTGTGCTATGCCGAGCTGGGCACAATGATCACCAAGTCGGGGGGCGAGTACCCCTACCTGATGGAGGCCTTTGGCCCCAT
TCCCGCTTACCTGTTCTCCTGGACCAGCCTGATGGTCACAAAGCCCACGTCCTTCGCCATCATCTGCCTCAGTTTCTCCG
AGTACGTGTGTGCCGCCTTCTACTCGGGCTGTCAGCCACCCAATGTGGTTGTGAAATGTCTCGCTGCTGCCGCCATCTGG
CTCATCACCACGGTCAACGCCCTGAGTGTGCGCCTCGGGAGCTACGTCCAGAACATCTTCACCGCGGCCAAGCTAGTCAT
CGTTGCTATCATCATCATCAGTGGGATTGTCCTCCTGGCCCAAGGAAATACAAAGAATTTTGAAAATTCTTTTTCCGGAA
CACAGACATCAGTGGGTGCCATCAGCCTGGCATTTTACAATGGCCTGTGGGCATACGATGGATGGAACCAACTCAATTAC
ATCACGGAAGAACTTAGAAATCCTTACAGAAACCTGCCCCTGGCCATTATCCTGGGGATCCCTCTGGTGATGGTGTGCTA
CATCCTCATGAACGTCTCCTACTTCACGGTGATGACCCCCACGGAGCTGCTGCAGTCCCAGGCCGTGGCCGTG-------
--------------------------------------------------------------------------------
------------------CTCATTTATGTTGCTGGCAGGGAAGGCCACATGCTGAAAGTGCTGTCCTACGTTAGCGTCAG
GCGCCTCACACCTGCCCCAGCCCTCATCTTCTACGGCATCATTGCCACCATCTACATCATCCCCGGAGACATCAACTCCT
TGGTCAATTACTTCAGCTTCGCCTCTTGGCTCTTCTATGGCGGGACAGTTCTAGGACTCATTGTGATGAGGTTCACGAAG
AAAGACCTGGAAAGGCCCATCAAGGTGCCCATCGCCATCCCCGTGGTGGTGGTGCTCATCTCGGTGTTCCTGGTTCTGGC
CCCGATCATCAGCGAACCCGCGTGGGAGTACCTCTACTGCGTGCTCTTCATTCTCAGCGGCCTTATCTTCTACTTCCTTT
TTGTCCACTACAAATTCGCATGGGCTCAGAAAATCTCAAGGCCAGTGACCATGCACCTGCAGATGCTGATGGAAGTAGTC
CCCCCGGAGAAGGACCCCGAG
>fukomys_damarensis
GGGGAGGAGACGAGCCTGAGGAAACGCAAGGAGGATGAGAGGTCGTTGCAGAGTAACAAACCCCAAACCACAGATCTCCA
GAAAGAGGTGGGCCTGTTCAGTGGCATCTGCATCATCGTGGGAACCATCATTGGCTCCGGGATCTTCATTTCCCCCAAGT
CTGTGCTCAGCAACACAGGAACTGTGGGGCCCTGTCTCATCATATGGGCAGCCTGCGGGGTCCTCGCCACACTGGGTGCT
CTGTGCTTTGCAGAGCTTGGCACAATGATCACCAAGTCGGGTGGCGAGTACCCGTACCTGATGGAGGCCTTTGGGCCCAT
CCCTGCCTACCTCTTCTCCTGGACCAGCATGATGGTCATGAAGCCCTCATCCTTCGCCATCATCTGCCTCAGCTTTTCGG
AGTATGTGTGTGCAGCCTTCTACCCGGGCTGTCAGCCTCCCAAGGTGACCATTAAATGCCTTGCCGCCGCTGCCATCTTG
CTTATCACCACCGTGAATGCTCTGAGTGTGCGGCTGGGGAGCTACGTGCAGAACGTCTTTACTGTGGCCAAGATGGTGAT
CGTGGTCATCATCATCATCAGTGGCCTGGTCCTCCTGGCCCAAGGGAACACAAAAAATTTTGAAAATGCCTTTGCGGGTA
CACCGCCATCTGTGGGAGGCATCAGCCTGGCACTTTACAACGGACTCTGGGCATACGACGGATGGAATCAACTCAATTAC
ATCACAGAAGAACTTAGAAATCCTTACAGAAACCTGCCCCTGGCTATTATCATCGGGATCCCTCTGGTGACACTGTGCTA
CATCCTCATGAACGTCTCCTACTTCACCGTGATGACCCCGACAGAACTTCTGCAGTCCCCGGCGGTGGCCGTGACCTTTG
GTGACCGCGTCCTCTATCCAGCCTCTTGGGTTGTTCCGCTTTTTGTGGCATTTTCCACCATTGGAGCTGCTAACGGGACC
TGTTTTACTGCAGGCAGAATCATTTACGTCGCAGGCCGGGAAGGGCACATGCTCAAGGTGCTCTCTTACGTCAGTGTCAG
GCGCCTCACACCCGCCCCCGCCATCATCTTCTATGGCCTAATAGCAACGATTTATATCATCCCTGGTGACATAAACACCT
TGGTCAATTATTTCAGTTTTGCTACATGGTTATTTTATGGGATGACAATTATAGGACTTGTTGTGATGAGGTTTACGAAG
AAAAACCAGGAAAGGCCTATCAAGGTGCCTATTTTCATCCCCATCTTGGTGATTCTACTCTCTGTGTTCCTGGTTCTGGC
CCCGATCATCAGTAAGCCTACCTGGGAGTACCTCTACTGTGTGTTGTTTATACTAAGTGGCCTTATATTTTACTTCCTTT
TTGTCTACTCCAAGTTTGGATGGGCTCAGAAAATCTCAAAGCCAGTTACTATGTACCTACAGATGCTGATGGAAGTCGTC
CCACCAGAGAAAGACCTGGAG
>homo_sapiens
ATGGGGGATACTGGCCTGAGAAAGCGGAGAGAGGATGAGAAGTCGATCCAGAGCCAAGAGCCTAAGACCACCAGTCTCCA
AAAGGAGCTGGGCCTCATCAGTGGCATCTCCATCATCGTGGGCACCATCATTGGCTCTGGGATCTTCGTTTCCCCCAAGT
CTGTGCTCAGCAACACGGAAGCTGTGGGGCCCTGCCTCATCATATGGGCGGCTTGCGGGGTCCTCGCGACGCTGGGTGCC
CTGTGCTTTGCGGAGCTTGGCACAATGATCACCAAGTCAGGGGGAGAGTATCCCTACCTGATGGAGGCCTACGGGCCCAT
CCCCGCCTACCTCTTCTCCTGGGCCAGCCTGATCGTCATTAAGCCCACGTCCTTCGCCATCATCTGCCTCAGCTTCTCCG
AGTATGTGTGTGCGCCCTTCTATGTGGGCTGCAAGCCTCCTCAAATCGTTGTGAAATGCCTGGCCGCCGCCGCCATCTTG
TTCATCTCGACAGTGAACTCACTGAGCGTGCGGCTGGGAAGCTACGTCCAGAACATCTTCACCGCGGCCAAGCTGGTGAT
CGTGGCCATCATCATCATCAGCGGGCTGGTGCTCCTGGCCCAAGGAAACACAAAGAATTTTGATAATTCTTTCGAGGGCG
CCCAGCTGTCTGTGGGAGCCATCAGCCTGGCGTTTTACAATGGACTCTGGGCCTATGATGGATGGAATCAACTCAATTAC
ATCACAGAAGAACTTAGAAACCCTTACAGAAACCTGCCTTTGGCCATTATCATCGGGATCCCCCTGGTGACGGCGTGCTA
CATCCTCATGAACGTGTCCTACTTCACCGTGATGACTGCCACCGAACTCCTGCAGTCCCAGGCGGTGGCTGTGACATTTG
GTGACCGTGTTCTCTATCCTGCTTCTTGGATCGTTCCACTTTTTGTGGCATTTTCAACCATCGGTGCTGCTAACGGGACC
TGCTTCACAGCGGGCAGACTCATTTACGTGGCGGGCCGGGAGGGTCACATGCTCAAAGTGCTTTCTTACATCAGCGTCAG
GCGCCTCACTCCAGCCCCCGCCATCATCTTTTATGGTATCATAGCAACGATTTATATCATCCCTGGTGACATAAACTCGT
TAGTCAATTATTTCAGCTTTGCCGCATGGCTGTTTTATGGCCTGACGATTCTAGGACTCATCGTGATGAGATTTACAAGG
AAAGAGCTGGAAAGGCCTATCAAGGTGCCCGTAGTCATTCCCGTCTTGATGACACTCATCTCTGTGTTTTTGGTTCTGGC
TCCAATCATCAGCAAGCCCACCTGGGAGTACCTCTACTGTGTGCTGTTTATATTAAGCGGCCTTTTATTTTACTTCCTGT
TTGTCCACTACAAGTTTGGATGGGCTCAGAAAATCTCAAAGCCGATTACCATGCACCTTCAGATGCTAATGGAAGTGGTC
CCACCGGAGGAAGACCCTGAG
>ictidomys_tridecemlineatus
ATGGGGGAGACGAGCCTGAGAAAACGGGGAGAGGATGAGAAGTCGATCCAGAGCAATGAACCCAAGACCACAAGCCTCCA
GAAAGAGGTGGGCCTGGTCAGTGGCATCTGTATCATCGTGGGCACCATCATCGGTTCTGGGATCTTCATTTCCCCCAAGT
CTGTGCTCAGCAACACGGAAACCGTGGGGCCCTGTCTCATCATATGGGCAGCCTGTGGGATCCTTGCAACACTGGGTGCG
CTGTGCTTTGCAGAGCTTGGCACAATGATCACCAAGTCAGGGGGCGAGTACCCCTACCTGATGGAGGCCTTTGGCCCCAT
TCCTGCCTACCTCTTCTCCTGGACCAGCCTGATGGTCATGAAGCCTTCATCCTTTGCCATCATCTGCCTCAGCTTCTCTG
AGTACGTGTGTGCGCCCTTCTACTCGGGCTGCAAGCCTCCTGAGACAGTCGTTAAATGCCTGGCTGCAGCTGCGATCATG
CTCATCACAACAGTGAATGCACTGAGTGTGCGGCTCGGCAGCTACGTGCAGAACTTCTTCACAGCAGCCAAACTGGTGAT
CGTGGCCATCATCATCATCAGTGGACTCGTTCTCCTGGCCCAAGGAAACACAAAGAATTTTGAAAATTCTTTTGAGGGCA
CGAAACTTTCTGTGGGAACCGTCAGTCTCGCCTTTTACAACGGACTCTGGGCCTATGACGGCTGGAATCAACTCAATTAT
ATCACAGAAGAGCTTAAAGACCCTTTC-----------------------------------------------------
-------------------------------------------------------------------------ACGTTTG
GTGACCGTGTCCTCTATCCTGCCTCTTGGGTCGTTCCACTTTTTGTGGCGTTCTCTACCATCGGTGCTGCCAATGGGACC
TGTTTTACAGCGGGCAGGCTCATATACGTTGCAGGCCGGGAAGGCCACATGCTTAAAGTGCTCTCCTACATCAGTGTCAG
GCGCCTCACTCCTGCCCCTGCTATCATCTTTTACGGTATTATAGCGACAATTTATATCATCCCTGGCGATATAAACTCCT
TAGTCAATTATTTCAGTTTTGCTGCATGGCTGTTTTATGGGCTGACGATTTTAGGACTCATTGTGATGAGGTTCACAAAA
AAAGACCTGGAAAGGCCTATCAAGGTACCCATTTTCATTCCCATCTTGGTGACTTTCATATCTATGTTTTTGGTTCTGGC
CCCAATCATCAGTAGGCCTGCATGGGAGTATCTCTACTGTGTGTTATTTATACTGAGTGGCCTTATATTTTACTTCCTTT
TTGTCTACTACAAGTTTGGATGGGCTCAGAAAATCTCAAAGCCTGTCACCATGTACCTTCAGATGCTGATGGAAGTCGTC
CCACCAGAGAAAGAAACTGAG
>meriones_unguiculatus
ATGGAGGAGCCAAGCCTGAGGAAGCGCAGAGAGGACGAGAAGTCCATCCAGAGTAATGCAGCCAGGACCACAAACCTCCA
GAAGGAGGTGGGCCTCATCAGCGGCATCTGTATCATTGTGGGCACCATCATCGGCTCCGGCATCTTCATCTCCCCCAAGT
CTGTGCTGGCCAACACAGAATCCGTGGGGCCCTGTCTGATCATATGGGCAGCCTGTGGGATCCTGGCTACACTTGGCGCC
CTGTGCTTCGCAGAGCTTGGCACAATGATCACCAAATCAGGGGGCGAGTACCCCTACCTGATGGAGGCCTTTGGCCCCAT
CCCTGCCTACCTCTTCTCCTGGACCAGCCTGATCGTCATGAAGCCCTCGTCCTTCGCCATCATCTGCCTCAGCTTTTCCG
AGTATGTGTGCGCAGCCTTTTACTCGGGCTGTAAGCCTCCCCAGGTGGTCGTCAAACTCCTGGCTGCCGCCGCCATCTTG
CTCATCACTACAGTCAATGCGCTGAGCGTGCGGCTTGGCAGCTACATCCAGAACATCTTCACGGCAGCCAAGCTGGTGAT
CGTGGCCATCATCATTGTCAGCGGACTGGTCTTCCTGGCCCAAGGAAACACAAAGAACTTTCAGAATTCTTTCGAGGGTG
TGCAGACCTCTGTGGGCGCCATCAGCCTGGCATTTTACAATGGACTGTGGGCCTACGATGGGTGGAACCAACTCAACTAT
ATCACTGAAGAGCTCAGAAACCCTTACAGAAACCTGCCCATGGCCATTGTCATCGGGATCCCTCTGGTGACAGTGTGCTA
CATCCTCATGAATATTGCCTACTTCACGGTGATGACCCCAACAGAGCTTCTGCAGTCTCAGGCTGTGGCTGTGACCTTCG
GAGACCGCGTTCTCTACCCAGCATCGTGGGTGGTCCCACTTTTTGTGGCATTTTCAACTATCGGTGCTGCTAATGGGACT
TGCTTCACAGCGGGCAGACTCATCTATGTGGCTGGCCGGGAAGGCCACATGCTTAAAGTGCTCTCGTACATCAGTGTTAG
GCGCCTCACGCCTGCTCCCGCCCTTATATTTTATAGCACCATAGCCATCATTTACATCATCCCCGGTGACATCAACTCCT
TAGTCAACTACTTCAGTTTTGCTGCGTGGCTGTTTTATGGGATGACAGTCCTAGGACTCATCGTGATGAGATTCACAAGG
AAAGACCTGAAAAGGCCCATCAAGGTGCCCATCTTCATCCCCATCGTTGTGATTCTCGTATCTGTCTTTTTGGTCCTGGC
CCCGATCATCAGTAAGCCAGCCTGGGAGTATCTCTACTGTGTGTTATTCATACTGAGTGGACTTATATTCTACTTCCTTT
TTGTCCACTACAAGTTCCGATGGGCCCAGAGAATCTCCAGTCCGGTCACCAAGCACCTGCAGATGCTGATGGAAGTCGTC
CCCCCAGAGAAGGACCCGGAG
>psammomys_obesus
ATGGAGGAGCCAAGCCTGAGGAAGCGGAGAGAGGACGAGAAGTCCATCCAAAGTAATGCAGCCAAGACCACAAACCTCCA
GAAGGAGGTGGGCCTCCTCAGCGGCATCTGTATCATCGTGGGCACCATCATCGGCTCCGGGATCTTCATCTCCCCCAAGT
CTGTGCTGGCCAACACAGAATCCGTGGGGCCCTGTCTGATCGTATGGGCAGCCTGTGGGATCCTGGCTACACTTGGTGCC
CTGTGCTTCGCAGAGCTTGGCACAATGATCACCAAATCAGGGGGCGAGTACCCCTACCTGATGGAGGCCTTTGGCCCCAT
CCCTGCCTACCTCTTCTCCTGGACCAGCCTGATCGTCATGAAGCCCTCGTCCTTCGCCATCATCTGCCTCAGCTTTTCCG
AGTATGTGTGTGCAGCCTTTTACTTGGGCTGTAAGCCTCCTCAGGTGGTCATCAAACTCCTGGCTGCCGCCGCCATCTTG
CTCATCACTACAGTGAATGCGCTGAGCGTGCGGCTCGGGAGCTACGTCCAGAACATCTTCACAGCAGCCAAGCTGGTGAT
CGTGGCCATCATCATCATCAGCGGACTGGTCTTCCTGGCCCAAGGAAACACAAAGAACTTTCAGAATTCTTTCGAGGGTG
TGCAGACCTCTGTGGGCGCCATCAGCCTGGCGTTTTACAATGGACTGTGGGCCTACGATGGGTGGAACCAACTCAACTAT
ATCACTGAAGAGCTCAGAAACCCTTACAGAAACCTGCCCATGGCCATTGTCCTCGGGATCCCCCTGGTGACAGTGTGCTA
CATCCTCATGAATATTGCCTACTTCACGGTGATGACCCCAACAGAGCTCCTGCAGTCTCAGGCTGTGGCTGTGACCTTCG
GAGACCGCGTTCTTTACCCAGCATCTTGGGTGGTCCCACTTTTTGTGGCATTTTCAACTATCGGTGCTGCTAATGGGACT
TGCTTCACAGCGGGCAGACTCATCTATGTGGCTGGCCGGGAAGGCCACATGCTTAAAGTGCTCTCGTACATCAGTGTTAG
GCGCCTCACGCCTGCTCCTGCCCTTATATTTTATAGTATCATAGCCATCATTTACATCATCCCCGGTGACATCAACTCCT
TAGTCAACTACTTCAGTTTTGCTGCGTGGCTGTTTTATGGGATGACAGTCCTAGGACTCATCGTGATGAGATTCACAAGG
AAAGACCTGGAAAGGCCCATCAAGGTGCCCATCTTCATCCCCGTCGTTGTGATTCTCGTATCTGTCTTTTTGGTCCTGGC
CCCGATCATCAGTAAGCCAGCCTGGGAATATCTCTACTGTGTGTTATTCATTCTGAGTGGACTTATATTCTACTTCCTTT
TTGTCCACTACAAGTTCCGATGGGCCGAGAGAATCTCCAGTCCGGTCACCAAGCACCTGCAGATGCTGATGGAAGTCGTC
CCACCAGAGAAGGACCCCGAA
>mus_musculus
ATGGAGGAGACAAGCCTGAGGAGACGGAGAGAGGATGAGAAATCCACCCACAGTACTGAACTCAAGACCACAAGTCTCCA
GAAAGAGGTGGGTCTTCTCAGTGGCATCTGTATCATTGTGGGCACCATCATCGGCTCCGGGATCTTCATCTCCCCCAAGT
CTGTGCTGGCCAACACAGAATCCGTGGGGCCCTGTCTCATCATATGGGCCGCCTGTGGAATCCTGGCTACACTGGGCGCC
CTGTGCTTTGCAGAGCTTGGCACAATGATTACCAAGTCAGGGGGTGAGTACCCCTATCTGATGGAGGCCTTTGGCCCCAT
CCCTGCCTACCTCTTCTCCTGGACCAGCCTGATCGTCATGAAGCCCTCATCCTTCGCCATCATCTGCCTCAGCTTTTCAG
AGTATGTGTGTGCAGCCTTTTACTCAGGTTGCAAGCCTCCTGCTGTGGTAGTGAAACTCCTGGCTGCTGCTGCCATCTTG
TTTATCACGACAGTGAATGCGCTAAGCGTGCGGCTTGGCAGCTATGTCCAGAATGTCTTCACGGCAGCCAAGATGGTGAT
CGTGGCCATCATCATCATCAGCGGACTGGTCTTCCTGGCCCAAGGAAATGTAAAGAACTTTCAGAATTCTTTTGAGGGTA
CACAGACCTCTGTGGGTGCCATCAGTCTGGCATTTTACAATGGACTCTGGGCCTACGATGGTTGGAACCAACTCAACTAT
ATCACTGAAGAGCTTAGAAACCCTTACAGAAACCTGCCCATGGCCATTGTCATTGGGATTCCTCTGGTGACCGTATGCTA
CATCCTCATGAATATTGCCTACTTCACAGTGATGACCCCAACGGAGCTCTTGCAGTCCCAGGCTGTGGCTGTGACCTTCG
GAGACCGCGTTCTCTATCCAGCATCTTGGGTAGTCCCACTTTTTGTGGCATTTTCAACCATCGGTGCTGCTAATGGTACC
TGCTTTACAGCCGGCAGGCTCATCTATGTGGCAGGCCGGGAAGGCCACATGCTTAAAGTGCTCTCCTACATCAGTGTCAA
GCGCCTCACGCCAGCCCCTGCCCTCATATTTTATGGTATAATAGCCATCATTTACATCATCCCTGGGGACATCAACTCCT
TAGTCAATTATTTCAGTTTTGCTGCATGGCTGTTTTATGGTATGACAATCCTAGGACTCGTTGTGATGCGATTCACAAGG
AAAGATCTAGAGAGGCCCATCAAGGTGCCCCTCTTCATCCCTATCATTGTGATTCTCGTATCTCTTTTCTTGATCCTGGC
TCCAATCATCAGTGAGCCGGCCTGGGAGTATCTCTACTGTGTGTTGTTCATACTGAGTGGACTTATATTTTACTTCCTTT
TTGTCTACTACAAGTTCGGATGGGCCCAGAGAATCTCCAGGCCGGTCACAAAGCACCTGCAGATGCTCATGGAAGTCGTC
CCACCAGAAAAGGACCCAGAG
>rattus_norvegicus
ATGGAGGAGACAAGCCCGAGGAGACGGAGAGAGGATGAGAAGTCCGTCCACAGTACAGAGCCCAAGACCACAAGTCTCCA
GAAAGAGGTGGGTCTTCTCAGTGGTATCTGTATCATTGTGGGCACCATCATCGGCTCCGGGATCTTCATCTCCCCCAAGT
CTGTGCTGGCCAACACAGAATCCGTGGGGCCCTGTCTCATCATATGGGCAGCCTGTGGAGTCCTGGCTACACTGGGCGCC
CTGTGCTTTGCAGAGCTTGGCACAATGATCACCAAGTCAGGGGGTGAGTACCCCTATCTGATGGAGGCCTTCGGCCCCAT
CCCTGCCTACCTCTTCTCCTGGACCAGCCTGATTGTCATGAAGCCCTCATCCTTCGCCATCATCTGCCTCAGCTTTTCAG
AGTATGTGTGTGCGGCCTTTTACTTAGGCTGCAGGCCTCCTGCTGTGGTAGTGAAACTCCTGGCTGCTGCTGCCATCTTG
CTTATCACTACAGTGAATGCGCTGAGCGTGCGGCTTGGCAGCTATGTGCAGAATGTCTTCACGGCAGCCAAGCTGGTGAT
CGTCGCCATCATCATCATCAGCGGACTGGTCCTCCTGGCGCAAGGAAATGTTAAGAACTTTCAGAATTCTTTTGAGGGTT
CACAGACCTCTGTGGGCTCCATCAGCCTGGCATTTTACAACGGACTCTGGGCCTACGATGGGTGGAACCAACTTAACTAC
ATCACTGAAGAGCTTAGAAACCCTTACAGAAACCTGCCCATGGCCATTGTCATTGGGATCCCTCTGGTGACAGTATGCTA
CATCCTCATGAATATTGCTTACTTCACAGTGATGACCCCAACGGAGCTCTTGCAGTCCCAGGCTGTGGCTGTGACCTTCG
GAGACCGTGTTCTCTATCCGGCATCTTGGGTAGTCCCACTTTTTGTGGCATTTTCAACCATTGGTGCTGCGAATGGGACC
TGCTTTACGGCGGGCAGGCTCATCTATGTGGCGGGCCGGGAAGGCCACATGCTTAAAGTGCTATCCTACATCAGTGTCAA
GCGCCTCACTCCGGCCCCTGCCCTCGTATTCTATGGCATAATAGCCATCATTTACATCATCCCCGGGGACATCAACTCCT
TAGTCAATTATTTCAGTTTTGCTGCATGGCTCTTTTATGGCATGACAATCCTAGGACTCGTTGTGATGAGATTCACAAGG
AAAGACCTAGAGAGGCCCATCAAGGTGCCCATCTTCATCCCTATCATTGTGATTCTCGTATCTGTTTTCTTGATCCTGGC
CCCCATCATCAGTTCGCCAGCCTGGGAATATCTCTACTGCGTGTTGTTCATACTGAGTGGACTTATATTTTACTTCCTTT
TTGTCCACTACAAGTTCAGATGGGCCCAGAAAATCTCCAGGCCGATCACCAAGCACCTGCAGATGCTGATGGAAGTTGTC
CCACCAGAGAAGGACCCAGAG
>nannospalax_galili
ATGGAAGAAAAAAGTCTGAGAAGACGGAGAGAGGATGAGAAGTCCATCCAAAGCAACGAACCCAAGACCACAAGTCTCCA
GAAAGAGGTGGGCCTGCTCAGTGGCATCTGTATCATCGTGGGCACCATCATCGGCTCCGGGATCTTCATCTCTCCCAAGT
CTGTACTGGCCAACACAGAAGCCGTTGGGCCTTGTCTCATCATATGGGCCTCCTGTGGGATCCTGGCGACACTGGGTGCC
CTGTGCTTCGCAGAGCTTGGCACAATGATCACCAAGTCAGGGGGTGAGTACCCTTACTTGATGGAGGCCTTTGGCCCCAT
CCCTGCCTATCTCTTCTCCTGGACCAGCCTGGTCGTCATGAAACCCTCGTCCTTCGCCATCATCTGTCTCAGCTTTTCGG
AGTATGTGTGCGCACCCTTCTATGTCGGCTGCAAGCCTCCTGACACGGTCGTGAAATGCCTGGCTGCGGCTGCCATCTTG
CTCATCACCACAGTGAACGCGCTGAGTGTGAGGCTCGGGAGCTATGTCCAGAATGTCTTCACAGCGGCCAAACTGGTGAT
TGTGGCCATCATCATCATCAGCGGATTTGTCTTCCTGGCCCAAGGAAATACAAAGAACTTTCAGAATTCTTTTGAGGGTG
TGCAAACCTCAGTGGGCACCATCAGCCTGGCATTCTACAATGGACTCTGGGCATACGATGGGTGGAATCAACTCAATTAT
ATCACTGAAGAGCTTAGAAACCCTTACAGAAATCTGCCCCTGGCCATTGTCATCGGGATCCCTCTGGTGACAGTGTGCTA
CATCCTCATGAATATCTCCTACTTCACGGTGATGACCCCAACGGAGCTCCTGCAGTCCCAGGCTGTGGCTGTGACCTTCG
GAGACCGTGTTCTCTATCCAGCATCTTGGGTGGTCCCATTTTTTGTGGCCTTTTCAACTATTGGAGCTGCTAATGGGACC
TGCTTTACAGCGGGCAGACTCATCTATGTCGCAGGCCGGGAAGGCCACATGCTTAAAGTGCTCTCATACATCAGTGTCAA
GCGCCTCACACCTGCCCCTGCCCTCATCTTTTATGGCATCATCGCCACCATTTACATCATCCCTGGTGACATAAACTCCT
TAGTCAATTACTTCAGTTTTGCTGCATGGCTGTTTTATGGAGTAACAATTCTAGGACTCATTGTGATGAGGTTCACAAGG
AAAGATCTGGAAAGGCCCATTAAGGTGCCCATCGTCATCCCTATCTTCGTGCTTGTTGTATCCGTGTTTTTGGTTCTGGC
CCCAATCATCAGTACGCCTGCCTGGGAGTATCTCTACTGTGTGCTCTTTATCCTGAGCGGACTTATATTCTACTTCCTGT
TTGTCCACTACAAGTTCAAATGGGCTCAGAAAATCTCCAGGCCAGTCACTATGCACTTGCAGATGCTGTTGGAAGTTGTC
CCACCAGAGAAGGACCCTGAG
>jaculus_jaculus
------------------------------------------------------------------------------CA
CACCCAGGTGGGTCTGCTCAGCGGGATCTGCATCATCGTGGGCACCATCATCGGCTCTGGCATCTTCATCTCCCCCAAGC
CTGTGCTTGCCAACACAGAAGCCGTGGGGCCATGTCTCATCATATGGGCCGCCTGTGGGATCCTGGCGACGCTGGGTGCC
CTGTGCTTTGCCGAGCTTGGCACCATGATCACCAAGTCTGGCGGAGAGTACCCCTATCTGATGGAGGCCTTTGGCCCCAT
CCCTGCCTATCTCTTCTCCTGGACCAGCTTGATCGTCATGAAGCCCTCCTCCTTTGCCATCATCTGCCTCAGCTTTTCCG
AGTACGTGTGCGCGGCCTTCTATGCCAGCTGCAAGCCGCCCCACGTGGTCGTGAAGTGCCTGGCTGCCGCGGCCATACTG
GTCCTCACCACGGTGAACGCACTGAGTGTGCGGCTCGGGAGCTACGTGCAAAATGTCTTCACGGCAGCCAAGCTGGTCAT
TGTGGTCATCATCATCATCAGTGGAATTGTCCTCCTTGCCCAAGGTGAACTGCGA-------------------------
--------------------------------------------------------------------------------
------------------TCA------CGAAACTTGCCCCTGGCCATCATCATCGGGATCCCACTGGTGACAGTGTGTTA
CATCCTCATGAACGTTTCCTACTTTACCGTGATGACCCCAACGGAGCTCTTACAGTCCCAAGCTGTGGCGGTGACCTTTG
GAGACCGCGTTCTCTACCCAGCCTCTTGGGTGGTGCCCCTTTTCGTGGCGTTTTCAACAATCGGTGCCGCTAATGGGACC
TGCTTCACCACGGGCAGGCTTATCTACGTGGCAGGCAGGGAAGGCCACATGCTAAAAGTGCTCTCCTACATCAGTGTCAA
GCGTCTCACGCCCGCCCCCGCCCTCATCTTTTATGGCATCATCGCCACCATTTACATCATCCCTGGTGACATCAACTCCT
TGGTGAACTATTTCAGCTTTGCTGCCTGGCTGTTTTATGGGATGACCTTCCTAGGGCTCCTTGTGATGAGGTTCACGAGG
AAAGATCTGGAAAGGCCTATCATGGTGCCCATCGTCATTCCCATCCTGGTGACCGTCACCTCTGTGTTCCTGGTCCTGGC
CCCAATCATCAGTGAGCCAGCATGGGAGTATCTCTACTGCGTGTTATTCATACTGAGCGGACTGATATTTTACTTCCTTT
TTGTCTACTACAAGTTCGGATGGGCTCAGAAAATCTCCAAGCCGGTCACTATGCACCTGCAGATGCTGATGGAAGTTGTC
CCACCGGAGAAGGACCCTGAG
