# Supplementary material for: Divergent genes in gerbils: prevalence, relation to GC-biased substitution, and phenotypic relevance
Source: BMC Evol Biol. 2020 Oct 19;20:134. doi: 10.1186/s12862-020-01696-3 (PMC7574485; doi:10.1186/s12862-020-01696-3)
Supplement: Supplementary file 3 — Additional file 3 Supplementary Data. DNA alignments for 10,554 1-to-1 orthologues used in analysis. Each alignment file is named using its orthogroup ID. [file 12862_2020_1696_MOESM3_ESM.zip › Additional_File_3/masked_alignments/OG0001518.fa]

>cavia_porcellus
CAGAAACCAGGGTGTGCTGCAGGTGTCCAGTTGAGAAACAGACTAACAGGTAACTGTGATCAAAGAGCATCTGCGGGTAC
ACAAATAAAACAGAGATCCACAGCTCAGCGTAGCAAATCTACATCATTAACCAGTTCTCCAGAGTCTGTAGGAAAACTTC
ATCCTCGACCAAGTGATAAACTGAATCCTAAAACAATTAATCCTTTTGGTGAACAGTCACGAGTCCCTTCTGCATTTGCT
GCTATTTATTCTAAAGGAGGTATTCCTTGCAGATTGGTACATGGCTCAGTGAAACACAGATTGCAGTGGGACTGTCCTCC
GGAAAATCTTCCATTTGATCCTCTTCTTATTACTCTAGCTGAGGGTCTGAGAGAGACTAAGCATCCATACACCTTTGTGT
CCAAGGAGGGTTTTAGAGAATTACTTTTAGTCAAAGGTGCTGCTGAGAAAGCTGTACCTTTGCTTCCTAAGCTGATTCCT
GTGCTAAAGGCAGCTCTGGTTCATTCAGATGATGAAGTGTTTGAACGTGGATTGAGTGCTTTGGTACAGTTGAGTGTGGT
CGTTGGTCCTTCTCTAAATGGTCATCTGAAGCACCTGCTTACAAGTCTCTCCAAGAGACTGATGGACAAGAAATTCAAAG
AGCCAATCACTAGTGCATTGCAGAAGCTAGAGCACCATGGTGGGAGTGGAAGCCTTATCATCATCAAATCCAAAATTCCA
ACGTATTGCTCTGTATGCTGT
>chinchilla_lanigera
CAGAAGCCAGGGTGTCCTTCAAGTGTACAGTTGAGAAGCAGAGTAACAGGTAACTGTGATCAAAGGACATCTGCAGGTGC
ACAAATAAAACAGAGGACTGCAGTGCAGCGAAGCACATCCACATCATTAACCAATTCTCCAGAGTCTGTAACAAAACTTC
ATCCTCGACCAAGTGATAAGCTGAACCCTAAGACAATTAACCCTTTTGGTGAACAGTCACGAGTCCCTTCTGCATTTGCT
GCTATTTATTCTAAAGGAGGTATTCCTTGCAGATTGGTGCATGGTTCAGTGAAGCACAGATTACAGTGGGACTGTCCTCC
TGAAAATCTTCCATTTGATCCTCTTCTTATTACTTTAGCTGAGGGTCTGAGAGAGACTAAACATCCGTATACCTTTGTGT
CCAAGGAGGGTTTTAGAGAATTACTCTTGGTGAAAGGTGCTCCTGAGAAAGCCGTACCTTTGCTTCCTAGACTGATTCCT
GTGCTAAGGGCAGCTCTGGTTCATTCAGATGATGAAGTGTTTGAAAGAGGATTGAGTGCTTTGGTACAGCTGAGTGTCGT
CGTTGGTCCTTCTCTGAATGATCATCTGAAGCATCTGCTTACAAGTCTGTCCAAGAGGCTGATGGACAAGAAATTCAAGG
AGCCAATCACCAGTGCATTGCAGAAGCTGGAGCAGCACGGTGGAAGTGGAAGCCTTATAATCATCAAATCCAAGATCCCA
ACATACTGCTCTGTTTGCTGT
>fukomys_damarensis
CAGAAATCAGGATGTCCTGCTGGTGAAGAGCTGAGAAGCAGAGTAACAGGTAACTGTGATCAAAGGACATCTGTAGCTGC
ACAGATAAGACAGAGGACTGCAGTTCAGCGAAGCAGATCCACATCGTCAGCTAGTTCTCCAGAGGCTCTAAGAAAGCTTC
ATCCTCGACCAAGTGATAAACTGAACCCTAAAACAATTAACCCTTTTGGTGAACAGTCACGAGCCCCTTCTGCATTTGCT
GCTATTTATTCTAAAGGAGGTATTCCTTGCAGATTGGTACATGGTTCAGTAAAACACAGATTACAGTGGGAATGTCCTCC
TGAAAATCTTCCATTTGATCCTCTCCTTATTACTTTAGCTGAGGGTCTAAGAGAGACTAAACATCCATATACCTTTGTGT
CCAAGGAGGGTTTCAGAGAATTACTTTTGGTCAGAGATGCTCCTGAGAAGGCCACACCTTTGCTACCTAGACTGATTCCT
GTACTGAAGGCAGCTCTGGTCCACTCAGACGATGGAGTGTTCGAAAGAGGGTTGAGTGCTTTGGTGCAGCTGAGCATTGT
GGTTGGTCCTTCTCTAAATGATTACCTGAAACATGTGCTTACCAGCCTATCCAAGAGACTGATGGACAAGAAATTCAAAG
AGCCGATCACTAGTGCATTACAGAAGCTAGAGCAGCATGGTGGAAGTGGAAGCCTTATAATCATCAAATCTAAAATTCCA
ACATACTGCTCTATATGCTGT
>nannospalax_galili
CAGAAATCAGACTGCCCTGGAGCTGTGCATTTGAGAAGCAGAGTGACAGGTAACTATGATCAAAGAGCGTCCTCAAGTGC
ACAGATGAGACACCGGACTCCAGTTCAGCGGAGCAAATCCTCA------ACCAGGTCTCAGGAGCCTGCAAGAAGACTTC
ATCCTCGGCCAAGTGATAAACTTAACCCCAAAACAATTAACCCGTTTGGTGAACAGTCCCGAACCCCTTCTGCATTTGCA
GCTATTTACTCCAAAGGAGGCATTCCCTGCAGATTGGTACATGGCTCAGTAAAGCACAGATTACGGTGGGAATGCCCTCC
TGAAATTCTTCCATTTGATCCTCTTCTAATTACTTTAGCTGAGGGTCTGAGAGAGACTAAGCATCCATATACTTTTGTGT
CAAAGGAAGGCTTTCGGGAATTGCTCTTGGTCAAAGGCGCTCCTGAAAAGGCTGTACCTTTGCTACCTAGACTGATCCCT
GTGCTGAAGGCAGCTCTGGGCCATTTGGATGATGACGTGTTTGAAAGAGGGCTAAGTGCACTGGTACAGCTGAGTGTTGT
TGTTGGACCATCTCTGAATGACCACTTGAAACACTTGCTCACCAGTCTTTCCAAGAGGCTAATGGACAAAAAGTTCAAAG
AGCCGATCACCAGCACCTTGCAGAAGCTGGAGCAACACGGCGGAAGTGGAAGTCTTATCATCATCAAATCCAAAATACCA
ACATATTGCTCTGTATGCTGT
>dipodomys_ordii
CAGAAATCAGATTGCCCTACAGATGTACAGGTGAAAAGCAGAGTAACAGGTAACTTTGATCAAAGGACATCCACCAGCAC
ACAAATAAAACGCAAGACTACAGTTCAGCGAAGTAAATCTTCCTCTTCCACCAGCTCTCCAGAGTGTGTCCGAAAAGTTC
ATCCTCGACCAAGCGATAAACTAAACCCTAAAACAATTAATCCTTTTGGTGAACAGTCACGGGCCCCTTCTGCATTTGCA
GCTATTTATTCTAAGGGAGGTATTCCTTGCAGATTGGTCCATGGTTCAGTAAAGCACAGGTTACAGTGGGACTGCTCTCC
TGAAAGTCTTCCATTTGACCCTCTTCTTATTACTTTAGCTGAGGGTCTGAGAGAAACAAAGCATCCATACACCTTTGTGT
CCAAGGAGGGTTTTAGAGAGTTACTTTTAGTTAAAGGTGCTTCTGAAAAGGCTGTACCTTTGCTACCTAGACTGATTCCT
GTGCTAAAGGCGGCTCTGATCCATTCAGATGATGAAGTGTTTGTGAGAGGGTTGAGTGCCCTGGTACAATTAAGTGTTGT
CGTTGGTCCTTCTCTTAATGACCATCTGAAACACCTGCTGACAAGCCTTTCCAAGAGACTAATGGATAAGAAGTTCAAGG
AGCCCATCACTAGTGCATTACAGAAGCTTGAGCAGCATGGTGGAAATGCAAGCCTTCTAATCATCAAATCCAAAATTCCA
ACTTACTGCTCTATATGCTGT
>ictidomys_tridecemlineatus
CAGAAATCCGAATGCCCTGGAGGTTTGCAGTTGAGAAACAGGGTGACAGGTAATTATCTTCAAAGGACATCCTCAAGTAC
ACCAGTAAAACAGAGGACTACAATTCAGCAAAGCAAATCCTCATCATCAATAGGTTCTCCGGAATCTGCAAAAAAACTTC
ATCCTCGACCAAGTGATAAACTTAACCCTAAAACAATTAATCCTTTTGGTGAACAGACAAGGGCTCCTTCTGCATTCTCA
GCTATTTACTCTAAAGGAGGTATTCCTTGCAGATTGGTACATGGTTCAGTAAAACACAGACTACATTGGGACTGTCCTCC
TGAAAACCTTCCATTTGATCCTCTTCTTATTACTTTAGCTGAGGGTCTGAGAGAGACGAAACATCCATATACCTTTGTGT
CAAAGGAGGGTTTTAGAGAATTACTTTTGGTCAAAGGAGCTCCTGAAAAGGCTATTCCTTTGCTACCTAGACTAATTCCT
GTGCTAAAGGCAGCTCTGGTCCATTCAGATGATGAAGTGTTTGAAAGAGGATTGTGTGCTTTGGTGCAGTTAAGTGTCGT
AGTTGGTCCTTCCCTAAATGATCATCTGAAACATCTGCTTACCAGTCTTTCCAAGAGACTAATGGACAAGAAATTCAAAG
AGCCAATCACAAGTGCATTACAGAAGCTAGAGCATCATGGTGGAGGTGGAAGCCTTATAATCATCAAATCCAAAATTCCA
ACATACTGCTCGATATGCTCT
>homo_sapiens
CAGAAATCAGAGGGCTCTGGAGGTACACAGTTGAAAAACAGAGCAACAGGTAACTATGATCAAAGGACATCATCAAGCAC
ACAGTTAAAACACAGGAATGCAGTTCAGGGAAGCAAATCCTCATTGTCAACCAGTTCTCCAGAGTCTGCAAGAAAACTTC
ATCCTAGACCAAGTGATAAACTGAACCCTAAAACAATTAATCCGTTTGGTGAACAGTCACGAGTGCCTTCTGCATTTGCA
GCTATTTACTCTAAAGGAGGTATTCCTTGCAGATTGGTACATGGTTCAGTAAAACACAGATTACAGTGGGAATGTCCTCC
TGAAAGTCTTTCATTTGATCCACTTCTTATTACTTTAGCTGAGGGTCTGAGAGAGACTAAGCATCCATACACTTTTGTGT
CAAAGGAGGGTTTTAGAGAATTACTTTTGGTCAAAGGTGCTCCTGAAAAAGCTATTCCTTTGCTACCTAGACTGATTCCT
GTGCTAAAGGCAGCTCTGGTCCATTCGGATGATGAAGTGTTTGAAAGAGGATTGAATGCTCTAGTTCAGCTAAGTGTCGT
TGTTGGTCCTTCTCTAAACGACCATCTGAAGCATCTGCTTACAAGCCTTTCCAAGAGATTAATGGACAAGAAATTCAAAG
AGCCAATCACCAGCGCATTACAAAAGCTAGAGCAACATGGTGGAAGTGGGAGCCTTAGCATCATCAAATCTAAAATTCCA
ACATACTGCTCCATATGCTGT
>meriones_unguiculatus
CAGAAATCAGAGTACCCTGGAGGTGTGCAGCTGAGAAACAGAGCGACAGGCATTTATGATCAAAGGACATCCTTAAGCTC
ACAAATGAAATGCAAAACTACAGTTCAGCGGAGCAAATCCTCCTCATTAACCAGTTCTCCAGAGGCTGCAAGGAGGGCTC
ATCCTCGGCCAAGTGATAAACTCAACCCTAAAACAATTAACCCTTTCGGTGAGCAGTCTCGAGCCCCTTCTGCGTTCGCG
GCTATTTACTCTAAAGGTGGCATTCCTTGCAGATTGGTACATGGCTCAGTAAAACACAGATTACAGTGGGAATGCCCTCC
TGAAATTCTTCCATTTGACCCTCTTCTAATTACATTAGCGGAGGGCCTGAGGGAGACTAAGCATCCTTATACCTTTGTGT
CAAAGGAGGGCTTTAGGGAGTTACTTCTGGTCAAGGGTGCTCCTGAGAAAGCTATACCTTTGCTGCCTAGACTGATCCCT
GTGCTGAAGGCAGCTCTGGTTCATTCTGACGATGAAGTGTTTGAAAGAGGACTGAATGCACTTGTGCAGCTGAGTGTGGT
TGTTGGCCCATCTCTGAATGGCCATCTGAAACTTCTGCTTACAAGTCTTTCCAAGAGGCTAATGGACAAAAAATTCAAAG
AGCCCATCACCAGTGCCTTGCAAAAGCTGGAGCAGCACGGCGGGAGTGGAAGTCTTATCATCATCAAATCCAAAATCCCA
ACATATTGCTCTGTCTGCTGT
>psammomys_obesus
CAGAAATCAGAGTACCCTGGAGGTGTGCAGCTGAGAAACAGAGCGACAGGCATTTATGATCAAAGGACATCCTTAAGCTC
ACAAATAAAATGCAAAACTACAGTTCAGCGGAGCAAATCCTCCTCATTAACCAGTTCTCCAGAGGCTACAAGGAGGGCTC
ATCCTCGGCCAAGTGATAAACTCAACCCTAAAACAATTAATCCTTTCGGTGAACAGTCTCGAGCCCCTTCTGCGTTCGCA
GCTATTTACTCTAAAGGCGGCGTTCCGTGCAGATTGGTACATGGCTCAGTAAAACACAGATTACAGTGGGAATGCCCTCC
TGAAATTCTTCCATTTGACCCTCTTCTAATTACATTAGCGGAGGGCCTGAGGGAGACTAAGCATCCTTATACCTTTGTGT
CAAAGGAGGGCTTTAGGGAGTTACTTCTGGTCAAGGGTGCTCCTGAGAAAGCTATACCTTTGCTGCCTAGACTGATCCCT
GTGCTGAAGGCAGCTCTGGTTCATTCTGACGATGAAGTGTTTGAAAGAGGACTGAATGCACTTGTGCAGCTGAGTGTGGT
TGTTGGCCCATCTCTGAATGGCCATCTGAAACTTCTGCTTACAAGTCTTTCCAAGAGGCTAATGGACAAAAAATTCAAAG
AGCCCATCACCAGTGCCTTGCAAAAGCTGGAGCAGCACGGTGGGAGTGGAAGTCTTATCATCATCAAATCCAAAATCCCA
ACATATTGCTCTGTCTGCTGT
>mus_musculus
CAGAGATCAGAGTGCTCTGGAGGTGTGCAGTTGAGAAACAGAGCGACAGGTAGTAATGATCAACGTACATCCTCAAGCAC
ACAAATGAAACACAGGACTACGGTTCAGCGGAGCAAATCCTCCTCATTAACCAGTTCTCCAGAGGCTGCAAGAAGGGCTC
GTCCTCGGCCAAGTGATAAGCTCAACCCTAAAACCATTAACCCTTTTGGTGAACAACCACGGGCCCCTACTGCATTCGCA
GCTATTTACTCTCAGGGAGGCATTCCTTGCAGATTGGTACATGGCTCAGTAAAACACAGATTACAGTGGGAATGCCCGCC
TGAAATTCTTCCATTTGACCCGCTTCTAATTACGTTAGCTGAGGGTCTGAGGGAGACCAAGCATCCTTATACTTTTGTGT
CAAAGGAAGGCTTTAGGGAGTTGCTTCTGGTCAAGGGTGCTCCTGAAAAAGCTATCCCTTTGCTACCTCGACTGATCCCT
GTGCTGAAGGCAGCTCTAGTTCATTCTGATGATGAAGTGTTTGAAAGAGGACTGAGCGCACTCGTGCAGCTGAGTGTGGT
GGTTGGCCCGTCTCTGAATGGCCATCTGAAACTTCTGCTTACAAGTCTTTCGAAGAGGCTAATGGACAAAAAATTCAAAG
AGCCCATCACCAGTGCTCTGCAAAAGCTGGAGCAGCACGGCGGAAATGCAAGTCTTATCATCATCAAATCCAAAATCCCA
ACGTATTGCTCCATCTGCTGT
>rattus_norvegicus
CAGAAATCAGAGTGCTCTGGAGGTGTGCAATTGAGAAACAGAGCAACAGGTAGTAATGAT---CGCACATCCTCAAGCAC
ACAGGTGAAACACAGGACTGCAGTTCAGCGCAGCAAATCCTCCTCCTTAACCAGTTCTCCAGAGGCTGCCAGACGGGCTC
ATCCTCGGCCAAGCGATAAACTCAACCCTAAAACCATTAACCCTTTTGGTGAACAGCCACGGGCCCCTTCTGCATTTGCA
GCTATTTACTCTCAAGGAGGCATTCCTTGCAGATTGGTACATGGCTCAGTAAAACACAGATTACAGTGGGAATGCCAGCC
TGAAACTCTTCCATTTGACCCGCTTCTAATTACATTAGCCGAGGGTCTGAGGGAGACCAAGCATCCTTATACCTTTGTGT
CAAAGGAAGGCTTTAGGGAGTTACTTCTGGTCAAGGATGCTCCTGAAAAAGCTATCCCTTTGCTACCTCGACTGATCCCT
GTGTTGAAGGCAGCTCTAGTTCACTCTGCTGATGAAGTGTTTGAAAGAGGACTGAGCGCTCTCGTGCAACTGAGTGCGGT
TGTTGGCCCGTCTCTGAATGGCCATCTGAAACTACTGCTTACAAGTCTTTCGAAGAGGCTAATGGACAAAAAATTCAAAG
AGCCCATCACCAGTGCTTTACAAAAGCTGGAGCAGCACGGCGGAAGTGCAAGTCTTATCATCATCAAATCCAAAATCCCA
ACATACTGCTCTATCTGCTCT
