# Supplementary material for: Divergent genes in gerbils: prevalence, relation to GC-biased substitution, and phenotypic relevance
Source: BMC Evol Biol. 2020 Oct 19;20:134. doi: 10.1186/s12862-020-01696-3 (PMC7574485; doi:10.1186/s12862-020-01696-3)
Supplement: Supplementary file 3 — Additional file 3 Supplementary Data. DNA alignments for 10,554 1-to-1 orthologues used in analysis. Each alignment file is named using its orthogroup ID. [file 12862_2020_1696_MOESM3_ESM.zip › Additional_File_3/masked_alignments/OG0001522.fa]

>cavia_porcellus
ATGAGTCGCTACAAGTTCATCGATATTGGTATCAACTTGACAGATCCTATGTTCAGAGGAATTTATAGAGGGGTTCAGAA
GCATCAGGATGACTTGCAGGATGTAATAGAGAGAGCCGTCCAGATTGGTGTTAAAAAGTTCATGATTACAGGCGGAGATC
TGCAAGACAGTAAAGAGGCACTGCAGCTGGCGCAAACAAGAGATATGTTTTTCAGCACAGTTGGTTGCCATCCTACAAGA
TGTGGTGAATTTGAAAAGAATAACCCTGATCTTTACTTAAAGGAGCTGCTGAGTCTTGCTGAAAACAACAAGGGCAAAGT
CGTGGCCATAGGGGAATGTGGGCTTGATTTTGATCGGCTGCAGTTTTGTCCCAAAGACACTCAGCTTAAATATTTTGAAA
AACAATTTGAACTGTCAGAACAAACAAAATTACCAATGTTTCTTCATTGTCGAAACTCACATGATGAATTTTTGGACATA
ATGAAAAGAAACAGAGATCGGTGTGTAGGTGGAGTGGTACACTCATTTGATGGTACCAAGGAAGCAGCAGCTGCTTTGAC
TGATTTGGATCTTTATATAGGGTTTAATGGT------------CTGAAAACTGAAGCTAATTTGGAAGTTTTGAAATCAA
TACCTAGTGAAAAATTAATGATCGAGACTGATGCGCCTTGGTGTGGAGTTAAAAGTACACATGCTGGATCAAAATATATA
AAAACTTCATTTCCTACCAAGAAGAAATGGGAAAATGGGCATTGTTTAAAAGATAGAAATGAACCCTGCCATATAATTCA
AATACTGGAGATAATGTCAGCAGTAAGAGATGAGGATCCACTGGAATTAGCCAATACCTTATATAACAATACAATTAAAA
TTTTTTTTCCT
>chinchilla_lanigera
ATGAGTCGCTTCAAGTTCGTGGATATTGGTATCAACTTGACAGATCCTATGTTCAGAGGAATTTATAGAGGGGTTCAGAA
GCATCAAGATGACTTGCAGGATGTGATAGAGAGAGCCGTCCAGATTGGTGTTAAAAAGTTTATGATTACAGGTGGAGATC
TACAAGACAGTAAAGAGGCACTGCAGTTGGCGCAGACAAAAGATATGTTTTTCAGCACAGTTGGTTGCCATCCTACAAGA
TGTGGTGAATTTGAAAAGAATAATCCTGATCTTTACCTGAATGAGTTGCTAGATCTTGCTGAAAACAACAAGGGAAAAGT
TGTAGCAATAGGGGAGTGTGGACTCGATTTTGACCGGCTACAGTTTTGCCCCAAAGATATTCAGCTTAAATATTTTGAAA
AACAATTTGAACTGTCTGAACAAACAAAATTACCAATGTTTCTTCATTGTCGAAACTCACATGATGAATTTTTGGATATA
ATGAAGAGAAACAGAGATCGGTGTGTAGGTGGAGTGGTACACTCATTTGATGGTACCAAGGAAGCAGCAGCTGCTTTGAC
CGACTTGGATCTTTATATAGGGTTTAATGGT------------CTGAAAACTGAGGCAAATTTGGAAGTTTTGAAGTCAA
TACCTAGCGAAAAATTAATGATTGAGACTGATGCGCCTTGGTGTGGAGTTAAAAGTACACATGCTGGATCAAAATATATA
AAAACTTCATTTCCTACCAAGAAGAAATGGGAAAATGGGCATTGTTTAAAAGACAGAAATGAACCCTGCCATATA-----
--------------------------------------------------------------------------------
-----------
>fukomys_damarensis
ATGAGTCGCTACAAATTCGTCGATATTGGCATCAACTTGACAGATCCTATGTTCAGAGGAATTTATAGAGGGATTCAAAA
GCATCAAGATGACTTAAAGGATGTGATAGAGAGAGCTCTCCGGGTTGGTGTTAAAAAGTTTGTGATTACAGCTGGAGATC
TGCATGACAGTAAAGAGGCACTGCAGTTGGCACAAACAAAAGATATGTTTTTCAGCACAGTTGGTTGCCATCCTACAAGA
TGTGGTGAATTTGAAAAGAATAACCCTGACATTTACTTAGCAGAATTGCTAAATCTTGCTGAGAACAATAAGGGGAAAGT
TGTGGCAATAGGGGAATGTGGACTTGATTTTGACCGACTGCAGTTTTGTCCCAAAGATACTCAGCTTAAATATTTTGAAA
AACAATTTGAACTGTCAGAACAAACAAAATTGCCAATGTTTCTTCATTGTCGCAACTCACACGATGAATTTTTGGACATA
ATGAAAAGAAATAGAGATCGGTGTGTAGGTGGAGTGGTACACTCATTTGATGGTACCAAGGAAGCAGCAGCTGCTTTGAT
TGACTTGGATCTCTATATAGGATTTAATGGT------------CTGAAAACTGAGGCTAATTTAGAAGTTTTGAAGTCAA
TACCTAGTGAAAAATTAATGATTGAGACAGATGCACCTTGGTGTGGAGTCAAAAATACACATGCTGGATCAAAATATATA
AAAACTTCATTTCCTACCAAAAAGAAATGGGAAAATGGGCATTGTTTAAAAGACAGAAATGAACCCTGCCATATAATATC
A-------------------------------------------------------------------------------
-----------
>dipodomys_ordii
------------------------------------------------ATGTTCAGAGGAATTTATAGGGGGGTTCAGAA
GCACCAAGAT----------------------------------------------------------------------
--------------------------------------------ATGTTTTTCAGTACAGTTGGATGTCATCCTACGAGA
TGTAGTGAATTTGAAAAGGATAACCCTGATCTTTACCTAATGGAGCTGCTCGGTCTTGCTGAAAACAATAAGGGGAAGGT
TGTCGCAATAGGGGAATGTGGACTTGATTTTGATCGACTTCAGTTTTGTCCCAAAGATACTCAGCTCAAATATTTTGAAA
AACAATTTGAACTGTCAGAACAAACAAAATTACCAATGTTTCTTCATTGTCGAAATTCACATGCTGAATTTTTGGACGTA
ATGAAAAGAAACAGAGACCGGTGTGTGGGTGGAGTGGTACATTCCTTTGATGGTACCAAGGAAGCAGCAGCTGCTTTGAT
TGACTTGGACCTTTATATTGGGTTTAATGGT------------CTGAAAACTGAAGCTAATTTGGAAGTCCTGAAGTCAA
TACCTAGTGAAAAGTTAATGATTGAGACTGATGCACCTTGGTGTGGAGTCAAAAATACACATGCTGGATCAAAATATATA
AAAACTTCATTTCCTACCAAAAAGAAGTGGGAAAACGGGCATTGTTTAAAAGACAGAAATGAACCCTGCCATATAATGTA
A-------------------------------------------------------------------------------
-----------
>ictidomys_tridecemlineatus
ATGAGTCGCTTCAAGTTCATCGATATTGGTGTCAACTTGACAGATCCTATGTTCCGAGGAATTTATAGGGGGGTTCAGAA
GCATCAAGATGATTTACAGGATGTAATAGAGAGAGCTATCCAGACTGGTGTTAAAAAGTTTATGATTACGGGTGGAGATC
TGCAAGACAGTAAAGCTGCACTGAATCTGGCACAAACAAATGATATGTTTTTCAGCACAGTTGGATGTCATCCTACAAGA
TGTGGAGAATTTGAAAAGAATAATCCTGACATTTACTTAATGGAATTGCTAAATCTTGCTGAAAACAATAAGGGGAAGGT
TGTAGCAGTAGGGGAATGTGGACTTGATTTTGATCGACTACAATTTTGTTCCAGAGATACCCAGCTCAAATACTTTGAAA
AACAATTTGAACTGTCAGAAAAAACAAAATTACCAATGTTTCTTCATTGTCGAAACTCACATACTGAGTTTTTAGACATA
ATGAAAAGAAATAGAGATCGGTGTGTAGGTGGGGTGGTGCATTCATTTGATGGTACCAAGGAAGCAGCAGCTGCTCTGAT
TGACTTGGATCTTTATATAGGGTTTAATGGT------------CTGAAAACTGAGGCTAATTTGGAAGTCTTGAAGTCAA
TACCTAGTGAAAAGTTAATGATTGAAACTGATGCACCTTGGTGTGGAGTCAAAAATACACATGCTGGATCAAAATATGTA
AAAACTTCATTTCCTACAAAAAAGAAATGGGAAAATGGGCATTGTTTAAAAGATAGAAATGAACCCTGTCATATAATTCA
AATACTGGAGATAATGTCAGCAGTAAGAGATGAAGATCCACTTGAATTAGCCAATACACTCTATAACAACACCATTAAAT
TATTTTTTTCC
>homo_sapiens
ATGAGTCGCTTCAAGTTTATCGATATTGGTATCAACTTGACTGACCCTATGTTCAGAGGAATTTATAGGGGGGTTCAAAA
GCATCAAGATGACTTACAGGATGTAATAGGGAGAGCTGTCGAGATTGGTGTTAAAAAGTTTATGATTACAGGTGGAAATC
TACAAGACAGTAAAGATGCACTGCATTTGGCACAAACAAATGGTATGTTTTTCAGTACAGTTGGATGTCATCCTACAAGA
TGTGGTGAATTTGAAAAGAATAACCCTGATCTTTACTTAAAGGAGTTGCTAAATCTTGCTGAAAACAATAAAGGGAAAGT
TGTGGCAATAGGAGAATGCGGACTTGATTTTGACCGACTGCAGTTTTGTCCCAAAGATACTCAACTCAAATATTTTGAAA
AACAGTTTGAACTGTCAGAACAAACAAAATTACCAATGTTTCTTCATTGTCGAAACTCACATGCTGAATTTTTGGACATA
ATGAAAAGAAATAGAGATCGGTGTGTAGGGGGAGTGGTGCATTCATTTGATGGTACCAAGGAAGCAGCAGCTGCTTTGAT
TGACTTGGATCTTTATATAGGATTTAATGCATTATGTAACAGCCTGAAAACTGAAGCTAATTTGGAAGTTTTGAAGTCAA
TTCCTAGTGAAAAATTAATGATTGAGACAGATGCACCTTGGTGTGGAGTCAAAAGTACACATGCTGGATCAAAATATATA
AGAACTGCATTTCCTACCAAAAAGAAGTGGGAAAGTGGGCACTGCTTAAAAGACAGAAATGAACCCTGCCATATAATTCA
AATATTGGAGATAATGTCAGCAGTGAGAGATGAGGATCCACTGGAATTAGCCAATACACTATAT----------------
-----------
>rattus_norvegicus
---AGCTTGTTTAAGTTCAAAGATATTGGAATCAACCTGACAGATCCTATGTTCAGAGGAATTTATAGGGGCGTGCAGAA
GCATCAAGATGACTTACAAGATGTAATAGGGAGAGCTGTCCAGATTGGTGTTAAAAAGTTTATGATCACAGGTGGAAGTC
TACAAGACAGTAAAGATGCACTGCGGTTGGCACAAACAAATGACATGTTTTTCAGTACAGTGGGGTGTCATCCCACGAGA
TGTGATGAGTTTGAGAAGGACAGCCCTGACCAGTACTTAGCAGGATTGCTGCACCTTGCTGAAAAC---AAAGGAAAAGT
TGTAGCAATAGGGGAGTGTGGACTTGATTTTGACCGACTTCAGTTTTGTCCCAAAGATACTCAACTCAAATATTTTGAAA
AACAATTTGAATTGTCAGAACAAACAAAATTACCAATGTTTCTTCATTGTCGAAATTCACATACTGAGTTTTTGGATATT
ATGAGAAGAAATAGAGATCGGTGTGTGGGTGGAGTGGTGCATTCATTTGAA---CCGAAGGAAGCAGCGGCTGCTTTG--
-GACTTGGACCTTTATATAGGATTTAATGGT------------CTGAAAACTGAAGCTAATTTGGAAGTTCTGAAGTCAA
TACCCAGTGAAAAACTAATGATTGAGACAGATGCACCTTGGTGTGGAGTTAAAAGTACACATGCTGGATCAAAATATATA
AAAACTGCATTTCCTACCAAAAAGAAGTGGGAAGCCGGGTGCTGTTTAAAAGACAGGAACGAGCCCTGCCACATAGTTCA
AATATTGGAGATAATGTCAGCAGTAAGAGAAGAAGATCCACTGGAATTAGCCAACACGCTATATAACAACACCATTAAAA
TATTCTTTTCC
>meriones_unguiculatus
ATGAGTCGCTTCAAGTTCGTGGATATTGGTATCAACCTGACAGATCCTATGTTCAGAGGAATTTATAGGGGGGTGCAGAA
GCATCAAGATGACTTACAAGATGTAATAGAGAGAGCTATCCAGATTGGTGTTAAAAAGTTTATGATCACAGGTGGAAGTC
TGCAAGACAGTAAAGATGCACTGAAGTTGGCACAAACAAATGACATGTTTTTCAGCACAGTTGGGTGTCATCCCACGAGA
TGTGATGAATTTGAAAAGGACAGCCCCGATCATTACTTAGCAGGACTGCTGAACCTTGCTGAGAACAACAAGGGGAAAGT
TGTAGCAATAGGGGAATGTGGACTTGATTTTGACCGACTTCAGTTTTGTTCCAAAGATACTCAGCTCAAATATTTTGAAA
AACAATTTGAACTGTCAGAACAAACACAATTACCAATGTTTCTTCATTGTCGAAACTCACATGCTGAGTTTTTGGACATT
ATGAGAAGAAATAGAGATCGGTGTGTGGGTGGAGTGGTGCACTCATTTGATGGTACGAAGGAGGCAGCAGCTGCTTTGAT
TGACTTGGACCTTTATATAGGATTTAATGGT------------CTGAAAACTGAAGCTAACTTGGAAGTTCTGAAGTCAA
TACCTAGTGAAAAACTAATGATTGAGACAGATGCACCTTGGTGTGGAGTTAAAAGTACACATGCTGGATCAAAATTCATA
AAAACTTCATTTCCTACCAAAAAGAAATGGGAAAATGGATACTGTTTAAAAGATAGAAACGAGCCCTGCCATATAGTTCA
GATATTGGAGATAATGTCAACAGTAAGAGAAGAAGATCCACTGGAATTAGCCAACACGCTATATAACAACACCATTAAAT
TATTTTTTTCC
>psammomys_obesus
ATGAGTCGCTTCAAGTTCGTGGATATTGGTATCAACCTGACAGATCCTATGTTCAGAGGAATTTATAGGGGGGTGCAGAA
GCATCAAGATGACTTACAAGATGTAATAGAGAGAGCTATCCAGATTGGTGTTAAAAAGTTTATGATCACAGGTGGAAGTC
TGCAAGACAGTAAAGATGCACTGAAGTTGGCACAAACAAATGACATGTTTTTCAGCACAGTTGGGTGTCATCCCACGAGA
TGTGATGAATTTGAAAAGGGCAGCCCCGATCATTATTTAGCAGGACTGCTGGACCTTGCTGAGAACAACAAGGGGAAAGT
TGTAGCAATAGGGGAATGTGGACTTGATTTTGACCGACTTCAGTTTTGTTCCAAAGATACTCAGCTCAAATATTTTGAAA
AACAATTTGAGCTGTCAGAACAAACACAATTACCAATGTTTCTTCATTGTCGAAACTCACATGCTGAGTTTTTGGACATT
ATGAGAAGAAATAGAGATCGGTGTGTGGGTGGAGTGGTGCACTCATTTGATGGTACGAAGGAAGCAGCAGCTGCTTTGAT
TGACTTGGACCTTTATATAGGATTTAATGGT------------CTGAAAACTGAAGCTAACTTGGAAGTTCTGAAGTCAA
TACCTAGTGAAAAACTAATGATTGAAACAGATGCACCTTGGTGTGGAGTTAAAAGTACACATGCTGGATCAAAATTCATA
AAAACTTCATTTCCTACCAAAAAGAAATGGGAAAATGGATACTGTTTAAAAGATAGAAACGAGCCCTGCCATATAATG--
--------------------------------------------------------------------------------
-----------
>mus_musculus
ATGAGTCTCTTCAAGTTCGTGGATATTGGCATCAACCTGACAGATCCTATGTTCAGAGGAATTTATAGGGGGGTGCAGAA
GCATCAAGATGACTTACAAGATGTAATAGAGAGAGCTATCCAGATTGGTGTTAAAAAGTTTATGATCACAGGTGGAAGTC
TCCAAGACAGTAAAGATGCACTGCAGTTGGCACAAACAAATGACATGTTTTTCAGTACAGTGGGGTGTCACCCCACGAGA
TGTGATGAGTTTGAGAAGGGTAGCCCTGATCAGTACTTAGCAGGATTGCTGAGCCTTGCTGAGAACAACAAAGGAAAAGT
TGTTGCAATAGGAGAATGTGGACTTGATTTTGACCGACTTCAGTTTTGTCCCAAAGATACTCAACTCAAATATTTTGAAA
AACAATTTGAACTGTCAGAACAAACACAATTACCAATGTTTCTTCATTGTCGCAATTCACATACTGAGTTTTTAGATATT
ATGAGAAGAAATAGAGACCGGTATGTGGGTGGAGTGGTCCATTCGTTTGATGGCACGAAGGAAGCAGCAGCTGCTTTGGT
TGACTTGGGCCTTTATATAGGATTTAATGGT------------CTGAAAACTGAAGCTAACTTGGAAGTTCTGAAGTCAA
TACCTAGTGAAAAACTAATGATTGAGACAGATGCACCTTGGTGTGGAGTTAAAAGTACACATGCTGGATCAAAATACATA
AACACTTCATTTCCTACCAAAAAGAAATGGGAAAACGGGCACTGCTTAAAAGATAGAAACGAGCCCTGCCACATCATTCA
AATATTGGAGATAATGTCAGCAGTCAGAGAAGAAGACCCACTGGAATTGGCCAACACGCTCTATAACAACACCATTAAAG
TGTTTTTTTCC
>jaculus_jaculus
CTTTCTCTCTTTTTTTTTTTTGATATTGGCATCAACCTGACAGATCCTATGTTCAGAGGAATTTATAGGGGGACACAAAA
GCATCAAGATGACTTACAAGATGTAATAGAAAGAGCTGTCCAGATTGGTGTTAAAAAGTTTATGATTACAGGTGGAAATC
TACAAGACAGTAGAGATGCACTGCAGTTGGCACACACAAATGACATGTTTTTCAGTACAGTTGGATGTCATCCTACAAGA
TGTGATGAATTTGAACAGAATAACCCTGATCATTACTTGAAGGAACTGCTAACCCTTGCTGAGAACAACAAGGGCAAAGT
TGTGGCCATAGGGGAGTGTGGACTCGATTTTGATCGACTTCAGTTTTGTCCCAGAGACACTCAGCTCAAATATTTTGAAA
AACAATTTGAACTGTCAGAACAAACAAAATTACCCATGTTTCTTCATTGTCGAAACTCACATGCTGAATTTTTGGAT---
---------AATTATGATAAAATTGTACCT------GTGCATTCGTTTGATGGCACCAAGGAAGCAGCCGCCGCTTTGAT
TGACCTGGACCTTTACATAGGGTTTAATGGT------------CTGAAAACTGAAGCTAATTTGGAAGTTATGAAATCAA
TACCTAGTGAAAAATTAATGATAGAGACAGATGCACCTTGGTGTGGAGTTAAAAGTACACATGCTGGATCAAAATATATA
AAAACTTCATTTCCTACCAAAAAGAAATGGGAACATGGGTACTGTTTAAAAGATAGAAATGAACCCTGCCACATAATTCA
AATACTGGAAGTTATGGCTGCAGTGAGAGAAGAGGATCCGCTGGAATTAGCCAACACACTATATAACAACACCATTAAAG
TGTTTTTTTCC
