# Supplementary material for: Divergent genes in gerbils: prevalence, relation to GC-biased substitution, and phenotypic relevance
Source: BMC Evol Biol. 2020 Oct 19;20:134. doi: 10.1186/s12862-020-01696-3 (PMC7574485; doi:10.1186/s12862-020-01696-3)
Supplement: Supplementary file 3 — Additional file 3 Supplementary Data. DNA alignments for 10,554 1-to-1 orthologues used in analysis. Each alignment file is named using its orthogroup ID. [file 12862_2020_1696_MOESM3_ESM.zip › Additional_File_3/masked_alignments/OG0001526.fa]

>meriones_unguiculatus
--------------------------------------------------------------------------------
-TCAAAATATTTCAGAACATGCCCAAGAGGAGAGCACCTGACCATAGAGTTTGAGAATCTAGTAGAGAGTGATGAAGGGG
AGAGCCCTGGAAGCAGCCATAGGCCACTTACTGAGGAAGAAATTGTTGACTTACAAGAGAGGCACTATGATTCTATTGCT
GAGAAACAGAAAGCTGTGGATAGGAAAATCCAGAGGGAGTTAGCCTTACAAGAGGAGAAGTTAAGACTAGAAGAAGAAGC
TTTATACGCTGCCCAGCGTGAAGCAGCCAGGGCAGCAAGGCAGCGAGCGCTCCTGGAGCAAGAAAAACAGAGAGTTGCAC
AGCACTATCATCCTAGCAGT---GGAGACTATCAAAGTGCAGGACCAGAAGATGACTTTGAATATTGTTTGAGAAATACA
AAGTCACAGTACGAAGTTTTTCGAAGTAGTAGACTCTCATCTGATGCCACAGTACTGACACCAAATACCGAAAGCAGCTG
TGACCTAATGACCAAAACCAAATCAACGAGTGGAAACGACGACAGCACCTCCTTGGACCTGGAGTGGGAAGATGAAGAAG
GAATGACCAGGACGTTGCCAATGAGAGAGCGCTCCAAGACAGAAGAAGACATTCTGCGGGCTGCACTGAAGTACAGCAGC
AAGAAG---GGTAGCAACCCCACGTCGGCCTCTGATGACTCCAATGGACTGGAGTGGGAGAACGACTTTGTCAGTGCCGA
GATGGACGATAATGGCAATTCTGAGTATTCCGGGTTTGTGAATCCTGTGTTAGAACTGTCAGATTCTGCCACCAAGCAGT
CTGATATGGATCAGCAGATCAGA
>chinchilla_lanigera
---------------------------------------------------CGGCGGCCGCGAGTAGGGGCA--------
-TCCAAGTACTTTAGAACATGCTCGAGGGGTGAGCACTTGACTATAGAGTTTGAGAATCTAGTAGAAAGTGATGAAGGGG
AGAGCCCAGGAAGCAGTCATAGGCCTCTTACTGAGGAAGAAATTGTTGACCTACGAGAGAGGCATTATGATTCCATTGCT
GAAAAACAGAAAGATCTTGATAAGAAAATCCAGAAAGAGTTAGCCTTACAAGAAGAGAAGTTAAGACTAGAAGAAGAAGC
TTTATACGCTGCACAGCGTGAAGCAGCCAGGGCAGCAAAGCAGCGAAAGCTCGCAGAGCAAGAAAGACAGAGAGTTGTGC
AGCACTATCACCCCTCCAGCAGCGGTGACCATCAAAGTTCAGGACCAGAAGATGACTTTGAATCTTGTATGAGAAATATA
AAGTCACAATATGAAGTTTTTCGAAGTAGTAGACTCTCCTCAGATGCCACAGTGTTGACACCAAATACAGAAAGCAGCTG
TGACTTAATGACCAAAACAAAATCCACCAGTGGAAATGATGACAACACGTCCTTAGACCTGGAGTGGGAAGATGAAGAAG
GGATGAATAGGATGCTTCCAATGAGAGAGCGTTCCAAGACAGAGGAGGATATCCTCCGCGCAGCACTTAAGTACAGCGGG
AGGAAGACTGGAAGTAACCCCACCTCAGCCTCTGATGACTCCAACGGGCTGGAGTGGGAGAATGATTTCGTTAGTGCTGA
AATAGATGACAATGGCAATTCCGAGTATTCTGGATTTGTAAATCCTGTATTAGAACTGTCTGATTCTGGCATAAAACAGT
CTGATACAGATCAGCAGATTCGA
>cavia_porcellus
GGGAACTGCTGCTGGACGCAGTGCTGCGGGCTGCTCCGCAGGGAAGCGGGGCGGCTGCAGCGTGCGGGCGGCGGAGGA--
-TCCAAATACTTTAGAACATGTTCCAGGGGTGAGCACTTGACTATAGAGTTTGAGAATCTAGTAGAAAGTGATGAAGGGG
AGAGCCCAGGAAGCAGTCACAGGCCTCTTACTGAGGAAGAAATTATTGACCTACGAGAGAGGCATTATGATTCTATTGCT
GAAAAGCAGAAAGATCTTGATAAGAAAATCCAAAAAGAGTTAGCCTTACAAGAGGAGAAGTTAAGACTAGAAGAAGAAGC
TTTATACGCTGCACAGCGTGAAGCAGCCAGGGCAGCCAAGCAGCGAAAGCTCGAGGAGCAAGAAAGACAGAGAGTTGTGC
AGCAGTATCATCCGTCAAGCAGTGGTGACCATCAAAGTTCAGCACCAGAAGATGACTTTGAATCTTGTATGAGAAATATA
AAGTCACAGTATGAAGTTTTTCGAAGTAGCAGACTCTCTTCAGATGCCACCGTGTTGACACCAAATACAGAAAGCAGCTG
TGACTTACTAACTAAAACAAAATCCACCAGTGGAAATGATGACAACACGTCCTTAGACCTGGAGTGGGAAGATGAAGAAG
GGATGAACAGGATGCTTCCAGTGAGAGAGCGCTCCAAGACGGAGGAGGACATCCTGCGGGCAGCGCTGAAGTGCGGAGGC
AGGAAGGCCGGGAGTAACCCCACCTCTGCCTCGGACGACTCCAACGGGCTGGAGTGGGAGAACGACTTCGTTAGCGCCGA
GGTGGATGATAACGGCAATTCTGAGTATTCTGGATTTGTAAATCCCGTATTGGAACTGTCTGATTCTGGCATCAAACACT
CAGATACCGATCAGCAGATTCGA
>nannospalax_galili
GGGAACTGCTGCTGGACGCAGTGCTTCGGGCTGCTCCGCAGGGAAGCGGGCCGGCTGCAACGAGCGGGCGGCGGAGGA--
-TCCAAGTATTTTAGAACATGCTCAAGAGGGGAACACTTAACCATAGAGTTTGAGAATCTAGTAGAGAGCGAGGAGGGGG
AGAGTCCAGGAAGCAGCCACAGGCCACTTACTGAGGAAGAAATTGTTCACTTACAAGAGAGGCATTATGATTCTATTGCT
GAAAAACAGAAAGATCTTGATAGGAAAATACAGAAAGAGTTAGCCTCACAAGAAGAGAAGTTAAGGCTAGAAGAAGAAGC
TTTATATGCTGCCCAGCGGGAAGCAGCCAGGGCAGCGAGGCAGCGAAAGCTCTTGGAGCAAGAGAGACAGAGAGTTGTGC
AGCAGTATTGTCCTAGCAGT---GGAGACTATCAAAGTTCAGGACCAGAAGACGACTTTGAATCTTGTTTGAGAAATGTA
AAGTCACAGTATGAAGTTTTTCGAAGTAGTAGACTGTCATCTGATGCCACAGTATTGACGCCAAATACCGAGAGCAGCTG
TGATTTAATGACCAAAACCAAATCAACTAGTGGAAATGATGACAGCACATCTTTAGATCTGGAGTGGGAAGATGAAGAAG
GAATAAATAGGATGCTGCCAATGAGAGAGCGTTCAAAGACAGAGGAAGACATTCTCCGGGCAGCACTGAAGTACACC---
AAGAAGACCGGAAGCAACCCAGCGTCGGCCTCTGATGACTCTAACGGGTTGGAGTGGGAGAATGACTTCGTCAGTGCCGA
GATGGATGACAATGGCAATTCTGAGTACTCTGGGTTTGTGAACCCCGTGTTAGAACTGTCAGATTCTGGTGTCAAGCAGT
CTGATACAGAACAACAGATTCGA
>homo_sapiens
GGGAACTGCTGCTGGACGCAGTGCTTCGGACTGCTTCGCAAGGAAGCGGGGCGGCTGCAGCGAGTAGGCGGCGGCGGAGG
ATCCAAGTATTTTAGAACATGCTCAAGAGGTGAGCACTTAACAATAGAGTTTGAGAATCTAGTAGAAAGTGATGAAGGGG
AGAGCCCAGGAAGCAGTCATAGGCCTCTTACTGAGGAAGAAATTGTTGACCTAAGAGAAAGGCATTATGATTCCATTGCC
GAAAAACAAAAAGATCTTGATAAGAAAATTCAAAAAGAGTTAGCCTTACAAGAAGAGAAGTTAAGACTAGAAGAAGAAGC
TTTATACGCTGCACAGCGTGAAGCAGCCAGGGCAGCAAAGCAGCGAAAGCTCTTGGAGCAAGAAAGGCAGAGAATTGTGC
AGCAATATCATCCTTCCAACAATGGAGAATATCAAAGTTCAGGACCAGAAGATGACTTCGAATCTTGTTTGAGAAATATG
AAGTCACAGTATGAAGTTTTTCGAAGTAGTAGACTCTCATCAGATGCTACAGTTTTGACACCAAATACAGAAAGCAGTTG
TGATTTAATGACCAAAACTAAATCAACTAGTGGAAATGACGACAGCACATCCTTAGATCTAGAGTGGGAAGATGAAGAAG
GAATGAATAGAATGCTTCCAATGAGAGAACGTTCCAAAACAGAGGAAGACATTCTACGGGCAGCACTTAAGTATAGCAAC
AAGAAGACTGGAAGTAATCCTACATCAGCCTCTGATGATTCCAATGGGCTGGAGTGGGAAAATGATTTTGTTAGTGCCGA
AATGGATGATAATGGAAATTCCGAGTATTCTGGATTTGTAAATCCTGTATTAGAACTGTCTGATTCTGGCATAAGGCATT
CTGACACAGATCAACAGACTCGA
>ictidomys_tridecemlineatus
GGGAACTGCTGCTGGACGCAGTGCTTCGGGCTGCTCCGCAAGGAAGCGGGGCGGCTGCAGCGTGTAGGAGGCGGCGGAGG
ATCCAAGTATTTTAAAACATGCTCAAGAGGTGAGCACTTAACTATAGAGTTTGAGAATCTAGTAGAAAGTGATGAAGGGG
AGAGCCCAGGAAGCAGTCATAGGCCTCTTACAGAAGAAGAAATTGTCGATCTACGAGAGCGGCATTATGATTCTATTGCT
GAAAAACAGAAAGATCTTGATAAGAAAATCCAAAAAGAGTTAGCCATACAAGAAGAGAAGTTAAGACTAGAAGAAGAAGC
TTTATACGCTGCACAGCGTGAAGCAGCCAGGGCAGCAAAGCAGCGAAAGCTCTTGGAGCAAGAAAGGCTGAGAGTTGTGC
AGCGGTATCATCCTTCTAATAATGGAGACTATCAAAGTTCAGGACCAGAAGATGACTTTGAATCTTGTATGATAAATGTA
AAGTCTCAATATGAAGTTTTTCGAAGCAGCAGACTGTCATCAGATGCCACAGTATTGACACCAAATACAGAAAGCAGTTG
TGATTTAATGACCAAAACTAAATCAACTAGTGGAAATGATGACAGTACATCCTTAGATCTCGAGTGGGAAGATGAAGAAG
GCATGAATAGAATGCTTCCAATGAGAGAACGTTCCAAAACGGAGGAAGACATTCTCCGGGCAGCACTTAAGTGTAGCAGC
AAGAAGACTGGAAGTAACCCTACATCAGCCTCTGATGATTCCAACGGACTAGAGTGGGAGAATGATTTTGTCAGTGCCGA
AATGGATGATAATGGCAACTCCGAGTATTCTGGATTTGTAAATCCTGTATTAGAACTGTCTGATTCTGGCATGAAGCAGT
CTGATACAGGTCAACAGACTCGA
>fukomys_damarensis
--------------------------------------------------------------------------------
-TCTAAGTACTTTCGAACCTGCCCAAGGGGTGAGCACTTGACGATAGAGTTTGAGAATCTAGTAGAAAGTGATGAAGGAG
AGAGCCCAGGAAGCAGCCATAGGCCTCTAACAGAGGAAGAAATTATTGACCTACGAGAGAGGCATTATGATTCTCTTGCT
GAAAAACAGAAAGATCTTGATAAGAAAATCCAGAAAGAGTTAGCCTTACAAGAAGAGAAGTTAAGACTAGAAGAAGAAGC
TTTATACGCTGCACAGCGTGAAGCAGCCAGGGCAGCAAAGCAGCGAAAGCTCGCGGAGCAAGGAAGGCAGAGAGTTGTAC
ATCAGTACCATCCCTCCGGCAATGGCGACCATCAGAGTTCAGGACCAGAAGATGACTTTGAATCTTGTATGAGAAATATA
AAATCACAGTATGAAGTTTTTCGAAGTAGTAGACTCTCCTCAGATGCCACAGTGCTGACACCAAATACAGAAAGCAGCTG
TGACTTAATGACCAAGACGAGATCCACCAGTGGAAATGATGACAACACATCCTTAGACCTGGAGTGGGAAGATGAGGAAG
GGATGAACAGAATGCTTCCGATGCGAGAACGCTCCAAGACAGAGGAAGACATCCTTCGGGCAGCACTGAAGTCCAGCAGC
AAGAAGACCGGAAGTAACCCCACGTCTGCCTCCGATGACTCCAATGGGCTGGAGTGGGAGAATGACTTCGTCACTGCCGA
AATGGATGACAATGGCAATTCCGAGTATTCCGGACTTGTAAATCCCGTGTTGGAGCTGTCTGACGCTGGCAGAAAACAGT
CGGATGCAGATCAGCAGATTCGA
>mus_musculus
GGGAACTGCTGCTGGACGCAATGCTTCGGGCTGCTCCGCCGGGAAGCGGGTCGGCTGCAGCGAGCGGGCGGAGGA-----
-TCAAAGTATTTTAGGACATGCCCAAGAGGAGAGCACTTGACCATAGAGTTTGAGAACCTCGTGGAGAGTGATGAGGGGG
AGAGCCCAGGAAGCAGCCATAGGCCACTCACTGAAGACGAAATCGCTGACTTACAGGAGCGGCATTATGATTCTATTGCA
GAAAAGCAGAAAGATGTGGATAGGAAAATCCAGAGGCAGTTAGCCTTACAAGAGGAGAAGTTAAGACTAGAAGAGGAGGC
TTTATACGCTGCCCAGCGTGAAGCAGCCAGGGCAGCAAGGCAGCGGAAGCTCCTGGAGCAAGAAAAGCAGAGAGTTGCTC
AGCACTATCATTGCAGCAGT---GGAGACTATCAAAGTGCAGGACCAGAGGACGACTTTGAATCTTCCTTAAGAAACATA
AAGTCACAGTATGAAGTGTTTCGGAGCAGTAGACTCTCCTCTGACGCCACAGTGCTGACACCAAACACCGAGAGCAGCTG
TGACCTGATGACCAAAACCAAATCAACGAGTGGAAATGACGACAGCACCTCCTTAGACCTAGAGTGGGAAGATGAAGAAG
GAATGAACAGGATGCTGCCCATGAGGGAGCGCTCCAAGACAGAGGAAGACATCCTGCGGGCAGCACTGAAGTACAGCAGC
AAGAAG---GGCAGCAACCCCACGTCCGCCTCGGATGACTCCAACGGGCTGGAGTGGGAGAACGACTTTGTCAGTGCCGA
GATGGACGACAACGGCAACTCTGAGTACTCCGGGTTTGTGAACCCTGTGTTAGAACTGTCGGATTCTGCCATCAAGCAGT
CTGATACAGACCAGCAGATCCGA
>rattus_norvegicus
GGGAACTGCTGCTGGACGCAATGCTTCGGGCTGCTCCGCCGGGAAGCGGGTCGGCTGCAGCGAGCGGGCGGAGGTGGACA
ATCCAAGTATTTTAGAACATGCCCAAGAGGAGAGCACTTGACCATAGAGTTTGAGAATCTTGTGGAGAGCGATGAGGGGG
AGAGCCCAGGAAGCAGCCATAGGCCACTTACTGAGGAAGAAATCGTTGACTTACAAGAGAGGCATTATGACTCTATTGCT
GAGAAGCAGAAAGACGTGGATAGGAAAATCCAGAGGGAGTTAGCCTTACAAGAGGAGAAGTTAAGACTAGAAGAAGAAGC
TTTATACGCTGCCCAGCGTGAAGCAGCCAGGGCAGCAAGGCAGCGAAAGCTCCTGGAGCAAGAAAAGCAGAGAATTGCCC
AGCGCTATCATCCCAGCAGT---GGAGACTGTCAAAGTGTAGGACCAGAAGACGACTTTGAAGCTTCCTTAAGAAATATA
AAGTCACAGTATGAAGTTTTTCGAAGTAGTAGACTCTCATCTGATGCCACAGTGTTGACACCAAATACGGAAAGCAGCTG
TGACCTAATGACCAAAACCAAATCAACCAGTGGGAATGACGACAGCACCTCCTTAGACCTGGAGTGGGAAGATGAAGAAG
GAATGAATAGGATGCTGCCCATGAGAGAGCGCTCCAAGACAGAGGAAGACATCCTGCGGGCAGCGCTGAAGTGCAGCAGC
AAGAAG---GGCAGCAACCCCACGTCCGCCTCCGATGACTCCAACGGGCTGGAGTGGGAGAACGACTTTGTCAGTGCCGA
GATGGACGACAATGGCAATTCTGAGTACGCGGGGTTTGTGAATCCTGTGTTGGAACTGTCGGAGTCCGCCATCAAGCAGT
CTGATACAGATCAGCAGATCCGG
>jaculus_jaculus
GGGAACTGCTGCTGGACGCAGTGCTTCGGGCTGCTCCGCAAGGAAGCGGGCCGGCTGCAGCGAGCAGGAGGCGGCGGAGG
ATCCAAGTATTTTAGAACATGCTCAACAGGTGAGCACTTAACTATAGAGTTTGAGAATCTAGTAGAAAGCGATGAAGTAA
GTACTGAACTCAAATCTGCCCTGCCACTTACTGAAGAAGAAATTCTTGACTTACAAGAGAGGCATTATGATTCTATTGCT
GAAAAACAGAAAGATCTTGATAGGAAAATCCAAAAAGAGTTAGCCTTACAAGAAGAGAAGTTAAGACTAGAAGAAGAAGC
TTTATACGCTGCACAGCGTGAAGCAGCCAGGGCAGCAAAGCAGCGAAAGCTCTTGGAGCAAGAAAGGCAGAGAGCTGTGC
AGAGATCGCATCTTGGCGGT---GGAGACTACCAAAGTTCAGGACCAGAAGAGGACTTTGAATCTTGTTTAAGAAACATA
AAGTCACAGTACGAAGTTTTTCGAAGTAGCCGACTCTCATCAGATGCCACAGTATTGACACCAAATACAGAAAGCAGCTG
TGACCTGATGACCAAAACCAAGTCAACTAGCGGGAATGACGACAGCACATCATTAGATCTGGAGTGGGAAGATGAAGAAG
GAATGAATAGGATGCTTCCAATGAGAGAACGTTCTAAAACAGAAGAAGACATTCTCCGGGCAGCACTTCGGTACAGTGGC
AAGAAGACAGGCAGTAACCCCACGTCAGCCTCTGATGACTCCAACGGTCTGGAGTGGGAGAATGATTTCGTTAGTGCAGA
GATGGATGACAATGGCAACTCGGAGTACTCTGGGTTTGTGAACCCCGTGTTAGAACTCTCCGATGCTGGCGTGACGCAGC
CCGACACAGGTCACCAGATCCGA
>psammomys_obesus
GGGAACTGCTGTTGGACGCAATGCTTCGGGCTGCTCCGCCGGGAAGCCGGTCGGCTGCAGCGAGCGGGCGGAGGA-----
-TCAAAATATTTCAGAACATGCCCAAGAGGAGAGCACCTGACCATAGAGTTTGAGAATCTAGTAGAGAGTGATGAAGGGG
AGAGCCCCGGAAGCAGCCATAGGCCACTTACTGAGGAAGAAATTGTTGACTTACAAGAGAGGCACTATGATTCTATTGCT
GAGAAACAGAAAGCTGTGGATAGGAAAATCCAGAGGGAGTTAGCCTTACAAGAGGAGAAGTTAAGACTAGAAGAAGAAGC
TTTATACGCTGCCCAGCGTGAAGCAGCCAGGGCAGCAAGGCAGCGAGCGCTCCTGGAGCAAGAAAAACAGAGAGCTGCAC
AGCACTATCATCCTAGCAGT---GGAGACTATCAAAGTGCAGGACCAGAAGATGACTTTGAATATTGTTTGAGAAATACA
AAGTCACAGTACGAAGTTTTTCGAAGTAGTAGGCTCTCATCTGATGCCACAGCACTGACACCAAATACCGAAAGCAGCTG
TGACCTACTGACCAAAACCAAATCAACTAGTGGAAACGACGACAGCACCTCCTTGGACCTGGAGTGGGAAGATGAAGAAG
GAATGACCAGGACGTTGCCAATGAGAGAGCGCTCCAAGACAGAAGAAGACATTCTGCGGGCTGCACTGAAGTACAGCAGC
AAGAAG---GGTAGCAACCCCACGTCGGCCTCTGATGACTCCAATGGACTGGAGTGGGAGAACGACTTTGTCAGTGCTGA
GATGGACGATAATGGCAATTCTGAGTATTCTGGGTTTGTGAATCCTGTGTTAGAACTGTCAGATTCTGCCACCAAGCAGT
CTGATATGGATCAGCAGATCAGA
