# Supplementary material for: Divergent genes in gerbils: prevalence, relation to GC-biased substitution, and phenotypic relevance
Source: BMC Evol Biol. 2020 Oct 19;20:134. doi: 10.1186/s12862-020-01696-3 (PMC7574485; doi:10.1186/s12862-020-01696-3)
Supplement: Supplementary file 3 — Additional file 3 Supplementary Data. DNA alignments for 10,554 1-to-1 orthologues used in analysis. Each alignment file is named using its orthogroup ID. [file 12862_2020_1696_MOESM3_ESM.zip › Additional_File_3/masked_alignments/OG0001527.fa]

>homo_sapiens
AAACTTAGACACAAA------AATAAAAAGCCAGGTGAAGGTTCCAAGGGCCACAAGAAGATAAGTTGGTACCCTCAGCC
TGCAAAGCAAAATGGGAAGAAAGCAACCTCCAAAGTGCCCTCTGCACCTCATTTTGTTCACCCCAATGATCATGCCAATC
GAGAGGCTGAATTAAAGAAGAAGTGGGTTGAGGAGATGAGGGAGAAGCAGCAAGCCGCCCGGGAGCAAGAAAGACAAAAA
CGCAGGACCATTGAGAGCTACTGTCAGGATGTCCTAAGACGCCAGGAGGAGTTTGAGCATAAGGAGGAAGTTTTGCAGGA
ATTAAATATGTTTCCTCAGCTGGATGACGAGGCCACGAGGAAGGCTTATTACAAGGAGTTCCGTAAGGTGGTGGAATACT
CTGATGTGATTCTGGAAGTCCTGGATGCCAGAGACCCATTAGGCTGCCGCTGCTTCCAAATGGAGGAGGCTGTCCTGCGA
GCACAAGGCAACAAGAAGCTGGTCCTGGTCTTGAACAAGATTGACCTGGTCCCCAAGGAGGTTGTGGAGAAATGGCTGGA
TTACCTTCGGAATGAGTTGCCAACCGTGGCTTTCAAGGCCAGTACCCAGCATCAGGTCAAAAACCTGAATCGTTGCAGTG
TGCCAGTAGATCAGGCCTCTGAGTCACTGCTGAAAAGCAAAGCCTGCTTTGGAGCTGAAAACCTCATGAGGGTTCTGGGG
AACTATTGCCGCCTTGGTGAAGTGCGCACCCACATTCGTGTGGGTGTTGTGGGTCTTCCCAATGTTGGGAAGAGCAGCCT
GATCAATAGCCTGAAGCGCAGCCGCGCATGCAGCGTGGGAGCTGTTCCTGGAATTACCAAATTCATGCAGGAGGTCTACC
TGGACAAGTTCATCCGGCTCTTGGATGCTCCAGGCATTGTCCCAGGGCCCAACTCAGAGGTGGGCACCATCCTGCGTAAC
TGCGTCCACGTGCAGAAGCTGGCAGACCCTGTGACCCCAGTGGAGACCATCCTGCAGCGCTGCAACCTGGAGGAGATTTC
CAACTATTATGGCGTCTCTGGGTTCCAGACCACTGAGCACTTTCTGACGGCAGTGGCCCACCGTTTGGGGAAGAAGAAGA
AGGGAGGCTTATATAGTCAGGAACAGGCGGCCAAAGCTGTCCTAGCTGACTGGGTGAGCGGGAAGATCAGCTTCTATATA
CCACCACCAGCCACTCACACTCTGCCCACCCATCTCAGTGCTGAGATCGTTAAGGAAATGACCGAGGTCTTTGACATCGA
GGATACTGAGCAGGCCAATGAAGACACCATGGAATGCTTGGCC---ACCGGAGAATCTGATGAGCTGTTGGGTGACACGG
ACCCACTTGAAATGGAGATCAAGTTGCTCCATTCTCCGATGACGAAAATAGCAGATGCCATTGAAAATAAAACCACCGTG
TAT------AAGATTGGAGATCTCACTGGGTATTGCACCAATCCGAACCGTCATCAGATGGGGTGGGCTAAACGCAATGT
GGACCACCGC---CCTAAGAGCAACAGTATGGTGGATGTCTGCTCAGTGGACCGCCGCTCAGTGCTGCAGAGGATCATGG
AGACGGACCCCCTGCAACAGGGCCAGGCTCTGGCATCTGCCCTGAAAAATAAGAAGAAGATGCAGAAACGTGCAGATAAA
ATCGCCAGCAAGCTGTCTGATTCCATGATGTCTGCTCTCGACCTCTCTGGCAATGCTGATGATGGTGTTGGTGAC
>psammomys_obesus
------------------------------------------------------------------------------CC
TGCAAGGCAAAATGGGAAGAAAGTAACCTCCAGACCATCATTTGCTCCACAGTTTGTTCATGGCAATGACCATGCCAGTC
GGGAGGCTGAATTAAAGAAGAAAAGGGTTGAGGAGATGAGGGAGAAGCAGCAGGTTGCCCGGGAGCAAGAGAAACAAAGA
CACAGGACCATTGAGAGCTACTGTCAGGATGTCCTGAAACGTCAGCAGGAATTTGAACACAAG-----------------
-------------------TTGGATGATGAGGCCACAAGGAAGGCCTATTACAAGGAATTCCATAAGGTGGTTGAGTACT
CTGATGTGATTCTGGAAGTCCTGGATGCCAGAGACCCATTGGGCTGCCGCTGTTACCAGATGGAAGAGACTGTCCTTCGG
GCAGAAGGCAACAAGAAGCTGGTCTTGGTCTTGAATAAGATTGACCTGGTTCCCAAGGAGATTGTGGAAAAGTGGCTGGA
TTATCTTCGTAATGAGCTGCCAACTGTGGCTTTCAAGGCTAGCACCCAACATCAGGTCAAAAACTTGACTCGATGTAAAG
TTCCAGTGGACCAGGCCTCTGAGTCGCTGTTGAAAAGCAAAGCCTGCTTTGGAGCTGAAAACCTCATGAGGGTTCTGGGG
AACTATTGCCGCCTGGGGGAAGTGCGTACCCACATTCGTGTGGGTGTTGTAGGCCTTCCCAATGTGGGGAAGAGCAGTCT
GATCAATAGCCTGAAGCGCAGCCGTGCATGTAGTGTGGGAGCTGTTCCTGGTGTCACAAAATTCATGCAGGAGGTCCACT
TAGACAAGTTCATCAGGCTGCTGGATGCTCCAGGCATTGTCCCAGGGCCCAATTCAGAGGTGGGCACCATCCTCCGTAAT
TGCATCCAGGTGCAGCAACTGGCAGACCCTGTGACCCCGGTGGAGACCATTCTTCAGCGCTGCAACCTGGAAGAGATTTC
CAACTATTATGGTATTTCTGGATTCCAGACCACTGAGCACTTTTTGACTGCAGTGGCCCATCGCTTGGGAAAGAAGAAAA
AGGGAGGTGTATATAGTAAAGAGCAGGCTGCCAAAGCAGTGCTGGCCGACTGGGTGAGTGGGAAAATCAGCTTCTATACA
CCACCACCACCTACTCACACTCTGCCTTCCCATCTCAGTGCTGAGATTGTTAAGGAGATGACTGAGGTCTTTGATATCGA
AGATACTGAGCATGCCAATGAAGATACCATGGAATGCTTGGCC---GTGGGAGAATCCGATGAGCTGTTGGGAGACACGG
ACCCACAAGAAATGGAGGTTAAGTGGCTTCATTCTCCACTGGTGAAAATAGCAGATGCCATTGAAAATAAAACCACTGTA
TAT------AAGATTGGAAATCTCACTGGGTATTGTACCAATCCAAACCGTCAACAGATGGGGTGGGCTAAACGAAATGT
GGACCAGCATTGCCCTCCAAACACCCGTACAGTGGATGTCAGTTCGGTGGACCGCCGCCCAATGTTGCAGAGGATTCTGG
AGACAGACCCACTTCAACAAGGCCAGGCTTTGGCATCTGCCTTGAAGAATAAGAAAAAATTGCAGAAACGTACAGATAAA
ATTGCAAGTAAGTTGTCTGATTCCATGATGTCTATGCTGGACCTCTCTGGCAACCCCGACGACCATGCTGGTGAC
>meriones_unguiculatus
---------------------AACAAAAAACCCAGTAAAGGTTCCAAAGGCTGTAAGAAG------------------CC
TGCAAGGCAAAATGGGAAGAAAGTAACCTCCAGACCATCATTTGCTCCACAGTTTGTTCATGGCAATGACCATGCCAGTC
GGGAGGCTGAATTAAAGAAGAAAAGGGTTGAGGAGATGAGGGAGAAGCAGCAGGTTGCCCGGGAGCAAGAAAAACAAAGA
CACAGGACCATTGAGAGCTACTGTCAGGATGTCCTGAAACGTCAGCAGGAATTTGAACACAAGGAGGAAGTTTTGCAGGA
ATTAAATATGTTTCCTCAGTTGGATGATGAGGCCACAAGGAAGGCCTATTACAAGGAATTCCATAAGGTGGTCGAGTACT
CCGATGTGATTCTGGAAGTCCTGGATGCCAGAGACCCATTGGGTTGCCGCTGTTACCAGATGGAAGAGACTGTCCTTCGG
GCACAAGGCAACAAGAAGCTGGTCTTGGTCTTGAATAAGATTGACCTGGTTCCCAAGGAGATTGTGGAAAAGTGGCTGGA
TTACCTTCGCAATGAGCTGCCAACTGTGGCTTTCAAGGCTAGCACCCAACATCAGGTCAAAAACTTGACTCGATGTAAAG
TTCCAGTGGACCAGGCCTCTGAGTCGCTTTTGAAAAGCAAAGCCTGCTTTGGAGCTGAAAACCTCATGAGGGTTCTGGGG
AACTATTGCCGCCTGGGGGAAGTGCGTACGCACATCCGTGTGGGTGTTGTAGGCCTTCCCAATGTGGGGAAGAGCAGTCT
GATCAATAGCCTGAAGCGCAGCCGTGCATGTAGTGTGGGAGCTGTTCCTGGTGTCACAAAATTCATGCAGGAGGTCCACT
TAGACAAGTTCATCAGGCTGCTGGATGCTCCAGGCATAGTCCCAGGACCCAATTCAGAGGTGGGCACCATTCTCCGTAAT
TGCATCCAGGTGCAGCAGCTGGCAGACCCTGTGACCCCGGTGGAGACCATCCTTCAACGCTGTAACCTGGAAGAGATTTC
CAACTATTATGGTGTCTCTGGATTCCAGACCACTGAGCACTTTTTGACTGCAGTGGCCCATCGCTTGGGAAAGAAGAAAA
AGGGAGGTGTATATAGTAAAGAGCAGGCTGCCAAAGCAGTGCTGGCCGACTGGGTGAGTGGGAAAATCAGCTTCTATACA
CCACCACCACCTACTCACACTCTGCCCTCCCATCTCAGTGCTGAGATTGTTAAGGAGATGACTGAGGTCTTTGATATCGA
AGATACTGAGCATGCCAATGAAGACACCATGGAATGCTTGGCC---GTGGGAGAATCCGATGAGCTGTTGGGGGACACGG
ACCCACAAGAAATGGAGGTTAAATGGCTTCATTCTCCACTGGTGAAAATAGCAGATGCCATTGAAAATAAAACCACTGTA
TAT------AAGATTGGAAATCTCACTGGGTATTGTACCAAGCCAAACTGTCAACAGATGGGGTGGGCTAAACGAAATGT
GGATCAGCATTGCCCTCCAAACACCCGTACAGTGGATGTCAGTTCAGTAGACCGACGCCCAATGTTGCAGAAGATTCTGG
AGACAGACCCACTTCAACAAGGCCAGGCTTTGGCATCTGCCTTGAAGAATAAGAAAAAATTGCAGAAACGTACAGATAAA
ATTGCCAGTAAGTTGTCTGATTCCATGATGTCTATGCTGGACCTCTCTGGCAACCCCGACGACCATGCTGGTGAC
>cavia_porcellus
AAGTTTAGACACAAA------AATAAAAATCCAGGTAAAGTTTCCAAAGGCTGCAAGAAG------------------CC
TACAAAGCAAAATAGGAAGAAAGTAACCTCCAGAGTGTCCACCCCTTTCCATTTTGTTCATTGCAAAGATCACACCAACT
GGGAGGCAGCATTAAAGAAGAAGAGGGTTGAGGAGATGAGGGAGAAGCAGCAAGCTGCTCGGGAACAAGAGAGACACAAA
CACAGGACCATTGAGAACTACTGTCAGGATGTCTTAAAACGTCAGGAGGAGTTTGAATGCAAGGAGGAAGTTTTGCAGGA
ATTAAATATGTTTCCTCAGTTGGATGATGCGACCACAAGGAAGGCTTACTACAGGGAATTCCACAAGGTGGTGGAATACT
CTGATGTGATTCTGGAAGTCCTGGATGCCAGAGACCCACTGGGCTGCCGCTGTTTCCAAATGGAAGAGGCTGTTTTGCAG
GCAGAAGGCAACAAGAAGCTGGTCCTAGTTTTGAACAAGATTGATCTGGTTCCCAAGGAGGTTGTAGAGAAATGGCTAGA
TTACCTTCGCAATGAGCTGCCAACCGTGGCTTTCAAGGCTAGCACCCAGCATCAGGTCAAGAACTTGAATCGATGCAGTG
TGCCAGTGGTGCAAGCTCCTGAGTCACTGCTGAAAAGCAAAGCCTGCTTTGGAGCTGAAAACCTCATGAGGGTTCTGGGG
AAGTACTGCTGCGTGGGTGAAGTGCGTACCCACATCCGTGTGGGTGTTGTGGGACTTCCTAACGTTGGGAAGAGTAGCCT
GATCAATAGCCTGAAGCGCAGCCGTGCATGCAATGTGGGAGCTGTTCCTGGGGTCACTAAATTCATGCAGGAGGTCTATT
TGGACAAGTTTATTAGGCTGCTGGATGCTCCAGGCATTGTCCCAGGATCCAACTCAGAAGTGGGTGCCATCCTGCGCAAC
TGCATCCATGTGCAGAAGCTGGCAGACCCTGTGAGCCATGTGGAGACTATCTTGCAACACTGCAATCTGGAAGAGATTTC
CAACTATTATGGTGTGTCTGAGTTCCAGACCACTGAGCACTTTCTGACTGCAGTGGCACACCGCTTGGGAAAGAAGAAAA
AGGGAGGTTTATATAGTCAAGAGCAGGCTGCTAAAGCTGTTCTGGCTGACTGGGTGAGTGGGAAGATCAGATTCTATATA
CCACCACCACCCACGCACACTCTGCCTGCCCATCTCAGTGCTGAGATTGTTAAGGAGATGACTGAGGTCTTTGACGTTGA
GAATACTGAGCAGGCCAATGAAGACACTATGGAATGCTTGGCT---ACAGGAGAGTCTGATGAGCTGTTGGGTGACATAG
ACCCACTTGAAGTGGATATCAAGAGG---CATTCTCCAGTGACGAAAATACCAGATGCCACTGAAAATAAAACTACTGCA
TAT------CAGAGTAGAAGCTCCACTGGATATTGCACCAGTCCAAACCATTATCAGGTGGGGTGGGCTAAACGTAAAGT
GGATCACCACTGCCCCAAGAACAATAGTGTGGTAGAGGTCAGCTCAGTGGACCGCCGTCCAGTTCTGCAGAGGATTATGG
AGACAGACCCCCTGCAACAGGGCCAGGTTCTGGCATCTGCCCTGAAGACTAAGAAGAAGATGCAGAAACGTACAGATAAA
ATTGCCAGCAAGCTATCTGATTCCATGATGTCTGTCCTTGACCTTTCTGGCAATGGTGATAACAGTGCTGGTGAA
>chinchilla_lanigera
AAGTATAGACAAAAA------ACTAAAAAGTCAGGTAAAGGTTCCAAAGGCTGCAAGAAG------------------CC
TGCAAAGCAAAATGGGAAGAAAGCAACCTCCAGAGTGTCCTCCACTTCCCGTTCTGTTCACTGCAATGATCATGCCAGCC
GCGAGGTGGCATTAAAGAAGAAGAGGGTTGAGGAGATGAGGGAGAAGCAGCAAGCTGCCCGGGAGCAAGAGAAATACAAA
CACAGGACCATTGAGAACTACTGTCAGGATGTCCTGAGACGTCAGGAGGAGTTTGAACGCAAGGAGGAAGTTTTGCAGGA
ATTAAATATGTTTCCTCAGTTGGATGACGAGGCCACAAGGAAGGCTTATTACAGAGAGTTTCGCAAGGTGGTGGAGTACT
CTGATGTGATTCTGGAAGTCCTGGATGCGAGAGACCCATTGGGCTGCCGCTGTTTCCAAATGGAAGAAGCTGTTCTGCAA
GCAGAAGGCAACAAGAAGCTGGTCCTGGTTTTGAACAAAATTGACCTGGTTCCCAAGGAGGTTGTGGAGAAATGGCTAGA
TTACCTTCGCAATGAGCTGCCAGCCGTGGCTTTCAAGGCTAGCACCCAGCATCAGGTCAAGAACTTGAATCGGTGCAGTG
TGCCAGTGGAGCAAGCCCCTGAGTCACTGCTGAAAAGCAAATCCTGCTTTGGAGCTGAAAACCTCATGAGGGTTCTGGGG
AACTATTGCCGCTTGGGTGAAGTGCGCACTCACATCCGTGTGGGTGTTGTGGGACTTCCCAATGTTGGGAAGAGTAGCCT
CATCAATAGCCTGAAGCGCAGCCGTGCGTGCAGTGTGGGAGCTGTTCCTGGGGTCACTAAAGTCACGCAGGAGGTCTACT
TGGACAAGTTTATCAGGCTGCTGGATGCCCCGGGCATTGTCCCAGGACCCAACTCAGACGTGGGCACCATCCTGCGCAAC
TGCATCCATGTGCAGAAGCTGGTAGACCCTGTGACCCCTGTGGAGACTATTTTGCAGCACTGCAATCTGGAGGAGATTTC
TAACTATTACGGCGTGTCTGGGTTCCAGACCACTGAGCACTTTCTGACTGCAGTGGCCCAGCGCTTGGGAAAGAAGAAAA
AGGGAGGCTTATATAGTCTAGAACAGGCTGCCAAAGCTGTCCTGGCTGACTGGGTGAGTGGGAAGATCAGCTTCTATATA
CCACCACCACCCACACACACTCTGCCTGCCCATCTCAGTGCTGAGATTGTTAAGGAGATGACTGAGGTCTTTGACATTGA
GGATACTGAGCAGGCCAATGAAGACACCATGGAATGCTTGGCC---ACAGGAGAGGCTGATGAGCTCTCGGGTGACATAG
AACCACTTGAAGTGGAGATCAAGAAGCTGCATTCTCCAGTGAAGAAAATACCAGATGCCGCTGAAAATAAAACTACCATC
TAT------CAGAGTGGAGACCTCCCTGGGTATTGCACCAGTCCAAGCCATTATCAGGTGGGGTGGGCTAAACGCAGTGT
GGACCCCCACTGCCCCAAGAACAGTAGCATGGTAGAGGTCAACTCAGTGGACCGTCGCCCAGTTCTGCAGAGGATTATGG
AGACAGACCCCTTGCAACAGGGCCAGGCTCTGGCATCCGCCCTGAAGAATAAGAAGAAGATGCAGAAGCGTACAGATAAA
ATTGCCACCAAGCTGTCTGATTGCATGATGTCAGTCCTCGACCTTTCTGGCAATGGTGATAGCAGTGCTGGTGAC
>dipodomys_ordii
------------------------------------------------------------------------------CC
TGCAAAGCAAAATGGGAAGAAAGCAACCTCCAGAGGGTCCTCAGCCTTCCAGCTTGTTCATGGCAATGATCACACCAGTC
GGGAGGCTGAGTTAAAGAAGAAGAGGGTTGAGGAGATGAGGGAGAAGCAGCAAGCAGCCCGGGAGCAAGAGAAACAGAGA
CACAGAACCATGGAGAGCTACTGTCAGGATGTCCTGAAACGCCAGGAGGAGTTTGAACGCAAGGAGGAAGTTTTGCAGGA
ATTAAATATGTTTCCTCAGCTGGATGATGAAGCAACACGAAAGGCTTATTACAAGGAATTCCGTAAGGTGGTAGAATACT
CTGATGTGATTCTGGAAGTCCTGGATGCCAGAGACCCATTAGGCTGCCGGTGTTTCCAAATGGAGGAGACTGTCCTGCGG
GCAGAAGGCAACAAGAAGCTTGTCTTGGTCTTGAACAAGATTGATCTGGTTCCCAAGGAAGTTGTGGAGAAGTGGCTGGA
TTACCTTCGCAATGAGCTGCCAACTGTAGCTTTCAAGGCTAGCACCCAGCATCAGGTCAAAAATCTGAACCAGTGCAGTG
TGCCAGTGGCTCAGGCCTCTGAGTCACTGCTGAAGAGCAAAGCCTGCTTTGGAGCTGAAAACCTCATGAGGGTTCTGGGG
AACTATTGTCGCCTGGGTGAAGTGCGCACCCACATCCGTGTGGGTGTTGTGGGCCTTCCCAATGTTGGCAAAAGCAGTCT
GATCAATAGTCTGAAGCGCAGCCGTGCATGCAGTGTGGGAGCTGTTCCTGGGATCACCAAATTTATGCAGGAGGTTCACC
TGGACAAGTTCATCAGACTGCTGGATGCTCCAGGCATCGTCCCAGGACCCAACTCAGAGGTGGGCACCATCCTGCGCAAT
TGCATCCAGGTGCAGAAGCTGGCCGACCCTGTGACTCCAGTGGAAACCATCCTGCAGCGCTGCAATCTGGAGGAGATCTC
CAACCATTATGGTGTCTCAGGATTCCAAACCACTGAGCACTTTCTGACTGCTGTGGCCCACCGTTTGGGGAAGAAGAAGA
AGGGAGGCATATACAGTCAGGAACAGGCGGCTAAAGCTGTCCTGGCTGACTGGGTGAGTGGGAAGATCAGTTTCTATATA
CCACCACCACCCACTCACACTCTGCCTGCCCATCTCAGTGCTGAGATTGTTAAGGAGATGACTGAAGTCTTTGACATTGA
GGATACTGAACATGCCAATGAAGACACCATGGAATGTAAGTATGGA----------------------------------
--------------------------------------------------------------------------------
---CCTCCCCAGATTGGTGACCTCACTGGCTATTGTACCAATCCAAACCGTCATCAGATAGGATGGGCTAAACGTAATGT
GGACCAGTATGGCACCAGGAACAATGGTGTGATAAACGTACGCTCAGTGGACCGCCGCCCAATGCTACAGAGAATCATGG
AGACAGACCCTCTGCAACAGGGCCAGGCTCTGGCATCTGCCCTGAAGAATAAGAAGAAAATGCAGAAGCGTACAGATAAA
ATCGCCAGCAAGCTGTCTGATTCTATGATGACAGCCCTCGACCTTTCTGGGAATGGTGATGACAGTGCTGGAGAT
>ictidomys_tridecemlineatus
AAGCACAGACACAAA------AATAAAAAGCCAAGTAAAGGTTCCAAAGGCTGTAAGAAG------------------CC
TATAAAGCAAAATGGAAAGAAAGCAACTTCCAAAGTGCCCTCCGCTCCCCAGTTTGTTCATTGCAATGATCATGCCAGCC
GGGAGGCAGAATTAAAGAAGAAGAGGGTTGAGGAGATGAGGGAGAAGCAGCAGGCTGCCCGGGAGCAAGAGAGACACAGA
CGCAGGACCATTGAGAGCTACTGTCAGGATGTCCTGAGACGCCAGGAGGAGTTTGAACGCAAGGAGGAGGTTTTGCAGGA
ATTAAATATGTTTCCTCAGCTGGATGATGAGGCTACAAGGAAGGCTTATTACAAGGAGTTCCGTAAGGTAGTACAATACT
CTGATGTGATTCTGGAAGTCCTGGATGCCAGAGACCCATTGGGCTGTCGGTGTTTCCAAATGGAGGAGGCTGTTTTGCGG
GCAGAGGGCAATAAGAAGCTGGTCCTGGTCTTAAACAAGATTGACCTGGTTCCTAAGGAGATTGTGGAGAAGTGGTTGGA
TTACCTTCGTAATGAGCTGCCAACTGTGGCTTTTAAGGCCAGCACCCAACATCAGGTCAAAAACCTGAATCGGTGTAATG
TGCCAGTGGATCAAGCCCCTGAATCGCTGCTAAAAAGCAAAGCTTGCTTTGGAGCTGAAAATCTCATGAGGGTTCTGGGA
AACTATTGCCGCCTGGGTGAAGTACGCACCCACATCCGTGTGGGTGTTGTGGGCCTTCCCAATGTTGGGAAGAGCAGCCT
GATCAATAGCCTGAAGCGCAGCCGTGCATGCAGTGTGGGAGCCGTTCCTGGGGTTACCAAATTCATGCAGGAGGTCTACC
TAGACAAGTTCATCAGGCTGCTGGATGCTCCAGGCATTGTCCCAGGACCCAACTCCGAGGTGGGCACTATTTTGCGTAAC
TGCATCCATGTGCAGAAGCTGGCAGATCCTGTGACCCCAGTGGAGACCATTTTACAGCGCTGCAACCTGGAAGAGATTTC
CAACTACTATGGAGTGTCTGGGTTCCAGACCACTGAGCACTTTCTGACTGCAGTGGCCCACCGCTTGGGAAAGAAGAAGA
AGGGAGGCTTATACAGTCAGGAGCAGGCTGCTAAAGCTGTCCTAGCTGACTGGGTGAGTGGAAAGATCAGTTTCTATACA
CCACCACCACCCACCCACACTCTACCAGCCCACCTGAGTGCTGAGATTGTTAAGGAAATGACTGAGGTCTTTGACATTGA
AGATACTGAGCAGGCCAATGAAGACACCATGGAATGCTTGGCC---ACCGGAGAATCAGATGAGCTGTTGGGCGACACAG
ACCCGCTTGAAATGGAGATTAAGTGGCTTCATTCTCCGATGGTGAAAATAGCAGATGCCATTGAAAATAAAACCACCGTA
TAT------AAGATTGGAGACCTCACTGGGTATTGCACCAATCCAAACCGCCATCAGATGGGGTGGGCTAAACGCAATGT
GGACTACCCCCGTCCCAAGAACAACAGTGTGGTGGATGTCAGCCCAATGGACCGCCGTCCGATGCTGCAGAGGATCATGG
AGACCGATCCCTTGCAACAGGGTCAGGCTTTGGCATCTGCCTTGAAAAATAAGAAGAAGATGCAGAAGCGTACAGATAAA
ATCGCCAGCAAGCTGTCTGATTCCATGATGTCTGTTCTCGACCTCTCCGCCAATGGTGATGACAGTGCTGGTGAC
>mus_musculus
AAGATTAGACACAAA------AACAAAAAACCAGGTAAAGGTTCCAAAGGCTGTAAGAAG------------------CC
TGCAAGGCAAAATGGGAAGAAAGTAACCTCCAGACCATCATCTGCTCCCCAGATTGTTCATGGCAATGACCATGCCAGTC
GCGAGGCCGAATTAAAGAAGAAAAGGGTCGAGGAGATGAGGGAGAAGCAGCAAGTTGCCCGGGAGCAAGAGAGACAGAGA
CACAGGACCATGGAGAGCTATTGTCAGGATGTCCTGAAACGTCAGCAGGAATTTGAACAAAAGGAGGAAGTTTTGCAGGA
ATTAAACATGTTTCCTCAGTTGGATGATGAGGCCACAAGGAAGGCCTATTACAAGGAATTCCGGAAGGTGGTAGAGTACT
CTGATGTGATTCTGGAAGTCCTAGATGCCAGAGACCCATTGGGCTGCCGCTGTTTCCAGATGGAGGAGACTGTCCTTCGT
GCAGAAGGCAACAAGAAGCTGGTCTTGGTCTTAAATAAGATAGATCTCGTTCCCAAGGAGATTGTGGAAAAGTGGCTGGA
ATACCTTCTCAATGAACTGCCAACTGTGGCTTTCAAGGCCAGCACCCAGCATCAGGTCAAAAACTTGACTCGTTGTAAAG
TTCCAGTGGACCAGGCCTCTGAGTCGCTTTTGAAAAGCAGAGCCTGCTTTGGAGCCGAAAATCTCATGAGGGTCCTGGGG
AACTATTGTCGCCTGGGGGAAGTGCGTGGCCACATTCGTGTGGGTGTTGTAGGCCTTCCCAATGTGGGGAAGAGCAGTCT
GATCAATAGCCTGAAGCGCAGCCGTGCTTGTAGTGTGGGAGCTGTTCCTGGTGTCACAAAATTCATGCAGGAGGTCTACC
TAGACAAGTTTATCAGGCTTCTGGATGCACCAGGCATTGTCCCAGGACCCAATTCAGAGGTGGGCACCATCCTGCGTAAT
TGCATCCATGTGCAGAAGCTGGCAGACCCTGTGACCCCGGTGGAGACCATCCTTCAGCGCTGCAACCTGGAGGAGATTTC
CAGCTACTATGGTGTATCTGGATTCCAGACGACTGAGCACTTTCTGACTGCAGTGGCCCATCGCTTGGGAAAGAAGAAGA
AGGGAGGTGTATATAGTCAGGAACAGGCTGCCAAAGCTGTGCTGGCTGACTGGGTGAGTGGGAAGATCAGCTTCTATACA
CTACCACCGCCCACTCACACTCTGCCCACCCATCTCAGTGCTGAGATTGTTAAGGAGATGACTGAGGTCTTTGATATAGA
AGATACTGAGCACGCCAATGAAGACACCATGGAATGCTTAGCT---GTGGGAGAATCCGATGAGCTGTTGGGTGACATGG
ACCCACAAGAAATGGAGGTCAGGTGGCTCCATTCTCCACTGGTGAAAATAGCAGATGCTATTGAAAATAGAAGCACCGTG
TAT------AAGATTGGAAATCTCACTGGGTATTGTACCAAACCAAACCGTAATCAGATGGGGTGGCCTAAACGCAATGT
GGACCACCATTGCCCCCAAAATAACCGTGTAGTAGAGGTCAGTTCTGTGGACCGCCGCCCGATGTTGCAGAGGATCCTGG
AGACAGACCCACTTCAGCAAGGCCAGGCTCTGGCATCTGCCTTGAAGAATAAGAAAAAATTGCAGAAGCGTTCAGATAAA
ATCGCCACTAAGTTGTCTGACTCCATGATGTCCATGCTTGACCTCTCTGGCAACTCCGATGACTGTGCAGGTGAC
>rattus_norvegicus
AAGCTTAGACACAAA------AACAAAAAACCAGGTAAAGGTTCTAAAGGCTGTAAGAAG------------------CC
TGCAAGGCAAAATGGGAAGAAAGTAACGTCCAGACCATCATCTGCTCCCCAGATTGTTCATGGCAATGACCATGCCAGTC
GGGAGGCCGAATTAAAGAAGAAAAGGGTTGAAGAGATGAGGGAGAAGCAGCAGGTTGCTCGGGAGCAAGAGAGACAAAGA
CACAGGACCATGGAGAGCTATTGTCAGGATGTCCTGAAACGTCAGCAGGAGTTTGAACAAAAGGAAGAAGTTTTGCAGGA
ATTAAATATGTTTCCTCAGTTGGATGATGAGGCCACAAGGAAGGCCTATTATAAGGAATTCCGGAAGGTGGTAGAGTACT
CTGATGTGATTCTGGAAGTCCTAGATGCTAGAGACCCATTGGGCTGCCGGTGTTTCCAGATGGAGGAGACTGTCCTTCGT
GCAGAAGGCAACAAGAAGCTGGTCTTGGTCTTGAATAAGATAGACCTGGTTCCCAAGGAGATTGTGGAAAAGTGGCTGGA
ATACCTTCGCAATGAACTGCCGACTGTGGCTTTCAAGGCCAGCACACAGCATCAGGTCAAAAACTTGACTCGGTGTAAAG
TTCCAGTGGACCAGGCCTCTGAGTCACTGTTGAAAAGCAAAGCCTGCTTTGGAGCTGAAAACCTCATGAGGGTCCTGGGG
AACTACTGTCGTCTGGGGGAAATACGTGGCCACATTCGTGTGGGTGTTGTAGGCCTTCCCAATGTGGGGAAGAGCAGTCT
GATCAATAGCCTGAAGCGCAGCCGTGCGTGTAGTGTGGGAGCTGTTCCTGGTGTCACAAAATTCATGCAGGAGGTCTACC
TAGACAAGTTTATCAGGCTGCTGGATGCACCAGGCATTGTCCCAGGACCCAATTCAGAGGTGGGCACCATCCTGCGTAAT
TGCATCCATGTGCAGAAGCTGGCAGACCCTGTGACCCCGGTGGAGACCATCCTTCAGCGCTGCAACCTGGAGGAGATTTC
CAACTATTATGGTGTGTCTGGATTCCAGACTACTGAGCACTTTCTGACTGCAGTGGCCCATCGTTTGGGAAAGAAGAAGA
ACGGAGGTGTCTATAGTCAAGAACAGGCTGCCAAAGCTGTGCTGGCTGACTGGGTGAGTGGGAAGATCAGCTTCTATACG
CCACCACCGCCCACTCACACTCTGCCCACCCATCTCAGTGCTGAGATTGTTAAGGAGATGACTGAGGTCTTTGATATAGA
AGACACTGAGCAGGCCAATGAAGATACCATGGAATGCTTAGCC---GTGGGAGAATCCGATGAGCTGTTGGGTGACATGG
ACCCCCAAGAAATGGAGGTCAGGTGGCTCCATTCTCCACTGGTGAAAATAGCAGATGCCATTGAAAATAAAACCACCGTG
TAT------AAGATTGGAAATCTCACTGGGTATTGTACCAAACCAAACCGTCATCAGATGGGGTGGCCTAAACGCAATGT
GGACCACCATTGCCCCCAAAATAACCGTGTAGTGGAAGTCAGTTCAGTGGACCGCCGCCCGATGTTGCAGAGGATCCTGG
AGACAGACCCACTTCAACAAGGCCAGGCACTGGCATCTGCCTTGAAGAATAAGAAAAAATTGCAGAAGCGTTCAGATAAA
ATCGCCACTAAGTTGTCTGACTCCATGATGTCTATGCTTGACCTCTCTGGCAATTCTGATGACTGTGCTGATGAC
>nannospalax_galili
---------------TACCTAAATAAAAAACCGGGTAAAGGTTCCAAAGGCTGCAAGAAG------------------CC
TGCAAAGCAAAGTGTGAAGAAAGTAGTCTCCAGACAGTCATCTGCTTCCCAGTTTGTTCATTGTAATGATCATGCCAGTC
GGGAAGCTGAATTAAAGAAGAAAAGGGTTGAAGAGATGAGGGAGAAGCAGCAAGTTGCCCGGGAGCAAGAGAGACAAAGA
CATAGGACCCTCGAGAGCTATTGTCAGGATGTCCTGAAACGTCAGCAGGAATTTGAAAACAAGGAGGAAGTTTTGCAGGA
ATTAAATATGTTCCCTCAGCTGGATGACGAGGCCACAAGGAAGGCCTATTACAAGGAGTTCCGAAAGGTGGTTGAATACT
CTGATGTGATTCTAGAAGTTCTAGATGCCAGAGACCCATTGGGCTGCCGCTGTTTCCAGATGGAGGAGACTGTCTTGCGG
GCAGAAGGCAACAAGAAATTGGTCTTGGTCTTGAACAAGATTGACCTGGTTCCCAAAGAAATTGTGGAAAAGTGGCTGGA
TTACCTTCGCAATGAGCTGCCAACTGTGGCTTTCAAGGCCAGCACACAGCATCAAGTCAGAAATTTGACTCGGTGTAGTG
TTCCAGCGGATCAGGCCCCTGAATCGCTGCTGAAAAGCAAAGCCTGTTTTGGAGCTGAAAACCTCATGAGGGTCTTGGGG
AACTATTGCCGCCTGGGTGAAGTGCGCACCCACATTCGTGTGGGTGTTGTAGGCCTTCCCAATGTGGGGAAGAGCAGTCT
GATCAATAGCCTGAAGCGCAGCCGTGCATGCAGTGTGGGAGCGGTTCCTGGTGTCACAAAATTCATGCAAGAGGTCTACC
TAGACAAGTTCATCAGGCTTCTGGATGCTCCAGGCATTGTCCCAGGACCCAACTCAGAGGTGGGCACCATCCTGCGTAAT
TGCATCCATGTGCAGAAGCTGACAGATCCTGTGACCCCAGTGGAGACCATCCTGCAGCGCTGTAACCTGGAGGAGATTTC
CAACTATTATGGTGTCTCTGGATTCCAGACTACTGAGCAATTTCTGACTGCAGTGGCCCACCGCTTGGGAAAGAAGAAGA
AGGGAGGCATATATAGTCAAGAACAGGCTGCCAAAGCTGTCCTGGCTGACTGGGTGAGTGGGAAGATCAGCTTCTATATA
CCACCACCATCTACCCACAGTCTGCCCACCCATCTCAGTGCTGAGATTGTCAAGGAGATGACTGAGGTCTTTGACATTGA
GGATACTGAGCAGGCCAATGAAGACACCATGGAATGCTTGGCC---GTGGGAGAATCTGATGAGCTGTTGGGTGACATGG
ACCCACAAGAAATGGAGATCAAGTGGCTCCATTCTCCGATGCTGAAAATAGCAGATGCCATTGAAAATAAAACCACCGTG
TAT------AAGATTGGAAACCTCACTGGATATTGCACCAATCCAAACCGTCATCAGATGGGGTGGGCTAAACGCAATGT
AGACCACCACTGCCCGAGAGACAACCGCATAGTGGATGTCAGTTCAGTGGACCGTCGCCCGATGTTGCAGAGGATCCTGG
AGACAGACCCTCTTCAACAAGGCCAGGTTCTGGCATCTGCCTTAAAGAATAAGAAGAAATTACAGAAGCGTACAGATAAA
ATTGCCAGCAAGCTGTCTGATTCCATGATGTCTATCCTCGACCTCTCTGACAACTGTGATGACTGTGCTGGTGAC
>fukomys_damarensis
AAGTTTAGACACAAA------AATAAAAAGCCAAGTAAAGGTTCCAAAGGCTGCAAGAAG------------------CC
TACAAAGCAAAATGGAAAGAAAGCAATCTCCAGAGTGTCTTCCATTTCCCATTTTATTCACTGCAGTGATCACTCCAGCC
GGGAGGCGGAATTAAAGAAGAAAAGAATTGAGGAGATGAGGGAGAAGCAGCAAGCCGCTCGTGAGCAAGAGAGACACAAA
CACAGGACCATCGAGAGCTACTGTCAGGATGTCCTGAGACGCCAGGAGGAGTTTGAACGCCAGGAGGAAGTTTTGCAGGA
ATTAAATATATTTCCTCAGTTGGATGACGAGGCCACAAGGAAGGCTTATTACAGAGAGTTTCGCAAGGTGGTAGAATACT
CTGATGTGATTCTGGAAGTGCTGGATGCCAGAGACCCATTGGGCTGCCGATGTTTCCAAATGGAAGAGGCTGTTTTGCAG
GCAAAAGGCAACAAGAAGCTGGTCCTGGTTTTGAACAAAATTGACCTAGTTCCCAAGGAGGTTGTAGAGAAATGGCTGGA
TTATCTTCGGAATGAGCTGCCAACTGTGGCTTTCAAGGCCAGCACCCAGCATCAGGTCAAAAACTTGAATCGGTGCAGTG
TGCCAGTGGAGCAAGCCCCTGAGTCACTGCTGAAAAGCAAAGCCTGCTTTGGAGCTGAAAACCTTATGAGAGTTCTGGGA
AACTATTGCCGCCTGGGTGAAGTGCGTACCCACATTCGTGTGGGTGTTGTGGGACTTCCCAATGTTGGGAAGAGTAGCTT
GATCAATAGCCTGAAGCGCAGCCGTGCATGCAGTGTGGGAGCTGTTCCTGGGGTCACCAAATTCATGCAGGAGGTCTACT
TGGACAAGTTTATCAGGCTGCTGGATGCCCCAGGCATTGTCCCAGGACCCAACTCAGAGGTGGGCACCATCCTGCGCAAC
TGCATCCATGTGCAGAAGTTGGAAGACCCTGTGACCCCAGTGGAGACTATCTTGCAGCGCTGCAACCTAGAGGAGATTTC
CAACTATTATGGTGTGTCTGGGTTCCAGACCACTGAGCACTTTCTGACTGCAGTAGCCCACCGCTTGGGGAAGAAGAAAA
AGGGAGGCTTGTATAGTCAGGAGCAGGCTGCCAAAGCTGTCTTGGCTGACTGGGTGAGTGGGAAGATCAGCTTCTATATA
CCACCGCCACCCACGCACACTCTGCCTGTCCACCTCAGTGCTGAGATTGTTAAGGAGATGACTGAGGTCTTTGACATTGA
GGATACTGAGCAGGCCAATGAAGACACCATGGAATGCTTGGCC---ACAGGAGAGTCTCGTGAGCTGTTGGGTGACATAG
ACCCGCTTGAAATGGAGATCAAGAGGCTGCATTCTCCAGTGATGAAAGTAGCAGATGCCATTGAAAATAAAACCAACATA
TAT------CAGAGTGGAGACCTCACTAGGTATTGCACCAATCCAAACCATTATCAGGTGGGGTTGGCTAAACGCAATGT
GGACCACCGCCTCTCCAAGAATAGC---ATGGTAGAGGTCAGCTCAGTGGACCGCCGCCCATTTCTGCAGAGGATTATGG
AGACAGATGCCCTGCAACAGGGCCAGGTTCTGGCATCCGCCCTGAAGAATAAGAAGAAGATGCAGAAGCGTACAGATAAA
ATTGCCAGCAAGCTCTCTGATTCCATGATGTCTATCCTTGACCTTTCTGGCAGTGATGATAACAGTGCTGGTGAT
>jaculus_jaculus
TTTTTTTTTTTTATA------GAAAATAAACCTTGTAAAGGTTCCAAAGGCTGTAAAAAG------------------CC
TGCAAAGCAAAATGGGAAGAAAGCCACCTCCGGACCATCTTGTGCGCCCCAGTTTGTTAACTGCAATAATCATGCCAGTC
GGGAAGCTGAATTAAAGAAAAAGAGGGTTGCGGAGATGAGAGAGAAGCAGCAAATTGCCCGGGAGCAAGAGAAACAGAGA
CACAGGACCATCGAGAGCTATTGTCAGGATGTTCTGAAACGCCAGGCAGAGTTTGAACACAAGGAGGAAGTTTTACAGGA
ATTAAATATGTTCCCTCAGCTGGATGACAAAGCCACAAGGAAGGCTTATTACAAGGAGTTCCGTAAGGTGGTAGAATATG
CTGATGTGATTTTGGAAGTCTTGGATGCCAGAGACCCATTGGGCTGCCGCTGTTTCCAAATGGAGGAGGCTGTCCTGCGA
GCAGAAGGCAGCAAGAAACTGGTCCTGGTCTTAAACAAGATTGACCTGGTTCCCAAGGAAGTTGTCAAGAAGTGGTTGGA
ATACCTTCGCAATGAGCTGCCAACTGTGGCCTTCAAAGCTAGTACCCAGCATCAGGTCAAAAATCTGAATCGGTGTAGTG
TTCCGGTTGAGCATGCCCCCGAGTTGCTGCTAAAAAGCAAAGCCTGCTTTGGAGCTGAAAACCTTATGAGAATTCTGGGG
AATTATTGCCATCTGGGTGAAGTTCGCACCCATATTCGCGTCGGTGTTGTAGGCCTTCCCAATGTGGGGAAGAGCAGTCT
GATCAACAGCCTGAAGCGCAGCCGTGCGTGCAATGTTGGAGCTGTTCCTGGGGTCACCAAATTCATGCAGGAGATTTGCC
TAGATAAGTACATCAGACTGCTGGATGCTCCAGGCATTGTCCCAGGACCCAGTTCAGAGGTGGGTACCATCCTGAGCAAC
TGTGTTGATGTGCAGAAGCTGGCAGACCCTGTGACCCCAGTGGAGACTATTTTGCAGCGCTGCAACTTGGAAGAGATTTC
AAACTACTATGGTGTGTCGGGCTTCCAGACTACCGAGCATTTTCTGACTGCAGTGGCCCATCGCTTGGGGAAGAAGAAGA
AGGGAGGCATTTACAGTCAAGAGCAGGCTGCCAAGGCTGTCCTGGCTGACTGGGTGAGTGGGAAGATCAGCTTCTATATA
CCACCACCACCTACCCACACTCTGCCCACCCATCTTAGTGCTGAAATTGTTAAGGAGATGACTGAGGTCTTTGACATTGA
GGATACTGAGCAGGCCAATGAAGACACCATGGAATGTAAGTGTGGA----------------------------------
--------------------------------------------------------------------------------
---------------------------------------------AACCACATTCAGGTGGGGTCGGCTAAACGCAGTGT
CGACCACCATTGTCCCCCAAACAATGGCATAGTGAATGTCACTTCAGTGGACCGCCGCCCGATGCTACAGAAGATCATGG
AGACTGACCCCCTCCAGCAGGGCCAGGCGCTGGCATCTGCCTTGAAGAATAAAAAGAAACTACAAAAGCGTTCAGATAAA
ATTGCCACCAAGCTGTCCGATTCCATGATGTCTGTCCTCGACCTCTCTGGCAACAGTGATGGCTGTGCTGGTGAC
