# Supplementary material for: Divergent genes in gerbils: prevalence, relation to GC-biased substitution, and phenotypic relevance
Source: BMC Evol Biol. 2020 Oct 19;20:134. doi: 10.1186/s12862-020-01696-3 (PMC7574485; doi:10.1186/s12862-020-01696-3)
Supplement: Supplementary file 3 — Additional file 3 Supplementary Data. DNA alignments for 10,554 1-to-1 orthologues used in analysis. Each alignment file is named using its orthogroup ID. [file 12862_2020_1696_MOESM3_ESM.zip › Additional_File_3/masked_alignments/OG0001528.fa]

>cavia_porcellus
ATGACAGATGACAAAGATGTGCTTCGAGATGTGTGGTTTGGACGAATTCCAACTTGCTTTACTTTGTATCAGGATGAGAT
AACTGAAAGAGAAGCAGAACCATACTATTTGCTTTTGCCAAGAGTAAGTTATTTGACGTTGGTAACTGACAAAGTGAAAA
AGCACTTTCAGAAGGTTATGAGACAAGAAGACATTAGTGAGATGTGGTTTGAATATGAAGGCACACCACTGAAATGGCAT
TATCCAATTGGTTTGTTATTTGATCTGCTTGCATCAAGTTCAGCTCTTCCATGGAACATCATAGTACATTTTAAGAGTTT
TCCAGAAAAGGACCTTCTGCACTGTCCATCTAAGGATGCGATTGAAGCTCATTTTATGTCTTGCATAAAAGAAGCTGATG
CTTTAAAGCATAAAAGTCAAGTAATCAATGAAATGCAGAAAAAAGATCACAAGCAACTTTGGATGGGACTACAAAATGAC
AGATTTGACCAGTTTTGGGCCATCAATCGGAAACTCATGGAATATCCTGCAGAAGAAAATGGATTTCGTTATATTCCTTT
TAGAATATATCAGACAACGACTGAACGGCCTTTCATTCAGAAACTATTTCGTCCTGTGGCTGTGGATGGACAGTTGCAAA
CGCTAGGAGATCTCCTCAGAGAAGTTTGTCCTTCCGCAGTTGCTCCTGAA---------GATGGGGAAAAAAAGAATCAA
GTAATGATTCATGGAATTGAGCCAATGTTGGAAACACCTCTTCAGTGGCTGAGTGAACATCTGAGCTACCCAGATAATTT
TCTTCACATCAGTGTCATCCCCCAACCAACAGAT
>octodon_degus
ATGACAGATGACAAAGATGTGCTTCGTGATGTGTGGTTTGGACGAATTCCAACTTGCTTTACTCTGTATCAGGACGAGAT
AACTGAAAGAGAAGCAGAACCATACTATTTGCTTTTGCCAAGAGTAAGTTATTTGACGTTGGTAACTGACAAAGTGAAAA
AGCACTTTCAGAAGGTTATGAGACAAGAAGACATTAGTGAGATATGGTTTGAATATGAAGGCACACCACTGAAATGGCAT
TATCCAATTGGTTTGCTATTTGATCTTCTTGCATCAAGTTCAGCTCTTCCATGGAACATCATAGTGCATTTTAAGAGTTT
TCCAGAAAAAGACCTTCTGCACTGTCCATCTAAGGATGCAATTGAAGCTCATTTTATGTCTTGCGTAAAAGAAGCTGATG
CTTTAAAGCATAAAAGCCAAGTAATCAATGAAATGCAGAAAAAAGATCACAAGCAGCTTTGGATGGGACTACAAAATGAC
CGATTTGACCAGTTTTGGGCCATCAATCGGAAACTCATGGAATATCCTGCAGAAGAAAATGGATTTCGTTATATCCCTTT
TAGAATATATCAGACAACAACTGAACGGCCTTTCATTCAGAAGCTATTTCGTCCTGTGGCTGCAGATGGACAACTACAGA
CACTAGGAGATCTCCTGAGAGAAGTTTGTCCTTCTGTGATGGCTCCTGAA---------GATGGAGAAAGAAAGAATCAA
GTGATGATTCATGGAATTGAGCCAATGTTGGAAACACCTCTGCAGTGGCTGAGTGAACATCTGAGCTACCCAGATAATTT
CCTTCATATTAGTATCATCCCTCAACCAACAGAT
>chinchilla_lanigera
ATGACAGATGACAAAGATGTGCTTCGAGATGTGTGGTTTGGACGAATTCCAACTTGCTTTACTCTATATCAGGATGAGAT
AACTGAAAGGGAAGCAGAACCATACTATTTGCTATTGCCAAGAGTAAGTTATTTGACGTTGGTAACTGACAAAGTGAAAA
AGCACTTTCAGAAGGTTATGAGACAAGAAGACATTAGTGAGATATGGTTTGAATATGAAGGCACACCACTGAAATGGCAT
TATCCAATTGGTTTGCTATTTGATCTTCTTGCAGCAAGTTCAGCTCTTCCGTGGAACATCATAGTACATTTTAAGAGTTT
TCCAGAAAAGGACCTTCTGCACTGTCCATCTAAGGATGCAATTGAAGCTCATTTTATGTCTTGCATAAAAGAAGCTGATG
CTTTAAAGCATAAAAGCCAAGTAATCAATGAAATGCAGAAAAAAGATCACAAGCAGCTTTGGATGGGACTACAAAATGAC
AGATTTGACCAATTTTGGGCCATCAATCGGAAACTCATGGAATATCCTGCAGAAGAAAATGGATTTCGTTATATCCCTTT
TAGAATATATCAGATGACAACTGAACGGCCTTTCATTCAGAAGCTGTTTCGTCCTGTGGCTGCAGATGGACAGCTACAAA
CACTAGGAGATCTCCTCAGAGAAGTTTGTCCTTCTGCAGTTGCCCCTGAA---------GATGGGGGGAAAAAGAATCAA
GTGATGATTCATGGAATTGAGCCAATGTTGGAAACACCTCTGCAGTGGCTGAGTGAACATCTGAGCTACCCAGATAATTT
TCTTCATATTAGCATCATCCCCCAACCAACAGAT
>homo_sapiens
ATGACAGATGACAAAGATGTGCTTCGAGATGTGTGGTTTGGACGAATTCCAACTTGTTTCACGCTATATCAGGATGAGAT
AACTGAAAGGGAAGCAGAACCATACTATTTGCTTTTGCCAAGAGTAAGTTATTTGACGTTGGTAACTGACAAAGTGAAAA
AGCACTTTCAGAAGGTTATGAGACAAGAAGACATTAGTGAGATATGGTTTGAATATGAAGGCACACCACTGAAATGGCAT
TATCCAATTGGTTTGCTATTTGATCTTCTTGCATCAAGTTCAGCTCTTCCTTGGAACATCACAGTACATTTTAAGAGTTT
TCCAGAAAAAGACCTTCTGCACTGTCCATCTAAGGATGCAATTGAAGCTCATTTTATGTCATGTATGAAAGAAGCTGATG
CTTTAAAACATAAAAGTCAAGTAATCAATGAAATGCAGAAAAAAGATCACAAGCAACTCTGGATGGGATTGCAAAATGAC
AGATTTGACCAGTTTTGGGCCATCAATCGGAAACTCATGGAATATCCTGCAGAAGAAAATGGATTTCGTTATATCCCCTT
TAGAATATATCAGACAACGACTGAAAGACCTTTCATTCAGAAGCTGTTTCGTCCTGTGGCTGCAGATGGACAGTTGCACA
CACTAGGAGATCTCCTCAAAGAAGTTTGTCCTTCTGCTATTGATCCTGAA---------GATGGGGAAAAAAAGAATCAA
GTGATGATTCATGGAATTGAGCCAATGTTGGAAACACCTCTGCAGTGGCTGAGTGAACATCTGAGCTACCCGGATAATTT
TCTTCATATTAGTATCATCCCACAGCCAACAGAT
>ictidomys_tridecemlineatus
ATGACAGATGACAAAGATGTGCTCCGAGATGTGTGGTTTGGACGAATTCCCACTTGCTTCACTCTGTATCAAGATGAGAT
AACTGAAAGGGAAGCAGAACCATACTATTTGCTTTTGCCAAGAGTAAGTTATTTGACGTTGGTAACTGACAAGGTGAAAA
AGCACTTTCAGAAGGTTATGAGACAAGAAGACATTAGTGAGATATGGTTTGAATATGAAGGCACACCCCTGAAATGGCAT
TATCCAATTGGTTTGCTATTTGATCTTCTTGCATCAAGTTCAGCTCTTCCTTGGAACATCACAGTACATTTTAAGAGTTT
TCCAGAGAAAGACCTTCTGCACTGTCCATCTAAGGATGCAATTGAAGCTCATTTTATGTCTTGTGTGAAAGAAGCTGATG
CTTTAAAGCATAAAAGTCAAGTAATCAATGAAATGCAGAAAAAAGATCATAAGCAGCTTTGGATGGGACTACAAAATGAC
AGATTTGACCAATTTTGGGCCATCAATCGGAAACTTATGGAGTATCCTGCAGAAGAAAATGGATTTCGTTATATCCCTTT
TAGAATATATCAGACAACAACTGAACGCCCTTTCATTCAGAAACTGTTTCGTCCTGTGGCTGCAGATGGACAGCCACATA
CACTGGGTGATCTCCTCAAAGAAGTTTGTCCTTCTGCAATTGCTCCTGAA---------GATGGGGAAAGAAGGAATCAA
GTGATGATTCATGGAATTGAGCCAATGTTGGAAACACCTCTGCAGTGGCTAAGTGAACATCTGAGTTATCCGGATAATTT
TCTTCATATTAGCATCATCCCCAAACAAACAGAG
>meriones_unguiculatus
ATGACAGATGACAAAGATGTGCTTCGAGATGTGTGGTTTGGACGAATTCCAACTTGCTTTACTCTCTATCAGGATGAGAT
AACTGAAAGAGAAGCAGAGCCATACTATTTGCTTTTGCCAAGAGTCAGTTATTTGACATTGGTAACTGACAAAGTGAAGA
AGCACTTTCAGAAGGTTATGAGGCAAGAAGATGTCAGTGAGATATGGTTTGAATATGAAGGCACACCCCTGAAATGGCAT
TATCCAATTGGTTTACTATTTGATCTTCTTGCATCAAGTTCAGCTCTTCCTTGGAACATCACAGTACATTTCAAGAGTTT
TCCAGAAAAGGACCTTCTCCACTGCCCATCCAAGGATGTGGTTGAGGCTCACTTTATGTCATGTATGAAAGAAGCTGATG
CGTTAAAGCATAAGAGTCAAGTGATCAATGAAATGCAGAAAAAAGATCACAAGCAGCTCTGGATGGGACTGCAGAATGAC
AGATTTGACCAGTTTTGGGCCATCAACCGGAAACTCATGGAATATCCTCCAGAAGAAAACGGATTTCGTTATATCCCTTT
TAGAATATATCAGACCACAACTGAGCGACCTTTCATTCAGAAGCTGTTCCGTCCTGTGGCTGCAGATGGACAGCTGCATA
CACTTGGAGATCTCCTCAAAGAAGTCTGTCCTTCCGCAGTCGCCCCTGAA---------GATGGAGGGAAAAAGAACCAA
GTGATGATTCACGGAATAGAGCCGATGCTGGAAACCCCTTTGCAGTGGCTGAGTGAGCATCTGAGCTACCCAGATAATTT
TCTTCATATTAGCATCGTCCCCCAGCCAACAGAT
>mus_musculus
ATGACAGATGACAAAGATGTGCTTCGAGATGTGTGGTTTGGACGAATTCCAACTTGCTTTACTCTCTATCAGGATGAGAT
AACTGAAAGAGAAGCAGAACCATACTATTTGCTTTTGCCAAGAGTCAGCTATTTGACGTTGGTAACTGACAAAGTGAAAA
AGCACTTTCAGAAGGTTATGAGACAAGAAGATGTTAGTGAGATATGGTTTGAATATGAAGGCACACCCCTGAAATGGCAT
TATCCAATTGGTTTACTATTTGATCTTCTTGCATCAAGTTCAGCTCTTCCTTGGAACATCACAGTACATTTCAAGAGTTT
TCCAGAAAAGGACCTTCTACACTGTCCATCCAAGGATGCGGTTGAGGCTCACTTTATGTCGTGTATGAAAGAAGCTGATG
CTTTAAAGCATAAAAGTCAAGTGATCAACGAAATGCAGAAAAAAGACCACAAGCAGCTCTGGATGGGACTGCAGAATGAC
AGATTTGACCAGTTTTGGGCCATCAACCGGAAACTCATGGAATATCCTCCAGAAGAAAATGGATTTCGTTATATCCCCTT
TAGAATATATCAGACCACGACGGAGCGGCCTTTCATCCAGAAGCTGTTCCGGCCTGTGGCCGCAGATGGACAGCTGCACA
CACTTGGAGATCTCCTCAGAGAAGTCTGTCCTTCCGCAGTCGCCCCTGAA---------GATGGAGAGAAGAGGAGCCAG
GTGATGATTCACGGGATAGAGCCAATGCTGGAAACCCCTCTGCAGTGGCTGAGCGAGCATCTGAGCTACCCAGATAACTT
TCTTCATATTAGCATTGTCCCCCAGCCAACAGAT
>nannospalax_galili
ATGTCAGATGACAAAGATGTGCTTCGAGATGTGTGGTTTGGACGGATTCCAACTTGTTTCACTTTGTATCAGGATGAGAT
AACTGAACGGGAAGCAGAACCGTACTATTTGCTTTTGCCAAGAGTCAGTTATTTGACATTGGTAACTGACAAAGTGAAAA
AGCACTTTCAGAAGGTTATGAGACAAGAAGACGTTAGTGAGATATGGTTTGAATATGAAGGCACCCCCCTGAAATGGCAT
TATCCAATTGGTTTGCTGTTTGATCTTCTTGCATCAAGTTCAACTCTTCCTTGGAACATCACAGTACATTTTAAGAGTTT
TCCAGAAAAGGACCTTCTACACTGTCCGTCCAAGGATGCAATTGAAGCTCATTTTATGTCTTGTATGAAAGAAGCTGATG
CTTTAAAACATAAAAGTCAAGTAATCAATGAAATGCAGAAAAAAGACCACAAGCAGCTCTGGATGGGACTGCAAAATGAC
AGATTTGACCAGTTTTGGGCCATTAATCGGAAGCTCATGGAATATCCTCCCGAAGAAAATGGATTTCGTTATATCCCTTT
TAGAATATATCAGACAACGACTGAACGACCCTTCATTCAGAAGCTATTTCGTCCAGTGGCTGCAGATGGACAGCTGCACA
CGCTAGGAGATCTGCTCAGAGAAGTCTGTCCTTCTGCAATTACTCCCGAA---------GATGGAGAAAAAAAGAATCAA
GTGATGATTCATGGAATTGAGCCAATGTTGGAAACACCCCTGCAGTGGCTGAGTGAACATCTGAGCTACCCAGATAATTT
TCTTCATATTAGTGTTGTCCCCCAACCAACAGAT
>jaculus_jaculus
ATGACAGATGACAAAGATGTTCTTCGAGATGTGTGGTTTGGACGAATCCCAACGTGCTTCACCCTGTATCAGGATGAGAT
GACTGAAAGGGAAGCAGAACCATACTATTTGCTTTTGCCAAGAGTAAGTTATTTGACCTTGGTAACTGACAAAGTAAAGA
AGCACTTTCAGAAGGTCATGAGACAAGAAGATATCAGTGAGATATGGTTTGAATATGAAGGAACACCGCTAAAATGGCAT
TATCCAATTGGATTGCTGTTTGATCTTCTTGCATCAAGCTCGGCTCTTCCTTGGAGCATCACAGTACATTTTAAGAGTTT
TCCAGAAAAGGACCTTCTGCACTGTCCATCCAAGGATGCAATTGAAGCTCATTTTATGTCTTGTATGAAAGAAGCTGATG
CCCTGAAGCATAAAAGTCAAGTCATCAATGAAATGCAGAAGAAAGACCACAAGCAGCTCTGGATGGGGCTGCAGAATGGT
AACTAC--------------------------------------------------------------------------
--------------------------------------------------------------------------------
--------------------------------------------------------------------------------
--------------------------------------------------------------------------------
----------------------------------
>rattus_norvegicus
--------------------------------------------------------------------------------
----------GAAGCTGAGCCATATTATTTGCTTTTGCCAAGAGTCAGCTATTTGACGCTGGTAACTGACAAAGTGAAAA
AGCACTTTCAGAAGGTTATGAGACAAGAAGATGTTAGTGAGATTTGGTTTGAATATGAAGGCACACCCCTGAAATGGCAT
TATCCAATTGGCCTACTGTTCGATCTTCTTGCATCAAGCTCAGCTCTGCCTTGGAACATCACATTTCAAGCTAAAAGTTT
TCCAGAAAAGGACCTTCTGCACTGTCCGTGCAAGGATGCAGTTGAGGCTCACTTTATGTCATGTGTGAAGGAAGCTGACG
CTTTAAAGCACAAAAGTCAGGTGATCAACGAAATGCAGAGAAAAGACCACAAGCAGCTCTGGATGGGACTGCAGAATGAC
AGATTTGACCAGTTTTGGACCATCAACCGGAAACTCATGGAATACCCTCCAGAAGAAAATGGATTTCGTTATATCCCTTT
TAGAATATATCAGACCACAACTGAACGGCCTTTCATTCAGAAGCTGTTCCGTCCTGTGGCCGCAGATGGACAGCTGCATA
CCCTTGGAGATCTCCTAAGAGAAGTCTGTCCTTCCGCAGTCGCCCCTGAA---------GACGGAGAGAAGAAGAGCCAG
GTGATGATTCACGGGATCGAGCCCTTGCTGGAAACCCCGCTGCAGTGGCTGAGCGAGCATCTGAGCTATCCAGACAACTT
CCTTCACATCAGCATTGTGCCCCAGCCAACAGAC
>psammomys_obesus
ATGACAGATGACAAAGATGTGCTTCGAGATGTGTGGTTTGGACGAATTCCAACTTGCTTTACTCTCTATCAGGATGAGAT
AACTGAAAGAGAAGCAGAGCCATACTATTTGCTTTTGCCAAGAGTCAGTTATTTGACATTGGTAACTGACAAAGTGAAAA
AGCACTTTCAGAAGGTTATGAGGCAAGAAGATGTCAGTGAGATATGGTTTGAATATGAAGGCACACCCCTGAAATGGCAT
TATCCAATTGGTTTACTATTTGATCTTCTTGCATCAAGTTCAGCTCTTCCTTGGAACATCACAGTACATTTCAAGAGTTT
TCCAGAAAAGGACCTTCTCCACTGCCCATCCAAGGATGTGGTTGAGGCTCACTTTATGTCGTGTATGAAAGAAGCTGATG
CATTAAAGCATAAGAGTCAAGTGATCAATGAAATGCAGAAAAAAGATCACAAGCAGCTCTGGATGGGACTGCAGAATGAC
AGATTTGACCAGTTTTGGGCCATCAACCGGAAACTCATGGAATATCCTCCAGAAGAAAACGGATTTCGTTATATCCCTTT
TAGAATATATCAGACCACAACTGAGCGACCTTTCATTCAGAAGCTGTTCCGTCCTGTGGCTGCAGATGGACAGCTGCATA
CACTTGGAGATCTCCTCAAAGAAGTCTGTCCTTCCGCAGTCGCCCCTGAAGTATACTGC---------------------
--------------------------------------------------------------------------------
----------------------------------
