# Supplementary material for: Divergent genes in gerbils: prevalence, relation to GC-biased substitution, and phenotypic relevance
Source: BMC Evol Biol. 2020 Oct 19;20:134. doi: 10.1186/s12862-020-01696-3 (PMC7574485; doi:10.1186/s12862-020-01696-3)
Supplement: Supplementary file 3 — Additional file 3 Supplementary Data. DNA alignments for 10,554 1-to-1 orthologues used in analysis. Each alignment file is named using its orthogroup ID. [file 12862_2020_1696_MOESM3_ESM.zip › Additional_File_3/masked_alignments/OG0001529.fa]

>cavia_porcellus
ATGGCAGAGCTGCAGATGTTACTAGAGGAGGAGATTCCGTCTGGCAAGAGGGCGCTGATAGAGAGTTACCAGAACCTGAC
CCGGGTGGCGGACTACTGGACT---------ATTCAGGCATCAGATAAGAGAAAAGCTTTAGAAGAGACCAAAGCATATA
CAACCCAATCTCTAGCTAGTGTTGCTTATCAAATAAATGCATTGGCCAACAATGTACTCCAGTTACTGGACATCCAAGCT
TCTCAGCTTCGGAGAATGGAGTCTTCCATCAATCATATCTCACAGACTGTGGATATTCATAAAGAGAAAGTGGCTCGAAG
AGAAATTGGTATTTTGACAACAAATAAGAACACATCAAGAACTCACAAAATAATTGCACCTGCAAATATGGAGCGCCCTG
TAAGGTATATTCGGAAACCTATTGACTACACAGTTCTGGATGATGTGGGCCATGGTGTCAAG---------------CAT
GGAAATAACCAGCCTGCAAGAACTGGCACACTGTCGAGAACAAATCCTCCTACTCAGAAACCACCAAGCCCTCCCATGTC
AGGCCGGGGAACATTGGGGCGAAATACTCCTTATAAAACCCTGGAGCCTGTTAAACCCCCAACAGTTCCTAATGATTATA
TGACCAGTCCTGCAAGACTTGGAAGTCAGCATAGTCCAGGCAGGACAGCTTCTTTAAATCAGAGACCAAGAACACACAGT
GGGAGTAGTGGAGGAAGTGGAAGTCGAGAGAACAGTGGGAGCAGCAGCATCGGCATTCCCATTGCTGTGCCCACGCCTTC
CCCACCCACTATTGCACCA------------------GCTGCCCCGGGCTCGGCTCCTGGTTCCCAGTATGGCACAATGA
CCAGGCAGATTTCTCGACACAACTCTACCACTTCCTCGACATCTTCTGGTGGATACAGACGAACTCCCTCTGTGACTGCT
CAGTTTTCTGCTCAGCCTCATGTTAATGGAGGTCCACTTTATTCTCAGAATTCAATTTCTATTGCTCCACCCCCTCCCCC
GATGCCTCAATTGACTCCACAGATACCTCTCACAGGCTTCGTGGCCAGGGTGCAGGAAAACATTGCTGATAGCCCAACTC
CACCACCACCACCTCCACCAGATGACATTCCCATATTTGATGACTCTCCACCTCCCCCACCTCCTCCTCCAGTGGACTAT
GAAGATGAGGAAGCTGCAGTAGTGCAGTATAATGACCCATATGCAGATGGGGATCCTGCCTGGGCCCCCAAGAATTACAT
TGAGAAAGTTGTTGCAATATATGATTATACAAAAGACAAGGATGATGAGCTGTCGTTTATGGAGGGTGCAATCATTTACG
TGATAAAGAAGAATGACGATGGCTGGTATGAAGGGGTCTGCAACCGAGTGACTGGTCTCTTCCCTGGGAACTATGTTGAA
TCAATCATGCACTATACTGAT
>chinchilla_lanigera
ATGGCAGAGCTGCAGATGTTACTAGAGGAGGAGATCCCGTCTGGCAAGAGGGCGCTGATAGAGAGTTACCAGAACCTGAC
CCGGGTGGCGGACTACTGCGAGAACAACTACATACAGGCTACGGACAAGAGAAAAGCTTTAGAAGAGACTAAAGCATACA
CAACCCAATCTCTAGCTAGTGTTGCTTATCAGATAAATGCACTGGCTAACAATGTACTCCAATTGCTGGACATCCAAGCT
TCTCAGCTTCGGAGAATGGAGTCGTCCATCAATCATATCTCACAGACTGTGGATATTCATAAAGAGAAGGTGGCTCGAAG
AGAAATAGGTATTTTGACAACAAATAAGAACACATCAAGAACTCACAAAATAATAGCACCTGCAAATATGGAGCGCCCTG
TAAGGTATATTCGGAAACCTATTGACTACACAGTTCTGGATGATGTAGGCCATGGTGTCAAGTGGCTAAAAGCCAAGCAT
GGAAATAACCAGCCTGCAAGAACTGGCACACTGTCGAGAACAAATCCTCCTACTCAGAAACCACCAAGCCCTCCCATGTC
AGGCCGGGGAACACTGGGGCGGAATACTCCTTATAAAACCTTGGAGCCTGTTAAACCCCCAACAGTTCCTAATGATTACA
TGACCAGTCCTGCAAGGCTTGGAAGTCAGCACAGTCCAGGCAGGACAGCATCTTTAAATCAGAGACCAAGGACACACAGT
GGAAGTAGTGGAGGAAGTGGGAGTCGAGAGAACAGTGGAAGCAGTAGCATTGGCATTCCTATTGCTGTGCCCACACCTTC
CCCGCCCACTGTGGGACCA------------------GCAGCCCCGGGCTCAGCTCCTGGTTCCCAGTATGGCACAATGA
CCAGGCAGATTTCTCGACACAACTCTACCACTTCTTCGACATCTTCTGGTGGATACAGACGAACTCCCTCTGTGACTGCT
CAATTTTCTGCTCAGCCTCATGTTAATGGAGGTCCACTGTATTCTCAAAATTCAATTTCTATTGCTCCACCCCCTCCCCC
TATGCCTCAATTGACTCCACAGATACCTCTCACAGGCTTCGTGGCCAGGGTGCAGGAAAACATTGCTGATAGTCCAACTC
CACCACCACCACCTCCACCAGATGACATACCCATATTTGATGACTCTCCACCTCCACCGCCCCCTCCCCCAGTGGACTAT
GAAGATGAGGAAGCTGCAGTAGTTCAGTATAATGATCCATATGCAGATGGGGATCCTGCCTGGGCCCCCAAGAATTATAT
TGAGAAAGTTGTTGCAATATATGATTATACAAAAGACAAGGATGATGAGCTGTCATTTATGGAGGGTGCAATCATTTATG
TGATAAAGAAGAACGATGATGGCTGGTATGAAGGAGTCTGCAATCGAGTGACTGGTCTCTTCCCTGGGAACTATGTTGAA
TCAATCATGCACTATACTGAT
>homo_sapiens
ATGGCAGAGCTGCAGATGTTACTAGAGGAGGAGATCCCGTCTGGCAAGAGGGCGCTGATCGAGAGTTACCAGAACCTGAC
TCGGGTGGCAGACTACTGTGAAAACAACTACATACAGGCTACAGACAAGAGAAAAGCTTTAGAGGAGACCAAAGCCTATA
CAACCCAATCTCTAGCTAGTGTTGCTTATCAAATAAATGCATTGGCCAACAATGTACTCCAGTTGCTGGATATCCAAGCC
TCTCAGCTTCGGAGAATGGAGTCTTCCATCAATCATATCTCACAGACTGTGGATATTCATAAGGAGAAAGTGGCACGAAG
AGAGATTGGTATTTTGACAACAAATAAGAATACATCAAGAACTCACAAAATAATAGCACCTGCGAATATGGAGCGCCCTG
TAAGGTATATTCGGAAACCTATCGATTACACAGTTCTGGATGATGTGGGCCATGGTGTCAAGTGGCTAAAAGCCAAGCAT
GGAAATAACCAGCCTGCAAGAACTGGCACACTGTCGAGAACAAATCCTCCTACTCAGAAACCGCCAAGTCCTCCCATGTC
AGGCCGGGGAACACTGGGACGGAATACTCCTTATAAAACCCTGGAACCTGTTAAACCCCCAACAGTTCCTAATGACTATA
TGACCAGTCCTGCTAGGCTTGGAAGTCAGCATAGTCCAGGCAGGACAGCATCTTTAAATCAGAGACCAAGGACACACAGT
GGAAGTAGTGGAGGAAGTGGAAGTCGAGAAAACAGTGGTAGCAGTAGTATTGGCATTCCCATTGCTGTGCCTACACCTTC
GCCACCCACTATTGGACCAGAAAACATTACTGTGATAGCAGCCCCGGGCTCAGCTCCTGGTTCCCAGTATGGCACAATGA
CCAGGCAGATATCTCGACACAACTCTACTACTTCTTCGACATCTTCTGGTGGATACAGACGAACTCCCTCTGTGACTGCT
CAATTTTCTGCTCAGCCTCATGTTAATGGAGGTCCACTTTATTCTCAAAATTCAATTTCTATTGCTCCACCCCCTCCCCC
TATGCCTCAGTTGACTCCACAGATACCTCTCACAGGCTTCGTGGCCAGGGTGCAGGAAAACATTGCTGATAGTCCAACTC
CACCGCCACCACCTCCACCAGATGACATTCCCATGTTTGATGACTCTCCACCTCCCCCACCACCACCACCAGTGGATTAT
GAAGATGAGGAGGCTGCAGTAGTTCAGTATAATGATCCATATGCAGATGGGGATCCTGCTTGGGCCCCCAAGAATTATAT
TGAGAAAGTTGTTGCAATATATGATTATACAAAAGACAAGGATGATGAGCTGTCATTTATGGAGGGTGCAATCATTTATG
TTATAAAGAAGAATGATGATGGCTGGTATGAAGGAGTCTGCAATCGAGTGACTGGTCTGTTCCCTGGGAACTATGTTGAA
TCAATCATGCACTATACTGAT
>ictidomys_tridecemlineatus
ATGGCAGAGCTGCAGATGTTACTAGAGGAGGAGATCCCATCTGGCAAGAGGGCTCTGATAGAGAGTTACCAAAACCTGAC
CCGGGTGGCGGACTACTGTGAAAACAACTACATACAGGCTACAGACAAGAGAAAAGCTTTAGAAGAGACCAAAGCATATA
CAACTCAATCTCTAGCTAGTGTTGCTTATCAAATAAATGCATTGGCCAACAATGTACTCCAATTATTGGACATCCAGGCC
TCTCAGCTTCGGAGAATGGAGTCTTCCATCAATCATATCTCACAGACTGTGGATATTCATAAAGAGAAAGTGGCTCGAAG
AGAGATCGGTATTTTGACCACAAATAAGAATACATCAAGAACTCACAAAATAATAGCACCTGCAAATATGGAGCGCCCTG
TAAGATATATTCGAAAACCAATTGACTACACAGTTCTCGATGATGTTGGCCATGGTGTGAAGTGGCTAAAAGCCAAGCAT
GGAAATAACCAGCCTGCAAGAACTGGCACACTGTCTAGAACAAATCCTCCTACTCAGAAACCACCAAGTCCTCCCATGTC
AGGCCGGGGAACGTTGGGACGAAATACTCCTTATAAAACCCTGGAACCTGTTAAACCCCCAACAGTTCCTAATGATTATA
TGACCAGTCCTGCAAGACTTGGAAGTCAGCATAGTCCAGGCAGGACAGCTTCTTTAAATCAGAGACCAAGGACACACAGT
GGAAGTAGTGGAGGAAGTGGAAGTCGAGAAAATAGTGGAAGCAGTAGTATTGGCATTCCCATTGCTGTGCCTACACCTTC
ACCACCCACTATTGGACCAGAAAACATTACTGTGATAGCAGCCCCGGGCTCAGCTCCTGGTTCCCAGTATGGCACAATGA
CCAGGCAGATTTCTCGACACAACTCTACCACTTCTTCGACATCTTCTGGTGGATACAGACGGACTCCCTCTGTGACTGCT
CAATTTTCTGCTCAGCCTCATGTTAATGGAGGTCCACTTTATTCTCAAAATTCAATTTCTATTGCTCCACCTCCTCCCCC
TATGCCTCAATTGACTCCACAGATACCTCTCACAGGCTTCGTGGCCAGGGTGCAGGAAAACATTGCTGATAGTCCAACTC
CACCTCCACCACCTCCACCAGATGACATTCCCATGTTTGATGACTCTCCACCCCCGCCCCCACCTCCTCCAGTGGACTAT
GAAGATGAAGAAGCTGCAGTAGTTCAGTATAATGATCCATATGCAGATGGGGATCCTGCCTGGGCCCCCAAGAATTATAT
TGAGAAAGTTGTTGCAATATATGATTATACAAAAGACAAGGATGATGAGCTGTCATTTATGGAGGGTGCAATCATTTATG
TTATAAAGAAGAATGATGATGGCTGGTATGAAGGAGTCTGCAATCGAGTGACTGGTCTCTTTCCTGGGAACTATGTTGAA
TCAATCATGCACTATGCTGAT
>jaculus_jaculus
ATGGCAGAGCTGCAGATGTTACTAGAGGAGGAGATCCCGTCCGGCAAGAGGGCGCTGATAGAGAGTTACCAGAACCTGAC
CCGGGTGGCGGACTACTGTGAAAACAACTACATACAGGCTACAGACAAAAGAAAAGCATTAGAAGAGACCAAAGCATATA
CAACCCAATCGCTAGCTAGTGTTGCTTATCAAATAAATGCATTGGCTAACAATGTACTCCAATTGCTGGACATCCAAGCC
TCTCAGCTTCGGAGAATGGAGTCTTCCATCAATCATATCTCTCAGACCGTGGATATTCATAAAGAAAAAGTGGCTCGAAG
AGAAATTGGTATTTTGACAACTAATAAGAATACATCAAGAACTCACAAAATAATAGCACCTGCAAATATGGAACGCCCTG
TAAGGTATATTCGGAAACCTATCGACTACACAGTGCTGGATGATGTGGGCCATGGAGTTAAGTGGCTAAAAGCCAAGCAT
GGAAATAACCAGCCTGCAAGAACTGGCACACTGTCTAGAACAAATCCTCCTACTCAGAAACCACCAAGTCCTCCCATGTC
AGGCCGAGGAACTTTGGGGCGGAATACTCCTTATAAAACCCTAGAACCTGTTAAACCCCCAACAGTTCCTAATGACTACA
TGACTAGTCCCGCAAGGCTCGGAAGTCAACATAGTCCTGGCAGGACAGCTTCTTTAAATCAGAGACCAAGGACACACAGT
GGAAGTAGTGGAGGAAGTGGGAGTCGAGAAAACAGTGGAAGCAGTAGCATTGGCATTCCCATTGCTGTGCCTACACCTTC
TCCACCCACTATTGGCCCA------------------GCCACCCCTGGCTCAGCTCCCGGTTCCCAGTACGGCACAATGA
CCAGGCAGATTTCTCGACACAACTCTACCACTTCTTCGACATCTTCTGGTGGATACAGACGGACTCCCTCTGTGACTGCC
CCATTTTCTGCTCAGCCTCATGTTAATGGAGGTCCACTTTATTCTCAGAATTCAATTTCTGTTGCTCCACCCCCTCCCCC
TATGCCTCAGTTGACTCCACAGATACCTCTCACAGGCTTCGTGGCCAGGGTGCAGGAAAACATTGCTGATAGCCCAACTC
CACCGCCACCACCTCCGCCAGATGACATGCCCATGTTTGATGACTCTCCACCTCCGCCCCCACCTCCTCCTGTGGACTAT
GAGGATGAGGAAGCAGCAGTAGTCCAGTACAGTGATCCTTATGCAGATGGGGATCCTGCGTGGGCCCCCAAGAACTATAT
TGAGAAAGTTGTTGCAATATATGATTATACAAAAGACAAGGATGACGAGCTGTCATTTATGGAGGGTGCCATCATTTATG
TCATCAAGAAGAATGACGACGGCTGGTATGAAGGGGTCTGCAACCGGGTGACTGGACTCTTCCCTGGGAACTATGTTGAA
TCAATCATGCACTATACTGAT
>nannospalax_galili
ATGGCAGAGCTGCAGATGCTTCTAGAGGAGGAGATCCCGTCCGGCAAGAGGGCGCTGATAGAGAGCTACCAGAACCTGAC
CCGGGTGGCGGACTACTGTGAAAACAACTACACACAGGCTACAGACAAGAGAAAAGCTCTGGAAGAGACCAAAGCGTACA
CAACCCAATCTCTAGCTAGTGTTGCTTATCAAATAAATGCATTGGCCAACAATGTTCTCCAGCTGCTGGACATCCAGGCC
TCTCAGCTTCGGAGAATGGAATCTTCCATCAATCATATCTCACAGACTGTGGATATTCATAAAGAAAAAGTGGCTCGAAG
AGAGATTGGTATTTTGACAACAAATAAGAATACATCAAGAACTCACAAAATAATAGCACCTGCAAATATGGAACGCCCTG
TAAGGTATATTCGGAAACCTATCGACTACACAGTTCTGGATGATGTGGGCCATGGAGTTAAGTGGCTAAAAGCCAAGCAT
GGAAATAACCAGCCTGCAAGAACTGGCACGTTGTCGAGAACAAATCCTCCTACTCAGAAGCCACCGAGTCCTCCCATGTC
AGGACGAGGAACTTTGGGACGGAATACTCCTTATAAAACCCTAGAACCTGTTAAACCACCAACAGTTCCGAATGACTACA
TGACTAGTCCTGCAAGGCTTGGGAGCCAGCATAGCCCAGGCAGGACAGCTTCTTTAAATCAGAGACCCAGGACACATAGT
GGAAGCAGTGGAGGAAGTGGGAGTCGAGAGAACAGCGGCAGCAGTAGCATTGGCATCCCCATTGCTGTGCCTACGCCTTC
CCCCCCTACTGTTGGCCCA------------------GCAGCCCCTGGCTCAGCTCCTGGTTCCCAGTATGGCACAATGA
CCAGGCAGATTTCTCGACACAACTCTACCACTTCCTCGACATCTTCTGGTGGATATAGACGAACTCCCTCTGTGACTGCC
CAATTTTCTGCTCAGCCTCATGTTAATGGAGGTCCACTCTATTCTCAGAATTCAATCTCTATTGCTCCACCCCCTCCCCC
TATGCCTCAGTTGACTCCACAGATACCTCTCACAGGCTTCGTGGCCAGGGTGCAGGAAAACATTGCTGATAGCCCAACTC
CGCCACCACCACCTCCACCAGATGACATTCCCATGTTTGATGACTCTCCACCTCCACCACCACCACCTCCAGTGGACTAT
GAAGATGAGGAAGCTGCAGTAGTTCAGTACAGTGACCCCTATGCAGATGGGGATCCTGCATGGGCCCCCAAGAACTATAT
TGAGAAAGTTGTTGCAATATATGATTATACAAAAGACAAGGACGATGAGCTGTCGTTTAAGGAGGGTGCAATCATCTATG
TTATAAAGAAGAATGACGATGGCTGGTTTGAAGGAGTCTGCAATCGAGTGACTGGACTCTTTCCTGGGAACTATGTTGAG
TCAATCATGCACTATGCTGAT
>meriones_unguiculatus
ATGGCAGAGCTGCAGATGTTACTAGAGGAGGAGATCCCGTCCGGCAAGAGGGCGCTGATTGAGAGTTACCAGAACCTGAC
CCGGGTCGCGGACTACTGTGAGAACAACTACATACAGGCTACAGACAAGAGAAAAGCTCTAGAAGAGACCAAAGCATATA
CAACTCAATCTCTAGCAAGTGTTGCTTATCAGATAAATGCATTGGCCAACAATGTACTCCAGTTGCTGGATATCCAAGCA
TCTCAGCTTCGGAGGATGGAGTCTTCCATCAATCATATCTCACAGACTGTGGATATTCATAAAGAAAAAGTGGCTCGAAG
AGAGATTGGTATTTTGACAACAAATAAGAATACATCAAGAACTCACAAAATAATAGCACCTGCAAATATGGAGCGCCCTG
TCAGGTATATTCGGAAGCCTATTGACTACACAGTTTTGGATGATGTGGGCCATGGAGTTAAGTGGCTAAAAGCCAAGCAC
GGAAATAACCAGCCTGCACGAACTGGCACATTGTCGAGAACAAACCCTCCCACGCAGAAACCACCAAGCCCTCCTGTGTC
AGGCCGGGGAACTTTGGGACGGAATACCCCTTACAAAACCCTAGAGCCTGTTAAGCCTCCAACAGTTCCTAATGACTACA
TGACTAGTCCTGCGAGGCTTGGAAGCCAGCACAGTCCAGGCAGAACGGCTTCTTTAAACCAGAGACCAAGAACGCATAGT
GGAAGTAGTGGAGGAAGTGGAAGTCGAGAAAACAGTGGAAGCAGTAGTATTGGCATTCCCATTGCTGTGCCTACACCATC
ACCACCCACTGCTGGCCCA------------------GCAGCCCCTGGCGCAGCTCCTGGTTCCCAGTATGGCACAATGA
CCAGGCAGATTTCTCGACACAACTCTACCACTTCTTCGACATCTTCTGGTGGATATAGACGAACTCCCTCTGTGACTGCC
CAGTTCTCTGCTCAGCCTCATGTTAATGGAGGTCCACTTTATTCTCAAAATTCAATTTCTATTGCCCCACCTCCTCCCCC
TATGCCTCAGTTGACTCCACAGATTCCTCTCACAGGCTTCGTGGCCAGGGTGCAGGAAAACATTGCTGACAGCCCAACTC
CACCACCTCCTCCTCCACCAGATGACATTCCCATGTTTGATGACTCGCCACCTCCTCCACCACCTCCTCCGGTGGACTAC
GAAGATGAGGAAGCTGCAGTAGTTCAATATAGTGACCCATATGCAGATGGGGATCCTGCATGGGCTCCCAAGAACTATAT
TGAGAAAGTTGTTGCAATATATGATTATACAAAAGACAAGGATGATGAGCTGTCCTTTAAAGAGGGTGCAATCATCTATG
TCATAAAGAAGAATGATGATGGCTGGTTTGAAGGAGTTTGCAATCGAGTGACTGGACTCTTCCCTGGGAACTATGTTGAA
TCAATCATGCACTATACTGAT
>mus_musculus
ATGGCAGAGCTGCAGATGTTACTAGAGGAGGAGATCCCGTCTGGCAAGAGGGCGCTGATAGAGAGTTACCAGAACCTGAC
CCGGGTGGCGGACTACTGTGAAAACAACTATATACAGGCTACAGACAAGAGAAAAGCTCTAGAAGAGACCAAAGCATATA
CAACTCAATCTCTAGCTAGTGTTGCTTATCAAATAAATGCATTGGCCAACAATGTGCTCCAGCTGCTGGATATCCAAGCA
TCTCAGCTGCGGAGGATGGAGTCATCCATCAATCACATCTCACAGACTGTGGATATTCATAAAGAAAAAGTGGCTCGAAG
AGAGATTGGTATTTTGACAACAAATAAGAATACATCAAGAACTCACAAAATAATCGCACCCGCAAATATGGAGCGTCCTG
TCAGGTATATTCGGAAACCTATCGACTATACAGTTCTGGATGATGTGGGCCATGGAGTTAAGTGGCTAAAAGCCAAGCAC
GGAAATAACCAGCCTGCAAGAACTGGCACATTGTCGAGAACAAACCCTCCCACGCAGAAACCACCAAGCCCTCCCGTGTC
GGGCCGAGGGACTTTGGGACGGAATACCCCTTACAAAACCCTAGAGCCTGTTAAGCCTCCAACAGTTCCCAATGACTACA
TGACTAGTCCTGCGAGGCTTGGAAGCCAGCATAGTCCAGGCAGGACAGCTTCTTTAAATCAGAGACCAAGGACGCATAGT
GGAAGTAGTGGAGGAAGCGGAAGCCGAGAGAACAGTGGGAGCAGCAGCATTGGCATTCCTATTGCTGTGCCTACGCCCTC
ACCGCCCACTGCGGGCCCA------------------GCAGCCCCTGGCGCAGCTCCTGGTTCCCAGTATGGCACAATGA
CCAGGCAGATTTCTCGACACAACTCTACCACTTCTTCGACATCTTCTGGTGGATATAGACGAACTCCTTCTGTGGCCGCC
CAATTCTCTGCTCAGCCTCATGTTAATGGAGGTCCACTTTATTCTCAAAATTCAATTTCTGTTGCCCCTCCTCCTCCCCC
CATGCCTCAGTTGACTCCACAGATCCCTCTCACAGGCTTCGTGGCCAGGGTGCAGGAAAACATTGCTGATAGCCCAACTC
CACCACCACCCCCTCCACCAGATGACATTCCCATGTTTGATGACTCTCCGCCTCCTCCGCCACCTCCTCCTGTGGACTAT
GAAGATGAGGAAGCTGCAGTAGTTCAGTATAGTGACCCATATGCAGATGGGGACCCTGCATGGGCTCCCAAGAACTATAT
TGAGAAAGTTGTTGCAATATATGATTATACAAAAGACAAGGATGATGAGCTGTCCTTTAAAGAGGGTGCAATCATCTATG
TTATAAAGAAGAATGATGATGGCTGGTTTGAAGGAGTTTGCAATCGAGTGACTGGACTCTTCCCTGGGAACTATGTTGAA
TCAATCATGCACTATACTGAT
>rattus_norvegicus
ATGGCAGAGCTGCAGATGTTACTAGAGGAGGAGATCCCGTCTGGCAAGAGGGCGCTGATAGAGAGTTACCAGAACCTGAC
CCGGGTGGCGGACTACTGTGAAAACAACTACATACAGGCTACAGACAAGAGGAAAGCTCTAGAAGAGACCAAAGCATATA
CAACTCAATCTCTAGCTAGTGTTGCTTATCAAATAAATGCATTGGCCAACAATGTGCTCCAGCTGCTGGATATCCAGGCC
TCTCAGCTGCGGAGGATGGAGTCGTCCATCAATCACATCTCACAGACTGTGGATATTCATAAAGAAAAAGTGGCTCGAAG
AGAGATTGGTATTTTGACAACAAATAAGAATACATCAAGAACTCATAAAATAATCGCACCTGCAAATATGGAGCGTCCTG
TCAGGTATATTCGGAAACCTATTGACTACACAGTTCTGGATGATGTGGGCCATGGAGTTAAGTGGCTAAAAGCCAAGCAC
GGAAATAACCAGCCTGCAAGAACTGGCACATTGTCGAGAACAAATCCTCCCACGCAGAAACCACCAAGCCCTCCTGTGTC
AGGCCGAGGAACTTTGGGGCGGAATACCCCTTACAAAACCCTAGAGCCTGTTAAGCCTCCCACAGTTCCTAATGACTACA
TGACTAGTCCTGCGAGGCTTGGAAGCCAGCATAGTCCAGGCAGGACGGCTTCTTTAAATCAGAGACCAAGGACGCATAGT
GGGAGTAGTGGAGGAAGCGGAAGCCGGGAAAACAGTGGGAGCAGCAGCATTGGTATTCCCATTGCTGTGCCCACACCCTC
CCCGCCCACTGCGGGCCCA------------------GCAGCCCCTGGCGCAGCTCCTGGTTCCCAGTATGGCACAATGA
CCAGGCAGATTTCTCGACACAACTCTACCACTTCTTCGACATCTTCTGGTGGATATAGACGAACTCCCTCTGTGACTGCG
CAATTCTCTGCTCAGCCTCATGTTAATGGAGGTCCACTTTATTCTCAAAATTCAATTTCTATTGCCCCCCCTCCTCCCCC
CATGCCTCAGTTGACTCCACAGATACCTCTCACAGGCTTCGTGGCCAGGGTGCAGGAAAACATTGCTGATAGCCCAACTC
CACCACCACCTCCTCCACCAGATGACATTCCCATGTTCGATGACTCTCCACCTCCCCCACCACCTCCTCCTGTGGACTAC
GAAGACGAAGAAGCTGCAGTAGTTCAGTATAGTGACCCATATGCAGATGGGGACCCTGCATGGGCTCCCAAGAACTATAT
TGAGAAAGTTGTTGCAATATATGATTATACAAAAGACAAGGATGATGAGCTGTCCTTTAAAGAGGGTGCAATCATCTATG
TCATAAAGAAGAACGATGATGGCTGGTTCGAAGGAGTTTGCAATCGAGTAACTGGACTCTTCCCTGGGAACTATGTTGAA
TCAATCATGCACTATACTGAT
>psammomys_obesus
ATGGCAGAGCTGCAGATGTTACTAGAGGAGGAGATCCCGTCCGGCAAGAGGGCGCTGATTGAGAGTTACCAGAACCTGAC
CCGGGTGGCGGACTACTGTGAGAACAACTACATACAGGCTACAGACAAGAGAAAAGCTCTAGAAGAGACCAAAGCATATA
CAACTCAATCTCTAGCAAGTGTTGCTTATCAGATAAATGCATTGGCCAACAATGTACTCCAGTTGCTGGATATCCAAGCG
TCTCAGCTTCGGAGGATGGAGTCTTCCATCAATCATATCTCACAGACTGTGGATATTCATAAAGAAAAAGTGGCTCGAAG
AGAGATTGGTATTTTGACAACAAATAAGAATACATCAAGAACTCACAAAATAATAGCACCTGCAAATATGGAGCGCCCTG
TCAGGTATATTCGGAAGCCTATTGACTACACAGTTTTGGATGATGTGGGCCATGGAGTTAAGTGGCTAAAAGCCAAGCAC
GGAAATAACCAGCCTGCACGAACTGGCACATTGTCGAGAACAAACCCTCCCACGCAGAAACCACCAAGCCCTCCTGTGTC
AGGCCGGGGAACTTTGGGACGGAATACCCCTTACAAAACCCTAGAGCCTGTGAAGCCTCCAACAGTTCCTAATGACTACA
TGACTAGTCCTGCGAGGCTTGGAAGCCAGCACAGTCCAGGCAGGACGGCTTCTTTAAATCAGAGACCAAGGACGCATAGT
GGAAGTAGTGGAGGAAGTGGAAGTCGAGAAAACAGTGGAAGCAGTAGTATTGGCATTCCCATTGCTGTGCCTACACCATC
ACCTCCCACTGCGGGCCCA------------------GCAGCCCCTGGCGCAGCTCCTGGTTCCCAGTATGGCACAATGA
CCAGGCAGATTTCTCGACACAACTCTACCACTTCTTCGACATCTTCTGGTGGATATAGACGAACTCCCTCTGTGACTGCC
CAGTTCTCTGCTCAGCCTCATGTTAATGGAGGTCCACTTTATTCTCAAAATTCAATTTCTATTGCCCCACCTCCTCCCCC
TATGCCTCAGTTGACTCCACAGATTCCTCTCACAGGCTTCGTGGCCAGGGTGCAGGAAAACATTGCTGACAGCCCAACTC
CACCACCTCCTCCTCCACCAGATGACATTCCCATGTTCGATGACTCGCCACCTCCTCCGCCACCTCCTCCGGTGGACTAC
GAAGATGAGGAAGCTGCAGTAGTTCAATACAGTGACCCATATGCAGATGGGGATCCTGCATGGGCTCCCAAGAACTACAT
TGAGAAAGTTGTTGCAATATATGATTATACAAAAGACAAGGATGATGAGCTGTCCTTTAAAGAGGGTGCAATCATCTATG
TCATAAAGAAGAATGATGATGGCTGGTTTGAAGGAGTTTGCAATCGAGTGACTGGACTCTTCCCTGGGAACTATGTTGAA
TCAATCATGCACTATACTGAT
>dipodomys_ordii
--------------------------------------------------------------------------------
----------------------------TCACAAAAAGCTACAGACAAGAGAAAAGCTTTAGAAGAGACCAAAGCATATA
CAACCCAATCTTTAGCTAGTGTTGCTTATCAAATAAATGCATTGGCCAACAATGTATTGCAGTTGCTGGATATCCAAGCC
TCTCAGCTTCGGAGAATGGAGTCTTCTATCAATCATATCTCACAGACTGTGGATATTCATAAAGAGAAAGTGGCTCGAAG
AGAGATTGGCATTTTGACAACAAATAAGAACACATCAAGAACCCATAAAATAATAGCACCTGCCAATATGGAGCGTCCTG
TACGATATATTCGGAAACCTATTGACTACACAGTTCTGGATGATGTGGGTCATGGTGTCAAG---------------CAT
GGAAATAATCAGCCTGCAAGAACTGGCACACTGTCGAGAACAAATCCTCCTACTCAGAAACCACCAAGTCCTCCCATGTC
AGGCCGGGGAACGTTGGGACGGAATACACCTTATAAAACCCTGGAACCTGTTAAACCTCCAACAGTTCCTAATGACTACA
TGACTAGTCCTGCAAGGCTTGGAAGTCAGCATAGTCCAGGAAGGACGGCTTCTTTAAATCAGAGACCAAGGACGCACAGT
GGAAGTAGTGGTGGAAGTGGGAGCCGAGAAAACAGTGGAAGCAGTAGTATTGGCATTCCCATTGCTGTGCCTACACCGTC
ACCACCCACTGTCGGACCA---------------------GCCCCGGGCTCAGCTCCTGGTTCCCAGTATGGCACAATGA
CCAGGCAGATTTCTCGACACAACTCTACCACTTCTTCGACATCTTCTGGTGGATATAGACGAACTCCCTCTGTGACTGCT
CAATTTTCTGCTCAGCCTCATGTTAATGGAGGTCCACTTTATTCTCAAAATTCAATTTCTATTGCTCCACCCCCTCCCCC
TATGCCTCAATTGACTCCACAGATACCTCTCACAGGCTTCGTGGCCAGGGTGCAGGAAAACATTGCTGATAGCCCAACTC
CTCCACCGCCACCTCCACCAGATGACATTCCCATGTTTGATGATTCTCCACCACCACCACCACCTCCTCCAGTGGACTAT
GAAGATGAGGAAGCTGCAGTAGTTCAGTATAATGACCCATATGCTGATGGAGATCCTGCATGGGCCCCCAAGAACTATAT
TGAGAAAGTTGTTGCAATATATGATTACACAAAAGACAAGGATGATGAGCTGTCATTTATGGAGGGTGCAATCATTTATG
TTATAAAGAAGAATGATGATGGCTGGTATGAAGGAGTCTGCAATCGAGTGACTGGTCTCTTCCCTGGGAACTATGTTGAA
TCAATCATGCACTATACTGAT
>fukomys_damarensis
ATGGCAGAGCTGCAGATGCTACTAGAGGAGGAGATCCCGTCGGGCAAGCGGGCGCTGATAGAGAGTTACCAGAACCTGAC
CCGGGTGGCGGACTACTGCGAGAACAACTACATTCAGGCTACAGACAAGAGAAAAGCTTTAGAAGAGACCAAAGCATATA
CAACCCAGTCTCTAGCTAGTGTTGCTTATCAAATAAATGCATTGGCCAACAATGTACTCCAATTGCTGGACATCCAAGCT
TCTCAGCTTCGGAGAATGGAGTCTTCCATCAATCATATCTCACAGACTGTGGATATTCATAAAGAGAAAGTGGCTCGAAG
AGAAATTGGTATTTTGACAACAAATAAGAATACATCAAGAACTCACAAAATAATAGCACCTGCAAATATGGAGCGCCCTG
TAAGGTATATTCGGAAACCTATTGACTACACAGTTCTGGATGACGTGGGCCATGGTGTCAAGTGGCTAAAAGCCAAGCAT
GGAAATAACCAGCCTGCAAGAACTGGCACACTGTCAAGAACAAATCCTCCTACTCAGAAACCACCGAGCCCTCCCATGTC
AGGCCGGGGAACACTGGGGCGGAATACTCCTTACAAAACCCTGGAGCCTGTTAAACCGCCCACGGTTCCCAACGATTACA
TGACCAGTCCTGCGAGGCTTGGGAGTCAGCACAGTCCGGGCAGGACAGCTTCTTTAACTCAGAGACCGAGGACACACAGT
GGCAGCAGCGGGGGGAGTGGAAGTCGCGAGAACAGCGGAAGCAGCAGCGCCGGCGCCCCCATCGCAGTACCCACGCCTTC
CCCACCCACTGCCGGGCCA------------------GCAGCCCCTGGCTCAGCTCCTGGTTCCCAGTATGGCACAATGA
CCAGGCAGATATCTCGGCACAACTCTACCACTTCTTCGACATCTTCTGGTGGATACAGACGAACTCCCTCTGTGACGGCT
CAGTTTTCTGCTCAGCCTCATGTTAATGGAGGTCCACTTTATTCTCAAAATTCAATTTCTATTGCTCCACCCCCACCCCC
TATGCCTCAGTTGACTCCACAGATACCTCTCACAGGCTTCGTGGCCAGGGTGCAGGAAAACANNNNNNNN----------
--------------------------------------------------NNNNNNNNNCCCCCTCCCCCAGTGGACTAT
GAAGACGAGGAGGCAGCGGTAGTCCAGTATAATGATCCATACGCGGATGGGGATCCTGCCTGGGCCCCCAAGAATTACAT
CGAAAAGGTTGTTGCAATATATGATTATACAAAAGACAAGGATGACGAGCTGTCGTTCATGGAGGGCGCAATCATTTACG
TGATAAAGAAGAACGATGACGGCTGGTATGAAGGAGTCTGCAACCGAGTGACTGGTCTCTTCCCCGGGAACTATGTTGAA
TCAATCATGCACTATACCGAT
