# Supplementary material for: Divergent genes in gerbils: prevalence, relation to GC-biased substitution, and phenotypic relevance
Source: BMC Evol Biol. 2020 Oct 19;20:134. doi: 10.1186/s12862-020-01696-3 (PMC7574485; doi:10.1186/s12862-020-01696-3)
Supplement: Supplementary file 3 — Additional file 3 Supplementary Data. DNA alignments for 10,554 1-to-1 orthologues used in analysis. Each alignment file is named using its orthogroup ID. [file 12862_2020_1696_MOESM3_ESM.zip › Additional_File_3/masked_alignments/OG0001535.fa]

>dipodomys_ordii
ATGGGTGTGAAAACATTTACTCATAGCTCCTCTTCCCACAGCCAGGAAATGCTTGGAAAACTAAATATGCTGCGAAATGA
TGGACATTTTTGTGATATCACCATTCGTGTCCAGGACAAAATCTTCCGGGCACATAAGGTGGTACTCGCAGCTTGCAGTG
ATTTCTTTCGCACAAAACTTGTAGGCCAAGCAGAAGATGAGAACAAGAATGTGTTGGATCTGCATCATGTTACAGTGACT
GGCTTTATACCTCTTTTAGAATATGCTTATACAGCCACTCTGTCAATTAACACAGAAAATATTATTGATGTTCTGGCTGC
AGCCAGCTATATGCAAATGTTTAGTGTTGCTAGCACCTGCTCTGAGTTCATGAAATCAAGTATTTTATGGAATACACCTA
ATAGCCAACCAGAAAAAGGTCTGGATGCTGGACAAGAAAATAATTCTAACTGCAATTTTACTTCACGAGATGGAAGCATT
TCTCCTGTGTCTTCTGAGTGCAGTGTGGTAGAAAGAACCATTCCTGTCTGCCGAGAATCTCGAAGAAAACGTAAAAGCTA
CATTGTTATGTCTCCTGAGAGTCCTGTAAAGTGTAGCACACAAACAAGTTCACCCCAGGTATTGAATTCTTCGGCTTCCT
ACACAGAAAATAGAAATCAGCCAGTTGACTCCTCTTTAGCTTTCCCTTGGACTTTTCCTTTTGGAATTGATCGAAGAGTT
CAGCCTGAGAAAGCTAAGCAGCCAGAGAATACTCGGACTTCAGAATTACCTGGCCCATCTGAGGCAGGTAGAAGAATGTC
TGATTATGTGACTTGTGAAAGCACAAAAGCTACTTTGCCTTTGGGTACAGAAGAAGATGTCCAGGTCAAAGTAGAAAGGT
TAAGTGATGAGGAGGTCCATGAGGAAGTATCCCAACCTGTCAGTGCATCTCTGAGTTCGCTGAGTGATCAGCAAACAGTG
CCAGGAAGTGAACAAGTCCAGGAGGACCTTCTGATTAGTCCACAGTCTTCCTCTATAGGCTCTGTAGATGAAGGCGTTAC
TGAAGGGCTACCTACACTTCAAAGCACTTCTAGCACTAATACTCATGCAGACGATGATGACCGATTGGAAAATGTTCAGT
ATCCCTACCAACTCTACATTGCTCCTTCTACCAGCAGTACAGAACGACCAAGTCCAAATGGTCCAGACAGACCTTTTCAG
TGTCCAACCTGTGGGGTACGATTCACCCGTATTCAGAACCTAAAACAGCACATGCTTATCCACTCAGGAATTAAACCATT
TCAGTGTGACCGCTGTGGGAAAAAGTTCACCAGGGCTTACTCGCTAAAGATGCATCGCCTAAAGCATGAAGGTAAACGCT
GTTTCCGGTGCCAGATATGTAGTGCCACTTTCACTTCCTTCGGGGAATATAAACACCATATGAGGGTTTCCCGGCACATT
ATCCGCAAGCCTCGGATTTACGAGTGCAAAACATGTGGCGCCATGTTCACCAACTCTGGAAATTTAATCGTGCACCTGAG
GAGTCTGAACCATGAAGCATCAGAGCTAGCAAACTACTTCCAGAGCAGTGATTTCCTAGTACCGGACTACTTAAACCAAG
AACAAGAAGAGAACCTTGTTCAGTATGATCTTGGAGAACACAGTTTTGAAAGCAACTCCTCTGTTCAGATGCCTGTAATT
TCACAGTACCACTCCAAAGGC
>ictidomys_tridecemlineatus
ATGGGTGTGAAAACATTTACTCATAGCTCCTCTTCCCACAGCCAGGAAATGCTTGGAAAACTAAACATGCTGCGAAATGA
TGGACATTTTTGTGATATCACTATTCGTGTCCAGGACAAAATCTTCCGGGCACATAAGGTGGTACTAGCAGCTTGCAGTG
ATTTCTTTCGCACCAAACTTGTAGGCCAAGCAGAGGATGAGAACAAGAATGTGTTGGATCTGCATCATGTTACAGTGACT
GGCTTTATACCCCTTTTAGAATATGCTTACACAGCTACTCTTTCAATTAACACAGAAAATATTATTGATGTTCTAGCTGC
AGCCAGCTATATGCAAATGTTTAGTGTTGCTAGCACCTGCTCAGAGTTCATGAAATCAAGTATTTTATGGAATACACCCA
ATAGCCAGCCAGAAAAGGGTCTAGATGCTGGACAAGAAAGTAATTCTACCTGCAATTTTACTACTCGAGATGGAAGCATT
TCCCCAGTGTCTTCAGAATGCAGTGTGGTGGAAAGAACCATTCCTGTCTGCCGAGAGTCCCGGAGAAAACGCAAAAGTTA
CATTGTTATGTCTCCTGAGAGTCCTGTAAAGTGTAGCACACAAACAAGTTCACCCCAAGTATTAAACTCTTCAGCTTCCT
ACACAGAAAATAGAAATCAACCAGTTGACTCTTCATTAGCTTTTCCCTGGACTTTTCCTTTTGGAATTGATCGAAGGATT
CAACCTGAAAAGGCTAAGCAAGCAGAAAATACCCGGACTTTAGAGTTACCTGGCCCATCTGAGGCAGGTAGAAGAATGGC
TGACTATGTGACTTGTGAGAGCACAAAAACTACCCTTCCTCTGGGTACCGAAGAAGATGTTCGGGTCAAAGTAGAAAGGT
TAAGTGATGAGGAGGTCCATGAAGAAGTGTCTCAGCCTGTCAGTGCATCTCAGAGTTCACTGAGTGATCAGCAGACAGTG
CCAGGAAGTGAACAAGTCCAAGAGGACCTTCTGATTAGTCCACAGTCTTCCTCTATAGGCTCAGTAGATGAAGGCGTTAC
TGAGGGGTTGCCTACACTTCAAAGCACTTCTAGCACTAATGCTCATGCGGATGATGATGATCGATTGGAAAGTGTTCAGT
ATCCCTACCAACTCTACATTGCTCCTTCCACCAGCAGTACAGAACGACCAAGTCCAAATGGTCCAGACAGACCTTTTCAA
TGTCCAACCTGTGGGGTGCGATTCACCCGTATTCAGAACCTAAAACAGCACATGCTCATCCACTCAGGAATTAAACCATT
TCAGTGTGACCGCTGTGGGAAAAAGTTCACCAGGGCTTACTCGCTAAAGATGCATCGCCTAAAGCATGAAGGTAAACGCT
GTTTCCGGTGCCAGATATGTAGTGCTACTTTCACTTCCTTCGGGGAATATAAACACCATATGAGGGTTTCCCGGCACATT
ATCCGCAAGCCTCGGATTTACGAGTGCAAAACATGTGGCGCCATGTTCACCAACTCTGGAAATTTAATCGTGCACCTGAG
GAGTCTGAACCATGAAGCATCAGAGCTAGCAAACTACTTCCAGAGCAGTGATTTCCTAGTACCGGACTTCTTAAACCAGG
AGCAAGAAGAGACCCTTGTTCAGTATGATCTTGGAGAACACGGTTTTGAAAGCAACTCCTCTGTTCAAATGCCTGTAATT
TCACAGTACCACTCCAAAGGT
>jaculus_jaculus
ATGGGTGTGAAGACATTTACTCATAGCTCCTCCTCCCACAGCCAGGAAATGCTTGGAAAACTAAATATGTTGCGAAACGA
TGGACATTTTTGTGATATCACTATCCGTGTCCAGGACAAAATCTTCAGGGCACACAAGGTGGTACTAGCAGCTTGCAGTG
ATTTCTTTCGCACCAAACTTGTAGGCCAAGCAGAGGATGAGAACACAAATGTGTTGGATCTGCATCATGTTACAGTGACT
GGCTTTATACCTCTTTTAGAATATGCCTATACAGCCACTCTGTCAATTAACACAGAAAATATTATTGATGTTCTAGCTGC
AGCCAGCTATATGCAAATGTTTAGTGTTGCTAGTACCTGCTCAGAGTTCATGAAATCAAGTATTTTATGGAATACACCCA
ATAGCCAACCAGAAAAGGGTCTAGATGCTGGACAAGAAAATAATTCTAACTGCAATTTCACTTCTCGAGATGGAAGCATT
TCTCCAGTGTCTTCCGAGTGTAGTGTGGTAGAAAGAACCATTCCTGTCTGCCGAGAATCCCGGAGAAAACGCAAAAGCTA
CATCGTTATGTCTCCTGAGAGTCCGGTAAAGTGCAGTACACAAACAAGTTCTCCCCAGGTGTTGAATTCTTCAACTTCCT
ATGCAGAAAATAGAAACCAGCCAGTTGATTCTTCTTTAGCTTTTCCCTGGACTTTCCCTTTCGGAATTGATCGAAGGATT
CAGCCTGAGAAATCTAAGCAGGCAGAAAATGCACGGACTTTAGAATTACCTGGGCCATCTGAGGCAGGTAGACGAATGGC
AGATTATGTGACTTGTGAGAGCACAAAAACTACCCTGCCTCTGGGTACTGAAGAAGATATCCACGTCAAAGTAGAGAGAT
TAAGTGATGAGGAGGTGCATGAAGAAGTGTCCCAGCCTGTCAGTGCATCTCAGAGCTCAGTGAGTGATCAGCAGACAGTG
CCAGGAAGTGAGCAAGTCCAAGAGGACCTTCTGATTAGTCCACAGTCTTCCTCTATAGGCTCTGTAGATGAAGGTGTGAC
AGAGGGGTTGCCTACTCTTCAAAGCACGTCTAGCACTAACGCTCATGCAGATGATGATGATCGATTGGAAAATGTTCAGT
ATCCCTACCAACTCTACATTGCTCCTTCTACCAGCAGTACAGAACGACCAAGTCCAAATGGTCCAGACAGACCTTTTCAG
TGTCCAACCTGTGGGGTGCGATTCACCCGTATTCAGAACCTAAAACAGCACATGCTTATCCACTCAGGAATTAAACCATT
TCAGTGTGACCGCTGTGGGAAAAAGTTCACCAGGGCTTACTCGCTAAAGATGCATCGCCTAAAGCATGAA----------
--------------------------------------------------------------------------------
--------------------------------------------------------------------------------
--------------------------------------------------------------------------------
--------------------------------------------------------------------------------
---------------------
>nannospalax_galili
ATGGGTGTGAAAACGTTTACTCATAGCTCCTCTTCCCACAGCCAGGAAATGCTTGGAAAACTAAATATGCTACGAAATGA
TGGACATTTTTGTGATATCACTATTCGTGTCCAGGACAAAATCTTCCGGGCTCATAAGGTGGTACTAGCAGCTTGCAGTG
ATTTCTTTCGCACCAAACTTGTAGGCCAAGCAGAAGATGAAAACAAAAATGTGTTGGATCTGCATCATGTTACAGTGACT
GGCTTTATACCCCTTTTAGAATATGCTTACACAGCCACTCTGTCAATTAACACAGAAAATATCATTGATGTTCTAGCTGC
GGCTAGCTATATGCAGATGTTTAGTGTTGCTAGCACCTGCTCAGAATTCATGAAATCAAGTATTTTATGGAATACCCCCA
ATAGCCAACCAGAAAAAGGTCTAGATGCTGGACAAGAAAATAATTCTAACTGCAATTTTACTTCTCGAGATGGAAGCATT
TCTCCAGTGTCTTCAGAGTGCAGTGTAGTAGAAAGAACCATTCCTGTCTGCCGAGAATCACGGAGAAAACGCAAAAGCTA
CATTGTTATGTCTCCTGAGAGTCCTGTAAAATGTAGCACACAAACAAGTTCACCCCAGGTATTGAATTCTTCAGCTTCCT
ATGCAGAAAATAGAAATCAGCCAGTTGACTCCTCTTTAGCTTTTCCCTGGACTTTCCCTTTTGGAATTGATCGAAGGATT
CAGCCTGAGAAAACTAAGCAGGCAGAAAACACCCGGACTTTAGAATTACCTGGCCCATCTGAGGCAGGTAGAAGAATGGC
TGATTATGTGACTTGTGAGAGCACAAAAACTACCTTGCCTCTGGGTACCGAAGAAGATATCCGGGTCAAAGTAGAAAGAT
TAAGTGATGAGGAGGTCCATGAGGAAGTGTCCCAGCCTGTCAGTGCATCTCAGAGCTCACTGAGTGATCAGCAGACAGTG
CCAGGAAGTGAACAAGTCCAAGAGGACCTTCTGATTAGTCCACAGTCTTCCTCTATAGGCTCAGTAGATGAAGGAGTTAC
CGAGGGGTTGCCTACACTTCAAAATACTTCTAGCACCAATGCTCATGCAGATGATGATGACCGATTGGAAAATGTTCAGT
ATCCCTACCAACTCTACATTGCTCCTTCTACCAGCAGTACAGAACGGCCAAGTCCAAATGGTCCAGACAGACCTTTTCAG
TGTCCAACCTGTGGGGTGCGATTCACCCGTATTCAGAACCTGAAACAGCACATGCTTATCCACTCAGGAATTAAACCATT
TCAGTGTGACCGCTGTGGGAAAAAGTTCACCAGGGCTTACTCGCTAAAGATGCATCGCCTAAAGCATGAAGGTAAACGCT
GTTTCCGGTGCCAGATATGTAGTGCCACTTTCACTTCCTTCGGGGAATATAAACACCATATGAGGGTTTCCCGGCACATT
ATCCGCAAGCCTCGGATTTACGAGTGCAAAACATGTGGCGCCATGTTCACCAACTCGGGAAATTTAATCGTGCACCTGAG
GAGTCTGAACCATGAAGCATCAGAGCTAGCAAACTACTTCCAGAGCAGTGATTTCTTAGTACCGGACTACTTAAATCAGG
AGCAAGAAGAGACCCTTGTTCAGTATGATCTTGGAGAACACAGTTTTGAAAGCAACTCTTCTGTTCAAATGCCTGTAATC
TCACAG---------------
>cavia_porcellus
ATGGGTGTGAAAACATTTACTCATAGCTCCTCTTCCCACAGTCAGGAAATGCTTGGAAAACTAAATATGCTGCGAAACGA
TGGACACTTCTGTGATATCACTATCCGTGTCCAGGATAAGATCTTCCGGGCACATAAGGTGGTACTAGCAGCTTGCAGTG
ATTTCTTTCGCACCAAGCTTGTAGGCCAAGCAGAGGATGAGAACAAGAGTGTGCTGGACCTGCATCATGTCACGGTGACT
GGCTTCATCCCTCTGTTAGAGTATGCTTACACAGCCACCCTGTCCATCAACACGGAAAATATTATTGACGTCCTGGCTGC
AGCCAGCTACATGCAGATGTTTAGTGTTGCTAGCACCTGCTCAGAGTTCATGAAATCAAGTATTTTGTGGAATACCCCCA
ATAACCAACCAGAAAAGAGTCTAGATGCTGGACAAGAAAATAACTCTAACTGCAATTTTACTTCTCGAGATGGAAGCATT
TCTCCAGTGTCTTCAGAATGCAGCGTGGTGGAAAGAACCATTCCTGTCTGTCGAGAATCCCGGAGAAAGCGCAAAAGCTA
CATTGTTCTGTCTCCCGAGAGTCCTGTAAAGGGTAGCACACAAACAAGCTCACCCCAGGTGTTGAACTCTTCAGCTTCCT
ACACAGAAAACAGAAACCAACCAGTGGACTCTTCTTTAGCTTTTCCTTGGACCTTTCCTTTTGGAATTGATCGAAGGATT
CAGCCGGAGAAAGCTAAGCAGGCAGAGAACACCCGGACTTTAGAATTACCTGGCCCATCCGAGGCAGGTAGAAGAGTGAC
TGACTGTGTGACTTGTGAGAGCACGAAAGCTGCCTTGCCTCTGGGGACTGAAGAAGACGTCCGAGTCAAAGTGGAAAGGT
TAAGTGATGAGGAGGCCCCTGAGGAAGTATCCCAGCCTGTCAGTGCGTCTCAGAGCTCCCTGAGTGACCAGCAGACAGTA
CCAGGAAGTGAGCAAGTCCAGGAGGACCTTCTGATTAGTCCACAGTCTTCCTCTATAGGCTCAGTAGACGAAGGTGTTAC
CGAGGGGCTGCCCACCCTGCAGAGTACGTCCAGCACCAACGCTCACGCAGATGACGATGACCGACTGGAAAATGTTCAGT
ACCCCTACCAACTCTACATTGCTCCTTCCACTAGCAGCACGGAGCGGCCGAGCCCAAACGGCCCGGACAGGCCCTTTCAG
TGCCCCACCTGCGGGGTGCGCTTCACCCGCATCCAGAACCTGAAGCAGCACATGCTCATCCACTCAGGAATTAAACCATT
TCAGTGTGACCGCTGCGGGAAAAAGTTCACCAGGGCTTATTCGCTAAAGATGCATCGCCTAAAGCATGAAGGTAAACGCT
GTTTCCGGTGCCAGATATGTAGTGCCACTTTCACTTCCTTCGGGGAATATAAACACCACATGAGGGTTTCCCGGCACATT
ATCCGCAAGCCTCGGATTTACGAGTGCAAAACATGTGGCGCCATGTTCACCAACTCTGGAAATTTAATCGTGCACCTGAG
GAGTCTGAACCATGAAGCATCAGAGCTAGCAAACTACTTCCAGAGCAGTGATTTCCTAGTACCGGACTACTTAAACCAAG
ACCAAGAAGAGACCCTTGTTCAGTACGATCTTGGAGAACATGGTTTTGAAAGCAACTCCTCTGTTCAAATGCCTGTAATT
TCACAGGTCTCCTCTACCCAG
>chinchilla_lanigera
ATGGGTGTGAAAACTTTTACTCATAGCTCCTCTTCCCACAGTCAGGAAATGCTTGGAAAACTAAATATGCTGCGAAATGA
TGGACATTTCTGTGATATCACTATTCGTGTCCAGGATAAAATCTTCCGGGCACATAAAGTGGTACTAGCAGCTTGCAGTG
ATTTCTTTCGCACCAAACTTGTAGGCCAAGCAGAGGATGAAAACAAGAGTGTGTTGGATCTGCATCATGTGACCGTGACT
GGCTTTATACCTCTTTTAGAATATGCTTACACAGCCACTCTGTCAATTAACACAGAAAATATCATTGATGTTCTAGCTGC
GGCCAGCTATATGCAAATGTTTAGTGTTGCTAGCACCTGCTCAGAGTTCATGAAATCAAGTATTTTATGGAATACACCCA
ATAACCAGCCAGAAAAGAGTCTAGATGCTGGACAAGAAAATAATTCTAACTGCAATTTTACTTCTCGAGATGGAAGCATT
TCTCCAGTGTCTTCAGAGTGCAGTGTGGTGGAAAGAACCATTCCTGTCTGCCGAGAATCCCGGAGAAAGCGCAAAAGCTA
CATCGTTATGTCTCCTGAGAGTCCTGTAAAGTGTAGCACACAAACAAGCTCACCGCAGGTATTGAATTCTTCAGCTCCCT
ACACAGAAAATAGAAATCAACCAGTGGACTCTTCTTTAGCTTTTCCTTGGACTTTTCCTTTTGGAATTGATCGAAGGATT
CAGCCTGAGAAAGCTAAGCAGGCAGAAAACACTCGGACTTTAGAATTACCTGGTCCGTCTGAGACAGGTAGAAGAGTGAC
TGATTGCGTGACTTGTGAGAGCACAAAAGCTGCCTTGCCTCTGGGTAACGAAGAAGATATCCGAGTCAAAGTAGAAAGGT
TAAGTGATGAGGAGGCCCATGAGGAAGTGTCCCAGCCTGTCAGCGCATCTCAGAGTTCACTGAGCGATCAGCAGACAGTA
CCAGGAAGTGAACAAGTCCAAGAGGACCTTCTGATTAGTCCACAGTCTTCCTCTATAGGCTCAGTAGATGAAGGTGTTAC
CGAGGGGTTGCCTACACTTCAGAGCACTTCTAGCACTAATGCTCATGCGGATGACGATGATCGACTGGAAAATGTTCAGT
ATCCCTACCAACTCTACATTGCTCCTTCTACCAGCAGTACAGAACGACCAAGTCCAAATGGTCCAGACAGACCTTTTCAG
TGTCCAACCTGTGGGGTGCGATTCACCCGTATTCAAAACCTAAAACAGCACATGCTCATCCACTCAGGAATTAAACCGTT
TCAGTGTGACCGCTGCGGGAAAAAGTTCACCAGGGCTTATTCGCTAAAGATGCATCGCCTAAAGCATGAAGGTAAACGCT
GTTTCCGGTGCCAGATATGTAGTGCCACTTTCACTTCCTTCGGGGAATATAAACACCATATGAGGGTTTCCCGGCACATT
ATCCGCAAGCCTCGGATTTACGAGTGCAAAACATGTGGCGCCATGTTCACCAACTCTGGAAATTTAATCGTGCACCTGAG
GAGTCTGAACCATGAAGCATCAGAGCTAGCAAACTACTTCCAGAGCAGTGATTTCCTAGTACCGGACTACCTAAACCAAG
ACCAAGAAGAGACCCTTGTTCAGTATGATCTTGGAGAACATGGTTTTGAAAACAACTCCTCTGTTCAAATGCCTGTAATT
TCACAGTACCACTCCAAAGGC
>rattus_norvegicus
ATGGGTGTGAAAACATTTACTCACAGCTCCTCTTCCCACAGCCAGGAAATGCTGGGAAAACTAAATATGCTACGAAATGA
CGGACATTTTTGTGATATCACTATTCGTGTCCAGGACAGAATCTTCCGGGCTCACAAGGTGGTACTAGCAGCTTGCAGTG
ATTTCTTTCGAACCAAACTTGTGGGCCAAACAGAGGATGAGAACAAAAATGTGTTGGATCTGCATCATGTTACAGTGACT
GGCTTTATACCTCTGCTGGAATACGCTTACACAGCCACTCTGTCCATTAACACGGAAAATATTATTGATGTTCTAGCAGC
AGCCAGCTATATGCAAATGTTTAGTGTTGCTAGTACGTGCTCAGAGTTCATGAAATCAAGTATTTTGTGGAATACACCTA
ATAGCCAACCAGAAAAGGGTCTAGATGCTGGACAAGAAAATAGTTCCAACTGCAATTTTACTTCTCGAGATGGAAGCATT
TCTCCAGTGTCTTCCGAGTGCAGTGCTGTGGAAAGGACCATTCCTGTCTGCCGAGAGTCCCGGAGAAAACGCAAAAGCTA
CATTGTTATGTCTCCTGAGAGCCCTGTAAAATGTAGCACACAAACAAATTCCCCCCAGGTACTGAATTCTTCAGCTTCCT
ATGCAGAAAATAGAAATCAGCCAGTTGATTCTTCTTTAGCGTTTCCATGGACTTTCCCTTTTGGAATTGATAGGAGGATT
CAGCCTGAGAAAGCAAAGCAGGCAGAAAATACCCGGACTTTAGAGTTGCCTGGCCCGTCCGAGGCAGGTAGAAGGATGGC
TGACTATGTGACTTGTGAGAGCACAAAAACTACCTTGCCTCTAGGTACAGAAGAAGACGTCCGGGTCAAAGTAGAAAGAT
TAAGTGATGAGGAGGTTCATGAGGAAGTGTCCCAGCCCGTTAGTGCATCTCAGAGCTCACTGAGTGATCAGCAGACGGTG
CCTGGAAGTGAACCAGTTCAAGAGGACCTTCTGATTAGTCCACAGTCTTCCTCTATAGGCTCAGTGGATGAAGGAGTCAC
TGAAGGATTGCCTACACTTCAGAGCACTTCCAGCACCAATGCTCATGCAGATGAGGATGACAGATTGGAAAATGTTCAGT
ATCCCTATCAACTGTACATTGCTCCTTCTACCAGCAGTACAGAACGACCAAGTCCAAATGGTCCAGACAGACCTTTTCAA
TGTCCAACCTGTGGGGTTCGCTTCACCCGTATTCAGAATCTAAAACAGCACATGCTTATCCACTCAGGAATTAAACCATT
TCAGTGTGACTGCTGTGGAAAAAAGTTTACCAGGGCTTACTCGCTAAAGATGCATCGCCTAAAGCACGAA----------
--------------------------------------------------------------------------------
--------------------------------------------------------------------------------
--------------------------------------------------------------------------------
--------------------------------------------------------------------------------
---------------------
>mus_musculus
ATGGGTGTGAAAACATTTACTCACAGCTCCTCTTCCCACAGCCAGGAAATGCTGGGGAAACTAAATATGCTCCGAAATGA
TGGACATTTTTGTGATATCACTATTCGTGTCCAGGACAAAATCTTCCGGGCTCACAAGGTAGTACTAGCAGCTTGCAGTG
ATTTCTTTCGAACCAAACTTGTTGGCCAAACAGAAGATGAGAACAAAAATGTGTTGGATCTGCATCATGTTACAGTGACT
GGCTTTATACCTCTTTTAGAATACGCTTACACAGCCACTCTGTCAATTAACACGGAAAATATTATTGATGTTCTAGCGGC
AGCCAGCTATATGCAAATGTTTAGTGTTGCTAGTACATGCTCAGAGTTCATGAAGTCAAGTATTTTGTGGAATACACCTA
ATAGCCAACCAGAAAAGAGTCTAGATGCTGGACAAGAAAATAGCTCCAACTGCAATTTTACTTCTCGAGATGGAAGCATT
TCTCCAGTGTCTTCAGAGTGCAGTGCTGTGGAGAGGACCATTCCTGTCTGCCGAGAGTCCCGGAGGAAGCGCAAAAGCTA
CATTGTTATGTCTCCCGAGAGTCCCGTGAAATGTAGCACCCAAACAAGTTCCCCCCAGGTACTGAATTCTTCAGCTTCCT
ATGCAGAAAATAGAAGTCAGCCAGTTGACTCTTCTTTAGCTTTTCCTTGGACTTTCCCTTTTGGAATAGATCGAAGGATT
CAGCCTGAGAAAGCAAAGCAGGCAGAAAATACCCGGACTTTAGAATTGCCTGGCCCATCCGAGGCAGGTAGAAGAGTGGC
TGACTATGTGACTTGTGAGAGCACAAAACCCACCTTGCCTCTAGGTACAGAAGAAGATGTCCGGGTCAAAGTAGAAAGAT
TAAGTGATGAGGAGGTCCATGAGGAAGTGTCCCAGCCTGTTAGTGCATCTCAGAGCTCACTGAGTGATCAGCAGACAGTG
CCCGGAAGTGAACCAGTTCAAGAGGACCTTCTGATCAGTCCACAGTCTTCCTCTATAGGCTCAGTAGATGAAGGAGTCAC
TGAAGGATTGCCTACACTTCAGAGCACCTCTAGCACCAATGCTCATGCAGATGACGATGACAGATTGGAAAATGTTCAGT
ATCCCTATCAACTCTACATTGCTCCTTCTACCAGCAGTACAGAGCGGCCAAGTCCAAATGGTCCAGACAGACCGTTTCAG
TGTCCAACCTGTGGGGTCCGCTTCACCCGTATTCAGAATCTAAAACAGCACATGCTTATCCACTCAGGAATTAAACCATT
TCAGTGTGACTGCTGTGGAAAAAAGTTTACCAGGGCTTACTCGCTAAAGATGCATCGCCTAAAGCACGAAGGTAAACGCT
GTTTCCGGTGCCAGATATGTAGTGCCACTTTCACTTCCTTCGGGGAGTATAAACACCACATGAGGGTTTCCCGGCACATT
ATCCGCAAGCCTCGGATTTACGAGTGCAAAACATGTGGCGCCATGTTCACCAACTCTGGAAATTTAATCGTGCACCTGAG
GAGTCTGAACCATGAAGCATCAGAGCTAGCAAACTACTTCCAGAGCAGTGATTTCTTAGTACCGGACTACTTAAACCAGG
AGCAAGAAGAGACCCTTGTTCAGTATGATCTTGGAGAACATACTTTTGAAAGCAACTCTTCTGTTCAAATGCCTGTGATT
TCACAGGTCTCCTCAACCCAG
>homo_sapiens
ATGGGTGTGAAAACATTTACTCATAGCTCCTCTTCCCACAGCCAGGAAATGCTTGGAAAGCTAAATATGCTGCGAAATGA
TGGACATTTTTGTGATATCACTATTCGTGTCCAGGACAAAATCTTCCGGGCACATAAGGTGGTACTAGCAGCTTGCAGTG
ATTTCTTTCGCACCAAACTTGTAGGCCAAGCCGAGGATGAGAACAAGAATGTGTTGGATCTGCATCATGTTACAGTGACT
GGCTTTATACCTCTTTTAGAATATGCTTACACAGCCACTCTATCAATTAACACAGAAAATATTATTGATGTTCTAGCAGC
AGCCAGCTATATGCAAATGTTCAGTGTTGCCAGCACCTGCTCAGAGTTCATGAAATCAAGCATTTTATGGAATACACCCA
ACAGCCAACCTGAAAAGGGTCTAGATGCTGGACAAGAAAATAATTCTAACTGCAATTTTACTTCTCGAGATGGGAGCATT
TCTCCCGTGTCCTCAGAGTGCAGTGTGGTAGAAAGAACCATTCCTGTCTGCCGAGAATCCCGGAGAAAGCGCAAAAGCTA
CATTGTTATGTCTCCTGAAAGTCCTGTAAAGTGTGGCACACAAACAAGCTCACCCCAGGTATTGAATTCTTCAGCTTCCT
ACTCAGAAAATAGAAACCAACCAGTTGACTCTTCCTTAGCTTTTCCTTGGACTTTTCCTTTTGGAATTGATCGAAGGATT
CAGCCTGAGAAAGTTAAGCAAGCAGAAAATACCCGGACTTTAGAATTACCTGGCCCATCTGAGACCGGTAGAAGAATGGC
TGATTATGTGACTTGTGAGAGCACAAAAACTACCTTGCCTTTAGGTACCGAAGAAGATGTCCGGGTCAAAGTAGAAAGAT
TAAGTGATGAGGAGGTCCATGAGGAAGTGTCCCAGCCTGTCAGTGCATCTCAGAGTTCGCTGAGTGATCAGCAGACAGTT
CCAGGAAGTGAACAAGTCCAAGAGGACCTTCTGATTAGTCCACAGTCTTCCTCTATAGGCTCAGTAGATGAAGGCGTTTC
TGAGGGCTTGCCTACACTTCAAAGCACGTCTAGCACTAATGCTCCTCCGGATGATGATGATCGATTGGAAAATGTTCAGT
ATCCCTACCAACTCTACATTGCTCCTTCCACCAGCAGTACAGAGCGACCAAGTCCAAATGGTCCCGACAGACCTTTTCAG
TGTCCAACCTGCGGGGTGCGATTCACCCGTATTCAGAACCTAAAGCAGCACATGCTCATCCACTCAGGAATTAAACCATT
TCAGTGTGACCGCTGTGGGAAAAAGTTCACCAGGGCTTACTCGCTAAAGATGCATCGCCTAAAGCATGAAGGTAAACGCT
GTTTCCGGTGCCAGATATGTAGTGCCACTTTCACTTCCTTCGGGGAATATAAACACCACATGAGGGTTTCCCGGCACATT
ATCCGCAAGCCTCGGATTTACGAGTGCAAAACATGTGGCGCCATGTTCACCAACTCTGGAAATTTAATCGTGCACCTGAG
GAGTCTGAACCATGAAGCATCAGAGCTAGCAAACTACTTCCAGAGCAGTGATTTCCTAGTACCGGACTACTTAAACCAGG
AACAAGAAGAGACCCTTGTTCAATATGATCTTGGAGAACACGGTTTTGAAAGCAACTCCTCTGTTCAAATGCCTGTCATT
TCACAGGTCTCCTCAACCCAG
>meriones_unguiculatus
ATGGGTGTGAAAACATTTACTCACAGCTCCTCTTCCCACAGCCAGGAAATGCTGGGAAAGCTAAATATGCTACGAAATGA
TGGACATTTTTGTGATATCACTATTCGTGTCCAGGACAAAATCTTCCGCGCTCACAAGGTGGTACTAGCAGCTTGCAGTG
ATTTCTTTCGAACCAAACTTGTGGGACAAACCGAGGATGAGAACAAAAATGTGTTGGATCTGCATCATGTTACAGTGACT
GGTTTTATACCCCTTTTAGAATACGCTTACACAGCCACTCTGTCAATTAACACGGAAAATATTATTGATGTTCTAGCTGC
AGCCAGCTATATGCAAATGTTTAGTGTTGCTAGTACCTGCTCAGAGTTCATGAAGTCAAGTATTTTGTGGAATACACCTA
ATAGCCAACCAGAAAAGGGCCTAGATGCTGGACAAGAAAATAGTTCCAACTGCAATTTTACTTCTCGAGATGGGAGCATT
TCTCCAGTGTCTTCAGAGTGCAGTGTTATGGAAAGGACCATTCCTGTCTGCCGAGAATCCCGGAGAAAACGCAAAAGCTA
CATTGTTATGTCTCCTGAGAGTCCTGTAAAATGTAGCACACAAACAAGTTCCCCCCAGGTATTGAATTCTTCAGCTTCCT
ATGCAGAAAATAGAAATCAGCCAGTTGACTCTTCTTTAGCTTTTCCATGGACTTTCCCTTTTGGAATTGATCGAAGGATT
CAGCCTGAGAAAGGGAAGCAGGCAGAAAATACCCGGACTTTAGAAATGCCTGGCCCATCCGAGGCAGGTAGAAGAATGGC
TGATTATGTGACTTGCGAGAGCACAAAAACTACCTTGCCTCTAGGTACAGAAGAAGATGTCCGGGTCAAAGTAGAAAGAT
TAAGTGATGAGGAGGTCCATGAGGAAGCATCTCAGCCTGTCAGCGCATCTCAGAGCTCATTGAGTGATCAGCAGACAGTG
CCGGGAAGTGAACCAGTGCAAGAGGACCTTCTGATTAGTCCACAGTCTTCCTCTATAGGCTCAGTAGATGAAGGAGTCGC
AGAGGGGTTGCCTACACTTCAAAGCACTTCTAGTACCAATGCTCATGCAGATGATGACGACAGATTGGAAAATGTTCAGT
ATCCCTACCAACTCTACATTGCTCCTTCTACCAGCAGTACAGAACGACCAAGTCCAAATGGTCCAGACAGACCTTTTCAG
TGTCCTACCTGTGGGGTTCGATTCACCCGTATTCAGAACCTAAAACAGCACATGCTTATCCACTCAGGAATTAAACCATT
TCAGTGTGACCGCTGTGGAAAAAAGTTCACCAGGGCTTACTCGCTAAAGATGCATCGCCTAAAGCATGAAGGTAAACGCT
GTTTCCGGTGCCAGATATGTAGTGCCACTTTCACTTCCTTCGGGGAATATAAACACCATATGAGGGTTTCCCGGCACATT
ATCCGCAAGCCTCGGATTTACGAGTGCAAAACATGTGGCGCCATGTTCACCAACTCTGGAAATTTAATCGTGCACCTGAG
GAGTCTGAACCATGAAGCATCAGAGCTAGCAAACTACTTCCAGAGCAGTGATTTCTTAGTACCGGACTACTTAAACCAGG
AGCAAGAAGAGACCCTTGTTCAGTATGATCTTGGAGAACACAGTTTTGAAAGCAACTCTTCTGTTCAAATGCCTGTGATT
TCACAGGTCTCCTCAACCCAG
>psammomys_obesus
------------------------------------------------ATGCTGGGAAAACTAAATATGCTACGAAATGA
TGGACATTTTTGTGATATCACTATTCGTGTCCAGGACAAAATCTTCCGAGCTCACAAGGTGGTACTAGCAGCTTGC----
--------------------------------------------------------------------------------
------------------AAATACGCTTACACGGCCACTCTGTCAATTAACACGGAAAATATTATTGATGTTCTAGCTGC
AGCCAGCTATATGCAAATGTTTAGTGTTGCTAGTACCTGCTCAGAGTTCATGAAATCAAGTATTTTGTGGAATACACCTA
ATAGTCAACCAGAAAAGGGCCTAGATGCTGGACAAGAAAATAGTTCCAACTGCAATTTTACTTCTCGAGATGGGAGCATT
TCTCCAGTGTCTTCAGAGTGCAGTGTTATGGAAAGGACCATTCCTGTCTGCCGAGAATCCCGGAGAAAACGCAAAAGCTA
CATTGTTATGTCTCCTGAGAGTCCTGTAAAATGTAGCACACAAACAAGTTCCCCCCAGGTATTGAATTCTTCAGCTTCCT
ATGCAGAAAATAGAAATCAGCCAGTTGACTCTTCTTTAGCTTTTCCATGGACTTTCCCTTTTGGAATTGATCGAAGGATT
CAGCCTGAGAAAGGGAAGCAGGCAGAAAATACCCGGACTTTAGAAATGCCTGGCCCATCTGAGGCAGGTAGAAGAATGGC
TGATTATGTGACTTGCGAGAGCACAAAAACTACCTTGCCTCTAGGTACAGAAGAAGATGTCCGGGTCAAAGTAGAAAGAT
TAAGTGATGAGGAGGTTCATGAGGAAGCATCCCAGCCTGTCAGTGCATCTCAGAGCTCATTGAGTGATCAGCAGACAGTG
CCGGGAAGTGAACCAGTGCAAGAGGACCTTCTGATTAGTCCACAGTCTTCCTCTATAGGCTCAGTAGATGAAGGAGTCGC
AGAGGGGTTGCCTACACTTCAGAGCACTTCTAGTACCAATGCTCATGCAGATGATGACGACAGATTGGAAAATGTTCAGT
ATCCCTACCAACTCTACATTGCTCCTTCTACCAGCAGTACAGAACGACCAAGTCCAAATGGTCCAGACAGACCTTTTCAG
TGTCCTACCTGTGGGGTTCGATTCACCCGTATTCAGAACTTAAAACAGCACATGCTTATCCACTCAGGAATTAAACCATT
TCAGTGTGACCGCTGTGGAAAAAAGTTCACCAGGGCTTACTCGCTAAAGATGCATCGCCTAAAGCATGAAGGTAAACGCT
GTTTCCGGTGCCAGATATGTAGTGCCACTTTCACTTCCTTCGGGGAATATAAACACCATATGAGGGTTTCCCGGCACATT
ATCCGCAAGCCTCGGATTTACGAGTGCAAAACATGTGGCGCCATGTTCACCAACTCTGGAAATTTAATCGTGCACCTGAG
GAGTCTGAACCATGAAGCATCAGAGCTAGCAAACTACTTCCAGAGCAGTGATTTCTTAGTACCGGACTACTTAAACCAGG
AGCAAGAAGAGACCCTTGTTCAGTATGATCTTGGAGAACACAGTTTTGAAAGCAACTCTTCCGTTCAGATGCCTGTGATT
TCACAGGTCTCCTCAACCCAG
