# Supplementary material for: Divergent genes in gerbils: prevalence, relation to GC-biased substitution, and phenotypic relevance
Source: BMC Evol Biol. 2020 Oct 19;20:134. doi: 10.1186/s12862-020-01696-3 (PMC7574485; doi:10.1186/s12862-020-01696-3)
Supplement: Supplementary file 3 — Additional file 3 Supplementary Data. DNA alignments for 10,554 1-to-1 orthologues used in analysis. Each alignment file is named using its orthogroup ID. [file 12862_2020_1696_MOESM3_ESM.zip › Additional_File_3/masked_alignments/OG0001539.fa]

>homo_sapiens
ATGAACGGACAGTTGGATCTAAGTGGGAAGCTAATCATCAAAGCTCAACTTGGGGAGGATATTCGGCGAATTCCTATTCA
TAATGAAGATATTACTTATGATGAATTAGTGCTAATGATGCAACGAGTTTTCAGAGGAAAACTTCTGAGTAATGATGAAG
TAACAATAAAGTATAAAGATGAAGATGGAGATCTTATAACAATTTTTGATAGTTCTGACCTTTCCTTTGCAATTCAGTGC
AGTAGGATACTGAAACTGACATTATTTGTTAATGGCCAGCCAAGACCCCTTGAATCAAGTCAGGTGAAATATCTCCGTCG
AGAACTGATAGAACTTCGAAATAAAGTGAATCGTTTATTGGATAGCTTGGAACCACCTGGAGAACCAGGACCTTCCACCA
ATATTCCTGAAAATGATACTGTGGATGGTAGGGAAGAAAAG---TCTGCTTCTGATTCTTCTGGAAAACAGTCTACTCAG
GTTATGGCAGCAAGTATGTCTGCTTTTGATCCTTTAAAAAACCAAGATGAAATCAATAAAAATGTTATGTCAGCGTTTGG
CTTAACAGATGATCAGGTTTCAGGGCCACCCAGTGCTCCTGCAGAAGATCGTTCAGGAACACCCGACAGCATTGCTTCCT
CCTCCTCAGCAGCTCACCCACCAGGCGTTCAGCCACAGCAGCCACCATATACAGGAGCTCAGACTCAAGCAGGTCAGATT
GAAGGTCAGATGTACCAACAGTACCAGCAACAGGCCGGCTATGGTGCACAGCAGCCGCAGGCTCCACCTCAGCAGCCTCA
ACAGTATGGTATTCAGTATTCAGCAAGCTATAGTCAGCAGACTGGACCTCAACAACCTCAGCAGTTCCAGGGATATGGCC
AGCAACCAACTTCCCAGGCACCAGCTCCTGCCTTTTCTGGTCAGCCTCAACAACTGCCTGCTCAGCCGCCACAGCAGTAC
CAGGCGAGCAATTATCCTGCACAAACTTACACTGCCCAAACTTCTCAGCCTACTAATTATACTGTGGCTCCTGCCTCTCA
ACCTGGAATGGCTCCAAGCCAACCTGGGGCCTATCAACCAAGACCAGGTTTTACTTCACTTCCTGGAAGTACCATGACCC
CTCCTCCAAGTGGGCCTAATCCTTATGCGCGTAACCGTCCTCCCTTTGGTCAGGGCTATACCCAACCTGGACCTGGTTAT
CGA
>mus_musculus
ATGAACGGACAGTTGGACCTAAGTGGGAAGCTGATTATCAAAGCTCAACTTGGGGAAGATATCCGACGAATTCCCATTCA
TAATGAAGACATTACTTACGATGAATTAGTGCTAATGATGCAGCGAGTATTCAGAGGAAAGCTTCTGAGTAATGATGAAG
TTACAATAAAGTATAAGGATGAAGATGGAGATCTTATAACAATTTTTGATAGTTCTGACCTTTCCTTTGCAATTCAGTGT
AGTAGAATACTGAAACTGACATTATTTGTTAATGGCCAGCCAAGACCCCTTGAATCAAGTCAGGTGAAATATCTTCGTCG
AGAACTGGTAGAACTTCGAAATAAAGTGAATCGCTTATTGGATAGCTTAGAACCACCTGGAGAACCAGGACCTTCCACCA
GTATTCCTGAAAATGATACTGTGGATGGCAGGGAAGAGAAGCCTGCCGCTTCTGACTCTTCTGGGAAACAGTCAACTCAG
GTTATGGCAGCAAGTATGTCAGCTTTTGATCCTCTGAAAAACCAAGATGAAATCAACAAAAACGTCATGTCAGCATTTGG
ATTAACAGATGACCAGGTTTCAGGCCCACCCAGTGCCCCTACAGAAGACCGCTCCGGAACACCTGACAGCATTGCTTCTT
CCTCCTCAGCAGCACACCCA---GCAGTTCAGCCGCAGCAACCTCCCTATGCAGGAGCTCAGACACAAGCAGGTCAGATT
GAAGGTCAGATGTACCAGCAGTACCAGCAGCAGGCTGGCTACAGTGCCCAGCAGCCTCAGGCCCCTCCTCAGCAG-----
----TATGGTGTTCAGTACTCAGCTAGTTACAGCCAGCAGACTGGACCCCAACAACCTCAGCAGTTCCAGGGATATGGCC
AACAACCAACTTCCCAGGCACCGGCTCCTGCCTTTTCTGGCCAGCCACAACAACTGCCTGCTCAACCACCACAGCAGTAC
CAGGCGAGCACTTACCCTCCACAAACGTATACTACCCAACCATCTCAGCCTGCCAACTATACTGTTCCCCCTGGCTCTCA
GCCTGGAATGGCTCCAAGCCAACCTGGTGCTTACCAACCAAGACCAGGTTTTACGCCATCTCCTGCAAGTACCATGACCC
CTCCTTCTAGTGGGGCTAACCCTTATGCTCGTAACCGTCCTCCTTTTGGTCAGGGGTATGCCCAACCTGGACCTGGTTAT
CGA
>cavia_porcellus
ATGAATGGACAGTTGGACCTAAGTGGGAAGCTAATTATCAAAGCTCAACTTGGAGAGGATATTAGGCGAATTCCCATTCA
TAATGAAGATATTACTTATGATGAATTAGTGTTAATGATGCAGCGAGTTTTCAGAGGAAAACTTCTGAGCAATGATGAAG
TTACAATAAAGTATAAAGATGAAGATGGAGATCTTATAACAATTTTTGATAGTTCTGACTTATCCTTTGCAATTCAGTGT
AGTAGGATACTGAAACTGACATTATTTGTTAATGGCCAACCAAGACCCCTTGAATCAAGTCAAGTGAAATATCTCCGTCG
AGAACTGGTAGAACTTCGAAATAAAGTGAATCGTTTACTGGATAGCTTGGAACCACCTGCAGAACCAGGACCTTCCACCA
GTATTCCTGAAAATGATGCAGTGGATGGAAGAGAAGAAAAATCTGCTGCTTCTGATTCTTCTGGTAAACAGTCTACTCAG
GTTATAGCAGCAAGTATGTCAGCTTTTGATCCTTTGAAAAACCAGGATGAAATCAATAAAAATGTTATGTCAGCATTTGG
CTTAACAGATGATCAGGTTTCAGGGCCACCCAGTGCTCCAGCAGAAGATCGTTCGGGAACTCCTGACAGCATTGCTTCTT
CCTCTTCAGCAGCTCACCCACCAGGAGTTCAGGCACAACAGCCTCCCTACACAGGAGCTCAGGCACAAGCAGGTCAGATT
GAAGGTCAAATGTACCAACAGTACCAGCAACAAGCTGGCTATGGTGCACAGCAGCCTCAGGCTCCGCCTCAGCAACCTCA
GCAGTATGGTATTCAATATTCAGCTAGCTATAGTCAGCAGACTGGACCCCAACAACCTCAGCAGTTCCAGGGATATGGCC
AGCAACCAACTTCCCAGGCACCAGCTCCTGCCTTTTCTGGCCAGCCTCAACAACTGCCTACTCAACCACCACAACAGTAC
CAGGCGAGCAGTTATCCTCAACAAACTTATACTACCCAAACCTCTCAGCCTACTAATTACACAGTACCCCCTGCCTCTCA
GCCTGGAATGGCTCCCAGCCAACCTGGGGCTTATCAACCAAGACCAGGTTTTACTCCACCTCCAGGAAGTGCTATGGCTC
CTCCTCCCAGTGGGCCTAATCCTTACGCACGCAATCGTCCTGCCTTTGGTCAGGGCTATACCCAGCCTGGACCTGGTTAT
CGA
>chinchilla_lanigera
ATGAATGGACAGTTGGACCTAAGTGGGAAGCTAATTATCAAAGCTCAACTTGGGGAGGATATTCGGCGAATCCCCATTCA
TAATGAAGATATTACTTATGATGAATTAGTGTTAATGATGCAGCGAGTTTTCAGAGGAAAACTTCTGAGTAATGATGAAG
TTACAATAAAGTACAAAGATGAAGATGGAGATCTTATAACAATTTTTGATAGTTCTGACCTTTCTTTTGCAATTCAGTGT
AGTAGGATACTGAAACTGACATTATTTGTTAATGGCCAGCCAAGACCCCTTGAATCAAGTCAAGTGAAATATCTCCGTCG
AGAACTTGTAGAACTTCGAAATAAAGTGAATCGTTTATTGGATAGTTTGGAACCGCCTGGAGAACCAGGACCTTCCACCA
GTATTCCTGAAAATGATACAGTGGATGGTAGGGAAGAAAAGCCTGCTGCTTCTGATTCTTCTGGTAAACAGTCTACTCAA
GTTATGGCAGCGAGTATGTCAGCTTTTGATCCTTTGAAAAACCAGGATGAAATCAATAAAAATGTTATGTCAGCATTTGG
CTTAACAGATGATCAGGTTTCAGGGCCGCCCAGTGCTCCAGCAGAAGATCGTTCAGGAACTCCCGACAGCATTGCTTCCT
CCTCCTCAGCAGCTCACCCGCCAGGAGTTCAGGCACAGCAGCCTCCGTATACGGGAGCTCAGGCACAAGCAGGTCAGATT
GAAGGTCAGATGTACCAGCAGTACCAGCAGCAGGCTGGCTATGGTGCACAGCAGCCTCAGGCTCCGCCCCAGCAGCCTCA
GCAGTACGGTATTCAGTATTCAGCTAGCTATAGTCAGCAGACTGGACCTCAACAACCTCAGCAGTTCCAGGGATACGGCC
AGCAAGCAACTTCCCAGGCACCAGCTCCTGCCTTTTCTGGTCAGCCTCAACAACTGTCTGCTCAACCACCACAGCAGTAC
CAGGCGAGCAGTTAT---CAACAAACTTACACCACCCAAACTTCTCAGTCTGCTAACTACACTGTACCCCCTGCCTCTCA
GCCTGGAATGGCTCCAAGCCAACCCGGGGCTTATCAGCCAAGACCAGGTTTTACTCCACCTCCAGGAAGTACCATAGCCC
CTCCTCCAAGCGGGCCTAACCCTTACGCACGCAATCGTCCTGCCTTTAGTCAGGGCTATACCCAGCCTGGACCTGGTTAT
CGA
>jaculus_jaculus
ATGAATGGACAGTTGGACCTAAGTGGGAAGCTGATTATCAAAGCTCAACTTGGGGAGGATATTCGACGAATTCCCATTCA
TAATGAAGATATTACTTATGATGAATTAGTGCTAATGATGCAGCGTGTTTTCAGAGGAAAACTTCTGAGTAATGATGAAG
TTACAATAAAGTACAAAGATGAAGATGGAGATCTTATAACGATTTTTGATAGTTCTGACCTTTCCTTTGCAATTCAATGT
AGTAGAATACTAAAACTGACATTATTTGTTAATGGCCAACCAAGACCCCTTGAATCAAGTCAGGTGAAATATCTTCGTCG
AGAACTGATAGAACTTCGAAATAAAGTGAATCGCTTGTTGGATAGCTTGGAACCACCTGGAGAGCCAGGACCA-------
--------------------------------------------------------------------------------
--------------------------------------------------------------------------------
--------------------------------------------------------------------------------
--------------------------------------------------------------------------------
--------------------------------------------------------------------------------
--------------------------------------------------------------------------------
--------------------------------------------------------------------------------
--------------------------------------------------------------------------------
--------------------------------------------------------------------------------
--------------------------------------------------------------------------------
---
>dipodomys_ordii
ATGAATGGACAGTTGGACCTAAGTGGAAAGCTAATTATCAAAGCTCAACTTGGGGAAGATATTCGTCGAATTCCCATTCA
TAATGAAGATATTACTTATGATGAATTAGTGCTAATGATGCAAAGAGTTTTCAGAGGAAAACTTCTCAGTAATGATGAAG
TTACAATAAAGTATAAAGATGAAGATGGAGATCTTATAACAATTTTTGATAGTTCTGACCTTTCCTTTGCAATTCAATGT
AGTAGGATACTGAAACTGACATTATTTGTTAATGGCCAACCAAGACCCCTTGAATCAAGTCAGGTAAAATATCTGCGTCG
AGAGCTGATTGAACTTCGAAATAAAGTAAATCGCTTGTTGGATAGCTTGGAGCCACCTGGAGAACCAGGACCTTCTACCA
GTATTCCTGATAAT------------------------------------------------------------------
--------------------------------------------------------------------------------
--------------------------------------------------------------------------------
--------------------------------------------------------------------------------
--------------------------------------------------------------------------------
--------------------------------------------------------------------------------
--------------------------------------------------------------------------------
--------------------------------------------------------------------------------
--------------------------------------------------------------------------------
--------------------------------------------------------------------------------
---
>psammomys_obesus
ATGAACGGACAGTTGGACCTAAGTGGGAAGCTGATTATCAAAGCTCAACTTGGGGAAGATATCCGACGAATTCCCATTCA
TAATGAAGACATTACTTATGATGAATTAGTGTTAATGATGCAACGAGTATTCAGAGGAAAACTTCTGAGTAATGATGAAG
TTACAATAAAGTATAAGGATGAAGATGGAGATCTTATAACAATATTTGATAGTTCTGACCTTTCCTTTGCAATTCAGTGT
AGTAGAATACTGAAACTGACATTATTTGTTAATGGCCAGCCAAGACCCCTTGAATCAAGTCAGGTGAAATATCTTCGCCG
AGAACTGATAGAACTTCGAAATAAAGTGAATCGCTTATTGGATAGCTTAGAGCCACCTGGAGAACCAGGACCTTCTACCA
GTATTCCTGAAAGCGATACTGTGGATGGTAGGGAAGAAAAGCCTGCTGCTTCTGATTCTTCTGGAAAACAGTCCACTCAG
GTTATGGCAGCAAGTATGTCAGCTTTTGATCCTCTAAAAAACCAAGATGAAATCAACAAAAATGTCATGTCAGCATTTGG
ATTAACAGATGACCAGGTTTCAGGGCCACCCAGTGCTCCTGCAGAAGACCGTTCAGGAACTCCTGACAGCATTGCTTCTT
CCTCCTCAGCAGCACACCCAGCAGCAGTTCAACCACAGCAGCCTCCATATTCAGGCGCTCAGACACAAGCAGGTCAGATT
GAAGGTCAGATGTACCAGCAGTACCAGCAACAGGCTGGCTACGGTGCACAGCAGCCTCAGGCCCCTCCTCAGCAG-----
----TACGGTATTCAGTATTCAGCTAGTTACAGCCAGCAGACTGGACCCCAACAACCTCAGCAGTTCCAGGGATATGGCC
AACAACCAACTTCCCAAGCACCGGCTCCTGCCTTTTCTGGTCAGCCACAACAAATGCCTGCTCAACCACCACAGCAGTAC
CAGGCGAGCACTTATCCTCCACAAACTTATACTACCCAAACATCTCAACCTGCTAATTACACTGTTCCCCCTGGCTCTCA
GCCTGGAATGGCTCCAAGCCAACCTGGTGCTTACCAACCCAGACCTGGTTTTACGCCATCTCCTGCAAGTACCATGAACC
CTCCTTCCAGTGGGGCTAACCCTTATGCTCGTAACCGTCCTCCATTTGGTCAGGGCTATACCCAACCTGGACCTGGTTAT
CGA
>meriones_unguiculatus
ATGAACGGACAGTTGGACCTAAGTGGGAAGCTGATTATCAAAGCTCAACTTGGGGAAGATATCCGACGAATTCCCATTCA
TAATGAAGACATTACTTATGATGAATTAGTGTTAATGATGCAACGAGTATTCAGAGGAAAACTTCTGAGTAATGATGAAG
TTACAATAAAGTATAAGGATGAAGATGGAGATCTTATAACAATATTTGATAGTTCTGACCTTTCCTTTGCAATTCAGTGT
AGTAGAATACTGAAACTGACATTATTTGTTAATGGCCAGCCAAGACCCCTTGAATCAAGTCAGGTGAAATATCTTCGCCG
AGAACTGATAGAACTTCGAAATAAAGTGAATCGCTTATTGGATAGCTTAGAGCCACCTGGAGAACCAGGACCTTCTACCA
GTATTCCTGAAAGCGATACTGTGGATGGTAGGGAAGAAAAGCCTGCTGCTTCTGATTCTTCTGGAAAACAATCCACTCAG
GTTATGGCAGCAAGTATGTCAGCTTTTGATCCTCTAAAAAACCAAGATGAAATCAACAAAAATGTCATGTCAGCATTTGG
ATTAACAGATGACCAGGTTTCAGGGCCACCCAGTGCTCCTGCAGAAGACCGTTCAGGAACTCCTGACAGCATTGCTTCTT
CCTCCTCAGCAGCACACCCAGCAGCAGTTCAACCACAGCAGCCTCCATATTCAGGCGCTCAGACACAAGCAGGTCAGATT
GAAGGTCAGATGTACCAGCAGTACCAGCAGCAGGCTGGCTACGGTGCACAGCAGCCTCAGGCCCCTCCTCAGCAG-----
----TACGGTATTCAGTATTCAGCTAGTTACAGCCAGCAGACTGGACCCCAACAACCTCAGCAGTTCCAGGGATACGGCC
AACAACCAACTTCCCAAGCACCGGCTCCTGCCTTTTCTGGTCAGCCACAACAACTGCCTGCTCAACCACCACAGCAGTAC
CAGGCGAGCACTTACCCTCCACAAACTTATACTACCCAAACATCTCAACCTGCTAATTACACTGTTCCCCCTGGCTCTCA
GCCTGGAATGGCTCCAAGCCAACCTGGTGCTTACCAACCCAGACCTGGTTTTACGCCATCTCCTGCAAGTACCATGGCCC
CTCCTTCCAGTGGGGCTAACCCTTATGCTCGTAACCGTCCTCCATTTGGTCAGGGCTATACCCAACCTGGACCTGGTTAT
CGA
>rattus_norvegicus
ATGAACGGACAGTTGGACCTAAGTGGGAAGCTGATTATCAAAGCTCAACTTGGAGAAGATATCCGGCGAATTCCCATTCA
TAATGAAGACATTACTTATGATGAATTAGTGCTGATGATGCAGCGAGTATTCAGAGGAAAGCTTCTGAGTAATGATGAAG
TTACAATAAAGTATAAGGATGAGGATGGAGATCTTATAACAATTTTTGATAGTTCTGACCTTTCCTTTGCAATTCAGTGT
AGTAGAATACTGAAACTGACATTATTTGTTAATGGCCAGCCAAGACCCCTTGAATCAAGTCAGGTGAAATATCTTCGTCG
AGAACTGATAGAACTTCGGAATAAAGTGAATCGCTTATTGGACAGCTTAGAGCCGCCTGGAGAACCAGGGCCTTCCACCA
GTATTCCTGAAAATGATACTGTGGATGGTAGGGAAGAAAAGCCTGCTGCTTCTGATTCTTCTGGGAAACAGTCTACTCAG
GTTATGGCAGCAAGTATGTCAGCTTTTGATCCTCTAAAAAACCAAGATGAAATCAACAAAAATGTCATGTCAGCATTTGG
ATTAACAGACGACCAGGTTTCAGGACCACCCAGTGCTCCTACAGAAGACCGTTCCGGAACACCTGACAGCATTGCTTCTT
CCTCTTCGGCAGCACACCCAGCAGCAGGTCAGCCACAGCAACCTCCCTATGCAGGAGCTCAGACACAAGCAGGTCAGATT
GAAGGTCAGATGTACCAACAGTACCAGCAGCAGGCTGGCTACAGTGCACAGCAGCCTCAGGCCCCTCCTCAGCAG-----
----TACGGTATTCAGTATTCAGCTAGTTACAGCCAGCAGACTGGACCCCAACAACCTCAGCAGTTCCAGGGATATGGCC
AACAACCAACTTCCCAGGCACCGGCTCCTGCCTTTTCTGGCCAGCCACAACAACTGCCCGCTCAACCACCACAGCAGTAC
CAGGCGAGCACTTACCCTCCACAGACTTACACTACCCAGACATCTCAGCCTGCTAACTATACTGTTCCCCCCGGCTCTCA
GCCTGGAATGGCTCCAAGCCAACCTGGTGCTTACCAACCAAGACCAGGTTTTACACCATCTCCTGCAAGTACCATGGCCC
CTCCTTCCACTGGGGCTAACCCTTATGCTCGTAACCGTCCTCCTTTTGGTCAGGGCTATACCCAACCTGGACCTGGTTAT
CGA
>nannospalax_galili
ATGAATGGACAGTTGGACCTAAGTGGGAAGCTAATTATCAAAGCTCAACTTGGGGAGGATATTCGACGAATTCCCATTCA
TAATGAAGATATTACTTATGATGAATTAGTGCTAATGATGCAGCGAGTTTTCAGAGGAAAACTTCTGAGTAATGATGAAG
TTACAATAAAGTATAAAGATGAAGATGGAGATCTTATAACAATTTTTGATAGTTCTGACCTTTCCTTTGCAATCCAGTGT
AGTAGAATTCTGAAATTGACATTATTTGTTAATGGCCAGCCAAGACCCCTTGAATCAAGTCAGGTGAAATATCTTCGTCG
AGAACTGATAGAACTTCGAAATAAAGTGAATCGCTTATTGGACAGCTTGGAACCACCTGGAGAACCAGGACCTTCCACCA
GTATTCCTGAAAATGATAATGTGGATGGTAGGGAAGAAAAGCCTGCTGCTTCTGATTCTTCTGGAAAACAGTCTACTCAG
GTCATGGCAGCAAGTATGTCAGCTTTTGACCCTCTGAAAAACCAAGATGAAATCAATAAAAATGTCATGTCAGCATTTGG
CTTAACAGATGATCAGGTTTCAGGGCCACCCAGTGCTCCTGCAGAAGACCGTTCAGGAACACCTGACAGCATTGCTTCTT
CCTCCTCAGCAGCACATCCACCAGCGGTTCAAGCTCAGCAGCCTCCATATACAGGAACTCAGACACAAGCAGGTCAGATT
GAAGGTCAGATGTATCAACAGTACCAGCAGCAGGCTGGCTACAGTGCACAGCAGGCTCAGGCTCCACCTCAGCAG-----
----TATGGTATTCAGTATTCAGCTAGTTACGGCCAGCAGACTGGACCCCAGCAACCTCAGCAGTTCCAGGGATATGGCC
AACAACCAACTTCTCAGGCACCAGCTCCCGCCTTTTCTGGTCAGCCACAACAACTGCCTGCTCAGCCACCACAGCAATAC
CAGGCGAGCACTTACCCTCCACAAACTTATACTACCCAAACATCTCAACCTGCTAACTATACTGTGCCCCCTGCCTCTCA
GCCTGGAATGGCTCCAAGCCAGCCTGGGGCTTATCAACCAAGACCAGGTTTTACTCCATCTCCTGGAAGTACCATGACCC
AACCTTCCAGTGGGCCTAACCCTTATGCACGTAACCGTCCTCCTTTTGGTCAGGGCTATACTCAACCTGGACCTGGTTAT
CGA
>ictidomys_tridecemlineatus
ATGAATGGACAGTTGGACCTAAGTGGGAAGCTAATTATCAAAGCTCAACTTGGGGAGGATATTCGAAGAATTCCCATTCA
TAATGAAGATATTACTTATGATGAATTAGTGCTAATGATGCAGCGAGTTTTCAGAGGAAAACTTCTAAGTAATGATGAAG
TTACAATAAAGTATAAAGATGAAGATGGAGATCTTATAACAATTTTTGATAGTTCTGACCTTTCCTTTGCTATTCAGTGT
AGTAGGATACTGAAACTGACATTATTTGTTAATGGCCAACCAAGACCCCTCGAATCAAGTCAGGTAAAATATCTCCGTCG
AGAACTGATAGAACTTAGGAATAAAGTGAATCGCTTATTGGATAGCTTGGAACCACCTGGAGAACCAGGACCTTCCACCA
ATATTCCTGAAAATGATACTGTGGATGGTAGGGAAGAAAAGCCTGCTGCTTCTGATTCTTCTGGAAAACAGTCTACTCAG
GTTATGGCAGCAAGTATGTCAGCTTTTGATCCTTTGAAAAACCAAGATGAAATCAATAAAAATGTAATGTCAGCATTTGG
TTTAACAGATGATCAGGTTTCAGGGCCACCCAGTGCTCCTGCAGAAGATCGTTCAGGAACGCCTGACAGCATTGCTTCCT
CCTCTTCAGCAGCTCACCCACCAGGAGTTCAGCCACAACAGCCTCCATATACAGGAGCCCAGACACAAGCAGGTCAG---
---------ATGTACCAACAGTACCAGCAGCAAGCCGGCTACGGTGCCCAACAGCCTCAGGCTCCACCTCAGCCACCCCA
GCAGTATGGTATTCAGTATTCAGCTAACTATAGTCAGCAGACTGGACCCCAACAACCTCAGCAGTTCCAGGGATATGGCC
AGCAACCAACTTCCCAGGCACCGGCTCCTACCTTTTCTGGTCAGCCTCAGCAGCTGGCTGCTCAACCACCACAGCAGTAC
CAGGCGAGCAGTTATCCTCCACAACCTTACACTACCCAAACGTCTCAGCCTACTAATTATACTGTGGCCCCTGCCTCTCA
GCCTGGAATGGCTCCAAGCCAACCTGGGGCTTATCAACCAAGACCAAGTTTTACTCCACCTTCTGGAAGTACCATGACCC
CTCCTCCAAGTGGGCCTAACCCTTATGCACGTAACCGTCCTCCCTTTGGTCAGGGCTATACCCAACCTGGACCTGGTTAT
CGA
>fukomys_damarensis
ATGAATGGACAGTTGGACCTAAGTGGGAAGCTAATTATCAAAGCTCAACTTGGGGAGGATATTCGACGAATTCCCATACA
TAATGAAGATATTACTTACGATGAATTAGTATTAATGATGCAACGAGTTTTCAGAGGAAAACTTCTCAGTAACGATGAAG
TTACAATAAAGTATAAAGACGAAGATGGAGATCTTATAACAATTTTTGATAGTTCTGACCTTTCCTTTGCAATTCAGTGT
AGTAGGATCCTGAAACTAACATTATTTGTTAATGGCCAGCCAAGACCCCTTGAATCAAATCAGGTGAAATACCTCCGTCG
AGAACTGGTAGAACTTCGAAATAAAGTGAATCGTTTGCTGGATAGCTTGGAACCACCTGGAGAACCAGGACCTTCCACCA
GTATTCCTGAAAATGATACGGTGGATGGTAGGGAAGAAAAGCCTGCTGCTTCCGATTCTTCCGGTAAACATTCTACTCAG
GTTATGGCAGCAAGTATGTCAGCTTTCGATCCTTTGAAAAACCAGGATGAAATCAATAAAAATGTTATGTCAGCATTTGG
CTTAACCGATGATCAGGTTTCAGGACCACCCAGTGCTCCAGCAGAAGATCGTTCAGGAACTCCTGACAGCATTGCTTCTT
CCTCCTCAGCAGCTCACCCACCAGGAGTTCAAGCACAACAGTCTCCATACACAGGAGCTCAGGCACAAGCAGGTCAGATT
GAAGGTCAAATGTACCAACAGTACCAGCAACAAGCTGGCTATGGTGCACAGCAGCCTCAGGCTCCGCCTCAGCAACCTCA
GCAGTATGGTATTCAATATTCAGCTAGTTATAGTCAGCAGACTGGACCCCAACAAGCTCAGCAGTTCCAGGGATATGGCC
AGCAACCAACTTCCCAGGCACCAGCTCCTGCCTTCTCTGGTCAACCTCAACAACTGTCTGCTCAACCACCACAACAATAT
CAGGCGAGCAGTTATCCTCAACAAACTTATACTACCCAAACATCTCAGCCTGCTAATTACACTGTGGCCCCTGCCTCTCA
GGCTGGAATGGCTCCAAGCCAACCAGGGGCTTATCAACCACGACCAGGTTTTACTCCACCTCCAGGAAGTACCATGGCCC
CTCCTCCAAGTGGGCCAAATCCTTATGCACGCAATCGTCCTGCCTTTAGTCAGGGCTATACCCAGCCTGGACCTGGTTAT
CGA
