# Supplementary material for: Divergent genes in gerbils: prevalence, relation to GC-biased substitution, and phenotypic relevance
Source: BMC Evol Biol. 2020 Oct 19;20:134. doi: 10.1186/s12862-020-01696-3 (PMC7574485; doi:10.1186/s12862-020-01696-3)
Supplement: Supplementary file 3 — Additional file 3 Supplementary Data. DNA alignments for 10,554 1-to-1 orthologues used in analysis. Each alignment file is named using its orthogroup ID. [file 12862_2020_1696_MOESM3_ESM.zip › Additional_File_3/masked_alignments/OG0001547.fa]

>chinchilla_lanigera
ATGCAGAGCTGGAGTCGTGTGTACTGTTCCTTGGCCAAGCGAGGGCATTTCAGTCGAATATCTCATGGCCTGCAGGGAAT
TTCTGCCATACCTCTGAGAACTTATGCAGATCAATCAATTGATGCTGATGTAACAGTGATAGGTTCTGGTCCTGGAGGAT
ATGTTGCTGCCATTAAAGCTGCCCAGTTAGGCTTTAAGACAGTCTGCATTGAGAAAAACGAAACTCTTGGCGGAACATGC
TTGAACGTTGGTTGCATTCCTTCTAAGGCTTTATTGAATAACTCTCATTATTATCATATGGCCCATGGAAAAGACTTTGC
GTCTAGGGGAATTGAAATGTCTGAAGTTCGCTTGAATTTAGAGAAGATGATGGAGCAGAAGACTAATGCAGTAAAAGCTC
TAACAGGTGGAATTGCCCATCTATTCAAACAAAATAAGGTAGTGCACGTCAATGGATATGGAAAGATAACTGGCAAGAAT
CAGGTCACAGCTACAAAAGCTGATGGCAGCACTCAGGTTATTGATACCAAGAACATTCTGATAGCTACAGGCTCAGAGGT
CACGCCTTTTCCTGGAATCACGATTGATGAAGATACAGTAGTGTCATCTACAGGCGCTTTATCTTTAAAAAAAGTTCCAG
AAAAGATGGTTGTTATCGGTGCGGGTGTAATTGGTGTAGAATTGGGCTCCGTCTGGCAAAGACTTGGTGCAGATGTGACA
GCAGTTGAATTTTTGGGTCACGTAGGCGGAGTTGGAATTGACATGGAGATATCTAAGAACTTTCAACGGATCCTTCAAAA
ACAAGGGTTTAAATTTAAATTGAACACAAAGGTTACTGGAGCCACCAAGAAATCAGATGGAAAAATTGATGTTTCTATTG
AAGCTGCTTCTGGTGGGAAAGCTGAAGTTATCACTTGCGATGTACTCTTGGTTTGCATTGGTCGACGACCTTTTACTCAG
AATTTGGGACTAGAAGAACTTGGGATTGAACTGGATCCCAGAGGTAGAATTCCAGTCAATAGCAGATTCCAAACTAAAGT
TCCAAACATCTATGCTATTGGTGACGTGGTAGCTGGCCCGATGCTGGCTCACAAAGCAGAGGATGAAGGCATCATTTGTG
TGGAAGGCATGGCTGGCGGCGCGGTGCACATCGACTACAACTGTGTGCCGTCGGTGATTTACACGCACCCCGAGGTTGCT
TGGGTTGGCAAATCAGAAGAGCAGCTGAAGGAAGAGGGTATTGAGTATAAAGTTGGGAAATTCCCATTTGCTGCCAATAG
CAGAGCTAAAACAAATGCTGACACAGATGGCATGGTGAAGATTATTGGACAGAAAGCAACAGACAGAGTGCTGGGAGCAC
ATATTCTAGGACCGGGGGCTGGAGAAATGGTAAATGAAGCCGCTCTGGCTTTGGAATACGGAGCGTCCTGTGAAGATATA
GCTAGAGTCTGCCATGCACATCCGACTTTATCAGAAGCGTTTAGAGAAGCAAACCTGGCTGCATCATTTGGCAAAGCGAT
CAACTTT
>fukomys_damarensis
ATGCAGAGCTGGAGTCGCGTGTACTGCTCCTTGGCCAAGAGAGGACATTTCAATCGAATATCTCATGGCCTACAGGGAGT
TTCTGCAGTGCCTCTGAGAACTTATGCAGATCAAGCAATTGATGCTGATGTAACAGTGATAGGTTCTGGTCCTGGAGGAT
ATGTTGCTGCCATTAAAGCTGCCCAGTTAGGCTTTAAGACAGTCTGCATTGAGAAGAATGAAACACTTGGCGGAACATGC
TTGAATGTTGGTTGTATTCCTTCTAAGGCTTTATTGAATAACTCTCATTATTATCATATGGCCCATGGAAAAGATTTTAC
ATCTAGGGGAATTGAAATGTCTGAAGTTCGCTTGAATTTAGAGAAGATGATGGAGCAGAAGAGTAATGCAGTAAAAGCTT
TAACAGGAGGAATTGCCCATTTATTCAAACAAAATAAGGTGGTTCACGTCAATGGATACGGAAAGATAACTGGCAAGAAT
CAAGTCACAGCTACAAAAGCTGACGGCAGCACTCAGGTTGTTGATACAAAGAACATTCTGATAGCTACGGGTTCAGAAGT
CACTCCTTTTCCTGGAATCACGATTGATGAAGATACAATAGTGTCATCTACAGGTGCTTTATCTTTAAAAAAAGTTCCAG
AAAAGATGGTTGTTATTGGTGCAGGAGTAATTGGAGTAGAATTGGGCTCTGTCTGGCAGAGACTTGGTGCAGATGTGACA
GCAGTTGAATTTTTGGGTCACGTAGGTGGGGTTGGTATTGACATGGAGATATCTAAGAACTTTCAGCGGATCCTTCAAAA
GCAAGGCTTTAAGTTTAAATTGAACACAAAGGTTACTGGTGCCACCAAGAAGTCAGATGGAAAAATTGATGTTTCTATTG
AAGCTGCATCTGGTGGGAAAGCTGAAGTCATCACTTGTGATGTACTCTTGGTTTGCATTGGTCGACGACCATTCACTCAG
AATTTGGGACTAGAAGAACTTGGAATTGAACTGGATCCCAGAGGTAGAATTCCAGTCAATAGCAGATTCCAAACTAAAAT
TCCAAACATCTATGCCATTGGTGATGTGGTCGCTGGTCCGATGCTGGCTCACAAAGCAGAGGACGAAGGCATCATCTGTG
TGGAAGGCATGGCTGGTGGTGCCGTGCACATTGACTACAACTGTGTGCCGTCAGTGATTTATACGCACCCTGAAGTTGCC
TGGGTTGGCAAATCAGAAGAGCAATTGAAGGAAGAGGGTATTGAGTACAAAGTTGGGAAATTCCCGTTTGCTGCTAACAG
CAGAGCCAAGACCAATGCTGACACAGATGGCATGGTGAAGATTATTGGGCAGAAAGCAACAGATAGAGTGCTGGGAGCAC
ATATTCTGGGACCAGGTGCTGGAGAAATGGTGAATGAAGCAGCTCTTGCTTTGGAATATGGAGCGTCCTGTGAAGATATA
GCTAGAGTCTGCCATGCACATCCGACCTTATCAGAAGCTTTTAGAGAAGCAAACCTGGCTGCATCATTTGGCAAAGCGAT
CAACTTT
>octodon_degus
ATGCAGAGCTGGAGTCGCGTGTACTGTTCCTTGGCCAAGAGAGGGCATTTCAATCAAATATCTCACGGCCTGCAGGGACT
TTCTGCAGTACCTCTGAGAACTTATGCTGATCAGTCAGTTGACGCTGATGTAACAGTGATAGGTTCTGGTCCTGGAGGAT
ATGTTGCTGCCATTAAAGCTGCCCAGTTAGGCTTTAAGACAGTCTGCATTGAGAAAAACGAAACACTTGGTGGAACATGC
TTGAATGTTGGTTGTATTCCTTCTAAGGCTTTATTGAACAACTCTCATTATTATCATATGGCCCATGGAAAAGACTTTGC
ATCTAGGGGAATTGAAATGTCTGAAGTTCGCTTGAATTTAGAGAAGATGATGGAGCAGAAGACTACTGCAGTAAAAGCTT
TGACAGGTGGAATTGCCCATTTATTCAAACAAAATAAGGTGGTTCATGTCAATGGATACGGAAAGATAACTGGCAAGAAC
CAGGTCACAGCTACAAAAGCAGATGGCAGCACGCAGGTTATTGATACAAAGAACATTTTGATAGCTACGGGTTCAGAAGT
CACTCCTTTTCCTGGAATCACGATTGATGAAGATACAATAGTGTCATCTACAGGGGCTTTATCTTTAAAAAAAGTTCCAG
AAAAGATGGTTGTTATCGGTGCAGGTGTAATTGGTGTAGAATTGGGTTCTGTCTGGCAAAGACTTGGTGCAGATGTGACA
GCAGTTGAATTTTTGGGTCACGTAGGTGGAGTTGGAATTGACATGGAGATATCGAAGAACTTTCAGCGGATCCTTCAAAA
ACAAGGGTTTAAGTTTAAATTGAACACAAAGGTTACTGGAGCCACCAAGAAGTCAGATGGAAAAATTGATGTTTCTGTTG
AAGCTGCTTCTGGTGGGAAAGCTGAAGTTATCACTTGTGATGTACTCTTGGTTTGTATTGGTCGACGACCTTTTACTAAG
AATTTGGGACTAGAAGAACTTGGAATCGAACTGGATCCCAGAGGTAGAATTCCAGTCAATAGCAGATTCCAAACTAAAGT
TCCGAACATCTATGCTATTGGTGACGTGGTAGCTGGCCCGATGCTGGCTCACAAAGCAGAGGACGAAGGCATTATCTGTG
TGGAAGGCATGGCTGGCGGTGCGGTGCACATTGACTACAACTGTGTGCCATCGGTGATTTACACACACCCTGAGGTTGCT
TGGGTTGGCAAGTCAGAAGAGCAACTGAAGGAAGAGGGTATTGAGTACAAAGTTGGGAAGTTCCCATTTGCTGCCAACAG
CAGAGCTAAGACAAATGCTGACACGGATGGCATGGTGAAAATTATTGGGCAGAAGGCAACAGACAGAGTGCTGGGAGCAC
ATATTCTGGGACCAGGTGCTGGAGAAATGGTCAATGAAGCGGCTCTGGCTTTGGAGTACGGAGCATCCTGTGAAGATATA
GCTAGAGTCTGCCATGCACATCCGACCTTATCTGAAGCTTTTAGAGAAGCAAACCTGGCTGCATCATTTGGCAAAGCAAT
CAACTTT
>ictidomys_tridecemlineatus
ATGCAGAGTTGGAGTCGTGTGTACTGCTCCTTGGCCAAGAGAGGCCATTTCAATCGAATATGCCATGGCCTACAGGGAGT
TTCTGCAGTGCCTCTGAGAACTTATGCTGATCAGTCAATTGATGCTGATATAACAGTGATAGGTTCTGGTCCTGGAGGAT
ATGTTGCTGCCATTAAAGCTGCCCAGTTAGGCTTTAAGACAGTGTGCATTGAGAAAAATGAAACACTTGGTGGAACTTGC
TTGAATGTTGGTTGTATTCCTTCTAAGGCTTTGTTGAATAATTCTCACTATTACCATATGGCCCATGGAAAAGATTTTGC
ATCTCGGGGAATTGAAATGTCTGAAGTTCGTTTGAATTTAGAGAAGATGATGGAGCAGAAGAGTACTGCAGTAAAAGCTT
TAACAGGTGGAATTGCCCACTTATTCAAGCAAAATAAGGTTGTTCACGTCAATGGATATGGAAAGATAACTGGCAAGAAT
CAGGTCACAGCTACGAAAGCCGATGGCAGCACTCAGGTTGTTGATACAAAGAACATTCTTATAGCTACAGGTTCAGAAGT
TACTCCTTTTCCTGGAATCACGATTGATGAAGATACAATAGTGTCATCTACAGGTGCTTTATCTTTAAAAAAAGTTCCAG
AAAAGATGGTTGTTATTGGTGCAGGAGTAATTGGTGTAGAATTGGGTTCAGTTTGGCAACGACTAGGTGCAGATGTGACA
GCAGTTGAATTTTTGGGTCATGTTGGTGGAGTCGGAATTGATATGGAGGTATCTAAAAACTTTCAACGCATCCTTCAAAA
GCAAGGATTTAAATTTAAATTGAATACAAAGGTTACTGGTGCTACCAAAAAGTCAGATGGAAAAATTGATGTTTCTATTG
AAGCTGCTTCTGGTGGTAAAGCTGAAGTTATCACTTGTGATGTACTCTTGGTTTGCATTGGTCGACGACCCTTTACTCAG
AATTTGGGACTAGAAGATCTTGGAATTGAATTAGATCCTAGAGGTAGAATTCCAGTCAATACCAGATTCCAAACAAAAAT
ACCAAATATCTATGCTATTGGTGATGTGGTTGCTGGTCCAATGCTGGCTCACAAAGCAGAGGATGAAGGCATTATCTGTG
TTGAAGGAATAGCTGGTGGTGCTGTGCACATTGACTACAATTGCGTTCCATCAGTGATTTACACACACCCCGAAGTTGCT
TGGGTTGGCAAGTCTGAAGAGCAGTTGAAGGAAGAGGGTATTGAGTATAAAGTTGGAAAATTTCCCTTTGCTGCTAATAG
CAGAGCTAAGACAAATGCTGACACAGATGGCATGGTGAAGATTCTTGGGCAGAAATCAACAGACCGAGTACTGGGAGCAC
ATATTCTAGGACCAGGTGCTGGAGAAATGGTAAATGAAGCTGCTCTGGCTTTGGAATATGGAGCCTCCTGTGAAGATATA
GCTAGAGTCTGCCATGCACATCCGACCTTATCAGAAGCTTTTAGAGAAGCAAACCTGGCTGCATCATTTGGCAAATCAAT
CAATTTT
>homo_sapiens
ATGCAGAGCTGGAGTCGTGTGTACTGCTCCTTGGCCAAGAGAGGCCATTTCAATCGAATATCTCATGGCCTACAGGGACT
TTCTGCAGTGCCTCTGAGAACTTACGCAGATCAGCCGATTGATGCTGATGTAACAGTTATAGGTTCTGGTCCTGGAGGAT
ATGTTGCTGCTATTAAAGCTGCCCAGTTAGGCTTCAAGACAGTCTGCATTGAGAAAAATGAAACACTTGGTGGAACATGC
TTGAATGTTGGTTGTATTCCTTCTAAGGCTTTATTGAACAACTCTCATTATTACCATATGGCCCATGGAAAAGATTTTGC
ATCTAGAGGAATTGAAATGTCCGAAGTTCGCTTGAATTTAGACAAGATGATGGAGCAGAAGAGTACTGCAGTAAAAGCTT
TAACAGGTGGAATTGCCCACTTATTCAAACAGAATAAGGTTGTTCATGTCAATGGATATGGAAAGATAACTGGCAAAAAT
CAAGTCACTGCTACGAAAGCTGATGGCGGCACTCAGGTTATTGATACAAAGAACATTCTTATAGCCACGGGTTCAGAAGT
TACTCCTTTTCCTGGAATCACGATAGATGAAGATACAATAGTGTCATCTACAGGTGCTTTATCTTTAAAAAAAGTTCCAG
AAAAGATGGTTGTTATTGGTGCAGGAGTAATAGGTGTAGAATTGGGTTCAGTTTGGCAAAGACTTGGTGCAGATGTGACA
GCAGTTGAATTTTTAGGTCATGTAGGTGGAGTTGGAATTGATATGGAGATATCTAAAAACTTTCAACGCATCCTTCAAAA
ACAGGGGTTTAAATTTAAATTGAATACAAAGGTTACTGGTGCTACCAAGAAGTCAGATGGAAAAATTGATGTTTCTATTG
AAGCTGCTTCTGGTGGTAAAGCTGAAGTTATCACTTGTGATGTACTCTTGGTTTGCATTGGCCGACGACCCTTTACTAAG
AATTTGGGACTAGAAGAGCTGGGAATTGAACTAGATCCCAGAGGTAGAATTCCAGTCAATACCAGATTTCAAACTAAAAT
TCCAAATATCTATGCCATTGGTGATGTAGTTGCTGGTCCAATGCTGGCTCACAAAGCAGAGGATGAAGGCATTATCTGTG
TTGAAGGAATGGCTGGTGGTGCTGTGCACATTGACTACAATTGTGTGCCATCAGTGATTTACACACACCCTGAAGTTGCT
TGGGTTGGCAAATCAGAAGAGCAGTTGAAAGAAGAGGGTATTGAGTACAAAGTTGGGAAATTCCCATTTGCTGCTAACAG
CAGAGCTAAGACAAATGCTGACACAGATGGCATGGTGAAGATCCTTGGGCAGAAATCGACAGACAGAGTACTGGGAGCAC
ATATTCTTGGACCAGGTGCTGGAGAAATGGTAAATGAAGCTGCTCTTGCTTTGGAATATGGAGCATCCTGTGAAGATATA
GCTAGAGTCTGTCATGCACATCCGACCTTATCAGAAGCTTTTAGAGAAGCAAATCTTGCTGCGTCATTTGGCAAATCAAT
CAACTTT
>jaculus_jaculus
ATGCAGAGCTGGAGTCGTGTGTACTGCTCTTTGGCCAAGAGAGGCCATTTTAGTCGAGTATCTCATGGCCTACAGGGAGT
TTCTGCAGTGCCTATGAGAACATATGCAGATCAGTCAATCGACGCGGATGTAACAGTGATAGGCTCTGGCCCTGGAGGAT
ATGTTGCTGCCATTAAAGCTGCCCAGCTAGGCTTTAAGACAGTCTGCATTGAGAAGAATGAAACACTAGGTGGAACATGC
TTGAATGTTGGTTGCATTCCTTCTAAGGCTTTATTGAATAATTCTCATTATTACCATATGGCCCATGGAAAAGATTTTGC
ATCTAGAGGAATTGAAATGTCTGAAGTTCGCTTGAATTTAGAGAAGATGATGGAGCAGAAGAGTACTGCAGTCAAAGCCC
TGACAGGTGGCATTGCCCACTTATTCAAACAAAATAAGGTTGTTCACGTCAATGGATATGGAAAGATAACTGGCAAAAAT
CAGGTCACAGCTACAAAAGCCGATGGCAGCACTCAGGTGATTGATACAAAAAACATTCTCATAGCTACGGGTTCAGAAGT
TACGCCTTTTCCTGGAATCACGATTGATGAAGATACAATAGTATCATCTACAGGAGCTTTATCTTTAAAAAAAGTTCCAG
AAAAGATGGTTGTCATTGGTGCAGGAGTAATTGGGGTAGAACTAGGTTCAGTTTGGCAAAGACTTGGTGCAGATGTGACA
GCTGTTGAATTTTTGGGTCATGTAGGTGGAATTGGAATTGACATGGAAATATCAAAAAGCTTTCAGCGCATCCTTCAAAA
GCAGGGGTTTAAATTTAAGTTGAATACAAAAGTGACTGGTGCCACCAAGAAATCAGATGGAAAAATTGATGTGTCCATTG
AAGCTGCTTCTGGTGGACAGGCTGAAGTTATCACTTGTGATGTCCTCTTGGTTTGTATTGGTCGACGACCCTTCACTCAG
AACTTGGGATTAGAAGATCTTGGAATTGAACTAGATCCCAGAGGTAGAATTCCAATCAATAGCAGATTCCAAACCAAAAT
TCCAAATATCTATGCCATCGGGGATGTGGTTGCTGGTCCCATGTTGGCTCACAAAGCAGAAGATGAAGGCATCATCTGTG
TTGAAGGAATGGCTGGCGGTGCTGTGCACATCGACTACAACTGTGTGCCATCAGTGATCTACACGCACCCCGAGGTTGCT
TGGGTTGGCAAATCAGAAGAACAGTTGAAGGACGAGGGCGTTGAGTACAAAGTCGGCAAGTTCCCATTTGCTGCCAACAG
CAGAGCCAAGACCAATGCTGACACAGACGGCATGGTGAAGATTCTTGGACAGAAGTCAACAGACAGAGTACTGGGGGCAC
ATATCCTGGGACCAGGTGCTGGAGAAATGGTAAATGAAGCTGCTCTGGCTCTGGAATATGGAGCGTCCTGTGAAGACATA
GCTCGAGTCTGCCACGCACATCCGACCTTATCAGAAGCATTTAGAGAAGCAAACCTGGCTGCATCATTTGGCAAACCAAT
CAACTTT
>meriones_unguiculatus
ATGCAGAGCTGGACTCGTGTGTACTGCTCCTTGGCCAAGAGAGGCCATTTCAATCGGATATCTCATGGCCTACAAGGAGT
TTCTTCAGTGCCTTTAAGAACTTACGCAGATCAACCAATTGATGCTGATGTGACAGTGATAGGTTCTGGCCCTGGAGGAT
ACGTTGCTGCCATCAAAGCTGCACAGTTAGGCTTTAAGACAGTCTGCATTGAGAAGAATGATACACTAGGTGGAACGTGC
TTGAATGTTGGTTGTATTCCTTCAAAGGCTTTATTGAATAATTCTCATTATTACCATTTGGCCCATGGAAAAGATTTTGC
ATCTAGAGGAATTGAAATGTCAGAAGTTCGATTGAATTTAGAGAAGATGATGGAGCAGAAGAGTTCTGCAGTAAAAGCGT
TAACAGGGGGCATTGCCCACTTATTCAAACAAAATAAGGTTGTTCACGTCAATGGATTTGGAAAGATAACTGGCAAAAAT
GAGGTCACAGCTACAAAAGCCGATGGCAGCACTCAAGTTATTGGTACAAAAAACATCCTTATAGCTACAGGTTCAGAAGT
TACTCCTTTTCCTGGAATCACGATTGATGAAGATACTATAGTGACATCTACAGGAGCTTTATCCTTAAAAAAAGTCCCAG
AGAAGTTGGTTGTTATTGGTGCAGGAGTAATTGGTGTAGAATTGGGTTCAGTTTGGCAAAGACTTGGTGCAGAAGTGACA
GCAGTTGAATTTTTGGGGCACGTGGGTGGAATTGGAATTGACATGGAGATATCTAAAAATTTTCAACGCATACTTCAAAA
GCAAGGGTTTAAGTTTAAACTGAATACAAAAGTTACTGGTGCCACCAAGAAGTCAGATGGAAAAATTGATGTGTCTATTG
AAGCTGCTTCTGGTGGTAAAGCTGAAGTTATTACTTGTGATGTACTCTTGGTTTGCATTGGTCGACGTCCTTTTACTCAG
AACTTGGGACTAGAAGAGCTTGGAATTGAACTAGATCCCAGAGGTAGAATTCCAGTCAATACCAGATTTCAAACTAAAAT
TCCAAATATCTATGCTATTGGGGATGTGGTTGCTGGTCCGATGTTGGCTCACAAAGCGGAAGATGAAGGCATCATCTGTG
TTGAAGGAATGGCTGGCGGTGCTGTGCACATTGACTATAATTGTGTGCCGTCAGTGATTTACACGCACCCTGAGGTTGCT
TGGGTTGGCAAATCAGAAGAGCAATTGAAAGAAGAGGGTATTGAGTACAAAGTTGGTAAATTCCCATTTGCTGCAAACAG
CAGAGCTAAAACAAATGCTGACACAGATGGCATGGTGAAGATTCTTGGACAGAAATCAACAGATAGGGTGCTGGGGGCAC
ATATTCTAGGACCAGGTGCTGGAGAAATGGTGAATGAAGCTGCTCTGGCATTGGAGTATGGAGCTTCCTGTGAAGACATA
GCTCGAGTCTGCCACGCACATCCGACCTTGTCAGAGGCGTTTAGAGAAGCAAACCTGGCTGCGTCTTTTGGCAAACCAAT
CAACTTT
>psammomys_obesus
ATGCAGAGCTGGACTCGTGTGTACTGCTCCTTGGCCAAGAGAGGCCATTTCAATCGGCTATCTCATGGCCTACAAGGAGT
TTCTTCAGTGCCTTTAAGAACTTATGCAGATCAACCAATTGATGCTGATGTGACAGTGATAGGTTCTGGCCCTGGAGGAT
ACGTTGCTGCCATCAAAGCTGCACAGTTAGGCTTTAAGGTAGTCTGCATTGAGAAGAATGATACACTAGGTGGAACGTGC
TTGAATGTTGGTTGTATTCCTTCAAAGGCTTTATTGAATAATTCTCATTATTACCATTTGGCCCATGGAAAAGATTTTGC
ATCTAGAGGAATTGAAATGTCAGAAGTTCGATTGAATTTAGAGAAGATGATGGAGCAGAAGAGTTCTGCAGTAAAAGCGT
TAACAGGGGGCATTGCCCACTTATTCAAACAAAATAAGGTTGTTCACGTCAATGGATTTGGAAAGATAACTGGCAAAAAT
GAGGTCACAGCTACAAAAGCCGATGGCAGCACTCAAGTTATTGGTACAAAAAACATCCTTATAGCTACAGGTTCAGAAGT
TACTCCTTTTCCTGGAATCACGATTGATGAAGATACTATAGTGACATCTACAGGAGCTTTATCCTTAAAAAAAGTCCCAG
AGAAGTTGGTTGTTATTGGTGCAGGAGTAATTGGTGTAGAATTGGGTTCAGTTTGGCAAAGACTTGGTGCAGAAGTGACA
GCAGTTGAATTTTTGGGGCACGTGGGTGGAATTGGAATTGACATGGAGATATCTAAAAATTTTCAACGCATACTTCAAAA
GCAAGGGTTTAAGTTTAAACTGAATACAAAAGTTACTGGTGCCACCAAGAAGTCAGATGGAAAAATTGATGTGTCTATTG
AAGCTGCTTCTGGTGGTAAAGCTGAAGTTATTACTTGTGATGTACTCTTGGTTTGCATTGGTCGACGTCCTTTTACTCAG
AACTTGGGACTAGAAGAGCTTGGAATTGAACTAGATCCCAGAGGTAGAATTCCAGTCAATACCAGATTTCAAACTAAAAT
TCCAAATATCTATGCTATTGGGGATGTGGTTGCTGGTCCAATGTTGGCTCACAAAGCGGAAGATGAAGGCATCATCTGTG
TTGAAGGAATGGCTGGCGGTGCTGTGCACATTGACTATAATTGTGTGCCGTCAGTGATTTATACGCACCCTGAGGTTGCT
TGGGTTGGCAAATCAGAAGAACAATTGAAAGAAGAGGGTATTGAATACAAAGTTGGTAAATTCCCATTTGCTGCAAACAG
CAGAGCTAAAACAAATGCTGACACAGATGGCATGGTGAAGATTCTTGGACAGAAATCAACAGATAGGGTGCTGGGAGCAC
ATATTCTAGGACCAGGTGCTGGAGAAATGGTGAATGAAGCTGCTCTGGCATTGGAGTATGGAGCTTCCTGTGAAGACATA
GCTCGAGTCTGCCACGCACATCCGACCTTGTCAGAGGCGTTTAGAGAAGCAAACCTGGCTGCATCTTTTGGCAAACCAAT
CAACTTT
>rattus_norvegicus
ATGCAGAGCTGGAGTCGTGTGTACTGCTCCTTGGCCAAGAAAGGCCATTTCAATCGGCTGTCTCATGGCCTACAGGGGGC
TTCTTCAGTTCCATTAAGAACTTATTCAGATCAACCAATTGATGCTGATGTGACAGTGATAGGTTCTGGTCCTGGAGGAT
ATGTTGCTGCCATCAAAGCTGCCCAGTTAGGCTTTAAGACAGTCTGCATTGAGAAGAATGAAACACTAGGAGGAACATGC
TTGAATGTTGGTTGTATTCCTTCAAAGGCTTTATTAAATAATTCTCATTATTACCATTTGGCCCATGGAAAAGATTTTGC
ATCTAGGGGAATTGAAATACCAGAAGTTCGCTTGAATTTAGAGAAGATGATGGAGCAGAAGCGTTCTGCAGTAAAAGCAT
TAACAGGGGGAATTGCCCACTTATTCAAACAAAATAAGGTTGTTCATGTCAATGGATTTGGAAAGATAACTGGCAAGAAT
CAGGTTACAGCTACAACGGCCGATGGCAGCACTCAGGTTATTGGTACCAAAAACATCCTTATAGCTACGGGCTCAGAAGT
TACTCCTTTTCCCGGAATCACGATTGATGAAGACACTATAGTGTCGTCTACGGGAGCTTTATCCTTAAAAAAAGTTCCAG
AGAAGTTGGTTGTTATTGGTGCAGGAGTAATCGGTGTGGAATTGGGTTCAGTTTGGCAAAGACTTGGTGCAGATGTGACA
GCGGTTGAATTTTTGGGTCATGTGGGTGGAATTGGAATCGACATGGAGATATCTAAAAATTTTCAACGTATTCTTCAAAA
GCAAGGATTTAAGTTTAAGCTGAATACAAAAGTTACTGGTGCCACCAAGAAGTCAGATGGAAAAATTGATGTGTCTGTCG
AAGCTGCATCTGGTGGGAAAGCTGAAGTCATCACGTGTGATGTACTCTTGGTTTGCATCGGTCGACGGCCCTTTACGCAG
AATTTGGGACTAGAAGAGCTTGGAATTGAACTAGATCCCAAAGGTAGAATTCCAGTCAATACCAGATTTCAAACTAAAAT
TCCAAATATCTTTGCTATTGGAGATGTGGTTGCTGGTCCAATGTTGGCTCACAAAGCAGAAGATGAAGGCATCATCTGTG
TGGAAGGAATGGCGGGTGGTGCTGTGCACATTGATTATAATTGTGTGCCTTCAGTGATTTACACACACCCCGAGGTTGCT
TGGGTTGGCAAATCAGAAGAACAGTTGAAAGAAGAGGGTGTCGAGTTCAAAGTTGGAAAATTCCCATTTGCTGCAAACAG
CAGAGCTAAAACAAATGCTGACACAGATGGCATGGTCAAGATTCTTGGACATAAATCCACAGATAGAATACTGGGAGCAC
ATATTCTAGGACCAGGTGCTGGAGAAATGGTGAATGAAGCCGCCCTGGCATTGGAATATGGAGCGTCCTGTGAAGACGTA
GCTAGAGTCTGCCATGCACATCCGACCTTATCAGAGGCTTTTAGAGAAGCAAACTTGGCTGCGTCTTTTGGCAAACCAAT
CAACTTT
>mus_musculus
ATGCAGAGCTGGAGTCGTGTGTACCGCTCCTTGGCCAAGAAAGGCCATTTCAATCGGATATCTCATGGCCTACAAGGAGT
TTCTTCAGTTCCTTTAAGAACTTATGCAGATCAACCAATTGAGGCTGACGTGACAGTGATAGGTTCTGGCCCTGGAGGAT
ATGTTGCTGCCATCAAATCTGCCCAGTTAGGCTTTAAGACAGTCTGCATTGAGAAAAATGAGACACTAGGTGGAACATGC
TTGAACGTTGGTTGTATTCCTTCAAAGGCTTTATTAAATAATTCTCATTATTACCATATGGCCCACGGAAAAGATTTTGC
ATCTAGGGGAATTGAAATACCAGAAGTTCGCTTGAATTTAGAGAAGATGATGGAGCAGAAGCATTCTGCAGTAAAAGCAT
TAACAGGGGGAATTGCTCACTTATTCAAACAAAATAAGGTTGTTCACGTCAATGGATTTGGAAAGATAACCGGCAAGAAT
CAAGTTACAGCTACAAAAGCCGATGGCAGCACTCAGGTTATTGATACCAAAAACATCCTTGTAGCTACGGGCTCAGAAGT
TACTCCTTTTCCTGGAATCACGATCGATGAAGATACTATAGTGTCATCTACAGGAGCTTTATCCTTAAAAAAAGTTCCAG
AGAAGCTGGTTGTTATTGGGGCAGGAGTAATTGGTGTGGAACTGGGTTCAGTTTGGCAAAGACTTGGTGCAGATGTGACA
GCAGTTGAATTTTTGGGTCATGTGGGTGGAATTGGAATTGACATGGAGATATCAAAAAATTTTCAACGTATACTTCAGAG
GCAAGGATTTAAGTTTAAACTGAATACAAAAGTTACTGGTGCCACCAAGAAGTCAGATGGAAAAATTGATGTGTCTGTCG
AAGCTGCTTCTGGTGGTAAAGCTGAAGTTATCACTTGTGATGTACTCTTGGTTTGCATTGGTCGGCGGCCCTTTACTCAG
AATTTGGGACTAGAAGAGCTTGGAATTGAACTAGATCCCAAAGGTAGAATTCCAGTCAATAACAGATTTCAAACTAAAAT
TCCAAATATCTATGCTATTGGAGATGTGGTCGCTGGTCCAATGTTGGCTCACAAAGCAGAAGATGAAGGCATCATCTGTG
TTGAAGGGATGGCCGGCGGTGCTGTGCACATTGATTATAATTGTGTGCCATCAGTGATTTACACACACCCCGAGGTTGCT
TGGGTTGGCAAATCGGAAGAACAGTTGAAAGAAGAGGGTATTGAGTTCAAAATTGGAAAATTCCCCTTTGCTGCAAACAG
CAGAGCTAAAACAAATGCTGACACAGATGGCATGGTGAAGATTCTTGGACATAAGTCAACAGATAGAGTGCTGGGAGCAC
ATATTCTAGGACCAGGTGCTGGAGAAATGGTGAACGAGGCGGCCCTGGCATTGGAATATGGTGCTTCCTGTGAAGATATA
GCTCGAGTCTGCCATGCGCATCCGACCTTATCAGAGGCTTTTAGAGAAGCAAACTTGGCTGCAGCTTTTGGAAAACCAAT
CAACTTT
>dipodomys_ordii
---------------------CTACCTGGGCTGGCT------------TTCAACCACCATTCTCAGGGTTGGGAAGGT--
-------------------------------------GTTGATGCTGATGTAACAGTGATAGGTTCTGGTCCTGGAGGAT
ATGTTGCTGCTATCAAAGCTGCCCAGTTAGGCTTTAAGACAGTCTGCATTGAGAAAAATGAAACACTTGGTGGAACATGC
TTGAATGTTGGTTGTATTCCTTCTAAGGCTTTATTGAATAACTCTCATTATTATCATTTGGCCCATGGAAAAGATTTTGC
ATCTAGGGGAATTGAAATGACTGGAGTTCACTTGAATTTAGAGAAGATGATGGAACAGAAGAGTACTGCAGTAAAAGCTT
TAACAGGTGGAATTGCGCATTTATTCAAACAAAATAAGGTTGTTCATGTCAATGGCTTTGGAAAGATAACTGGCAAGAAT
CAGGTCACAGCTACAAAAGCCGATGGCAGCACTCAAGTTATTGATACAAAAAACATTCTTATAGCTACGGGCTCAGAAGT
TACTCCTTTTCCTGGCATCACGATTGATGAAGATACAATAGTATCATCTACAGGTGCTTTATCATTAAAAAAAGTTCCAG
AAAAGATGGTTGTTATTGGTGCAGGTGTGATTGGTGTAGAATTGGGTTCAGTTTGGCAAAGACTTGGTGCGGATGTGACA
GCAGTTGAATTTTTGGGTCATGTAGGTGGAATTGGAATTGACATGGAAATATCTAAAAACTTTCAACGTGTACTTCAAAA
GCAAGGTTTTAAATTTAAATTGAATACCAAGGTCACGGGTGCCACCAAGAAGTCAGATGGAAAAATAGATGTATCCATTG
AAGCTGCTGCTGGTGATAAAGCTGAAGTTATCACATGTGATGTACTCTTGGTTTGCATTGGCCGGCGACCCTTTACTCAG
AATTTGGGACTAGAAGAGCTTGGAATTGAACTAGATCCCAGAGGTAGAATTCCAGTGAATAGCAGATTCCAAACCAAAAT
TCCAAATATCTATGCTATTGGTGATGTGGTCGCTGGTCCAATGCTGGCTCACAAAGCAGAGGATGAGGGCATCATCTGTG
TTGAAGGAATGGCTGGCGGTGCAGTGCACATCGACTACAACTGTGTGCCATCAGTGATTTACACACATCCGGAAGTTGCC
TGGGTTGGCAAATCAGAAGAGCAGTTGAAGGAAGAGGGTATTGAGTACAAAATTGGGAAATTCCCATTTGCTGCAAATAG
CAGAGCTAAGACAAATGCTGACACAGATGGTATGGTGAAGATTCTTGGCCAGAAATCAACAGACAGAATACTAGGAGCAC
ATATTTTAGGACCAGGTGCTGGAGAGATGGTAAATGAAGCTGCTCTGGCTCTGGAGTATGGTGCATCCTGTGAAGATGTA
GCTAGAGTCTGTCATGCACATCCGACCTTATCAGAAGCTTTTAGAGAGGCAAATCTGGCTGCATCATTTGGCAAACCAAT
CAACTTT
