# Supplementary material for: Divergent genes in gerbils: prevalence, relation to GC-biased substitution, and phenotypic relevance
Source: BMC Evol Biol. 2020 Oct 19;20:134. doi: 10.1186/s12862-020-01696-3 (PMC7574485; doi:10.1186/s12862-020-01696-3)
Supplement: Supplementary file 3 — Additional file 3 Supplementary Data. DNA alignments for 10,554 1-to-1 orthologues used in analysis. Each alignment file is named using its orthogroup ID. [file 12862_2020_1696_MOESM3_ESM.zip › Additional_File_3/masked_alignments/OG0001548.fa]

>chinchilla_lanigera
------------------------------------------------------GAAGTTACTCACTATAAACAATATCC
ACCCAACACAAGCAAAGTTTATTCGTACTTTGAATGCCGTGAAAAGAAGACGGAAAACTCCAAAGTAAGGAAGGTGAAAT
ACGAGGAAACAGTATTTTATGGGTTGCAGTACATTCTTAATAAATACTTAAAAGGTAAGGTTGTGACCAAAGAGAAAATC
CAGGAAGCCAAAGAGGTGTACAGAGAACACTTCCAGGACGATGTCTTTAATGAAAAAGGATGGAACTACATTCTTGAGAA
ATACGATGGGCATCTCCCTATAGAAGTAAAGGCCGTTCCTGAGGGCTCCGTCATTCCCAGAGGAAACGTTCTCTTCACAG
TGGAAAACACAGACCCAGAGTGCTACTGGCTTACAAATTGGATCGAGACTATTCTTGTTCAATCCTGGTATCCAATCACA
GTGGCCACAAATTCTAGAGAGCAGAAGAAAATATTGGCCAAATACTTGTTGGAAACGTCTGGTAACTTAGATGGCCTGGA
ATACAAGTTACACGATTTTGGCTACAGAGGAGTCTCTTCCCAAGAGACTGCTGGCATAGGGGCATCTGCTCATTTGGTTA
ACTTCAAAGGAACAGATACAGTAGCAGGAATTGCTCTGATTAAAAAATACTATGGCACAAAAGATCCTGTTCCGGGCTAT
TCTGTTCCAGCAGCAGAACACAGCACGATAACAGCGTGGGGGAAAGACCATGAAAAAGATGCTTTTGAACATATAGTGAA
ACAGTTCTCATCAGTGCCTGTGTCTGTGGTCAGTGACAGCTATGACATTTACAATGCGTGTGAGAAAATATGGGGTGAGG
ATCTGAGGCATTTAATATTGTCGAGAAGTACAGAGGCACCGCTGGTAATCAGACCCGATTCGGGAAATCCTCTTGATACT
GTATTAAAGGTTTTAGATATTTTAGGTAAGAAGTTTCCTGTTACTGAGAACTCGAAAGGCTACAAATTGCTGCCACCTTA
TCTTAGAGTTATTCAAGGGGATGGAGTAGATATTAATACCTTACAAGAGATAGTAGAAGGCATGAAACAAAAAAGGTGGA
GCATTGAAAATGTTTCTTTCGGTTCTGGTGGAGCTTTGCTACAGAAGTTAACCAGAGATCTCCTGAATTGTTCCTTCAAG
TGTAGCTATGTTGTCACCAATGGCCTTGGGATTAATGTCTTCAAGGACCCAGTTGCTGATCCTAACAAAAGGTCTAAAAA
GGGCAGATTATCATTACATAGGACACCAGCAGGGAATTTTGTCACACTTGAGGAAGGAAAAGGAGACCTTGAGGAATATG
GTCAGGATCTTCTCCATACTGTCTTCAAGAATGGGAAGGTGACCAAAAGCTATTCGTTTGATGAAGTAAGAAAGAATGCA
CAACTGAACATAGAACTGGAAGCAGCGCCTCAT
>cavia_porcellus
------------------------------------------------GAATTACAGGTCACGCACTACAAACAGTACCC
TCCCAACACAAGCAAAGTTTATTCCTACTTCGAATGCCGTGAAAAGAAGACAGAAAACTCCAAAGTAAGGAAGGTGAAAT
ACGAGGAAACAGTATTTTATGGGTTGCAGTACATTCTTAATAAATACTTAAAAGGTAAAGTTGTGACCAAAGAGAAAATC
CAAGAAGCCAAAGAGGTGTACAAAGAACATTTCCAGGATGATGTCTTTAATGAAAAGGGATGGAACTACATTCTTGAGAA
ATACGATGGGCATCTCCCTATAGAAGTAAAGGCCGTTCCTGAGGGCTCTGTCGTTCCCAGAGGAAATGTTCTCTTCACAG
TGGAAAACACAGATCCAGAGTGCTACTGGCTTACAAATTGGATCGAGACTATTCTTGTGCAATCCTGGTATCCAATCACA
GTGGCCACAAATTCTAGAGAACAGAAGAAAATATTGGCCAAATACTTGTTAGAAACTTCTGGTAACTTAGATGGCCTGGA
ATACAAGCTACATGATTTTGGCTACAGAGGAGTCTCTTCCCAAGAGACTGCTGGCATAGGGGCGTCTGCTCACTTGGTTA
ACTTCAAAGGAACAGATACGGTAGCAGGAATTGCTCTGATTAAAAAATACTATGGCACAAAGGATCCTGTTCCAGGCTAT
TCTGTTCCAGCTGCAGAACACAGTACGATAACAGCTTGGGGGAAAGACCATGAAAAAGATGCTTTTGAACATATAGTAAC
ACAGTTTTCATCAGTGCCTGTATCTGTGGTCAGCGATAGCTATGACATTTATAATGCATGTGAGAAAATATGGGGTGAAG
ATCTAAGACATTTAATACTGTCAAGAAGTACAGAGGCACCATTAATAATCAGACCTGACTCTGGAAATCCTCTTGATACT
GTATTAAAGGTTTTAGATATTTTAGGTAAGAAATTTCCTGTCACTGAGAACTCAAAAGGCTACAAGTTGCTGCCACCTTA
TCTTAGAGTTATTCAAGGGGATGGAGTAGATATTAATACCTTACAAGAGATTGTAGAAGGCATGAAACAAAAAAGGTGGA
GCATTGAAAATGTTTCCTTTGGTTCTGGTGGAGCTTTGCTACAGAAGTTAACCAGAGATCTCCTGAATTGTTCCTTCAAG
TGTAGCTATGTTGTCACCAATGGCCTTGGGATTAATGTCTTCAAAGACCCAGTAGCTGATCCCAACAAAAGGTCCAAAAA
GGGCCGATTATCATTACATAGGACACCAGCAGGGAATTTTGTTACTCTTGAGGAAGGAAAAGGAGACCTTGAGGAATATG
GTCAGGATCTTCTCCATACTGTCTTCAAGAATGGGAAGGTAACCAGAAGCTATTCCTTTGATGAAGTAAGAAAGAACGCA
CGGCTGAACATCGAGCTGGAAGCAGCGCCTCAC
>fukomys_damarensis
---------------------------------------------------------GTTACTCACTATAAACAGTATCC
ACCCAACACAAGCAAAGTTTATTCCTACTTTGAATGCCGTGAAAAGAAGACTGAAAACTCCAAAGTAAGGAAGGTGAAAT
ACGAGGAAACAGTATTTTATGGGTTGCAGTACATTCTTAATAAGTACTTAAAAGGTAAGGTTGTGACCAAAGAGAAAATC
CAAGAAGCCAAAGAAGTGTACAAAGAACATTTCCAGGATGATGTCTTTAATGAAAAGGGATGGAACTACATTCTTGAGAA
ATATGATGGGCATCTCCCTATAGAAGTAAAGGCTGTTCCTGAAGGCTCTGTCATTCCCAGAGGAAATGTCCTCTTTACCG
TGGAAAACACTGATCCAGAGTGCTATTGGCTTACAAATTGGATTGAGACTATTCTTGTTCAATCCTGGTATCCGATCACT
GTGGCCACAAACTCTAGAGAGCAGAAGAAAATATTGGCCAGATATTTGTTAGAAACTTCTGGTAACTTAGATGGTCTGGA
ATACAAGTTACATGATTTTGGCTACAGAGGAGTTTCTTCCCAAGAGACTGCTGGCATAGGGGCATCTGCTCATTTGGTTA
ACTTCAAAGGAACAGATACAGTAGCGGGAATTGCTCTAATTAAAAAATACTATGGCACAAAAGATCCTGTTCCAGGCTAT
TCTGTTCCAGCAGCAGAACACAGTACGATAACAGCTTGGGGGAAAGACCATGAAAAAGATGCTTTTGAACATATAGTAAC
ACAGTTTTCATCAGTGCCTGTATCTGTGGTCAGCGATAGCTATGACATTTATAATGCATGTGAGAAAATATGGGGTGAAG
ATTTAAGACATTTAATATTGTCAAGAAGTACAGAGGCACCACTAATAATCAGACCTGATTCTGGAAATCCTCTTGATACT
GTTTTAAAGGTTTTAGATATTTTAGGTAAGAAATTTCCTGTTACTGAGAACTCAAAAGGCTACAAGTTGCTGCCACCTTA
TCTTAGAGTTATTCAAGGGGATGGAGTAGATATTAATACCCTACAAGAGATTGTAGAAGGCATGAAACAAAAAAAGTGGA
GCATTGAAAATGTTGCCTTTGGTTCTGGTGGAGCTTTGCTGCAGAAGTTAACCAGAGATCTCCTGAATTGTTCCTTCAAG
TGTAGCTATGTTGTCACCAATGGCCTTGGGATTAATGTCTTCAAGGACCCAGTTGCTGATCCCAACAAAAGATCCAAAAA
GGGCCGGTTATCATTACATAGGACACCAGCAGGGAATTTTGTTACACTTGAGGAAGGAAAAGGAGACCTTGAGGAATACG
GTCAGGATCTTCTGCATACTGTCTTCAGGAATGGAAAGGTGACCAAAAGTTATTCGTTTGATGAAGTAAGAAAGAATGCA
CAGCTGAATATAGAACTGGAAGCAGCGCCTCAT
>nannospalax_galili
ATGAATGCTGCGGCAGAAGCCGAGTTCAACATCCTCCTGGCCACCGACTCGTACAAGGTTACTCATTATAAACAATATCC
ACCCAACACAAGCAAAGTTTATTCCTACTTTGAATGCCGTGAAAAGAAGACAGAAAACTCCAAAGTAAGGAAGGTGAAAT
ACGAGGAAACAGTATTTTATGGGTTGCAGTACATTCTTAATAAGTACTTAAAAGGTAAAGTAGTGACCAAAGAGAAGATC
CAGGAGGCCAAAGAAGTGTACAAAGAACATTTCCAAGATGATGTCTTTAATGAAAAGGGGTGGAACTACATTCTTGAGAA
ATATGATGGTCGTCTTCCAATTGAAGTCAAGGCTGTTCCTGAGGGCTCTGTCATTCCCAGAGGAAATGTTCTCTTCACAG
TGGAAAACACAGATCCAGAGTGCTACTGGCTTACAAATTGGATTGAGACTATTCTTGTTCAGTCCTGGTATCCAATTACA
GTGGCCACAAATTCTAGAGAACAGAAGAAAATATTGGCCAAATATTTGATAGAAACTTCTGGTAATTTAGATGGTTTGGA
ATACAAGTTACATGATTTTGGCTACCGAGGAGTCTCTTCACAAGAGACTGCTGGCATAGGGGCATCTGCTCATTTGGTTA
ACTTCAAAGGAACAGATACAGTAGCAGGAATTGCTCTGATTAAGAAATATTATGGAACGAAAGATCCTGTTCCAGGCTAT
TCTGTTCCAGCGGCAGAGCACAGTACCATAACAGCTTGGGGGAAAGACCATGAAAAAGATGCTTTTGAACACATAGTAAC
ACAGTTTTCATCAGTGCCTGTGTCTGTGGTCAGCGATAGCTATGACATTTATAATGCATGTGAGAAAATTTGGGGTGAAG
ATCTAAGACATTTAATAGTCTCAAGAAGTACAGAGGCACCACTAATAATCAGACCCGATTCTGGAAATCCTCTTGACACT
GTATTAAAGGTTTTGGATATTTTAGGGAAGAAGTTTCCTGTTACTGAGAACTCAAAGGGATACAAGTTGCTGCCACCTTA
TCTTAGAGTTATTCAAGGAGATGGAGTAGACATTAATACCTTACAAGAAATTGTAGAGGGAATGAAACAAAAAAAATGGA
GTATTGAAAACGTTTCCTTTGGTTCTGGTGGAGCTTTGCTGCAGAAGTTAACAAGAGATCTCTTGAATTGCTCCTTCAAG
TGCAGCTATGTTGTCACCAATGGCCTTGGGGTTAATGTCTTTAAGGACCCAGTTGCTGATCCCAACAAAAGGTCCAAAAA
GGGCCGGTTATCTTTACATAGGACACCAGCAGGGAATTTCGTCACACTTGAGGAAGGAAAAGGAGACCTTGAGGAATATG
GTCATGATCTTCTCCATACTGTTTTCAAGAATGGAAAGGTGACAAAAAGCTATTCATTCGATGAAGTCAGAAAAAATGCA
CAGCTGAATATCGAGCTGGACACAGCACCTCAT
>dipodomys_ordii
ATGAACGCGGCGGCAGAAGCCGAGTTCAACATCCTCCTGGCCACCGACTCCTACAAGGTTACTCACTATAAACAATACCC
ACCCAACACAAGCAAAGTTTATTCCTACTTTGAATGCCGTGAAAAGAAGACAGAAAACTCCAAAGTAAGAAAAGTGAAAT
ACGAGGAAACAGTATTTTATGGGTTGCAGTACATTCTTAATAAGTACTTAAAAGGTAAAGTAGTGACCAAAGAAAAAATC
CAGGAAGCCAAAGAGGTGTACAAAGAACATTTCCAAGATGATGTCTTTAATGAAAAGGGATGGAACTACATTCTTGAGAA
GTACGATGGTCACCTTCCAATAGAAGTAAAGGCTGTTCCTGAGGGCTCTGTCATTCCCAGAGGGAATGTTCTCTTCACGG
TAGAAAACACAGACCCAGAGTGCTACTGGCTTACAAACTGGATTGAGACTATTCTTGTTCAGTCCTGGTATCCAATCACA
GTTGCCACAAATTCTAGGGAGCAGAAGAAAATATTGGCCAGATATTTATTAGAAACTTCTGGGAACTTAGATGGTCTGGA
ATACAAATTACATGATTTTGGCTACAGAGGAGTCTCTTCCCAAGAGACTGCTGGCATTGGGGCATCTGCACATTTGGTTA
ACTTCAAAGGAACAGATACAGTAGCAGGAATTGCTCTAATTAAAAAATATTATGGAACAAAAGATCCCGTTCCAGGCTAT
TCTGTACCAGCAGCAGAACACAGTACCATAACAGCTTGGGGGAAAGATCATGAAAAAGATGCTTTTGAACATATAGTGAC
ACAGTTTTCATCAGTGCCTGTATCTGTGGTCAGCGATAGCTATGACATTTATAATGCGTGTGAGAAAATATGGGGTGAAG
ATCTAAGACATTTGATAGTATCAAGAAGTACAGAAGCACCACTAATTATCAGACCTGATTCTGGAAATCCTCTTGACACT
GTATTAAAGGTTTTAGATATTTTAGGTAAGAAGTTCCCTGTCATTGAGAACTCTAAGGGCTACAAGTTGTTGCCACCTTA
TCTTAGAGTTATTCAAGGCGATGGAGTTGATATTAATACCTTACAAGAGATTGTAGAAGGCATGAAACAAAAGAAGTGGA
GTATTGAAAATGTTTCTTTTGGTTCTGGTGGAGCTTTGCTACAGAAGTTGACAAGAGATCTTTTGAATTGTTCCTTTAAG
TGTAGCTATGTCGTAACTAATGGCCTTGGGATTAATGTCTTCAAGGACCCAGTTGCTGATCCCAACAAAAGGTCCAAAAA
GGGCCGATTATCTTTACATAGGACACCAGCTGGGAATTTTGTTACACTGGAGGAAGGAAAAGGAGACCTTGAGGAATATG
GTCACGATCTTCTCCATACTGTTTTCAAGAATGGGAAGGTGACAAAAAGCTATTCATTTGATGAAGTCAGAAAAAATGCA
CAGCTGAATATGGAACTGGAAGCAGCCCCTCAT
>jaculus_jaculus
ATGAATGCTGCGGCAGAAGCCGAATTCAACATCCTCCTGGCCACCGACTCCTACAAGGTCACTCACTATAAACAGTACCC
ACCCAACACAAGCAAAGTTTATTCCTACTTTGAATGCCGTGAAAAGAAGACAGAAAACTCCAAAGTAAGGAAGGTGAAAT
ACGAGGAAACAGTATTTTATGGGTTGCAGTACATTCTTAATAAGTACTTAAAAGGTAAAGTAGTGACCAAAGAGAAGATC
CAAGAGGCCAAAGAGGTGTACAAAGAACATTTCCAGGATGATGTCTTCAATGAAAGGGGATGGAACTACATTCTTGAGAA
ATACGATGGTCATCTTCCAATAGAAGTAAAGGCTGTTCCTGAAGGTTCTGTTATTCCCAGAGGAAATGTTCTCTTCACAG
TGGAAAACACAGATCCAGAATGCTACTGGCTTACGAATTGGATTGAGACTATTCTTGTTCAGTCCTGGTATCCAATCACA
GTGGCCACAAATTCTAGAGAGCAGAAGAAAATACTGGCCAAATACTTGTTAGAAACTTCTGGAAACCTAGATGGTCTAGA
ATACAAGTTACATGATTTTGGCTACAGAGGAGTTTCTTCACAAGAGACTGCTGGCATAGGGGCCTCTGCTCACTTGGTTA
ACTTCAAAGGAACAGATACAGTGGCAGGAATTGCTCTTATTAAGAAATACTATGGAACGAAAGATCCTGTTCCAGGCTAT
TCTATCCCAGCGGCAGAGCACAGTACCATAACAGCGTGGGGGAAAGACCACGAAAAAGATGCTTTTGAACATATAGTAAC
ACAGTTTTCATCAGTGCCTGTATCTGTGGTCAGCGATAGCTATGACATTTATAATGCGTGTGAGAAAATATGGGGTGAAG
ATCTAAGACATTTAATAGTATCAAGAAGCTCAGAGGCACCACTGATAATTAGACCTGATTCTGGAAATCCTCTTGACACT
GTCTTAAAGGTTTTGGATATTTTAGGCAAGAAGTTCCCTGTTACTGAGAACTCAAAGGGCTACAAGTTGCTGCCACCTTA
TCTCAGAGTTATTCAAGGAGATGGAGTAGATATTAATACCTTACAAGAGGTTGTAGAGGGCATGAAACAGAGAAGGTGGA
GTATCGAGAACATTTCCTTCGGTTCTGGCGGAGCTTTGCTGCAGAAGTTAACAAGAGACCTGTTGAACTGCTCCTTCAAG
TGTAGCTATGTTGTGACCAATGGCCTTGGGGTTAATGTCTTCAAAGACCCAGTTGCTGATCCCAACAAAAGGTCCAAAAA
GGGCCGGTTATCTTTACATAGGACACCAGCAGGAAATTTTGTTACACTCGAGGAAGGAAAAGGAGACCTTGAGGAATATG
GTCATGATCTTCTCCATACTGTTTTCAAGAATGGGAAGGTGACAAAAAGCTACTCATTTGATGAAGTCAGAAAAAATGCA
CAGCTGAATATCGAACTGGAAGCGGCTCCTCAT
>ictidomys_tridecemlineatus
ATGAATGCTGCGGCAGAAGCCGAGTTCAACATCCTCCTGGCCACCGACTCCTACAAGGTTACTCACTATAAACAGTACCC
ACCCAATACAAGTAAAGTTTATTCCTACTTTGAATGCCGTGAAAAGAAGACTGAAAACTCCAAAGTAAGGAAGGTGAAAT
ACGAGGAAACAGTATTTTATGGGTTGCAGTACATTCTTAATAAGTACTTAAAAGGTAAAGTAGTAACCAAAGAGAAAATC
CAGGAAGCCAAAGAGGTATACAAAGAACATTTCCAAGATGATGTCTTTAATGAAAAGGGTTGGAACTACATTCTTGAGAA
GTACGATGGGCATCTTCCAATAGAAGTAAAGGCTGTTCCTGAAGGGTCTGTCATTCCCAGAGGAAACGTTCTTTTCACAG
TGGAAAACACTGATCCAGAGTGCTACTGGCTTACAAATTGGATTGAGACTATTCTTGTGCAGTCCTGGTATCCAATCACA
GTGGCCACAAATTCTAGAGAGCAGAAGAAAATATTGGCCAAATATTTGTTAGAAACTTCT--------------------
----------------------------------------------ACTGCTGGCATAGGAGCTTCTGCTCATTTGGTTA
ACTTCAAAGGAACAGATACAGTAGCAGGAATTGCACTAATTAAAAAATATTATGGAACAAAAGATCCTGTCCCAGGCTAT
TCTGTTCCAGCTGCAGAACACAGTACCATAACAGCTTGGGGGAAAGACCATGAAAAAGATGCTTTTGAACATATAGTAAC
ACAGTTTTCATCAGTGCCTGTATCTGTGGTCAGCGATAGCTATGACATTTATAATGCGTGTGAAAAAATATGGGGTGAAG
ATCTAAGACATTTAATAGTATCAAGAAGTACAGAGGCACCACTAATAATCAGACCTGATTCTGGAAATCCTCTTGACACT
GTATTAAAGGTTTTGGATATTTTAGGTAAGAAGTTTCCTGTTACTGAGAACTCAAAGGGCTACAAGTTGCTGCCACCTTA
TCTTAGAGTTATCCAAGGGGATGGAGTAGATATTAACACCTTACAAGAGATCGTAGAAGGCATGAAACAAAAAAAGTGGA
GTATTGAAAATGTTTCCTTTGGTTCTGGTGGAGCTTTGCTACAGAAGTTAACAAGAGATCTCTTGAATTGTTCCTTCAAG
TGTAGCTATGTTGTAACTAATGGCCTTGGGATTAATGTCTTCAAGGACCCAGTTGCTGATCCCAACAAAAGGTCCAAAAA
GGGCCGATTATCTTTACATAGGACACCAGCAGGGAATTTTGTTACACTTGAGGAAGGAAAAGGAGATCTTGAGGAATATG
GTCACGATCTTCTCCATACTGTATTCAAGAACGGGAAGGTGACAAAAAGCTATTCATTTGATGAAGTAAGAAAAAATGCA
CAGCTGAATATTGAACTGGAAGCAGCACCTCAT
>rattus_norvegicus
ATGAATGCTGCGGCAGAAGCCGAGTTCAACATCCTGCTGGCCACCGACTCGTACAAGGTTACTCACTATAAACAATACCC
ACCCAACACAAGCAAAGTTTATTCCTACTTTGAATGCCGTGAAAAGAAGACAGAAAACTCCAAAGTAAGGAAGGTGAAAT
ACGAGGAAACAGTATTTTATGGGTTGCAGTACATTCTTAATAAGTACTTAAAAGGTAAAGTAGTGACCAAAGAGAAAATC
CAGGAGGCCAAAGAAGTGTACAGAGAACATTTCCAAGATGATGTCTTCAATGAAAGGGGATGGAACTACATCCTTGAGAA
ATATGACGGTCATCTCCCAATTGAAGTAAAGGCTGTTCCTGAGGGCTCTGTCATCCCCAGAGGGAACGTGCTGTTCACAG
TGGAAAACACAGACCCAGAGTGCTACTGGCTCACCAACTGGATTGAGACTATTCTTGTCCAGTCCTGGTATCCAATTACA
GTGGCCACAAATTCAAGAGAGCAGAAGAAAATCCTGGCCAAATATTTGTTAGAAACTTCTGGTAACTTAGACGGTCTGGA
ATATAAGTTACATGACTTCGGCTACAGAGGAGTCTCTTCACAAGAGACTGCCGGCATAGGGGCATCTGCTCATTTGGTTA
ACTTCAAAGGAACAGATACTGTGGCGGGAATTGCTCTAATTAAAAAATACTATGGGACAAAAGATCCTGTTCCAGGCTAT
TCTGTTCCAGCGGCAGAGCACAGTACCATAACAGCGTGGGGGAAAGACCATGAAAAAGATGCTTTTGAACACATAGTAAC
ACAGTTCTCATCAGTGCCTGTGTCTGTGGTCAGCGATAGCTATGACATCTATAACGCGTGTGAGAAAATATGGGGTGAAG
ACCTGAGACACCTGATAGTGTCGAGAAGTACAGAGGCACCACTGATCATCAGACCTGATTCTGGAAATCCGCTCGACACT
GTCCTGAAGGTCTTAGATATATTAGGCAAGAAGTTCCCTGTCTCTGAGAACTCCAAAGGCTACAAGTTGCTGCCACCTTA
CCTTAGAGTCATTCAAGGGGACGGAGTGGATATCAATACTCTACAGGAGATTGTCGAGGGAATGAAACAGAAAAAGTGGA
GTATTGAGAATGTCTCCTTTGGTTCTGGTGGCGCTTTGCTACAGAAGTTAACCAGAGACCTCTTGAATTGCTCCTTCAAG
TGCAGCTATGTTGTAACCAATGGCCTTGGGGTTAATGTCTTTAAGGACCCAGTTGCTGATCCCAACAAAAGGTCGAAAAA
GGGCCGGCTGTCTTTACATAGGACACCAGCAGGGACCTTTGTCACCCTTGAAGAAGGAAAAGGAGACCTTGAAGAATATG
GCCATGATCTTCTCCATACGGTTTTCAAGAATGGGAAGGTGACAAAAAGCTACTCGTTTGACGAAGTCAGAAAAAATGCA
CAGCTGAACATGGAGCAGGATGTGGCGCCTCAC
>meriones_unguiculatus
ATGAATGCTGCCGCAGAAGCCGAGTTCAACATCCTGCTGGCCACCGACTCGTACAAGGTTACTCACTATAAACAATACCC
ACCCAACACAAGCAAAGTTTATTCGTACTTTGAATGCCGCGAAAAGAAGACAGAAAACTCCAAAGTAAGGAAGGTGAAAT
ACGAGGAAACAGTATTTTATGGGTTGCAGTACATTCTTAATAAGTACTTAAAAGGTAAAGTAGTGACCAAAGAGAAAATC
CAGGAGGCCAAAGAAGTATACAAAGAGCACTTCCAAGATGATGTCTTTAATGAAAGAGGATGGAACTACATTCTTGAGAA
ATACGATGGTCATCTCCCAATTGAAGTAAAGGCTGTTCCTGAGGGCTCAGTCATCCCCAGAGGGAATGTGCTGTTCACAG
TGGAAAATACCGACCCAGAGTGCTACTGGCTTACCAACTGGATTGAGACTATTCTCGTTCAGTCCTGGTATCCAATTACA
GTGGCCACAAATTCGAGAGAGCAGAAGAAAATACTGGCCAAATATTTGTTAGAAACTTCTGGTAACTTAGATGGTCTGGA
ATACAAGTTACATGACTTCGGGTACAGAGGAGTCTCTTCGCAAGAGACTGCTGGCATAGGAGCATCTGCTCATTTGGTTA
ATTTCAAAGGAACAGATACAGTGGCGGGAATTGCTCTAATTAAAAAATACTATGGAACAAAAGATCCTGTTCCAGGCTAT
TCTGTTCCAGCGGCAGAGCACAGTACCATAACAGCTTGGGGAAAAGACCATGAAAAAGATGCTTTTGAACATATAGTAAC
ACAGTTCTCATCAGTGCCTGTGTCTGTGGTCAGCGACAGCTATGACATCTATAATGCATGTGAGAAAATATGGGGTGAAG
ACCTGAGACATCTAATAGTGTCGAGAAGTACAGAGGCTCCACTCATCATCAGACCTGATTCTGGAAATCCGCTTGACACT
GTGTTGAAGGTCTTAGATATTTTAGGCAAGAAGTTTCCTGTTACTGAGAATTCAAAGGGCTACAAATTGCTGCCACCTTA
TCTCAGAGTCATTCAAGGAGATGGAGTGGATATCAACACTTTACAAGAGATTGTAGAGGGAATGAAACAAAAAAAATGGA
GTATTGAGAATGTCGCCTTTGGTTCTGGCGGAGCTTTGCTGCAGAAGTTAACGAGAGACCTCTTGAATTGCTCCTTCAAG
TGTAGCTATGTTGTAACAAATGGCCTTGGGGTTAATGTCTTTAAGGACCCAGTTGCTGATCCCAACAAAAGATCAAAAAA
GGGCCGGTTATCTCTACATAGGACACCAGCAGGGAACTTTGTTACACTTGAGGAAGGGAAAGGAGACCTTGAGGAATATG
GCCACGATCTTCTTCATACGGTTTTCAAGAATGGAAAGGTGACAAAAAGCTATTCATTTGATGAAGTCAGAAAAAATGCA
CAGCTGAATATCGAACAGGATGTGGCGCCTCAT
>mus_musculus
ATGAATGCTGCGGCAGAAGCCGAGTTCAACATCCTGCTGGCCACCGACTCGTACAAGGTTACTCACTATAAACAATACCC
ACCCAACACAAGCAAAGTTTATTCCTACTTTGAATGCCGTGAAAAGAAGACAGAAAACTCCAAAGTAAGGAAGGTGAAAT
ACGAGGAAACAGTATTTTATGGGTTGCAGTACATTCTTAATAAGTACTTAAAAGGTAAAGTAGTGACCAAAGAGAAAATC
CAGGAGGCCAAAGAAGTGTACAGAGAACATTTCCAAGATGATGTCTTTAACGAAAGAGGATGGAACTACATCCTTGAGAA
ATACGATGGTCATCTCCCGATTGAAGTAAAGGCTGTTCCCGAGGGCTCTGTCATCCCCAGAGGGAACGTGCTGTTCACAG
TGGAAAACACAGACCCAGAGTGCTACTGGCTTACCAATTGGATTGAGACTATTCTTGTTCAGTCCTGGTATCCAATTACA
GTGGCCACAAATTCCAGAGAACAGAAGAAAATACTGGCCAAATATTTGTTAGAAACCTCTGGTAACTTAGATGGTCTGGA
ATACAAGTTACATGACTTTGGTTACAGAGGAGTCTCTTCGCAAGAGACTGCTGGCATAGGGGCATCTGCTCATTTGGTTA
ACTTTAAAGGAACAGATACTGTGGCGGGAATTGCTCTAATTAAAAAATACTATGGGACAAAAGATCCTGTTCCAGGCTAT
TCTGTTCCAGCAGCAGAGCACAGTACCATAACGGCTTGGGGGAAAGACCATGAGAAAGATGCTTTTGAACACATAGTAAC
ACAGTTCTCATCAGTGCCTGTGTCTGTGGTCAGCGATAGCTATGACATTTATAATGCGTGTGAGAAAATATGGGGTGAAG
ACCTGAGACATCTGATAGTATCGAGAAGTACAGAGGCACCACTAATCATCAGACCTGACTCTGGAAATCCTCTTGACACT
GTATTGAAGGTCTTAGATATTTTAGGCAAGAAGTTTCCTGTTACTGAGAACTCAAAAGGCTACAAGTTGCTGCCACCTTA
TCTTAGAGTCATTCAAGGAGATGGCGTGGATATCAATACTTTACAAGAGATTGTAGAGGGAATGAAACAAAAGAAGTGGA
GTATCGAGAATGTCTCCTTCGGTTCTGGTGGCGCTTTGCTACAGAAGTTAACCCGAGACCTCTTGAATTGCTCCTTCAAG
TGCAGCTATGTTGTAACCAATGGCCTTGGGGTTAATGTGTTTAAGGACCCAGTTGCTGATCCCAACAAAAGGTCAAAAAA
GGGCCGGTTATCTTTACATAGGACACCAGCGGGGAACTTTGTTACACTTGAAGAAGGAAAAGGAGACCTTGAGGAATATG
GCCATGATCTTCTCCATACGGTTTTCAAGAATGGGAAGGTGACAAAAAGCTACTCATTTGATGAAGTCAGAAAAAATGCA
CAGCTGAACATCGAGCAGGACGTGGCACCTCAT
>psammomys_obesus
ATGAATGCTGCCGCAGAAGCCGAGTTCAACATCCTGCTGGCCACCGACTCGTACAAGGTTACTCACTATAAACAATACCC
ACCCAACACAAGCAAAGTTTATTCGTACTTTGAATGCCGCGAAAAGAAGACAGAAAACTCCAAAGTAAGGAAGGTGAAAT
ACGAGGAAACAGTATTTTATGGGTTGCAGTACATTCTTAATAAGTACTTAAAAGGTAAAGTAGTGACCAAAGAGAAAATC
CAGGAGGCCAAAGAAGTATACAAAGAGCATTTCCAAGATGATGTCTTTAATGAAAGAGGATGGAACTACATTCTTGAGAA
ATATGATGGTCATCTCCCAATTGAAGTAAAGGCTGTTCCTGAGGGCTCAGTCATCCCCAGAGGGAACGTGCTGTTCACAG
TGGAAAATACCGACCCAGAGTGCTACTGGCTTACCAACTGGATTGAGACTATTCTCGTTCAGTCCTGGTATCCAATTACA
GTGGCCACAAATTCAAGAGAGCAGAAGAAAATACTGGCCAAATATTTGTTAGAAACTTCTGGTAACTTAGATGGTCTGGA
ATATAAGTTACATGACTTCGGGTACAGAGGAGTCTCTTCACAAGAGACTGCTGGCATAGGGGCATCTGCTCATTTGGTTA
ATTTCAAAGGAACAGATACAGTGGCGGGAATTGCTCTAATTAAAAAGTACTACGGAACAAAAGATCCTGTTCCAGGCTAT
TCTGTTCCAGCAGCAGAGCACAGTACCATAACAGCTTGGGGAAAAGACCATGAAAAAGATGCTTTTGAACATATAGTAAC
ACAGTTCTCATCAGTGCCTGTGTCTGTGGTCAGCGACAGCTATGACATCTATAATGCGTGTGAGAAAATATGGGGTGAAG
ACCTGAGACATCTAATAGTGTCGAGAAGTACAGAGGCTCCACTCATCATCAGACCTGATTCTGGAAATCCACTTGACACT
GTGTTGAAGGTCTTAGATATTTTAGGCAAGAAGTTTCCTGTTACTGAGAACTCAAAGGGCTACAAATTGCTGCCACCTTA
TCTCAGAGTCATTCAAGGAGATGGAGTGGATATCAACACTTTACAAGAGATTGTAGAGGGAATGAAACAAAAAAAATGGA
GTATTGAGAATGTTGCCTTTGGTTCTGGCGGAGCTTTGCTGCAGAAGTTAACGAGAGACCTCTTGAATTGCTCCTTCAAG
TGTAGCTATGTTGTAACAAATGGCCTTGGGGTTAATGTCTTTAAGGACCCAGTTGCTGATCCCAACAAAAGGTCAAAAAA
GGGCCGGTTATCTCTACATAGGACACCAGCAGGGAACTTTGTTACACTTGAGGAAGGAAAAGGAGACCTTGAGGAATATG
GCCACGATCTTCTTCATACGGTTTTCAAGAATGGAAAGGTGACAAAAAGCTATTCATTTGATGAAGTCAGAAAAAATGCA
CAGCTGAATATCGAACAGGATGTGGCGCCTCAT
>homo_sapiens
ATGAATCCTGCGGCAGAAGCCGAGTTCAACATCCTCCTGGCCACCGACTCCTACAAGGTTACTCACTATAAACAATATCC
ACCCAACACAAGCAAAGTTTATTCCTACTTTGAATGCCGTGAAAAGAAGACAGAAAACTCCAAATTAAGGAAGGTGAAAT
ATGAGGAAACAGTATTTTATGGGTTGCAGTACATTCTTAATAAGTACTTAAAAGGTAAAGTAGTAACCAAAGAGAAAATC
CAGGAAGCCAAAGATGTCTACAAAGAACATTTCCAAGATGATGTCTTTAATGAAAAGGGATGGAACTACATTCTTGAGAA
GTATGATGGGCATCTTCCAATAGAAATAAAAGCTGTTCCTGAGGGCTTTGTCATTCCCAGAGGAAATGTTCTCTTCACGG
TGGAAAACACAGATCCAGAGTGTTACTGGCTTACAAATTGGATTGAGACTATTCTTGTTCAGTCCTGGTATCCAATCACA
GTGGCCACAAATTCTAGAGAGCAGAAGAAAATATTGGCCAAATATTTGTTAGAAACTTCTGGTAACTTAGATGGTCTGGA
ATACAAGTTACATGATTTTGGCTACAGAGGAGTCTCTTCCCAAGAGACTGCTGGCATAGGAGCATCTGCTCACTTGGTTA
ACTTCAAAGGAACAGATACAGTAGCAGGACTTGCTCTAATTAAAAAATATTATGGAACGAAAGATCCTGTTCCAGGCTAT
TCTGTTCCAGCAGCAGAACACAGTACCATAACAGCTTGGGGGAAAGACCATGAAAAAGATGCTTTTGAACATATTGTAAC
ACAGTTTTCATCAGTGCCTGTATCTGTGGTCAGCGATAGCTATGACATTTATAATGCGTGTGAGAAAATATGGGGTGAAG
ATCTAAGACATTTAATAGTATCAAGAAGTACACAGGCACCACTAATAATCAGACCTGATTCTGGAAACCCTCTTGACACT
GTGTTAAAGGTTTTGGAGATTTTAGGTAAGAAGTTTCCTGTTACTGAGAACTCAAAGGGTTACAAGTTGCTGCCACCTTA
TCTTAGAGTTATTCAAGGGGATGGAGTAGATATTAATACCTTACAAGAGATTGTAGAAGGCATGAAACAAAAAATGTGGA
GTATTGAAAATATTGCCTTCGGTTCTGGTGGAGGTTTGCTACAGAAGTTGACAAGAGATCTCTTGAATTGTTCCTTCAAG
TGTAGCTATGTTGTAACTAATGGCCTTGGGATTAACGTCTTCAAGGACCCAGTTGCTGATCCCAACAAAAGGTCCAAAAA
GGGCCGATTATCTTTACATAGGACGCCAGCAGGGAATTTTGTTACACTGGAGGAAGGAAAAGGAGACCTTGAGGAATATG
GTCAGGATCTTCTCCATACTGTCTTCAAGAATGGCAAGGTGACAAAAAGCTATTCATTTGATGAAATAAGAAAAAATGCA
CAGCTGAATATTGAACTGGAAGCAGCACATCAT
