# Supplementary material for: Divergent genes in gerbils: prevalence, relation to GC-biased substitution, and phenotypic relevance
Source: BMC Evol Biol. 2020 Oct 19;20:134. doi: 10.1186/s12862-020-01696-3 (PMC7574485; doi:10.1186/s12862-020-01696-3)
Supplement: Supplementary file 3 — Additional file 3 Supplementary Data. DNA alignments for 10,554 1-to-1 orthologues used in analysis. Each alignment file is named using its orthogroup ID. [file 12862_2020_1696_MOESM3_ESM.zip › Additional_File_3/masked_alignments/OG0001552.fa]

>nannospalax_galili
ATGGCCCGGCATCGAAATGTCCGAGGCTATAACTACGATGAAGATTTTGAAGATGATGATTTCTATGGCCAATCTGTGGA
GGATGATTATTGTATTTCACCATCAACAGCTGCTCAGTTTATTTACTCACGGCGTGACAACGCTACA------------G
AAGAT---GATTACGAAGATCTGAAAGAGTCTTCTAATTCTCCCTTGAATCACCAGTTAAGTGAAATTGATCAAGCTCGT
CTTTATTCCTGCCTTGATCACATGAGAGAGGTGCTGGGAGATGCTATGCCAGATGAAATCCTGATTGAAGCCATTCTCAA
GAACAAGTTTGATGTGCAGAAGGCTTTGTCAGCGGTTCTGGAGCAAGGCAATGTGCAGAATGTGCAGGGCAGGAGTGAAA
GAGCAGTGTCTGCTGGAAAGGCAGCAAAAGGAAAATCAATAGGATCTCGATCATCTCAAAGTGAATCTGAAATCGTGCCA
AAAGTTGCTAAAATGACTGTATCTGGAAAGAAGCAAACCATGGGATTTGAAGTACCTGGCTTAAACTCTGAAGAAAATGG
CGATAGTTTCCATATACCGCACAAAGGCCCTCCTGGTGAAGATGCCAGCATTGCTGCTTCTGACGTTCTTGAGGCCAGTT
CT---AAATCTGCTCTCCTGTCCCCTTCCATTCAAGCATCAGAAGAGCAGAGTTCAGCTCCAACCCCGGCAAAAAAGCCT
GGCAAGCTGAGGCAGCAGATAGATGTGAAAAAAGAGCTGGAGAAGCGGCAGGGTGGAAAGCAGCTTCTCAACCTAGTGGT
CATTGGTCATGTTGATGCTGGGAAAAGTACCCTGATGGGCCATATGCTTTATCTTCTGGGTAATGTAAACAAAAGAACTA
TGCATAAGTATGAACAAGAATCTAAAAAGGCTGGCAAGGCTTCATTTGCATATGCATGGGTCTTGGATGAGACTGGAGAA
GAAAGGGAAAGGGGAGTAACAATGGATGTCGGTATGACAAAGTTTGAAACCACAACCAAAGTCATTACACTAATGGATGC
TCCAGGCCATAAGGATTTCATTCCAAATACGATCACAGGAGCAGCCCAGGCCGATGTAGCTGTTTTAGTTGTTGATGCCA
GCAGGGGAGAGTTTGAAGCTGGATTTGAGACTGGAGGACAGACTCGAGAACATGGCCTTTTGGTTCGATCTCTTGGCGTG
ACACAACTTGCTGTGGCTGTCAACAAAATGGATCAGGTGAGTTGGCAACAAGAAAGATTTCAAGAGATTACTGGAAAACT
TGGGCACTTTCTTAAGCAAGCAGGTTTTAAGGAGAGTGATGTAGCCTTCATCCCTACAAGTGGTCTCATTGGTGAGAATT
TAATCACAAGATCTCAGTCAAGTGACCTCACAAAATGGTATAAAGGATTATGCTTGTTAGAACAAATTGATTCCTTCAAG
CCTCCTCAACGATCTGTTGACAAGCCTTTTAGATTGTGTGTGTCAGATGTCTTCAAAGATCAAGGATCTGGATTTTGTGT
GACTGGTAAAATTGAAGCTGGTTATATTCAGACTGGTGATCGACTATTAGCAATGCCGCCCAATGAAACTTGTACTGCAA
AAGGAATCACTCTGCATGACGAACCTGTCGATTGGGCAGCAGCGGGCGATCATGTTAGTCTTACTTTGGTTGGGATGGAT
ATCATCAAAATCAATGTTGGCTGTATATTTTGTGGCCCCAAAGAACCTATTAGAGCTTGTACTCGTTTCAGAGCCCGGAT
CCTCATCTTTAATATTGAAGTTCCTATCACTAAAGGATTTCCAGTACTGTTACACTACCAAACTGTCAGTGAGCCGGCTA
TTATTAAACGATTGATTAGTGTCTTAAACAAAAGCACTGGCGAAGTTACAAAGAAAAAACCTAAGTTGCTGACAAAAGGC
CAGAACGCATTGGTGGAGCTGCAGACACAAAGACCAGTGGCTCTCGAGCTCTACAAGGACTTCAAAGAGCTGGGGAGGTT
TATGCTGCGCTACAGTGGTTCCACAATTGCTGCTGAAAGAAGT---------------------
>psammomys_obesus
ATGGCCCGGCATCGGAACGTCCGGGGCTATAACTACAACGAAGATTTTGAAGATGATGATTTGTACAGCCAGTCTGTGGA
GGATGACTACTGTATTTCACCATCAACCGCTGCTCAGTTTATTTACTCTCGACGTGACAACCCAGTA------------G
AAGAGTACGGCTATGAAGATCTGAGAGAGTCTTCAAGT------------CACCAGTTGAGTGACATTGACCAAGCTCAC
CTTTATTCATGCCTGGATCACATGAGAGAGGTCCTGGGGGATACTGTGCCTGATGACATATTGACTGAAGCAATTCTGCA
GCACAAGTTTGATGTGGAGAAGGCTTTGTCCATGGTCTTGGAACAAGAGAGTGTGCAGAATTTGAAGGGGAAGAGCGAAA
GAGCTGTGCCTGCAGGAAAGCCGTCAAAAGGAAAATCAGTTGGATCTCGGTCATCCCAGAGTGAATCTAAAATCGTGTCA
AAAGTAGCGAAAATGACTGTGTCTGGGAAGAAGCAAACTATGGGATTTGAAGTGCCTGGCCTTACTTCTGAAGAGAACGG
ATATAGTGTGCACACTCCTCACAGAGGCCCTCCTGGTGACGATTTCAGCATCACGGCTCCTAACGCT---GAGACCAGCA
CTCCTAAGTCTGTCCTCCAGTCTCCTTCCGTTCAAGTGTCAGATGAGCTGAGTTCCACTCCAACACCAGTGAAGAAGTCT
GCCAAGCTGAAGCAGCAGATAGACGTGAAAGCCGAGCTGGAGAAGCGGCAGGGCGGGAAGCAGCTCCTCAACCTGGTGGT
CATTGGTCATGTTGATGCTGGGAAAAGTACTCTGATGGGCCATATGCTTTATCTTCTGGGTAATGTAAACAAAAGAACTA
TGCATAAGTATGAACAAGAATCTAAAAAGGCTGGCAAGGCTTCATTTGCATATGCATGGGTCTTGGATGAGACTGGAGAA
GAAAGGGAAAGGGGAGTAACAATGGATGTTGGCATGACGAAGTTTGAAACCACAACCAAAGTTATTACATTAATGGATGC
TCCAGGCCATAAGGATTTCATTCCAAACATGATCACAGGAGCAGCCCAGGCTGATGTAGCTGTTTTAGTTGTTGATGCCA
GCAGGGGAGAATTTGAAGCTGGATTTGAGACTGGAGGACAGACGCGCGAGCATGGCCTTCTGGTCCGATCTCTTGGAGTG
ACACAGCTTGCTGTGGCCGTCAATAAAATGGATCAGGTAAATTGGCAACAAGAAAGATTTCAAGAGATTACTGGAAAACT
TGGGCACTTTCTCAAGCAAGCAGGTTTTAAGGAGAGTGATGTAGCGTTTATCCCTACTAGTGGTCTCAGTGGTGACAATT
TAATCACACGATCACAGTCAAGTGACCTCACGGCGTGGTATAAAGGATTATGTCTATTAGAACAGATTGATTCCTTCAAG
CCCCCTCAACGATCTGTTGAGAAACCTTTTAGGTTATGTGTGTCGGATGTCTTCAAAGATCAAGGATCAGGCTTTTGTGT
GACTGGTAAAATCGAAGCGGGCTACATCCAGACTGGTGACCGACTCTTAGCAATGCCACCCAATGAAACGTGTACTGTGA
AAGGAATCACTCTGCATGATGAACCTGTCGACTGGGCAGCAGCGGGTGATCACATTAGTCTGACTTTGGTTGGGATGGAT
ATCATCAAAATCAATGTTGGCTGTGTGTTTTGTGGGCCTAAAGAACCCATCAGAGCTTGCACTCGTTTCAGAGCCCGGAT
CCTCATCTTCAGTATTGACATTCCCATCACTAAAGGATTTCCTGTGCTGTTACACTACCAAACCGTCAGTGAGCCCGCTG
TTATTAAACGACTGATTAGTGTCCTAAACAAAAGTACTGGCGAAGTCACAAAGAAGAAGCCCAAGCTGCTGACCAAGGGC
CAGAATGCACTGGTCGAGCTGCAGACACAGAGACCAGTGGCTCTCGAGCTCTACAAGGACTTCAAGGAGCTGGGGAGATT
CATGCTGCGCTACGGTGGCTCCACCATAGCTGCC------GGTGTCGTCACTGAGATG------
>meriones_unguiculatus
ATGGCCCGGCATCGGAACGTCCGGGGCTATAACTACAACGAAGATTTTGAAGATGATGATTTGTACAGCCAGTCTGTGGA
GGATGACTACTGTATTTCACCATCGACCGCTGCTCAGTTTATTTACTCTCGACGTGACAACCCTGTA------------G
AAGAGTACAGCTATGAAGATCTGAAAGAGTCTTCAAGT------------CACCAGTTGAGTGACATTGACCAAGCTCAC
CTTTATTCATGCCTGGATCACATGAGAGAGGTCCTGGGGGATGCTGTGCCTGATGACATATTGACTGAAGCAATTCTGCA
GCACAAGTTTGACGTGGAGAAGGCTTTGTCCATGGTCTTGGAACAAGAGAGTGTGCAGAATTTGAAGGGGAAGAGCGAAA
GAGGCGTGCCTGCAGGAAAGCCATCAAAAGGAAAATCAGTTGGATCTCGGTCATCCCAGAGTGAATCTGAAATCGTGTCA
AAAGTAGCGAAAATGACTGTGTCTGGGAAGAAGCAAACTATGGGATTTGAAGTGCCTGGCCTTACTTCTGAAGAGAACGG
ATACAGTGTGCACACTCCTCACAGAGGCCCTCCTGGTGACGATTTCAGCATCACGGCTCCTAACGCG---GAGACCAGCA
CTCCTAAGTCTGTCCTCCAGTCTCCTTCCGTTCAAGTGTCAGACGAGCTGAGTTCCACTCCAACACCAGTGAAGAAGTCT
GCCAAGCTGAAGCAGCAGATAGACGTGAAAGCTGAGCTGGAGAAGCGGCAGGGCGGGAAGCAGCTCCTCAACCTGGTGGT
CATTGGTCATGTTGATGCTGGGAAAAGTACTCTGATGGGCCATATGCTTTATCTTCTGGGTAATGTAAACAAAAGAACTA
TGCATAAGTATGAACAAGAATCTAAAAAGGCTGGCAAGGCTTCATTTGCATATGCATGGGTCTTGGATGAGACTGGAGAA
GAAAGGGAAAGGGGAGTAACAATGGATGTTGGCATGACGAAGTTTGAAACCACAACCAAAGTTATTACATTAATGGATGC
TCCAGGCCATAAGGATTTCATTCCAAACATGATCACAGGAGCAGCCCAGGCTGATGTAGCTGTTTTAGTTGTTGATGCGA
GCAGGGGAGAGTTTGAAGCTGGATTTGAGACTGGAGGACAGACACGCGAGCATGGCCTTCTGGTCCGATCTCTTGGAGTG
ACACAGCTTGCTGTGGCCGTCAATAAAATGGATCAGGTAAATTGGCAACAAGAAAGATTTCAAGAGATTACTGGAAAACT
TGGGCACTTTCTCAAGCAAGCAGGTTTTAAGGAGAGTGATGTAGCGTTTATCCCTACGAGTGGTCTCAGTGGTGAAAATT
TAATCACAAGATCACAGTCAAGTGACCTCACAGCGTGGTATAAAGGATTATGTCTATTAGAACAGATTGATTCCTTCAAG
CCCCCTCAACGATCTATTGAGAAACCTTTTAGGTTATGTGTGTCGGATGTCTTCAAAGATCAAGGATCAGGCTTTTGTGT
GACTGGGAAAATCGAAGCAGGCTACATCCAGACTGGTGACCGACTGTTAGCAATGCCACCCAATGAAACGTGTACTGTGA
AAGGAATCACTCTGCATGATGAACCTGTCGATTGGGCAGCAGCGGGCGATCACGTTAGTCTGACTTTGGTTGGGATGGAT
ATCATCAAAATCAATGTTGGCTGTGTATTTTGTGGGCCCAAAGAACCCATCAGAGCTTGCACTCGCTTCAGAGCCCGGAT
CCTCATCTTCAGTATTGACATTCCCATCACTAAAGGATTTCCTGTGCTGTTACACTACCAAACCGTCAGTGAGCCCGCTG
TTATTAAACGGCTGATTAGCGTCCTAAACAAAAGTACTGGCGAAGTCACAAAGAAGAAGCCCAAGCTGCTGACCAAGGGC
CAGAATGCGCTGGTCGAGCTGCAGACACAGAGGCCGGTGGCTCTCGAGCTCTACAAGGACTTCAAGGAGCTGGGGAGATT
CATGCTGCGCTACGGCGGCTCCACCATAGCTGCC------GGTGTCGTCACTGAGATAAAAGAG
>mus_musculus
ATGGCCCGGCATCGGAACGTCCGGGGATATAACTACGATGAAGATTTTGAAGATGATGATCTGTATGGGCAGTCTGTGGA
GGATGACTACTGTATCTCACCATCAACAGCCGCTCAGTTCATTTACTCACGCCGTGACAACCCTGAA------------G
AAGAATATGGCTATGAAGATCTGAGAGAGTCTTCTAATTCTCTTTTGAATCACCAATTAAGTGAAATTGACCAAGCTCGC
CTGTATTCATGCCTTGATCACATGAGAGAGGTACTGGGGGACGCTGTGCCTGATGACATACTGACTGAGGCAATTCTGAA
ACACAAATTTGATGTGCAGAAGGCTTTGTCCGTGGTTCTGGAACAAGATGGTGTGCAGCCTTGGAAGGAGAAGAGTGAGC
GAGCAGTGTGTGCAGGACAGCCTTCAAAAGGAAAATCAGTTATATCTCGGTCATCCCAGAGTGAATCTGAAATTGTGCCA
AAAGTTGCTAAAATGACTGTATCCGGGAAGAAGCAGACCATGGGATTTGAAGTGCCTGGCTTAACTTCTGAGGAAAATGG
ACTCAGTGTGCGCGCTCCTCACAAAGGGCCTCCTGGTGATGATGTGAGCGTAGCTTCTCCTAACATTCCTGAGACCGGCA
CTCCAAAATCTGCCCTCCCACCTCCTTCCCTTCAAACATCAGAAGAGCTGGGCTCCACTCCGACACCAGTGAGAAAGTCT
GGCAAGCTGAGGCAGCAGATAGACGTGAAAGCGGAATTGGAAAAGCGGCAGGGCGGGAAGCAGCTCCTCAACTTAGTGGT
CATTGGTCATGTTGATGCTGGGAAAAGTACTCTGATGGGCCATATGCTTTATCTTCTGGGTAATGTAAACAAAAGAACTA
TGCATAAGTATGAGCAAGAATCTAAAAAGGCTGGCAAGGCTTCATTTGCATATGCGTGGGTCTTGGATGAAACTGGAGAA
GAAAGGGAAAGGGGAGTAACAATGGACGTCGGAATGACGAAGTTTGAAACCACAACCAAAGTTATTACCTTAATGGATGC
TCCAGGCCATAAGGATTTCATTCCAAACATGATCACAGGAGCAGCCCAGGCCGATGTCGCTGTCCTGGTCGTTGATGCCA
GCAGAGGAGAGTTTGAAGCTGGATTTGAGACGGGAGGACAGACCCGAGAGCATGGCCTTTTGGTCCGATCTCTTGGAGTG
ACACAGCTTGCTGTGGCTGTCAATAAGATGGATCAGGTAAATTGGCAACAAGAAAGATTTCAAGAGATTACTGGAAAACT
CGGGCACTTTCTTAAGCAAGCAGGTTTTAAGGAGAGTGATGTAGCTTTTATCCCGACGAGCGGTCTGAGTGGTGAGAATT
TAACCGCAAGGTCACAGTCCAGTGACCTCACGACGTGGTACAAAGGGATGTGCTTATTGGAGCAGATTGATTCCTTCAAG
CCCCCTCAGCGCTCGATTGACAAACCTTTTAGATTATGTGTGTCTGATGTCTTCAAAGATCAAGGATCTGGCTTTTGTGT
GACTGGTAAAATTGAAGCTGGTTATATCCAGACTGGTGACCGACTGTTAGCCATGCCACCCAATGAAACCTGTACTGCTA
AAGGAATCACTCTGCACGATGAGCCTGTCGATTGGGCAGCAGCAGGCGATCACGTAAATCTTACCTTGGTTGGGATGGAC
ATCATCAAAATCAATGTCGGCTGCATATTTTGTGGCCCCAAAGAACCCATTAAGGCTTGCACCCGCTTCAGAGCCCGAAT
CCTCGTCTTCAATATTGAAGTTCCGATCACTAAAGGGTTTCCTGTGCTGTTACACTACCAAACCGTCAGTGAGCCTGCTG
TTATTAAGCGATTGATTAGTGTCCTAAACAAAAGTACTGGTGAAGTCACAAAGAAGAAGCCCAAGTTGCTGACCAAGGGC
CAGAACGCCTTGGTAGAGCTGCAGACACAAAGACCAGTGGCTCTTGAGCTCTACAAAGACTTCAAGGAGCTGGGGCGGTT
TATGCTGCGTTATGGTGGCTCCACAGTAGCTGCC------GGTGTTGTCACTGAGATAAAAGAG
>rattus_norvegicus
ATGGCCCGGCATCGGAACGTCCGGGGCTATAACTATGATGAAGATTTTGAAGATGATGACTTGTACGGCCAGTCTGTTGA
GGATGACTATTGCATCTCACCATCAACAGCTGCTCAGTTCATTTACTCACGACGTGACAACCCTGAA------------G
AAGAATATGGTTATGAAGATCTGAAAGAGTCTTCTAATTCTCTTTTGAATCACCAATTAAGTGAAATCGACCAAGCTCGC
CTTTATTCATGCCTTGATCACATGAGAGAGGTACTGGGGGACGCCGTGCCTGATGACATACTGACTGAGGCAATTCTGAA
ACATAAGTTTGATGTGCAGAAGGCGTTGTCGGTGGTTCTGGAACAAGATGGTGTGCAGACTTTGAAGGAGAAGAGTGAGC
GAGCAGTGTGTGCAGGACAGCCTTCAAAA---------GTTATATCTCGGTCATCCCAGAGTGAATCTGAAATTGTGCCA
AAAGTTGCAAAGATGACTGTGTCCGGGAAGAAGCAGACCATGGGATTTGAAGTGCCCGGCTTACCTTCTGAGGAAAATGG
ACACAATGTGCGCGCTCCTTACAAAGGGCCTCCTGGAGATGATGTGAGCATTGCCTCTCCTAATGTTCCTGAGACCGGCA
CTCCGAAATCCACCGCCCACCCTCCCTCCCTTCAGACGTCAGAAGAGCTGGGCTGCACTCCGACACCACTGAGGAAGTCT
GGCAAGCTGAGGCAGCAGATAGACGTGAAAGCGGGATTGGAGAAGCGGCAGGGCGGGAAGCAGCTCCTCAACTTAGTGGT
CATTGGTCATGTTGATGCTGGGAAAAGTACTCTGATGGGCCATATGCTTTATCTTCTGGGTAATGTAAACAAAAGAACTA
TGCATAAGTATGAGCAAGAATCTAAAAAGGCTGGCAAGGCTTCATTTGCATATGCATGGGTCTTGGATGAAACTGGAGAA
GAAAGGGAAAGGGGAGTAACAATGGATGTTGGCATGACGAAGTTTGAAACCACAACCAAAGTTGTTACCTTAATGGATGC
TCCAGGCCATAAGGATTTCATTCCAAACATGATCACAGGAGCAGCCCAGGCTGACGTGGCAGTCTTGGTCGTTGATGCCA
GCAGGGGAGAATTTGAAGCTGGATTTGAGACGGGAGGACAGACCCGAGAGCATGGCCTTTTGGTCCGATCTCTTGGAGTG
ACGCAGCTTGCTGTGGCTGTCAATAAGATGGACCAGGTAAATTGGCAACAAGAAAGATTTCAAGAGATTACTGGAAAACT
TGGGCACTTTCTCAAGCAAGCAGGTTTTAAGGAGAGTGATGTAGCTTTTATCCCAACCAGCGGTCTGAGTGGCGAGAATT
TAACTTCAAGGTCACAGTCCAGTGACCTCACGAAGTGGTACAAAGGGCTCTGCTTATTGGAGCAGATTGATTCCTTCAAG
CCCCCTCAGCGTTCCATTGACAAACCTTTCAGGTTATGTGTGTCTGATGTCTTCAAAGATCAAGGATCTGGCTTTTGTGT
GACTGGTAAGATTGAAGCCGGCTATGTCCAGACTGGTGACCGACTGTTAGCCATGCCGCCCAATGAAACCTGTACTGCCA
AAGGAATCACTCTGCACGACGAACCTGTCGATTGGGCAGCAGCAGGAGATCACGTTAGTCTTACTTTGGTTGGGATGGAT
ATCATCAAAATCAATGTTGGCTGCATATTTTGTGGACCCAAAGAACCCATTAAAGCTTGCACTCGCTTCAGAGCCCGGAT
TCTCATCTTCAATATTGAAGTTCCCATCACTAAAGGCTTTCCTGTGCTGTTACACTACCAAACCGTCAGTGAGCCTGCTG
TTATTAAGCGATTGATTAGTGTCCTAAACAAAAGTACCGGTGAAGTCACAAAGAAGAAGCCCAAGTTGTTGACCAAGGGC
CAGAATGCCTTGGTAGAGCTGCAGACACAAAGACCAGTGGCTCTCGAGCTCTACAAAGACTTCAAGGAGCTGGGGCGGTT
TATGCTGCGTTATGGTGGCTCCACGGTAGCTGCT------GGCGTTGTCACTGAGATAAAAGAG
>homo_sapiens
ATGGCCCGGCATCGGAATGTTCGAGGCTATAACTACGATGAAGATTTTGAAGATGATGATCTCTACGGCCAGTCTGTAGA
GGATGATTATTGTATTTCGCCGTCAACAGCTGCTCAGTTTATTTATTCACGGCGTGACAAACCTTCCGTTGAGCCTGTGG
AAGAATATGATTATGAAGATCTGAAAGAATCTTCCAATTCTGTTTCAAACCATCAGCTCAGTGGATTTGATCAAGCTCGT
CTTTATTCATGCCTTGATCACATGAGAGAGGTACTTGGAGATGCTGTGCCAGATGAAATATTAATTGAAGCAGTTCTGAA
GAACAAGTTTGATGTGCAGAAGGCTTTGTCAGGGGTTCTGGAACAAGATAGAGTGCAGAGTTTGAAGGACAAGAATGAGG
CAACAGTATCTACAGGAAAGATAGCAAAAGGAAAACCAGTAGATTCCCAGACATCGCGAAGTGAATCTGAAATTGTGCCA
AAAGTTGCTAAAATGACTGTATCTGGAAAGAAGCAAACTATGGGATTTGAAGTGCCTGGAGTATCTTCTGAAGAAAATGG
TCATAGTTTCCACACACCTCAAAAAGGACCGCCCATTGAAGAT---GCCATTGCTTCTTCCGATGTTCTTGAGACTGCTT
CT---AAATCTGCTAATCCACCCCACACGATTCAAGCATCAGAAGAGCAGAGTTCAACCCCAGCACCGGTGAAAAAGTCT
GGCAAGCTGAGGCAGCAAATAGATGTGAAGGCGGAACTGGAGAAGCGGCAAGGAGGGAAGCAGCTACTCAACTTAGTGGT
CATTGGTCATGTTGATGCTGGGAAAAGTACTCTGATGGGCCATATGCTTTATCTTCTGGGTAATATAAACAAAAGAACTA
TGCATAAGTATGAACAGGAGTCTAAAAAGGCTGGCAAAGCTTCGTTTGCATATGCATGGGTCTTGGATGAAACTGGCGAA
GAAAGGGAAAGGGGAGTAACCATGGATGTTGGTATGACAAAGTTTGAAACCACAACCAAAGTTATTACATTAATGGATGC
TCCAGGCCATAAGGACTTCATTCCAAATATGATTACAGGAGCAGCCCAGGCGGATGTAGCTGTTTTAGTTGTAGATGCCA
GCAGGGGAGAGTTTGAAGCTGGATTTGAGACTGGAGGACAAACACGAGAGCATGGACTCTTGGTCCGTTCTCTGGGAGTG
ACGCAGCTTGCAGTTGCAGTTAATAAAATGGATCAGGTTAATTGGCAACAAGAAAGGTTTCAAGAGATTACTGGAAAACT
TGGGCACTTTCTTAAGCAAGCAGGTTTTAAGGAGAGTGATGTAGGTTTTATTCCTACAAGTGGTCTCAGTGGTGAAAATC
TAATCACAAGATCTCAGTCAAGTGAACTCACAAAATGGTATAAAGGACTATGTTTATTAGAACAAATTGATTCCTTTAAG
CCTCCCCAGCGATCTATTGACAAACCTTTTAGATTATGTGTGTCCGATGTTTTCAAAGATCAAGGATCTGGATTTTGCAT
AACTGGTAAAATAGAAGCTGGTTATATCCAAACTGGTGACCGACTACTGGCAATGCCTCCTAATGAAACTTGTACCGTGA
AAGGAATCACTCTGCATGATGAACCTGTCGACTGGGCGGCAGCAGGCGATCATGTTAGTCTTACTTTGGTTGGGATGGAT
ATCATCAAAATCAATGTTGGCTGCATATTTTGTGGCCCCAAAGTACCCATTAAAGCTTGCACTCGTTTCAGAGCCCGAAT
CCTCATCTTTAATATTGAAATTCCTATCACTAAAGGATTTCCTGTGCTGTTACACTACCAAACTGTCAGTGAACCCGCCG
TTATTAAACGATTGATTAGTGTCTTAAACAAAAGCACGGGTGAAGTCACAAAGAAAAAGCCTAAGTTTTTGACTAAAGGC
CAGAATGCATTGGTAGAGCTACAGACACAAAGACCAATAGCTCTTGAGCTATATAAAGACTTTAAAGAGCTGGGGAGGTT
CATGCTACGTTACGGTGGTTCTACAATAGCTGCT------GGTGTTGTCACTGAGATAAAAGAA
>ictidomys_tridecemlineatus
ATGGCCCGGCATCGGAATGTCCGAGGCTACAACTACGATGAAGATTTTGAAGATGATGATCTCTATGGTCAGTCTGTAGA
GGATGATTATTGTATTTCGCCATCAACAGCTGCTCAATTTATTTACTCACGACGTGACAAGCCTTCAGTTGAGCCTGTAG
AAGAGTATGATTATGAAGACCTGAAAGATTCTCCCAATTCTCTTTTGAACCATCAGCTAAGTGAAATTGATCAAGCTCGT
CTTTATTCGTGCCTTGATCACATGAGAGAGGTACTTGGAGATGCTGTGCCAGATGAAGTACTGATTGAAGCAATTCTGAA
GAACAAGTTTGATGTGCAGAAGGCTTTGTCAGTGGTTCTGGAACAAGATAACATGCAGAATTTGAAGGGAAAGAGCGAGA
GAGCAATATCTACAGGAAAGACAGTAAAAGGAAAATCAATAGGATCTCAGTCATCTCGAAGTGAATCTGAAATTGTGCCA
AAAGTTACTAAAATGACTGTATCTGGAAAGAAGCAAACTATGGGATTTGAAGTACCTGGAGTAACATCTGAAGAAAATGG
TCATAGTTTCCAGACACCTCAAAAAGTACCTCCTAGTGAAGATACCAGCATTGCTTCTTCTGACATTCTTGACACCACTT
GT---AAATCATCTCTTCCACCTCACAACATTCAAGCCTCAGAAGAACAGAGTTTGACACCAACACCAATGAAAAAGGCT
GGCAAGCTGAGACAGCAAATAGATGTGAAAGCTGAACTGGAGAAACGGCAAGGCGGGAAGCAGCTCCTCAACCTGGTGGT
CATTGGTCATGTTGATGCTGGGAAAAGTACCCTGATGGGCCATATGCTTTATCTTCTGGGTAATGTAAACAAAAGAACTA
TGCATAAATATGAACAAGAATCTAAAAAGGCTGGCAAGGCTTCCTTTGCATATGCATGGGTCTTGGATGAGACTGGTGAA
GAAAGGGAAAGGGGAGTAACAATGGATGTTGGTATGACAAAATTTGAAACTACAACCAAAGTTATTACATTAATGGATGC
TCCAGGCCATAAGGATTTCATTCCAAATATGATTACAGGAGCAGCCCAGGCAGATGTAGCGGTATTGGTTGTAGACGCTA
GTAGAGGAGAATTTGAAGCTGGATTTGAGACTGGAGGACAAACACGAGAACATGGCCTTTTGGTTCGATCTCTCGGAGTA
ACACAGCTTGCAGTTGCTGTCAATAAAATGGATCAGGTTAATTGGCAACAAGAAAGGTTTCAAGAGATAACTGGAAAACT
CGGACACTTTCTTAAGCAAGCAGGTTTTAAGGAGAGTGATGTAGCCTTTATCCCTACAAGTGGTCTCAGTGGTGAAAATC
TAATTACAAGATCTCAGTCAAGTGAACTCACCAAATGGTATAAAGGACTGTGCTTGTTAGAGCAAATTGATTCCTTCAAG
CCTCCTCAGCGATCTATTGACAAGCCTTTTAGATTATGTGTGTCAGATGTTTTCAAAGATCAAGGATCTGGATTTTGTGT
TACTGGTAAAATTGAAGCTGGTTATATTCAGACTGGTGACCGACTACTAGCAATGCCTCCTAATGAAACTTGTACTGCAA
AAGGAATCACACTGCATGATGAACCTGTTGATTGGGCAGCAGCAGGCGATCATGTTAGTCTGACTTTGGTTGGGATGGAT
ATCATCAAAATCAATGTTGGCTGCATATTTTGTGGCCCCAAAGAACCCATTAAAGCTTGTACTCGTTTCAGAGCCCGAAT
TCTCATCTTTAATATAGAAATTCCTATCACTAAAGGATTTCCTGTGCTGTTACACTACCAAACTGTCAGTGAACCTGCAA
TTATCAAACGATTGATTAGTGTCTTAAACAAAAGTACTGGGGAAGTCACAAAGAAAAAGCCTAAGTTGTTGACTAAAGGG
CAAAATGCATTGGTAGAGCTACAAACACAAAGACCAGTTGCCCTAGAGCTCTACAAAGACTTCAAGGAGCTAGGGCGGTT
TATGCTGCGCTACAGTGGTTCTACGATAGCTGCT------GGCGTTGTCACTGAGATAAAGGAA
>cavia_porcellus
ATGGCCCGGCATCGGAATGTCCGAGGCTATAACTACGATGAAGATTTTGAAGATGATGATTTCTATGGCCAATCAGTAGA
GGATGATTATTGTATTTCACCATCAACAGCTGCTCAGTTTATTTATTCACAGCGTGACAAACCTTCA-------------
-----GTTTGTTATGATGATTTGAAAGATTCTGCTAATTCTGTTTCAGACCAACAGCTAAGTGGACTTGATCAAGCTCGT
CTCTATTCCTGTCTTGATCACATGCGAGAGGTGCTGGGGGATGCCGTGCCAGATGAAATACTGATTGAAGCAGTTATGAA
GAACAAGTTTGATGTGCAGAAGGCCTTGTCATTTGTTTTGGAACGAGATAATGGGCAGAATTTGAAGGACAAGAGTGGGA
GAGTCATGTCTACAGGAAAGATACCAAAAGGAAAATCAGTAGAATCACAGTCATCTCGAAGTGAATCTGAAATTGTGCCA
AAAGTTGCTAAAATGACTGTATCTGGAAAGAAGCAAACTATGGGATTTGAAGTGCCTGGGGTAGCTGCTGAAGAAAATGG
TCATGTTATTCAAACACCTCTAAAAGGACCTGTTGATGAAGACACTGCCATTGCTTCTTCTGACATTCTTGAGACTGTTA
CC---AGCTCAGCTCTG------------------------------------------CCCTCCCCACTC---------
---------------CAGTCAGACAGAAGAGCAGACTCAGGCCGGCGGTACGTCGGCAAGCAGCTCCATCAATTTGTGCC
CATTGGGATGGTCCTTGCTCCGAAATCGTTACTTTCTAACCATTTAATGTTTCGTTTA----------------------
--------------------------------------------------------------------------------
---------AGGGGAGTCACAATGGATGTTGGTATGACAAAGTTTGAAACCACAACCAAAGTTATTACATTAATGGATGC
TCCAGGCCATAAGGATTTCATTCCAAATATGATTACAGGAGCAGCTCAGGCGGATGTCGCAGTTTTAGTTGTTGATGCTA
GCAGGGGAGAGTTTGAAGCTGGTTTTGAGACTGGGGGGCAAACACGTGAGCATGGCCTCTTGGTTCGGTCTCTTGGTGTG
ACACAGCTTGCGGTTGCAGTCAATAAAATGGATCAGGTTAACTGGCAACAAGAAAGGTTTCAAGAAATTACTGGGAAACT
TGGGCACTTTCTTAAACAAGCAGGTTTTAAGGAGAGTGATGTAGCTTTTATCCCTACAAGTGGTCTCAGTGGTGAAAATC
TAATTACAAGATCTCAGCTGAATGAACTCACAAAGTGGTATAAAGGACTATGTTTATTAGAACAAATTGATTCCTTCAAG
CCTCCTCAGCGATCTGTTGACAAGCCTTTTAGGTTATGTGTGTCAGATGTGTTCAAAGATCAAGGATCTGGATTTTGCGT
GACTGGTAAAATTGAAGCCGGTTATATTCAGATTGGTGACCGACTGCTAGCAATGCCACCTAATGAAACTTGTACTGCAA
GAGGAATCACTCTGCACGATGAACCTGTCGATTGGGCAGCAGCAGGCGATCATGTTAGTCTTAATTTGGTTGGGATGGAT
ATCATCAAAATCAACGTTGGATGTATATTTTGTGGCCCCAAGGAACCCATTAAAGCTTGCACTCGTTTCAGAGCCCGGAT
CCTCATCTTTAATATTGAAATTCCTATCACTAAAGGATTTCCTGTGCTGTTACACTACCAAACCGTCAGTGAACCTGCTG
TTATTAAGCGATTGATTAGTGTCTTAAGCAAAAGCTCTGGTGAAGTCACGAAGAAAAAGCCTAAGTTGTTGACAAAAGGC
CAGAATGCATTAGTAGAGCTCCAGACACAAAGACCAGTGGCTCTTGAGCTCTACAAAGATTTTAAAGAGCTGGGGAGATT
TATGCTGCGGTACAGTGGTTCCACGATAGCTGCT------GGTGTTGTCACGGAGGTAAATGAC
>octodon_degus
ATGGCCCGGCATCGGAATGTCCGAGGCTATAACTACGACGAAGATTTTGAGGATGATGATTTCTATGGCCAGTCTGTAGA
GGATGATTATTGTATTTCGCCATCAACAGCTGCTCAGTTTATCTATTCACAGCGTGACAAGCCTTCT------------G
AGAGTTAC---TATGATGATCTGAAAGACTCTTCTAATTCCCTTTCACACCAACAGCTAAGTGGACTTGACCAAGCTCGG
CTTTATTCCTGTCTTGATCACATGAGAGAGGTGCTGGGAGATGCTGTGGCTGATGACATACTGGTTGAAGCAGTGCTGAA
GAGCAAATTTGATGTGCAGAAGGCTTTGTCATTTGTTCTGGAACAGGATAATGTGCCAAATTTGAAGGACAAGAGTGGGA
GAGTAATGTCTACAAGAAAGATACCCAAAGGAAAATCAGTAGAATCACAGTCATCTCGAAGTGAATCTGAAATTGTGCCA
AAAGTTACTAAAATGACTGTATCTGGAAAGAAGCAAACTATGGGATTTGAAGTGCCTGGCGTAACTGCTGAAGAAAATGG
TCATGTTATCCAGACACCTCAGAAAGGACCTGCTGGTGAAGATCCTGCCATTGCTTCT---GACATTCTTGAGCCTGGTA
CT---AGATCAGCTCCTCCTCCCCACTCCAGTCAAGCA---GAAGAGCAGAGTTCGACACCAACAGCAGTAAAAAAGTCT
GGCAAGCTCCGGCCGCAGGTCGATGTTAAAGCAGAGCTGGAGAAGCGGCAGGGCGGCAAGCAGCTCCTCAACTTGGTGGT
CATTGGTCATGTTGATGCTGGGAAAAGTACTTTGATGGGCCACATGCTTTATCTCCTGGGTAATGTGAACAAAAGAACTA
TGCATAAGTATGAGCAGGAGTCTAAGAAGGCTGGCAAAGCTTCATTTGCATATGCTTGGGTCTTGGATGAGACTGGTGAA
GAAAGGGAAAGGGGAGTCACAATGGATGTTGGTATGACAAAATTTGAAACCACGACCAAAGTTATTACGTTAATGGATGC
TCCAGGCCATAAGGATTTCATTCCAAATATGATTACAGGAGCAGCTCAGGCAGATGTCGCTGTTCTGGTTGTTGATGCCA
GCAGGGGAGAATTTGAAGCTGGCTTTGAGACTGGAGGGCAAACACGTGAGCACGGCCTTTTGGTCCGGTCTCTTGGTGTG
ACTCAGCTTGCAGTTGCAGTCAACAAAATGGATCAGGTTAATTGGCAACAAGAAAGGTTTCAAGAAATTACTGGAAAACT
TGGGCACTTTCTTAAGCAAGCAGGTTTTAAGGAAAGTGATGTAGCTTTTATCCCTACAAGTGGTCTCAGTGGTGAAAATC
TAATCACAAGATCTCAGTTAAATGAACTCACAAAGTGGTATAAAGGACTATGCTTATTAGAACAAATTGACTCCTTCAAG
CCTCCTCAACGATCTATTGACAAGCCTTTTAGATTGTGTGTGTCAGATGTGTTCAAAGATCAAGGATCTGGATTTTGCGT
GACTGGTAAAATTGAAGCTGGTTATATTCAGACTGGTGACCGACTCCTAGCAATGCCACCTAATGAAACTTGTACTGCAA
GAGGAATTACTCTGCATGATGAACCTGTCGATTGGGCAGCAGCAGGCGATCATGTTAGTCTTACTTTAGTTGGGATGGAT
ATCATCAAAATCAACGTTGGGTGTGTATTTTGTGGCCCCAAAGAACCCATTAAAGCTTGCACTCGTTTCAGAGCCCGGAT
TCTCATCTTCAATATTGAAATTCCTATCACTAAAGGATTTCCTGTGCTGTTACACTACCAAACTGTCAGCGAGCCTGCTG
TTATTAAACACTTGATTAGCGTCTTAAACAAAAGCACTGGTGAAGTCACAAAGAAAAAGCCAAAGCTGTTGACGAAAGGC
CAGAATGCATTGGTAGAGCTGCAGACACAAAGACCAGTGGCTCTTGAGCTGTACAAGGACTTTAAAGAGTTGGGGAGGTT
TATGCTGCGTTACAGTGGTTCCACAATAGCTGCT------GGTGTTGTCACGGAGGAA------
>chinchilla_lanigera
ATGGCCCGGCATCGGAATGTCCGAGGCTATAACTACGATGAAGATTTTGAGGATGATGATTTCTATGGCCAGTCTGTAGA
GGATGATTATTGTATTTCGCCATCAACAGCTGCTCAGTTTATTTATTCACAACGTGACAAACCTTCAGTTGAGCCTGTGG
AAGAGTGTTATTATGATGATCTGAAAGATTCCTCTAATTCTCTTTCACACCAACAGCTAAGTGGAATTGATCAAGCTCGT
CTTTATTCCTGTCTTGATCACATGAGAGAGGTGCTGGGGGATGCTGTGCCTGATGAAATACTGATTGAAGCAGTTCTGAA
GAACAAGTTCGATGTGCAGAAGGCTTTGTCATTTGTTCTGGAACAAGATAATGTGCAGAATTTGAAGGACAAGAGTGGGA
GAGTAATGTCTACAGGAAAGATACCAAAAGGAAAATCAATGGAATCGCAGTCATCTCGAAGTGAATCTGAAATTGTGCCA
AAAGTTACTAAAATGACTGTATCTGGAAAGAAGCAAACTATGGGATTTGAAGTGCCTGGCGTAACTGCTGAAGAAAATGG
TCATGTTATTCAGACACCTCTAAAAGGACCTGCTGGTGAAGATACTGCCGTTGCTTCTTCTGACATTCTTGAGACTGTTA
CT---AGATCAGCTCCTCCTCCCCACTCCAGTCAGGCA---GAAGAGCAGAGTTCAACACCAACAGCAGTGAAAAAGTCT
GGCAGGCTCAGGCCGCAGGTAGATGTGAAAGCAGAGCTGGAGAAGCGGCAGGGCGGCAAGCAGCTCCTCAACTTGGTGGT
CATTGGTCATGTTGACGCTGGGAAAAGCACCCTGATGGGCCACATGCTGTATCTCCTGGGTAATGTGAACAAAAGAACTA
TGCATAAGTACGAGCAAGAGTCTAAGAAGGCTGGCAAGGCTTCGTTTGCATATGCGTGGGTCTTGGATGAGACTGGTGAA
GAAAGGGAAAGGGGAGTCACAATGGATGTTGGTATGACAAAGTTTGAAACCACAACCAAAGTTATTACATTAATGGATGC
TCCGGGCCATAAGGATTTCATTCCAAATATGATCACAGGAGCAGCTCAGGCGGATGTCGCTGTCCTGGTCGTTGATGCCA
GCAGGGGAGAGTTTGAAGCTGGCTTTGAGACTGGAGGGCAGACACGTGAGCACGGCCTCTTGGTTCGGTCTCTGGGTGTG
ACCCAGCTTGCAGTTGCAGTCAATAAAATGGATCAGGTTAACTGGCAACAAGAAAGGTTTCAAGAAATTTCTGGAAAACT
TGGGCACTTTCTTAAGCAAGCAGGTTTTAAGGAGAGTGATGTAGCTTTTATCCCTACAAGTGGTCTCAGTGGTGAAAATC
TAATCACAAGATCTCAGTTAAATGAACTCACGACATGGTATAAAGGACTGTGCTTATTGGAACAAATTGATTCCTTCAAG
CCTCCTCAACGATCTATCGACAAGCCTTTTAGATTATGTGTGTCAGATGTGTTCAAAGATCAAGGATCTGGATTTTGCGT
GACTGGTAAAATTGAAGCCGGTTATATTCAGACTGGTGACCGACTACTAGCAATGCCGCCTAATGAAACTTGTACTGCAC
GAGGAATCACTCTGCACGATGAACCTGTCGATTGGGCAGCAGCAGGCGATCATGTTAGTCTTACTTTGGTCGGGATGGAT
ATCATCAAAATCAACGTTGGGTGTATATTTTGTGGCCCCAAAGAACCCATTAAAGCTTGCACTCGCTTCAGAGCCCGGAT
CCTCATCTTTAATATTGAAATTCCTATCACTAAAGGATTTCCTGTGCTGTTACACTACCAAACCGTCAGTGAACCTGCTG
TTATTAAACGATTGATTAGCGTCTTAAACAAAAGCACTGGCGAAGTCACAAAGAAAAAGCCTAAGTTGTTGACGAAAGGC
CAGAGTGCATTGGTAGAGCTACAGACACAAAGACCAGTGGCCCTTGAGCTCTACAAAGACTTTAAAGAGCTGGGGAGGTT
TATGCTTCGTTACAGTGGTTCCACAATAGCTGCT------GGTGTTGTCATGGAGATAAAAGAA
>fukomys_damarensis
ATGGCCCGGCATCGGAATGTCCGAGGCTATAACTACGATGAAGATTTTGAAGATGATGATCTCTATGGCCAGTCTGTAGA
GGATGATTATTGTATTTCGCCATCGACAGCTGCACAGTTTATTTATTCACAACGTGATAAACCTTCAGTTGAGCCTGTAG
AAGAGTGTTGTTATGACGATCTGAAAGATTCTTCTAATTCTCTTTCACACCAACAGCTAAGTGGATTTGATCAAGCTCGT
CTTTATTCCTGCCTTGATCACATGAGAGAGGTACTGGGAGACGCTGTGCCAGATGAAGTACTGATTGAAGCAGTTCTGAG
GAGCAAGTTTGATGTGCAGAAGGCTTTGTCATTTGTTCTGGAACAAGATAATGTGCAGAACTTGAAGGACAAGAGAGGGA
GAGTAATGTCTACAGGAAAAATACCAAGAGGAAAATCAATAGAATCGCAGTCATCTCGAAGTGAATCTGAAATTGTGCCA
AAAGTTACTAAAATGACTGTATCTGGAAAGAAGCAAACTATGGGATTTGAAGTGCCTGGGGTAACTGCTGAAGAAAATGG
TCATATTATTCAGACACCTCAAAAAGGACCTGCTGGTGAAGAGACTGGCATTGCTTCTTCTGATGTTCTTGAGACCTCTA
CT---AGATCAGCTGTTCCTCCCCACTCTAGTCAAGCA---GAAGAGCAGAGTTCAACACCAACAGTAGTGAAAAAGTCT
GGCAAGCTGAGGCCACAGGTAGATGTGAAAGCAGAGCTGGAGAAGAGGCAGGGCGGCAAGCAGCTCCTCAACTTGGTGGT
CATTGGTCATGTAGATGCTGGGAAAAGTACTCTGATGGGCCACATGCTTTATCTCCTGGGTAATGTGAACAAAAGAACTA
TGCATAAGTATGAACAAGAGTCTAAAAAAGCTGGCAAGGCTTCGTTTGCATATGCATGGGTCTTGGATGAGACTGGCGAA
GAAAGGGAAAGGGGAGTTACAATGGATGTTGGTATGACAAAGTTTGAAACCACAACCAAAGTTATTACATTAATGGATGC
TCCAGGACATAAGGATTTCATTCCAAATATGATTACAGGAGCAGCTCAGGCAGATGTAGCTGTTTTAGTTGTCGATGCCA
GCAGGGGAGAGTTTGAGGCTGGATTTGAGACTGGCGGGCAAACACGTGAGCATGGCCTCTTGGTCCGGTCTCTTGGAGTG
ACACAGCTAGCAGTTGCAGTCAATAAAATGGATCAGGTTAATTGGCAGCAAGAAAGGTTTCAAGAAATTACTGGAAAACT
TGGGCACTTCCTTAAGCAAGCAGGTTTTAAGGAAAGTGACGTAGCTTTTATTCCTACAAGTGGTCTCAGTGGTGAAAATC
TAATCACAAGATCTCAGTTGAATGAACTCACAAAATGGTATGAAGGACTGTGTTTATTAGAACAAATTGATTCCTTCAAG
CCTCCTCAACGATCTGTTGACAAGCCTTTTAGATTATGTGTGTCAGATGTGTTCAAAGATCAAGGATCTGGATTTTGTGT
GACGGGTAAAATTGAAGCTGGTTATATTCAGACTGGTGACCGACTACTAGCAATACCTCCTAATGAGACTTGTACTGCAA
AAGGAATCACTCTGCACGATGAACCTGTTGATTGGGCAGCAGCAGGCGATCATGTTAGTCTTACTTTGGTTGGGATGGAT
ATCATCAAAATCAATGTTGGGTGTGTATTTTGTGGCCCCAAAGAACCTATTAAAGCTTGCACTCGTTTCAGAGCCCGGAT
TCTCATCTTTAATATTGAAATTCCTATCACCAAAGGATTTCCTGTGCTGTTACACTACCAAACTGTCAGTGAACCTGCCG
TCATTAAGCGATTGATTAGTGTCTTAAACAAAAGCACAGGTGAAGTCACGAAGAAAAAACCCAAGTTGTTGACAAAAGGC
CAGAATGCATTGGTAGAGCTACAGACACAAAGACCAGTGGCTCTTGAGCTCTACAAAGACTTTAAAGAGCTAGGAAGGTT
TATGCTGCGTTACAGTGGTTCCACAATAGCTGCT------GGTGTTGTCATGGAGATAAAAGAA
