# Supplementary material for: Divergent genes in gerbils: prevalence, relation to GC-biased substitution, and phenotypic relevance
Source: BMC Evol Biol. 2020 Oct 19;20:134. doi: 10.1186/s12862-020-01696-3 (PMC7574485; doi:10.1186/s12862-020-01696-3)
Supplement: Supplementary file 3 — Additional file 3 Supplementary Data. DNA alignments for 10,554 1-to-1 orthologues used in analysis. Each alignment file is named using its orthogroup ID. [file 12862_2020_1696_MOESM3_ESM.zip › Additional_File_3/masked_alignments/OG0001553.fa]

>rattus_norvegicus
ATGAGGAGTGGGAAGGCCTCTTGTGCGCTGGAGACCGTCTGGGAGGACAAGCACAAGTATGAGGAAGCCGAGCGGCGCTT
CCACGAGCATGAGGCCACACAA------------GCCGCCGCCTCTGTCCAGCAGCTCCTGGCCGAAGTGCCAGCTGTGA
ACGGGCCCAGCCAGGAGGACGCGGAGGACACCGACGAGGCAGAAACCCCCAACACCAGCAGCAGGAGTGATCCTAGGAAG
AGCCACGAGTGCAAGAAGCCGTTACAGAAAAAGAGGAAGCGCTCCCCGAAGAGTTGGCTTGGCCAGGCGGACCTGGCCCT
TGTGGGCCTCTCAGCTGACCACGTATGGTTGGACAAGCCACTCTTTGACCAGGCAGAAAGCTCCTACCGCCAGAGGCTGG
CAGATGTAGCTGCCCAGGCAGCCCAGTCGCCTGCCCTGGCCCCTCGAGGGCCCTGTACACATGGAAGCCATGTGGCGTGC
CACCATGTGACCTGGGGGATCTGGGTCAACAAGTCTTGCTTTGATCAAGCTGAGCGGGCTTTTGTGGAGTGGTCTCAGGC
CTTGCTGCTGGCTGCAGAGGGGAGCCATAGGGAGGGGACTCCTGACACAGGCCAGCAGGCTGTCACTCCTGACCTGGCCT
TGGCCTGCCAGCCTTGTCCACCAGCCAATGGCCAGCCTCCTCTGGGCAGCCTGCAGGCACTGGTGAGGGAGGTATGGCTG
GAAAAGCCCCGTTATGATGCAGCTGAAAGGGGCTTCTATGAGGCCCTATTTGATGGCCACCCCCCAGGGAAAGTGCGCCT
GCAGGAGCGAGCCAGTCAGGCGGAGGGTACTCGGAGGGGCCGCAGAGACCGTCGGAGCCGCAATACTGTAGGAAACAAGC
GAGCTGGGTCAAAACGGGCCGATGGGGAGGCTCCTTCTGCCTTGCCCTACTGGTACTTCCTGCACAAGGACGCAGAGGCC
CCCTGGCTTAGCAAGCCGACCTACGACAGCGCCGAGTGTCGCCACCATGCCGCCGAGGCCCTGCGGATTGCCTGGCGCCT
AGAAGCTGCCTCACTGGCTCACCGACCCACGCCCCGTTCTGGCCCATCCATGTCCAGCCTGAGACCC---AAAAAAATGG
CTACAAACTTTCTCATGCACGAGAAAATCTGGTTTGACAAGTTTAAATATGACGATGCAGAAAGGAGATTCTACGAGCAG
ATGAATGGGCCTGTGACCGCTGGCTCTCGGCAGGAGAATGGCGCCAGCGTGATCCTCCGAGACATTGCAAGAGCCAGAGA
GAACATCCAGAAATCCTTGGCTGGA------------------AGTTCAGGCCCTGGAGCCTCCAGTGGACCTGGTGGAG
ACCACAGTGACCTCATTGTGCGGATTGCCAGTCTGGAAGTAGAGAACCAGAACCTTCGAGGCGTGGTGCAAGATTTGCAG
CAGGCCATTTCCAAGTTGGAGGTCCGGCTGAGCACTCTGGAGAAGAGTTCACCTACTCACCGAGCTACAGCCCCACAGAC
CCAACATGTCTCTCCTATGCGTCAAGTGGAGCCCCCAGCCAAGAAAGGAGCCACACCAGCAGAGGACGACGAGGACAATG
ACATTGACCTGTTCGGCAGTGATGAGGAAGAGGAAGATAAGGAGGCTGCCCGACTACGGGAAGAGAGGCTACGCCAGTAC
GCAGAGAAGAAGGCCAAGAAGCCCACACTGGTGGCCAAATCCTCCATCCTCTTGGATGTTAAACCTTGGGATGATGAGAC
AGACATGGCCCAGCTAGAGACTTGTGTGCGTTCCATCCAATTGGACGGACTGGTTTGGGGGGCCTCCAAGCTCGTGCCTG
TCGGCTATGGTATCCGGAAGCTGCAGATCCAGTGTGTGGTAGAGGATGACAAAGTGGGCACCGACTTGCTCGAAGAGGAG
ATCACCAAGTTTGAGGAGCATGTGCAGAGTGTCGACATTGCAGCCTTCAACAAGATC
>ictidomys_tridecemlineatus
ATGAGGAGCGGGAAGGCCTCTTGTGCCCTGGAGACCGTCTGGGAGGACAAGCACAAGTATGAGGAGGCCGAGCGGCGCTT
CCATGAGCGGGAGGCCACGCAA------------GCCGCCGCCTCTGCCCAACAGCTCCTGACACAGGTGCCAGCCGTGA
ACGGGCCCGGTCAGGAGGACACCGAGGAGGCCAGCGAGGCAGGGGCCCCCGATACCAGCAGCAGCAGCGATCCCAGGAAG
AGCCGTGACAGCAAGAAGCCCCTGCAGAAGAAGAGGAAGCGCTCCCCTAAGAGCTGGCTCGGCCAGGTGGACCTGGCCCT
CGTGGGCCTCTCAGCTGATCACGTGTGGCTGGACAAGCCACTCTTCGACCAGGCAGAAAGTTCCTACCGCCAGAGGCTGG
CAGATGTGGCCGCCCAGGCAGCCCAGCTGCCTGCCCTGGCCCCTTGGGGTCCCTGCACACATGGGAACCAGGTGGCCTGT
CACCACGTGACCTGGGGAGTCTGGGTCAACAAGTCTTCCTTTGACCAGGCCGAGCGGGCTTTTGTGGAGCAGTCTCAGAC
CCTGCTGCTGACCGCAGAGGGGAGCTGCAGGCAGGGGGCTCCTGATGCAGGCCAGCTGCTGGCCACTCCCAGCCTGGCCC
TGGTTCACCAGCCCAGCCCACCAGCCAACGGCCAGCCTCCTCTGGGCAGCCTACAGGCACTGGTCCGGGAGGTGTGGCTG
GAGAAGCCCCAGTATGATGCTGCCGAGAGGGGCTTCTATGAAGCCCTGTTTGATGGCCATCCTCCCGGGAAGGTGCGCCT
ACAGGAGCGAGCTGGCCAGGCAGAGGGCACCCGGCGGGGCCGCAGAGACCGGCGGGGCCGCAACCCCGTAGGAAGCAAGA
GGGCCGGGCCACTGCGGGCTGATGGGGAGGCCCCTTCTGCCTTGCCTTACTGGTACTTCCTGCACAAGGATGCTGAGGCC
CCCTGGCTCAGCAAGCCCTCCTACGACAGCGCTGAGTGCCGCCACCATGCTGCCGAGGCCCTGCGCATGGCCTGGCGCCT
TGAGGCCGCCTCCTTGGCTCACCGAACTGGGCCCCGCTCTGGCCCATCCATGTCCAGCCTGAGACCCAACAGAAAAATGG
CTACAAACTTTCTAGTGCATGAGAAGATCTGGTTTGACAAGTTCAAATACGATGATGCAGAAAGGAAGTTCTATGAGCAG
ATGAATGGGCCTGTGGCTGGTGCCTCCCGCCAGGAGAATGGTGCCAGCGTGATCCTCCGCGACATTGCAAGAGCCAGAGA
GAACATCCAGAAATCCCTGGCCGGACTGAAGGCGCCTGGGACTAGCTCAGGCCCTGGAGCCTCTGGCGGGCCTGGTGGAG
ACCACAGCGAGCTGGCTGTACGCATTGCCAGCCTGGAAGTAGAGAACCAGAACCTGCGAAGCGTGGTGCAGGACCTGCAG
CAGGCCATCGCTAGGCTGGAGGCCCGGCTGAGCATGCTGGAGAAGAGCTCGCCCGCCCACCGAGCCACAGCCCCTCAAAC
CCAGCACGTGTCTCCCATGCGCCAAGTGGAACCCCCAGCCAAGAAGGCTGCCACACCTGCAGAGGACGACGAGGACAATG
ACATTGACCTGTTTGGCAGCGGTGACGAGGAGGAGGACAAGGAGGCAGCTCGGCTGCGGGAGGAAAGACTGCGGCAGTAT
GCAGAGAAGAAGGCCAAGAAGCCCTTACTGGTGGCCAAGTCTTCCATCCTCCTGGATGTCAAACCTTGGGATGATGAGAC
AGACATGGCCCAGCTGGAGGCCTGTGTGCGCTCCATCCAGCTGGATGGGCTGGTCTGGGGTGGCTCTCAGCTGGTGCCTG
TGGGCTATGGCATCCGCAAGCTGCGGATCCAGTGTGTGGTGGAGGATGACAAGGTGGGCACCGACCTGCTGGAGGAGCAG
ATCACCAAGTTTGAGGAGCACGTGCAGAGTGTCGACATTGCAGCTTTCAACAAGATC
>mus_musculus
ATGAGGAGTGGGAAGGCCTCTTGTGCACTGGAGACCGTCTGGGAGGACAGGCACAAGTATGAGGGAGCCGAGCGGCGCTT
CCACGAGCAGGAGGCCACACAAGTCGTCGCCACTGCCTCCGCCTCTGTCCAGCAGCTCCTGGACGAAGTGCCAGCTGTGA
ACGGGCCCAGCCAGGAGGACACAGAGGACACTGAGGAGGCAGAGGCCCCAAACACCAGCAGCAGGAGTGATCCCGGGAAG
AGCCACGAGTGCAAGAAGCCGATACAGAAAAAGAGGAAGCGCTCCCCGAAAAGTTGGCTGGGCCAGGCAGACCTGGCCCT
TGTGGGCCTCTCGGCTGACCACGTATGGTTAGACAAGCCACTCTTCGACCAGGCAGAAAGCTCCTACCGTCAGAGGCTGG
CAGATGTAGCTGCCCAGGCAGCCCAGCCGCCTGCTCTGGCCCCTCGGGGGCCCTGTACACATGGAAGCCATGTGGCATGC
CACCATGTAACCTGGGGGATCTGGGTCAACAAGTCTTGCTTTGATCAAGCCGAGCGGGCTTTTGTGGAGTGGTCTCAGTC
CTTGCTGCTGGCTGCAGAGGGGAGCCATAGGCAGGGGACTCCTGACACAGGCCAGCAGGCTGTCACTCCTGACCTGGCCT
TGGCCTGCCAGCCTTGCCCACCAGCCAATGGCCAGCCTCCTCTGGGCAGCCTGCAGGCACTGGTGCGGGAGGTATGGCTG
GAGAAGCCCCGGTACGATGCCGCTGAGAGGGGCTTCTATGAGGCCCTGTTTGATGGTCATCCCCCAGGGAAAGTGCGCCT
GCAGGAGCGAGCCAGTCAGGCAGAGGGTACCCGGAGGGGCCGCAGAGACCATCGGAGCTGCAATAACGTAGGAAACAAGA
GAGCTGGGTCAAAACGGGCCAACGGGGAGGCTCCTCCTGCTTTTCCCTACTGGTACTTCCTACACAAGGACGCAGAGGCC
CCCTGGCTCAGCAAGCCTACCTACGACAGCGCTGAGTGCCGCCACCATGCCGTTGAGGCCCTGCGCATAGCCTGGCGCCT
AGAAGCTGCCTCCCTGGCTCACCGACCCACACCCCGTTCTGGCCCATCCATGTCCAGCCTGAGACCCAACAGAAAAATGG
CTACAAACTTTCTAGCGCATGAGAAGATCTGGTTTGACAAGTTTAAATATGATGATGCAGAAAGGAGATTCTATGAGCAG
ATGAACGGGCCTGTGACCTCCGGCTCCCGCCAGGAGAATGGTGCCAGCGTGATCCTCCGAGACATTGCAAGAGCCAGAGA
GAACATCCAGAAATCCTTGGCTGGA------------------AGCTCAGGCCCTGGAGCCTCCAGTGGACCTGGTGGAG
ACCACAGTGAGCTCATTGTGAGGATTACCAGTCTGGAAGTGGAGAACCAGAACCTTCGAGGCGTGGTGCAAGATTTGCAG
CAGGCCATTTCCAAGTTGGAGGCCCGGCTGAGCTCTCTAGAGAAGAGTTCACCTACTCCCCGAGCCACGGCCCCACAGAC
CCAACATGTCTCTCCTATGCGTCAAGTGGAGCCCCCAACCAAGAAAGGAGCCACACCAGCAGAGGACGATGAGGACAAGG
ACATTGACCTGTTCGGCAGTGACGAGGAGGAAGAAGATAAGGAGGCTGCCCGACTACGGGAGGAGAGGCTACGCCAGTAC
GCAGAGAAGAAGGCCAAGAAGCCCACACTGGTGGCCAAATCCTCCATCCTTTTGGATGTTAAACCTTGGGATGATGAGAC
TGACATGGCCCAGCTAGAGACTTGTGTGCGTTCCATCCAATTGGACGGGCTGGTTTGGGGGGCCTCCAAGCTTGTGCCTG
TTGGCTATGGCATCCGGAAGCTGCAGATCCAGTGTGTGGTGGAGGATGACAAAGTGGGCACCGACTTGCTCGAGGAGGAG
ATCACCAAATTTGAGGAGCATGTGCAGAGTGTCGACATCGCAGCTTTCAACAAGATC
>cavia_porcellus
ATGAGGAGCGGGAAGGCCTCTTGTGCCCTGGAGACCATGTGGGAGGACAAGCACAAGTATGAGGAAGCTGAACGGCGCTT
CCACAAGCATGAGGCCACACAA------------GCCACCACCTCTGCCCAGGAGCCTCTGGCTGAGGTGCCTGCTGTGA
ATGGGCCTGAGCAGGAGGACACTGAGGATGCTGATGAGGCAGAGGCCCCTGACACCAGCAGCAGGAACGATCTTAGGAAG
AGCCTTGAGGGCAAGAAGCCCCTACAGAAGAAGAGGAAGCGTTCTCCCAAGGGCTGGCTTGGCCAGGCAGACTTGGCCTT
TGTGGGCCTATCAGCTGACAGTGTGTGGCTGGAAAAGCCACTCTTCGACCAGGCAGAAAGCTCCTACCGCCAGAGACTGG
CTGACTCAGCTGCCCAGGTCACACAGCCATCTGCCCTGGCCCCCCGAGGTCCCTGCACACATGGAACCCTTGTGGCCTGC
CACCATGTGACCTGGGGCATCTGGGTCAACAAATCTTCCTTTGACCAGGCTGAGCGGGCTTTTGTGGAGTGGTCACAGGC
CTTGCTGCTGGCTGCACAGGGGAGCCACAGGCAGGAAGCTCCTGATACTAGCTCACGGATTGCCAACCTCAGTCTGGCCC
TAGCCTGCCAGCCTAGCACGCCAGCCAATGGTCAGCCCACTCTGGGCAGCCTGCAAGCACTGGTGAGAGAAGTGTGGCTG
GAGAAGCCCCAGTACGATGCTGCAGAGCGGGGCTTCTATGAGGCCCTGTTTGACGGCCACCCTCCAGGGAAGGTGCGCCT
GCAGGAGCGGGCATCCCAGGCAGAGGGAGCTCGGCAGGGCCGCAGAGATCGGCGAGCCCGTAACACCATAGGAAGCAAGC
GGGCTGGGCCACGTCGTGCCGACAGGGAGGCCTCCTCTGCCTTGCCCTACTGGTACTTTCTACACAAGGATGCGGAAGCC
CCTTGGCTTAGCAAGCCTACCTACGACCGAGCTGAGTGCCGCCACCACACCACTGAGGCTCTGCGCATGGCTTGGTGCCT
CGAAGCTGCCTCTCTGAGTCACCGTCCTGGGCTCCGTTCTGGCCCATCCATGTCCAGCCTGAGACCCAACAGAAAAATGG
CTACAAACTTCCTAGTACACGAGAAAATCTGGTTCGACAAGTTCAAGTACGATGATGCAGAAAGGAAATTCTATGAGCAG
ATGAATGGGCCTGTGGCTGGTGCCTCTTGCCAGGAGAATGGTGCCAGCGTAATCCTCCGTGACATTGCAAGAGCTAGAGA
AAACATCCAGAAATCCCTGGCTGGA------------------AGTTCAGGCCCTGGGGCTTCCAGTGGGCCTGGTGGAG
ACCACAGTGAGCTTGTTGTCCGAATTGCTAACCTGGAAGTAGAGAACCAGAATCTGCGAAGCGTGGTGCAGGATCTGCAG
CAGGCCATCTCCAGGCTGGAGGCCCGGCTGAACTCCCTGGAGAAGAGCTCACCCATCCATCGAGCTATAGCCCCACAAAC
CCAGCACGTGTCTCCCATGCGCCAAATGGAGCCCCCAACCAAGAAAATGGCCACACCAGCAGAGGACGACGAGGACAATG
ACATTGACCTGTTTGGCAGCGAT---GAGGAGGAGGACAAGGAGGCGGCCCGTCTGCGGGAGGAGAGACTAAAGCAATAT
GCAGAAAAGAAAGCCAAGAAGCCCTCACTGGTGGCCAAGTCCTCCATCCTCCTGGATGTCAAACCTTGGGATGATGAGAC
TGACATGGCCAAGTTGGAGGCCTGCGTGCGCTCTGTCCAGCTGGATGGGCTACTCTGGGGTGGCTCCAAGCTGGTGCCTG
TGGGTTACGGCATTCGCAAGCTGCAAATCCAGTGTGTGGTAGAGGATGACAAGGTCGGCACTGACTTGCTGGAAGAGGAG
ATCACCAAGTTTGAGGAGCATGTGCAAAGTGTGGACATTGCAGCTTTCAACAAGATC
>fukomys_damarensis
--------------------------------------------------------------------------------
--------------------------------------------------------------------------------
--------------------------------------------------------------------------------
--------------------------------------------------------------------------------
--------------------------------------------------------------------------------
--------------------------------------------------------------------------------
--------------------------------------------------------------------------------
--------------------------------------------------------------------------------
--------------------------------------------------------------------------------
--------------------------------------------------------------------------------
--------------------------------------------------------------------------------
--------------------------------------------------------------------------------
--------------------------------------------------------------------------------
----------------------------------------------------------------------------ATGG
CCACAAACTTTCTAGTGCATGAGAAAATCTGGTTCGACAAGTTCAAGTATGATGATGCAGAAAGGAAATTCTACGAGCAG
ATGAACGGTCCTGTGGCTGGTGCCTCCTGCCAGGAGAATGGTGCCAGCGTGATCCTCCGAGACATTGCAAGAGCCAGAGA
GAACATCCAGAAATCCCTGGCTGGA------------------AGCTCAGGCCCTGGGGCTTCCAGTGGGCCTGGTGGAG
ACCACAGTGAGCTTGTTGTCCGGATTGCCAGTTTGGAAGTGGAGAACCAGAACCTGCGAAGCGTGGTGCAGGATCTGCAG
CAGGCCATTTCTAGGCTGGAAGCCCGGCTGAGCACCCTGGAGAAGAGCTCACCCATCCATCGAGCCACAGCCCCACAGAC
CCAGCACGTGTCTCCCATGCGCCAAGTGGAGCCCCCAACCAAGAAGGTGGCCACACCAGCAGAAGACGACGAGGACAATG
ACATTGACCTATTTGGCAGCGAT---GAGGAGGAAGACAAGGAGGCAGCCCAGTTGCGGGAGGAGAGGCTGAAGCAATAT
GCAGAAAAGAAGGCCAAGAAGCCCTCTCTGGTGGCAAAGTCCTCCATCCTCCTGGATGTCAAACCCTGGGATGACGAGAC
CGATATGGCCAAGCTGGAGGCCTGTGTGCGCTCTGTCCAGTTGGATGGGCTGCTCTGGGGTGGCTCCAAGCTGGTCCCTG
TGGGTTATGGCATCCGCAAGCTGCAGATCCAGTGTGTGGTAGAGGACGACAAAGTGGGCACCGACTTGCTGGAAGAGGAG
ATCACCAAGTTTGAGGAACATGTTCAGAGTGTGGACATTGCAGCTTTCAACAAGATC
>chinchilla_lanigera
--------------------------------------------------------------------------------
--------------------------------------------------------------------------------
--------------------------------------------------------------------------------
--------------------------------------------------------------------------------
--------------------------------------------------------------------------------
--------------------------------------------------------------------------------
--------------------------------------------------------------------------------
--------------------------------------------------------------------------------
--------------------------------------------------------------------------------
--------------------------------------------------------------------------------
--------------------------------------------------------------------------------
--------------------------------------------------------------------------------
--------------------------------------------------------------------------------
----------------------------------------------------------------------------ATGG
CCACAAACTTCCTAGTGCATGAGAAAATCTGGTTCGACAAGTTCAAGTATGATGATGCAGAAAGGAAATTCTACGAGCAG
ATGAATGGGCCTGTAGCTGGTGCCTCCTGCCAG-----------------------------------------------
-------------------------------------------AGCTCAGGCCCTGGGCCCTCCAGCGGGCCTGGTGGAG
ACCACAGTGAGCTTGTTGTCCGGATTGCCAGCCTGGAAGTGGAAAACCAGAACCTGCGAAGTGTGGTGCAGGATCTGCAG
CAGGCCATCGCCAGACTGGAGGCTCGGCTGAATGCCCTGGAGAAGAGCTCACCCATCCATCGAGCCACAGCCCCACAGAC
CCAGCACGTGTCTCCCATGCGCCAAGTGGAGCCCCCAACCAAGAAGGTGGCCACACCAGCAGAGGACGACGAGGACAATG
ACATTGACCTGTTTGGCAGCGAC---GAGGAGGAGGACAAGGAGGCGGCCCGGCTGCGGGAGGAGAGGCTAAGGCAATAC
GCAGAAAAGAAAGCCAAGAAGCCCTCACTGGTGGCCAAGTCCTCCATCCTGCTGGATGTCAAACCTTGGGATGACGAGAC
TGACATGGCCAAACTGGAGGCCTGTGTACGCTCTATCCAGCTGGATGGGCTGCTCTGGGGTGGCTCCAAGCTGGTTCCTG
TGGGTTATGGCATCCGCAAGCTGCAGATCCAGTGTGTGGTAGAGGACGACAAGGTGGGCACTGACTTGCTGGAGGAGGAG
ATCACCAAATTTGAGGAGCATGTGCAGAGTGTGGACATCGCAGCTTTCAACAAGATC
>meriones_unguiculatus
ATGAGGAGTGGGAAGGCCTCTTGTGCGCTGGAGACCGTCTGGGAGGACAAGCACAAGTATGAGGAAGCCGAGCGGCGCTT
CCATGAGCATGAGGCCACGAGA------------GCCGCCGCCTCTGTCCAGCCGCTCCTGGCCAAAGTGCCAGCTGTGA
ACGGGCCCAGCCAGGAGGACACGGAGGACACCGATGAGGCAGAGACCCCCAACACCAACAGCAGGAGTGATCCTAAGAAG
AGCCACGAGTGCAAGAAGCCCTTACAGAAAAAGAGAAAGCGCTCCCCCAAGAGTTGGCTTGGCCAGGCAGACCTGGCCCT
TGTGGGCCTCTCAGCTGACCATGTATGGCTGGACAAGCCACTCTTCGACCAGGCAGAAAGCTCCTACCGCCAGAGGCTGG
CAGATGTGGCCGCCCAGGCAGCCCAGCCGCTTGCTCTGGCCCCTCGGGGGCCATGTACGCATGGAAGCCATGTGGCCTGC
CACCATGTGACCTGGGGGATCTGGGTCAACAAGTCTTGCTTTGATCAGGCTGAGCGGGCTTTTGTGGAGTGGTCTCAGGC
CTTGCTGCTGGCTGCGGAGGGGAGCCACAAGCAGGGGACTCCTGACACAGGCCAGCAAGCTGTCGCTCCTGACCTGGCCG
TGGCCTGCCAGCCGTGCCCACCAGCCAATGGCCAGCCTCCTCTGAGTAGCCTGCAGGCACTGGTGAGGGAGGTATGGCTG
GAAAAGCCCCGGTACGATGCAGCTGAAAGGGGCTTCTATGAGGCCCTATTTGATGGCCACCCCCCAGGGAAAGTGCGCCT
GCAGGAGCGAGCCAGTCAGGCGGAGGGTGCTCGGAGGGGCCGCAGAGACCGCCGGAGTCGCAATGCTGTAGGAAACAAGC
GAGCTGGGTCAAAACGGGCCGATGGGGAGCCCCCTTCTTCCCTGCCCTACTGGTACTTCCTACATAAAGACGGAGAGGCC
CCCTGGCTCAGCAAGCCTACCTACGACAGCGCTGAGTGCCGCCACCATGCTGCTGAGGCACTGCGCATAGCCTGGCGCCT
AGAAGCCGCCTCCCTGGCTCACCGACCCACGCCCCGTTCTGGCCCATCTTTGTCCAGCCTGAGACCCAACAGAAAAATGG
CTACGAACTTTCTAATGCACGAGAAGATCTGGTTTGACAAGTTTAAATACGATGATGCTGAAAGGAGATTCTACGAGCAG
ATGAATGGGCCTGCGACAGCAGGTTCCCGCCAGGAGAATGGTGCCAGCGTGATCCTCCGTGACATTGCAAGAGCCAGAGA
GAACATCCAGAAATCCCTGGCTGGA------------------AGCTCAGGCCCCGGGGTCTCCAGTGGACCTGGTGGAG
ATCACAGTGAGCTCATTGTACGGATTTCCAGTCTGGAAGTGGAAAACCAGAACCTTCGAGGCGTGGTGCAAGATCTGCAG
CAAGCCATTTCCAAGTTGGAGGCCCGGCTGAACACACTGGAGAAGAGTTCGCCCGCTCACCGGGTCACAGCCTCACAGAC
CCAACATGTGTCTCCCATGCGTCAAGTGGAGCCACCCCCCAAGAAGGGTGCCACGCCAGCAGAGGACGATGAGGACAATG
ACATTGACCTGTTCGGCAGTGATGAGGAAGAAGAAGACAAGGAGGCTGCCAGACTGCGTGAGGAGCGGCTACGGCAGTAC
GCAGAGAAGAAGGCCAAGAAGCCTTCATTGGTAGCCAAATCCTCCATCCTCTTGGATGTCAAACCTTGGGATGACGAGAC
AGACATGGCCCAGCTAGAGACTTGTGTGCGCTCCATCCAATTGGACGGGCTGGTTTGGGGGGGCTCCAAGCTCGTGCCCG
TTGGCTATGGTATCCGGAAGCTGCAGATCCAGTGCGTGGTGGAGGATGACAAAGTGGGCACTGACTTGCTGGAAGAGGAG
ATCACCAAGTTCGAGGAGCATGTGCAGAGCGTCGACATCGCAGCTTTCAACAAGATC
>psammomys_obesus
ATGAGGAGTGGGAAGGCCTCTTGTGCGCTGGAGACCGTCTGGGAGGACAAGCACAAGTATGAGGAAGCCGAGCGGCGCTT
CCATGAGCATGAGGCCACGAGA------------GCCGCCGCCTCTGTCCAGCCACTCCTGGCTAAAGTGCCAGCTGTGA
ACGGGCCCAGCCAGGAGGACACAGAGGACACCGATGAGGCAGAGACCCCCAACACCAACAGCAGGAGTGATCCTAAGAAG
AGCCACGAGTGCAAGAAGCCCTTACAGAAAAAGAGAAAGCGCTCTCCCAAGAGTTGGCTTGGCCAGGCAGACCTGGCCCT
TGTGGGCCTCTCAGCTGACCATGTATGGCTGGACAAGCCACTCTTCGACCAGGCAGAAAGCTCCTACCGCCAGAGGCTGG
CAGATGTGGCCGCCCAAGCAGCCCAACCGCTTGCTCTGGCCCCTCGGGGGCCGTGTACACATGGAAGCCATGTGGCCTGC
CACCATGTCACCTGGGGGATCTGGGTCAACAAGTCTTGCTTTGATCAGGCTGAGCGGGCTTTTGTGGAGTGGTCTCAGGC
TTTGCTGCTGGCTGCGGAGGGGAGCCACAAGCAGGGGACTCCTGACACAGGCCAGCAAGCTGTCACTCCTGACCTGGCCT
TGGCCTGCCAGCCGTGCCCACCAGCCAATGGCCAGCCTCCTCTGGGCAGCCTGCAGGCACTGGTGAGGGAGGTATGGCTG
GAAAAGCCCCGGTACGATGCAGCTGAAAGGGGCTTCTATGAGGCCCTATTTGATGGCCACCCCCCAGGGAAAGTGCGCCT
GCAGGAGCGAGCCAGTCAGGCAGAGGGTGCTCGGAGGGGCCGCAGAGACCGCCGGAGTCGCAATGCTGTAGGAAACAAGC
GAGCTGGGTCAAAACGGGCCGATGGGGAGCCCCCCTCTTCCCTGCCCTACTGGTACTTCCTACACAAAGACGGAGAGGCC
CCCTGGCTCAGCAAGCCTACCTACGACAGCGCTGAGTGCCGCCACCATGCTGCTGAGGCACTGCGCATAGCCTGGCGCCT
AGAAGCTGCCTCCCTGGCTCACCGACCCACGCCCCGTTCTGGCCCATCTTTGTCCAGCCTGAGACCCAACAGAAAAATGG
CTACGAACTTTCTAATGCACGAGAAGATCTGGTTTGACAAATTTAAATACGATGATGCTGAAAGGAGATTCTACGAGCAG
ATGAATGGGCCTGCGACAGCAGGTTCCCGCCAGGAGAATGGTGCCAGCGTGATCCTCCGTGACATTGCAAGAGCCAGAGA
GAACATCCAGAAATCCCTGGCTGGA------------------AGCTCAGGCCCCGGGGTCTCCAGTGGACCTGGTGGAG
ATCACAGTGAGCTCATTGTACGGATTTCCAGTCTGGAAGTGGAAAACCAGAACCTTCGAGGCGTGGTGCAAGATCTGCAG
CAAGCCATTTCCAAGTTGGAAGCCCGGCTGAACACGCTGGAGAAGAGTTCGCCTGCTCACCGGGTCACAGCCTCACAGAC
CCAACATGTGTCTCCCATGCGTCAAGTGGAGCCACCCCCCAAGAAGGGTGCCACACCAGCAGAGGACGATGAGGACAATG
ACATTGACCTGTTCGGCAGTGATGAGGAAGAAGAAGACAAGGAGGCTGCCAGACTGCGTGAGGAGCGGCTACGGCAGTAC
GCAGAGAAGAAGGCCAAGAAGCCTTCATTGGTAGCCAAATCCTCCATCCTCTTGGATGTCAAACCTTGGGATGACGAGAC
AGACATGGCCCAGCTAGAGACTTGTGTGCGTTCCATCCAATTGGACGGGCTGGTTTGGGGGGGCTCCAAGCTCGTGCCCG
TTGGCTATGGTATCCGGAAGCTGCAGATCCAGTGTGTGGTGGAGGATGACAAAGTGGGCACTGACTTGCTGGAAGAGGAG
ATCACCAAGTTCGAGGAGCATGTGCAGAGTGTCGACATCGCAGCTTTCAACAAGATC
>nannospalax_galili
ATGAGGAGTGGG---GCCTCTTGTGCGCTGGAGACCGTCTGGAAGGACAAGCACGAGTATGAGGAGGCGGAGCGGTGCTT
CCGTGAGCATGAGGCCGCGCGA------------GCCACCACCTCTGCCCAGAAGCTCCTGGCCAAGGTGCCGGCTGTGA
ACGGGACCAGCCAGGAGGACACAGAGGACACCGACGAGGCAGAGGCCCCCATTACCAGCAGCAAGAGTGACACTGGGAAG
AGCCATGAGTGCAAGAAGCCCCTTCAGAAAAAGAGGAAGCGTTCCCCCAAGAGCTGGCTTGGCCAGGCAGACCTAGCCCT
CGTGGGCCTCTCAGCTGATTGTGTGTGGCTGGAAAAGCCACTCTTTGACCAGGCAGAAAGTGCCTACCGTCAGAGGCTGG
CAGATGTGGCTGCCCAGGCAGCCCAGCAGACTGCCTTAGCCCCTTGGGGCCCCTGCACACATGGGAGCCACGTAGCCTGC
CACCATGTGACGTGGGGGATCTGGGTCAACAAGTCTTGCTTTGACCAGGCTGAGCGGGCTTTCGTGGAGTGGTCTCAGGC
CTTGCTACTGGCTGCAGAGGGGAGCCGTAGACAGGGGGCTCCTGATACAGGCCAGCAGGCAGTCACGCCCGACTTGGCCT
TGGCCTGCCAGCCTTGCCTACCAGCCAATGGCCAGCCCTCTCTAGGAAGCCTGCAGGCACTGGTGCAGGAAGTATGGCTG
GAGAAGCCCCATTATGATGCAGCTGAAAGGGGCTTCTATGAGGCCCTGTTTGATGGCCACCCCCCAGGGAAAGTGCGCCT
GCAGGAGCAAGCCATCCAGGCAGAGGGTGCCCGGGGGGGCCGCAGAGACCATCGGAGCAGGAATGCCGTGGGAAACAAGA
GAGCTGGGTCCCGGCAAGCCGACGGGGAGGCCCCTTCTGCTTTGCCCTACTGGTACTTCCTGCACAAGGACGCAGAGGCC
CCTTGGCTCAGCAAACCCGCCTATGACAGTGCTGAGTGCCGCCACCATGCTGCTGAGGCCCTGCGCATAGCCTGGCGCCT
AGAAGCCACCTCCCTGGCTCACCAACCGTCGCCCCGCTCTGGCCTATCCATGTGCAGTCTGAGACCCAACAGAAAAATGG
CTACTAACTTTCTAGTGCATGAAAAGATCTGGTTTGACAAGTTCAAATATGATGATGCAGAGAGGAAATTCTACGAGCAG
ATGAATGGGCCTGTGGCTGGTGGCTCCCGCCAGGACAATGGTGCCAGCGTGATCCTCCGTGACATTGCGAGAGCCAGAGA
GAACATCCAGAAGTCCCTGGCCGGA------------------AGCTCAGGCCCTGGGGCCTCCAGTGGGCCTGGTGGAG
ATCACAGTGAGCTTATTGTACGAATCGCCAGCCTAGAGGTGGAGAACCAGAACCTCCGAGGCGTGGTGCAAGATCTGCAG
CAGGCCATTTCCAGGTTGGAGGCCCGGCTGAGCACTCTAGAGAAGAGCTCACCTACTCACCGAGCGACAGCCCCACAAAC
CCAGCACGTATCTCCCATGCGCCAAGCGGAGCCCCCAACCAAGAAGGCAGCCACACCAGCAGAGGACGATGAGGACAACG
ACATCGACCTGTTTGGCAGTGATGAGGAGGAAGAGGACAAAGAGGCTGCGCGGCTGCGGGAGGAGCGGCTGCGACAGTAT
GCAGAGAAGAAGGCCAAGAAGCCTTTGCTAGTGGCCAAGTCCTCCATCCTCCTGGATGTCAAACCTTGGGATGACGAGAC
AGACATGGCCCAGCTGGAGGCTTGTGTGCGCTCCATCCAGTTGGATGGGCTGGTCTGGGGGGCCTCCAAGCTAGTGCCTG
TGGGCTATGGTATCCGGAAGCTGCAGATCCAGTGTGTGGTGGAAGATGACAAAGTAGGCACTGACTTTCTGGAAGAGGAG
ATCACCAAGTTTGAGGAGCATGTGCAGAGTGTAGACATTGCAGCTTTCAACAAGATC
>dipodomys_ordii
ATGAGGAGCGGGAAGGCCTCTTGTGCCCTGGAGACCGTCTGGGAGGACAAGCACAAGTATGAGGAAGCTGAGCGGCGCTT
CCATGAGCACAGGGCCATGCAG------------GCTGCCACCTCTGCTCAGCAGCTCCTGGCCAAGGTGCCAGCTGTGA
ACGGGCCTGGACAGGAGGACACCGAGGACGCCGAGGAGGCCAAGGCCCCCAACACC---AGCAGGAGCGATCCCGGGAAG
AGCCATGACAGCAAGAAGCCGCTGCAGAAGAAGAGGAAGCGCTCCCCCAAGAGCTGGCTTGGCCAGGAGGACCTGGCCCT
GGTGGGCCTCTCAGCCGACCACGGGTGGCTGGACAAGCCACTCTTCGACCAGGCAGAAAGCTCCTACCGCCAGAGGCTGG
CCGACGCAGCAGCCCAG------CAG------------GCCCCGCAGGGCCCCTGCACACACGGGAGCCAGGTGGCCTGC
CACCACGTGACATGGGGGATCTGGGTCAACAAATCCTGCTTTGACCAGGCCGAGTGCGCATTTGTGGAGTGGTCTCAAGC
TCTGCTGCTGGCTGCAGAGCAGAGCCAGACGCAGGGGGCTCCTGACACAGGCCAGCAGGTGGCCACCGCTGACCCAGCCC
TAGCTTCCCAGCCTACCCTGCCGGCCAATGGCCAGCCCCCTCTAGGGAACCTGCAGGCCCTGGTTGGGGAGGTATGGCTG
GAGAAGCCTCGGTACGATGCGGCCGAGAGGGTCTTCTATGAGGCCCTGTTTGACGGCCACCCCCCTGGGAAAGTGCGCCT
GCAGGAGCGAGCCGGCCAGGCGGAGGGCGCCCGGAGGGGCCGCAGAGACCGGCGGGGCCGCAACGCCATAGGAAGCAAGC
GGGCTGGGCCACGTCGCACTGACGGGGAGGTCCCCTCCGCCTTGCCCTACTGGTACTTCCTGCACAAGGACGCCGAGGCT
CCCTGGCTCAGCAAGCCCAGCTACGACAGTGCTGAGTGCCGCCATCATGCTGCTGAAGCCCTGCGCATGGCCTGGCGCCT
GGAAGCTGCCTCCCTGGCTCACCGCCCTGGGCCCCGGTCTGGCCCATCCATGTCCGGCCTGAGACCCAACAGGAAAATGG
CTACAAACTTTCTGGTGCATGAGAAGATCTGGTTTGACAAGTTCAAATACGATGATGCTGAAAGGAAATTCTATGAGCAG
ATGAATGGGCCTGCAGCTGGTGCCTCCCGCCAGGATAATGGTGCCAGTGTGATCCTCCGTGACATTGCAAGAGCCCGGGA
GAACATCCAGAAATCCCTGGCTGGA------------------AGCTCAGGCCCTGGGGTTTCCAGCGGACCTGGTGGAG
ATCACAGTGAGCTCGTAGTACGGATTGCCAGCCTGGAATTGGAGAACCAGAACCTGCGAGGAGTGGTGCAGGATCTGCAG
CAGGCGATCTCCAGGCTGGAGGCGCGGCTGAGTGCCCTGGAGAAGAGCTCACCCAGCCACCGCACCACCACCCCACAGAC
GCAACACGTGTCTCCCATGCGCCAAGTGGAGCCTCCAGCCAAGAAGGCAGCCACACCAGCCGAGGACGAGGACGACAATG
ACATTGACCTGTTCGGCAGTGATGAGGAGGATGAGGACAAGGAAGCAGCCCGCTTGCGGGAGGAGAGGCTGCGGCAGTAT
GCAGAGAAGAAAGCCAAGAAGCCCTCGCTAGTGGCCAAGTCATCCATCCTCCTGGATGTCAAACCTTGGGACGATGAGAC
GGACATGGCCCAGCTGGAGGCTTGTGTGCGCTCCGTCCAGCTAGATGGGCTGGTTTGGGGGGGCTCCAAGCTGGTCCCTG
TGGGCTATGGCATCCGTAAGCTACAGATCCAGTGTGTGGTGGAGGACGACAAGGTGGGCACAGACCTGTTGGAAGAGGAG
ATCACCAAGTTTGAAGAACATGTGCAGAGTGTGGATATTGCGGCTTTCAACAAGATC
>homo_sapiens
ATGAGGAGCGGGAAGGCCTCCTGCACCCTGGAGACCGTGTGGGAAGACAAGCACAAGTATGAGGAGGCCGAGCGGCGCTT
CTACGAACACGAGGCCACACAG------------GCGGCCGCCTCCGCCCAGCAGCTGCCAGCCGAGGGGCCAGCCATGA
ATGGGCCCGGCCAGGACGACCCTGAGGACGCTGATGAGGCGGAAGCCCCTGACGGCGGCAGCAGGCGTGATCCCAGGAAG
AGCCAGGACAGCAGGAAGCCCCTGCAGAAAAAGAGGAAGCGCTCCCCCAAGAGCGGGCTCGGCCCCGCGGACCTGGCCCT
CCTGGGCCTCTCGGCCGAACGCGTGTGGCTGGACAAGTCACTTTTCGACCAGGCAGAGAGCTCCTACCGCCAGAAGCTGG
CAGATGTGGCTGCCCAGGCAGCCTGGCCTCCTGCCTTGGCCCCTTGGGGTCTCTGCACCCATGGAAACCAGGTGGCCTGC
CACCACGTGACCTGGGGGATCTGGGTCAACAAGTCCTCCTTCGACCAGGCTGAGCGGGCCTTCGTGGAGTGGTCTCAGGC
CCTGTTGCTGGCCCCCGACGGCAGCCGCAGGCAGGGGACTCCCAACACAGGCCAGCAGGTGGCCGTCCCCGACCTGGCC-
-----CACCAGCCCAGCCCACCGGTCAATGGCCAGCCCCCGCTGGGCAGCCTGCAGGCACTGGTTCGGGAGGTGTGGCTG
GAGAAGCCCCGGTATGATGCAGCCGAGAGGGGCTTCTACGAGGCCCTGTTTGACGGCCATCCCCCAGGGAAGGTGCGCCT
GCAAGAGCGAGCCGGCCTGGCCGAGGGTGCCCGGCGGGGCCGCAGAGACCGGCGGGGCCGCAACATCTTAGGGAACAAGC
GGGCCGGGCTGCGACGGGCCGATGGGGAGGCCCCCTCTGCCTTGCCCTACTGTTACTTCCTGCAGAAGGATGCAGAGGCC
CCCTGGCTCAGCAAGCCTGCCTACGACAGCGCCGAGTGCCGCCACCACGCTGCCGAGGCCCTGCGGGTGGCCTGGTGCCT
CGAAGCTGCCTCCCTGTCTCACCGACCCGGTCCTCGGTCTGGCCTGTCCGTGTCCAGCCTGAGACCCAACAGAAAAATGG
CTACAAACTTCCTAGCACATGAGAAGATCTGGTTCGACAAGTTCAAATATGACGACGCAGAAAGGAGATTCTACGAGCAG
ATGAACGGGCCTGTGGCAGGTGCCTCCCGCCAGGAGAACGGCGCCAGCGTGATCCTCCGTGACATTGCGAGAGCCAGAGA
GAACATCCAGAAATCCCTGGCTGGA------------------AGCTCAGGCCCCGGGGCCTCCAGCGGCACCAGCGGAG
ACCACGGTGAGCTCGTCGTCCGGATTGCCAGTCTGGAAGTGGAGAACCAGAGTCTGCGTGGCGTGGTACAGGAGCTGCAG
CAGGCCATCTCCAAGCTGGAGGCCCGGCTGAACGTGCTGGAGAAGAGCTCGCCTGGCCACCGGGCCACGGCCCCACAGAC
CCAGCACGTATCTCCCATGCGCCAAGTGGAGCCCCCAGCCAAGAAGCCAGCCACACCAGCAGAGGATGACGAGGATGATG
ACATTGACCTGTTTGGCAGTGACAATGAGGAGGAGGACAAGGAGGCGGCACAGCTGCGGGAGGAGCGGCTACGGCAGTAC
GCGGAGAAGAAGGCCAAGAAGCCTGCACTGGTGGCCAAGTCCTCCATCCTGCTGGATGTCAAGCCTTGGGATGATGAGAC
GGACATGGCCCAGCTGGAGGCCTGTGTGCGCTCTATCCAGCTGGACGGGCTGGTCTGGGGGGCTTCCAAGCTGGTGCCCG
TGGGCTACGGTATCCGGAAGCTACAGATTCAGTGTGTGGTGGAGGACGACAAGGTGGGGACAGACTTGCTGGAGGAGGAG
ATCACCAAGTTTGAGGAGCACGTGCAGAGTGTCGATATCGCAGCTTTCAACAAGATC
