# Supplementary material for: Divergent genes in gerbils: prevalence, relation to GC-biased substitution, and phenotypic relevance
Source: BMC Evol Biol. 2020 Oct 19;20:134. doi: 10.1186/s12862-020-01696-3 (PMC7574485; doi:10.1186/s12862-020-01696-3)
Supplement: Supplementary file 3 — Additional file 3 Supplementary Data. DNA alignments for 10,554 1-to-1 orthologues used in analysis. Each alignment file is named using its orthogroup ID. [file 12862_2020_1696_MOESM3_ESM.zip › Additional_File_3/masked_alignments/OG0001557.fa]

>octodon_degus
CAGGCTGGCCTGGAACGCAAA---TATGAACGGGGTTCTGCCACCAACTACATCACCCGAAATAAAGCCCGGAAGAAGCT
GCAGCTGAGCCTGGCAGACTTTAGGCGGCTGTGCATCCTGAAGGGTATTTATCCCCATGAGCCCAAGCATAAGAAGAAAG
TGAACAAGGGTTCCACGGCAGCCCGAACCTTTTATCTCATTAAAGACATCAAGTTTCTCCTCCATGAACCCATTGTCAAC
AAATTCCGGGAATACAAGGTATTTGTTCGGAAGCTCCGCAAGGCCTATGGGAAAAGCGAGTGGAACACTGTGGAGCGCCT
GAAGGACAATAAGCCCAACTACAAGCTTGACCATATTGTCAAGGAACGGTACCCTACATTCATCGATGCTCTGCGAGACC
TGGATGATGCCCTGTCCATGTGCTTCCTCTTTTCCACCTTCCCGCGGACAGGCAAGTGCCACGTGCAGACCATCCAGCTG
TGCCGCCGGCTCACCGTGGAGTTTCTGCACTACATCATTGCTGCCCGTGCTTTGCGAAAGGTCTTCCTGTCCATCAAAGG
CATTTACTATCAGGCTGAGGTGCTGGGGCAGCCCATTGTGTGGATCACACCCTATGCCTTCTCCCATGATCACCCGACAG
ATGTAGACTACAGGGTCATGGCCACTTTCACTGAGTTCTACACCACCCTGCTGGGCTTTGTTAACTTCCGCCTCTACCAG
TTGCTCAACCTCCACTACCCGCCAAAGCTTGAGGGTCAGGCCCGAGCAGAGGTGAAGGCGAAGGAGGATGCCTACGCATT
GGATTCTGAGAGCTCCATGGAGAAACTGGCAGCCCTCAGTGCCAGCCTGGCCCGTGTGGTGGTGCCTGCGGCAGAGGAGG
AAGCTCAGGCTGACGAGTTTCCTGCTGATGGGGAGATGGCGTTACAGGAAGAGAACCGCAGGAAGGAGCTGGAGGCTCAA
GAAAAGCACAAGAAGCTCTTTGAAGGCCTGAAGTTTTTCCTGAACCGTGAGGTACCCCGAGAGGCCCTGGCCTTTGTCAT
CAGAAGTTTTGGGGGGCACGTGTCCTGGGACAAATCTTTGTGCATTGGAGCCACCTATGATGTCACAGACACTGGCATCA
CCCACCAAATTGTTGACCGACCTGGACAGCAGACCCCCGTCATCGGCAGGTACTACGTGCAGCCCCAGTGGGTGTTTGAC
TGTGTCAATGCCCGGCTCCTCCTCCCTGTGGCAGAGTACTTCCCTGGGGTGCAGCTGCCCCCACACCTTTCGCCCTTCGT
GTCTGAGAAGGAAGGAGATTACATTCCACCCGAGAAGCTGAAGCTGCTGGCTCTGCAGCGAGGAGAGGACCCAGGTGATG
GCGAGGAGGAGGAGGAAGAG------------------------------------------------------------
---------------GCTGGTTCCGAGAAGGAGGAGGAGGCCCGCCTCCTAGCCCTGGAGGAGCAGAGGATAGAGGAGAA
GGTACGGAGTCACCCACAAAAACCCAGGGTGATGGCAGGCACCGTGAAGCTGGAGGACAAGCAGCAGCTGGCCCAGAGGG
AGGAGAGTGAGGCCAAGCGCCTGGCCATCATGATGATGAAGAAGCGGGAGAAGTACCTTTACCAAAAGATCATGTTTGGC
AAGAGGCGCAAAATCCGAGAGGCC------AACAAACTGGCACAGAAGCGGAAAGCTGATGAGGCTCTGAGGTCTGAGAA
GAAGGCCAAGAAGGCAAGGCCTGTG
>mus_musculus
ATGGGAGGTCTGGAGAAGAAGAAGTATGAACGAGGCTCTGCCACCAATTATATCACCCGAAACAAGGCCAGGAAGAAGCT
GCAGCTGAGCCTGCCTGACTTCAGGCGGCTGTGCATCCTGAAAGGTATTTATCCTCACGAACCCAAGCATAAGAAGAAAG
TTAACAAGGGTTCCACAGCAGCCCGGACATTTTACCTTATCAAAGACATTAAATTCCTCCTCCATGAGCCCATCGTCAAC
AAGTTCCGAGAGTACAAGGTGTTTGTTCGGAAGCTCCGCAAAGCCTATGGAAAGAGCGAATGGAATGCTGTGGAGCGCCT
GAAGGACAATAAACCCTGCTACAAACTTGACCACATTGTCAAGGAGCGGTACCCCACATTTATCGATGCTCTGCGGGACC
TCGATGATGCCCTGTCAATGTGCTTCCTCTTCTCCACCTTCCCTCGGACTGGCAAGTGTCATGTGCAGACCATTCAGTTG
TGCCGTAGGCTCACTGTGGAGTTCCTGCACTATGTCATCACTGCCCGAGCCCTGCGCAAGGTCTTCCTGTCCATTAAAGG
CATTTATTATCAGGCTGAGGTGCTGGGTCAGCCCATCGTATGGATTGCACCCTATGCTTTCTCCCATGATCATCCGACAG
ATGTGGACTACAGGGTCATGGCCACCTTCACTGAGTTCTATACCACGCTCCTGGGCTTTGTCAACTTCCGTCTCTACCAG
TCACTCAACCTTCACTACCCACCAAAGCTTGAAGGTCAAGCCCAAGCAGAGACAAAGATCAGCGAGGACACATATGCATT
GGACTCTGAGAGCTCTATGGAGAAACTGGCTGCCCTCAGTGCCAGCCTGGCCCGAGTGGTGGTGCCTGCTATAGAGGAG-
--GCTGAGGCTGATGAATTCCCTACTGATGGGGAGGTGACAGCACAGGAGGAAGATCGGAAGAAAGAGCTGGAGGCACAG
GAAAAGCACAAGAAACTCTTTGAAGGCCTGAAGTTCTTCCTGAACCGAGAGGTGCCCCGTGAAGCATTGGCCTTCATCAT
CAGGAGTTTTGGTGGGGATGTATCCTGGGACAAGTCTCTGTGTATCGGAGCCACCTATGACGTCACAGACTCATGCATCA
CCCACCAGATTGTTGACCGGCCGGGGCAGCAAACCCCCATCATTGGCAGGTACTATGTACAGCCCCAGTGGGTCTTTGAC
TGTGTGAATGCCCGGCTCCTCCTCCCTGTGGCAGAGTACTTCCCCGGGATGCAGCTGCCCCCACATCTTTCACCCTTCGT
ATCTGAGAAGGAAGGAGATTACATTCCCCCTGAGAAGCTGAAGCTCCTGGCTCTGCAGCGGGGAGAAGACCCAGGACACT
TGGAAGAGGAGGAGGAGGAGGATGAAGATGATGACAACGAA------------GGTGATGTTGCAGCGGAAAATGAAGAG
GAAGATGAAGTTGAATCGGAGGAGGAGGAGGAGGAGGAGGTGCACCTTTCGGCCTTGGAGCAGCACAGGCTGGAAGAGAA
G------------------AAACCCCAGGTTATGGCCGGCACTGTGAAGCTGGAAGACAAGCAGCGGCTGGCCCAGGAGG
AAGAGAGTGAGGCTAAGCGCTTGGCCATCATGATGATGAAAAAGCGAGAGAAGTACCTTTACCAAAAGATCATGTTTGGC
AAGCGGCGCAAAATCCGAGAGGCC------AACAAGCTGGCAGAGAAGAGGAAAGCCGATGATGCTGTGAGGTCTGAGAA
AAAGGCCAAGAGGACAAGGCCCGTG
>homo_sapiens
ATGGGAGGCCTTGAGAAGAAGAAGTATGAACGAGGCTCGGCCACCAACTACATCACCCGGAACAAAGCCCGGAAGAAGCT
CCAGCTGAGCTTGGCTGACTTTAGGCGGCTGTGCATTCTGAAGGGCATTTATCCCCATGAACCCAAACACAAGAAGAAGG
TTAACAAGGGTTCTACAGCAGCCCGAACGTTTTACCTTATCAAAGACATCAGGTTTCTCCTCCACGAACCCATTGTCAAC
AAGTTCCGTGAATACAAGGTGTTCGTCCGGAAGCTCCGGAAGGCTTATGGGAAGAGCGAGTGGAACACTGTAGAGCGTTT
AAAGGACAATAAGCCCAACTACAAACTCGACCACATCATCAAGGAACGGTATCCCACGTTCATCGATGCCCTGCGGGACC
TGGACGATGCCCTCTCCATGTGCTTCCTGTTTTCCACCTTCCCGCGGACTGGCAAGTGCCACGTGCAGACCATTCAGCTG
TGCCGCCGGCTCACTGTGGAGTTCATGCACTACATTATCGCTGCCCGTGCCCTGCGCAAGGTCTTCCTGTCCATCAAAGG
CATTTACTACCAGGCCGAGGTACTGGGGCAGCCCATCGTGTGGATCACTCCCTATGCCTTCTCCCATGACCACCCGACAG
ACGTGGACTACAGGGTCATGGCCACCTTCACCGAGTTCTACACCACGCTGCTGGGCTTTGTCAACTTCCGCCTTTACCAG
TTGCTCAACCTCCACTATCCCCCGAAGCTCGAGGGTCAGGCCCAAGCAGAGGCAAAGGCCGGTGAGGGCACCTACGCGTT
GGACTCCGAGAGTTGTATGGAGAAACTGGCAGCCCTCAGTGCCAGCCTGGCCCGCGTGGTGGTGCCTGCCACAGAGGAGG
AGGCCGAGGTGGATGAGTTTCCCACCGATGGGGAGATGTCAGCGCAGGAGGAAGACCGCAGGAAGGAGCTGGAGGCGCAG
GAGAAGCACAAGAAGCTTTTTGAGGGCCTGAAGTTCTTCCTGAACCGAGAGGTGCCCCGTGAGGCCCTGGCCTTCATCAT
CAGGAGTTTTGGTGGGGAAGTGTCCTGGGACAAATCTTTGTGCATTGGGGCCACCTATGACGTCACAGACTCCCGCATCA
CCCATCAGATTGTCGACCGGCCTGGGCAGCAGACCTCAGTCATTGGCAGGTGCTACGTGCAGCCCCAGTGGGTGTTTGAC
TCAGTGAACGCCAGGCTCCTTCTCCCCGTGGCAGAGTACTTCTCTGGGGTGCAGCTGCCCCCACACCTTTCACCCTTTGT
GACCGAGAAGGAAGGAGATTACGTTCCACCTGAGAAGCTGAAGCTGCTGGCTCTGCAGCGGGGAGAGGACCCAGGAAACC
TGAATGAGTCAGAAGAGGAGGAGGAAGAGGACGACAACAAC---GAAGGTGATGGTGATGAAGAGGGAGAAAATGAGGAG
GAGGAGGATGCAGAGGCTGGTTCAGAAAAGGAGGAAGAGGCCCGGCTGGCAGCCCTGGAAGAGCAGAGGATGGAGGGGAA
G------------------AAGCCCAGGGTGATGGCAGGCACCTTGAAGCTGGAGGATAAGCAGCGGCTGGCCCAGGAGG
AGGAGAGTGAGGCCAAGCGCCTGGCCATTATGATGATGAAGAAGCGGGAGAAGTACCTGTACCAGAAGATCATGTTTGGC
AAGAGGCGAAAAATCCGAGAGGCC------AACAAGCTGGCGGAGAAGCGGAAAGCCGATGAGGCGGTGAGGTCTGAGAA
GAAGGCCAAGAAGGCAAGGCCGGAG
>rattus_norvegicus
ATGGGAGGTCTGGAAAAGAAGAAGTATGAACGAGGCTCTGCCACCAATTATATCACGAGAAACAAAGCTCGGAAGAAGCT
GCAGCTGAGCCTGCCTGATTTCAGGCGGCTGTGCATCCTGAAAGGTATTTATCCTCATGAACCCAAGCATAAGAAGAAAG
TTAACAAGGGTTCCACAGCAGCCCGAACATTTTACCTTATCAAAGATATTAAATTCCTCCTCCATGAACCCATCGTCAAC
AAGTTCCGAGAGTACAAGGTGTTTGTCCGGAAGCTCCGCAAAGCCTATGGGAAGAGCGAGTGGAATGCTGTAGAACGCCT
CAAGGACAATAAACCCAGCTACAAACTGGACCACATTGTCAAGGAGCGGTACCCCACATTTATCGATGCGTTGCGTGACC
TCGATGATGCCCTGTCCATGTGCTTCCTCTTCTCCACCTTCCCTCGGACGGGCAAGTGCCACGTGCAGACCATCCAGCTG
TGCCGCCGCCTCACCGTGGAGTTCATGCACTACGTCATTGCTGCCCGAGCCCTGCGCAAGGTCTTCCTGTCCATCAAAGG
CATCTACTATCAGGCTGAGGTGCTGGGTCAGCCCATCGTGTGGATTGCACCCTACGCTTTCTCCCATGATCATCCAACAG
ATGTGGACTACAGAGTCATGGCCACCTTCACTGAGTTCTATACCACTCTCCTGGGCTTCGTCAACTTCCGCCTCTACCAG
TCACTCAACCTTCACTACCCACCCAAGATTGAAAGTCAAGCCCAAGCAGAGATGAAGGTCAGCGAGGACACATATGCATT
GGATTCCGAGAGCTCTATGGAGAAACTGGCTGCCCTCAGTGCCAGCCTGGCCCGAGTGGTGGTGCCTGCTGTAGAGGAG-
--GCTGAGGCTGATGAGTTTCCCACTGACGGGGAAGTGACAGCACAGGAGGAAGATCGAAGGAAAGAGCTGGAGGCTCAG
GAAAAACACAAGAAGCTCTTTGAAGGCCTGAAGTTCTTCCTGAACCGAGAGGTGCCCCGTGAAGCGTTGGCCTTCATCAT
CAGGAGTTTTGGTGGGGATGTATCCTGGGACAAGTCTTTGTGCATTGGAGCCACCTATGACAGCACAGACTCTGGCATCA
CCCACCAGATTGTTGATCGGCCGGGGCAGCAAACCCCCATCATTGGCAGGTACTACGTACAGCCCCAGTGGGTGTTTGAC
TGTGTGAATGCCCGACTCCTCCTCCCTGTGGCAGAGTACTTCCCTGGGGTGCAGCTGCCCCCACACCTTTCACCCTTCGT
GTCTGAGAAGGAAGGAGATTACATTCCCCCTGAGAAGCTGAAGCTCCTGGCTTTGCAGCGGGGAGAAGACCCAGGAAACT
TGGAAGAGGAAGAGGAAGACGAGGATGATGAAGGCGATGACAGCGAAGGTGACGGTGATGTTGCAGTGGAAAACGAGGAG
GAAGTT---GTGGAAGCTGAGTCAGAGGAGGAGGAGGAGGCGCACCTGTCAGCCTTGGAGCAGCAGAGGCTGGGAGGGAA
G------------------AAGCCCCAGGTTATGGCCGGCACTGTGAAGCTGGAAGACAGGCAGCGGCTGGCCCAGGAGG
AAGAAAGTGAGGCCAAGCGCCTGGCCATCATGATGATGAAGAAGCGAGAGAAGTACCTTTATCAAAAGATCATGTTTGGC
AAGCGGCGCAAAATCCGAGAGGCC------AACAAGCTTGCAGAGAAGAGGAAAGCCGACGACGCTGTGAGGTCTGAGAA
AAAGGCCAAGAGGACAAGACCTGTG
>chinchilla_lanigera
ATGGGAGGCTTGGAGAAGAAGAAGTATGAACGAGGCTCTGCCACCAACTACATCACCCGAAACAAGGCCCGGAAGAAGCT
GCAGCTGAGCCTGGCAGACTTCAGGCGGCTGTGCATCCTGAAGGGCATTTATCCCCATGAGCCCAAACATAAGAAGAAAG
TTAACAAGGGCTCCACAGCAGCCCGAACCTTTTATCTCATTAAAGACATCAAGTTTCTCCTCCACGAACCCATTGTCAAC
AAATTCCGGGAATACAAGGTGTTTGTCCGGAAGCTCCGGAAGGCCTACGGGAAGAGTGAGTGGAACACTGTGGAGCGTCT
GAAGGACAATAAACCCAACTACAAACTTGACCATATCATCAAGGAGCGGTACCCTACATTCATTGATGCGCTGCGGGACC
TGGACGATGCCCTGTCCATGTGCTTCCTCTTTTCCACCTTCCCGCGGACAGGCAAGTGCCACGTGCAGACCATCCAGCTG
TGCCGCCGGCTCACAGTGGAGTTTCTGCACTACATCATTGCCGCCCGTGCCCTGCGAAAGGTCTTCCTGTCCATCAAAGG
CATCTACTACCAGGCCGAGGTGCTGGGGCAGCCCATCGTGTGGATCACGCCCTATGCCTTCTCCCATGATCACCCGACAG
ATGTGGACTACAGGGTCATGGCCACTTTCACTGAGTTCTACACCACCTTGCTGGGCTTTGTCAACTTCCGCCTCTACCAG
TCGCTCAACCTCCATTACCCGCCAAAGCTGGAGGCTCAGGCCCAAGCAGAGGTGAAGGCGAAGGAGGATGCCTACGCCTT
GGACTCCGAGAGCTCCATGGAGAAACTCGCGGCCCTCAGTGCCAGCCTGGCCCGCGTGGTGGTGCCTGCTATGGAGGAAG
AGGCAGAGGCCGACGAGTTTCCTGCTGATGGGGAGATGGCAGGACAGGAAGAGAACCACAGGAAGGAGCTGGAGGCTCAG
GAAAAGCACAAGAAGCTCTTTGAAGGCCTGAAGTTCTTCCTGAACCGCGAGGTGCCCCGAGAGGCCCTGGCCTTTGTCAT
CAGAAGTTTTGGGGGGAACGTGTCCTGGGACAAATCTTTGTGCATTGGGGCTACCTATGATGTCACGGACTCCCGCATCA
CCCACCAGATTGTCGACCGGCCTGGACAGCAGACCCCTGTCATTGGCAGGTACTATGTGCAGCCCCAGTGGGTGTTTGAC
TGTGTCAATGCCCGGCTCCTCCTCCCTGTGGCAGAGTACTTCCCTGGGGTGCAGCTGCCCCCACATCTTTCACCCTTCGT
GTCTGAGAAGGAAGGAGATTACATTCCACCTGAGAAGCTGAAGCTGCTGGCTCTGCAGAGAGGAGAGGACCCAGGAAACT
TGAAAGAGTCAGAAGAGGAGGAAGAAGAAGACAGTGAAGAT---------GATGGGGAGGAG------GAGGAGGAGGAG
GAGCAAGGTGTGGAGGCTGGTTCGGAGAAGGAGGAAGAGGCCTACCTGGCCGCCCTGGAGGAGCAGAGGATGGAGGAGAA
G------------------AAACCCAAGGTGATGGCAGGCACCGTGAAGCTGGAGGACAAGCAGCGGCTGGCCCAGGAGG
AGGAGAGTGAGGCCAAGCGCCTGGCCATCATGATGATGAAGAAGCGGGAGAAGTACCTGTACCGAAAGATCATGTTTGGG
AAGAGGCGCAAAATCCGAGAGGCC------AACAAACTGGCACAGAAGCGGAAAGCCGATGAGGCTCTGAGGTCTGAGAA
GAAGGCAAAGAAGGCCAGGCCTGTG
>nannospalax_galili
ATGGGAGGCCTGGAGAAGAAGAAGTATGAACGAGGTTCTGCCACCAACTATATCACCCGAAACAAAGCCCGGAAGAAGCT
GCAGCTGAGCCTGGCTGACTTCAGGCGGCTGTGCATCCTGAAGGGCATTTATCCCCATGAACCCAAACATAAGAAGAAAG
TTAACAAGGGCTCCACAGCAGCCCGAACGTTTTACCTTATCAAAGATATCAAGTTTCTCCTCCATGAACCCATTGTCAAC
AAGTTCCGGGAATACAAGGTATTTGTTCGGAAGCTCCGGAAGGCCTATGGGAAGAGCGAATGGAATGCTGTGGAGCGCCT
GAAGGACAATAAGCCCAACTACAAACTTGACCACATTGTCAAGGAGCGGTACCCCACATTTATCGATGCTCTTCGGGATC
TAGATGACGCCTTGTCCATGTGCTTCCTCTTTTCCACCTTCCCACGCACAGGCAAGTGCCATGTTCAGACTATTCAGCTG
TGTCGCCGGCTCACTGTGGAGTTTCTGCACTATGTCATTGCTGCCCGTGCCCTGCGCAAGGTCTTCTTGTCCATCAAAGG
CATTTATTACCAGGCTGAGGTGCTAGGACAGCCCATTGTGTGGATCACACCCTATGCCTTCTCCCATGATCATCCAACGG
ACGTGGACTACAGGGTCATGGCCACCTTCACTGAGTTCTACACCACCCTTCTGGGCTTTGTCAACTTCCGCCTCTACCAG
TCACTCAACCTTCACTACCCACCCAAGCTTGAGGGTCAGGCCCAAGCAGAGACAAAGGCCAGTGAGGACACATACGCGTT
AGACTCTGAGAGCTCTATGGAGAAACTGGCAGCCCTCAGTGCCAGCCTGGCCCGTGTGGTGGTGCCTGCCGTGGAGGAAG
AGGCCGAGGCCGACGAATTTCCTGCTGATGGGGAGATGGCAGCACAGGAGGAAGACCGCAGGAAGGAGCTGGAGGCACAG
GAAAAGCACAAGAAACTCTTCGAGGGCCTGAAGTTCTTCCTGAACCGAGAGGTTCCCCGTGAGGCTCTGGCCTTCATCAT
CAGGAGTTTTGGTGGGGACGTGTCCTGGGACAAGTCTTTGTGCATCGGAGCCACTTATGATGTCACAGACTCCTGCATCA
CCCATCAGATTGTTGATCGGCCTGGGCAGCAAACCCCCATCATTGGCAGGTACTATGTGCAGCCCCAGTGGGTGTTTGAC
TGTGTGAATGCCCGGCTCCTCCTCCCAGTGGCAGACTATTTCCCTGGGGTGCAGCTGCCCCCACACCTTTCGCCCTTCGT
ATCTGAGAAGGAAGGAGATTATGTTCCCCCTGAGAAGCTGAAGCTGCTGGCTCTGCAGCGGGGAGAAGATCCAGGAAACT
TGAAAGAATCAGAGGAGGAGGAGGAAGAAGAGGAAGAAGAT---GAAGGGGAT---GATAATGGAGAAGAAAATGAGGAG
GAGGAAGATGCAGAGACTGGTTCAGAGAAAGAGGAGGAGGTGCACCTGTCAGCCTTGGAGGAGCAGAGGATAGAAGGAAA
G------------------AAGCCCCAGGTGATAGCGGGCACTGTGAAGTTGGAAGACAAGCAGCGGCTGGCCCAAGAGG
AGGAAAGTGAGGCCAAGCGCCTGGCCATCATGATGATGAAGAAGCGGGAAAAGTACCTTTATCAGAAGATCATGTTTGGC
AAGAGGCGTAAAATCCGAGAGGCC------AATAAGCTGGCAGAGAAACGAAAGGCCGATGAAGCTGTGAGGCCTGTGAA
GAAGGCCAAGAGGGCAAGGCCCATG
>meriones_unguiculatus
ATGGGAGGTCTGGAGAAGAAGAAGTATGAACGAGGCTCTGCCACCAATTATATCACTCGAAACAAAGCCCGGAAGAAGCT
GCAGCTGAGCCTGCCTGATTTCAGGCGGCTATGCATCCTGAAAGGCATTTATCCTCACGAACCCAAGCATAAGAAGAAAG
TTAACAAGGGTTCCACAGCAGCCCGAACATTTTACCTCATTAAAGATATCAAATTTCTTCTCCATGAACCCATCGTCAAC
AAATTCCGAGAGTACAAGGTGTTTGTTCGGAAGCTCCGCAAAGCCTATGGGAAGAGTGAATGGAATACTGTGGAGCGCCT
GAAGGACAATAAACCCAGCTACAAACTTGACCACATTGTCAAGGAGCGGTACCCCACATTTATTGATGCTCTGCGGGATC
TTGATGATGCTCTGTCAATGTGCTTCCTCTTCTCCACCTTTCCACGGACGGGCAAGTGCCACGTGCAAACCATTCAGCTC
TGCCGCCGGCTCACTGTGGAGTTCATGCACTACGTCATCACTGCCCGAGCCCTGCGTAAGGTCTTCCTGTCCATCAAAGG
CATTTACTATCAGGCTGAGGTTCTGGGCCAGCCCATCGTATGGATTACACCCTATGCTTTCTCCCATGATCATCCAACAG
ACGTGGACTACAGGGTCATGGCCACCTTTACCGAGTTCTATACCACTCTCCTGGGCTTTGTCAACTTCCGCCTCTACCAG
TCACTCAACCTTCACTACCCACCCAAGCTTGAAGGTCAAGCCCAAGCAGAGCCAAAGATCAGCGAGGACACATATGCATT
GGACTCTGAGAGCTCTATGGAGAAACTGGCCGCCCTCAGTGCCAGCCTGGCCCGAGTAGTGGTGCCTGCTATAGAAGAGG
AGGCTGAGGCTGATGAGTTCCCTACTGATGGGGAGATGACAGCACAGGAGGAAGATCGCAGGAAAGAGCTGGAGGCACAG
GAAAAACACAAGAAACTCTTTGAAGGCCTGAAGTTCTTCCTAAACCGAGAGGTGCCCCGTGAAGCATTGGCCTTCATCAT
CAGGAGCTTTGGTGGGGATGTATCCTGGGACAAGTCTTTGTGCATCGGAGCCACCTATGACGTCACAGACTCTTGCATCA
CCCACCAGATCGTTGACCGGCCTGGGCAGCAAACCCCCATCATTGGCAGGTACTACGTACAGCCCCAGTGGGTGTTCGAC
TGTGTGAATGCTCGGCTCCTCCTGCCTGTGGCAGAGTACTTCCCCGGAGTGCAGCTGCCCCCACACCTTTCTCCCTTCGT
ATCTGAGAAGGAAGGAGATTATATTCCCCCTGAGAAGCTGAAGCTCCTGGCTCTGCAGCGAGGAGAAGACCCAGGAAACT
TGAAGGAGGAAGAGGAGGACGAGGACAACGAAGATGATGACAATGAAGGTGATGGTGATGTTGCAAGGGAGAATGAGGCA
GAGGAAGCCATAGAAGCGGATTCGGAGGAGGAAGAGGAGGCGCACCTGTCCACCTTGGAGCAGCAAAGGCTAGAAGGAAA
G------------------AAGCCCCGGGTAGTGGCCGGCACCGTGAAGCTGGAAGATAAGCAGCGGCTGGCCCAGGAAG
AAGAAAATGAGGCCAAACGCCTGGCCATCATGATGATGAAAAAGCGGGAGAAGTACCTTTACCAAAAGATCATGTTTGGC
AAGCGGCGCAAAATTCGAGAGGCC------AACAAGCTCGCAGAGAAAAGGAAAGCCGATGATGCTGTGAGGTCTGAGAA
AAAGGCCAAGAGGACAAGGCCTGTG
>psammomys_obesus
ATGGGAGGTCTGGAGAAGAAGAAGTATGAACGAGGCTCTGCCACCAATTATATCACTCGAAACAAAGCCCGGAAGAAGCT
GCAGCTGAGCCTGCCTGATTTCAGGCGGCTATGCATCCTGAAAGGCATTTATCCTCACGAGCCCAAGCATAAGAAGAAAG
TTAACAAGGGTTCCACAGCAGCCCGAACATTTTACCTCATTAAAGATATCAAATTTCTTCTCCATGAACCCATCGTCAAC
AAATTCCGAGAGTACAAGGTGTTTGTTCGGAAGCTCCGCAAAGCCTATGGGAAGAGTGAATGGAATGCTGTGGAGCGCCT
GAAGGACAATAAACCCAGCTACAAACTTGACCACATTGTCAAGGAGCGGTACCCCACGTTTATCGATGCTCTGCGGGATC
TTGATGATGCCCTGTCAATGTGTTTCCTCTTCTCCACCTTTCCACGGACGGGCAAGTGCCACGTGCAGACTATTCAGCTC
TGCCGCCGGCTCACTGTGGAGTTCATGCACTACGTCATCACTGCCCGAGCCCTGCGCAAGGTCTTCCTGTCCATCAAAGG
CATTTACTATCAGGCTGAGGTGCTGGGCCAGCCCATCGTATGGATTACACCCTATGCTTTCTCCCATGATCATCCAACAG
ACGTGGACTACAGGGTCATGGCCACCTTTACCGAGTTCTATACCACTCTCCTGGGCTTTGTCAACTTCCGCCTCTACCAG
TCACTCAACCTTCACTACCCACCCAAGCTTGAAGGTCAAGCCCAAGCAGAGCCAAAGATCAGCGAGGACACATATGCATT
GGACTCTGAGAGCTCTATGGAGAAACTGGCTGCCCTAAGTGCCAGCCTGGCCCGAGTAGTGGTGCCTGCTATAGAAGAG-
--GCTGAGGCCGATGAGTTCCCTACCGATGGGGAGATGACAGCACAGGAGGAAGATCGCAGGAAAGAGCTGGAGGCACAG
GAAAAACACAAGAAACTCTTTGAAGGCCTGAAGTTCTTCCTAAACCGAGAGGTGCCCCGTGAAGCATTGGCCTTCATCAT
CAGGAGTTTTGGTGGGGATGTATCCTGGGACAAGTCTTTGTGCATCGGAGCCACCTATGACGTCACAGACTCTTGCATCA
CCCACCAGATCGTTGACCGGCCTGGGCAGCAAACCCCCATCATTGGCAGGTACTACGTACAGCCCCAGTGGGTGTTCGAC
TGTGTGAATGCTCGGCTCCTCCTGCCTGTGGCAGAGTACTTCCCCGGAGTGCAGCTGCCCCCACACCTTTCTCCCTTCGT
ATCTGAGAAGGAAGGAGATTATATTCCCCCTGAGAAGCTGAAGCTACTGGCTCTGCAGCGAGGAGAAGACCCAGGAAACC
TGAAGGAGGAAGAGGAGGACGAGGACGATGAAGATGATGACAATGAAGGTGATGGTGATGTTGCAAGGGAGAATGAGGCA
GAGGAAGCCGTGGAAGCTGATTCGGAGGAGGAGGAGGAGGCGCACCTGTCCACCTTGGAGCAGCAAAGGCTAGAAGGAAA
G------------------AAGCCCCGGGTAGTGGCCGGCACCGTGAAGCTGGAAGATAAGCAGCGGCTGGCCCAGGAAG
AAGAAAATGAGGCCAAACGCCTGGCCATCATGATGATGAAAAAGCGGGAGAAGTACCTTTACCAAAAGATCATGTTTGGC
AAGCGGCGCAAAATTCGAGAGCAGTTCCCT--------------------------------------------------
-------------------------
>fukomys_damarensis
ATGGGAGGCTTGGAGAAGAAGAAGTATGAACGAGGCTCTGCCACCAACTATATCACCCGAAACAAAGCCCGCAAGAAGCT
GCAGCTGAGCCTCCCAGACTTCAGGCGGCTATGCATCCTGAAGGGCATTTATCCCCATGAGCCCAAACATAAGAAGAAAG
TTAACAAGGGCTCCACAGCAGCCAGAACCTTTTATCTCATCAAAGACATCAGGTTTCTCCTCCATGAACCCATTGTCAAC
AAGTTCCGGGAATATAAGGTGTTTGTTCGGAAGCTCCGGAAGGCCTATGGGAAAAGTGAGTGGAACACAGTGGAGCGTCT
GAAGGACAATAAGCCCAACTACAAACTTGACCACATCATCAAGGAGCGGTACCCCACATTCATCGATGCTCTGCGGGACC
TGGACGATGCCCTGTCCATGTGCTTCCTCTTTTCCACCTTCCCGAGGACGGGCAAGTGCCACGTGCAGACCATCCAGCTG
TGCCGCCGGCTCACCGTGGAGTTCCTGCACTACGTCATTGCCGCTCGCGCCCTGCGCAAGGTCTTCCTGTCCATCAAAGG
CCTTTACTACCAGGCTGAGGTGCTGGGGCAGCCCATCGTGTGGATCACGCCCTACGCCTTCTCCCATGATCACCCGACAG
ATGTGGACTACAGGGTCATGGCCACTTTTACTGAGTTCTACACCACCTTGCTGGGCTTTGTCAACTTCCGCCTCTACCAG
TCGCTCAACCTCCACTACCCGCCAAAGCTCGAGGGTCAGACCCAAGCAGAGATGAAGGCGAGGGAGGAAGTCTACGCTTT
GGACTCCGAGAGCTCCATGGAGAAACTGGCAGCCCTCAGTGCCAGCCTGGCACGGGTGATGGTGCCCGCTGCGGAGGAGG
AGGCTGAGGCTGACGAGTTTCCTGCTGATGGGGAGATGGCAGAGCAGGAAGAGGACCGCAGGAAAGAGCTGGAGGCACAA
GAAAAGCATAAGAAGCTTTTTGAGGGCCTGAAGTTCTTCCTGAACCGCGAGGTGCCCCGCGAGGCCCTGGCCTTCATCAT
CAGGAGTTTTGGGGGGAACGTGTCCTGGGACAGATCTTTGTGCATTGGAGCCACCTATGATGTCACAGACTCCCACATCA
CCCACCAGATTGTTGACCGGCCTGGACAGCAAACCCCCGTTATTGGCAGGTACTACGTGCAGCCCCAGTGGGTATTTGAC
TGTGTCAATGCCCGGCTGCTCCTCCCTGTGGCAGAGTACTTCCCTGGGGTGCAGCTGCCTCCGCACCTTTCACCCTTTGT
GTCTGAGAAGGAAGGAGATTACATCCCACCGGAGAAGCTGAAGCTGCTGGCTCTGCAGCGGGGAGAGGACCCAGGAAACG
CAAAAGAGGAGGAGGAGGAGGAAGACGACGACGAAAAAGACAGTGAAGGGGGTGGTGATGAAGGGGGAGAAAATGAGGAG
GAGGAAGACGTAGTGGCTGCTTCAGAGGAGGAGGAAGAGGCCCACCTGGCAGCCCTGGAGGAGCAGAGGATGCAGGAGAA
G------------------AAACCCAGGGTGATGGCGGGTACCGTGAAGCTGGAGGACAAGCAGCGGCTGGCCCAGGAGG
AGGACAGTGAGGCCAAGCGCCTGGCCATCATGATGATGAAGAAGCGGGAGAAGTACCTTTACCAGAAGATCATGTTCGGC
AAGAGGCGCAAAATCCGAGAGGCC------AACAAACTGGCACAGAAGCGGAAAGCTGACGAGGCTCTGAGGTCTGAGAA
GAAGGCAAAGAAGACAAGGCCTGTG
>ictidomys_tridecemlineatus
ATGGGAGGCTTGGAGAAGAAGAAGTATGAACGAGGCTCTGCCACCAACTACATCAGTCGAAACAAAGCCCGGAAGAAACT
GCAGCTGAGCTTGCCTGACTTCAGGCGATTATGTATCCTGAAGGGCATTTATCCCCATGAGCCCAAACATAAGAAGAAAG
TTAACAAGGGCTCCACAGCAGCCCGAACTTTTTACCTTATCAAAGACATCAAGTTTCTCCTCCATGAACCCATTGTCAAC
AAGTTCCGGGAATACAAGATATTTGTTCGGAGGCTTCGGAAAGCCTATGGGAAGAGCGAGTGGAACACTGTGGAGCGCTT
AAAGGACAATAAGCCCAGTTATAAACTTGACCATATCATCAAGGAGCGGTACCCCACATTCATCGATGCTCTGCGGGACC
TGGATGATGCCCTATGCATGTGCTTCCTCTTTTCTACCTTCCCACGAACAGGCAAGTGCCATGTGCAGACCATTCAACTA
TGCCGCCGGCTTACTGTAGAATTCCTGCACTATATCATCACTGCCCGTGCTCTGCGCAAGGTCTTCCTGTCCATCAAAGG
CATTTACTACCAGGCTGAAGTGCTGGGACAGCCCATCGTGTGGATCACACCCTATGCCTTCTCCCATGATCACCCAACAG
ATGTGGACTACAGAGTCATGGCCACCTTCACTGAGTTCTACACCACCTTGCTGGGCTTTGTCAACTTCCGCCTCTATCAG
TCCCTCAACCTCCACTATCCCCCAAAGCTCGAGGGTCAGGCCCAAGCAGAGATGAAGGACAGTGAGGGCGTCTATGCATT
GGACTCTGAGAGCTCTATGGAGAAACTAGCAGCCCTCAGTGCCAGCCTAGCCCGTGTGGTGGTACCTGCCACAGAGGAGG
AGGCTGAAGTGGATGAATTTCCTGCTGATGGGGAGATGGCAGTGCAGGAAGAAGATCGCAGGAAGGAGCTGGAGGCACAG
GAAAAGCACAAGAAGCTCTTTGAGGGCCTAAAATTCTTCCTGAATCGTGAGGTACCCCGTGAGGCTCTGGCCTTCATCAT
CAGGAGTTTTGGGGGAGACGTATCCTGGGACAAGTCTCTGTGCATTGGAGCCACCTATGATGTCACAGACTCCTGCATTA
CCCATCAGATTGTTGACCGACCTGGACAGCAAACCCCTGTCATTGGCAGGTACTACATACAGCCACAGTGGGTGTTTGAC
TGTGTGAATGCCCGACTCCTCCTCCCTGTGGCAGAATACTTCCCTGGGGTGCAGCTGCCCCCACACCTTTCACCTTTCGT
GTCTGAGAAGGAAGGAGATTACATCCCACCTGAGAAGCTTAAGCTGCTGGCTTTGCAGCGGGGAGAGGACCCA-------
-----GAAGAAGAAGAGGAGGAGAAAGAAGAGGAAGAAGACATTGAAGGTGATGGCAATGAAGGGGGAGAAAATGAAGAA
GAGGAGGATGTGGAGGCTGCTTCAGAAAAGGAGGAAGAGGCCCATCTGGCAGCCCTGGAGGACAAGAGGATGGAGGCAAA
G------------------AAGCCCAAGGTGATGGCAGGCACTGTGAAACTGGAAGATAAGCAACGACTGGCCCAAGAGG
AGGAAAGTGAAGCCAAGCGTCTGGCTATTATGATGATGAAGAAGCGAGAGAAGTATCTTTACCAAAAGATCATGTTTGGC
AAGAGGCGCAAAATCCGAGAGGCT------AACAAACTGGCAGAGAAGCGGAAAGCCGACGAGGCTGTAAGGTCTGAGAA
GAAGGCCAAGAAGGCAAGGCCTGTT
>dipodomys_ordii
TGGGGCTCTGTGGAAGAAAAGGAATATGAACGAGGCTCTGCCACCAATTACATCACCCGGAACAAAGCCCGGAAGAAGCT
TCAGCTGAGCCTGGCTGACTTCAGACGGCTGTGCATCCTGAAGGGCATTTACCCCCATGAGCCCAAGCATAAGAAGAAAG
TTAACAAGGGTTCCACGGCAGCCCGGACTTTTTACCTCATCAAAGACATCAAGTTTCTCCTCCATGAACCCATTGTCAAT
AAGTTCCGGGAATACAAGGTGTTTGTCCGGAAGCTCCGGAAGGCCTATGGGAAGAGTGAGTGGAACACCGTGGAACGCCT
GAAAGATAACAAGCCCAACTACAAGCTTGACCACATTGTCAAGGAGCGGTACCCCACTTTCATTGATGCTCTGCGAGACT
TGGATGATGCCCTGTCCATGTGCTTCCTCTTCTCCACCTTCCCCCGCACGGGCAAATGCCACGTGCAGACCATTCAGCTC
TGCCGCCGCCTCAGTGTGGAGTTTCTGCACTATGTCATCGCTGCCCGTGCCCTGCGCAAGGTTTTCCTATCGATCAAAGG
GATTTACTACCAGGCTGAGGTGCTGGGGCAGCCTATAGTGTGGATCACACCCTACGCCTTCTCCCATGATCACCCGACAG
ATGTGGACTACAGGGTCATGGCCACTTTCACCGAGTTCTACACCACCCTGCTGGGCTTCGTCAACTTCCGCCTCTACCAG
TCACTTAACCTCCACTACCCTCCAAAGCTTGAGGGTCAGGTCCAAGCAGAGACAAAGGCCAGCGAGGCCACTTACGCCCT
GGACTCCGAGAGCTCTATAGAGAAACTGGCGGCCCTCAGTGCCAGCCTGGCCCGAGTGGTGGTGCCTGCTGTGGAGGAGG
AGGCCGAGGCCGATGAGTTTCCTGCTGATGGGGAGATGGCCACACAGGAGGAGGAGCGCAGGAAGGAGCTCCAGGCACAG
GAAAAACACAAGAAGCTCTTTGAGGGCCTGAAGTTTTTCCTAAACCGTGAGGTCCCCCGCGAGGCCCTGGCCTTCATCAT
CAGGAGTTTTGGGGGAGAAGTGTCCTGGGACAAGTCTCTGTGCATCGGGGCCACCTATGATGTCACAGACTCCTGCATCA
CCCACCAGATTGTCGACCGGCCTGGACAGCAAACATCTGTCATTGGCAGGTACTACGTGCAGCCCCAATGGGTGTTTGAT
TCTGTGAACGCCCGGCTGCTCCTCCCTGTGGCTGAGTACTTCCCCGGGGTGCAGCTGCCCCCACACCTGTCACCCTTCGT
GTCTGAGAAGGAGGGAGATTACATCCCACCTGAGAAGCTGAAGCTGCTGGCTCTGCAGCGGGGAGAGAGGCCAGAGGAGG
AAGAGGATGAGGAAGAAGAGGATGAGGAAGAAGAGGAAGACAATGAAGACGATGGTGATGAAGGGGAAGAAAATGAAGAG
GAGGGG---------ACCAGTTCCGAAAAGGAGGAAGAAGCCCAGCTGGCAGCCATGGAGGAGCAGAGGCTCGGGGGAAA
G------------------AAGCCCAGAGTGATGGCGGGTACCGTGAAGCTGGAGGACAAGCAGCGGCTAGCCCAGGAGG
AAGAGAGTGAGGCCAAGCGCCTGGCCATCATGATGATGAAGAAGCGGGAAAAGTACCTTTACCAAAAGATCATGTTTGGC
AAGAGGCGGAAAATCCGAGAGGCA--------------------------------------------------------
-------------------------
