# Supplementary material for: Divergent genes in gerbils: prevalence, relation to GC-biased substitution, and phenotypic relevance
Source: BMC Evol Biol. 2020 Oct 19;20:134. doi: 10.1186/s12862-020-01696-3 (PMC7574485; doi:10.1186/s12862-020-01696-3)
Supplement: Supplementary file 3 — Additional file 3 Supplementary Data. DNA alignments for 10,554 1-to-1 orthologues used in analysis. Each alignment file is named using its orthogroup ID. [file 12862_2020_1696_MOESM3_ESM.zip › Additional_File_3/masked_alignments/OG0001565.fa]

>cavia_porcellus
ATGGAGAAGGATGTTCGCAGCACCATTCTTTTCAATGCATACAAAAAGGAGATATTTACCATCAACAATGGCTATAAGTC
TATGCAGAAAAGACTTCGAAGTAATTGGAAGATTCAGAGTTTAAAAGACGAAATCACATCTGAGAAGCTAATTGGGGTGA
AACTGTGGATTACAGCTGGGCCAAGGGAAAAATTTACTGCAGCTGAGTTTGAAGTCCTAAAGAAGTATCTTGACAGTGGT
GGAGATATCCTTGTGATGCTTGGAGAAGGTGGAGAATCCAGATTTGACACCAATATTAACTTTCTACTAGAAGAATATGG
AATCATGGTTAATAATGATGCTGTGGTTAGAAATGTGTATTACAAGTATTTTCATCCTAAGGAAGCTCTGGTTTCCAATG
GAGTGTTGAAC------------------------------------------------------AGCAGTGGAAACAAT
GCCCAGGCTCTCACCTTTGTGTATCCTTTTGGTGCCACCCTGAGTGTCATGAAACCAGCAGTGGCTGTTCTGTCCACAGG
CTCCGTCTGCTTCCCGCTTAACAGACCCATCCTGGCTTTCTATCACTCGAAGAACCAAGGTGGGAAGCTGGCAGTGCTTG
GGTCATGTCACATGTTCAGTGACCAGTATTTGGATAAAGAAGAAAACAGCAAAATCATGGATGTTGTTTTCCAGTGGCTC
ACAACAGGAGACATCCACCTGAACCAGATTGATGCTGAGGACCCAGAGATCACCGATTACACGATGCTGCCCGACACCGC
CACCCTGTCAGAGCGGTTACGAGTGTGTCTCCAGGAGGGCGATGAGAACCCACGCGACTTTACTACCCTTTTCGATTTGT
CCATTTACCAGCTGGACACCACCTCCCTCCTCAAGGTCATCAAGGCTTATGAGCAGCTAAACGTGAAACATGAACCACTC
CAGCTCATCCAACCGCAATTTGAGACACCGCTTCCTGCCCTGCAGCCTGCT------------------GTTTTCCCTCC
CAGCTTCAGGGAGTTACCCCCTCCTCCTCTGGAACTGTTTGACTTAGATGAAACATTTTCCTCCGAGAAGGCACGGCTTG
CTCAGATTACCAATAAGTGTACTGAAGAAGACCTGGAATTCTACGTCAGGAAATGTGGCGACATTCTTGGAGTAACCAGT
AAGCTACCAAAGGATCAACAGGATGCCAAACATATTCTTGAGCACATCTTCTTCCAAGTGGTAGAATTCAAGAAACTGAA
CCAG
>chinchilla_lanigera
ATGGAGAAGGATGTTCGGAGCACCATTCTTTTCAATGCATATAAAAAGGAAGTATTTACCATCAACAATGGCTATAAATC
CATGCAGAAAAGACTTCGGAGTAATTGGAAAATTCAGAGTTTAAAAGATGAAATCACATCTGAGAAGCTAATAGGGGTGA
AACTGTGGATTACAGCCGGGCCAAGGGAAAAATTTACTGCAGCTGAGTTTGAAGTCCTAAAGAAGTATCTCGACAGTGGT
GGAGATATCCTTGTGATGCTTGGAGAAGGTGGAGAATCCAGATTTGACACCAATATTAACTTTCTACTAGAAGAATATGG
AATCATGGTTAATAATGATGCTGTGGTTAGAAATGTGTATTACAAGTATTTTCATCCGAAGGAAGCTCTGGTTTCAAATG
GAGTGTTGAACAGGGAAATTAGTCGAGCTGCAGGAAAGGCTGTGCCCGGAATCATTGATGAGGAAAGCAGTGGAAACAAT
GCCCAGGCTCTCACCTTTGTCTACCCTTTTGGTGCCACACTGAGTGTCATGAAACCAGCAGTGGCTGTTCTGTCCACAGG
CTCCGTCTGCTTCCCGCTTAACAGACCTATTCTGGCTTTCTATCACTCGAAGAACCAAGGGGGGAAGCTGGCGGTGCTTG
GCTCATGTCACATGTTCAGTGATCAGTATTTGGATAAAGAAGAAAACAGCAAAATCATGGATGTTGTTTTCCAGTGGCTC
ACAACAGGAGACATCCACCTGAACCAGATTGATGCTGAGGACCCAGAGATCTCCGATTACATGATGCTGCCCGACACCGC
CACCCTGTCAGAGCGGTTACGCGTGTGTCTCCAGGAGGGCGATGAGAACCCACGCGACTTCACCACCCTTTTTGATTTGT
CTATTTACCAGCTGGACACCACCTCCCTCCTCAAGGTCATCAAGGCTCATGAGCAGCTAAATGTGAAACATGAACCGCTG
CAGCTCATCCAACCTCAATTTGAGACACCACAGCCTGCCCTTCAGCCTGCT------------------GTTTTCCCTCC
CAGCTTCAGGGAGTTGCCACCTCCTCCTCTGGAACTGTTTGACTTAGATGAGACATTTTCTTCTGAGAAGGCGCGGCTTG
CTCAGATTACCAATAAGTGTACTGAGGAGGACCTGGAATTCTACGTCAGGAAGTGTGGTGACATTCTTGGAGTAACCAGC
AAGCTACCAAAGGATCAACAGGATGCCAAACACATCCTCGAGCACATCTTCTTCCAAGTGGTGGAATTCAAGAAGCTGAA
CCAG
>dipodomys_ordii
ATGGATAAGGAGGTCCGAAGCACCATCCTTTTCAATGCCTATAAAAAGGAGGTGTTCACCACCAACAGTGGCTACAAATC
CTTGCAGAAAAGACTTCGGAGCAACTGGAAGATTCAGAGCTTAAAAGATGAAATCACATCTGAAAAACTAATTGGGGTGA
AACTCTGGATTACAGCTGGGCCAAGAGAAAAATTTACTGCAGCTGAGTTTGAAGTTCTAAAGAAGTACCTTGACAGTGGT
GGAGATATCCTTGTGATGCTAGGAGAGGGTGGAGAATCCAGATTTGACACCAATATTAACTTTCTCTTAGAAGAGTATGG
AATCATGGTGAATAATGATGCTGTGATTAGAAATGTTTATTTCAAGTATTTCCATCCTAAGGAGGCTCTGGTTTCCAATG
GTGTGCTGAATAGGGAAATTAGCCGAGCTGCAGGAAAGGCTGTGCCTGGAATCATTGATGAGGAGAGCAGTGAGAACAAT
GCACAGGCTCTCACCTTTGTCTACCCTTTTGGTGCCACATTGAGTGTCATGAAACCAGCAGTGGCTGTTCTGTCCACAGG
CTCCGTCTGCTTCCCACTCAACAGACCCATTCTGGCTTTCTACCATTCAAAGAACCAAGGCGGGAAACTGGCAGTGCTTG
GCTCCTGTCACATGTTCAGTGACCAATATTTGGATAAAGAAGAAAACAGCAAAATCATGGATGTTGTTTTCCAATGGCTC
ACAACAGGAGATATCCTCCTAAACCAGATTGATGCTGAGGACCCAGAGATTTCTGACTACATGATGCTGCCCGACACAGC
CACCCTGTCAGAGCGGCTCCGAGTGTGTTTTCAGGAGGGTGATGAGAACCCGCGGGACTTTACCACACTCTTCGACCTGT
CCATTTACCAGCTGAATACCGCCTCCCTCCCCAAAGTCATCAAGGCTCATGAACAGCTAAATGTGAAACATGAACCGCTC
CAGCTCATCCAGCCTCAGTTTGAGACACCGCTGCCAGCCCTTCAGCCTGCG------------------GTTTTCCCTCC
TAGCTTCAGGGAACTGCCACCTCCTCCTCTGGAACTGTTTGACTTAGATGAGACATTTTCCTCTGAGAAGGCACGGCTTG
CTCAGATCACTAATAAATGTACTGAAGAAGACCTGGAGTTCTATGTCAGGAAGTGTGGTGACATTCTTGGAGTAACCAGT
AAACTACCAAAGGATCAACAGGATGCCAAACATATCCTTGAACACATCTTCTTCCAAGTGGTGGAGTTCAAGAAATTGAA
CCAG
>ictidomys_tridecemlineatus
ATGGATAAGGAGGTTCGGAGCACCATTCTTTTCAATGCATACAAAAAGGAGGTGTTTACCACCAACAATGGCTATAAATC
CATGCAGAAAAGACTTCGGTGTAATTGGAAGATTCAGAATTTAAAAGATGAAATCACATCTGAGAAGCTAATTGGAGTGA
AACTATGGATTACAGCTGGGCCAAGGGAAAAATTTACTGCAGCTGAGTTTGAGGTCCTGAAGAAGTACCTTGACAATGGT
GGAGATATCCTTGTGATGCTAGGAGAAGGTGGAGAAACCAGATTTGACACCAACATTAATTTTCTACTAGAAGAATATGG
AATCATGGTTAATAATGATGCTGTGGTTAGAAATGTATATTACAAGTATTTCCATCCTAAGGAAGCTCTAGTTTCCAATG
GAGTGTTGAACAGGGAAATTAGCCGAGCTGCAGGAAAAACCGTACCTGGAATCATTGATGATGAGAGCAGTGGAAACAAT
GCCCAAGCTCTCACCTTTGTCTATCCTTTTGGTGCCACCTTGAGTGTCATGAAACCAGCAGTGGCTGTTCTGTCCACAGG
CTCTGTCTGCTTCCCACTTAACAGACCCATTCTGGCTTTTTATCACTCAAAGAACCAAGGCGGGAAGCTGGCAGTGCTTG
GCTCATGTCACATGTTCAGTGACCAGTATTTGGATAAAGAAGAAAACAGCAAAATCATGGATGTTGTTTTCCAGTGGCTC
ACAACAGGAGACATTCACCTAAATCAGATTGATGCCGAGGACCCAGAGATCTCCGACTACATGATGCTACCTGACACAGC
CACCCTGTCAGAGCGTCTGCGAGTGTGTCTCCAGGAGGGTGATGAGAACCCACGTGACTTTACCACCCTCTTCGATCTGT
CCATTTACCAGCTGGATACCACCTCCCTCCCCAAGGTTATCAAGGCTCATGAGCAGCTAAATGTAAAACATGAACCACTT
CAACTCATTCAACCTCAGTTTGAGACGCCGCTGCCAGCCCTTCAGCCTGCG------------------GTTTTCCCTCC
TAGCTTCCGGGAGTTACCACCTCCTCCTCTGGAACTGTTTGACTTAGATGAGACGTTCTCATCTGAGAAAGCACGGCTTG
CTCAGATCACCAATAAATGTACTGAAGAAGACCTGGAATTCTACGTCAGAAAGTGTGGTGACATTCTTGGAGTAACCAGT
AAACTACCAAAGGATCAACAGGATGCCAAACATATCCTTGAGCACATTTTTTTCCAAGTGGTTGAATTCAAGAAACTGAA
CCAG
>fukomys_damarensis
ATGGAGAAGGATGTTCGGAGCACCATTCTTTTCAATGCATACAAAAAGGAAGTATTTACCATCAACAGTGGCTATAAATC
CCTGCAGAAAAGACTTCAGAGTAATTGGAAGATTCAGAGTTTAAAAGATGAAATCACATCTGAGAAGCTAATTGGGGTGA
AACTATGGATTACAGCCGGGCCAAGGGAAAAATTTACTGCTGCTGAGTTTGAAGTCCTAAAGAAGTACCTGGACAGTGGT
GGAGATATCCTTGTGATGTTAGGAGAAGGTGGAGAATCCAGATTTGACACCAATATTAACTTTCTACTAGAAGAATATGG
AATCATGGTTAATAATGACTCTGTGGTTAGAAATGTGTATTACAAGTATTTTCATCCTAAGGAAGCTCTGGTTTCCAATG
GAGTTTTGAACAGGGAAATTAGTCGAGCTGCAGGAAAGGCTGTGCCTGGAATCATTGATGAGGACAGCAGTGGAAGCAAT
GCTCAGGCTCTCACCTTTGTCTATCCATTCGGTGCCACATTGAGTGTCATGAAACCAGCAGTGGCTGTTCTGTCCACAGG
CTCTGTCTGCTTCCCGCTTAACAGACCCATTCTGGCTTTCTATTACTCGAAGAACCAGGGGGGGAAGCTGGCAGTGCTTG
GCTCATGTCATATGTTCAGTGACCAATATTTGGATAAAGAAGAAAACAGCAAAATCATGGATGTTGTTTTCCAGTGGCTC
ACAACAGGAGACATCCATTTGAACCAGATTGATGCTGAGGACCCAGAGATCTCTGATTACATGATGCTGCCGGACACCGC
CACTCTGTCAGAGCGGTTACGAGTGTGTCTCCAGGAGGGCGATGAGAACCCATGTGACTTTACCACCCTGTTCGACTTGT
CTATTTACCAGCTGGATACCACCTCCCTCCTCAAAGTCATCAAGGCTCATGAGCAGCTAAATGTGAAACGTGAACCACTC
CAGCTCATCCAGCCTCAATTTGAGACGCCACTGCCTGCACTTCAGCCTGCT------------------GTTTTCCCTCC
CAGCTTCAGGGAATTGCCACCTCCTCCTCTGGAACTGTTTGACCTAGATGAGACGTTTTCCTCTGAGAAGGCCCGGCTTG
CTCAGATTACCAATAAGTGTACTGAAGAAGACCTGGAATTCTATGTCAGGAAATGTGGTGACATTCTTGGAGTAACCAGT
AAACTACCGAAGGATCAACAGGATGCCAAACATATCCTTGAGCACATCTTCTTCCAAGTGGTGGAATTCAAGAAACTGAA
CCAG
>meriones_unguiculatus
ATGGAGAAGGAAGTGCGGAGTACCATTCTTTTCAATGCATACAAAAAGGAGGTGTTTACCACCAACACTGGTTACAAATC
TTTGCAGAAACGACTTCGGAGTAATTGGAAGATCCAGAGCTTAAAAGATGAAATCACATCTGAGAAGTTAATTGGGGTGA
AATTATGGATCACAGCTGGACCAAGGGAAAAATTTACTGCAGCTGAGTTTGAAGTCCTGAAGAAATACCTTGACAATGGT
GGAGATATCCTTGTGATGCTGGGAGAAGGGGGAGAATCCAGATTTGATACCAATATTAACTTTCTTCTAGAAGAATATGG
AATCATGGTTAATAATGATGCTGTGGTTAGAAATGTATATTACAAGTATTTCCATCCTAAGGAAGCTCTGGTTTCAGATG
GAGTGTTGAACAGGGAAATTAGCCGAGCTTCAGGAAAGGCTGTGCCTGGAATCATTGATGAAGACAGCAGTGGAAACAAT
GCCCAGGCTCTCACCTTTGTCTACCCTTTTGGTGCCACATTGAGCGTCATGAAACCAGCAGTGGCTGTTCTGTCCACAGG
CTCTGTCTGCTTCCCACTTAACAGACCTATTTTAGCTTTCTATTACTCAAAGAACCAAGGTGGAAAGCTGGCAGTGCTTG
GCTCATGTCACATGTTCAGTGACCAATATTTAGATAAAGAAGAAAACAGCAAAATCATGGATGTTGTGTTCCAGTGGCTC
ATGACAGGGGACATCCACCTAAACCAGATTGATGCTGAGGACCCAGAGATTTCCGATTACACGATGGTACCAGACACAGC
AACACTTTCAGAGCAGCTGCGAGTGTGTCTCCAGGAAGGCGATGAGAACCCTCGTGACTTTACCACCCTCTTTGACCTGT
CCATTTACCAGCTTGATACCACCTGCCTCCCCAAGGTCATCAAGGCTCATGAGGAGCTAAATGTGAAACATGAACCACTT
CAGCTCGTGCAGCCTCAGTTTGAGATGCCGCTGCCAGCTCTTCAGCCTGCG------------------GTCTTCCCTCC
TAGTTTCCGGGAGTTGCCACCTCCTCCCCTGGAGCTATTTGATTTAGATGAAACATTCTCCTCTGAGAAGGCTCGTCTTG
CTCAGATCACTAACAAGTGTACTGACGAAGACCTGGAATTCTATGTCAGAAAGTGTGGTGACATTCTTGGGGTTACCAGT
AAACTTCCAAAGGATCAACAGGATGCCAAACATATCCTTGAGCACATCTTCTTCCAGGTGGTGGAGTTCAAGAAACTGAA
CCAG
>psammomys_obesus
ATGGAGAAGGAAGTGCGGAGTACCATTCTTTTCAATGCATACAAAAAGGAGGTGTTTACCACCAACACTGGCTACAAATC
TTTGCAGAAACGACTTCGGAGTAATTGGAAGATTCAGAGCTTAAAAGATGAAATCACATCTGAGAAGTTAATTGGGGTGA
AATTATGGATCACAGCTGGACCAAGGGAAAAATTTACTGCAGCTGAGTTTGAAGTCCTGAAGAAATACCTTGACAATGGT
GGAGATATCCTTGTGATGCTGGGAGAAGGGGGAGAATCCAGATTTGATACCAATATTAACTTTCTTCTAGAAGAATATGG
AATCATGGTTAATAATGATGCTGTGGTTAGAAATGTATATTACAAGTATTTCCATCCTAAGGAAGCTCTGGTTTCAGATG
GAGTGTTGAACAGGGAAATTAGCCGAGCTTCAGGAAAGGCTGTGCCTGGAATCATTGATGAAGACGGCAGTGGAAACAAT
GCCCAGGCTCTCACCTTTGTCTACCCTTTTGGTGCCACATTGAGTGTCATGAAACCAGCAGTGGCTGTTCTGTCCACAGG
CTCTGTCTGCTTCCCACTTAACAGACCTATTTTAGCTTTCTATTACTCAAAGAACCAAGGTGGAAAGCTGGCAGTGCTTG
GCTCATGTCACATGTTCAGTGACCAATATTTAGATAAAGAAGAAAACAGCAAAATCATGGATGTTGTGTTCCAGTGGCTC
ATGACAGGGGACATCCACCTAAACCAGATTGATGCTGAGGACCCAGAGATTTCCGATTACACGATGGTACCAGACACAGC
AACACTTTCAGAGCAGCTGCGAGTGTGTCTCCAGGAAGGCGATGAGAACCCTCGTGACTTTACCACCCTCTTTGACCTGT
CCATTTACCAGCTTGATACCACCTGCCTCCCCAAGGTCATCAAAGCTCATGAGGAACTAAATGTGAAACATGAACCACTT
CAGCTCGTGCAGCCTCAGTTTGAGATGCCGCTGCCAGCTCTTCAGCCTGCG------------------GTCTTCCCTCC
TAGTTTCCGGGAGTTGCCACCGCCTCCCCTGGAGCTGTTTGATTTAGATGAAACATTCTCCTCTGAGAAGGCTCGTCTTG
CTCAGATCACTAACAAGTGTACTGACGAAGACCTGGAATTCTATGTCAGAAAGTGTGGTGACATTCTTGGGGTTACCAGT
AAACTTCCAAAGGATCAACAGGATGCCAAACATATCCTTGAGCACATCTTCTTCCAGGTGGTGGAGTTCAAGAAACTGAA
CCAG
>mus_musculus
ATGGAGAAGGAGCTGCGGAGTACCATTCTTTTCAATGCATACAAAAAGGAGGTGTTTACCACCAACACTGGCTACAAATC
TTTGCAGAAAAGACTTCGGAGTAATTGGAAGATTCAGAGCTTGAAAGATGAAATCACTTCTGAGAAGTTAATTGGGGTGA
AACTATGGATCACAGCTGGACCAAGGGAAAAGTTTACTGCTGCTGAATTTGAAGTCCTGAAGAAGTATCTTGACAGTGGT
GGGGATATCCTTGTGATGCTGGGAGAAGGGGGAGAATCCAGATTTGATACCAATATTAACTTTCTTCTAGAGGAATACGG
AATCATGGTTAATAATGATGCTGTGGTTAGAAACGTGTATTACAAGTACTTCCATCCTAAGGAAGCTCTGGTTTCAGACG
GAGTGTTGAACAGAGAAATTAGCCGAGCTGCAGGAAAGGCTGTGCCTGGAGTCATTGATGAAGAGAACAGTGGGAACAAT
GCCCAGGCTCTCACCTTTGTCTACCCTTTTGGTGCCACATTGAGCGTCATGAAGCCAGCAGTGGCCGTGCTATCCACAGG
CTCTGTCTGCTTCCCACTGAACAGACCCATTCTAGCTTTCTATCACTCAAAGAACCAAGGTGGAAAGCTGGCAGTGCTTG
GTTCGTGTCATATGTTCAGTGACCAATATTTAGATAAAGAAGAAAATAGCAAAATTATGGATGTTGTGTTCCAGTGGCTT
ACAACAGGAGACATCCACCTCAACCAGATTGATGCTGAGGACCCAGAGATTTCCGACTACACGATGGTACCAGACACAGC
CACCCTCTCAGAGCAGCTCCGAGTGTGTCTGCAGGAGGGCGATGAGAACCCCCGTGACTTTACCACCCTCTTTGACCTGT
CCATTTACCAGCTGGACACCACCTGCCTGCCCAAGGTCATCAAGGCTCACGAGGAACTAAATGTGAAACATGAACCACTT
CAGCTCGTCCAACCTCAGTTTGAGATGCCGCTGCCAGCCCTTCAGCCTGCG------------------GTCTTCCCTCC
GAGTTTCCGGGAGTTGCCGCCCCCTCCCCTGGAGCTGTTTGACCTAGATGAAACATTCTCCTCTGAGAAGGCGCGCCTGG
CTCAGATCACCAACAAGTGTACTGATGAAGACCTGGAATTCTATGTCAGGAAGTGTGGCGACATTCTTGGAGTAACAAGC
AAACTTCCAAAGGATCAACAGGATGCCAAACATATCCTTGAACACATCTTCTTCCAAGTGGTGGAGTTCAAGAAACTGAA
CCAG
>nannospalax_galili
--------------------------------------------------------------------------------
----------------------------------CAGCACTTAAAAGATGAAATCACATCTGAGAAGTTAATTGGGGTAA
AACTATGGATTACAGCTGGACCAAGGGAAAAATTTACTGCAGCTGAGTTTGAAGTCCTGAAGAAATACCTTGACAGTGGA
GGGGATATCCTTGTGATGCTGGGAGAAGGTGGAGAATCCAGATTTGACACCAATATTAACTTTCTCCTTGAAGAATACGG
AATCATGGTTAATAATGATGCCGTGGTTAGAAATGTATATTACAAGTATTTCCATCCTAAGGAAGCTCTGGTCTCTGATG
GAGTGTTGAACAGGGAGATTAGCCAAGCTGCAGGAAAGGCTGTACCTGGAACCATTGATGAGGAGAGCAGTGGAAACAAT
GCCCAGGCTCTCACCTTTGTCTACCCTTTTGGTGCCACGTTGAATGTCATGAAACCAGCAGTGGCTGTTCTGTCCACAGG
CTCTGTCTGCTTCCCACTTAACAGACCCATTCTGGCTTTCTACCACTCAAAGAACACAGGTGGGAAGTTGGCAGTGCTTG
GCTCATGTCACATGTTCAGTGACCAATATTTGGATAAAGAAGAAAACAGCAAAATCATGGACGTTGTTTTCCAGTGGCTC
ACAACAGGAGACATTCACCTAAATCAAATTGATGCTGAGGACCCAGAGATTTCTGACTACACGATGGTACCAGACATAGC
TGCCTTGTCAGAGCAGCTCCGAGTGTGTCTCCAGGAAGGTGACGAGAACCCTCGTGATTTTACCACCCTCTTTGACTTGT
CCATTTACCAGCTCGATACCACCTGTCTTCCCAAGGTCATCAAGGCTCATGAGGAGCTAAATGTGAAACATGAACCATTG
CAGCTTGTCCAGCCTCAGTTTGAGATGCCGCTGCCAGCCCTTCAGCCTGCG------------------GTCTTCCCTCC
TAGTTTCAGGGAATTACCACCCCCTCCTCTGGAGCTCTTTGACTTAGATGAAACATTCTCCTCTGAGAAGGCACGGCTTG
CTCAGATTACCAATAAATGTACTGATGAAGACCTGGAATTCTATGTCAGGAAGTGTGGTGACATTCTTGGAGTAACCAGT
AAACTTCCAAAGGATCACCAAGATGCCAAACATATCCTTGAGCACATCTTCTTCCAAGTGGTGGAGTTCAAGAAATTGAA
CCAG
>homo_sapiens
ATGGAGAAAGAGCTGCGGAGCACCATTCTTTTCAATGCCTACAAAAAGGAGATATTTACCACCAACAATGGCTACAAATC
CATGCAGAAAAAACTTCGGAGTAATTGGAAGATTCAGAGCTTAAAAGATGAAATCACATCTGAGAAGTTAAATGGAGTGA
AACTGTGGATTACAGCTGGGCCAAGGGAAAAATTTACTGCAGCTGAGTTTGAAATCCTGAAGAAATATCTTGACACTGGT
GGAGATGTCTTTGTGATGCTAGGAGAAGGTGGAGAATCCAGATTTGACACCAATATTAACTTTTTACTAGAAGAATATGG
AATCATGGTTAATAATGATGCTGTGGTTAGAAATGTATATCACAAATATTTCCATCCTAAAGAAGCTCTAGTTTCCAGTG
GAGTCTTGAACAGGGAAATTAGCCGAGCTGCAGGAAAGGCTGTGCCTGGGATCATTGATGAGGAAAGCAGTGGAAACAAT
GCCCAGGCTCTCACCTTTGTGTATCCTTTTGGTGCCACATTGAGTGTCATGAAACCAGCAGTGGCGGTTCTGTCTACAGG
TTCTGTCTGCTTCCCACTTAACAGACCCATTTTGGCTTTCTATCACTCAAAGAACCAAGGTGGGAAGCTGGCAGTGCTTG
GTTCATGTCACATGTTCAGTGATCAATATTTGGACAAAGAAGAAAACAGCAAAATCATGGATGTTGTTTTCCAGTGGCTC
ACGACAGGAGACATCCACCTAAACCAGATTGATGCTGAGGACCCAGAGATTTCTGACTACATGATGCTGCCCTACACAGC
CACCCTATCAAAGCGGAATCGAGAGTGTCTCCAGGAGAGTGATGAGATCCCAAGGGACTTTACCACCCTCTTCGACCTGT
CCATCTTCCAGCTGGATACCACCTCCTTCCACAGCGTCATCGAGGCTCACGAGCAGCTAAATGTGAAACATGAACCACTC
CAGCTCATCCAGCCTCAGTTTGAGACGCCGCTGCCAACCCTTCAGCCTGCG------------------GTTTTTCCTCC
CAGTTTCCGGGAGTTACCACCTCCTCCTCTGGAGCTATTTGATTTAGATGAAACGTTCTCCTCTGAGAAGGCACGGCTGG
CTCAGATTACCAATAAGTGTACTGAAGAAGACCTGGAATTTTATGTCAGGAAGTGTGGTGATATTCTTGGAGTAACCAGT
AAACTACCAAAGGACCAACAGGATGCCAAACATATCCTTGAGCACGTCTTCTTCCAAGTGGTGGAGTTCAAGAAATTGAA
CCAG
>rattus_norvegicus
ATGGAGAAGGAGCTGAGGAGTACCATTCTTTTCAATGCATACAAAAAGGAGGTGTTTACCACCAACACTGGCTACAAATC
TTTGCAGAAAAGACTTCGGAGTAATTGGAAGATTCAGAGCTTAAAAGATGAAATCACTTCTGAGAAGTTAATTGGGGTGA
AACTATGGATCACAGCTGGACCAAGGGAAAAGTTTACTGCTGCAGAGTTTGAAGTCCTGAAGAAGTACCTTGACAGTGGT
GGGGACATCCTTGTGATGCTGGGAGAAGGGGGAGAATCCAGATTTGATACCAATATTAACTTCCTTCTAGAAGAATATGG
AATCATGGTTAATAATGATGCTGTGGTTAGAAATGTGTATTACAAGTATTTCCATCCTAAGGAAGCTCTGGTTTCAGACG
GAGTGTTGAACAGAGAGATTAGCCGAGCTGCAGGGAAGGCTGTGCCTGGAGTCATTGATGAAGAGAACAGTGGAAACAAT
GCCCAGGCTCTCACCTTTGTCTACCCTTATGGTGCCACATTGAGCGTCATGAAACCAGCAGTGGCTGTTCTGTCCACAGG
CTCTGTCTGCTTCCCACTGAACAGGCCCATTCTGGCTTTCTATCACTCAAAGAACCAAGGTGGAAAGCTGGCAGTGCTGG
GCTCGTGTCATATGTTCAGTGACCAATATTTAGATAAAGAAGAAAATAGCAAAATTATGGACGTTGTGTTCCAGTGGCTC
ACAACAGGAGACATCCACCTAAACCAGATTGATGCTGAGGACCCAGAGATTTCCGACTACACGATGGTGCCAGACACAGC
CACCCTTTCAGAGCAGCTCCGAGTGTGTCTCCAGGAAGGCGATGAGAACCCCCGTGACTTTACCACCCTCTTTGACCTGT
CCATTTACCAGCTGGACACCACCTGCCTCCCCAAGGTCATCAAGGCTCACGAGGAACTAAATGTGAAGCATGAACCACTG
CAGCTCGTCCAACCTCAG---GAGATGCCGCTGCCAGCCCTTCAGCCTGCGGCTCTGAGAATCTCCCCTGTCTTCCCTCC
AAGTTTCCGGGAGCTGCCACCCCCTCCCCTGGAGCTGTTTGACCTA----------------------------------
--------------------------------------------------------------------------------
--------------------------------------------------------------------------------
----
>jaculus_jaculus
ATGGAGAAGGAAGCTCGGAGCACTATTCTTTTCAATGCATACAAAAAGGAAGTGTTCACCACCAATAATGGCTGTAAATC
TTTGCAGAAAAGACTTCGGAGTAATTGGAAGATTCAGAGTTTAAAAGATGAAATCTCTTCTGAGAAGCTGATTGGAGTGA
AACTATGGATTACAGCTGGACCAAGGGAAAAGTTTACTGCAGCTGAGTTTGAAGTCCTGAAGAAGTACCTTGACTCTGGT
GGAAATATCCTTGTGATGCTGGGAGAGGGTGGAGAATCGAAGTTTGACACCAATATAAACTTTCTGCTAGAGGAATATGG
AATCATGGTTAATAATGGT------------AAT------TATTCT---TTACAT-------------------------
--------------------------------------------------------------------------------
---------------------------------------------------GATCCA---GTGGCTGTTCTGTCCACAGG
CTCTCTCTGCTTCCCACTTAACAGACCCATCCTGGCTTTCTACCACTCAAAGAACCAAGGTGGGAAGCTAGCAGTGCTTG
GCTCATGTCACATGTTCAGTGACCAATATTTGGATAAAGAAGAAAACAACAAAATCATGGATGTTGTTTTCCAGTGGCTC
ACAACAGAAGACATCCACCTAAACCAGATTGATGCTGAGGACCCAGAGATTTCTGACTACACAATGCTACCTGACATAGC
CACCCTGTCAGAGCGGCTGCGAGTGTGTCTCCAGGAGGGTGATGAGAACCCGCGGGACTTTACCACCCTCTTTGACCTGT
CCATTTACCAGCTGGATACCACGTGCCTTCCCAAGGTCATCAAGTTA---------------GTACTGGGCAACCCTGCA
CAACTTCTCAGGACACAG------------------GCATTAGAGCAAGCT-----------------------------
--------------------------------------------------------------------------------
--TCTCACACGAAC---TGTACTGAAGAGGACCTGGAATTCTATGTCAGGAAGTGTGGTAAGATTCTTGGAGTAACCAAT
AAACTACCAAAGGATCAACAGGATGCCAAACATATCCTTGAACACATCTTCTTCCAAGTGGTGGAGTTCAAGAAACTAAA
CCAG
