# Supplementary material for: Divergent genes in gerbils: prevalence, relation to GC-biased substitution, and phenotypic relevance
Source: BMC Evol Biol. 2020 Oct 19;20:134. doi: 10.1186/s12862-020-01696-3 (PMC7574485; doi:10.1186/s12862-020-01696-3)
Supplement: Supplementary file 3 — Additional file 3 Supplementary Data. DNA alignments for 10,554 1-to-1 orthologues used in analysis. Each alignment file is named using its orthogroup ID. [file 12862_2020_1696_MOESM3_ESM.zip › Additional_File_3/masked_alignments/OG0001572.fa]

>homo_sapiens
AAGTTTCGAAATCAGTATGACAATGATGTCACTGTTTGGAGCCCCCAGGGCAGGATTCATCAAATTGAATATGCAATGGA
AGCTGTTAAACAAGGTTCAGCCACAGTTGGTCTGAAATCAAAAACTCATGCAGTTTTGGTTGCATTGAAAAGGGCGCAAT
CAGAGCTTGCAGCTCATCAGAAAAAAATTCTCCATGTTGACAACCATATTGGTATCTCAATTGCGGGGCTTACTGCTGAT
GCTAGACTGTTATGTAATTTTATGCGTCAGGAGTGTTTGGATTCCAGATTTGTATTCGATAGACCACTGCCTGTGTCTCG
TCTTGTATCTCTAATTGGAAGCAAGACCCAGATACCAACACAACGATATGGCCGGAGACCATATGGTGTTGGTCTCCTTA
TTGCTGGTTATGATGATATGGGCCCTCACATTTTCCAAACCTGTCCATCTGCTAACTATTTTGACTGCAGAGCCATGTCC
ATTGGAGCCCGTTCCCAATCAGCTCGTACTTACTTGGAGAGACATATGTCTGAATTTATGGAGTGTAATTTAAATGAACT
AGTTAAACATGGTCTGCGTGCCTTAAGAGAGACGCTTCCTGCAGAACAGGACCTGACTACAAAGAATGTTTCCATTGGAA
TTGTTGGTAAAGACTTGGAGTTTACAATCTATGATGATGATGATGTGTCTCCATTCCTGGAAGGTCTTGAAGAAAGACCA
CAGAGAAAGGCACAGCCTGCTCAACCTGCTGATGAACCTGCAGAAAAGGCTGATGAACCAATGGAACAT
>cavia_porcellus
CAGTTTCGCAACCAATATGACAATGATGTCACTGTGTGGAGCCCTCAGGGCAGAATTCATCAAATTGAATATGCAATGGA
AGCTGTTAAACAAGGTTCTGCTACAGTTGGTCTGAAATCAAAAACCCATGCAGTACTAGTTGCATTGAAGAGGGCGCAGT
CAGAACTTGCAGCTCACCAGAAAAAAATTCTCCATGTTGACAACCATATTGGTATTTCTATTGCGGGACTTACTGCTGAT
GCTAGACTCTTATGTAATTTTATGCGACAGGAGTGTTTGGATTCCAGATTTGTATTTGACAGACCACTTCCTGTGTCTCG
TCTTGTATCTCTAATTGGAAGCAAGACCCAGATACCGACACAGCGGTATGGCCGGAGACCATATGGTGTTGGGCTGCTTA
TTGCTGGTTATGATGATATGGGCCCTCACATTTTCCAGACCTGTCCATCTGCTAACTATTTTGACTGCAGAGCTATGTCT
ATTGGAGCCCGTTCTCAGTCAGCTCGTACTTACTTGGAGAGACACATGTCCGAATTTATGGAGTGCAATTTAAATGAACT
GGTTAAGCATGGTCTGCGTGCCTTAAGAGAGACTCTTCCTGCAGAGCAGGACCTGACCACTAAGAATGTTTCCATTGGAA
TTGTTGGTAAAGACTTGGAGTTCACAATCTATGATGACGATGATGTGTCTCCATTCCTGGAAGGTCTTGAAGAACGACCA
CAGAGAAAGGCACAGCCTGCACAACCTGCTGACGAACCTGCAGAAAAAGCTGATGAACCAATGGAACAT
>chinchilla_lanigera
ATGTTTCGTAACCAGTATGATAATGATGTCACTGTTTGGAGCCCTCAGGGCAGGATTCATCAAATTGAATATGCAATGGA
AGCTGTTAAACAAGGTTCTGCCACAGTTGGTCTGAAATCAAAAACCCATGCAGTGTTGGTTGCATTGAAGAGGGCACAGT
CAGAGCTTGCAGCTCACCAGAAAAAAATTCTCCATGTTGACAACCATATTGGTATCTCTATTGCGGGACTTACTGCTGAT
GCTAGACTCTTATGTAATTTTATGCGACAGGAGTGTTTGGATTCCAGATTCGTATTTGACAGGCCACTTCCTGTGTCTCG
TCTTGTATCTCTAATTGGAAGCAAGACCCAGATACCAACACAGCGGTATGGCCGGAGACCATATGGTGTTGGGCTGCTTA
TTGCTGGTTATGATGATATGGGCCCTCACATTTTCCAGACCTGTCCATCTGCTAACTATTTTGACTGCAGAGCTATGTCT
ATTGGAGCCCGTTCTCAATCAGCTCGTACTTACTTGGAGAGACATATGTCTGAATTTATGGAGTGCAATTTAAATGAACT
GGTTAAGCATGGTCTGCGTGCCTTAAGAGAGACACTTCCTGCAGAGCAGGACCTGACTACTAAGAATGTTTCCATTGGAA
TTGTTGGTAAAGACTTGGAATTCACGATCTATGATGATGATGATGTGTCTCCATTCCTGGAAGGTCTTGAAGAAAGACCA
CAGAGAAAGGCACAGCCTGCACAACCTGCGGATGAACCTGCAGAAAAAGCTGATGAACCAATGGAACAT
>ictidomys_tridecemlineatus
CAGTTTCGCAACCAGTATGACAATGATGTCACTGTTTGGAGTCCTCAGGGGAGGATTCATCAAATTGAGTATGCAATGGA
AGCTGTTAAACAGGGTTCAGCCACAGTTGGTCTGAAATCAAAAACCCATGCAGTGTTGGTTGCACTGAAGAGGGCACAGT
CAGAGCTTGCAGCTCATCAGAAAAAAATTCTTCATGTTGATAACCATATTGGTATCTCAATTGCTGGGCTTACTGCTGAT
GCTAGACTGTTATGTAATTTTATGCGCCAGGAGTGTCTGGATTCTAGATTTGTATTTGACAGACCACTTCCTGTGTCTCG
GCTTGTATCTCTAATTGGAAGCAAGACCCAGATACCAACACAGCGGTATGGCCGGAGACCCTACGGTGTTGGGTTGCTTA
TTGCTGGATATGATGATATGGGCCCTCATATTTTCCAGACCTGTCCATCTGCTAATTATTTTGACTGCAGAGCTATGTCC
ATTGGAGCCCGTTCTCAATCAGCTCGTACTTACTTAGAGAGACATATGTCTGAGTTTATGGAGTGCAACTTAAATGAACT
GGTTAAACATGGTCTTCGTGCCTTAAGAGAGACACTTCCTGCAGAGCAGGACCTAACTACAAAGAATGTTTCCATTGGAA
TTGTTGGTAAAGACTTGGAGTTTACAATCTATGATGACGATGATGTATCTCCATTCCTGGAAGGTCTTGAAGAACGACCT
CAGAGGAAGGCACAGCCTGCACAACCTGCTGATGAACCTGCAGAAAAGGCTGATGAACCAATGGAACAT
>fukomys_damarensis
CAATTTCGCAACCAATATGACAATGATGTCACCGTTTGGAGCCCACAGGGCAGAATTCATCAAATTGAATATGCAATGGA
AGCTGTTAAACAAGGTTCTGCCACAGTTGGTCTAAAATCAAAAACCCATGCAGTGTTGGTTGCATTGAAGAGGGCACAGT
CAGAGCTTGCAGCTCACCAGAAAAAAATTCTCCATGTTGACAACCATATTGGTATCTCTATTGCCGGACTTACTGCTGAT
GCTAGACTCTTATGTAATTTTATGCGACAGGAGTGTTTGGATTCCAGATTTGTATTTGACAGACCACTTCCCGTGTCTCG
TCTTGTATCTCTAATTGGAAGCAAGACCCAGATACCGACACAGCGGTATGGCCGGAGACCATATGGTGTTGGGCTGCTTA
TTGCTGGTTACGACGATATGGGCCCTCACATTTTCCAGACCTGTCCATCTGCTAACTATTTTGACTGCAGAGCTATGTCT
ATTGGAGCCCGTTCTCAATCAGCTCGTACTTACTTGGAGAGACATATGTCTGAATTTATGGAGTGCAATTTAAACGAACT
GGTTAAGCATGGTCTACGTGCCTTAAGAGAGACACTTCCTGCAGAGCAAGACCTGACTACTAAGAATGTTTCCATTGGAA
TTGTTGGTAAAGACTTGGAGTTCACAATCTATGATGATGATGATGTGTCTCCATTCCTGGAAGGCCTTGAAGAAAGACCA
CAGAGAAAGGCACAGCCTGCACAACCTGCTGATGAACCTGCAGAAAAAGCTGATGAACCAATGGAACAT
>jaculus_jaculus
AATTTTCGTAATCAGTATGACAATGATGTCACTGTTTGGAGCCCTCAGGGCAGGATTCATCAAATTGAATATGCAATGGA
AGCTGTTAAACAGGGTTCTGCCACAGTGGGTCTCAAATCAAAAACACATGCGGTCCTGGTTGCACTGAAAAGGGCACAGT
CAGAGCTTGCAGCTCACCAAAAGAAAATTCTCCATGTTGACAACCATATTGGGATCTCAATTGCCGGGCTTACTGCTGAT
GCTAGACTGCTATGTAATTTTATGCGCCAGGAGTGTTTGGATTCCAGATTTGTGTTTGACAGACCACTCCCTGTGTCTCG
TCTCGTATCTTTAATTGGAAGCAAGACCCAGATACCAACACAGCGATATGGCCGGAGACCATATGGGGTTGGACTGCTTA
TTGCTGGTTATGATGACATGGGTCCTCACGTTTTCCAAACCTGTCCATCTGCTAACTATTTTGACTGTCGAGCTATGTCC
ATCGGAGCCCGTTCTCAGTCAGCTCGTACTTACTTGGAGAGACATATGTCTGAGTTTATGGAGTGCAATTTAAATGAACT
GGTTAAACATGGTCTACGTGCCTTAAGAGAGACACTCCCAGCAGAACAGGACCTAACTACAAAGAATGTTTCCATCGGAA
TTGTTGGTAAAGACTTGGAATTTACAATCTATGATGATGATGATGTGTCTCCATTCCTGGAAGGTCTTGAAGAAAGACCA
CAGAGAAAGACACAGCCCTCACAGCCTGCTGATGAACCTGCAGAGAAAGCTGATGAACCCATGGAACAC
>nannospalax_galili
ATGTTTCGTAACCAGTATGACAATGATGTCACTGTTTGGAGCCCTCAGGGCAGGATTCACCAAATTGAATATGCAATGGA
AGCTGTTAAGCAAGGTTCAGCCACAGTTGGTCTGAAGTCCAAAACCCATGCAGTATTGGTTGCACTGAAGAGGGCACAGT
CAGAACTTGCAGCTCACCAGAAAAAAATTCTCCATGTTGACAACCATATTGGAATCTCAATTGCGGGTCTTACTGCTGAT
GCTAGACTGTTATGTAATTTTATGCGCCAGGAGTGTTTGGATTCCAGATTTGTATTTGACAGACCACTTCCTGTATCTCG
CCTTGTATCTCTAATTGGAAGCAAGACCCAGATACCAACACAACGGTACGGCCGGAGACCATATGGTGTTGGACTTCTTA
TTGCTGGTTATGATGATATGGGCCCTCACATTTTCCAAACCTGTCCATCTGCTAACTACTTTGACTGCAGAGCTATGTCC
ATCGGAGCCCGTTCTCAGTCAGCTCGAACTTACTTGGAGAGACATATGTCTGAGTTTATGGAGTGCAATTTGAATGAACT
GGTTAAACATGGTCTGCGTGCCTTAAGAGAAACACTTCCTGCAGAGCAGGACCTAACTACAAAGAATGTTTCCATTGGAA
TTGTTGGTAAAGACTTGGAGTTTACTATCTACGATGATGATGATGTGTCTCCATTCCTGGAAGGTCTTGAAGAAAGGCCA
CAGAGAAAGGCACAGCCTTCACAAGCTGCTGATGAACCTGCAGAAAAGGCTGATGAACCGATGGAACAT
>psammomys_obesus
ATGTTTCGAAACCAGTATGACAATGATGTCACTGTTTGGAGCCCACAGGGCAGGATTCATCAAATTGAATATGCAATGGA
AGCTGTTAAACAGGGTTCAGCCACAGTTGGTCTAAAATCAAAAACACATGCAGTGTTGGTTGCATTGAAGAGGGCGCAGT
CAGAACTTGCAGCTCACCAGAAGAAAATTCTCCATGTCGACAACCATATTGGTATCTCAATTGCGGGGCTGACTGCTGAT
GCTAGGCTGCTATGTAATTTTATGCGCCAGGAATGTTTGGATTCCAGATTTGTATTTGACAGACCACTTCCTGTGTCTAG
TCTTGTGTCTCTAATTGGAAGCAAGACCCAGATTCCAACACAGCGCTATGGCCGGAGACCATATGGTGTTGGGCTGCTTA
TTGCTGGTTATGATGATATGGGCCCTCACATTTTCCAAACCTGTCCATCTGCTAACTATTTTGACTGCAGAGCTATGTCT
ATTGGAGCCCGTTCTCAATCAGCTCGTACTTACCTGGAGAGACATGTGACTGAATTCATGGACTGCAATTTGGATGAACT
GGTTAAACACGGTCTGCGTGCCTTAAGAGAAACACTCCCTGCAGAGCAGGACCTGACTACAAAGAATGTTTCCATTGGAA
TTGTTGGTAAAGACTTGGAGTTTACAATCTATGATGATGATGATGTGTCTCCATTCCTGGATGGTCTGGAAGAAAGACCA
CAGAGAAAAACACAGCCTTCACAGGCAGCTGATGAACCTGCAGAAAAAGCTGATGAACCAATGGAACAT
>meriones_unguiculatus
ATGTTTCGAAACCAGTATGACAATGATGTCACTGTTTGGAGCCCACAGGGCAGGATTCATCAAATTGAATATGCAATGGA
AGCTGTTAAACAGGGTTCAGCCACAGTTGGTCTAAAATCAAAAACACATGCAGTTTTGGTTGCATTGAAGAGGGCGCAGT
CAGAACTTGCAGCTCACCAGAAGAAAATTCTCCATGTCGACAACCATATTGGTATCTCAATTGCGGGTCTGACTGCTGAT
GCTAGGCTGCTATGTAATTTTATGCGCCAGGAATGTTTGGATTCCAGATTTGTATTTGACAGACCACTTCCTGTGTCTCG
TCTTGTGTCTCTAATTGGAAGCAAGACCCAGATTCCAACACAGCGCTATGGCCGGAGACCATATGGTGTTGGGCTGCTTA
TTGCTGGTTATGATGATATGGGCCCTCACATTTTCCAAACCTGCCCATCTGCTAACTATTTTGACTGCAGAGCTATGTCT
ATTGGAGCCCGTTCTCAATCAGCTCGTACTTACCTGGAGAGACATATGACTGAATTCATGGACTGCAATTTGGATGAACT
GGTTAAACACGGTCTGCGTGCCTTAAGAGAAACACTTCCTGCAGAGCAGGACCTGACCACAAAGAATGTTTCCATTGGAA
TTGTTGGTAAAGACTTGGAGTTTACAATCTATGATGATGATGATGTGTCTCCATTCCTGGATGGTCTGGAAGAAAGACCA
CAGAGAAAAGCACAGCCTTCACAGGCTGCTGATGAACCTGCAGAAAAAGCTGATGAACCAATGGAACAT
>mus_musculus
ATGTTTCGAAACCAGTATGACAATGATGTCACTGTTTGGAGCCCTCAGGGCAGGATTCATCAAATTGAATATGCAATGGA
AGCTGTTAAGCAAGGTTCAGCAACAGTTGGTCTAAAATCAAAAACGCACGCAGTGCTGGTTGCACTGAAGAGAGCACAGT
CAGAGCTTGCCGCTCACCAGAAGAAAATTCTCCATGTTGACAACCATATTGGTATCTCAATTGCGGGTCTAACTGCTGAT
GCCAGACTGTTATGCAACTTTATGCGCCAGGAGTGTTTGGATTCCAGATTTGTGTTTGACAGACCACTTCCTGTGTCTCG
TCTTGTGTCTCTAATTGGAAGCAAAACCCAGATCCCAACACAGCGATATGGCCGGAGGCCGTATGGTGTTGGGCTGCTCA
TTGCTGGTTATGATGATATGGGCCCTCATATTTTCCAAACCTGTCCATCTGCTAACTATTTTGACTGCAGAGCTATGTCT
ATTGGAGCCCGTTCTCAATCAGCTCGTACTTACCTGGAGAGACATATGTCTGAATTTATGGAGTGCAATTTGGATGAACT
GGTTAAACATGGTCTGCGTGCCTTAAGAGAAACACTCCCTGCAGAGCAGGACCTGACCACAAAGAATGTTTCCATTGGAA
TCGTTGGTAAAGACTTGGAATTTACAATCTACGATGATGATGATGTATCTCCATTCCTGGATGGTCTTGAAGAAAGACCA
CAGAGAAAAGCACAGCCTTCACAGGCTGCTGAGGAACCTGCAGAAAAAGCCGATGAACCAATGGAACAT
>rattus_norvegicus
ATGTTTCGCAACCAGTATGACAACGATGTCACTGTTTGGAGCCCTCAGGGCAGGATTCATCAAATCGAATATGCAATGGA
AGCTGTAAAGCAAGGCTCAGCGACAGTCGGCCTGAAGTCGAAGACACATGCAGTGCTGGTCGCGCTGAAGAGAGCACAGT
CAGAGCTTGCCGCTCACCAGAAGAAAATTCTCCACGTTGACAACCATATTGGTATCTCAATTGCGGGTCTAACTGCTGAT
GCCAGACTGTTATGTAACTTTATGCGCCAGGAGTGTTTGGATTCCAGATTTGTATTTGACAGACCACTTCCCGTATCTCG
CCTTGTGTCTCTAATTGGAAGCAAGACCCAGATACCAACACAGCGATATGGCCGGAGACCGTATGGTGTTGGGCTGCTCA
TTGCTGGTTATGATGACATGGGCCCTCACGTTTTCCAAACCTGCCCATCTGCTAACTATTTTGACTGCAGAGCTATGTCC
ATCGGAGCCCGTTCCCAGTCAGCTCGCACTTACCTGGAGAGACACATGTCTGAATTTATGCAGTGCAATTTGGATGAACT
GGTTAAGCATGGTCTTCGCGCCTTAAGAGAAACACTCCCTGCAGAACAGGACCTGACCACAAAGAATGTTTCCATTGGGA
TTGTTGGTAAAGACTTGGAATTTACTATCTATGATGATGATGATGTGTCTCCATTCCTGGATGGTCTTGAAGAAAGACCA
CAGAGAAAAGCACAGCCTTCACAGGCTGCTGATGAACCTGCAGAAAAAGCTGATGAACCAATGGAACAT
>dipodomys_ordii
CAGTTTCGCAACCAGTATGATAATGATGTCACTGTTTGGAGCCCTCAGGGAAGGATTCATCAAATTGAATATGCAATGGA
AGCTGTTAAACAAGGTTCAGCCACAGTTGGTCTGAAATCAAAAACTCATGCAGTGTTGGTTGCATTAAAAAGGGCACAAT
CAGAACTTGCAGCTCACCAGAAAAAAATTCTCCATGTTGACAACCATATTGGTATTTCAATTGCGGGACTTACTGCAGAT
GCTAGACTGTTGTGTAATTTTATGCGCCAGGAATGTTTGGATTCCAGATTTGTATTTGACAGACCCCTTCCTGTGTCTCG
TCTTGTTTCTCTAATTGGAAGCAAGACCCAGATACCAACTCAGCGGTATGGCAGAAGACCATATGGTGTTGGGCTGCTCA
TTGCTGGCTATGATGATATGGGCCCTCACATTTTCCAAACCTGTCCATCTGCTAACTATTTTGACTGCAGAGCTATGTCC
ATTGGAGCTCGTTCTCAGTCAGCTCGTACTTACTTGGAGAGACATATGTCTGAGTTTATAGAGTGTAAA------GACTT
TTGTGTAGTGGGG------GCTTGGGCAAATACA------------------------------AATGTTTCCATTGGAA
TTGTTGGTAAAGACTTGGAGTTTACAATCTATGATGACGATGATGTGTCCCCATTCCTGGAAGGTCTTGAAGAAAGACCT
CAAAGAAAGGCACAGCCTACACAACCTGCTGATGAACCTGCAGAAAAGGCTGATGAACCAATGGAACAT
