# Supplementary material for: Divergent genes in gerbils: prevalence, relation to GC-biased substitution, and phenotypic relevance
Source: BMC Evol Biol. 2020 Oct 19;20:134. doi: 10.1186/s12862-020-01696-3 (PMC7574485; doi:10.1186/s12862-020-01696-3)
Supplement: Supplementary file 3 — Additional file 3 Supplementary Data. DNA alignments for 10,554 1-to-1 orthologues used in analysis. Each alignment file is named using its orthogroup ID. [file 12862_2020_1696_MOESM3_ESM.zip › Additional_File_3/masked_alignments/OG0001573.fa]

>chinchilla_lanigera
GTGGAGAGTGCGATTGCAGAAGGGGGTGCTTCTCGTTTC------AGTGCTTCTTCGGGCGGAGGAGGAAGTAGGGGTGC
ACCTCAGCACTATCCCAAGACTGCTGGCAACAGCGAGTTCCTGGGGAAAACCCCAGGGCAAAACGCTCAGAAATGGATTC
CTGCACGAAGCACTAGACGAGATGACAACTCCGCAGCAAACAACTCCGCAAATGAAAAAGAACGACATGATGCAATCTTC
AGGAAAGTAAGAGGCATATTAAATAAGCTTACTCCTGAGAAGTTTGACAAGCTATGCCTTGAGCTCCTCAATGTGGGTGT
AGAGTCTAAACTCATCCTTAAAGGGGTCATACTGCTGATTGTGGACAAAGCCCTAGAAGAGCCAAAGTATAGCTCACTGT
ATGCTCAGCTATGTCTGCGATTGGCAGAAGATGCACCAAACTTTGATGGCCCAGCAGCAGAGGGTCAACCAGGACAGAAG
CAAAGCACAACATTCAGACGCCTCCTAATTTCCAAATTACAAGATGAATTTGAAAACCGAACCAGAAATGTTGATGTCTA
TGATAAGCGTGAAAATCCTCTTCTCCCCGAGGAGGAGGAACAGAGAGCCATTGCTAAGATCAAGATGTTGGGGAACATCA
AATTCATTGGAGAACTTGGCAAGCTTGATCTTATTCATGAATCTATCCTTCATAAGTGCATCAAAACACTTTTGGAAAAG
AAGAAGAGAGTCCAACTCAAAGATATGGGAGAGGATTTGGAGTGCCTCTGTCAGATAATGAGGACAGTGGGACCTAGGTT
AGACCATGAACGAGCCAAGTCCTTAATGGATCAGTACTTTGCCCGAATGTGCTCCTTGATGTTAAGTAAGGAATTGCCAG
CAAGGATTCGTTTCCTGCTGCAGGATACCGTAGAGTTGCGAGAGCACCATTGGGTTCCTCGCAAGGCTTTTCTTGACAAT
GGACCAAAGACGATCAATCAAATCCGTCAAGATGCAGTAAAAGATCTAGGAGTGTTTATTCCTGCTCCTATGGCTCAAGG
GATGAGAAGTGACTTCTTTCTGGAGGGGCCGTTCATGCCACCCAGGATGAAAATGGATAGGGACCCACTTGGAGGACTCG
CTGATATGTTTGGACAAATGCCAGGTAGCGGAATTGGTACTGGTCCAGGAGTTATCCAGGATAGATTTTCACCCACCATG
GGACGTCATCGTTCAAATCAGCTCTTTAATGGCCATGGGGGACACATCATGCCTCCCACACAATCACAGTTTGGAGAGAT
GGGAGGCAAGTTTATGAAAAGCCAGGGGCTAAGCCAGCTCTACCATAACCAGAGTCAGGGACTCTTATCCCAGCTGCAAG
GACAGTCGAAGGATATGCCACCTCGATTTTCTAAGAAAGGACAGCTTAATGCAGATGAGATCAGCTTGAGGCCTGCTCAG
TCGTTCCTAATGAATAAAAATCAAGTGCCAAAGCTTCAGCCCCAGATAACTATGATTCCTCCTAGTGCACAACCGCCACG
CACTCAGACACCACCTCTGGGACAGACACCTCAGCTTGGTCTCAAAACTAATCCACCACTTATCCAGGAAAAGCCTGCCA
AGACCAGCAAAAAGCCTCCGCCATCAAAGGAAGAACTACTCAAACTAACTGAAACTGTTGTAACTGAGTATCTGAATAGT
GGAAATGCAAACGAGGCTGTCAGTGGTGTAAGAGAAATGAGAGCTCCTAAACACTTCCTTCCTGAGATGTTAAGCAAAGT
AATCATCCTGTCTCTAGACAGAAGTGATGAAGATAAAGAAAAAGCAAGTTCTTTGATCAGTTTACTCAAACAGGAAGGGA
TTGCCACAAGTGACAACTTCATGCAGGCTTTCCTGAACGTATTGGACCAGTGCCCCAAACTGGAAGTTGACATCCCCTTG
GTTAAATCATACTTAGCACAGTTTGCAGCTCGTGCCATCATTTCAGAGCTGGTGAGCATTTCAGAACTAGCTCAACCATT
GGAGAGTGGCACCCATTTTCCTCTCTTCTTACTGTGTCTTCAGCAGTTAGCTAAATTACAAGATCGAGAATGGCTAACAG
AACTTTTTCAACAAAGCAAGGTCAATATGCAGAAAATGCTCCCAGAAATTGATCAGAATAAGGACCGTATGTTGGAGATT
TTGGAAGGAAAGGGACTGAGTTTCTTATTCCCACTCCTCAAATTGGAGAAGGAACTGTTGAAGCAAATAAAGTTGGATCC
ATCCCCTCAAACCATATATAAATGGATAAAAGATAACATCTCTCCCAAACTTCATGTAGATAAAGGATTTGTGAACATCT
TAATGACTAGCTTCTTACAGTATATTTCTAGTGAAGTAAGCCCACCCAGCGATGAATCAGATTCTTCCTCTGCTCCTTCC
AAAGAACAGTTAGAGCAGGAAAAACAACTGCTGCTTTCTTTCAAGCCTGTGATGCAGAAATTCCTTCATGATCATGTGGA
TCTACAGGTCAGTGCCCTGTATGCCCTGCAGGTGCACTGTTACAACAGCAACTTCCCAAAAGGCATGTTACTCCGCTTTT
TTGTTCACTTCTATGACATGGAAATTATTGAAGAGGAAGCTTTCTTGGCTTGGAAAGAAGATATAACCCAAGAGTTTCCA
GGAAAAGGCAAGGCTTTGTTCCAGGTAAATCAGTGGCTGACTTGGCTAGAAACTGCTGAAGAAGAAGAATCTGAGGAAGA
AGCTGAC
>cavia_porcellus
GTGGAGAGTGCGATTGCAGAAGGGGGTGCTTCTCGTTTC------AGTGCTTCTTCGGGCGGAGGAGGAAGTAGGGGTGC
ACCTCAGCACTATCCCAAGACTGCTGGCAACAGCGAGTTCCTGGGGAAAACCCCAGGGCAAAACGCTCAGAAATGGATTC
CTGCACGAAGCACTAGACGAGATGACAACTCCGCAGCAAACAACTCCGCAAATGAAAAAGAACGACATGATGCAATCTTC
AGGAAAGTAAGAGGCATATTAAATAAGCTTACTCCTGAGAAGTTTGACAAGCTATGCCTTGAGCTCCTCAATGTGGGTGT
AGAGTCTAAACTCATCCTTAAAGGGGTCATACTGCTGATTGTGGACAAAGCCCTAGAAGAGCCAAAGTATAGCTCGCTTT
ATGCTCAGCTATGTCTGCGATTGGCAGAAGATGCACCAAACTTTGATGGCCCAGCAGCAGAGGGTCAACCAGGACAGAAG
CAAAGCACAACATTCAGACGCCTCCTAATTTCCAAATTACAAGATGAATTTGAAAACCGAACCAGAAATGTTGATGTCTA
TGATAAGCGTGAAAATCCCCTTCTCCCTGAGGAGGAGGAACAGAGAGCCATTGCTAAGATCAAGATGTTGGGGAACATCA
AATTCATTGGAGAACTTGGCAAGCTTGATCTTATTCATGAATCTATCCTTCATAAGTGCATCAAAACACTTTTGGAAAAG
AAGAAGAGAGTCCAACTCAAAGATATGGGAGAGGATTTGGAGTGCCTCTGTCAGATAATGAGGACAGTGGGACCTAGGTT
AGACCATGAACGAGCCAAGTCCTTAATGGATCAGTACTTTGCCCGAATGTGCTCCTTGATGTTAAGTAAGGAATTGCCAG
CAAGGATTCGTTTCCTGCTGCAGGATACCGTAGAGTTGCGAGAGCACCATTGGGTTCCTCGCAAGGCTTTTCTTGACAAT
GGACCAAAGACGATCAATCAAATCCGTCAAGATGCAGTAAAAGATCTAGGAGTGTTTATTCCTGCTCCTATGGCTCAAGG
GATGAGAAGTGACTTCTTTCTGGAGGGGCCGTTCATGCCACCCAGGATGAAAATGGATAGGGACCCACTTGGAGGACTTG
CTGATATGTTTGGACAAATGCCAGGTAGCGGAATTGGTACTGGTCCAGGAGTTATCCAGGATAGATTTTCACCCACCATG
GGACGTCATCGTTCAAATCAGCTCTTTAATGGCCATGGGGGACACATCATGCCTCCCACACAATCACAGTTTGGAGAGAT
GGGAGGCAAGTTTATGAAAAGCCAGGGGCTAAGCCAGCTCTACCATAACCAGAGTCAGGGACTCTTATCCCAGCTGCAAG
GACAGTCGAAGGATATGCCACCTCGGTTTTCTAAGAAAGGACAGCTTAATGCAGATGAGATTAGCTTGAGGCCTGCTCAG
TCGTTCCTAATGAATAAAAATCAAGTGCCAAAGCTTCAGCCCCAGATAACTATGATTCCTCCTAGTGCACAACCACCACG
CACTCAAACACCACCTCTGGGACAGACACCTCAGCTTGGTCTCAAAACTAATCCACCACTTATCCAGGAAAAGCCTGCCA
AGACCAGCAAAAAGCCACCACCATCCAAGGAAGAACTACTTAAACTAACTGAAACTGTTGTAACTGAGTATCTAAATAGT
GGAAATGCAAATGAGGCTGTCAATGGTGTAAGAGAAATGAGAGCTCCTAAACACTTTCTTCCTGAGATGTTAAGCAAAGT
AATCATCTTGTCACTAGACAGAAGTGATGAAGATAAAGAAAAAGCAAGTTCTTTGATCAGTTTACTCAAACAGGAAGGAA
TTGCCACAAGTGACAACTTCATGCAGGCTTTCCTGAATGTATTGGACCAGTGCCCCAAACTGGAGGTTGATATCCCCTTG
GTGAAATCATACTTAGCACAGTTTGCAGCTCGTGCCATCATTTCAGAGCTGGTGAGCATTTCAGAACTAGCTCAACCACT
GGAGAGTGGCACCCATTTTCCTCTCTTCTTACTGTGTCTTCAGCAGTTAGCTAAATTACAAGATCGAGAATGGCTAACAG
AACTTTTTCAACAAAGCAAGGTCAATATGCAGAAAATGCTCCCAGAAATTGATCAGAATAAGGACCGTATGTTGGAGATT
TTGGAAGGAAAGGGACTGAGTTTCTTATTCCCACTCCTCAAATTGGAGAAGGAACTGTTGAAGCAGATAAAGTTGGATCC
ATCCCCTCAAACCATATATAAATGGATAAAAGATAACATCTCTCCCAAGCTTCATGTAGATAAAGGATTTGTGAACATCT
TAATGACTAGCTTCTTACAGTATATTTCTAGTGAAGTGAGCCCACCCAGTGATGAGACAGATTCTTCTTCTGCTCCTTCC
AAAGAACAGCTAGAGCAGGAAAAACAGCTGCTGCTGTCTTTCAAGCCAGTGATGCAGAAATTCCTTCACGATCATGTTGA
TCTACAGGTCAGTGCCCTGTACGCTCTGCAGGTGCACTGTTACAACAGCAACTTCCCAAAAGGCATGTTACTCCGCTTTT
TTGTTCACTTCTATGACATGGAAATTATTGAAGAGGAAGCTTTCTTGGCTTGGAAAGAAGATATAACCCAAGAATTTCCA
GGAAAAGGCAAGGCTTTATTCCAGGTAAATCAGTGGCTGACTTGGCTAGAAACTGCTGAAGAAGAAGAATCTGAGGAAGA
AGCTGAC
>dipodomys_ordii
GTGGAGAGTGCGATTGCAGAAGGGGGTGCTTCTCGTTTC------AGTGCTTCTTCGGGCGGAGGAGGAAGTAGGGGTGC
ACCTCAGCACTATCCCAAGACTGCTGGCAACAGCGAGTTCCTGGGGAAAACCCCAGGGCAAAACGCTCAGAAATGGATTC
CTGCACGAAGCACTAGACGAGATGACAACTCCGCAGCAAACAACTCCGCAAATGAAAAAGAACGACATGATGCAATCTTC
AGGAAAGTAAGAGGCATACTAAATAAGCTTACTCCTGAAAAGTTTGACAAGCTATGCCTTGAGCTCCTCAATGTGGGTGT
AGAGTCTAAACTCATCCTTAAAGGGGTCATACTGCTGATTGTGGACAAAGCCCTAGAAGAGCCAAAGTATAGCTCACTGT
ATGCTCAGCTATGTCTGCGATTGGCAGAAGATGCACCAAACTTTGATGGCCCAGCAGCAGAGGGTCAACCAGGACAGAAG
CAAAGCACAACATTCAGACGCCTCCTAATTTCCAAATTACAAGATGAATTTGAAAACCGAACCAGAAATGTTGATGTCTA
TGATAAGCGTGAAAACCCCCTCCTCCCAGAGGAGGAGGAACAGAGAGCCATTGCTAAGATCAAGATGTTGGGGAACATCA
AATTCATTGGAGAACTTGGCAAGCTTGATCTTATTCATGAATCTATCCTTCATAAGTGCATCAAAACACTTTTGGAAAAG
AAGAAGAGAGTCCAACTCAAAGATATGGGAGAGGATTTGGAGTGCCTCTGTCAGATAATGAGGACAGTGGGGCCTAGATT
AGACCACGAACGAGCCAAGTCCTTAATGGATCAGTACTTTGCCAGAATGTGCTCCTTGATGTTAAGTAAGGAATTGCCAG
CGAGGATTCGTTTCCTGCTGCAGGATACAGTAGAGTTGCGAGAACACCATTGGGTTCCTCGCAAGGCTTTTCTTGACAAT
GGACCAAAGACGATCAATCAAATCCGTCAAGATGCAGTAAAGGATTTAGGAGTGTTTATTCCTGCTCCTATGGCTCAAGG
GATGAGAAGTGACTTCTTTCTGGAGGGACCGTTTATGCCACCCCGGATGAAAATGGATAGGGACCCACTTGGAGGACTTG
CTGATATGTTTGGACAAATGCCAGGTAGCGGAATTGGTACTGGTCCAGGAGTTATCCAGGATAGATTTTCACCCACCATG
GGACGTCATCGTTCAAATCAACTCTTTAATGGCCATGGGGGACACATCATGCCTCCCACACAATCGCAGTTTGGAGAGAT
GGGAGGCAAGTTTATGAAAAGCCAGGGGCTAAGCCAGCTCTACCATAACCAGAGTCAGGGACTCTTATCCCAGCTGCAAG
GACAGTCGAAGGATATGCCACCTCGGTTTTCTAAGAAAGGACAGCTTAATGCAGATGAGATTAGCTTGAGGCCTGCTCAA
TCGTTCCTAATGAATAAAAATCAAGTGCCAAAGCTTCAGCCCCAGATAACTATGATTCCTCCTAGTGCACAACCACCACG
CACTCAAACACCTCCTCTGGGACAGACTCCTCAGCTTGGTCTCAAAACTAATCCACCACTTATCCAGGAAAAGCCTGCCA
AGACCAGCAAAAAGCCACCACCATCAAAAGAAGAACTACTTAAACTAACTGAAACTGTTGTAACTGAATATCTGAATAGT
GGAAATACAAATGAAGCTGTCAATAGTGTACGAGAAATGAGAGCTCCTAAACACTTTCTTCCTGAGATGTTAAGCAAAGT
GATCATCCTGTCACTAGATAGAAGTGATGAAGATAAAGAAAAAGCAAGTTCTTTGATTAGCTTACTCAAACAGGAAGGAA
TAGCTACAAGTGACAACTTCATGCAGGCTTTCCTGAACGTATTGGACCAGTGCCCCAAACTGGAGGTTGACATCCCTTTG
GTGAAATCATACTTAGCCCAGTTTGCAGCTCGTGCCATCATTTCTGAGCTGGTGAGCATTTCAGAACTAGCTCAACCACT
GGAGAGTGGCACACATTTTCCTCTCTTCTTACTTTGCCTTCAGCAGTTAGCTAAGTTACAAGATCGAGAATGGTTAACAG
AACTTTTTCAACAAAGCAAGGTCAATATGCAGAAAATGCTCCCAGAAATTGATCAGAATAAGGACCGTATGTTGGAAATT
TTGGAAGGAAAGGGACTAAGTTTCTTATTCCCACTCCTCAAATTGGAGAAGGAACTTTTAAAGCAAATAAAATTGGATCC
ATCCCCTCAAACCATATATAAATGGATTAAAGATAACATCTCTCCCAAACTTCATGTAGATAAAGGATTTGTGAACATCT
TAATGACTAGCTTCTTACAGTATATTTCTAGTGAAGTAAGCCCACCCAGTGATGAAACAGATTCTTCCTCTGCTCCTTCC
AAAGAACAGTTAGAGCAGGAAAAACAACTGCTTCTTTCTTTCAAGCCAGTGATGCAGAAATTCCTTCACGATCACGTTGA
TCTACAGGTCAGTGCCCTGTATGCTCTGCAGGTGCACTGTTACAACAGCAACTTCCCAAAAGGCATGTTACTCCGTTTTT
TTGTTCATTTCTATGATATGGAAATTATTGAAGAGGAAGCTTTCTTGGCTTGGAAAGAAGATATAACCCAAGAGTTTCCA
GGGAAAGGCAAGGCTTTGTTCCAGGTGAATCAGTGGCTAACCTGGCTAGAAACTGCTGAAGAAGAAGAATCAGAGGAAGA
AGCTGAC
>homo_sapiens
GTGGAGAGTGCGATTGCAGAAGGGGGTGCTTCTCGTTTC------AGTGCTTCTTCGGGCGGAGGAGGAAGTAGGGGTGC
ACCTCAGCACTATCCCAAGACTGCTGGCAACAGCGAGTTCCTGGGGAAAACCCCAGGGCAAAACGCTCAGAAATGGATTC
CTGCACGAAGCACTAGACGAGATGACAACTCCGCAGCAAACAACTCCGCAAACGAAAAAGAACGACATGATGCAATCTTC
AGGAAAGTAAGAGGCATACTAAATAAGCTTACTCCTGAAAAGTTTGACAAGCTATGCCTTGAGCTCCTCAATGTGGGTGT
AGAGTCTAAACTCATCCTTAAAGGGGTCATACTGCTGATTGTGGACAAAGCCCTAGAAGAGCCAAAGTATAGCTCACTGT
ATGCTCAGCTATGTCTGCGATTGGCAGAAGATGCACCAAACTTTGATGGCCCAGCAGCAGAGGGTCAACCAGGACAGAAG
CAAAGCACCACATTCAGACGCCTCCTAATTTCCAAATTACAAGATGAATTTGAAAACCGAACTAGAAATGTTGATGTCTA
TGATAAGCGTGAAAATCCCCTCCTCCCCGAGGAGGAGGAACAGAGAGCCATTGCTAAGATCAAGATGTTGGGAAACATCA
AATTCATTGGAGAGCTTGGCAAGCTTGATCTTATTCACGAATCTATCCTTCATAAGTGCATCAAAACACTTTTGGAAAAG
AAGAAGAGAGTCCAACTCAAAGATATGGGAGAGGATTTGGAGTGCCTCTGTCAGATAATGAGGACAGTGGGACCTAGATT
AGACCATGAACGAGCCAAGTCCTTAATGGATCAGTACTTTGCCCGAATGTGCTCCTTGATGTTAAGTAAGGAATTGCCAG
CAAGGATTCGTTTCCTGCTGCAGGATACCGTAGAGTTGCGAGAACACCATTGGGTTCCTCGCAAGGCTTTTCTTGACAAT
GGACCAAAGACGATCAATCAAATTCGTCAAGATGCAGTAAAAGATCTAGGGGTGTTTATTCCTGCTCCTATGGCTCAAGG
GATGAGAAGTGACTTCTTTCTGGAGGGACCGTTCATGCCACCCAGGATGAAAATGGATAGGGACCCACTTGGAGGACTTG
CTGATATGTTTGGACAAATGCCAGGTAGCGGAATTGGTACTGGTCCAGGAGTTATCCAGGATAGATTTTCACCCACCATG
GGACGTCATCGTTCAAATCAACTCTTCAATGGCCATGGGGGACACATCATGCCTCCCACACAATCGCAGTTTGGAGAGAT
GGGAGGCAAGTTTATGAAAAGCCAGGGGCTAAGCCAGCTCTACCATAACCAGAGTCAGGGACTCTTATCCCAGCTGCAAG
GACAGTCGAAGGATATGCCACCTCGGTTTTCTAAGAAAGGACAGCTTAATGCAGATGAGATTAGCCTGAGGCCTGCTCAG
TCGTTCCTAATGAATAAAAATCAAGTGCCAAAGCTTCAGCCCCAGATAACTATGATTCCTCCTAGTGCACAACCACCACG
CACTCAAACACCACCTCTGGGACAGACACCTCAGCTTGGTCTCAAAACTAATCCACCGCTTATCCAGGAAAAGCCTGCCA
AGACCAGCAAAAAGCCACCACCGTCAAAGGAAGAACTCCTTAAACTAACTGAAACTGTTGTGACTGAATATCTAAATAGT
GGAAATGCAAATGAGGCTGTCAATGGTGTAAGAGAAATGAGGGCTCCTAAACACTTTCTTCCTGAGATGTTAAGCAAAGT
AATCATCCTGTCACTAGATAGAAGCGATGAAGATAAAGAAAAAGCAAGTTCTTTGATCAGTTTACTCAAACAGGAAGGGA
TAGCCACAAGTGACAACTTCATGCAGGCTTTCCTGAATGTATTGGACCAGTGTCCCAAACTGGAGGTTGACATCCCTTTG
GTGAAATCCTATTTAGCACAGTTTGCAGCTCGTGCCATCATTTCAGAGCTGGTGAGCATTTCAGAACTAGCTCAACCACT
AGAAAGTGGCACCCATTTTCCTCTCTTCCTACTTTGTCTTCAGCAGTTAGCTAAATTACAAGATCGAGAATGGTTAACAG
AACTTTTTCAACAAAGCAAGGTCAATATGCAGAAAATGCTCCCAGAAATTGATCAGAATAAGGACCGCATGTTGGAGATT
TTGGAAGGAAAGGGACTGAGTTTCTTATTCCCACTCCTCAAATTGGAGAAGGAACTGTTGAAGCAAATAAAGTTGGATCC
ATCCCCTCAAACCATATATAAATGGATTAAAGATAACATCTCTCCCAAACTTCATGTAGATAAAGGATTTGTGAACATCT
TAATGACTAGCTTCTTACAGTACATTTCTAGTGAAGTAAACCCCCCCAGCGATGAAACAGATTCATCCTCTGCTCCTTCC
AAAGAACAGTTAGAGCAGGAAAAACAACTACTACTATCTTTCAAGCCAGTAATGCAGAAATTTCTTCATGATCACGTTGA
TCTACAAGTCAGTGCCCTGTATGCTCTCCAGGTGCACTGCTATAACAGCAACTTCCCAAAAGGCATGTTACTTCGCTTTT
TTGTGCACTTCTATGACATGGAAATTATTGAAGAAGAAGCTTTCTTGGCTTGGAAAGAAGATATAACCCAAGAGTTTCCG
GGAAAAGGCAAGGCTTTGTTCCAGGTGAATCAGTGGCTAACCTGGTTAGAAACTGCTGAAGAAGAAGAATCAGAGGAAGA
AGCTGAC
>fukomys_damarensis
GTGGAGAGTGCGATTGCAGAAGGGGGTGCTTCTCGTTTC------AGTGCTTCTTCGGGCGGAGGAGGAAGTAGGGGTGC
ACCTCAGCACTATCCCAAGACTGCTGGCAACAGCGAGTTCCTGGGGAAAACCCCAGGGCAAAACGCTCAGAAATGGATTC
CTGCACGAAGCACTAGACGAGATGACAACTCCGCAGCAAACAACTCCGCAAATGAAAAAGAACGACATGATGCAATCTTC
AGGAAAGTAAGAGGCATATTAAATAAGCTTACTCCTGAGAAGTTTGACAAGCTATGCCTTGAGCTCCTCAATGTGGGTGT
AGAGTCTAAACTCATCCTTAAAGGGGTCATTCTGCTGATTGTGGACAAAGCCCTAGAAGAGCCAAAGTATAGCTCACTGT
ATGCTCAGCTATGTCTGCGATTGGCAGAAGATGCACCAAACTTTGATGGCCCAGCAGCAGAGGGTCAACCAGGGCAGAAG
CAAAGCACAACATTCAGACGCCTCCTAATTTCCAAATTACAAGATGAATTTGAAAACCGAACCAGAAATGTGGATGTCTA
TGATAAACGTGAAAATCCCCTTCTCCCTGAGGAGGAGGAACAGAGAGCCATTGCTAAGATCAAGATGTTGGGGAACATCA
AATTCATTGGAGAACTTGGCAAGCTTGATCTTATTCATGAATCTATCCTTCATAAGTGCATCAAAACACTTTTGGAAAAG
AAGAAGAGAGTCCAACTCAAAGATATGGGAGAGGATTTGGAGTGCCTCTGTCAGATAATGAGGACAGTAGGACCTAGATT
AGATCATGAACGAGCCAAGTCCTTAATGGATCAGTACTTTGCCCGAATGTGCTCCTTGATGTTAAGTAAGGAATTGCCAG
CAAGGATTCGTTTCCTGCTGCAGGATACCGTAGAATTGCGAGAGCACCATTGGGTTCCTCGCAAGGCTTTTCTTGACAAT
GGACCAAAGACGATCAATCAAATCCGTCAAGATGCAGTAAAAGATCTAGGAGTGTTTATTCCTGCTCCTATGGCTCAAGG
GATGAGAAGTGACTTCTTTCTGGAGGGACCGTTCATGCCACCCAGGATGAAAATGGATAGGGACCCACTTGGAGGACTTG
CCGATATGTTTGGACAAATGCCAGGTAGCGGAATTGGTACTGGTCCAGGAGTTATTCAGGATAGATTTTCACCCACCATG
GGACGTCATCGGTCAAATCAGCTCTTTAATGGCCATGGGGGACACATCATGCCTCCCACACAGTCACAGTTTGGAGAGAT
GGGAGGCAAGTTTATGAAAAGCCAGGGGCTAAGCCAGCTCTACCATAACCAGAGTCAGGGACTCTTATCCCAGCTTCAAG
GACAGTCGAAGGATATGCCACCTCGGTTTTCTAAGAAAGGACAGCTTAATGCAGATGAGATTAGCTTGAGGCCTGCTCAG
TCGTTCCTAATGAATAAAAATCAAGTGCCAAAGCTTCAGCCCCAGATAACTATGATTCCTCCTAGTGCACAACCACCACG
CACTCAAACACCACCTCTGGGCCAGACACCTCAGCTTGGTCTCAAAACTAATCCACCACTTATTCAGGAAAAGCCTGCCA
AGACCAGCAAAAAGCCACCGCCATCAAAGGAAGAGCTACTTAAACTAACAGAAACTGTTGTGACTGAGTATCTGAATAGT
GGAAATGCAAATGAGGCTGTCAACGGTGTAAGAGAAATGAGAGCTCCTAAACATTTTCTTCCTGAGATGTTAAGCAAAGT
GATCATCCTGTCACTAGACAGAAGTGATGAAGATAAAGAAAAAGCAAGTTCTTTGATCAGTTTACTCAAACAGGAAGGGA
TTGCCACAAGTGACAACTTCATGCAGGCTTTCCTGAATGTATTGGACCAGTGCCCCAAACTGGAGGTTGACATCCCTTTG
GTGAAATCATACTTAGCACAGTTTGCAGCTCGTGCCATCATTTCAGAGCTGGTGAGCATTTCAGAACTAGCTCAACCATT
GGAAAGTGGTACCCATTTTCCTCTCTTCTTACTGTGTCTTCAGCAGTTAGCTAAATTACAAGATCGAGAATGGCTAACAG
AACTTTTTCAACAAAGCAAGGTCAATATGCAGAAGATGCTCCCAGAAATTGATCAGAATAAGGATCGTATGTTGGAGATT
TTGGAAGGAAAGGGACTGAGTTTCTTATTCCCACTCCTCAAATTGGAGAAGGAACTGTTGAAGCAAATAAAGTTGGACCC
ATCCCCTCAAACCATATATAAATGGATAAAAGATAACATCTCTCCCAAACTTCACATAGATAAAGGATTTGTGAACATCT
TAATGACTAGCTTCTTACAGTATATTTCTAGTGAAGTAAGCCCACCCAGTGATGAAATGGATTCTTCCTCTGCTCCTTCC
AAAGAACAGTTAGAGCAGGAGAAACAGCTGCTGCTTTCTTTTAAGCCAGTGATGCAGAAATTCCTTCATGATCATGTTGA
TCTACAGGTCAGTGCCCTGTATGCTCTGCAGGTGCACTGTCATAACAGCAACTTCCCAAAAGGCATGTTACTCCGCTTTT
TTGTTCACTTCTATGACATGGAAATTATTGAAGAGGAAGCTTTCTTGGCTTGGAAAGAGGATATAACCCAAGAGTTTCCA
GGAAAAGGCAAGGCTTTGTTCCAGGTGAATCAGTGGCTGACTTGGCTAGAAACTGCTGAAGAAGAAGAATCAGAGGAAGA
AGCTGAC
>rattus_norvegicus
GTGGAGAGTGCGATTGCAGAAGGGGGTGCTTCTCGTTTC------AGTGCTTCTTCGGGCGGAGGAGGAAGTAGGGGTGC
ACCTCAGCACTATCCCAAGACTGCTGGCAACAGCGAGTTCCTGGGGAAAACCCCAGGGCAAAACGCTCAGAAATGGATTC
CTGCACGAAGCACTAGACGAGATGACAACTCCGCAGCAAACAACTCCGCAAATGAAAAAGAACGACATGATGCAATCTTC
AGGAAAGTAAGAGGCATACTAAATAAGCTTACTCCTGAAAAGTTTGACAAGCTATGCCTTGAGCTCCTCAATGTGGGTGT
AGAGTCTAAACTCATCCTTAAAGGGGTCATACTGCTGATTGTGGACAAAGCCCTAGAAGAGCCAAAGTATAGCTCACTGT
ATGCTCAGCTATGTCTGCGATTGGCAGAAGATGCACCAAACTTTGATGGCCCAGCAGCAGAGGGTCAACCAGGACAGAAG
CAAAGCACAACATTCAGACGCCTCTTGATTTCCAAATTGCAAGATGAATTTGAAAACCGAACCAGAAATGTTGATGTCTA
TGATAAGCGTGAAAATCCCCTCCTCCCTGAGGAGGAGGAACAGAGAGCCATTGCTAAGATCAAGATGTTGGGGAACATCA
AATTCATTGGAGAACTTGGCAAGCTTGATCTTATTCATGAATCTATCCTTCATAAGTGCATCAAAACACTTTTGGAAAAG
AAGAAGAGAGTCCAACTCAAAGATATGGGAGAGGATTTGGAGTGCCTCTGTCAGATAATGAGGACAGTGGGACCTCGATT
AGACCATGAACGAGCCAAGTCCTTAATGGATCAGTACTTTGCCAGAATGTGTTCCTTAATGTTAAGTAAGGAATTGCCAG
CCAGGATTCGTTTCCTACTGCAGGATACCGTAGAGTTGCGAGAGCACCATTGGGTTCCTCGCAAGGCTTTTCTTGACAAT
GGACCAAAGACGATCAATCAAATCCGTCAAGATGCAGTAAAAGATCTAGGAGTGTTTATTCCTGCTCCTATGGCTCAAGG
G---AGGAATGACTTCTTCCTGGAGGGACCGTTCATGCCGCCAAGGATGAAAATGGATAGGGACCCACTTGGGGGACTCG
CTGATATGTTTGGACAAATGCCAGGTAGTGGAATTGGTACTGGTCCAGGAGTTATCCAGGATAGATTTTCACCCACAATG
GGACGTCATCGTTCAAATCAGCTCTTCAATGGCCATGGGGGACACATCATGCCTCCCACGCAATCGCAGTTTGGAGAGAT
GGGGGGCAAGTTTATGAAAAGCCAGGGGCTAAGCCAGCTCTACCATAACCAGAGTCAGGGACTCTTATCCCAGCTGCAAG
GACAGTCGAAGGATATGCCACCTCGGTTTTCTAAGAAAGGACAGCTTAATGCAGATGAGATTAGTTTGAGGCCTGCTCAG
TCGTTTCTAATGAATAAAAATCAGGTGCCAAAGCTTCAGCCCCAGATAACTATGATTCCTCCCAGTGCACAGCCACCACG
CACTCAAACACCACCTCTGGGACAGACACCTCAACTTGGTCTCAAAACTAATCCACCACTTATTCAGGAAAAGCCTGCCA
AGACTAGCAAAAAGCCACCACCATCAAAGGAAGAACTACTTAAACTGACCGAAGCTGTTGTAACTGAGTATCTGAACAGT
GGAAATGCCAACGACGCTGTCAGTGGTGTGAGAGAAATGAGAGCTCCAAAACACTTTCTTCCTGAGATGTTAAGCAAAGT
GATCATCCTGTCACTTGATAGAAGTGATGAAGATAAAGAAAAAGCAAGCTCTTTGATCAGTTTACTCAAACAGGAAGGGA
TAGCCACAAGTGACAACTTTATGCAGGCTTTCCTGAATGTATTGGAGCAGTGCCCCAAACTGGAGGTTGACATCCCCTTG
GTGAAATCTTACTTGGCACAGTTTGCGGCTCGTGCTATAATTTCAGAGTTGGTGAGCATTTCAGAACTAGCTCAACCACT
GGAGAGTGGCACCCACTTCCCTCTCTTCTTACTTTGTCTTCAACAATTAGCTAAATTACAAGACCGAGAATGGTTAACCG
AACTTTTTCAACAAAGCAAGGTCAATATGCAGAAAATGCTGCCAGAAATTGATCAGAATAAGGATCGAATGTTGGAGATT
TTGGAAGGAAAGGGACTGAGTTTCTTATTCCCACTCCTTAAATTGGAGAAGGAACTATTGAAGCAAATTAAGCTGGATCC
ATCCCCTCAAACTATATATAAATGGATTAAAGATAACATCTCTCCCAAACTTCATGTAGATAAAGGATTTGTGAACATCT
TAATGACCAGCTTCTTACAGTACATTTCTAGTGAAGTTAGCCCACCCAGCGATGAAACAGATTCTTCCTCTGCTCCTTCC
AAAGAACAGTTAGAGCAGGAAAAACAGCTGCTGCTCTCTTTTAAGCCAGTGATGCAGAAGTTTCTTCATGATCATGTGGA
TCTACAGGTCAGTGCCCTGTATGCTTTGCAGGTGCACTGTTACAACAGCAGCTTCCCAAAAGGCATGTTACTTCGATTTT
TTGTTCATTTCTATGACATGGAAATTATTGAAGAGGAAGCTTTCTTAGCTTGGAAGGAAGACATAACTCAAGAGTTTCCA
GGAAAAGGCAAGGCTTTGTTCCAGGTGAATCAGTGGCTAACCTGGCTAGAAACTGCTGAAGAAGAAGAATCAGAGGAAGA
AGCTGAC
>mus_musculus
GTGGAGAGTGCGATTGCAGAAGGGGGTGCTTCTCGTTTC------AGTGCTTCTTCGGGCGGAGGAGGAAGTAGGGGTGC
ACCTCAGCACTATCCCAAGACTGCTGGCAACAGCGAGTTCCTGGGGAAAACCCCAGGGCAAAACGCTCAGAAATGGATTC
CTGCACGAAGCACTAGACGAGATGACAACTCCGCAGCAAACAACTCCGCAAATGAAAAAGAACGACATGATGCAATCTTC
AGGAAAGTAAGAGGCATACTAAATAAGCTTACTCCTGAAAAGTTTGACAAGCTATGCCTTGAGCTCCTCAATGTGGGTGT
AGAGTCTAAACTCATCCTTAAAGGGGTCATACTGCTGATTGTGGACAAAGCCTTAGAAGAGCCAAAGTATAGCTCGCTGT
ATGCTCAGCTATGTCTGCGATTGGCAGAAGATGCACCAAACTTTGATGGCCCAGCAGCAGAGGGTCAACCAGGACAGAAG
CAAAGCACAACATTCAGACGCCTCTTGATTTCCAAATTGCAAGATGAATTTGAAAACCGAACCAGAAATGTTGATGTCTA
TGATAAGCGTGAAAATCCCCTCCTTCCTGAGGAGGAGGAACAGAGAGCCATTGCTAAGATCAAGATGTTGGGGAACATCA
AATTCATTGGAGAACTTGGCAAGCTTGATCTTATTCATGAATCTATCCTTCATAAGTGCATCAAAACACTTTTGGAAAAG
AAGAAGAGAGTCCAACTCAAAGATATGGGAGAGGATTTGGAGTGCCTCTGTCAGATAATGAGGACAGTGGGACCTCGATT
AGACCATGAACGAGCCAAGTCCTTAATGGATCAGTACTTTGCCAGAATGTGTTCCTTAATGTTAAGTAAGGAATTGCCAG
CCAGGATTCGTTTCCTACTGCAGGATACTGTAGAGTTGCGAGAGCACCATTGGGTTCCTCGCAAGGCTTTTCTTGACAAT
GGACCAAAGACGATCAATCAAATCCGTCAAGATGCAGTAAAAGATCTAGGAGTGTTTATTCCTGCTCCTATGGCTCAAGG
G---AGGAATGACTTCTTCCTGGAGGGACCGTTCATGCCGCCAAGGATGAAAATGGATAGGGACCCACTTGGGGGACTTG
CTGATATGTTTGGACAAATGCCAGGTAGTGGAATTGGTACTGGTCCAGGAGTTATCCAGGATAGATTTTCACCCACAATG
GGACGTCATCGTTCAAATCAGCTCTTCAATGGCCATGGGGGGCACATCATGCCTCCCACGCAATCGCAGTTTGGAGAGAT
GGGGGGCAAGTTTATGAAAAGCCAGGGGCTAAGCCAGCTCTACCATAACCAGAGTCAGGGACTCTTATCCCAGCTACAAG
GACAGTCGAAGGATATGCCACCTCGGTTTTCTAAGAAAGGACAGCTTAATGCAGATGAGATTAGTTTGAGGCCTGCTCAG
TCGTTTCTAATGAATAAAAATCAGGTGCCAAAGCTTCAGCCCCAGATAACTATGATTCCTCCCAGTGCACAGCCACCACG
CACTCAAACACCGCCTCTGGGACAGACACCTCAACTTGGTCTCAAAACTAATCCACCACTTATCCAGGAAAAGCCTGCCA
AGACTAGCAAAAAGCCACCACCATCAAAGGAAGAACTACTTAAACTGACCGAAGCCGTTGTGACTGACTATCTGAACAGT
GGAAATGCCAACGACGCTGTCAGTGGTGTGAGAGAAATGAGAGCTCCAAAACACTTTCTTCCTGAGATGCTAAGCAAAGT
GATCATCCTGTCACTTGATAGAAGTGATGAAGATAAAGAAAAAGCAAGCTCTTTAATCAGTTTACTCAAACAGGAAGGGA
TAGCCACAAGTGACAACTTCATGCAGGCTTTCCTGAATGTATTGGAGCAGTGCCCCAAACTGGAGGTTGACATCCCCTTG
GTGAAATCTTACTTGGCACAGTTTGCAGCTCGTGCTATAATTTCAGAGTTGGTGAGCATTTCCGAACTAGCTCAACCACT
GGAGAGTGGCACCCACTTCCCTCTCTTCTTACTTTGTCTTCAACAATTAGCTAAATTGCAAGACCGAGAGTGGTTAACCG
AACTTTTTCAACAAAGCAAGGTCAATATGCAGAAAATGCTGCCAGAAATTGATCAGAATAAGGATCGAATGTTGGAGATT
TTGGAAGGAAAGGGACTGAGTTTCTTATTCCCACTCCTTAAATTGGAGAAGGAACTATTGAAGCAAATTAAGCTGGATCC
ATCCCCTCAAACTATATATAAATGGATTAAAGATAACATCTCTCCCAAACTTCATGTAGATAAAGGATTCGTGAACATCT
TAATGACCAGCTTCTTACAGTACATTTCTAGTGAAGTAAGCCCACCCAGCGATGAAACAGATTCTTCCTCTGCTCCTTCC
AAAGAGCAGTTAGAGCAGGAAAAACAGCTGCTGCTCTCTTTTAAGCCAGTGATGCAGAAATTTCTTCATGATCATGTGGA
TCTACAGGTCAGTGCCCTGTATGCTTTGCAGGTGCACTGTTACAACAGCAGCTTCCCAAAAGGCATGTTACTTCGATTTT
TTGTTCACTTCTATGACATGGAAATTATTGAAGAGGAAGCTTTCTTAGCTTGGAAGGAAGACATAACTCAAGAGTTTCCA
GGAAAAGGCAAGGCTTTGTTCCAGGTGAATCAGTGGCTAACCTGGCTAGAAACTGCTGAAGAAGAAGAATCAGAGGAAGA
AGCTGAC
>meriones_unguiculatus
GTGGAGAGTGCGATTGCAGAAGGGGGTGCTTCTCGTTTC------AGTGCTTCTTCGGGCGGAGGAGGAAGTAGGGGTGC
ACCTCAGCACTATCCCAAGACTGCTGGCAACAGCGAGTTCCTGGGGAAAACCCCAGGGCAAAACGCTCAGAAATGGATTC
CTGCACGAAGCACTAGACGAGATGACAACTCCGCAGCAAACAACTCCGCAAATGAAAAAGAACGACATGATGCAATCTTC
AGGAAAGTAAGAGGCATACTAAATAAGCTTACTCCTGAAAAGTTTGACAAGCTATGCCTTGAGCTCCTCAATGTGGGTGT
AGAGTCTAAACTCATCCTTAAAGGGGTCATACTGCTGATTGTGGACAAAGCCCTAGAAGAGCCAAAGTATAGCTCACTGT
ATGCTCAGCTATGTCTGCGATTGGCAGAAGATGCACCAAACTTTGATGGCCCAGCAGCAGAGGGTCAGCCAGGACAGAAG
CAAAGCACAACATTCAGACGCCTCTTGATTTCCAAATTGCAAGATGAATTTGAAAACCGAACCAGAAATGTTGATGTCTA
TGATAAGCGTGAAAATCCCCTCCTCCCTGAGGAGGAGGAACAGAGAGCCATTGCTAAGATCAAGATGTTGGGAAACATCA
AATTCATCGGAGAGCTTGGCAAGCTTGATCTTATTCATGAATCTATCCTTCATAAGTGCATCAAAACACTTTTGGAAAAG
AAGAAGAGAGTCCAACTCAAAGATATGGGAGAGGATTTGGAGTGCCTCTGTCAGATAATGAGGACAGTGGGACCTCGATT
AGACCATGAACGAGCCAAGTCCTTAATGGATCAGTACTTTGCCAGAATGTGTTCCTTAATGCTAAGTAAGGAATTGCCAG
CAAGGATTCGTTTCCTACTGCAGGATACCGTAGAGTTGCGAGAACACCATTGGGTTCCTCGCAAGGCTTTTCTTGACAAT
GGACCAAAGACGATCAATCAAATCCGTCAAGATGCAGTAAAAGATCTAGGAGTGTTTATTCCTGCTCCTATGGCTCAAGG
G---AGAAATGACTTCTTCCTGGAGGGGCCGTTCATGCCTCCAAGGATGAAAATGGATAGGGACCCACTCGGGGGACTGG
CAGATATGTTTGGACAAATGCCAGGTAGTGGAATTGGTACTGGTCCAGGAGTTATCCAGGATAGATTTTCACCCACAATG
GGACGTCATCGTTCAAATCAGCTCTTCAATGGCCATGGGGGACACATCATGCCTCCCACGCAATCGCAGTTTGGAGAAAT
GGGGGGCAAGTTTATGAAGAGCCAGGGGCTAAGCCAGCTCTACCATAACCAGAGTCAGGGACTCTTATCCCAGCTGCAAG
GACAGTCGAAGGATATGCCACCTCGGTTTTCTAAGAAAGGACAGCTTAATGCAGATGAGATTAGTTTGAGGCCTGCTCAG
TCGTTCCTAATGAATAAAAATCAGGTGCCAAAGCTTCAGCCCCAGATAACTATGATTCCTCCCAGTGCACAGCCACCACG
CACTCAAACACCACCTCTGGGACAGACACCTCAACTTGGTCTCAAAACTAATCCACCACTTATCCAGGAAAAGCCTGCCA
AGACTAGCAAAAAGCCACCACCATCAAAGGAAGAACTTCTTAAACTGACTGAAGCCATTGTGACTGAGTATCTGAACAGT
GGAAATGCAAACGAGGCTGTCAATGGTGTAAGAGAAATGAGAGCTCCAAAACACTTTCTTCCTGAGATGTTAAGCAAAGT
GATCATCCTGTCACTTGATAGAAGTGATGACGATAAAGAAAAAGCAAGCTCTTTGATCAGTTTACTCAAACAGGAAGGAA
TAGCCACAAGTGACAACTTCATGCAGGCTTTCCTAAACGTATTGGAGCAGTGCCCCAAACTGGAGGTTGACATCCCCTTG
GTGAAATCTTACTTGGCACAGTTTGCAGCCCGTGCTATAATTTCAGAGTTGGTGAGCATTTCAGAACTAGCTCAACCACT
GGAGAGTGGCACCCACTTCCCTCTCTTCTTACTTTGTCTTCAACAATTAGCTAAATTACAAGATCGAGAATGGTTAACAG
AACTTTTTCAACAAAGCAAGGTCAATATGCAGAAAATGCTGCCAGAAATTGATCAGAATAAGGATCGAATGTTGGAGATT
TTGGAAGGAAAGGGACTGAGTTTCTTATTCCCACTCCTTAAATTGGAGAAGGAACTATTGAAACAAATTAAGCTGGATCC
ATCCCCTCAAACTATATATAAATGGATTAAAGATAACATCTCTCCCAAACTTCATGTAGATAAAGGATTTGTGAACATCT
TAATGACCAGCTTCTTACAGTACATTTCTAGTGAAGTAAGCCCACCCAGCGATGAAACAGATTCTTCCTCTGCTCCTTCC
AAAGAACAGTTAGAGCAGGAAAAACAGCTGCTGCTCTCTTTCAAGCCAGTGATGCAGAAATTTCTTCATGATCATGTGGA
TCTACAGGTCAGTGCCCTGTATGCTCTGCAGGTGCACTGTTACAACAGCAGCTTCCCAAAAGGCATGTTACTTCGATTTT
TTGTTCATTTCTATGATATGGAAATTATTGAAGAGGAAGCTTTCTTGGCTTGGAAGGAAGACATAACTCAAGAGTTTCCA
GGAAAAGGCAAGGCTTTGTTCCAGGTGAATCAGTGGCTAACCTGGCTAGAAACTGCTGAAGAAGAAGAATCAGAGGAAGA
AGCTGAC
>nannospalax_galili
GTGGAGAGTGCGATTGCAGAAGGGGGTGCTTCTCGTTTC------AGTGCTTCTTCGGGCGGAGGAGGAAGTAGGGGTGC
ACCTCAGCACTATCCCAAGACTGCTGGCAACAGCGAGTTCCTGGGGAAAACCCCAGGGCAAAACGCTCAGAAATGGATTC
CTGCACGAAGCACTAGACGAGATGACAACTCCGCAGCAAACAACTCCGCAAATGAAAAAGAACGACATGATGCAATCTTC
AGGAAAGTAAGAGGCATACTAAATAAGCTTACTCCTGAAAAGTTTGACAAGCTATGCCTTGAGCTCCTCAATGTGGGTGT
AGAGTCTAAACTCATCCTTAAAGGGGTCATACTGCTGATTGTGGACAAAGCCCTAGAAGAGCCAAAGTATAGCTCACTGT
ATGCTCAGCTATGTCTGCGATTGGCAGAAGATGCACCAAACTTTGATGGCCCAGCCGCAGAGGGTCAACCAGGACAGAAG
CAAAGCACAACATTCAGACGCCTCTTGATTTCCAAATTGCAAGATGAATTTGAAAACCGAACCAGAAATGTTGATGTCTA
TGATAAACGTGAAAATCCCCTCCTCCCAGAGGAGGAGGAACAGAGAGCCATTGCTAAGATCAAGATGTTGGGGAACATCA
AATTCATTGGAGAACTTGGCAAGCTTGATCTTATTCATGAATCTATCCTTCATAAGTGCATCAAAACACTTTTGGAAAAG
AAGAAGAGAGTCCAACTCAAAGATATGGGAGAGGATTTGGAGTGCCTCTGTCAGATAATGAGGACAGTGGGGCCTAGATT
AGACCATGAACGAGCCAAGTCCTTAATGGATCAGTACTTTGCCAGAATGTGTTCCTTAATGCTAAGTAAGGAATTGCCAG
CAAGGATTCGTTTCCTGCTGCAGGATACCGTAGAGTTGCGAGAACACCATTGGGTTCCTCGCAAGGCTTTTCTTGACAAT
GGACCAAAGACGATCAATCAAATCCGTCAAGATGCAGTGAAAGATCTAGGGGTGTTTATTCCTGCTCCTATGGCTCAAGG
A---AGAAATGACTTCTTTCTGGAGGGACCCTTCATGCCACCCAGGATGAAAATGGATAGGGACCCACTTGGAGGACTTG
CTGATATGTTTGGACAAATGCCAGGTAGTGGAATTGGTACTGGTCCAGGAGTTATACAGGATAGATTTTCACCCACTATG
GGACGTCATCGTTCAAATCAGCTCTTCAATGGCCATGGGGGACACATCATGCCTCCCACACAATCGCAGTTTGGAGAGAT
GGGGGGCAAGTTTATGAAAAGCCAGGGGCTAAGCCAGCTCTACCATAACCAGAGTCAGGGACTCTTATCCCAGCTTCAAG
GACAGTCGAAGGATATGCCACCTCGGTTTTCTAAGAAAGGACAGCTTAATGCAGATGAGATTAGTTTGAGGCCTGCTCAG
TCGTTCCTAATGAATAAAAATCAAGTGCCAAAGCTTCAGCCCCAGATAACTATGATTCCTCCTAGTGCACAACCACCACG
CACTCAAACACCACCTCTGGGACAGACACCTCAACTTGGTCTTAAAACTAATCCACCACTTATCCAGGAAAAGCCTGCCA
AGACTAGCAAAAAGCCACCACCATCAAAGGAAGAGCTACTTAAACTAACTGAAACTGTTGTGACTGAATATCTGAACAGT
GGAAATGCAAGTGAGGCCATCAGTGGTGTAAGAGAGATGAGAGCTCCGAAGCACTTTCTTCCTGAGATGTTAAGCAAAGT
GATCATCCTGTCACTAGATAGAAGCGATGAAGATAAAGAAAAAGCAAGCTCTTTGATCAGCTCACTCAAACAGGAAGGGA
TAGCCACAAGTGACAACTTCATGCAGGCTTTCTTGAATGTTTTGGACCAGTGCCCCAAACTGGAGGTTGACATCCCCTTG
GTGAAATCATACCTAGCACAGTTTGCAGCTCGTGCCATTATTTCAGAGCTAGTGAGCATTTCAGAGCTAGCTCAACCACT
GGAGAGTGGCACCCATTTCCCACTCTTCTTACTTTGTCTTCAACAATTAGCTAAATTACAAGATCGAGAATGGTTAACTG
AACTTTTTCAACAAAGCAAAGTCAATATGCAGAAAATGCTACCAGAAATTGATCAGAATAAGGATCGCATGTTGGAGATT
CTGGAAGGAAAGGGACTGAGTTTCTTATTCCCACTCCTAAAGTTGGAAAAGGAACTATTAAAGCAAATTAAGTTGGATCC
ATCCCCTCAGACTATATACAAATGGATTAAAGATAATATCTCTCCCAAACTTCATGTAGATAAAGGATTTGTGAACATCT
TAATGACCAGCTTCTTACAGTATATTTCTAATGAAGTAAGCCCACCCAGCGATGAAACAGATTCTTCCTCTGCTCCTTCC
AAAGAACAGTTAGAGCAGGAAAAACAACTGCTGCTTTCTTTCAAGCCAGTGATGCAGAAATTCCTTCATGATCATGTGGA
TCTACAGGTTAGTGCCCTGTATGCTCTGCAGGTGCACTGTTACAACAGCAACTTTCCAAAAGGCATGTTACTTCGCTTTT
TTGTTCACTTCTATGACATGGAAATTATCGAAGAGGAAGCTTTCTTGGCTTGGAAAGAAGATATAACCCAAGAGTTTCCA
GGAAAAGGCAAGGCTTTGTTCCAGGTGAATCAGTGGCTAACCTGGCTAGAAACTGCTGAAGAAGAAGAATCAGAGGAAGA
AGCTGAC
>ictidomys_tridecemlineatus
------------------------------------TTTTTTAATAGTGCTTCTTCGGGCGGAGGAGGAAGTAGGGGTGC
ACCTCAGCACTATCCCAAGACTGCTGGCAACAGCGAGTTCCTGGGGAAAACCCCAGGGCAAAACGCTCAGAAATGGATTC
CTGCACGAAGCACTAGACGAGATGACAACTCCGCAGCAAACAACTCCGCAAATGAAAAAGAACGACATGATGCAATCTTC
AGGAAAGTAAGAGGCATACTCAATAAGCTTACTCCTGAAAAGTTTGACAAGCTATGCCTTGAGCTCCTCAATGTGGGTGT
AGAGTCTAAACTCATCCTTAAAGGGGTCATACTGCTGATTGTGGACAAAGCCCTAGAAGAGCCAAAGTATAGCTCACTGT
ATGCTCAGCTATGTCTGCGATTGGCAGAAGATGCACCAAACTTTGATGGCCCAGCAGCAGAGGGTCAGCCGGGACAGAAG
CAAAGCACAACATTCAGACGCCTCCTAATTTCCAAATTACAAGATGAATTTGAAAACCGAACCAGAAATGTTGATGTCTA
TGATAAGCGTGAAAATCCCCTCCTCCCTGAGGAGGAGGAACAGAGAGCCATTGCTAAGATCAAGATGTTGGGGAACATCA
AATTCATTGGAGAACTTGGCAAGCTTGATCTTATTCATGAATCTATCCTTCATAAGTGCATCAAAACACTTTTGGAAAAG
AAGAAGAGAGTCCAACTCAAAGATATGGGAGAGGATTTGGAGTGCCTCTGTCAGATAATGAGGACAGTGGGACCTAGATT
AGACCATGAACGAGCTAAGTCCTTAATGGATCAGTACTTTGCCCGAATGTGCTCCTTGATGTTAAGTAAGGAATTGCCAG
CGAGGATTCGTTTCCTGCTGCAGGATACCGTAGAGTTGCGAGAACACCATTGGGTTCCTCGCAAGGCTTTTCTTGACAAT
GGACCAAAGACGATCAATCAAATCCGTCAAGATGCAGTAAAAGATCTAGGAGTGTTTATCCCTGCTCCTATGGCTCAAGG
GATGAGAAATGACTTCTTTCTGGAGGCACCGTTCATGCCACCCAGGATGAAAATGGATAGGGACCCACTTGGAGGGCTTG
CTGATATGTTTGGACAAATGCCAGGTAGTGGAATTGGAACTGGTCCAGGAGTTATTCAGGATAGATTTTCACCCACCATG
GGACGTCATCGTTCAAATCAACTCTTCAATGGCCATGGGGGACACATCATGCCTCCCACACAATCACAGTTTGGAGAGAT
GGGAGGCAAGTTTATGAAAAGCCAGGGGCTAAGCCAGCTCTACCATAACCAGAGTCAGGGACTCTTATCCCAGCTGCAAG
GACAGTCGAAGGATATGCCACCTCGGTTTTCTAAGAAAGGACAGCTTAATGCAGATGAGATTAGCTTGAGGCCTGCTCAG
TCGTTCTTAATGAATAAAAATCAAGTGCCAAAGCTTCAGCCCCAGATAACCATGATTCCTCCTAGTGCACAACCACCACG
CACTCAAACACCACCTCTGGGACAGACACCTCAGCTTGGTCTCAAAACTAATCCACCACTTATCCAGGAAAAGCCTGCCA
AGACTAGCAAAAAGCCACCACCGTCAAAGGAAGAACTACTTAAACTAACTGAAACTGTTGTAACAGAGTATTTGAACAGT
GGAAATGCAAATGAGGCTGTTAATGGTGTAAGAGAAATGAGAGCTCCTAAACACTTTCTTCCTGAGATGTTAAGCAAAGT
AATAATCCTGTCACTGGATAGAAGTGATGAAGATAAAGAAAAAGCAAGTTCTTTGATCAGTTTACTCAAACAGGAAGGGA
TAGCCACAAGTGACAACTTCATGCAGGCTTTTCTGAACGTATTGGACCAGTGCCCCAAACTGGAGGTTGACATCCCCTTG
GTGAAATCATATTTAGCACAGTTTGCAGCTCGTGCCATCATTTCAGAGCTGGTGAGCATTTCAGAACTAGCTCAACCACT
GGAGAGTGGCACCCATTTCCCACTCTTCTTACTTTGTCTTCAGCAATTAGCTAAATTACAAGATCGAGAATGGTTAACAG
AACTTTTTCAACAAAGCAAGGTCAATATGCAGAAAATGCTCCCAGAAATTGATCAGAATAAGGACCGCATGTTGGAGATT
TTGGAAGGAAAGGGACTGAGTTTCTTATTTCCACTTCTCAAATTGGAGAAGGAACTTTTGAAGCAAATAAAGTTGGATCC
ATCCCCTCAAACCATATATAAATGGATTAAAGATAACATCTCTCCCAAACTTCATGTAGATAAAGGATTTGTGAACATCT
TAATGACTAGCTTCTTACAGTATATTTCTAGTGAAGTAAGCCCACCTAGCGACGAAACAGATTCTTCCTCTGCTCCTTCC
AAAGAACAGTTAGAGCAGGAAAAACAACTGCTTCTTTCTTTCAAGCCAGTGATGCAGAAATTCCTTCATGATCATGTGGA
TCTACAGGTCAGTGCCCTGTATGCTTTGCAGGTGCACTGCTACAACAGCAATTTCCCAAAAGGCATGTTACTCCGCTTCT
TTGTTCACTTCTATGACATGGAAATTATTGAAGAAGAAGCTTTCCTGGCTTGGAAAGAAGATATAACCCAAGAGTTTCCA
GGAAAAGGCAAGGCTTTGTTCCAGGTGAATCAGTGGCTAACCTGGCTAGAAACTGCTGAAGAAGAAGAATCAGAGGAAGA
AGCTGAC
>psammomys_obesus
GTGGAGAGTGCGATTGCAGAAGGGGGTGCTTCTCGTTTC-----------------------------------------
-------------------------------AGCGAGTTCCTGGGGAAAACCCCAGGGCAAAACGCTCAGAAATGGATTC
CTGCACGAAGCACTAGACGAGATGACAACTCCGCAGCAAACAACTCCGCAAATGAAAAAGAACGACATGATGCAATCTTC
AGGAAAGTAAGAGGCATACTAAATAAGCTTACTCCTGAAAAGTTTGACAAGCTATGCCTTGAGCTCCTCAATGTGGGTGT
AGAGTCTAAACTCATCCTTAAAGGGGTCATACTGCTGATTGTGGACAAAGCCCTAGAAGAGCCAAAGTATAGCTCACTGT
ATGCTCAGCTATGTCTGCGATTGGCAGAAGATGCACCAAACTTTGATGGCCCAGCAGCAGAGGGTCAGCCAGGACAGAAG
CAAAGCACAACATTCAGACGCCTCTTGATTTCCAAATTGCAAGATGAATTTGAAAACCGAACTAGAAATGTTGATGTCTA
TGATAAGCGTGAAAATCCCCTCCTCCCTGAGGAGGAGGAACAGAGAGCCATTGCTAAGATCAAGATGTTGGGAAACATCA
AATTCATTGGAGAGCTTGGCAAGCTTGATCTTATTCATGAATCTATCCTTCATAAGTGCATCAAAACACTTTTGGAAAAG
AAGAAGAGAGTCCAACTCAAAGATATGGGAGAGGATTTGGAGTGCCTCTGTCAGATAATGAGGACAGTGGGACCTCGATT
AGACCATGAACGAGCCAAGTCCTTAATGGATCAGTACTTTGCCAGAATGTGTTCCTTAATGCTAAGTAAGGAATTGCCAG
CAAGGATTCGTTTCCTACTGCAGGATACCGTAGAGTTGCGAGAACACCATTGGGTTCCTCGCAAGGCTTTTCTTGACAAT
GGACCAAAGACGATCAATCAAATCCGTCAAGATGCAGTAAAAGATCTAGGAGTGTTTATTCCTGCTCCTATGGCTCAAGG
G---AGAAATGACTTCTTCCTGGAGGGACCGTTCATGCCTCCAAGGATGAAAATGGATAGGGACCCACTCGGGGGACTGG
CAGATATGTTTGGACAAATGCCAGGTAGTGGAATTGGTACTGGTCCAGGAGTTATCCAGGATAGATTTTCACCCACAATG
GGACGTCATCGTTCAAATCAGCTCTTCAATGGCCATGGGGGACACATCATGCCTCCCACGCAATCGCAGTTTGGAGAAAT
GGGGGGCAAGTTTATGAAGAGCCAGGGGCTAAGCCAGCTCTACCATAACCAGAGTCAGGGACTCTTATCCCAGCTGCAAG
GACAGTCGAAGGATATGCCACCTCGGTTTTCTAAGAAAGGACAGCTTAATGCAGATGAGATTAGTTTGAGGCCTGCTCAG
TCGTTCCTAATGAATAAAAATCAGGTGCCAAAGCTTCAGCCCCAGATAACTATGATTCCTCCCAGTGCACAGCCACCACG
CACTCAAACACCACCTCTGGGACAGACACCTCAACTTGGTCTCAAAACTAATCCACCACTTATCCAGGAAAAGCCTGCCA
AGACTAGCAAAAAGCCACCACCATCAAAGGAAGAACTTCTTAAACTGACTGAAGCCATTGTGACTGAGTATCTGAACAGT
GGAAATGCAAACGAGGCTGTCAATGGTGTAAGAGAAATGAGAGCTCCAAAACACTTTCTTCCTGAGATGTTAAGCAAAGT
GATCATCCTGTCACTTGATAGAAGTGATGACGATAAAGAAAAAGCAAGCTCTTTGATCAGTTTACTCAAGCAGGAAGGAA
TAGCCACAAGTGACAACTTCATGCAGGCTTTCCTAAACGTATTGGAGCAGTGCCCCAAACTGGAGGTTGACATCCCCTTG
GTGAAATCTTACTTGGCACAGTTTGCAGCCCGTGCTATAATTTCAGAGTTGGTGAGCATTTCAGAACTAGCTCAACCACT
GGAGAGTGGCACCCACTTCCCTCTCTTCTTACTTTGTCTTCAACAATTAGCTAAATTACAAGATCGAGAATGGTTAACCG
AACTTTTTCAACAAAGTAAGGTCAATATGCAGAAAATGCTGCCAGAAATTGATCAGAATAAGGATCGAATGTTGGAGATT
CTGGAAGGAAAGGGACTGAGTTTCTTATTCCCACTCCTTAAATTGGAGAAGGAACTATTGAAACAAATTAAGCTGGATCC
ATCCCCTCAAACTATATATAAATGGATTAAAGATAACATCTCTCCCAAACTTCATGTAGATAAAGGATTTGTGAACATCT
TAATGACCAGCTTCTTACAGTACATTTCTAGTGAAGTAAGCCCACCCAGCGATGAAACAGATTCTTCCTCTGCTCCTTCC
AAAGAACAGTTAGAGCAGGAAAAACAGCTGCTGCTCTCTTTCAAGCCAGTGATGCAGAAATTTCTTCATGATCATGTGGA
TCTACAGGTCAGTGCCCTGTATGCTCTGCAGGTGCACTGTTACAACAGCAGCTTCCCAAAAGGCATGTTACTTCGATTTT
TTGTTCATTTCTATGATATGGAAATTATTGAAGAGGAAGCTTTCTTGGCTTGGAAGGAAGACATAACTCAAGAGTTTCCA
GGAAAAGGCAAGGCTTTGTTCCAGGTGAATCAGTGGCTAACCTGGCTAGAAACTGCTGAAGAAGAAGAATCAGAGGAAGA
AGCTGAC
