# Supplementary material for: Divergent genes in gerbils: prevalence, relation to GC-biased substitution, and phenotypic relevance
Source: BMC Evol Biol. 2020 Oct 19;20:134. doi: 10.1186/s12862-020-01696-3 (PMC7574485; doi:10.1186/s12862-020-01696-3)
Supplement: Supplementary file 3 — Additional file 3 Supplementary Data. DNA alignments for 10,554 1-to-1 orthologues used in analysis. Each alignment file is named using its orthogroup ID. [file 12862_2020_1696_MOESM3_ESM.zip › Additional_File_3/masked_alignments/OG0001574.fa]

>cavia_porcellus
ATGGCCGGGTGGAACGCCTACATCGACAACCTCATGGCGGACGGGACCTGTCAGGACGCGGCCATCGTGGGCTACAAGGA
CTCGCCCTCTGTCTGGGCCGCCGTCCCCGGGAAAATCTTCGTCAACATCACGCCAGCTGAAGTCGCTGTCCTGGTTGGCA
AAGACCGGGCAAGTTTTTTTGTGAATGGGCTGACACTTGGGGGCCAGAAGTGTTCTGTGATCCGGGACTCACTGCTACAG
GATGGGGAATTTACCATGGATCTTCGTACCAAGAGCACCGGTGGAGCCCCTACCTTCAACGTCACTGTCACCATGACTGC
CAAGACGCTAGTCCTGCTGATGGGCAAAGAAGGTGTCCATGGTGGTATGATCAACAAGAAATGTTACGAAATGGCCTCCC
ACCTGCGGCGTGCCCAGTAC
>chinchilla_lanigera
ATGGCCGGGTGGAACGCCTACATCGATAACCTCATGGCGGACGGGACCTGTCAGGACGCGGCCATCGTGGGCTACAAGGA
CTCGCCCTCTGTCTGGGCCGCCGTCCCCGGGAAGACCTTCGTCAACATCACGCCAGCTGAAGTCGGTGTCCTGGTTGGCA
AAGACCGGTCAAGTTTTTTTGTGAATGGGCTGACACTTGGGGGCCAGAAATGTTCTGTGATCCGGGACTCACTGCTACAG
GATGGGGAATTTACCATGGATCTTCGTACCAAGAGCACTGGTGGAGCCCCTACCTTCAACGTCACTGTCACCATGACTGC
CAAGACGCTAGTCCTGCTGATGGGCAAAGAAGGTGTCCACGGTGGTATGATCAACAAGAAATGTTATGAAATGGCCTCCC
ACCTGCGGCGTGCCCAGTAC
>ictidomys_tridecemlineatus
ATGGCCGGGTGGAACGCCTACATCGACAACCTCATGGCGGACGGGACCTGTCAGGACGCGGCCATCGTGGGCTACAAGGA
CTCGCCCTCCGTCTGGGCCGCCGTCCCCGGGAAAACCTTCGTCAACATTACGCCAGCTGAGGTTGGTGTCCTGGTTGGCA
AAGACCGGTCAAGTTTTTTCGTGAATGGGCTGACACTTGGGGGCCAGAAATGTTCTGTGATCCGGGACTCACTGCTGCAG
GATGGGGAGTTTACCATGGATCTTCGTACCAAGAGCACCGGTGGAGCCCCCACCTTCAATGTCACTGTCACCATGACTGC
CAAGACGCTAGTCCTGCTGATGGGCAAAGAAGGTGTCCACGGTGGTTTGATCAACAAGAAATGTTATGAAATGGCTTCCC
ACCTGCGGCGTGCCCAGTAC
>dipodomys_ordii
ATGTCCGGGTGGAACGCCTACATCGACAACCTCATGGCGGACGGGACCTGTCAGGACGCGGCCATCGTAGGCTACAAGGA
CTCGCCCTCCGTCTGGGCCGCCGTCCCTGAGAAAACCTTCGTCAACATCACGCCAGCTGAAGTTGGTGTCCTGGTTGGCA
AAGACCGGTCAAGTTTTTTTGTGAATGGGCTGACACTTGGGGGCCAGAAATGTTCTGTGATCCGGGATTCACTGCTACAA
GACGGAGAATTCACCATGGATCTTCGTACCAAGAGTACTGGCGGAGCCCCTACCTTCAATGTCACTGTCACCATGACTGC
CAAGACGCTAGTCCTGCTGATGGGCAAAGAAGGTGTCCATGGCGGTTTGATCAACAAGAAATGTTATGAAATGGCCTCCC
ACCTTCGGCGTTCCCAGTAC
>jaculus_jaculus
ATGGCCGGGTGGAGCGCCTACATCGACAACCTCATGGCGGACGGGACCTGTCAGGACGCGGCCATCGTAGGCTACAAGGA
CTCGCCCTCCGTCTGGGCCGCCGTCCCCGGGAAAACCTTCGTTAGCATTACGCCAGCCGAAGTTGGTGTCCTGGTTGGCA
AAGACCGGTCAAGTTTTTTCGTGAATGGGCTGACACTTGGGGGCCAGAAATGTTCTGTGATCAGGGACTCACTGCTGCAG
GATGGAGAATTTACCATGGACCTACGTACCAAGAGTACTGGAGGAGCTCCCACCTTCAATGTCACTGTCACCATGACTGC
CAAGACGCTAGTCCTGCTGATGGGCAAAGAAGGTGTCCATGGTGGTTTGATCAACAAGAAATGTTATGAAATGGCCTCTC
ACCTGCGACGTTCCCAGTAC
>rattus_norvegicus
ATGGCCGGGTGGAACGCCTACATCGACAGCCTTATGGCGGACGGGACCTGTCAGGACGCGGCCATCGTAGGCTACAAGGA
CTCGCCCTCCGTCTGGGCCGCTGTCCCCGGGAAGACCTTCGTTAGCATTACGCCAGCTGAGGTTGGTGTCCTGGTAGGCA
AAGACCGGTCAAGTTTTTTCGTGAATGGGCTGACACTTGGGGGCCAGAAATGTTCTGTGATCCGGGACTCACTGCTGCAA
GACGGGGAATTTACAATGGATCTTCGTACCAAGAGCACCGGGGGAGCCCCCACCTTCAATGTCACTGTCACCATGACTGC
CAAGACGCTAGTCCTGCTGATGGGCAAAGAAGGTGTCCACGGTGGTTTGATCAACAAGAAATGTTATGAAATGGCCTCTC
ACCTGCGGCGTTCCCAGTAC
>mus_musculus
ATGGCCGGGTGGAACGCCTACATCGACAGCCTTATGGCGGACGGGACCTGTCAGGACGCGGCCATCGTAGGCTACAAGGA
CTCGCCCTCCGTCTGGGCCGCCGTCCCCGGGAAGACCTTCGTTAGCATTACGCCAGCTGAGGTTGGTGTCCTGGTAGGCA
AAGACCGGTCAAGTTTTTTCGTCAATGGGCTGACACTTGGGGGCCAGAAATGTTCTGTGATCCGGGACTCACTGCTGCAA
GACGGGGAATTTACAATGGATCTTCGTACCAAGAGCACCGGAGGAGCCCCCACCTTCAATGTCACTGTCACCATGACTGC
CAAGACGCTAGTCCTGCTGATGGGCAAAGAAGGTGTCCACGGTGGTTTGATCAACAAGAAATGTTATGAAATGGCCTCTC
ACCTGCGGCGTTCCCAGTAC
>fukomys_damarensis
ATGTCCGGGTGGAACGCCTACATCGACAACCTCATGGCGGACGGGACCTGTCAGGACGCGGCCATCGTGGGCTACAAGGA
CTCGCCCTCCGTCTGGGCCGCCGTCCCTGGGAAAACCTTCGCCAACATCACGCCAGCTGAAGTCGGTGTCCTGGTTGGCA
AAGACCGGTCAAGTTATTTTGTGAATGGGCTGACACTTGGGGGCCAGAAATGTTCTGTGATCCGGGACTCACTGCTACAG
GATGGGGAATTTACCATGGATCTTCGTACCAAGAGCACTGGTGGAGCCCCTACCTTCAACATCACTGTTACCATGACTGC
CAAG----------------------------------------------------------------------------
--CTGCGGCGTGCCCAGTAC
>meriones_unguiculatus
ATGTCCGGGTGGAACGCCTACATCGACACCCTCATGGCCGACGGGACCTGTCAGGACGCGGCCATCGTGGGCTACAAGGA
CTCGCCCTCCGTGTGGGCCGCCGTTCCCGGGAAGACCTTCGTCAGCATCACGCCAGCTGAGGTTGGTGTCCTGGTAAGCA
AAGACCGATCAGGTATTTTCGTGAATGGGCTGACACTTGGGGGCCAGAAATGCTCTGTGATCCGGGACTCGCTGCTGCAG
GACGGGGAGTTTACGATGGATCTTCGTACCAAGAGCACCGGAGGAGCCCCCACCTTCAACATCACCATCACCATGACTGC
CAAGACGCTAGTCCTGCTGATGGGCAAAGAAGGTGTCCATGGTGGTTTGATCAACAAGAAATGTTACGAAATGGCCAATC
ACCTGCGGCGTTCCCAGTAC
>psammomys_obesus
ATGTCCGGGTGGAACGCCTACATCGACACGCTCATGGCCGACGGGACCTGTCAGGACGCGGCCATCGTGGGCTACAAGGA
CTCGCCCTCCGTGTGGGCCGCCGTTCCCGGGAAGACCTTCGTCAGCATCACGCCAGCTGAGGTTGGTGTCCTGGTAAGCA
AAGACCGATCAGGTATTTTCGTGAATGGGCTGACACTTGGGGGCCAGAAATGCTCTGTGATCCGGGACTCGCTGCTGCAG
GACGGGGAGTTTACGATGGATCTTCGTACCAAGAGCACCGGAGGAGCCCCCACCTTCAACATCACCGTCACCATGACCGC
CAAGACGCTAGTCCTGCTGATGGGCAAAGAAGGTGTCCATGGTGGTTTGATCAACAAGAAATGTTACGAAATGGCCAATC
ACCTGCGGCGTTCCCAGTAC
>homo_sapiens
ATGGCCGGGTGGAACGCCTACATCGACAACCTCATGGCGGACGGGACCTGTCAGGACGCGGCCATCGTGGGCTACAAGGA
CTCGCCCTCCGTCTGGGCCGCCGTCCCCGGGAAAACGTTCGTCAACATCACGCCAGCTGAGGTGGGTGTCCTGGTTGGCA
AAGACCGGTCAAGTTTTTACGTGAATGGGCTGACACTTGGGGGCCAGAAATGTTCGGTGATCCGGGACTCACTGCTGCAG
GATGGGGAATTTAGCATG--------------------------------------------------------------
--------------------------------------------------------------------------------
--------------------
