# Supplementary material for: Divergent genes in gerbils: prevalence, relation to GC-biased substitution, and phenotypic relevance
Source: BMC Evol Biol. 2020 Oct 19;20:134. doi: 10.1186/s12862-020-01696-3 (PMC7574485; doi:10.1186/s12862-020-01696-3)
Supplement: Supplementary file 3 — Additional file 3 Supplementary Data. DNA alignments for 10,554 1-to-1 orthologues used in analysis. Each alignment file is named using its orthogroup ID. [file 12862_2020_1696_MOESM3_ESM.zip › Additional_File_3/masked_alignments/OG0001577.fa]

>chinchilla_lanigera
ATGGCCACAGAGTCCACAGCCACAGCTGCCATCGCCGCGGAGCTAGTTTCCGCCGACAAAATTGAAGATGCTCCTGCTCC
TTCTACCTCTTCAGATAAAGTGGAAAGTCTGGATGTGGATAATGAAGCTAAGAAGCTGTTAGGGTTAGGACAGAAACATC
TGGTGATGGGGGATATTCCAGCAGCTGTCAATGCATTCCAGGAAGCAGCTAGTCTCCTAGGTAAGAAGTATGGAGAGACA
GCTAATGAGTGTGGAGAAGCCTTCTTTTTCTATGGGAAATCACTTTTGGAGTTGGCAAGAATGGAGAACGGGGTGTTGGG
AAATGCCTTGGAAGGTGTGCATGTGGAAGAGGAAGAAGGAGAAAAAACAGAAGATGAAGCGCTAGTAGAAAATAATGATA
ACATAGATGAGGAAGCAAGGGAAGAGTTGAGAGAACAGGTTTATGACGCCATGGGAGAAAAAGAAGCCAAAAAAACAGAA
GGCAATTCTCTGGCAAAGCCTGAAACCCATTTGGAACAGAAGAGTGAAATTGAGAAGGGTGGAAGAGAAGATATGGATAT
AAGTGAGCCTACAGAGAAGCTACAGGAAACAGTTAAATTGACTCCAAATCAACCAACTGAAACCCGTGAAGAGGCAAAA-
--GCAACAGGACCAGAAGGACTGGAAGAAGCTGAGGTCACTACCGGGAAGCCAGAACAGAAAGCACCAGACACGCAGGAA
AGAAATCCAGTTTTTGGAACTGACATCCAA---AAAGAATGTAGAGAAAAAGGT---CAGGAGGAGCAGGAAGAGGTAAC
TGTGAGCACAAAGGAGAAGCCCGAAGAAGATTCTGAAGAGCAGCACACTGCGCTTGTGGAAAAGCAGGGCACTGCCTCGG
AGGTAGAGGCGGAGCCTGTGGAGCCCACAGTCAAGCCAGTGGATGTGGGTGGGGATGAGCCTGAGGGACAGGTAGTTGCG
TCTGAAAATGAGCCAGGAAAGGCTTTGCTGGAGCAACTGGCAGGACAAGAAGTGCTTTCTTTC-----------------
-GAGGCCTTAGCTCCAGAGTCTGGGTCGGAAGTCTCTGAAAAGCCAGAACAGGAACCCACAGTTCTCCCTCAGGAAGGCC
TAGGCAGTGGACCATCAGCTGTAGGAGATCAGACTCCTGTTGAACCACAGACTTCTGCAGAA------------ACGAAA
GGTGACTCAGGTCTAGAGAAGGTCAGGGCAGAGTTAGTGCCTAGCCAGGAGGAGATTAAGCTGCCTGTAGAAGAGTCTCA
GGCAGCTGGAGATGGGGTTGAAACCAAAGTAGTCCAGAGGGCTACTGAGAAAGCACCTGACGACAAAGTTAAGATAGCTG
CTAATGAAGAGACCCAAGAGAGAGAAGAACAGATGAAAGAGGGTGAAGAAACTGAAGGCTCAGAAGAGGAGGATAAAGAA
AATGACAAGGCTGAAGAAATGCCAAATGAATCCATTCTTGAAAACAAGTCTCTTCAAGAAAGTGAAGAGGAGGACATTGG
GAACCTAGAGCTTGCCTGGGATATGCTGGATTTAGCAAAGATCATTTTTAAAAGGCAAGAAACAAAAGCAGCACAGCTTT
ATGCTGCACAGGCACACCTTAAACTTGGAGAAGTTAGTGTTGAATCTGAGAACTACGTCCAGGCTGTGGAAGAGTTCCAG
GCCTGCCTTACCCTGCAGGAGCAGTACTTGGAAGCCCACGACCGTCTCCTTGCCGAGACTCACTACCAGCTGGGCTTGGC
CTATGGATACAACTCTCAGTATGATGAGGCAGTGGCACAGTTCAGCAAATCTATTGAAGTCATCGAGAAGAGAATGGCTG
TGCTAAAGGAACAGATGAAGGAGGCTGAAGGGTCACCTACTGAATATGAAAAAGAAATTGAGGAATTGAAGGAGCTGCTA
CCCGAAATCAGAGAAAAGATAGAAGATGCAAAGGAGTCCCAGCGTAGTGGGAACGTAGCTGAATTGGCGCTGAAAGCTAC
TCTGGTGGAGAGTTCTACCTCAGGTTTCAATCCTAGTGGAGGCAGCTCTTCAGTATCCATGATTGCCAGTAGAAGA---A
CAGATGGTGCTTCCTCATCTAATTGTGTGACTGATATTTCCCACCTTGTCAGAAAGAAGAGGAAACCAGAAGATGAGAGT
CCCCGCAAAGATGATGCAAAGAAAGCCAAACAAGAGCCGGAAGTCAATGGAGGCAGCGGGGATGCAGTCCCCAGTGGAAA
TGAAGTTTCGGAAAACATGGAGGAGGAGGCTGAGAAACAGGCTGACAGCTGCACCACAGCAGAGGGCACAGTGGAGGCGG
GGACTGCTGTCGAGACCACTGCATGT
>fukomys_damarensis
ATGGCCACAGAGTCCACAGCCACAGCTGCCATCGCTGCGGAGCTAGTTCCCGCCCACAAAATTGAAGATGCTCCTGCTCC
TTCTACCTCTTCAGATAAAGTGGAAAGTATGGATGTGGATAATGAAGCTAAGAAGCTATTAGGGTTGGGACAGAAACATC
TGGTGATGGGAGATATTCCAGCGGCTGTCAATGCATTCCAGGAAGCAGCCAGTCTCTTAGGTAAGAAGTATGGAGAAACA
GCTAATGAGTGTGGAGAAGCCTTCTTTTTCTATGGGAAGTCACTTTTGGAACTGGCAAGAATGGAGAATGGTGTGTTGGG
AAATGCTTTGGAAGGTGTACGTGTGGAAGAA---------GAAAAAACAGAAGATGAATCTGTAGCAGAAAATAATGATA
ACATAGAT------------------------------------------------------------------------
--------------------------------------------------------------------------------
--------------------------------------------------------------------------------
--------------------------------------------------------------------------------
--------------------------------------------------------------------------------
--------------------------------------------------------------------------------
--------------------------------------------------------------------------------
--------------------------------------------------------------------------------
--------------------------------------------------------------------------------
--------------------------------------------------------------------------------
--------------------------------------------------------------------------------
--------------------------------------------------------------------------------
-----------------------------------------------GAAACTGAAGGCTCAGAAGAAGAGGATAAAGAA
AATGATAAGGCTGAAGAAACACCAAATGAATCCATTCTTGAAAACAAGTCTCTTCAAGAAAGTGAAGAGGAGGACATTGG
AAACCTAGAGCTTGCCTGGGATATGCTGGATTTAGCAAAGATAATTTTTAAAAGGCAAGAAACAAAAGAAGCCCAGCTTT
ATGCTGCACAGGCACATCTTAAACTTGGAGAAGTTAGTGTTGAATCTGAGAACTATATCCAGGCTGTGGAGGAGTTCCAG
GCCTGCCTGGCCCTGCAGGAGCAGTACTTGGAAGCCCATGACCGTCTCCTTGCAGAGACTCACTACCAGCTGGGCTTGGC
CTATGGATACAACTCTCAGTATGACGAGGCAGTGGCACAGTTTAGCAGATCTGTTGAAGTTATTGAAAAGAGAATGGCTG
TACTAAACGAGCAGATGAAGGAGGCTGAAGGATCATCTACTGAATATGAGAAAGAAATTGAGGAGTTGAAAGAACTGCTA
CCAGAAATCAGAGAGAAGATAGAAGATGCAAAGGAGTCCCAACGTAGTGGAAATGTAGCTGAATTGGCACTGAAAGCTAC
TCTGGTGGAGAGCTCTACTTCAGGTTTCACTCCTAGTAGGGGAGGCTCTTCAGTCTCCATGATTGCCAGTCGAAGAACAA
CGGATGGTGCTTCCTCATCAAATTGTGTGACTGACATTTCCCACCTTGTCAGAAAGAAGAGGAAACCAGAGGAAGAGAGT
CCCCGGAAGGATGATGCAAAGAAAGCCAAACAAGAGCCGGAAGTGAATGGAGGCAGCGGGGATGCGGTCCCCAGTGGAAA
TGAAGTCTCGGGAAGCATGGAGGAGGAGGCTGAGAAACAGGCTGACAGCCGGGCCACAGTGGATGGGGCAGTGGAGGCTG
GAGCTGCAGTTGAAACCACTGCATGT
>homo_sapiens
ATGGCCATGGAGTCCACAGCCACTGCCGCCGTCGCCGCGGAGCTGGTTTCTGCCGACAAAATTGAAGATGTTCCTGCTCC
TTCTACATCTGCAGATAAAGTGGAGAGTCTGGATGTGGATAGTGAAGCTAAGAAACTATTGGGTTTAGGACAGAAACATC
TGGTGATGGGGGATATTCCAGCAGCTGTCAATGCATTCCAGGAAGCAGCTAGTCTTTTAGGTAAGAAGTATGGAGAGACA
GCTAATGAGTGTGGAGAAGCCTTCTTTTTCTATGGGAAATCACTTCTGGAGTTGGCAAGAATGGAGAATGGTGTGTTGGG
AAACGCCTTGGAAGGTGTGCATGTGGAAGAGGAAGAAGGAGAAAAAACAGAAGATGAATCTCTGGTAGAAAATAATGATA
ACATAGATGAGGAAGCAAGGGAAGAGTTGAGAGAACAGGTTTATGACGCCATGGGAGAAAAAGAAGAAAAAAAAACAGAA
GACAAGTCTTTGGCAAAGCCTGAAACTGATAAAGAACAGGACAGTGAAATGGAGAAGGGTGGAAGAGAAGATATGGATAT
AAGTAAATCTGCAGAGGAGCCACAGGAAAAAGTTGACTTGACTCTAGATTGGTTAACTGAAACCTCTGAAGAGGCAAAAG
GAGGAGCAGCACCAGAAGGACCGAATGAAGCTGAGGTCACTTCTGGGAAGCCAGAACAGGAAGTACCAGATGCTGAGGAA
GAAAAATCAGTTTCTGGAACTGATGTCCAA---GAAGAGTGCAGAGAAAAAGGAGGTCAGGAGAAGCAGGGAGAGGTAAT
TGTGAGCATAGAGGAGAAGCCAAAAGAAGTTTCAGAAGAGCAGCCTGTGGTGACTCTAGAAAAGCAGGGCACTGCAGTGG
AGGTAGAAGCAGAGTCTTTAGACCCGACAGTCAAGCCAGTGGATGTGGGTGGGGACGAGCCAGAGGAGAAGGTAGTTACC
TCTGAAAACGAGGCAGGAAAGGCGGTTCTTGAACAACTGGTAGGTCAAGAAGTACCACCTGCT-----------------
-------TCAGCTGTAGAGGCTGGATCAGAAGTCTCTGAAAAGCCTGGGCAGGAGGCTCCAGTTCTCCCTAAGGATGGTG
CAGTCAATGGACCGTCAGTTGTAGGAGATCAGACTCCTATTGAACCACAGACTTCTATAGAAAGACTGACAGAAACAAAA
GATGGCTCAGGACTAGAGAAGGTCAGGGCAAAGCTGGTTCCTAGTCAGGAGGAGACTAAGCTGTCTGTAGAAGAGTCTGA
GGCAGCTGGAGATGGGGTTGATACCAAGGTAGCCCAGGGAGCTACTGAGAAATCACCTGAAGACAAAGTTCAGATAGCTG
CTAATGAAGAGACACAAGAGAGAGAAGAACAGATGAAAGAGGGTGAAGAAACTGAAGGCTCAGAAGAGGATGATAAAGAA
AATGATAAGACCGAAGAAATGCCAAATGATTCAGTCCTTGAAAACAAGTCTCTTCAAGAAAATGAGGAGGAGGAGATTGG
GAACCTAGAGCTTGCCTGGGATATGCTGGATTTAGCAAAGATCATTTTTAAAAGGCAAGAAACAAAAGAAGCACAGCTTT
ATGCTGCCCAGGCACATCTTAAACTCGGAGAAGTTAGTGTTGAATCTGAAAACTATGTGCAAGCTGTGGAGGAGTTCCAG
TCCTGCCTTAACCTGCAGGAACAGTACCTGGAAGCCCACGACCGTCTCCTTGCAGAGACCCACTACCAGCTGGGCTTGGC
TTATGGGTACAACTCTCAGTATGATGAGGCAGTGGCACAGTTCAGCAAATCTATTGAAGTCATTGAGAACAGAATGGCTG
TACTAAACGAGCAGGTGAAGGAGGCTGAAGGATCGTCTGCTGAATACAAGAAAGAAATTGAGGAACTAAAGGAACTGCTA
CCCGAAATTAGAGAGAAGATAGAAGATGCAAAGGAGTCTCAGCGTAGTGGGAATGTAGCTGAACTGGCTCTGAAAGCTAC
TCTGGTGGAGAGTTCTACTTCAGGTTTCACTCCTGGTGGAGGAGGCTCTTCAGTCTCCATGATTGCCAGTAGAAAGCCAA
CAGACGGTGCTTCCTCATCAAATTGTGTGACTGATATTTCCCACCTTGTCAGAAAGAAGAGGAAACCAGAGGAAGAGAGT
CCCCGGAAAGATGATGCAAAGAAAGCCAAACAAGAGCCGGAGGTGAACGGAGGCAGTGGGGATGCTGTCCCCAGTGGAAA
TGAAGTTTCGGAAAACATGGAGGAGGAGGCTGAGAATCAGGCTGAAAGCCGGGCAGCAGTGGAGGGGACAGTGGAGGCTG
GAGCTACAGTTGAAAGCACTGCATGT
>dipodomys_ordii
ATGGCCACAGAGTCCACAGCCACTGCTGCTATCGCCGCGGAGCTGGTTTCCGCAGACAATGTG-----------------
-------------------------------GATGTGGATTGCGAAGCTAAGAAATTATTGGGATTAGGACAAAAACACC
TAGTGATGGGGGATATTCCAGCAGCTGTCAATGCATTCCAGGAAGCAGCTAGTCTTCTAGGTAAGAAGTATGGAGAAACA
GCTAATGAGTGTGGAGAAGCTTTCTTTTTCTATGGGAAATCACTTTTGGAGTTGGCCAGGTTGGAAAACGGTGTGCTGGG
AAATGCCTTAGAAGGTGTGCATGTAGAAGAGGAAGAAGGAGAAAAAACAGAGGATGAATCTCTGGTGGAAAATAATGATA
ACGTAGATGAGGAAGCAAGGGACGAGTTGAGAGAACAGGTTTATGACGCCATGGGAGAAAAGGAAGAAAAAAAAACAGAA
GGCAATTCTCTGTCAAAGCCTGAAATTGATACAGAACAGGAGAGTGAAGTGCAGAAGGGTGGAAGAGAAGATATGGATGT
AAGTGAGCCTACAGAGAAGCTACAGGAAAAAGTTGAATCGACTTCGAATGATTTAACTGAAAACTCTGATGAGGCAAAAG
GAGCGACAGCACCAGAAGGACGGAATGAAGCTGAGGTCACTTTTGGGAAGCCAGAACAGGAAATGCCAGATGCTGAGGAA
GGAAAATCAGTTTCTGGAACTGATGCCCAAAATGAAGAGTACAGAGAAAAAGGAGGTCAGGAGAAGCAGGGAGAGGTAAT
TGTTAGCATAGAGGAAAAGCCAAAAGAATCTTCAGAAGAGCAGCCTATTGGGACTCTAGAAAAGCAAAGCACTGCAGTGG
AGGTGGAAGCACAGCCTGTAGACCCAACAGTCAAGCCAGTTGATATGGGTGGGGATGAAGCAGAGGAACAGGTAGCTGCC
TCTAAAAATGAACCAGGAAAGGCTGGTTTTGAGGAAGAGGGAGGGCAAGAAATA---------GAAGAGTCACCCGTGGT
G---------GCTGCAGAGGCCGGATCAGAAGTCTCTGAGAAGCCAGGGCAGGAGACCACAGCTTGCTCTCAGGATGGTA
CAGTCAATGGACTGTCAGCT---TCAGTTGAGACTCCTATTGAACCACAGACTTGTGCAGAAAGGCTGACAGGCACAAAA
GATGGCTCAGGTCTACAGGAAGTCAGGGGAGAACTTGCTCTAAGCCAGGAGGAAACTAAGCTGCCTGTAGAAGAGTCAGA
GGCAGCTGGAGATGGGGTTGAGACCAAGGTAGCCCAGAGGGCTGCTGAGACAGCATCTGAAGACAAAATTAAGATAGCTG
CTAATGAAGAGGCAGAAGAGAGCGAAGAACAGATGAAAGAGGGTGAAGAAACTGAAGGTTCAGAAGAGGAGGATAAAGAA
AACGACAAGTCTGAAGAAATACCAAATGAATCTGTTGTTGAAAACAAATCTCTTCAAGAAAATGAAGAGGAAGAGATTGG
TAACCTAGAGCTTGCCTGGGATATGCTGGACTTAGCAAAGATCATTTTTAAAAGACAAGAAACAAAAGAAGCCCAACTTT
ATGCTGCACAGGCACACCTTAAACTTGGAGAAGTTAGTGTTGAATCTGAGAATTATACTCAAGCTGTGGAGGAGTTCCAA
GCTTGCCTAAACCTGCAAGAACAGTATCTGGAGGCCCACGACCGTCTCCTCGCAGAGACTCATTACCAGCTGGGCTTGGC
CTATGGATACAACTCTCAATATGATGAGGCAGTGGCACAGTTCAGTAAATCTATTGAAGTTATTGAGAAGAGAATGGCTG
TCCTAAATGAGCAGATGAAGGAGGCTGAAGGATCACTCACTGAATATGAGAAAGAAATTGAGGAGCTGAAGGAACTACTA
CCTGAAATTAGAGAGAAGATAGAAGATGCAAAGGAATCACAGCGTAGCGGGAATGTAGCCGAATTGGCTCTGAAAGCTAC
TCTGGTAGAAAGCTCTACTTCAGGTTTCACTTCCAGTGGAGGAAGTTCTTCGGTCTCTACGATTGCCAGTAGAAAACCAG
CTGATGGTGCTTCCTCATCAAATTGTGTGACTGATATTTCCCACCTTGTCAGAAAGAAGAGAAAACCAGAGGAAGAGAGC
CCCCGGAAAGATGATGCAAAGAAACCCAAACAAGAGCCGGAGGTGAATGGAGGCAGTGGGGATGCTATCCCCAGTGGAAA
TGAAGTTTCTGAAAGCATGGAGGAGGAG------------CCTGAAAGCCGGTCAGCCGTGGAGGGGACAGTGGATACTG
GAGCCACAGTTGAAAGCACTGCAAGT
>psammomys_obesus
ATGGCCACGGACTCCGCAGCCACTGCCGCCCTCGCCGCGGAGCTGGTTTCCGCTGACAAAATTGAAGATGCCCCTGCTCC
TTCTACCTCTGCAGATAAAATGGAGAGTCTGGATGTGGATAGTGAAGCTAAGAAACTACTGGGATTAGGACAGAAACATC
TGGTGATGGGGGACATTCCAGCGGCGGTTAATGCATTCCAGGAAGCGGCTAGTCTTTTA---------------------
------------------------------------------------------------ATGGAGAATGGAGTGTTGGG
AAATGCCTTAGAAGGAGTGCATGTAGAAGAGGAAGAAGGAGAAAAAACAGAAGATGAATCTTTGGTAGAAAATAATGATA
ATGTAGATGAGGAAGCAAGGGAAGAATTGAGAGAACAGGTTTATGACGCCATGGGAGAAAAAGAAGCCATAAAAGCAGAA
GGCAAGTCTCTGTCAAAGCCTGAAACTGATACAGAACAGGAAAGTGAAGTGGAAAAGGGTGGAACAGAAGATATGGATAT
AAGTGAGTCTGCAGAGAAGCTACAGGAAAAAGTTGAATCGACTTCAAAGCAGTTAACTGAATCCTCTGAAGAGGCAAAAG
AAGCAGCAATTCCA---GGACTGAATGAAGCTGAGGTCACTTCTGGGAAGACAGAACAGGAATCATTGTATACTGAGGAA
GGAAAATCAATTTCTGGAGCCTATGTTCAAAATAAAGAATTCAGAGAAACAGTGCATCAGGAGAAGGAGGGAGAGGAAAT
AATAAGCTTAGAGAAAAAGCCAAAAGAAACTTCAGAAGATCAGCCTATTAAGGCTCCAGAAAAGCAGGGCACATCAACGA
AGTTAGAAGCTGAAACAATAGACCCCACAGTCAAGTCAGTGGACGTGGGTGGGGAGGAAGAGAAGGATCAGGTAGCTGCC
TCTGAGAGTGAAGTAGGAAAGGCTGATCTTGAGCAGCTGTCAGGGCAAAATGTT---------GAAGTGTCAGCAGTGTT
A---------GCTGCAGACCCTGGATCAGAAGTCTCTGAGAAGCCAGGGCAGGAGATTACAGTCCTTGCCAACAATGGTT
CAGCTGATGAACCATCAGCTGCAGGAGATCAGACTCCTAGTGAACCACAGACTTCTGCAGAAAGACTGACAGAAACTAAA
GATGGCTCAAGTGTAGAGGAGGTCAAGGCAGAGCTGGTTCCTGAACAGGAGGAAGCTATGCCACCTGTAGAAGAGTCTCA
GGCAGCTGGAGATGGGGTTGAGACCAAGGTAGCCCAGAGGGCCACGGAGAAAGCACCTGAAGACAAATTTAAGGTAGCTG
CTAATGAAGAGACACAAGAGAGAGACGAACAGATGAAAGAGGGTGAAGAAACTGAAGGCTCAGAGGAAGATGACAAAGAA
AATGACAAGGCTGATGAAACACCAAACGAATCAGCTCTTGAAAACAAGTCTCTTCAAGAAAATGAAGAGGAGGAGATTGG
GAACTTAGAGCTTGCCTGGGATATGCTGGATTTAGCCAAGATAATTTTTAAAAGGCAAGAAACAAAAGAAGCCCAGCTTT
ATGCTGCACAAGCCCATCTTAAGCTTGGAGAAGTTAGTGTTGAATCTGAGAATTACATCCAAGCTGTGGAGGAGTTCCAG
GCTTGCCTGAGCCTGCAAGAACAGTATTTGGAAGCTCATGACCGTCTCCTTGCAGAGACTCACTATCAGTTGGGTTTAGC
CTATGGTTACAACTCTCAGTATGATGAAGCAGTGGCACAGTTTGGCAAATCTATTGAAGTCATTGAGAAGAGAATGGCTG
TACTAAATGAGCAGATGAAGGCGGCTGAAGGCTCATGTACTGAACATGAGAAAGAAATTGAGGAGCTGAAAGAGCTGCTA
CCTGAAATTAGAGAGAAGATAGAAGATGCAAAGGAATCTCAGCGTAGTGGGAATGTAGCTGAACTGGCCCTGAAAGCTAC
TCTGGTT-------------------------------------------------------------------------
--------------------------------------------------------------------------------
--------------------------------------------------------------------------------
--------------------------------------------------------------------------------
--------------------------
>mus_musculus
ATGGCCACAGAGTCTACAGCCGCTGCTGCCATCGCCGCGGAGCTGGTTTCCGCTGACAAAATTGAAGATGCTCCTGCTCC
TTCTACCTCGGCAGATAAAATGGAGAGTCTGGATGTGGATAGTGAAGCTAAGAAACTACTGGGATTAGGACAGAAACATC
TGGTGATGGGTGACATTCCAGCAGCTGTTAATGCATTCCAGGAAGCAGCTAGTCTTTTAGGTAAGAAGTATGGAGAAACG
GCTAATGAGTGTGGAGAAGCCTTCTTTTTTTATGGGAAGTCACTTCTGGAGTTAGCCAGAATGGAGAATGGAGTGTTGGG
AAATGCCTTAGAAGGAGTGCATGTAGAAGAGGAAGAAGGAGAAAAAACAGAAGATGAATCTTTGGTAGAAAATAATGATA
ATGTAGATGAGGAAGCAAGGGAAGAGTTGAGAGAACAGGTTTATGACGCCATGGGAGAAAAAGAAGCCAAAAAAGCAGAA
GGCAAGTCTCTGACAAAGCCTGAAACTGATAAAGAACAGGAAAGTGAAGTGGAGAAGGGTGGAAGAGAAGACATGGATAT
AAGTGAGCCTGAAGAGAAGCTCCAGGAAACAGTTGAACCGACTTCAAAGCAGTTAACTGAATCCTCTGAAGAGGCAAAAG
AAGCAGCAATACCA---GGACTGAATGAAGATGAGGTCGCTTCTGGGAAGACAGAGCAGGAATCATTGTGTACTGAGAAA
GGAAAATCAATTTCAGGAGCTTATGTTCAAAATAAAGAATTCAGAGAAACAGTG---------GAGGAGGGAGAGGAAAT
AATAAGCTTAGAGAAAAAGCCAAAAGAAACTTCAGAAGATCAGCCTATCAGGGCTGCAGAAAAGCAGGGCACTGTGGTAG
AAATAGAAGCTGAA---ATAGACCCTCAAGTCAAGTCAGCGGATGTGGGAGGGGAGGAGCCAAAAGATCAGGTAGCTACC
TCTGAGAGTGAACTAGGTAAGGCTGTTCTTATGGAACTGTCAGGGCAAGATGTT---------GAAGCATCACCAGTCGT
G---------GCTGCAGAGGCCGGAGCTGAAGTCTCTGAGAAGCCAGGGCAGGAGATTACAGTTATTCCCAACAATGGTC
CAGTTGTTGGACAATCAACTGTAGGAGATCAGACTCCTAGTGAACCACAGACTTCTGCAGAAAGACTGACAGAAACTAAA
GATGGCTCAAGTGTAGAGGAGGTCAAGGCAGAGCTGGTTCCTGAACAGGAGGAAGCTATGCTACCTGTAGAAGAGTCTGA
GGCAGCTGGAGATGGGGTTGAGACCAAGGTAGCCCAGAGGGCCACGGAGAAAGCACCTGAAGACAAATTTAAGATAGCTG
CTAATGAAGAGACACAAGAGAGAGACGAACAGATGAAAGAGGGTGAAGAAACTGAAGGCTCAGAGGAAGAGGACAGAGAA
AATGACAAGGCTGAAGAAACACCAAATGAATCAGTTCTTGAAAAAAAGTCTCTTCAAGAAAATGAAGAGGAGGAGATAGG
GAATTTGGAACTTGCCTGGGATATGCTGGATTTAGCCAAGATCATTTTTAAGAGGCAAGAAACAAAAGAAGCCCAGCTTT
ATGCTGCACAAGCCCATCTTAAACTTGGAGAAGTTAGTGTTGAATCTGAGAATTATATCCAAGCTGTGGAGGAGTTTCAG
GCTTGCCTAAGCCTGCAAGAACAATATTTGGAAGCTCACGATCGTCTCCTTGCAGAGACTCACTACCAATTAGGTTTGGC
CTATGGTTACAACTCTCAGTATGATGAAGCAGTAGCACAGTTTGGCAAATCTATCGATGTCATTGAAAAGAGAATGGCTG
TACTCCATGAGCAGATGAAGGAGGCCGAAGGATCGTTTACTGAATATGAGAAAGAAATTGAGGAGCTGAAAGAACTGCTA
CCTGAAATTCGAGAGAAGATAGAAGACGCAAAGGAATCTCAGCGGAGTGGGAATGTAGCCGAACTGGCACTGAAAGCTAC
TCTGGTGGAGAGCTCTACTTCCGGTTTCACTCCTAGTGGAGCTGGTGCCTCAGTATCCATGATTGCCAGTAGAAAACCAA
CAGATGGCGCTTCCTCATCAAATTGTGTGACTGATATTTCCCATCTTGTCAGAAAGAAGAGGAAACCAGAGGAAGAGAGT
CCCCGGAAGGATGATGCAAAGAAAGCTAAACAAGAGCCAGAGGTGAATGGAGGCAGTGGGGATGCTGTCTCCAGTGGAAA
GGAAGTTTCAGAAAACATGGAGGCCGAGGCTGAGAATCAGGCTGAGAGCCAA---ACAGCAGAGGGGACCGTGGAGTCTG
CAGCTACAATTAAAAGCACTGCATGT
>rattus_norvegicus
ATGGCCACAGAGTCTACAGCCACTGCTGCCATCGCCGCGGAACTGGTTTCCGCTGACAAAGTTGAAGATGCTCCTGCTCC
TTCTACCTCTGCAGATAAAATGGAGAGTCTGGATGTGGATAGTGAAGCTAAGAAACTACTGGGATTAGGACAGAAACATC
TGGTGATGGGTGACATTCCAGCAGCTGTTAATGCATTCCAAGAAGCAGCTAGTCTTTTAGGTAAGAAGTATGGAGAAACG
GCTAATGAGTGTGGAGAAGCCTTCTTTTTTTATGGGAAGTCACTTCTGGAGTTGGCCAGAATGGAGAATGGAGTGTTGGG
AAATGCCTTAGAAGGAGTGCATGTAGAAGAGGAAGAAGGAGAAAAAACAGAAGATGAATCTTTGGTAGAAAATAATGATA
ATGTAGATGAGGAAGCAAGGGAAGAGTTGAGAGAACAGGTTTATGACGCCATGGGAGAAAAAGAAGCCAAAAAAGCAGAA
GGCCAGTCTCTGACAAAGCCTGAAACTGATAAAGAACAGGAAAGTGAAGTGGAGAAGGGTGGAAGAGAAGATATGGATAT
AAGTGAGCCTGCAGAGAAGCTCCAGGAAAAAGTTGAATCGACTTCAAAGCAGTTAACTGAATCCTCTGAAGAGGCAAAAG
AAGCAGCAATACCA---GGACTGAATGAAGATGAGGTCACTTCTGGGAAGACAGAACAGGAATCATTGTGTACTGAGGAA
GGAAAATCCATTTCTGGAGTTTATGTTCAAAATAAAGAATTCAGAGAAGCAGTGCCTCAGGAG---GAGGGAGAGGAAAT
GATAAGCTTAGAAAAAAAGCCAAAAGAAACTTCAGAAGATCAGACTATTGGGGCTCCAGAAAAGCAGGACACTGTGGTAG
AAATAGAAGCTGAA---ATAGACTCTGAAGTCAAGTCAGTGGATGTGGGTGGGGAGGAGCCGAAGGATCAGGGAGCTATC
TCTGAGAGTGAACTAGGAAAGGCTGTTCTTATGCAACTCTCAGGGCAAGATGTT---------GAAGTATCACCAGTAGT
G---------GCTGCAGAGGCTGGATCAGAAGTCTCTGAGAAGCCAGGGCAGGAGATTACAGTTCTTCCCAACAATGGTC
CAGTTGTTGGACAATCATCTGCAGGAGATCAAACTCCTAGTGAACCACAGAATTCTGCAGAAAGACTGTCAGAAACTAAA
GATGGCGCAAGTGTAGAGGAGGTCAAGGCAGAGCTGGTTCCTGAACAGGAGGAAGCTATGCCTCCTGTAGAAGAGTCTGA
GGCAGCTGGAGATGGGGTTGAGACCAAGGTAGCCCAGAGGGCCACGGAGAAAGCACCTGAAGACAAATTTAAGATAGCTG
CTAATGAAGAGACACAAGAGAGAGACGAACAGATGAAAGAGGGTGAAGAAACTGAAGGCTCAGAGGAAGAAGACAAAGAA
AATGACAAGGCTGAAGAAACAACAAATGAATCAGTTCTTGAAAAAAAGACTCTTCAAGAAAATGAAGAAGAGGAGATTGG
GAATTTAGAACTTGCCTGGGATATGCTAGATTTAGCCAAGATTATTTTTAAGAGGCAAGAAACAAAAGAAGCCCAGCTTT
ATGCTGCACAAGCCCATCTTAAACTTGGAGAAGTTAGTGTTGAATCTGAGAATTATATCCAAGCTGTGGAGGAGTTTCAG
GCTTGCCTAAGCCTGCAAGAGCAGTATTTGGAAGCTCACGATCGTCTCCTTGCGGAGACTCACTACCAGTTGGGTTTGGC
CTATGGTTACAACTCTCAGTATGATGAGGCTGTAGCACAGTTTGGCAAATCTATTGACGTCATTGAGAAGAGAATGGCTG
TACTACTTGAGCAGATGAAGGAGGCTGAAGGATCATTTACTGAATACGAGAAAGAAATCGAGGAGCTGAAAGAACTGCTC
CCCGAGATTCGGGAGAAGATAGAGGATGCAAAGGAGTCTCAGCGGAGTGGGAATGTAGCTGAGCTGGCTCTGAAGGCCAC
TCTGGTCGAGAGCTCTACTTCAGGTTTCACTCCTAGTGGAGCTGGTGCCTCGGTATCCATGATTGCCAGTAGAAAACCAA
CAGATGGCGCTTCCTCATCAAACTGTGTCACTGATATTTCTCATCTTGTCAGAAAGAAGAGGAAACCAGAGGAAGAGAGT
CCCCGGAAAGATGATGCAAAGAAAGCTAAACCAGAACCAGAGGTGAATGGAGGCAGTGGAGATGCTGTCTCCAGTGGAAA
TGAAGTTTCAGAAAACATGGAGGCAGAGGCTGAGAATCAGGCTGAGAGCCAGACAACAGCAGAAGGGACAGTGGACTCTG
CAGCTACAGTTAAAAGCACTGCATGT
>cavia_porcellus
------------------------------------------------------------ATTGAAGATGCTCCTGCTCC
TTCTACTTCTTCAGATAAAGTGGAAAGTCTGGATGTGGATAATGAAGCTAAGAAGCTGTTAGGGTTAGGACAGAAACATC
TGGTGATGGGAGATATTCCAGCAGCTGTCAATGCATTCCAGGAAGCGGCCAGTCTCCTAGGTAAGAAGTATGGAGAAACA
GCTAATGAGTGTGGAGAAGCCTTCTTTTTCTATGGGAAGTCACTTTTGGAGTTGGCAAGAATGGAAAATGGTGTGTTGGG
AAATGCCTTGGAAGGTGTGCATGTGGAAGAA------GGAGAAAAAGCAGATGATGAATCTGTAGTAGAAAATAAT---A
ACATAGAT------------------------------------------------------------------------
--------------------------------------------------------------------------------
--------------------------------------------------------------------------------
--------------------------------------------------------------------------------
--------------------------------------------------------------------------------
--------------------------------------------------------------------------------
--------------------------------------------------------------------------------
--------------------------------------------------------------------------------
--------------------------------------------------------------------------------
--------------------------------------------------------------------------------
--------------------------------------------------------------------------------
--------------------------------------------------------------------------------
-----------------------------------------------GAGACTGAAGGCTCAGAAGAAGAGGATAAAGAA
AATGACAAGGCTGAAGAAATACCAAATGAATCTATTCTTGAAAATAAGTCTCTTCAAGAAAGTGAGGAGGATGACATTGG
GAACCTAGAGCTTGCCTGGGATATGCTGGATTTAGCAAAGATCATTTTTAAAAGACAAGAAACAAAAGAAGCCCAGCTTT
ATGCTGCACAGGCACATCTTAAACTTGGAGAAGTTAGTGTTGAATCTGAGAACTACATCCAGGCCGTAGAGGAGTTCCAG
GCCTGCTTGACCTTGCAGGAGCAGTACTTGGAAGCCCATGACCGACTCCTTGCAGAGACTCACTACCAGCTGGGCTTAGC
CTATGGATACAACTCTCAGTATGATGAGGCAGTGGCACAGTTCAGCAAATCTATTGAAGTCATTGAGAAGAGAATGGCTG
TACTAAATGAAGAGATGAAGGAGGCTGAAGTGTCT---ACTGAATATGAGAAAGAAATTGAGGAACTGAAGGAACTGCTA
CCTGAAATAAGAGAGAAGATAGAAGATGCAAAGGAGTCCCAACATAGTGGGAATGTAGCTGAATTGGCGCTGAAAGCTAC
TCTGGTCGAGAGCTCTACTTCAGGTTTCACTTCTAGTGGAGGCGGCTCTTCAGTATCCATGATTGCCAGTAGAAGAACAA
TAGATGGTGCTTCCTCATCAAATTGTGTGACTGATATTTCCCATCTTGTCCGAAAGAAGAGGAAACCAGAGGATGAGAGT
CCCCGGAAAGATGATGCAAAGAAAGCCAAACAAGAGCCGGAAGTCAATGGAGGCAGTGGGGATACAGTCCCCAGTGCAAA
TGAAGTTTCGGAAAGCATGGAGGAGGAGGTTGAGAAGCAGGCCGACAGCCGGGCCTCAGCAGAGGGCACAGTAGAGGCAG
GAGCCACTGTCAAGACCAATGCATGT
>ictidomys_tridecemlineatus
ATGGCCACAGAGTCCACAGCCACTGCTGCCATCGCCGCGGAACTGGTTTCCGCCGACAAAATTGAAGATGCTCCAGCTCC
TTCTACCTCTGCAGATAAAGTGAAAAGCCTGGATGTGGATAGTGAAGCTAAAAGACTATTGGGATTAGGACAGAAACATC
TAGTGATGGGGGATATTCCAGCAGCTGTCAATGCATTCCAGGAAGCAGCTAGTCTTTTAGGTAAGAAGTATGGAGAAACT
GCTAATGAATGTGGAGAAGCCTTCTTTTTCTATGGAAAATCACTATTGGAATTAGCAAGAATGGAGAATGGTGTGTTGGG
AAATGCCTTGGAAGGTGTGCATGTGGAAGAAGAAGAAGGGGAAAAAACAGAAGATGAGTCTCTGGTAGAAAATAACGATA
ACATAGATGAGGAAGCAAGGGAAGAGTTGAGAGAACAGGTTTATGACGCCATGGGAGAAAAAGAAGCCAAAAAAACAGAA
TGCAAGTCTTTGGCAAAGCCTGAAACTGGTAAAGAACAGGAGAATGAAATGGAGAAGGGTGGAAGAGAAGATATGGATAT
AAGTGAGCCTGCAGAGAAGTTACAAGAAAAAGTTGAATCGACTTCAAATCAGTTAACTGAAACTTCTGAAGAGGCAAAAG
GAGCATCAGCACCAGAAGGACTGAATGAACCTGAGGTCACTTCTGAGAAGCCAGAACAGGAAGCATCAGATGCTGAGGAA
GGAAAATCAGTTTCTGGAACTGAAGTTGAGAAAGAAGAGTGCAGAGAAAAAGGAGGTCAGGAGAAGCAGGGAGAAGTAAT
TGTGAGTATAGAGGAGAAGCCAGAGGAAGCTTCAGAAGAGCAGCCTATAGTGACTCTAGAAAAGCAGGGCACTGCAGTGG
AGGTAGAAGCAGAATCTGTAGAGCCAATAGTCAAGCCAGTGGATGCGGGTGGGAATGAAGTAAAGGAACCAGTAGCTACC
TCTGAAAATGACCCAGGAAAGGCTGTCCTTGAGCAACTGGTAGAGCAA--------------------------------
-GAGGTCTCAGCTGCAGAGGCTGGATCAGAGGTCTCTGAGAAGCCAGGGCAGGAAGGCACAGTTTTCTCTAAAGATGTTG
CATTCAATGGACTGTCAGCTGCAGGAGATCAGACTCCTATTGAACCAAAGACTTCTGAAGAAAGATTGACAGAAACAAAA
GATGGCTCAGAGGTAGAGAAGGTCAGGGCAGAGCTAATTCCTAGCCAGGAGGAGACTAAGCTGCCTGTAGAAGAGTCTGA
GGCAGCTGGAGATGGGGTTGAGACCAAGGTAGCCCAGAGGGCCACAGAGAAAACACCTGAAGACAAAGTTAAGATAGCTG
CTAATGAAGAGACAGAAGAGAGAGAAGAACAGATGAAAGAGGGTGAAGAAACTGAAGGCTCAGAAGAGGAAGATAAAGAA
AATGACAAGGCAGAAGAAACACCAAATGAATCAATTCTTGAAAATAAGTCTCTTCAAGAAAATGAAGAAGAGGAGATTGG
GAACCTAGAGCTTGCTTGGGATATGCTGGACTTAGCAAAGATCATTTTTAAAAGGCAAGAAACAAAAGAAGCCCAGCTTT
ATGCTGCACAGGCACATCTTAAACTTGGAGAAGTTAGTGTTGAATCTGAGAACTATATCCAAGCTGTGGAGGAGTTCCAG
GCTTGCCTAAACCTGCAAGAGCAGTATCTAGAAGCCCATGATCGTCTTCTTGCAGAAACTCACTACCAGCTTGGTTTGGC
CTATGGATATAACTCTCAGTATGACGAGGCAGTGGCACAGTTCAACAAATCTATTGAAGTCATTGAGAAGAGAATGGCTG
TACTAAATGAACAGATGAAGGAGGCTGAAGGATCATCTACTGAATATGAGAAAGAAATTGAGGAGTTGAAGGAATTACTA
CCTGAAATTAGAGAGAAGATAGAAGATGCGAAAGAGTCCCAGCATAGTGGGAATGTAGCTGAATTGGCCCTGAAAGCTAC
TCTGGTGGAGAGTTCTACTTCAGGTTTCACTTGTAGTGGAGGAGGTTCTTCAGTTTCCATGATTGCCAGTAGAAAACCAA
CAGATGGTGCTTCCTCATCAAATTGTGTAACTGATATTTCCCACCTTGTCAGAAAGAAGAGGAAACCAGAAGAAGAGAGC
CCCCGGAAAGATGATGCAAAGAAAGCCAAACAGGAGCCAGAGGTGAATGGAGGCAGCGGGGATGCTGTCCCCGGTGGAAA
TGAAGTTTCCGAAAACATGGAGGAGGAAGCTGAGAATCGGGCAGAAAGCCGGGCAGCAGTGGAGGGGACAGTGGAGGCTG
GAGCTACAGTTGAAAGCACTGCATGT
>nannospalax_galili
ATGGCTACAGAGTCTACAGCCACTGCTGCCATCGCCGCGGACCAGGTTTCCGCCGACAATCTTGAGACGATC--------
----CTAGAATTTGACCAACAGGTTTGTCTGGATGTGGATAGTGAAGCTAAGAAACTACTGGGATTGGGACAGAAACATC
TGGTGATGGGGGACATTCCAGCTGCTGTTAATGCATTCCAGGAAGCAGCTAGTCTTTTAGGTAAGAAGTATGGAGAAACA
GCTAATGAGTGTGGAGAAGCATTCTTTTTCTATGGGAAATCACTTTTGGAGTTGGCAAGAATGGAGAATGGTGTGTTGGG
AAATGCCTTGGAAGGGGTACATGTAGAAGAAGAAGAAGGAGAAAAAACTGAAGATGAATCTCTGGTAGAAAATAATGATA
ATGTAGATGAGGAAGCAAGGGAAGAGTTGAGAGAACAGGTTTATGACGCCATGGGAGAAAAAGAAGCCAAAAAAACAGAA
GGCAAGTCTCTGGCAAAGCCTGAAACTGATACAGAACAGGAAAGTGAAGTGGAGAAGGGTGGAAGAGAAGATATGGATAT
AAGTGAGCCCGGAGAGAAGCCGCAGGAAAACGTTGAAGTGACTTCAAATCAGTTACCTGAATCCTCTGAAGAGGCAAAAG
CAGCAGCAATACCAAAAGGACTGAATGAAGATGAGGTCACTTCTGGGAAGCCAGAACAGGAATTATTGTGTACTGAAGAA
GGAAAATCAATTTCTGGAGTTGATGTTCAAAATAAAGAGTGCAGAGAAAAAGTGGTTCAGGAGAAACAAGGAGAGGAAAT
TGTGAGCATAGAGGAAAAGCCAAAAGAAGCTTTAGAAGATGAGCCTATTGCAGCCTCAGAAAAGCAGGGCACTTTACTGA
AGGTAGAAGCAGAGCCA------------GTCAAGTCAGTGGATATGGGTGGGGATGAACCAAAGGAGCAAGTAGCTACC
TCTGAAAATGAGCTAGAAAAGGCTGTTCTTGAGCAGCTGGTAGGGCAAGATGTG---------GAAGTGTCACCAGTGGT
G---------GCTGCAGAAGCTGGATCAGAAATTTCTGAGAAGGCAGGGCAGGAGACCACAGTTGTTCCCAATGATGGTT
CAGCTGGTGAACCATCAGCT---GCAGATGAGATGCCTAGTGAATCACAGACATCTGCAGACGGGCTAACAGGAACTAAA
GGTGGCTCAAGTGTAGAGGAGGTCAAGGCAGAGCTGGTTCCTGACCAGGAGGAAACTAAGCTACCTGTAGAAGAGTCTAA
GGCAGCTGGAGATGGGGTTGAGACAAAGGTAGCCCACAGGGCTTCTGAGAAAGCACTTGAAGACAAATTTAAGATAACTG
CTAATGAAGAGACACAGGAGAGAGAAGAACAGATGAAAGAGGGTGAAGAAACTGAAGGCTCAGAGGAAGAAGAGAAAGAA
AATGACAAGGCCGAGGAGACACCAAATGAATCAGTTCTTGAAAACAAATCTCTTCAAGAAAACGAAGAGGAGGAGATTGG
GAACCTAGAACTTGCCTGGGATATGCTGGATTTAGCAAAGATCATTTTTAAAAGGCAAGAAACAAAAGAAGCCCAGCTTT
ATGCTGCACAGGCACATCTTAAACTTGGAGAAGTTAGTGTTGAATCTGAGAATTATATACAAGCTGTGGAGGAGTTCCAG
GCTTGTCTAAACCTGCAAGAGCAGTATTTGGAAGGCCATGACCGTCTTCTTGCAGAGACACATTACCAGTTGGGCTTGGC
TTATGGTTACAATTCTCAGTTTGACGAGGCAGTGGCACAGTTTGGCAAATCTATTGAAGTCATTGAGAAGAGAATGGCTG
TACTAAACGAGAAGATGAAGGAGGCTGAAGGCTCATTTACTGAATATGAGAAAGAAATTAAGGAGCTGAAGGAACTGCTG
CCTGAAATTAGAGAGAAGATAGAAGATGCAAAGGAATCCCAGCATAGTGGGAATGTAGCTGAATTGGCCCTGAAGGCTAC
TCTGGTGGAGAGCTCTACTTCAGGTTTCGCTTCCAGTGGAGGGGGCGCTTCAGTCTCCATGATTACGAGTAGAAAACCAG
CAGATGGTGCATCCTCATCAAATTGTGTAACTGATATTTCTCATCTAGTCAGAAAGAAGAGGAAACCAGAGGAAGAGAGT
CCCCGGAAAGATGATGCAAAGAAAGCCAAGCAAGAGCCAGAGGTGAATGGAGGCAGTGGAGATGCCGGTCCCAGTGGAAA
TGAAGTTTCTGAAAACATGGAGGCTCAGGCTGAGAATGAAGCTGAAAGCCGGGCAGCAGTGGAGGGGTCAGTGGAGACTG
CAGCTGCAGTTGAAAGCTCTGCATGT
>meriones_unguiculatus
ATGGCCACGGACTCCACAGCCACGGCCGCCCTCGCCGCGGAGCTGGTTTCCGCTGACAAAATTGAAGATGCCCCTGCTCC
TTCTACCTCTGCAGATAAAATGGAGAGTCTGGATGTGGATAGTGAAGCTAAGAAACTACTGGGATTAGGACAGAAACATC
TGGTGATGGGGGACATTCCAGCGGCTGTTAATGCATTCCAGGAAGCGGCTAGTCTTTTAGGCAAGAAGTATGGAGAAACG
GCTAATGAGTGTGGAGAAGCCTTCTTTTTTTATGGGAAGTCACTTTTGGAGTTGGCCAGAATGGAGAATGGAGTGTTGGG
AAATGCCTTAGAAGGAGTGCATGTAGAAGAGGAAGAAGGAGAAAAAACAGAAGATGAATCTTTGGTAGAAAATAATGATA
ATGTAGATGAGGAAGCAAGGGAAGAATTGAGAGAACAGGTTTATGACGCCATGGGAGAAAAAGAAGCCATAAAAGCAGAA
GGCAAGTCTCTGTCAAAGCCTGAAACTGATACAGAACAGGAAAGTGAAGTGGAAAAGGGTGGAACAGAAGATATGGATAT
AAGTGAGTCTGCAGAGAAGCTACAGGAAAAAGTTGAATCGACTTCAAAGCAGTTAACTGAATCCTCTGAAGAGGCAAAAG
AAGCAGCAATTCCA---GGACTGAATGAAGCTGAGGTGACTTCTGGGAAGACAGAACAGGAATCATTGTATACTGAGGAA
GGAAAATCAATTTCTGGAGCCTATGTTCAAAATAAAGAATTCAGAGAAACAGTGCATCAGGAAAAGGAGGGAGAGGAAAT
AATAAGCTTAGAGAAAAAGCCAAAAGAAACTTCAGAAGATCAGCCTATTAATGCTCCAGAAAAGCAGGGCACATCAACGA
AGTTAGAAGCTGAAACAATAGACCCCACAGTCAAGTCAGTGGACGTGGGTGGGGAGGAACAGAAGGATCAGGTAGCTGCC
TCTGAGGGTGAAGTAGGAAAGGCTGATCTTGAGCAGCTGTCAGGGCAAAATGTT---------GAAGTGTCAGCAGTGTT
A---------GCTGCAGACCCTGGATCAGAAGTCTCTGAGAAGCCAGGGCAGGAGATTACAGTCCTTGCCAACAATGGTT
CAGCTGATGGACCATCAGCTGCAGGAGATCAGGCTCCTAGTGAACCACAGACTTCTGCAGAAAGACTGACAGAAACTAAA
GATGGCTCAAGTGTAGAGGAGGTCAAGGCAGAGCTGGTTCCTGAACAGGAGGAAGCTATGCCACCTGTAGAAGAGTCTCA
GGCAGCTGGAGATGGGGTTGAGACCAAGGTAGCCCAGAGGGCCACGGAGAAAGCACCTGAAGACAAATTTAAGGTAGCTG
CTAATGAAGAGACACAAGAGAGAGACGAACAGATGAAAGAGGGTGAAGAGACTGAAGGCTCAGAGGAAGATGACAAAGAA
AATGACAAGGCTGATGAAACACCAAATGAATCAGCTCTTGAAAACAAGTCTCTTCAAGAAAATGAAGAGGAGGAGATTGG
GAACTTAGAGCTTGCCTGGGATATGCTGGATTTAGCCAAGATAATTTTTAAAAGGCAAGAAACAAAAGAAGCCCAGCTTT
ATGCTGCACAAGCCCATCTTAAGCTTGGAGAAGTTAGTGTTGAATCTGAGAATTACATCCAAGCTGTGGAGGAGTTCCAG
GCTTGCCTGAGCCTGCAGGAACAGTATTTGGAAGCTCATGACCGTCTCCTTGCAGAAACTCACTATCAGTTGGGTTTAGC
CTATGGTTACAACTCTCAGTATGATGAAGCAGTGGCACAGTTTGGCAAATCTATTGAAGTCATTGAGAAGAGAATGGCTG
TACTAAATGAGCAGATGAAGGCGGCTGAAGGCTCATGTACTGAACATGAGAAAGAAATTGAGGAGCTGAAAGAGCTGCTA
CCTGAAATTAGAGAGAAGATAGAAGATGCAAAGGAATCTCAGCGTAGTGGGAATGTAGCTGAACTGGCCCTGAAAGCTAC
TCTGGTGGAGAGCTCTACTTCAGGTTTCACTCCTAGTGGAGCAGGCTCCTCGGCCTCCATGATTGCCAGTAGAAAACCAA
CAGATGGTGCTTCCTCATCAAATTGTGTGACTGATATTTCCCATCTTGTCAGAAAGAAGAGAAAACCAGAGGAAGAGAGC
CCCCGGAAAGATGATGCAAAGAAAGCCAAACAAGAGCTGGAGGTAAATGGAGGCAGTGGGGATGCTGTCCCCAGTGGAAA
TGAAGTTTCAGAAAACATGGAAGCTGAGGCTGAGAATCAGGTTGAAAGCCGGGCAACAGCAGAGGGGACAGTGGAGCCTG
CAGCTACAGTTGAAAGCACTGCATGT
