# Supplementary material for: Divergent genes in gerbils: prevalence, relation to GC-biased substitution, and phenotypic relevance
Source: BMC Evol Biol. 2020 Oct 19;20:134. doi: 10.1186/s12862-020-01696-3 (PMC7574485; doi:10.1186/s12862-020-01696-3)
Supplement: Supplementary file 3 — Additional file 3 Supplementary Data. DNA alignments for 10,554 1-to-1 orthologues used in analysis. Each alignment file is named using its orthogroup ID. [file 12862_2020_1696_MOESM3_ESM.zip › Additional_File_3/masked_alignments/OG0001581.fa]

>homo_sapiens
ATGGCGATTTTTAGTGTGTATGTGGTGAACAAAGCTGGCGGCTTGATTTACCAGTTGGACAGCTACGCGCCACGGGCTGA
GGCTGAGAAAACTTTCAGTTATCCGCTGGATCTGCTGCTCAAGCTACACGATGAGCGTGTGTTGGTTGCTTTCGGCCAGC
GGGACGGCATCCGAGTGGGTCATGCAGTGCTGGCCATCAATGGCATGGACGTGAATGGCAGGTACACGGCCGACGGGAAA
GAGGTGCTGGAGTATCTGGGTAACCCTGCTAATTACCCGGTGTCCATTCGATTTGGCCGGCCCCGCCTCACTTCTAATGA
GAAGCTTATGCTGGCCTCCATGTTCCACTCGCTCTTTGCCATCGGCTCCCAGCTGTCTCCTGAACAGGGAAGCTCAGGCA
TTGAGATGCTGGAGACAGACACATTCAAATTGCACTGCTACCAGACACTGACAGGGATCAAGTTTGTGGTTCTAGCAGAT
CCTAGGCAAGCTGGAATAGATTCTCTTCTCCGAAAGATTTATGAGATTTACTCAGACTTTGCCCTCAAGAATCCATTCTA
TTCCTTAGAAATGCCTATCAGAGCGTGCAGG-------------------------------------------------
-----------------
>ictidomys_tridecemlineatus
ATGGCGATTTTTAGCGTGTATGTGGTGAATAAAGCTGGTGGCCTCATTTACCAGTTGGATAGCTACGCGCCCCGGGCTGA
GGCTGAGAAAACGTTCAGTTACCCGCTGGATCTGCTGCTCAAGCTACATGACGAGCGTGTGCTGGTTGCCTTCGGACAGC
GCGATGGCATCCGGGTGGGCCACGCAGTGCTGGCCATCAATGGCATAGACGTGAACGGCAAGTTCACGGGCGACGGGAAA
GAGGTGCTGGAGTATCTGGGTAACCCTGCTAATTACCCGGTGTCCATTCGGTTCGGTCGGCCCCGCCTCACCTCCAATGA
GAAGCTTATGCTGGCCTCCATGTTCCACTCGCTTTTTGCCATTGGCTCCCAGCTGTCTCCGGAACAGGGAAGCTCAGGCA
TTGAGATGCTGGAGACAGACACTTTCAAACTGCACTGCTTCCAGACACTAACAGGGATCAAGTTTGTGGTGCTGGCAGAT
CCTAGGCAAGCTGGAATAGATTCTCTTCTTCGAAAAATTTATGAAATTTACTCAGATTTTGCACTCAAGAATCCATTCTA
CTCCCTGGAAATGCCCATCAGGTAA-------------------------------------------------------
-----------------
>cavia_porcellus
ATGGCAATTTTTAGTGTGTATGTGGTGAACAAAGCTGGTGGCCTGATTTATCAACACGACAGCTACGCGCCGCGGGCTGA
GGCTGAGAAAACTTTCAGTTACCCGCTGGATTTGCTGCTCAAGCTGCACGATGAGCGCGTGCTGGTTGCCTTCGGCCAGC
GGGATGGCATCCGGGTGGGCCATGCAGTGCTGGCCATCAATGGCATAGACGTGAACGGCAAGTACACGGCTGACGGGAAG
GAGGTGCTGGAGTATCTGGGTAACCCTGCAAATTACCCGGTGTCCATTCGCTTCGGCCGGCCCCGCCTCACCTCCAATGA
GAAGCTGATGCTGGCCTCTATGTTTCACTCGCTGTTTGCCATTGGCTCCCAGCTGTCCCCTGAACAGGGAAGCTCAGGCA
TTGAGATGCTGGAGACAGACACATTCAAACTGCACTGCTTCCAGACGCTGACAGGGATCAAATTTGTGGTGTTGGCAGAT
CCTAGGCAAGCTGGAATCGATTCTCTTCTCAGAAAAATTTATGAGATTTATTCAGATTTTGCCCTCAAGAATCCATTCTA
CTCCTTGGAAATGCCCATCAGGTGTGAGCTGTTTGACCAGAACCTGAAGCTAGCTCTGGAAGTAGCAGAGAAGGCTGGGA
CTTTCGGACCAGGGTCA
>chinchilla_lanigera
ATGGCAATTTTTAGTGTGTATGTGGTGAACAAAGCTGGCGGCCTGATTTATCAGCACGACAGCTACGCGCCGCGCGCTGA
GGCTGAGAAAACTTTCAGTTACCCGCTGGATCTGCTGCTCAAGCTGCACGACGAGCGAGTGCTGGTTGCCTTCGGCCAAC
GGGACGGCATCCGGGTGGGCCATGCAGTGCTGGCCATCAATGGCACAGACGTGAACGGCAAGTACACGGCCGACGGGAAG
GAGGTGCTGGAGTATCTGGGTAACCCCGCTAATTACCCGGTGTCCATTCGCTTCGGCCGGCCCCGCCTCACCTCCAATGA
GAAGCTCATGCTGGCCTCCATGTTCCACTCGCTCTTTGCCATAGGCTCCCAGCTGTCCCCTGAACAGGGAAGCTCAGGCA
TCGAGATGCTGGAGACAGACACATTCAAACTGCACTGCTTCCAGACGCTCACAGGGATCAAGTTTGTGGTGCTGGCAGAT
CCTAGGCAAGCTGGAATCGATTCTCTTCTCCGAAAAATTTATGAGATTTACTCAGATTTTGCCCTTAAGAATCCATTCTA
CTCTCTGGAAATGCCCATCAGGTGTGAGCTGTTTGACCAAAACCTGAAGCTAGCGCTGGAAGTAGCAGAGAAGGCTGGGA
CTTTCGGACCAGGGTCA
>nannospalax_galili
ATGGCGATTTTCAGTGTTTATGTGGTGAATAAGGCGGGCGGCTTGATTTACCAGCTGGACAGCTATGCGCCCCGGGCTGA
AGCCGAGAAAACGTTTAGTTACCCACTGGACCTGCTGCTGAAATTGCACGACGAGCGAGTGCTGGTAGCCTTCGGCCAGC
GCGACGGCATCCGGGTGGGCCATGCGGTGCTGGCCATCAATGGCACGGATGTGAATGGCAAGTACACAGCCGACGGGAAG
GAAGTGCTGGAGTATCTGGGTAACCCTGCTAATTACCCGGTGTCCATTCGTTTCGGCCGGCCCCGCCTCACCTCCAATGA
GAAGCTCATGCTGGCCTCCATGTTCCACTCGCTCTTTGCCATTGGTTCCCAGCTGTCTCCAGAACAGGGAAGTTCAGGCA
TTGAGATGCTGGAAACGGACACATTCAAACTACACTGCTTCCAGACACTGACAGGGATCAAGTTTGTGGTCCTGGCAGAT
CCTAGGCAGGCTGGAATAGATTCTCTCCTCCGAAAGATTTATGAGATTTACTCAGACTTTGCCCTCAAGAATCCATTCTA
CTCCTTGGAAATGCCTATCAGGTGTGAGCTGTTTGACCAAAACCTGAAGCTAGCTCTGGAAGTCGCAGAGAAAGCTGGGA
CTTTTGGACCAGGGTCA
>dipodomys_ordii
ATGGCGATTTTTAGCGTGTATGTGGTGAACAAAGCTGGCGGCCTGATTTACCAGTTGGACAGCTACGCGCCACGGGCGGA
AGCTGAGAAAACTTTCAGTTACCCGCTGGACCTGCTGCTCAAGCTACACGACGAGCGGGTGCTAGTCGCCTTCGGCCAGC
GCGACGGCATCCGGGTGGGCCACGCGGTGCTGGCCATCAATGGCATGGACGTGAACGGCAAGCACACGGCCGATGGGAAA
GAGGTGCTGGAGTATCTGGGTAACCCTGCTAACTACCCGGTGTCCATTCGTTTCGGCCGGCCCCGCCTCACCTCGAATGA
GAAGCTCATGTTGGCCTCCATGTTCCACTCGCTCTTTGCCATTGGTTCCCAGCTGTCTCCTGAACAGGGAAGCTCAGGCA
TTGAGATGCTGGAAACAGACACATTCAAACTGCACTGCTTCCAGACACTGACAGGGATCAAATTTGTGGTGCTGGCAGAT
CCCAGGCAAGCTGGAATAGATTCTCTTCTCCGAAAAATTTATGAGATTTACTCAGACTTTGCCCTCAAGAATCCATTCTA
CTCACTGGAAATGCCCATCAGGTGCGAGCTGTTTGATCAGAACCTGAAGCTAGCCCTAGAGGTGGCAGAGAAGGCTGGAA
CCTTTGGACCTGGGTCA
>jaculus_jaculus
ATGGCGATTTTCAGTGTGTATGTGGTGAACAAAGCTGGCGGCCTGATTTACCAGTTGGACAGCTATGCACCTCGGGCCGA
GGCCGAGAAAACCTTCAGCTACCCACTGGACCTGCTGCTCAAGCTGCACGACGAGCGGGTGTTGGTGGCCTTCGGCCAGC
GCGATGGCATCCGGGTGGGCCACGCCGTGCTGGCCATCAACGGCGTGGATGTGAATGGCAAGTACACGGCCGATGGCAAA
GAGGTGCTGGAGTATCTGGGTAACCCTGCCAATTACCCTGTGTCCATTCGATTCGGCCGGCCCCGCCTCACCTCCAATGA
GAAGCTCATGCTAGCCTCCATGTTCCACTCGCTCTTTGCCATTGGTTCCCAGCTGTCTCCTGAACAGGGAAGCTCAGGCA
TTGAGATGCTAGAGACAGACACATTCAAACTGCACTGCTTCCAGACACTGACAGGGATCAAGTTTGTGGTCCTGGCAGAT
CCTAGGCAAGCTGGAATAGATTCTCTTCTCCGAAAAATTTATGAGATTTATTCAGATTTTGCCCTCAAGAATCCATTCTA
TTCCCTGGAAATGCCCATCAGGTGTGAACTGTTTGACCAGAACCTGAAGCTAGCTCTGGAGGTGGCAGAGAAGGCTGGGA
CTTTTGGACCTGGATCA
>meriones_unguiculatus
ATGGCAATTTTTAGTGTTTACGTGGTGAACAAAGCCGGCGGCCTGATTTACCAATGGGACAGCTACTCGCCACGGGCTGA
GGCGGAGAAAACTTTCAGTTACCCGCTGGATCTGCTGCTTAAACTGCACGACGAGCGTGTACTGGTCGCTTTCGGCCAGC
GCGACGGCATCCGGGTGGGCCACGCAGTGCTGGCCATCAATGGCGTGGACGTGAATGGCAAGTACACGGCCGACGGGAAG
GAGGTGCTGGAGTACCTGGGTAACCCGGCGAATTACCCGGTGTCCATTCGATTCGGCCGGCCCCGCCTCACCTCCAACGA
GAAGCTCATGCTGGCCTCCATGTTCCACTCGCTCTTTGCTATTGGTTCCCAGTTGTCTCCGGAACAGGGCAGTTCAGGCA
TTGAGATGCTGGAGACAGACACATTTAAGCTGCACTGCTTCCAGACACTGACAGGGATCAAGTTCGTGGTCCTAGCAGAT
CCTAGGCAAGCTGGAATAGATTCTCTTCTCCGAAAAATTTATGAAATTTACTCAGACTTTGCCCTCAAGAATCCTTTCTA
CTCCTTGGAAATGCCTATCAGATGTGAGCTATTTGACCAGAACCTGAAGGTAGCTCTAGAAGTGGCAGAGAAGGCTGGCA
CTTTCGGGCCTGGGTCA
>mus_musculus
ATGGCGATTTTTAGCGTGTACGTGGTGAACAAAGCCGGCGGCCTGATTTACCAGTGGGACAGCTATTCGCCACGGGCTGA
GGCTGAGAAGACTTTCAGTTACCCGCTGGACCTGCTGCTGAAACTGCACGACGAACGCGTGCTGGTCGCTTTCGGCCAGC
GCGACGGCATCCGGGTGGGCCATGCAGTGTTGGCCATCAATGGCATGGACGTGAATGGCAAGTACACGGCTGACGGGAAA
GAAGTGCTGGAGTATCTGGGTAACCCTGCGAATTACCCGGTTTCCATCCGATTCGGCCGGCCCCGCCTTACCTCTAACGA
GAAGCTTATGCTGGCCTCGATGTTCCACTCGCTCTTTGCCATTGGTTCCCAGCTATCTCCGGAACAGGGCAGTTCAGGCA
TTGAGATGCTGGAAACAGACACCTTCAAACTGCACTGCTTCCAAACACTGACAGGGATCAAGTTTGTGGTCCTGGCAGAC
CCTAGGCAAGCTGGAATAGATTCTCTTCTCCGAAAAATTTATGAAATTTACTCAGACTTTGCCCTCAAGAATCCATTCTA
CTCCTTGGAAATGCCTATCAGATGCGAGCTGTTTGATCAAAACCTGAAGCTAGCTCTAGAGGTGGCAGAGAAGGCTGGCA
CTTTTGGACCTGGGTCA
>rattus_norvegicus
ATGGCGATTTTTAGCGTGTACGTGGTGAACAAAGCCGGCGGCCTGATTTACCAGTGGGACAGCTACTCGCCACGGGCTGA
AGCTGAGAAAACTTTCAGTTACCCGCTGGACCTACTGCTGAAACTGCACGACGAACGAGTGCTGGTCGCTTTCGGCCAGC
GAGACGGCATCCGGGTGGGCCATGCAGTATTAGCCATCAATGGCATGGATGTAAATGGCAAGTACACGGCGGACGGGAAA
GAAGTGCTGGAGTATCTGGGTAACTCTGCAAATTACCCGGTTTCTATTCGATTTGGCCGGCCCCGCCTTACCTCCAATGA
GAAGCTTATGCTGGCCTCTATGTTCCACTCGCTCTTTGCCATTGGTTCCCAGCTATCTCCGGAACAGGGCAGTTCAGGCA
TTGAGATGCTGGAAACAGACACGTTCAAACTGCACTGCTTCCAAACACTGACAGGGATCAAGTTTGTGGTCCTGGCAGAT
CCTAGGCAAGCTGGAATAGATTCTCTTCTCCGAAAAATTTATGAAATTTACTCAGACTTTGCCCTCAAGAATCCATTCTA
CTCCTTGGAAATGCCTATCAGATGTGAGCTATTTGACCAAAACCTGAAGCTAGCTCTCGAGGTGGCGGAGAAGGCTGGCA
CTTTTGGACCTGGGTCA
>psammomys_obesus
ATGGCAATTTTTAGTGTTTACGTGGTGAACAAAGCCGGCGGCCTGATTTACCAATGGGACAGCTACTCGCCACGGGCTGA
GGCTGAGAAAACTTTCAGTTACCCGCTGGATCTGCTGCTTAAACTGCACGACGAGCGTGTACTGGTCGCTTTCGGCCAGC
GCGACGGCATCCGGGTGGGCCACGCAGTGCTGGCCATCAATGGCGTGGATGTGAATGGCAAGTACACGGCCGACGGGAAA
GAGGTGCTGGAGTATCTGGGTAACCCGGCGAATTACCCGGTGTCCATTCGATTCGGCCGGCCCCGCCTTACCTCCAACGA
GAAGCTCATGCTGGCCTCCATGTTCCACTCGCTCTTTGCTATTGGTTCCCAGTTGTCTCCGGAGCAGGGCAGTTCAGGCA
TTGAGATGCTGGAGACAGACACATTTAAGCTGCACTGCTTCCAGACACTGACAGGGATCAAGTTTGTGGTCCTAGCAGAT
CCTAGGCAAGCTGGAATAGATTCTCTTCTCCGAAAAATTTATGAAATTTACTCAGACTTTGCCCTCAAGAACCCTTTCTA
CTCCTTGGAAATGCCTATCAGCAAGGCT----------------------------------------------------
-----------------
