# Supplementary material for: Divergent genes in gerbils: prevalence, relation to GC-biased substitution, and phenotypic relevance
Source: BMC Evol Biol. 2020 Oct 19;20:134. doi: 10.1186/s12862-020-01696-3 (PMC7574485; doi:10.1186/s12862-020-01696-3)
Supplement: Supplementary file 3 — Additional file 3 Supplementary Data. DNA alignments for 10,554 1-to-1 orthologues used in analysis. Each alignment file is named using its orthogroup ID. [file 12862_2020_1696_MOESM3_ESM.zip › Additional_File_3/masked_alignments/OG0001582.fa]

>psammomys_obesus
ATGAATGTTAACGAGCTCAAACTCAGGTTGTCCAGAGCCGGGCAGGAACACCTGCTGCAGTTCTGGAATGAGCTGGAAGA
AGCCCAGCAGGCAGAACTGTATACGGAGCTCCAGGCCATGAACTTTGACGAGCTGAACGCATTTTTCCAGAAGACCATTG
GAGGATTTGATCATTCCTCTCCCCAAGAAAAGGTGGATGCACGAATGGAGCCCGTGCCTCGAGAAGTTCTGGGCAGTGCT
ACCAGAGACCAAGACCAGCTCCAGGCCTGGGAGAGTGAAGGACTTGCCCACATTTCTCAGAACAAAGTGGCAGTTCTTCT
TCTAGCTGGTGGGCAGGGGACAAGACTTGGAGTCGCATATCCCAAGGGCATGTATGATGTTGGCTTGCCATCCCACAAGA
CACTTTTTCAGATTCAAGCAGAACGTATTCTGAAGCTGCAGCAGTTAGCTGAAAAGCAGTATGGCAACAAATGCATCATC
CCATGGTATATAATGACCAGTGGTAGAACAATGGAATCAACGAAGGAGTTCTTCACAAGGCACAAATACTTTGGCTTAAA
AAAGGAGAACGTGGTCTTCTTTCAGCAGGGAATGCTGCCCGCTATGAGTTTTGATGGGAAAATTATCTTGGAAGAGAAAA
ACAAAGTCTCTATGGCTCCAGATGGGAATGGTGGTCTCTACAGGGCTCTTGCAGCCCAAAAAATTGTGGAGGACATGGAG
CAGAGAGGCGTCTGTAGTATTCATGTCTATTGCGTGGACAACATACTGGTGAGAGTGGCGGACCCGCGGTTCATCGGGTT
CTGCATCCAGAAGGGAGCAGACTGTGGGGCAAAGGTAGTGGAGAAAACGAACCCCACGGAACCAGTTGGAGTGGTTTGCC
GGGTGGATGGGGTGTACCAGGTGGTAGAGTACAGTGAGATTTCTCTGGCGACGGCCCAAAAGCGAAGCTCGGATGGACGG
CTGCTGTTCAACGCAGGGAACATTGCCAATCACTTCTTCACTGTACCGTTCCTGAAAGATGTTGTCAATGTCTACGAACC
TCAGTTGCAGCACCATGTGGCGCAAAAGAAGATTCCATATGTGGATTCCCAGGGGCACTTAATTAAGCCAGACAAGCCAA
ATGGAATAAAGATGGAGAAATTTGTCTTTGACATCTTCCAGTTTGCAAAGAAGTTTGTGGTGTATGAAGTATTACGGGAA
GACGAGTTCTCCCCACTCAAGAATGCAGACAGTCAGAATGGGAAGGACAATCCGACCACTGCGAGGCATGCTTTGATGTC
CCTGCATCATTGCTGGGTCCTCAATGCTGGGGGACACTTCATAGATGAAAATGGCTCTCGCCTCCCAGCCATCCCCCGC-
--------------------------------------------------TTGAAAGATGCCAACGATGTACCGATCCAG
TGTGAAATCTCTCCCCTCATCTCCTATGCTGGAGAAGGGCTAGAAGGTTATGTGGCAGATAAAGACTTCCATGCACCTTT
AATCATCGACGAGAATGGAGTCCATGAGCTGGTGAAAAATGGCATA
>cavia_porcellus
ATGAATGTTAATGACCTCAGACACAGATTGTCCAAAGCTGGGCAAGAACACCTGCTGCAGTTCTGGAATGAACTGGAAGA
AACCCACCAAGTGGAACTTTATGCAGAGCTCCAGGCCATGAACTTTGAAGAGCTGAATTTCTTTTTCCAAAAGGCTATTG
AAGGATTTAACCAGTCTTCTCACCAAGAGAAAATAGATGCACGGATGAAACCTATCCCTCGAGAGGTGTTGGGCAGTGCT
ACTAGGGACCAAGATCAGCTCCAGGCCTGGGAAAGTGAAGGACTTTTCCAGATTTCTCAGAACAAAGTAGCAGTTCTCCT
TCTAGCTGGTGGGCAGGGGACAAGACTTGGAGTTGCATATCCCAAGGGGATGTATGATGTTGGTTTACCATCCCATAAGA
CACTTTTTCAGATTCAAGCAGAGCGTATCCTGAAGCTACAACTGTTAGCTGAAAAATACTATGGCAACAAATGCATCATT
CCATGGTATATAATGACCAGTGGCAGAACAATGGAAGCAACAAAGGAGTTCTTCACAAAGCACAAGTACTTTGGTTTAAA
AAAGGAGAATATAATCTTTTTTCAGCAGGGAATGCTGCCTGCTATGAGTTTTGATGGGAAAATTATTTTGGAAGAGAAGA
ACAAAGTGTCTATGGCCCCAGATGGAAATGGGGGTCTTTATCGGGCTCTTGCAGCCCAGAATATTGTGGAGGATATGGAA
CAAAGAGGCATTTGGTGTATTCATGTTTATTGTGTGGACAATATATTGGTAAAAGTGGCAGATCCACGGTTCATTGGATT
TTGCATTCAGAAAGGAGCAGACTGTGGAGCAAAGGTGGTAGAAAAGACGAACCCTACAGAACCAGTTGGAGTGGTTTGCC
GCGTGGATGGAGTATACCAGGTGGTAGAATATAGTGAAATTTCCCTGGCAACAGCTCAGAAACGAAGCTCAGATGGACGA
CTGCTGTTCAATGCTGGAAACATTGCCAATCACTTCTTCACTATACCGTTCCTGAGAGATGTTGTCAATGTTTATGAACC
TCAGCTGCAGCACCATGTGGCTCAAAAGAAGATTCCGTATGTGGATTCCCGGGGGGAATTAATTAAGCCAGACAAGCCAA
ATGGAATAAAGATGGAAAAATTTGTCTTTGACATCTTCCAGTTTGCAAAGAAGTTTGTGGTGTATGAAGTGTTAAGGGAG
GACGAGTTCTCCCCGCTGAAGAACGCTGACAGTCAGAATGGGAAGGACAACCCTACGACTGCAAGGCACGCTTTGATGTC
CCTGCACCATTGCTGGGTGCTCAATGCTGGGGGCCACTTCATAGATGAAAATGGTTCCCGCCTTCCAGCGATTCCCCGCA
GTGCTACAAATGGAAAGTCAGAGACCACCCCAGCTGATGTCAATCACAACTTAAAGGATGCCAATGATGTACCAATCCAG
TGTGAAATCTCTCCTCTTATTTCCTATGCTGGAGAAGGCCTAGAAAGTTTTGTGGCAGATAAAGAATTCCATGCACCTTT
AATCATTGATGAGAATGGAGTCCATGAGCTGGTGAAAAATGGAATA
>fukomys_damarensis
ATGAATGTTAATGACCTCAAACTCAGGTTGTCCAAAGCTGGACAAGAACACCTGTTGCAGTTCTGGAATGAACTGGAAGA
AGCCCAACAGGTTGAACTTTACGTGGAGCTCCAGGCCATGAACTTTGAGGAGCTGAATTTCTTTTTCCAAAAGGCTATTG
AAGGATTTAACCAGTCTTCTCACCAAGAGAAAGTAGATGCACGAATGAAACCTGTCCCTCGAGAGGTTTTGGGCAGTGCC
ACTAGGGACCAAGATCAGCTCCAGGCCTGGGAAAGTGAAGGACTTTTCCAGATTTCTCAGAACAAAGTAGCAGTTCTCCT
TCTAGCTGGTGGGCAGGGGACAAGACTTGGAGTTGCATACCCCAAGGGGATGTATGATGTTGGTTTACCATCTCATAAGA
CACTTTTCCAAATTCAAGCAGAGCGTATCCTGAAGCTACAGCTGTTAGCTGAGAAATACTATGGCAACAAATGCATCATT
CCATGGTATATAATGACCAGTGGCAGAACAATGGAAGCGACAAAGGATTTCTTCACAAAGCACAAGTACTTTGGTTTAAA
AAAAGAGAATGTAATCTTTTTTCAGCAGGGAATGCTTCCTGCTATGAGTTTTGATGGGAAAATTATTTTGGAAGAGAAGA
ACAAAGTTTCTATGGCCCCGGATGGAAATGGAGGTCTTTATCGGGCTCTTGCAGCCCAGAATATTGTGGAGGATATGGAA
CAAAGAGGCATTTGGTGCATTCATGTCTATTGTGTGGATAATATATTGGTAAAAGTGGCAGACCCACGATTTATTGGATT
TTGCATCCAGAAAGGAGCAGACTGTGGGGCAAAGGTGGTAGAGAAGACGAACCCTACTGAACCAGTTGGAGTGGTTTGCA
GAGTGGACGGCGTGTACCAGGTGGTAGAATACAGTGAAATTTCCCTGGCAACAGCTCAAAAACGAAGCTCAGATGGACGA
CTGTTGTTTAACGCGGGCAACATTGCTAATCATTTCTTCACTGTACCATTTCTGAGAGATGTTGTCAATGTTTATGAACC
TCAGCTGCAGCACCATGTGGCTCAAAAGAAGATTCCATATGTGGATTCCCAGGGGGAATTAATTAAGCCAGAAAAGCCAA
ATGGAATAAAGATGGAAAAGTTTGTCTTTGACATCTTCCAGTTTGCAAAGAAGTTTGTGGTGTATGAAGTATTACGGGAA
GATGAATTTTCCCCGCTAAAGAATGCAGACAGTCAGAATGGGAAGGACAACCCTACAACTGCAAGGCATGCTCTGATGTC
CCTTCATCATTGCTGGGTCCTCAATGCTGGGGGCCACTTTATAGATGAAAATGGTTCTCGCCTTCCAGCAATTCCCCGCA
ATGCTACAAATGGAAAATCAGAGACCACCACAGCAGATGTCAATCACAACTTGAAGGATGCCAATGATGTACCAATCCAG
TGTGAGATTTCTCCTCTTATTTCCTATGCTGGAGAAGGACTAGAAAGTTATGTGGCAGACAAAGAATTCCATGCACCTCT
AATCATCGATGAGAATGGAGTCCATGAGCTGGTGAAAAATGGAATA
>homo_sapiens
ATGAACATTAATGACCTCAAACTCACGTTGTCCAAAGCTGGGCAAGAGCACCTACTACGTTTCTGGAATGAGCTTGAAGA
AGCCCAACAGGTAGAACTTTATGCAGAGCTCCAGGCCATGAACTTTGAGGAGCTGAACTTCTTTTTCCAAAAGGCCATTG
AAGGTTTTAACCAGTCTTCTCACCAAAAGAATGTGGATGCACGAATGGAACCTGTGCCTCGAGAGGTATTAGGCAGTGCT
ACAAGGGATCAAGATCAGCTCCAGGCCTGGGAAAGTGAAGGACTTTTCCAGATTTCTCAGAATAAAGTAGCAGTTCTTCT
TCTAGCTGGTGGGCAGGGGACAAGACTCGGCGTTGCATATCCTAAGGGGATGTATGATGTTGGTTTGCCATCCCGTAAGA
CACTTTTTCAGATTCAAGCAGAGCGTATCCTGAAGCTACAGCAGGTTGCTGAAAAATATTATGGCAACAAATGCATTATT
CCATGGTATATAATGACCAGTGGCAGAACAATGGAATCTACAAAGGAGTTCTTCACCAAGCACAAGTACTTTGGTTTAAA
AAAAGAGAATGTAATCTTTTTTCAGCAAGGAATGCTCCCCGCCATGAGTTTTGATGGGAAAATTATTTTGGAAGAGAAGA
ACAAAGTTTCTATGGCTCCAGATGGGAATGGTGGTCTTTATCGGGCACTTGCAGCCCAGAATATTGTGGAGGATATGGAG
CAAAGAGGCATTTGGAGCATTCATGTCTATTGTGTTGACAACATATTAGTAAAAGTGGCAGACCCACGGTTCATTGGATT
TTGCATTCAGAAAGGAGCAGACTGTGGAGCAAAGGTGGTAGAGAAAACGAACCCTACAGAACCAGTTGGAGTGGTTTGCC
GAGTGGATGGAGTTTACCAGGTGGTAGAATATAGTGAGATTTCCCTGGCAACAGCTCAAAAACGAAGCTCAGACGGACGA
CTGCTGTTCAATGCGGGGAACATTGCCAACCATTTCTTCACTGTACCATTTCTGAGAGATGTTGTCAATGTTTATGAACC
TCAGTTGCAGCACCATGTGGCTCAAAAGAAGATTCCTTATGTGGATACCCAAGGACAGTTAATTAAGCCAGACAAACCCA
ATGGAATAAAGATGGAAAAATTTGTCTTTGACATCTTCCAGTTTGCAAAGAAGTTTGTGGTATATGAAGTATTGCGAGAA
GATGAGTTTTCCCCACTAAAGAATGCTGATAGTCAGAATGGGAAAGACAACCCTACTACTGCAAGGCATGCTTTGATGTC
CCTTCATCATTGCTGGGTCCTCAATGCAGGGGGCCATTTCATAGATGAAAATGGCTCTCGCCTTCCAGCAATTCCCCGCA
GTGCTACAAATGGGAAGTCAGAGACCATCACAGCTGATGTCAATCACAACTTGAAGGATGCCAATGATGTACCAATCCAA
TGTGAAATCTCTCCTCTTATCTCCTATGCTGGAGAAGGATTAGAAAGTTATGTGGCAGATAAAGAATTCCATGCACCTCT
AATCATCGATGAGAATGGAGTTCATGAGCTGGTGAAAAATGGTATT
>ictidomys_tridecemlineatus
ATGAATGTTAATGACCTCAAACTCAGGTTGTCCAGAGCTGGGCAAGAACACCTGCTACAGTTCTGGAATGAATTGGAAGA
AACCCAACAGGTAGAACTTTATGCTGAACTCCAGGCCATGAACTTTGAGGAGTTGAACTTATTTTTCCAAAAGGCTATTG
AAGGATTTAACGAGTCCTCTCACCAAGAGAAAGTGGATGCACGAATGGAGCCTGTTCCCCGAGAAGTGTTGGGCAGTGCT
ACCAGGGATCAAGATCAGCTCCACGCCTGGGAAAGTGAAGGACTTTTCCAGATTTCTCAGAGCAAAGTAGCAGTTCTTCT
TCTAGCCGGTGGGCAGGGGACAAGACTTGGAGTTGCATATCCCAAGGGGATGTACGATGTTGGGTTGCCATCCCATAAGA
CACTTTTTCAGATTCAAGCAGAACGTATCCTGAAGCTACAGCAGTTAGCTGAAAAATATCATGGCAACAAATGCATCATT
CCATGGTATATAATGACCAGTGGCAGAACAATGGAATCTACAAAGGAATTTTTCACAAAGCACAAGTACTTTGGTTTAAA
AAAAGAGAATGTAGTCTTTTTTCAGCAGGGAATGCTGCCTGCTATGAGTTTTGATGGGAAAATTATTTTAGAAGAGAAGA
ACAAAGTTTCTATGGCTCCAGATGGTAATGGTGGTCTTTATCGGGCCCTTGCAGCCCATAATATTGTGGAGGATATGGAG
CAAAGAGGTATTTGGAGCATTCATGTCTATTGTGTGGACAACATATTGGTAAAAGTGGCAGACCCACGGTTCATTGGATT
TTGCATTCAGAAAGGAGCAGACTGTGGGGCAAAGGTGGTAGAGAAAACAAACCCTACAGAACCAGTTGGAGTGGTTTGCC
GAGTGGATGGAGTATACCAGGTGGTAGAATATAGTGAGATTTCCCTGGCAACAGCTCAAAAGCGAAGTTCAGATGGACGA
CTGCTGTTCAATGCAGGGAACATTGCCAATCATTTCTTCACTGTACCATTTCTGAGAGACGTTGTCAATGTTTACGAACC
CCAGTTGCAGCATCATGTGGCTCAAAAGAAGATTCCATATGTGGATTCCCAGGGGCAATTAATTAAGCCAGACAAACCAA
ATGGAATAAAGATGGAGAAATTTGTTTTTGACATCTTCCAGTTTGCAAAGAAGTTTGTGGTGTATGAGGTATTACGGGAA
GATGAGTTTTCTCCACTAAAGAATGCGGACAGCCAGAATGGGAAGGACAACCCTACTACTGCAAGGCATGCTTTGATGTC
CCTTCACCATTGCTGGGTCCTTAATGCAGGTGGCCACTTTATAGATGAAAATGGCTCCCGCCTTCCAGCAATTCCCCGT-
--GCTACAAATGGAAAGTCAGAGACCATCACAGCTGATGTCAATTACAACTTGAAGGATGCCAATGATGTACCAATCCAG
TGTGAAATCTCTCCTCTTATCTCCTATGCTGGAGAAGGAATAGAAAGTTATGTGGCAGATAAAGAGTTCCATGCACCTTT
AATCATTGATGAGAACGGAGTCCATGAGCTGGTGAAAAATGGTATA
>chinchilla_lanigera
ATGAATGTTAATGACCTCAGGCTCAGGTTGTCCAAAGCTGGGCAAGAGCATCTGCTACAGTTCTGGAATGAGCTGGAAGA
AGCCCACCAGGTGGAACTTTATGCAGAGCTCCAGGATATGAACTTTGAGGAGCTGAATTTCTTTTTCCAAAAGGCTGTTG
AAGGATTCAACCAGGCTTCTCACCAAGACAAAGTAGATGCACGAATGAAACCTGTCCCTCGAGAGGTATTGGGCAGTGCC
ACTAGGGATCAAGATCAGCTCCAGGCCTGGGAAAGTGAAGGACTTTTCCAGATTTCTCAGAACAAAGTAGCAGTTCTCCT
TCTAGCTGGTGGGCAGGGAACAAGGCTTGGAGTTGCGTATCCAAAGGGGATGTATGATGTTGGTTTACCATCCCATAAGA
CACTTTTTCAGATTCAAGCGGAACGTATCATGAAGCTACAACTGTTAGCTGAAAAGTATTATGGCAACAAATGCATCATT
CCGTGGTATATAATGACCAGTGGCAGAACAATGGAAGCGACAAAGGAGTTCTTCACAAAGCACAAGTACTTCGGTTTAAA
AAAAGAGAATGTAATCTTTTTTCCTCAAGGAATGCTACCTGCTATGAGTTTTGATGGGAAAATTATTTTGGAAGAGAAGA
ACAAAGTTTCTATGGCCCCAGATGGAAATGGGGGTCTTTATCGGGCTCTTGCTGCCCAGAATATTGTGCAGGATATGGAG
CAAAGAGGTATTTGGTGCATTCATGTCTATTGTGTGGACAATATATTGGTGAAAGTGGCAGACCCACGGTTTATTGGATT
TTGCATTCAGAAAGGAGCAGACTGTGGTGCAAAGGTGGTAGAGAAGACGAACCCTACAGAACCAGTTGGAGTGGTTTGCC
GAGTGGATGGAGTGTACCAGGTGGTAGAGTACAGTGAAATTTCCCTGGCAACAGCTCAGAAACGAAGCCCAGATGGACGA
CTGCTGTTCAATGCGGGCAACATTGCCAATCATTTCTTCACCATACCATTTCTGAGAGATGTTGTCAATGTTCATGAACC
TCAGCTGCAGCACCACGTGGCTCAAAAGAAGATTCCATATGTGGATTCCCGGGGGGAGTTAATTAAGCCAGACAAGCCAA
ATGGAATAAAGATGGAAAAATTTGTCTTTGACATCTTCCAGTTTGCAAAGAAGTTTGTGGTGTATGAAGTATTACGGGAG
GATGAGTTTTCCCCGCTAAAGAATGCAGACAGTCAGAATGGCAAAGACAATCCTACTACTGCAAGGCATGCTTTGATGTC
CCTTCACCATTGCTGGGTGCTCAATGCAGGGGGTCACTTCATAGATGAAATTGGTTCTCATCTTCCAGCAATTCCCCGCA
GTGCTACAAATGGAAAGTCAGAGACCACCACAGCTGATCTCAATCACAACTTGAAGGATGCCAATGATGTACCAATCCAG
TGTGAAATCTCTCCTCTTATTTCCTATGCTGGAGAAGGTTTAGAAAGTTATGTGGCAGACAAAGAATTCCGTGCACCTTT
AATCATTGATGAGAATGGAGTCCATGAGCTGGTGAAAAATGGCATA
>nannospalax_galili
ATGAATGTTAATGACCTCAAACTCAGGTTGTCCAAAGTTGGGCAAGAACACCTGCTGCAGTTCTGGAATGAGCTGGAAGA
AGCCCAGCAGGTAGAGCTTTATGCGGAGCTCCAGGCCATGAACTTTGAGGAACTGAATTTCTTCTTCCAAAAGGCCATTG
ATGGATTTAACCAGTCCTCTCACCAAGAGAAAGTGGACGCACGAATGGAGCCCGTGCCTCGAGAGGTGCTGGGCAGTGCT
ACCAGGGATCAAGAACAGCTGCAGGCCTGGGAAAGTGAAGGATTTTTCCAGATTTCTCAGAACAAAGTGGCGGTTCTTCT
TCTAGCTGGTGGGCAGGGGACAAGACTTGGAGTTGCATATCCCAAGGGCATGTATGATGTTGGTTTGCCATCCCATAAGA
CACTTTTTCAGATTCAAGCAGAACGTATCCTGAAGCTACAGCAGCTGGCTGAGAAGCATTATGGCAACACGTGCGTCATT
CCATGGTATATCATGACGAGTGGTAGAACAATGGAATCCACGAAGGAGTTTTTCATGAAACACAAGTACTTTGGCTTGAA
AAAAGAGAATGTGATCTTCTTTCAGCAGGGAATGCTGCCTGCTATGAGTTTTGGTGGGAAAATTATCTTGGAAGAGAAAA
ACAAAGTCTCTATGGCTCCAGATGGGAATGGTGGTCTCTATCGGGCTCTTGCAGCCCAAAACATTGTGGAGGATATGGAG
CAAAGAGGCATCTGGAGTATTCATGTCTATTGTGTAGACAACATATTGGTAAAAGTGGCAGACCCACGGTTCATTGGATT
TTGCATTCAGAAAGGAGCAGACTGTGGGGCGAAGGTGGTAGAGAAAACAAACCCCACGGAACCAGTTGGAGTGGTTTGCC
GAGTGGATGGAGTATACCAGGTGGTAGAATACAGTGAGATTTCTCTGGCAACAGCTCAAAAGCGAAGCTCAGATGGACGA
CTGCTGTTCAATGCGGGGAACATCGCCAATCATTTCTTCACTGTACCATTTCTGAGAGATGTTGTCAATGTTTATGAACC
TCAGTTGCAGCATCACGTGGCTCAAAAGAAGATTCCATATGTGGATTCCCAGGGGCAGTTAATTAAGCCAGACAAACCAA
ATGGAATAAAGATGGAAAAGTTTGTCTTTGACATCTTCCAGTTTGCAAAGAAGTTTGTGGTGTATGAAGTATTACGGGAA
GATGAGTTTTCCCCGCTTAAGAATGCAGACAGTCAGAATGGGAAGGACAACCCCACCACTGCAAGGCATGCTTTGATGTC
CCTCCATCATTGCTGGGTCCTCAATGCAGGAGGCCACTTCATAGATGAAAATGGCTCTCGCCTCCCAGCAATTCCTCGCA
GTGCTACAAATGGAAGGTCAGAGACCATCACAGCTGATGTCAATTACAACTTGAAGGATGCCAATGATCTACCAATCCAG
TGTGAAATCTCTCCCCTCATCTCCTATGCTGGAGAAGGACTAGAAAGTTATGTGGCAGATAAAGAATTCCATGCACCCTT
AATTATTGATGAGAATGGAGTCCATGAGCTGGTGAAAAACGGCATA
>dipodomys_ordii
ATGAATGCTAATGACCTCAAACTCAGGTTGTCCAAGGCTGGGCAAGAACACCTGCTGCAGTTCTGGAATGAGCTGGAAGA
AGCTCAACAGGTAGAACTTTATGAAGAGCTCCAGGCCATGAACTTCGAGGAGCTGAACTCCTTTTTCCAAAAGGCCATTG
AAGGATTTAACCAGTCATCTCACCAAGAAAAAGTGGATGCACGGATGGAACCTGTCCCTCGAGAGGTGTTGGGCAGTGCT
ACCAGGGATCAAGATCAGCTCCAGGCCTGGGAAAACGAAGGACTTTCCCAGATTTCTCAGAACAAAGTGGCAGTTCTTCT
TCTAGCTGGTGGGCAGGGGACAAGACTTGGAGTTGCGTATCCCAAGGGGATGTATGATGTTGGTTTGCCATCCCATAAGA
CACTTTTTCAAATTCAAGCCGAACGTATCTTGAAACTACAGCAGTTAGCTGAAAAATGTTGCGGCAACAAATGCATCATT
CCATGGTACATAATGACCAGTGGCAGAACAATGGAATCTACGAAGGAGTTCTTCACAAAGCACAAGTACTTTGGTTTGAA
CAAAGAAAATGTGATCTTTTTTCAGCAGGGAATGCTGCCTGCTATGAGTTTTGATGGGAAAATAATTTTGGAAGAGAAAA
ATAAAGTCTCTATGGCTCCAGATGGAAATGGTGGTCTCTATCGGGCTCTTGCAGCCCAGAACATTGTTGAGGATATGGAG
CAAAGAGGCATTTGGAGCATTCATGTCTATTGTGTGGACAACATATTGGTAAAGGTTGCAGATCCACGATTCATTGGATT
TTGTATTCAGAAAGGAGCTGACTGTGGGGCAAAGGTGGTAGAGAAAACGAACCCTACAGAGCCAGTTGGAGTGGTTTGCC
GAGTGGATGGAGTGTACCAGGTGGTGGAATATAGCGAGATTTCTCTAGCAACAGCTCAGAAACGAAGCTCAGATGGACGA
CTGGTATTCAACGCGGGGAACATTGCCAATCACTTCTTCACTGTGCCTTTTTTAAATGACATTTTAAATCTGGAAAGTGA
TTCT------CACCATGTGGCACAAAAGAAGATTCCATATGTGGATTCCCAGGGGCAGTTAATTAAGCCAGACAAACCAA
ATGGAATAAAGATGGAAAAATTTGTCTTTGACATCTTCCAGTTTGCAAAGAAGTTTGTGGTGTATGAAGTATTACGGGAA
GATGAGTTTTCCCCACTGAAGAATGCAGACAGCCAGAATGGGAAAGACAACCCTACGACTGCCAGGCATGCCTTGATGTC
CCTTCACCATTGCTGGGTCCTCAATGCTGGGGGCCACTTCATCGATGAAAATGGCTCTCGTCTTCCAGCAATTCCCCGCA
GTGCTTCAAATGGAAGGTCAGAGACCATCAGAGCTGATGTCAATCAAAATTTGAAGGATGCCAATGATGTGCCGATCCAG
TGTGAAATCTCTCCCCTCATCTCCTATGCTGGTGAAGGAATTGAAAGCTATGTGGCAGATAAGGAATTCCATGCCCCTTT
AATCATCGATGAGAATGGAGTCCATGAGCTGGTGAAGAATGGCATA
>rattus_norvegicus
ATGAATGTTAATGACCTCAGACAGAGGTTGTCCGCGGCTGGGCAGCAGCACCTGCTGCAGTTCTGGAGTGAGCTGTCAGA
AGCCCAGCAGGGAGAACTTTATATGGAACTCCAAGCCATGAACTTTGAAGAGCTGAACTCATTTTTCCAGAAGGCCGTTG
GCGAATTTGATCGATCTTCTCACCAAGAAAAGGTGGATGCACGGATGGAGCCTGTGCCCAGACAGGTTTTGGGCAGTGCT
ACCAGAGATCAAGACCAGCTGCAGGCCTGGGAGAGCGAAGGACTTTCCCAGATTTCTCAGAACAAAGTAGCAGTTCTTCT
TCTAGCTGGTGGGCAGGGGACAAGACTTGGAGTCACGTATCCCAAGGGCATGTATGATGTGGGCTTGCCATCCCACAAGA
CACTTTTCCAGATACAAGCAGAACGTATTCTGAAGCTGCAGCAGTTAGCTGAGAAACAGTATGGCAACAAGTGCACCATC
CCCTGGTATATAATGACCAGTGGCAGAACGATGGAATCGACAAAGGAGTTCTTTACAAAGCACAAGTTCTTTGGTTTAAA
AAAGGAGAACGTGGTCTTTTTCCAGCAGGGAATGCTGCCTGCTATGAGCTTTGATGGGAAAGTTATCTTGGAAGAGAAAA
ACAAAGTCTCTATGGCTCCAGATGGGAATGGTGGTCTCTACCGGGCTCTTGCAGCCCAAAACATTGTGGAGGACATGGAG
CAAAGAGGCATCTGGAGTATTCATGTCTATTGTGTGGATAACATACTGGTGAAAGTGGCAGACCCTCGGTTCATTGGATT
CTGCATTCAGAAAGGAGCAGACTGTGGGGCAAAGGTGGTAGAGAAAACCAACCCCACGGAGCCAGTCGGCGTGGTTTGCC
GGGTGGATGGGGTGTACCAGGTGGTGGAGTACAGTGAGATCTCTCTGGCCACAGCTCAGAAGCGGAGCTCAGACGGACGG
CTGCTGTTCAACGCGGGGAACATCGCCAATCACTTCTTCACTGTGCCGTTCCTGAAAGATGTTGTCAATGTTTACGAACC
TCAGTTGCAGCACCATGTGGCTCAGAAGAAGATTCCATACGTGGATTCCCAGGGCCACTTAATTAAGCCAGACAAGCCAA
ATGGAATAAAGATGGAAAAATTTGTCTTTGACATCTTCCAGTTTGCAAAGAAGTTTGTGGTGTACGAAGTATTACGGGAA
GACGAATTCTCCCCGCTCAAAAATGCAGACAGTCAGAATGGGAAGGACAACCCGACCACTGCAAGGCATGCCTTGATGTC
CCTTCACCATTGCTGGGTCCTCAATGCTGGGGGACACTTCATAGATGAAAATGGCTCCCGCCTCCCAGCCATCCCCCGT-
--GCTACAAATGGAAAGTCAGAGACCATCACAGCTGATGTCAATCACAACTTGAAGGATGCCAATGATGTGCCGATCCAG
TGTGAGATCTCTCCCCTCATCTCTTACGCTGGAGAAGGACTTGAAGGCTATGTGGCAGATAAAGACTTCCATGCACCCTT
AATCATCGATGAGAACGGAGTTCATGAGCTGGTGAAAAATGGCATA
>mus_musculus
ATGAATGTCAATGACCTCAAACAAAGGCTGTCCCAAGCTGGGCAAGAGCACCTGCTGCAGTTCTGGAATGAGCTGTCCGA
AGCCCAGCAGGTAGAACTTTATATGGAGCTCCAGGCCATGAACTTTGAAGAGCTGAACTCCTTTTTCCGGAAGGCCATTG
GTGAATTTGATCGATCCTCTCACCAAGAAAAGGTGGACGCACGAATGGAGCCTGTGCCCCGGCAGGTTTTGGGCAGTGCT
ACCAGAGATCAAGAGCAGCTGCAGGCCTGGGAAAGTGAAGGACTTTCTCAGATTTCTCAGAACAAAGTAGCAGTTCTTCT
TCTAGCTGGTGGGCAGGGGACAAGACTTGGAGTCTCATATCCCAAGGGCATGTATGATGTTGGCTTGCCATCCCACAAGA
CGCTTTTTCAGATTCAAGCAGAACGTATTCTGAAACTCCAGCAGTTAGCTGAAAAACACCATGGCAACAAGTGCACCATC
CCATGGTATATAATGACCAGCGGCAGAACAATGGAATCAACGAAGGAGTTCTTCACAAAGCACAAGTTCTTTGGTTTAAA
AAAGGAGAATGTGGTGTTTTTCCAGCAGGGAATGCTGCCTGCTATGAGTTTTGATGGGAAAATTATCTTGGAAGAGAAAA
ACAAAGTGTCTATGGCTCCAGATGGGAATGGTGGTCTCTACCGGGCTCTTGCAGCCCAAAACATTGTGGAGGACATGGAG
CAAAGAGGCATCTGCAGTATTCATGTCTATTGTGTGGACAACATATTGGTAAAAGTGGCTGACCCGCGGTTCATTGGATT
CTGCATTCAGAAAGGAGCAGACTGTGGGGCAAAGGTGGTAGAGAAAACGAATCCCACAGAGCCAGTTGGAGTGGTTTGCC
GGGTGGATGGAGTATACCAGGTGGTAGAATACAGCGAGATCTCTCTGGCAACAGCTCAAAGGCGAAGTTCAGATGGACGG
CTGCTGTTCAATGCAGGGAACATTGCCAATCACTTCTTCACTGTCCCGTTCCTGAAAGATGTTGTCAATGTTTATGAACC
TCAGTTGCAGCACCATGTGGCTCAAAAGAAGATTCCATATGTGGACTCCCAGGGGCACTTCATTAAGCCAGACAAGCCAA
ATGGAATAAAGATGGAAAAATTTGTCTTTGACATCTTCCAGTTTGCAAAGAAGTTTGTGGTGTATGAAGTATTACGGGAA
GATGAGTTTTCCCCGCTCAAGAATGCAGACAGTCAGAACGGGAAGGACAACCCGACCACAGCAAGGCATGCTTTGATGTC
CCTTCACCACTGCTGGGTCCTCAATGCCGGGGGACACTTCATAGATGAGAATGGCTCTCGCCTCCCAGCCATCCCCCGCA
GTGCTACAAATGGAAAGTCAGAGGCCATCACAGCTGATGTCAATCACAACTTGAAAGATGCCAATGATGTACCGATCCAG
TGTGAAATCTCTCCCCTCATCTCTTATGCTGGAGAGGGCCTTGAAGGTTATGTGGCAGATAAAGAGTTCCATGCACCGCT
AATCATCGATGAGAATGGAGTTCATGAGCTGGTGAAAAATGGCATA
>meriones_unguiculatus
ATGAATGTTAACGAGCTCAAACTCAGGTTGTCCAGAGCTGGGCAAGATCACCTGCTGCAGTTCTGGAATGAGCTGGAAGA
AGCCCAGCAGGCAGAACTGTATACGGAGCTCCAGGCCATGAACTTTGAGGAGCTGAACGCATTTTTCCAGAAGGCCATTG
GAGGATTTGATCATTCCTCTCCCCAAGAGAAGGTGGATGCACGAATGGAGCCTGTGCCTCGAGAGGTTCTGGGCAGTGCT
ACCAGAGACCAAGACCAGCTCCAGGCCTGGGAAAGTGAAGGACTTGCCCAGATTTCTCAGAACAAAGTGGCAGCCCTTCT
TCTAGCTGGTGGGCAGGGGACAAGACTTGGGGTCGCATATCCCAAGGGCATGTATGATGTTGGCTTGCCATCCCACAAGA
CACTTTTTCAGATTCAAGCAGAGCGTATTCTGAAGCTGCAGCAGTTAGCCGAAAAACAGCATGGCAACCAATGCGTCATC
CCATGGTATATAATGACCAGTGGTAGAACAATGGAATCAACGAAGGAGTTCTTCACAAGGCACAAATACTTTGGCTTAAA
AAAGGAGAACGTGGTCTTCTTTCAGCAGGGAATGCTGCCCGCTATGAGTTTTGATGGGAAAATTATCTTGGAAGAGAAAA
ACAAAGTCTCTATGGCTCCAGATGGGAATGGTGGTCTCTACAGGGCTCTTGCAGCCCAAAACATTGTGGAGGACATGGAG
CAGAGAGGCGTGTGGAGTATTCATGTCTATTGCGTGGACAACATATTGGTGAAAGTGGCAGACCCACGGTTCATCGGATT
CTGCATCCAGAAGGGAGCAGACTGTGGGGCAAAGGTGGTGGAGAAAACGAACCCCACGGAACCAGTTGGAGTGGTTTGCC
GGGTGGATGGGGTGTACCAGGTGGTAGAGTACAGTGAGATTTCTCTGGCGACGGCTCAGAAGCGAAGCTCGGATGGACGG
CTGCTGTTCAACGCCGGGAACATCGCCAATCACTTCTTCACTGTACCCTTCCTGAAAGATGTTGTCAATGTCTACGAACC
TCAGTTGCAGCACCATGTGGCGCAAAAGAAGATTCCATATGTGGATTTCCAGGGGCACTTAATTAAGCCAGACAAGCCAA
ATGGAATAAAGATGGAGAAATTTGTCTTTGACATCTTCCAGTTTGCAAAGAAGTTTGTGGTGTATGAAGTGTTACGGGAA
GACGAGTTCTCCCCACTCAAGAATGCAGACAGTCAGAATGGAAAGGACAATCCAACCACTGCGCGGCATGCTTTGATGTC
CCTGCATCATTGCTGGGTCCTCAATGCTGGGGGACACTTCATAGATGAAAATGGCTCTCGCCTCCCAGCCATCCCCCGCA
GTGCTACAAATGGAAAGTCAGAGACCATCACAGCTGATGTCAATCACAACTTGAAAGATGCCAACGATGTACCGATCCAG
TGTGAAATCTCTCCCCTCGTCTCCTATGCTGGAGAAGGGCTAGAAGGTTATGTGGCAGATCAAGACTTCCATGCACCTTT
AATCATCGACGAGAATGGAGTCCATGAGCTGGTGAAAAACGGCATA
>jaculus_jaculus
--------------------------------------------------------------------------------
-ACCCAGCAGGCAGATCTTTATGCAGAGCTCCAAGCTGTTGACTTTGAAGAGCTGAACTACTTCTTCCAAAAGGCCATTG
AAGGGTTTAACCAGTCCTCTCGCCAAGAGAAGGTGGATGCACGAATGGAGCCTGTCCCTCGGGAGGTGTTGGGCAGTGCC
ACCAGGGATCAAGATCAGCTCCAGGCCTGGGAAAGTGAAGGACTTTTCCAGATTTCCCAGAACAAAGTAGCAGTTCTTCT
TCTAGCTGGTGGACAAGGGACAAGACTTGGAGTTGCATATCCCAAAGGGATGTATGATGTTGGTTTGCCATCCCATAAGA
CACTTTTTCAGATTCAAGCAGAACGCATCCTGAAGCTACAACAGTTAGCTGAGAAACGTTATGGCAACAAATGTATCATT
CCATGGTATATAATGACCAGTGGTAGAACAATGGAGTCTACGAAGGAGTTCTTCATCAAGCACAAGTATTTTGGTTTAAA
AAAAGAAAATGTCATCTTTTTTCAGCAGGGAATGCTACCTGCAATGAGTTTTGATGGGAAAATTATTTTGGAAGAGAAAA
ACAAAGTCTCTATGGCTCCAGATGGCAATGGTGGCCTCTATCGGGCTCTTGCAGCCCAGAACATTGTGGAAGACATGGAG
CAAAGAGGCATTTGGAGCATTCATGTCTACTGTGTGGACAACATTCTGGTGAAAGTGGCAGACCCACGGTTCATTGGATT
TTGCATTCAGAAAGGAGCAGACTGTGGGGCAAAGGTGGTAGAGAAAACGAACCCCACAGAACCAGTTGGAGTGGTTTGCC
GAGTGGACGGAGTATACCAGGTGGTAGAATATAGTGAGATTTCTCTGGCAACAGCTCAGAAACGAAGCTCAGATGGACGT
CTGCTGTTCAATGCTGGAAACATTGCCAATCATTTCTTCACCGTACCATTTCTGAGAGATGTTGTCAATTTC--------
--------------------------------------------------------------------------------
-----------------------------------------------AAGAAGTTCGTGGTGTATGAAGTGTTACGGGAA
GATGAGTTCTCCCCGCTCAAGAATGCGGACAGTCAGAATGGGAAGGACAACCCTACTACTGCCAGGCATGCTCTGCTGTC
CCTTCATCACTGCTGGGTCCTCAATGCGGGGGGCCACTTCATAGATGAAAATGGCTCTCGCCTCCCAGCAATTCCCCGCA
GTGCTACAAATGGAAGGTCAGAGACCATCACATCTGATGTCAATCACAACTTGAAGGATGCCAATGATGTACCAATCCAG
TGTGAAATCTCTCCCCTCATCTCTTATGCTGGAGAAGGAATAGAAAGTTACGTGGCTGGTAAAGAATTCCATGCACCTTT
AATCATTGATGAGAATGGAGTCCATGAGCTGGTCAAAAATGGTCTA
