# Supplementary material for: Divergent genes in gerbils: prevalence, relation to GC-biased substitution, and phenotypic relevance
Source: BMC Evol Biol. 2020 Oct 19;20:134. doi: 10.1186/s12862-020-01696-3 (PMC7574485; doi:10.1186/s12862-020-01696-3)
Supplement: Supplementary file 3 — Additional file 3 Supplementary Data. DNA alignments for 10,554 1-to-1 orthologues used in analysis. Each alignment file is named using its orthogroup ID. [file 12862_2020_1696_MOESM3_ESM.zip › Additional_File_3/masked_alignments/OG0001586.fa]

>cavia_porcellus
ATGGCGGCTCCTCCGGGCGAGTACTTCAGCGTCGGGAGCCAGGTGTCGTGCCGGACGTGCAAGGAGCAGCGGCTGCAGGG
CGAGGTGGTAGACTTCGACTACCAGTCCAAAATGCTGGCTTTAAAA------CCCTCATCCAGTGGAAAGCCCAACCACG
CAGACATCCTGCTCATAAACCTACAGTACGTGTCAGAAGTGGAAATAATTAACGACCGGACAGAAACTCCTCCTCCCCTA
GCTTCACTCAATGTTAGTAAGCTCGCCAGCAAAGCTCGGACGGAGAAAGAGGAGAAGCTAAGCCAGGCCTATGCAATCAG
TGCTGGCGTCTCCCTCGAGGGCCAGCAGCTCTTCCAGACCATCCACAAGACCATTAAAGACTGTAAATGGCAAGAAAAAA
ACATTGTAGTCATGGAAGAAGTCGTTATTACGCCCCCCTATCAAGTGGAAAACTGTAAAGGCAAAGAGGGGAGTGCACTG
AGCCATGTACGCAAAATA---------GTGGAAAAGCATTTTAGAGACGCCGAAAGCCAAAAGGTCCTGCAGCGCTCACA
AGCCCAGCAACCACAGAAGGAGGCGGCCCTGTCATCC
>chinchilla_lanigera
ATGGCGGCTCCTCCGGGCGAGTACTTCAGCGTCGGGAGCCAGGTGTCGTGCCGGACGTGCCAGGAGCAGCGGCTGCAGGG
CGAGGTGGTAGCCTTCGACTACCAGTCCAAGATGCTGGCTTTAAAA------CCCTCATCCAGTGGAAAGCCCAACCACG
CAGACATCCTGCTCATAAACTTACAGTACGTTTCAGAAGTGGAAATAATTAACGACCGAACAGAAACTCCTCCTCCCCTA
GCTTCACTCAATGTTAGTAAGCTTGCCAGCAAAGCGCGGACGGAGAAGGAGGAGAAGCTGAGCCAGGCCTATGCAATCAG
CGCTGGCGTCTCCCTGGAGGGCCAGCAGCTCTTCCAGACCATCCACAAGACCATTAAAGACTGTAAATGGCAAGAAAAAA
ACATCGTAGTCATGGAAGAAGTTGTTATTACGCCCCCCTATCAAGTGGAAAACTGTAAAGGCAAAGAGGGGAGTGCACTG
AGCCATGTACGCAAAATA---------GTGGAAAAGCATTTTAGAGACGCGGAAAGCCAAAAGGTCCTGCAGCGCTCACA
AGCCCAGCAACCACAGAAGGAGGCTGCCCTGTCGTCC
>dipodomys_ordii
ATGGCGGCTCCTCCGGGCGAGTACTTCAGCGTTGGGAGCCAGGTGTCGTGCCGGACGTGCCAGGAGCAGCGGCTGCAGGG
CGAGGTGGTAGCCTTTGACTACCAGTCCAAAATGCTGGCTTTAAAA------CCTTCTTCCAGTGGAAAGCCCAACCATG
CAGACATCTTGCTCATAAACTTACAGTATGTTTCAGAAGTGGAAATAATTAATGACCGAACAGAAACCCCTCCTCCCCTA
GCTTCACTCAATGTTAGTAAGCTTGCCAGCAAAGCGCGGACAGAGAAGGAGGAGAAGCTGAGCCAGGCCTATGCAATCAG
CGCTGGTGTCTCCCTAGAGGGCCAGCAGCTCTTCCAGACCATTCACAAGACCATTAAAGACTGTAAATGGCAAGAAAAAA
ACATTGTAGTCATGGAAGAAGTTGTAATTACACCTCCATATCAAGTGGAAAACTGTAAAGGCAAAGAAGGGAGTGCACTG
AGCCATGTACGCAAAATA---------GTTGAAAAACATTTTAGAGATGTGGAAAGCCAAAAGATACTGCAGCGTTCACA
AGCCCAACAACCACAGAAGGAGGCTGCTCTGTCATCC
>ictidomys_tridecemlineatus
ATGGCGGCTCCTCCGGGTGAGTACTTCAGCGTTGGGAGCCAGGTGTCGTGCCGGACGTGCCAGGAGCAGCGGCTGCAGGG
CGAGGTGGTAGCCTTCGACTACCAGTCCAAAATGCTGGCTTTAAAA------CCCTCTTCCAGTGGAAAGCCTAACCACG
CAGATATCTTGCTCATAAACTTACAGTATGTTTCAGAAGTGGAAATAATTAATGACCGAACAGAAACCCCTCCTCCCCTA
GCTTCACTCAATGTTAGTAAGCTTGCCAGCAAAGCACGGACAGAGAAGGAGGAGAAGCTGAGCCAGGCCTATGCAATCAG
CGCTGGTGTCTCCCTAGAGGGCCAGCAGCTCTTCCAGACCATTCACAAGACCATTAAAGACTGTAAATGGCAAGAAAAAA
ACATCGTAGTCATGGAAGAAGTTGTTATTACACCCCCATATCAAGTGGAAAACTGTAAAGGCAAAGAGGGGAGTGCACTG
AGCCATGTACGCAAAATA---------GTTGAAAAACATTTTAGAGATGTGGAAAGCCAAAAGATACTGCAGCGTTCACA
AGCCCAACAACCACAGAAGGAGGCTGCTCTGTCATCC
>rattus_norvegicus
ATGGCGGCTCCTCCGGGCGAGTACTTCAGCGTTGGGAGCCAGGTGTCGTGCCGGACGTGCCAGGAGCAGCGGCTGCAGGG
CGAGGTGGTAGCCTTCGACTACCAGTCCAAAATGCTGGCTCTAAAA------CCCTCTTCCAGTGGAAAGCCCAACCATG
CAGACATCTTGCTTATAAACTTACAGTATGTTTCAGAAGTGGAAATAATTAACGATCGAACAGAAACCCCTCCTCCCCTA
GCTTCACTCAATGTTAGTAAGCTTGCCAGCAAAGCACGGACGGAGAAGGAGGAGAAGCTGAGCCAGGCCTATGCAATCAG
CGCTGGCGTCTCCCTGGAGGGCCAGCAGCTCTTCCAGACCATTCACAAGACCATTAAAGACTGTAAATGGCAAGAAAAAA
ACATTGTAGTCATGGAAGAAGTTGTTATCACACCCCCATATCAAGTGGAAAATTGTAAAGGCAAAGAGGGGAGCGCACTG
AGCCATGTACGCAAAATA---------GTTGAAAAACATTTTAGAGACGTGGAAAGCCAAAAGATACTGCAGCGTTCACA
AGCCCAACAACCACAGAAGGAGGCTGCCCTGTCATCC
>meriones_unguiculatus
ATGGCGGCTCCTCCGGGCGAGTACTTCAGCGTTGGCAGCCAGGTGTCGTGCCGGACGTGCCAGGAGCAGCGGCTGCAGGG
CGAGGTGGTGGCTTTTGACTACCAGTCCAAAATGCTGGCTCTGAAA------CCCTCTTCCAGTGGAAAGCCCAACCACG
CAGACATCTTGCTTATAAACTTACAGTATGTTTCAGAAGTGGAAATAATTAATGATCGAACAGAAACCCCTCCTCCCCTA
GCTTCACTCAATGTTAGTAAGCTTGCCAGCAAAGCACGGACGGAGAAGGAGGAGAAGCTGAGCCAGGCCTATGCAATCAG
CGCTGGTGTCTCCCTGGAGGGCCAGCAGCTCTTCCAGACCATTCACAAGACCATTAAAGACTGTAAATGGCAAGAAAAAA
ACATCGTAGTCATGGAAGAAGTTGTTATTACACCCCCATATCAAGTGGAAAATTGTAAAGGCAAAGAGGGGAGTGCACTG
AGCCATGTACGCAAAATA---------GTTGAAAAACATTTTAGAGATGTGGAAAGCCAAAAGATACTGCAGCGTTCACA
AGCCCAACAACCACAGAAGGAGGCTGCCCTGTCATCC
>nannospalax_galili
ATGGCGGCTCCTCCGGGCGAGTACTTCAGCGTTGGGAGCCAGGTGTCGTGCCGGACGTGCCAGGAGCAGCGGCTGCAGGG
CGAGGTGGTAGCCTTCGACTACCAGTCCAAAATGCTGGCTTTAAAA------CCCTCTTCCAGTGGAAAGCCCAACCACG
CAGACATCTTGCTCATAAACTTACAATATGTTTCAGAAGTGGAAATAATTAATGACCGAACAGAAACCCCTCCTCCTCTA
GCGTCACTCAATGTTAGTAAGCTTGCCAGCAAAGCGAGGACGGAGAAGGAGGAGAAGCTGAGCCAGGCCTATGCAATCAG
CGCTGGTGTCTCCCTGGAGGGCCAGCAGCTCTTCCAGACCATTCACAAGACCATTAAAGACTGTAAATGGCAAGAAAAAA
ACATCGTAGTCATGGAAGAAGTTGTTATTACACCCCCATATCAAGTGGAAAACTGTAAAGGCAAAGAGGGGAGTGCACTG
AGCCATGTACGCAAAATA---------GTTGAAAAACATTTTAGAGATGTGGAAAGCCAAAAGATACTGCAGCGTTCACA
AGCCCAACAACCACAGAAGGAGGCTGCCCTGTCATCC
>mus_musculus
ATGGCGGCACCTCCGGGCGAGTACTTCAGCGTTGGGAGCCAGGTGTCGTGCCGGACGTGCCAGGAGCAGCGGCTGCAGGG
CGAGGTGGTAGCCTTCGACTACCAGTCCAAAATGCTGGCTCTAAAA------CCCTCTTCCAGTGGAAAACCCAACCATG
CAGACATCTTGCTTATAAACTTACAGTATGTTTCAGAAGTGGAAATAATTAATGATCGAACAGAAACCCCTCCTCCCCTA
GCTTCACTCAATGTTAGTAAGCTTGCCAGCAAAGCACGGACGGAGAAGGAGGAGAAGCTGAGCCAGGCCTATGCAATCAG
CGCTGGTGTCTCCCTGGAGGGCCAACAGCTCTTCCAGACCATTCACAAGACCATTAAAGACTGTAAATGGCAAGAAAAAA
ACATTGTAGTCATGGAAGAAGTTGTTATTACACCCCCATATCAAGTGGAAAATTGTAAAGGCAAAGAGGGGAGTGCACTG
AGCCATGTACGCAAAATA---------GTTGAAAAACATTTTAGAGACGTGGAAAGCCAAAAGATACTGCAGCGTTCACA
AGCCCAACAACCACAGAAGGAGGCTGCTCTGTCATCC
>psammomys_obesus
ATGGCGGCTCCTCCGGGCGAGTACTTCAGCGTTGGGAGCCAGGTGTCGTGCCGGACGTGCCAGGAGCAGCGGCTGCAGGG
CGAGGTGGTAGCTTTTGACTACCAGTCCAAAATGCTGGCTCTAAGTATCCTTCCGGCGTGTAGCGGAAAGCCCAACCACG
CAGACATCTTGCTTATAAACTTACAGTATGTTTCAGAAGTGGAAATAATTAATGATCGAACAGAAACCCCACCTCCCCTA
GCTTCACTCAATGTTAGTAAGCTTGCCAGCAAAGCACGGACGGAGAAGGAGGAGAAGCTGAGCCAGGCCTATGCAATCAG
CGCTGGTGTCTCCCTGGAGGGCCAGCAGCTCTTCCAGACCATTCACAAGACCATTAAAGACTGTAAATGGCAAGAAAAAA
ACATCGTAGTCATGGAAGAAGTTGTTATTACACCCCCATATCAAGTGGACAATTGTAAAGGCAAAGAGGGGAGTGCACTG
AGCCATGTACGCAAAATA---------GTTGAAAAACATTTTAGAGATGTGGAAAGCCAAAAGATACTGCAGCGTTCACA
AGCCCAACAACCACAGAAGGAGGCTGCCCTGTCATCC
>fukomys_damarensis
--------------------------------------------------------------------------------
-------------------------------------------------------AACCACTATGGAAAGCCCAACCATG
CAGACATCCTGCTCATAAACTTACAGTATGTTTCAGAAGTGGAAATAATTAATGACCGGACAGAAACTCCTCCTCCCCTA
GCTTCACTCAATGTTAGTAAGCTCGCCAGCAAAGCGCGGACGGAGAAGGAGGAGAAGCTGAGCCAGGCCTATGCAATCAG
TGCTGGCGTCTCTCTCGAGGGCCAGCAGCTCTTCCAGACCATCCACAAGACCATTAAAGACTGTAAATGGCAAGAAAAGA
ACATCGTAGTCATGGAAGAAGTTGTTATCACGCCCCCCTATCAGGTGGAAAACTGTAAAGGCAAAGAGGGGAGCGCACTC
AGCCATGTACGCAAAATA---------GTGGAAAAACATTTTAGAGATGTGGAAAGCCAAAAGATCCTGCAGCGCTCACA
AGCCCAGCAGTCACAGAAGGAGGCAGCCCTGTCGTCC
>homo_sapiens
ATGGCGGCTCCTCCGGGCGAGTACTTCAGCGTTGGGAGCCAGGTGTCGTGCCGGACGTGCCAGGAGCAGCGGCTGCAGGG
CGAGGTGGTAGCCTTTGACTACCAATCCAAAATGCTGGCTTTAAAA------CCCTCTTCCAGTGGAAAGCCCAACCATG
CAGACATCTTGCTCATAAACTTACAGTATGTTTCAGAAGTGGAAATAATTAATGACCGAACAGAAACCCCTCCTCCCCTA
GCTTCACTCAATGTTAGTAAGCTTGCCAGCAAAGCACGGACAGAGAAGGAGGAGAAGCTGAGCCAGGCCTATGCAATCAG
TGCTGGTGTCTCTCTAGAGGGCCAGCAGCTCTTCCAGACCATTCACAAGACCATTAAAGACTGTAAATGGCAAGAAAAAA
ACATCGTAGTCATGGAAGAAGTTGTTATTACACCCCCATATCAAGTGGAAAACTGTAAAGGCAAAGAGGGGAGTGCACTG
AGCCATGTACGCAAAATAAGACAGAGT-----------------------------------------------------
-------------------------------------
