# Supplementary material for: Divergent genes in gerbils: prevalence, relation to GC-biased substitution, and phenotypic relevance
Source: BMC Evol Biol. 2020 Oct 19;20:134. doi: 10.1186/s12862-020-01696-3 (PMC7574485; doi:10.1186/s12862-020-01696-3)
Supplement: Supplementary file 3 — Additional file 3 Supplementary Data. DNA alignments for 10,554 1-to-1 orthologues used in analysis. Each alignment file is named using its orthogroup ID. [file 12862_2020_1696_MOESM3_ESM.zip › Additional_File_3/masked_alignments/OG0001595.fa]

>fukomys_damarensis
TTGGCGTCT---GTCTGGGGATTGCGGCTTTGGCGCGTCGCCCCAAGTGGTGGAGCTAGCCGCAGATTTACAGCAACTTC
GTCAGCTGCTCAGCTATCATTGACAGAACTGACAGAAATGAGGAATGATCTCTTTAACAAAGAGAAAAAAAGGCAGTTAT
CATTAACTCCTCGAACTGAGAAGATTGAAGTTAAACATGTTGGTAAAACTGACCCTGGCACTGTCTTTCTGATGAATAAA
AACATTTCAACTCCTTACAGTTGTGCCATGCATTTAAGTGAGTGGTACTGCAGGAAGTCTATTCTGGCTCTTGTGGACGG
ACAACCTTGGGACATGTATAAACCTTTGACCAAGTCCTGTGAAATTAAATTTCTTACATTCAAAGATTGTGATCCAACAG
AAGTGAATAAGGCTTACTGGCGTTCTTGTGCCATGATGTTGGGCTGTGTGATAGAGAGGGCGTTCAAAGATGAGTACATG
GTCACTTTGGTCAGAGCTCCAGAGGTTCCCGTGGTTGCTGGAGCCTTCTGCTATGATGTAGTTTTGGATAAGAGATTGGA
TGAATGGATTCCCACAAAAGAGAACCTACATTCCTTCACAAAAGATGTGCATGGTTTAATTTATAAAGATGTGCCATTTG
AAACTCTAGAAGTTGAAGCAAAAGTGGCATTAGAAATATTTCAGCACAACAAGTACAAAATAGATTTTATAGATGAGAAG
GCATCTCAGAACCCTGAGAGAACAGTCAAGCTACACCGAATTGGCAACTTCATTGACGTGAGTGAGGGTCCTCTTATCCC
ACGAACAAGCATTTGTTTCCAGTATGAAGTGTCTGCAGTTCACAACCTTCAATCCACTCAGCCATGTCTTGTGAGAAGAT
TCCAGGGTCTGTCATTACCTGTTCACTTAAGAGCACATTTTACAATATGGGATAAACTATTAGAAAGATCTCGGAAAATG
GTA------ACTGAAGATCAGACTAAACCAACAGAGGAAAGTGCATCTACTTAA
>homo_sapiens
CTGGCCATGGGTTCCCGGGCGCTGCGGCTCTGGCTGGTCGCACCCGGTGGCGGGATCAAATGGAGATTTATAGCAACATC
GTCAGCTTCTCAGCTGTCACCGACAGAATTGACAGAAATGCGGAATGATCTCTTTAATAAAGAGAAAGCCAGGCAGTTAT
CATTAACTCCCCGAACTGAGAAGATAGAAGTTAAGCATGTTGGGAAAACTGACCCCGGTACTGTCTTCGTGATGAATAAA
AACATTTCAACTCCCTACAGTTGTGCCATGCATTTAAGCGAGTGGTATTGCAGGAAGTCCATTCTGGCTCTGGTGGATGG
ACAGCCTTGGGACATGTATAAGCCTTTAACAAAGTCCTGTGAAATTAAATTTCTTACTTTCAAAGATTGTGATCCAGGAG
AAGTGAATAAGGCATATTGGCGTTCCTGTGCTATGATGATGGGCTGTGTGATAGAGAGGGCATTCAAAGATGAATATATG
GTCAATTTGGTCAGAGCTCCAGAAGTTCCTGTAATTTCTGGTGCCTTCTGTTATGACGTAGTTTTGGATAGCAAACTTGA
TGAGTGGATGCCAACAAAAGAGAACTTACGTTCCTTCACAAAAGATGCTCATGCTTTAATTTATAAAGATCTTCCATTTG
AAACTCTGGAAGTTGAAGCAAAAGTGGCATTGGAAATATTTCAACACAGCAAGTACAAAGTAGATTTCATAGAAGAGAAG
GCATCTCAGAACCCTGAGAGAATAGTCAAGCTACACAGAATAGGTGACTTCATTGATGTGAGTGAGGGCCCTCTTATTCC
AAGAACAAGTATTTGTTTCCAGTATGAAGTATCAGCAGTTCACAATCTTCAACCCACCCAGCCAAGTCTCATACGAAGAT
TCCAGGGCGTGTCTTTACCTGTTCACTTAAGAGCACATTTTACAATATGGGATAAGCTATTGGAAAGATCTCGGAAAATG
ACTCCATTT---------------------------------------------
>cavia_porcellus
ATGGCGTCTGCTTTTCGGGGTCTGCGGCTTTGGCGGCTCGCCCCAAGCGGTTGGGCCAACTGGAGATGTATAGCAACTTC
ACCAGCTGCTCAGCTGTCATTGACTGAAATGACAGAAATGCGGAACCATCTGTTTAATAAAGAGAAAAAAAGGCAGTTAT
CATTAACTCCTCGAACTGAGAAGATTGAAGTTAAACATGTTGGGAAAACTGACCCCGGCGCTGTCTTTGTGATGAATAAA
AACATTTCAACTCCTTATAGTTGTGCCATGCATTTAAGTGAATGGTACTGCAGGAAGTCTATTCTGGCTCTTGTGGACGG
ACAGCCTTGGGACATGTATAAGCCTTTGACCAAGTCTTGTGAAATTAAATTTCTTACATTCAAAGATCGTGACCCAACAG
AAGTGAATAAGGCTTACTGGCGTTCTTGTGCCATGATGATGGGCTGTGTAATAGAGAGGGCATTCAAAGACGAGTATATG
GTCAGTTTGGTCAGAGCTCCAGAGGTACCTGTGATCGCTGGAGCCTTCTGCTATGATGTAGTTTTGGATAAGAGACTGGA
TGAGTGGATTCCAACAAAAGAGAACCTACGTTCCTTCACAAAAGATGCTCATGCTTTAATTTACAAAGATCTGCCATTTG
AAACTCTGGAAGTTGAAGCAAAAGTAGCATTAGAAATATTTCAACACAACAAATACAAAATAGATTTTATAGAAGAGAAG
GCATCGCAGAATCCTGAGAGAATAGTCAAGCTGCACAGAATTGGTGACTTCATTGATATGAGTGAGGGTCCTCTTATTCC
ACGAACAAGCACTTGTTTCCAGTATGAAGTGTCAGCGGTGCACAATCTTCAACCCACTCAGCCATGTCTTGTAAGAAGAT
TCCAGGGTCTGTCACTACCTGTTCACCTAAGAGCACATTTTACCTTATGGGATAAGCTATTAGAAAGATCTCGGAAAATG
GTA------TCTGAAGATCAAACTAAACCAACAGAGGAAAGTGCATCTACCTGA
>chinchilla_lanigera
ATGGCGTCCGCTGTTCGCGGACTGAGGCTTTGGCGGGTTACTCCAAGCGGTGGGGCCAGCCGGAGATGTGTAGCAACTTC
GCCAGCTGCTCAGCTGTCATTGACTGAAATGACAGAAATGCGGAATGATCTCTTTAATAAAGAGAAAAAAAGACAGTTAT
CATTAACTCCCCGAACTGAGAAGATTGAAGTTAAACATGTTGGGAAAACTGACCCCGGCACTGTCTTTGTTATGAATAAA
AACATTTCAACTCCTTACAGTTGTGCCATGCATTTAAGTGAATGGTACTGCAGGAAGTCTATTCTGGCTCTTGTGGATGG
ACAACCTTGGGACATGTATAAACCTTTGACCAAGTCCTGTGAAATTAAATTTCTTACATTCAAAGACTGTGATCCAACAG
AAGTGAATAAGGCTTACTGGCGCTCTTGTGCCATGATGATGGGCTGTGTCGTGGAGAGGGCATTCAAAGACGAGTATGTG
GTCAGTTTGGTCAGAGCTCCAGAGGTGCCTGTAATTGCCGGAGCCTTTTGCTATGATGTCGTTTTGGATAAGAGACTGGA
TGAGTGGATTCCAACAAAAGAGAACCTACGTTCCTTCACAAAAGATGCTCATGCTTTAATTTACAAAGATCTGCCATTTG
AAACTCTGGAAGTTGAAGCAAAAGTGGCATTAGAAATATTTCAACACAACAAGTACAAAATAGATTTTATAGAAGAGAAG
GCATCTCAGAACCCTGAGAGAACAGTCAAGCTACACAGAATCGGAGACTTCATTGATGTGAGTGAGGGTCCTCTTATTCC
ACGAACGAGCGTTTGTTTCCAGTATGAAGTGTCAGCAGTTCATAGCCTTCAACCCACTCAGCCACGTCTTGTTAGAAGAT
TCCAGGGCCTGTCCTTACCTGTTCACTTAAGAGCACATTTTACCATATGGGATAAGCTATTAGAAAGATCTCGGAAAATG
GTA------ACTGAAGATCAAACTAAACCAACAGAGGAAAGTGCATCTACCTAA
>octodon_degus
GTGGCGTGTGCTGTGCGCGGGCTGCGGCTTTGGCGGGCCGCCCCGTGCGGTGGGCCCAGCGGGAGATTTATAGCAACTTC
CCCAGCTGCTCAGCTGTCCTTGACCGAAATGACAGAAGTGCGGAATGATCTCTTTAATAAAGAGAAAAAAAGGCAGTTAT
CCTTGACTCCCCGAACTGAGAAGATTGAAATTAAACATGTTGGGAAAACTGACCCTGGCACTGTCTTTGTAATGAATAAA
AATATTTCAACTCCTTACAGTTGTGCCATGCATTTAAGTGAATGGTACTGCAAGAAGTCTGTTCTGGCTCTTGTGGATGG
ACAACCTTGGGACATGTATAAACCTTTGACCAAGTCCTGTGAAATTAAATTTCTCACATTCAAAGATTGTGATCCAACAG
AAGTGAATAAGGCTTACTGGCGTTCTTGTGCCATGATAATGGGCTGTGTAATAGAGAGGGCGTTCAAAGACGAGTACGTG
ATCAGCTTGGTCAGAGCTCCAGAGGTGCCTGTGATCGCTGGAGCCTTCTGCTATGATGTAGTTTTGGATAAGAAACTGGA
TGAGTGGATTCCAACAAAAGAGAACCTGCGTTCCTTCACAAAAGATGCTTATGCTTTAATTTACAAAGATCTGCCATTTG
AAACTCTGGAAGTTGATGCAAAAGTGGCATTAGAAATATTTCAACACAACAGGTACAAAATAGATTTTATAGAAGAGAAG
GCATCTCAGAATCCTGAGAGAATAGTCAAGTTACACAGAATTGGTGACTTCATTGATGTGAGTGAGGGCCCTCTTATACC
ACGAACAAGCATTTGTTCCCAGTATGAAGTATCAGCAGTTCACAGCCTGCAGCCCACTCAGCCGAGTCATGTGAGAAGAT
TCCAGGGTCTGTCTTTACCTGTTCACTTAAGGGCACATTTTACCATATGGGATAAGCTACTAGAAAGATCTCGGAAAATG
GTA------ACTGAGGAGCAAACTAACCCGACAGAGGAAAGTGCATCTGCCAGA
>mus_musculus
ATGGCTACCGCGGTGGGAAGGCTGGTTCTTCGGCGGCCCGGCGCGGGCGGCGGGGCTCGCTGGAGATTTATAGCGACGTC
GCCAGCTGCCGAGCTGTCACCCACGGAGCTGACAGAAATGCGGAATGATCTGTTTAACAGAGAGAAAAGCAGGCAGTTAT
CGTTAACCCCCCGAACGGAGAAGATCGAAGTTAAGCATGTTGGGAAAACTGATCCCGGCACTGTCTTCGTGATGAATAAA
AACATCTCAACCCCTTACAGTTGTGCCATGCATCTGAGTGAGTGGTACTGCAGTAAGTCCATCCTGGCTCTTGTGGACGG
ACAACCGTGGGACATGTATAAGCCTCTGACCAAGTCTTGTGAGATCAAATTTCTTACTTTCAAAGACCCTGACCCAAAAG
AAGTGAATAAGGCGTATTGGCGTTCTTGTGCCATGATGCTGGGCTGTGTAATCGAAAGGGCATTCAAAGATGACTATGTG
GTCAGCCTGGTCAGAGCACCGGAAGTTCCTGTGATTGCTGGGGCCTTCTGCTATGATGTCACTTTGGATAAGAGACTGGA
TGAGTGGATGCCAACAAAAGAGAACCTGCGTTCTTTCACAAAAGATGCCCATGCTTTAATATATAGGGACCTTCCCTTTG
AAACTCTGGACGTTGATGCAAGAGTGGCGCTGGAAATATTTCAACATAACAAGTACAAAGTGGATTTCATAGAGGAGAAG
GCATCTCAGAACCCCGAGAGAATAGTCAAGTTACACAGAATCGGTGACTTCATTGATGTAAGTGAAGGCCCCCTTATTCC
GAGAACAAGTGTTTGCTTCCAGTATGAAGTGTCAGCGGTCCACAATCTTAACCCCAGCCAGCCGAACCTCATTCGCAGAT
TTCAGGGCCTGTCTTTACCCACGCACTTGAGAGCACAGTTTACAATATGGGACAAGCTAGTGGAAAGATCTCGGAAAATG
GTA------ACTGAAGATGAAGTCAGACAGACAGAGAACACCGAATCCACCCAG
>meriones_unguiculatus
ATGGCTACCACGGTGGGAAGGCTGCTGCTTCGGCCGCCCAGCGCGGGCTGTGGGGCCTGCTGGAGATTTATAGCGACATC
TCCAGCTTCTCAGCCGTCACCCATAGAACTGACAGAAATGCGGAATGATCTTTTTAATAAAGAGAAAAGTAGACAGCTAT
CGTTAACTCCCCGAACAGAGAAGATCGAAGTTAAGCACGTTGGGAAAACTGATCCTGGAACTGTCTTCTTGATGAATAAA
AATATTTCAACTCCTTACAGTTGTGCCATGCATTTAAGTGAGTGGTACTGCAGGAAGTCCATTCTGGCGCTGGTGGACGG
ACAACCGTGGGACATGTATAAGCCTTTGACCAAGTCCTGTGAGATTAAATTTCTTACGTTCAAAGACCCTGACCCAACAG
AAGTGAATAAGGCTTATTGGCGTTCTTGTGCCATGATGATGGGCTGTGTAATAGAAAGGGCGTTCAAAGATGATTATGTG
GTCACCTTGGTCAGAGCACCAGATGTCCCTGTGATCGCTGGGGCCTTCTGCTATGATGTTGCTTTGGATAAGAGGCTGGA
CGAGTGGGTGCCTACGAAAGAGAATCTGCACTCTTTCACAAAAGATGCCCACACTTTAAAGTATAGGGACCTTCCGTTTG
AAACTCTGGAAGTTGATGCAAAAGTGGCATTAGAAATATTTCAACATAACAAGTACAAAGTAGACTTCATAGAAGAGAAA
GCATCTCAGAATCCCGAGAGAATAGTCAAGTTACACAGAATTGGTGACTTCATTGATGTGAGTGAAGGGCCTCTTATCCC
GAGAACAAGTATCTGTTTCCAGTATGAAGTGTCAGCTGTTCACAGTCTTCACCCCACTGGGCCGCGCCTGATACGCAGAT
TTCAGGGCCTGTCTTTACCCGTTCACTTGAGAGCACAATTTACTATATGGAACAAGCTATTAGAACGATCACGGAAAATG
GTA------ACTGAAGAGAAAATCCGACAGACAGAGGACACTGTGTCTACCCAA
>psammomys_obesus
ATGGCTACCACGGTCGGAAGGCTGCTGCTTCGGCCGCCCAGCGCGGGCTGTGGGGCCTGCTGGAGATTTATAGCGACATC
GCCAGCTTCTCAGCCGTCACCCATAGAACTGACAGAAATGCGGAATGATCTTTTTAATAAAGAGAAAAGTAGACAGCTAT
CGTTAACTCCCCGAACAGAGAAGATCGAAGTTAAGCATGTTGGGAAAACTGATCCTGGAACTGTCTTCTTGATGAATAAA
AATATTTCAACTCCTTACAGTTGTGCCATGCATTTAAGTGAGTGGTACTGCAGGAAGTCCATTCTGGCTCTGGTGGACGG
ACAACCGTGGGACATGTATAAGCCTTTGACCAAGTCCTGTGAGATTAAATTTCTTACGTTCAAAGACCCTGACCCAACAG
AAGTGAATAAGGCTTATTGGCGTTCTTGTGCCATGATGATGGGCTGTGTAATAGAAAGGGCGTTCAAAGATGATTACGTG
GTCACCTTGGTCAGAGCACCAGATGTCCCTGTGATCGCTGGGGCCTTCTGCTATGATGTTGCTTTGGATAAGAGGCTGGA
TGAGTGGGCGCCAACGAAAGAGAATCTGCACTCTTTCACAAAAGATGCCCACACTTTAAAGTATAGGGACCTTCCGTTTG
AAACTCTGGAAGTTGATGCAAAAGTGGCATTAGAAATATTTCAACATAACAAGTACAAAGTAGACTTCATAGAAGAGAAA
GCATCTCAGAATCCCGAGAGAATAGTCAAGTTACACAGAATCGGTGACTTCATTGATGTGAGTGAAGGGCCTCTTATCCC
GAGAACAAGTATTTGTTTCCAGTATGAAGTATCAGCTGTTCACAGTCTTCACCCCACTGGGCCGAGCCTGATACGCAGAT
TTCAGGGCCTGTCTTTACCCATTCACTTGAGAGCACAATTTACTATATGGAACAAGCTATTAGAACGATCACGGAAAATG
GTA------ACTGAAGAGAAAATCCGACAGACAGAGGACACTGTGTCTACCCAG
>rattus_norvegicus
ATGGCTACCACAGTGGGAAGGGTGGCCCTTCGGCGCCCCTGCATGGGCGGCAGAGCCCGCTGGCGATTTATAGCGACATC
GCCAGCTGCCGAGCTGTCACCCGCGGAACTGACAGAAATGCGGAATGATCTGTTTAATAAAGAGAAGAGTAGGCAGTTAT
CGTTAACTCCACGAACAGAGAAGATCGAAGTTAAGCATGTTGGGAAAACTGATCCTGGCACTGTCTTCGTGATGAATAAA
AACATTTCAACTCCCTACAGTTGTGCCATGCATTTGAGTGAGTGGTACTGTAAGAAGTCCATCCTGGCTCTTGTGGACGG
ACAGCCATGGGACATGTATAAACCTCTGACCAAGTCTTGTGAGATTAAATTTCTTACTTTCAAAGACCCTGATCCAAGAG
AAGTGAATAAGGTATTTGGCTCCTCCATTCTACTATTACTGGTGTGTGTAGTACAGGAAGCCTTCATAGATGATAGGTTG
GCATCACTCATCAAGGCCCCAGCAATCACTGTAAATGCAACAGCAGTTGCCTTTAATGTTCGATTGGCCAAACGAAGACT
CTCTTGGGAACCAGTAAAGGAGAACCTACGTTCTTTCACAAAAGATGCCCATACTTTAATATATAGGGACCTTCCCTTTG
AAACTCTGGAAGTTGATGCAAAAGTGGCATTAGAAATATTTCAACATAACAAGTACAAAGTGGACTTCATAGAGGAGAAG
GCATCTCAGAATCCTGAGAGAATAGTCAAGTTACACAGAATCGGTGACTTCATTGATGTGAGTGAAGGCCCTCTTATTCC
GAGAACAAGTGTTTGTTTCCAGTATGAAGTGTCAGCGGTCCACAATCTTCCCCGCAGCCAGCCCAGCCTGGTGCGCAGAT
TTCAGGGCCTCTCGCTACCCATTCACTTGAGAGCACAGTTTACAATCTGGGACAAGCTATTGGAAAGATCACGGAAAATG
GTA------ACCGAAGATGAAATCACACAGACGGAGAGCACCGCACCCACCCAG
>ictidomys_tridecemlineatus
ATGGCTGCTACCGTCCGGGGACTGCGACTTTGGAGAGCCGCCTCTGGCGGCCGGACTGGTTGGAGATTTATAGCAACATC
ACCTGCAGTTCAACTGTCACCTACCGAGCTGACAGAAATGCGGAATGACCTCTTTAATAAAGAGAAAAAGAGACAGTTAT
CACTGACTCCTCGAACTGAGAAGATTGAAGTTAAACATGTTGGAAAAACTGATTCCGGCACAGTTTTTGTGATGAATAAA
AACATTTCAACTCCTTACAGTTGTGCCATGCATTTGAGTGAGTGGTACTGCAGGAAGTCCATTCTGGCTCTTGTGGACGG
ACAGCCTTGGGAAATGTATAAGCCTTTGACCAAGTCCTGTGAAATTAAATTTCTTACTTTCAAAGATCGTGATCCAAGAG
AAGTAAATAAG---------------------------------------------------------------------
--------------------------------------------------------------------------------
-------------------GAGAATTTACGTTCTTTCACAAAAGATGCTCATGCTTTAATTTATAAAGATCTTCAATTTG
AAACTCTGGACGTTGATGCAAAAGTGGCATTAGAAATGTTTCAACACAACAAGTACAAAATAGATTTTATAGAAGAGAAG
GCATCTCAGAACCCTGAAAGAATTGTAAAGCTACATAGAATTGGTGATTTCATTGATGTGAGCGAGGGCCCTCTTATTCC
AAGAACAAGTATTTGCTTCCAGTATGAAGTGTCAGCAGTTCACAATCTTCAACCCACTGAGCCAAATCTTGTAAGAAGAT
TCCAGGGTCTGTCTTTACCCGTTCATTTAAGAGCACATTTTACAATATGGGATAAGCTATTGGAAAGATCTCGGAAAATG
GTA------ACTGAAGATCAAACTAAACCAACAGAGGAAAGTGTGTCTACCTAA
>dipodomys_ordii
CTGGGCGCGACCGGCCGGGCGCTGCGGCTGTGGCGGGCCGCTCCCCGCGGCGCGGCCGGCTGCCGATTTATAGCAACTTC
TCCGGCTGCTCAGCTGTCACCTACGGAACTGACAGAAATGCGGAATGAGCTGTTTAATAAAGAGAAAAACAGGCAGTTGT
CATTAACTCCCCGAACTGAAAAGATTGAAGTTCAATATGTTGGGAAAACCAACCCGGGTACCATCTTTGTGATGAATAAA
AACATTTCAACTCCTTACAGTTGTGCCATGCATTTAAGTGAGTGGTACTGCAAGAAATCCATTCTGGCTCTTGTGGATGG
ACAACCTTGGGACATGTATAAACCTTTGACCAAGTCCTGTGAAATTAAGTTTCTTACTTTCAAAGATCATGATCCGCAAG
AAGTGAATAAG---------------------------------------------------------------------
---------------------------------ATTGCTGGTGCCTTCTGCTATGATGTAGTTTTGGATAAGAAACTGGA
TGAGTGGATACCAACCAAAGAGAACCTATGTTCCTTCACAAAAGATGCATATACTTTAATATATAAAGATCTCCCATTTG
AAACTCTGGAAGTTGAAGCAAAAGTGGCATTGGAAATATTTCAACACAACAAGTACAAAATAGACTTCATAGAAGAGAAG
GCATCTGAGAACCCTGAGAGAATAGTCAAGCTGCACAGAATTGGCGACTTCATTGATGTGAGTGAGGGCCCTCTTATTCC
AAGAACAAGCACTTGTTTCCAGTATGAAGTGTCTGCAGTTCACAATCTTCAGCACTCTCAGTCACCTCTTATACGAAGGT
TCCAGGGTCTGTCTTTACCCACCCACTTAAGAGTACAGTTTACAATATGGTCTAAATTATTGGAAAGATCTCGGAAAATG
GTT------ACTGAAGATCGAACTAAACCAACAGAGGGCATTGCATCTACCTAA
