# Supplementary material for: Divergent genes in gerbils: prevalence, relation to GC-biased substitution, and phenotypic relevance
Source: BMC Evol Biol. 2020 Oct 19;20:134. doi: 10.1186/s12862-020-01696-3 (PMC7574485; doi:10.1186/s12862-020-01696-3)
Supplement: Supplementary file 3 — Additional file 3 Supplementary Data. DNA alignments for 10,554 1-to-1 orthologues used in analysis. Each alignment file is named using its orthogroup ID. [file 12862_2020_1696_MOESM3_ESM.zip › Additional_File_3/masked_alignments/OG0001596.fa]

>cavia_porcellus
ATGGCTCAGCTCCAGACACGCTTCTTCACGGACAACAAGAAATACGCAGTAGATGATGTTCCTTTCTCAATCCCTGCCAG
CTCTGAAATTGCTGACCTTAGTAACATCATCAATAAATTGCTGGAGGCCAAAAATGAGTTCCACAAATATGTGGAGTTCG
ATTTCCTTATCAAAGGCCAGTTTCTACGAATGCCTTTGGCCAAGCACATGGAAGTGGAAAACATCTCATCAGAAGAAGTT
GTGGAGCTGGAATATGTGGAGAAGTATACCGCCCCCCAGCCCGAGCAGTGCATGTTCCATGATGACTGGGTCAGCGCCGT
CAAAGGGGCAGAGGAATGGATTTTGACTGGTTCTTATGATAAAACTTCTCGGATCTGGTCCTTGGAAGGAACATCAATAA
TGACAATTGTGGGACATACAGATGTTGTAAAAGATGTGGCCTGGGTGAAAAAAGACAGTTTGTCTTGCTTACTACTGAGT
GCCTCTATGGATCAGACTATTCTCCTATGGGAATGGAGTGTAGAAAGAAATAAAGTAAAAGCTCTACACTGCTGTAGAGG
TCATGCTGGAAGTGTGGATTCTATAGCAGTTGATAGCTCTGGAACTAAATTTTGCAGTGGCTCCTGGGATAAGATGCTAA
AGATCTGGTCTGCAGTCCCAACAGATGAAGAAGATGAAATGGAAGAATCCACAAATCGACCAAGAAAGAAACAGAAAACA
GAGCAGTTAGGACTAACAAGGACTCCCATAGTGACCCTCTCTGGCCACACAGAAGCAATTTCCTCAGTACTGTGGTCAGA
TGCTGAAGAAATCTGCAGTGCATCTTGGGACCACACAATTAGAGTGTGGGATGTTGAGTCTGGCAGTCTTAAGTCAACTC
TG------------------ACAGGTAATAAAGTGTTTAATTGTATTTCCTATTCTCCACTCTGTAAACGTTTAGCGTCT
GGCAGCACAGATAGACATATCAGACTGTGGGATCCCCGAACTAAAGATGGTTCTTTGGTGTCACTGTCTCTAACCTCACA
TACAGGCTGGGTTACATCAGTAAAGTGGTCTCCAACACATGAACAACAGCTGATTTCAGGCTCTTTAGATAACATTGTGA
AGCTATGGGATACAAGAAGTTGTAAAGCTCCTCTCTATGATCTGGCTGCTCATGAAGACAAAGTTCTTAGTGTAGACTGG
ACAGACACGGGGCTACTTCTGAGTGGAGGAGCAGATAATAAATTATATTCCTACAGATACTCACCTACCACTTCTCATGT
GGGGGCT
>chinchilla_lanigera
ATGGCTCAACTCCAGACGCGCTTCTTCACAGATAACAAGAAATATGCAGTAGATGATGTTCCCTTCTCAATCCCTGCCAG
CTCTGAAATTGCTGACCTTAGTAACATCATCAATAAATTGCTGGAGGCCAAAAATGAGTTTCACAAATATGTGGAGTTTG
ATTTCCTTATCAAAGGCCAGTTTCTACGAATGCCTTTGGCCAAGCACATGGAAGTGGAAAACATCTCATCAGAAGAAGTT
GTGGAATTAGAGTATGTGGAAAAGTATACTGCCCCCCAACCAGAGCAGTGCATGTTCCATGATGACTGGATCAGCTCGGT
TAAAGGGGCAGAGGAATGGATTTTGACTGGTTCTTATGATAAGACTTCTCGGATCTGGTCCTTAGAAGGAACATCAATAA
TGACAATTGTGGGACATACAGACGTTGTAAAAGATGTGGCCTGGGTGAAAAAAGATAGTTTGTCTTGCTTACTATTGAGT
GCCTCTATGGATCAGACTATTCTCCTATGGGAATGGAGCATAGAAAGAAATAAAGTAAAAGCTCTACATTGCTGTAGAGG
CCATGCTGGAAGTGTGGATTCTATAGCAGTTGATAGCTCTGGAACTAAATTTTGCAGTGGCTCCTGGGATAAGATGCTAA
AAATCTGGTCTGCAGTCCCAACAGATGAAGAAGACGAAATGGAGGAATCCACAAATCGACCAAGAAAGAAACAGAAGACA
GAGCAGTTAGGACTAACAAGGACTCCCATGGTGACCCTCTCTGGCCACACAGAAGCAATTTCCTCAGTACTGTGGTCAGA
TGCTGAAGAAATCTGCAGTGCATCTTGGGACCACACAATTAGAGTGTGGGATGTTGAGTCTGGTAGTCTTAAGTCAACTT
TG------------------ACAGGTAATAAAGTGTTTAATTGTATTTCGTATTCTCCACTCTGTAAACGTTTAGCGTCT
GGCAGCACAGATAGGCATATCAGACTATGGGATCCTCGAACTAAAGATGGTTCTTTGGTGTCGCTGTCTCTAACCTCACA
TACAGGCTGGGTTACGTCAGTAAAATGGTCTCCAACACATGAACAACAGCTGATTTCAGGCTCTTTGGATAACATTGTGA
AGCTGTGGGATACAAGAAGTTGTAAAGCTCCTCTCTACGATCTGGCTGCTCATGAAGACAAAGTTCTAAGTGTAGACTGG
ACAGACACGGGGCTACTTCTGAGTGGAGGAGCAGACAATAAATTGTACTCCTACAGATATTCACCTACCACTTCCCATGT
GGGGGCT
>fukomys_damarensis
ATGGCTCAACTCCAGACACGCTTCTACACGGACAACAAGAAATATGCAGTAGATGATGTTCCCTTCTCAATCCCTGCCAG
CTCTGAAATTGCTGACCTTAGTAACATCATCAATAAATTACTGGAGGCCAAAAATGAGTTTCACAAATATGTGGAGTTTG
ATTTCCTTATCAAAGGCCAGTTTCTACGAATGCCCTTGGTCAAACATATGGAACTGGAAAACATCTCATCGGAAGAAGTT
GTGGAACTAGAATATGTGGAGAAATACACTGCCCCCCAGCCAGAGCAATGCATGTTCCATGATGACTGGATCAGCTCAGT
TAAAGGAGCAGAGGAATGGATCTTAACTGGTTCTTATGATAAGGCTTCTCGGATCTGGTCCTTGGAAGGAACATCAATAA
TGACAATTGTGGGACATGCAGACGTTGTAAAAGACGTGGCCTGGGTGAAAAAAGACAGTTTGTCTTGTTTACTCTTGAGT
GCCTCTATGGATCAGACTATTCTCCTATGGGAGTGGAGTGTAGAGAGAAACAAAGTAAAAGCTCTTCATTGTTGTAGAGG
CCATGCTGGAAGTGTGGATTCTATAGCAGTTGATAGCTCTGGAACTAAATTTTGCAGTGGCTCTTGGGATAAAATGCTAA
AGATCTGGTCTGCAGTCCCAACAGATGAAGAAGATGAAATGGAGGAATCCACAAATCGACCAAGAAAGAAACAGAAGACA
GAGCAGTTAGGACTAACAAGGACTCCCATGGTGACCCTCTCTGGCCACACTGAAGCAATTTCCTCAGTACTATGGTCAGA
TACTGAAGAAATCTGCAGTGCATCTTGGGACCACACAATTAGAGTGTGGGATGTTGAGTCTGGCAGTCTTAAGTCAGCTT
TG------------------ACAGGTAATAAAGTGTTTAATTGTATTTCCTATTCTCCACTGTGTAAACGTTTAGCATCT
GGCAGCACAGATAGGCATATCAGACTATGGGATCCTCGAACTAAGGATGGTTCTTTGGTGTCGCTGTCTCTAACCTCACA
TACAGGCTGGGTTACATCAGTAAAGTGGTCTCCAACCCATGAACAACAGCTCATTTCAGGCTCTTTAGATAACATTGTGA
AGTTGTGGGATACAAGAAGCTGTAAAGCTCCTCTCTATGATCTGGCTGCTCATGAAGACAAAGTTCTCAGTGTAGACTGG
ACAGACACAGGGTTACTTCTGAGTGGAGGAGCAGACAATAAATTATACTCCTACAGATATTCACCTACCACTTCCCATGT
TGGGGCA
>ictidomys_tridecemlineatus
ATGGCTCAGCTCCAGACACGCTTCTTCACTGACAACAAGAAATATGTGGTAGATGATGTTCCCTTCTCAATTCCTGCCAC
CTCTGAAATTGCTGACCTTAGTAACATCATCAATAAATTGCTGGAGGCCAAAAATGAGTTCCACAAACATGTGGAGTTTG
ATTTCCTTATCAAGGGCCAGTTTTTGCGAATGCCCTTGTTCAAACACATGGAACTGGAGAACATCTCATCAGAAGAGGTT
GTGGAACTAGAATATGTGGAGAAGTACACTGCACCCCAGCCAGAGCAATGCATGTTCCATGATGACTGGATCAGTTCAAT
TAAAGGAGCAGAGGAATGGATCTTGACTGGTTCTTATGATAAGACTTCTCGAATCTGGTCCTTGGAAGGAAAGTCAATAA
TGTCAATTGTGGGACATACAGACGTTGTAAAAGATGTGGCCTGGGTGAAAAAAGATAGTTTGTCTTGCTTACTACTGAGT
GCCTCTATGGATCAGACCATTCTCTTGTGGGAGTGGAATGTAGAGAAAAACAAAGTGAAAGCCCTACACTGTTGCAGAGG
TCATGCTGGAAGTGTGGATTCTATAGCTGTTGATAGCTCAGGAACTAAATTTTGCAGTGGTTCCTGGGATAAGATGCTAA
AGATCTGGTCTACAGTCCCCACAGATGAAGAAGATGAAATGGAGGAATCCACAAATAGACCAAGAAAGAAACAGAAAACA
GAACAATTGGGGCTAACAAGGACTCCCATGGTGACCCTCTCTGGCCATACAGAAGCAATTTCCTCAGTACTCTGGTCAGA
TGCTGAAGAAATCTGCAGTGCATCTTGGGACCACACAATTAAAGTATGGGATGTTGAATCGGGCGGTCTTAAGTCAACTT
TG------------------ACAGGAAATAAAGTGTTTAACTGTATTTCCTATTCTCCACTTTGTAAACGTTTAGCTTCT
GGAAGCACAGATAGGCATATAAGACTGTGGGATCCCCGAACCAAAGATGGTTCTTTGGTGTCACTATCCCTGACCTCACA
CACAGGCTGGGTCACAGCCGTAAAGTGGTCTCCTACTCATGAACAGCAGCTGATTTCAGGCTCTTTAGATAACATTGTCA
AGCTGTGGGATACAAGAAGTTGTAAGGCTCCTCTCTATGATCTGGCTGCTCATGAAGATAAGGTTCTAAGTGTGGACTGG
ACAGACACAGGGCTACTTCTAAGTGGAGGTGCAGACAATAAATTGTATTCCTACAGATATTCCCCTACCACTTCCCATGT
GGGGGCA
>homo_sapiens
ATGGCTCAGCTCCAAACACGCTTCTACACTGATAACAAGAAATATGCCGTAGATGATGTTCCCTTCTCAATCCCTGCTGC
CTCTGAAATTGCCGACCTTAGTAACATCATCAATAAACTACTAAAGGACAAAAATGAGTTCCACAAACATGTGGAGTTTG
ATTTCCTTATTAAGGGCCAGTTTCTGCGAATGCCCTTGGACAAACACATGGAAATGGAGAACATCTCATCAGAAGAAGTT
GTGGAAATAGAATACGTGGAGAAGTATACTGCACCCCAGCCAGAGCAATGCATGTTCCATGATGACTGGATCAGTTCAAT
TAAAGGGGCAGAGGAATGGATCTTGACTGGTTCTTATGATAAGACTTCTCGGATCTGGTCCTTGGAAGGAAAGTCAATAA
TGACAATTGTGGGACATACGGATGTTGTAAAAGATGTGGCCTGGGTGAAAAAAGATAGTTTGTCCTGCTTATTATTGAGT
GCTTCTATGGATCAGACTATTCTCTTATGGGAGTGGAATGTAGAGAGAAACAAAGTGAAAGCCCTACACTGCTGTAGAGG
TCATGCTGGAAGTGTAGATTCTATAGCTGTTGATGGCTCAGGAACTAAATTTTGCAGTGGCTCCTGGGATAAGATGCTAA
AGATCTGGTCTACAGTCCCTACAGATGAAGAAGATGAAATGGAGGAGTCCACAAATCGACCAAGAAAGAAACAGAAGACA
GAACAGTTGGGACTAACAAGGACTCCCATAGTGACCCTCTCTGGCCACATGGAGGCAGTTTCCTCAGTTCTGTGGTCAGA
TGCTGAAGAAATCTGCAGTGCATCTTGGGACCATACAATTAGAGTGTGGGATGTTGAGTCTGGCAGTCTTAAGTCAACTT
TG------------------ACAGGAAATAAAGTGTTTAATTGTATTTCCTATTCTCCACTTTGTAAACGTTTAGCATCT
GGAAGCACAGATAGGCATATCAGACTGTGGGATCCCCGAACTAAAGATGGTTCTTTGGTGTCGCTGTCCCTAACGTCACA
TACTGGTTGGGTGACATCAGTAAAATGGTCTCCTACCCATGAACAGCAGCTGATTTCAGGATCTTTAGATAACATTGTTA
AGCTGTGGGATACAAGAAGTTGTAAGGCTCCTCTCTATGATCTGGCTGCTCATGAAGACAAAGTTCTGAGTGTAGACTGG
ACAGACACAGGGCTACTTCTGAGTGGAGGAGCAGACAATAAATTGTATTCCTACAGATATTCACCTACCACTTCCCATGT
TGGGGCA
>rattus_norvegicus
ATGGCACAACTCCAGGCACGTTTCTACACGGAGAACAAGAAATATGCAGTAGATGATGTTCCTTTCTCAATCCCTGCCAC
CTCAGAAGTTGCTGACCTTAGTAATATTATCAATAAATTGCTGGAGACCAAAAATGAGCTCCACAAACATGTCGAGTTTG
ATTTCCTCATCAAGGGCCAGTTTCTTCGAATGCCCTTGGTCAAACACATGGAACTGGAAGACATTTCATCGGAAGAGGTT
GTGGAACTAGAATATGTGGAAAAATACACCGCACCCCAGCCAGAGCAATGCATGTTCCACGATGACTGGATCAGCTCAAT
TAAAGGGGCAGAAGAATGGATCCTGTCTGGTTCTTATGATAAGACTTCTCGAATCTGGTCCTTGGAAGGAAAGTCAATAA
TGACAATTGTGGGACATACAGATGTTGTGAAAGATGTGGCTTGGGTGAAAAAAGACAGTCTGTCTTGCCTACTCCTGACG
GCCTCGATGGACCAGACTATTCTCTTATGGGAGTGGAACATAGAGAGGAACAAAGTGAAGGCTCTTCACTGCTGCAGAGG
GCATGCTGGGAGTGTGGACGCCATAGCAGTTGATAGCTCTGGAACTAAATTCTGCAGTGGCTCCTGGGATAAGATGCTGA
AGATCTGGTCTACAGTCCCTACAGATGAGGAAGATGAAATACAAGAACCCACAAATCGACCAAGAAAGAAGCAGAAAACA
GAACAATTGGGACTGACAAGAACACCCTTGGTGACCCTCTCTGGCCACACAGAAGCAATTTCCTCAGTACTCTGGTCAGA
TGCTGACGAAGTCTGCAGTGCCTCTTGGGATCACACAGTCAGAGTGTGGGATGTTGAGTCCGGAGGTCTTAAGTCAACTC
TG------------------ACAGGAAATAAGGTGTTCAATTGTATTTCCTATTCTCCCCTCTGTAAACGTTTGGCGTCT
GGAAGCACAGACAGGCACATTAGGCTGTGGGATCCCCGAACTAAAGATGGCTCTTTGGTGTCGCTGTCCCTCACCTCACA
TACAGGCTGGGTAACATCAGTGAAGTGGTCACCTACCCATGATCAGCAGCTGATCTCAGGCTCTTTAGATAACATGGTGA
AGCTATGGGATACGAGAAGTTGTAAGGCTCCTCTCTACGACCTAGCTGCACATGAAGACAAAGTTCTAAGTGTGGACTGG
ACAGACACAGGGCTACTTCTGAGTGGAGGAGCAGACAATAAATTGTATTCCTACAGATATTCCCCTACCACTTCCCATGT
GGGGGCT
>meriones_unguiculatus
ATGGCACAGCTCCAGGCACGTTTCTACACCGAGGACAAGGAATATGCTGTGGATGATGTTCCTTTTTCAATCCCTGCCAC
CTCTGAAGTTGCTGACCTTAGTAACATCATCAATAAATTACTGGAGACCAAAAATGAGCTCCACAAACATGTCGAGTTCG
ATTTCCTCATCAAGGGCCAGTTTCTTCGAATGCCCTTGGTCAAACACATGGAGCTGGAGAACATTTCATCGGAAGAGGTT
GTGGAAATAGAATACGTGGAAAAATACACCGCGCCCCAGCCAGAGCAGTGCCTGTTCCATGACGACTGGATCAGCTCAGT
TAAAGGGGCAGAAGAATGGATCCTATCTGGTTCTTATGATAAGACTTCTCGGATCTGGTCATTGGAAGGAAAGTCAATAA
TGACAATTGCGGGACATACAGATGTTGTGAAAGATGTGGCTTGGGTGAAAAAAGATGGTTTGTCCTGTTTACTACTGAGT
GCCTCAATGGATCAGACCATTCTCTTATGGGAATGGAATATAGAGAGGAACAAAGTAAAAGCCCTACACTGCTGCAGAGG
GCATGCTGGGAGTGTGGATTCTATAGCAGTCGATAGCTCGGGAACTAAATTTTGCAGTGGCTCCTGGGATAAGATGCTGA
AGATCTGGTCTACAGTCCCTACAGATGAAGAAGATGAAGTGGAAGAATCCACAAATCGACCAAGAAAGAAGCAAAAAACA
GAGCAATTGGGACTAACAAGAACGCCCTTGGTGACTCTCTCTGGCCACACAGAAGCAATTTCCTCAGTACTGTGGTCAGA
TGCTGAAGAAATCTGCAGCGCATCTTGGGATCACACAATTAGAGTGTGGGATGTTGAATCTGGTGGTCTTAAGTCAACTC
TG------------------ACGGGAAATAAAGTGTTTAATTGTATTTCCTATTCTCCCCTTTGTAAACGTCTGGCATCT
GGAAGCACAGATAGGCACATTAGGCTGTGGGATCCCCGAACTAAAGATGGTTCTTTGGTGTCACTGTCCCTCACCTCACA
TACAGGCTGGGTAACATCAGTCAAGTGGTCTCCCACCCATGAACAGCAGCTGATCTCAGGCTCTTTAGATAACATTGTCA
AGCTGTGGGACACAAGAAGTTGTAAAGCTCCTTTGTACGATCTAGCTGCTCATGAAGATAAAGTTCTAAGTGTGGACTGG
ACCGACACAGGGCTACTTCTGAGTGGAGGAGCAGACAATAAATTATATTCCTACAGATATTCCCCTACCTCTTCCCATGT
AGGGGCT
>mus_musculus
ATGGCACAACTCCAGGCACGTTTCTACAGCGAGAACAAGAAATACGCAGTGGATGATGTCCCTTTCTCAATCCCTGCCGC
TGCTGAAGTTGCGGACCTTAGTAACATTATCAATAAGTTGCTGGAGACCAAAAATGAACTCCACAAGCATGTCGAGTTTG
ATTTCCTTATCAAGGGCCAGTTTCTTCGAGTGCCCTTGGTCAAACACATGGAACTGGAGAACATTTCATCGGAAGAGGTT
GTGGAACTAGAATATGTGGAAAAGTACACCGCACCCCAGCCAGAGCAGTGCATGTTCCATGATGACTGGATCAGCTCAAT
TGAAGGGGCAGAAGAATGGATCCTGTCTGGTTCTTATGATAAGACTTCTCGGATCTGGTCCTTGGAAGGAAAGTCGATAA
TGACAATTGTGGGACATACAGATGTTGTGAAAGATGTGGCTTGGGTGAAAAAAGACAGTTTGTCCTGCTTACTACTGACG
GCCTCGATGGACCAGACTGTTCTCTTATGGGAGTGGAATGTAGAGAAGAACAAAGTGAAAGCTCTGCACTGCTGCCGAGG
GCATGCTGGGAGTGTGGACGCCATCGCAGTCGATAGCTCGGGAGCTAAGTTTTGCAGTGGCTCCTGGGATAAGATGCTAA
AGATCTGGTCTACAGTCCCTACAGATGAAGAAGATGAAATGGAAGAAGCCACAAATCGACCAAGAAAAAAGCAAAAAACA
GAACAATTGGGACTAACAAGAACACCCTTGGTGACCCTCTCTGGCCACACAGAAGCAATTTCCTCAGTCCTTTGGTCAGA
CGCTGAAGAAATCTGTAGTGCATCTTGGGATCACACAATTAGAGTGTGGGATGTTGAGTCTGGCGGTCTTAAGTCAACTC
TG------------------ACAGGAAATAAAGTGTTTAATTGTATTTCCTATTCTCCCCTTTGTAAACGTTTGGCATCT
GGAAGCACAGACAGGCATATTAGACTGTGGGATCCCCGAACTAAAGATGGTTCTTTGGTGTCGCTGTCTCTCACCTCACA
CACAGGCTGGGTGACATCAGTGAAGTGGTCTCCTACCCATGAACAGCAGCTCATCTCGGGCTCTTTAGATAACATTGTGA
AGCTATGGGATACAAGAAGCTGTAAGGCTCCTCTCTACGATCTAGCTGCTCATGAAGACAAAGTTCTAAGTGTGGACTGG
ACAGACACAGGGCTACTTCTGAGTGGAGGAGCAGACAATAAATTGTATTCCTACAGCTATTCCCCTACCACTTCCCATGT
GGGGGCT
>psammomys_obesus
ATGGCACAGCTCCAGGCACGTTTCTACACCGAGGACAAGGAATATGCTGTAGATGATGTTCCTTTTTCAATCCCTGCCAC
CTCTGAAGTTGCTGACCTTAGTAACATCATCAATAAATTACTGGAGACCAAAAATGAGCTCCACAAACATGTCGAGTTCG
ATTTCCTCATCAAGGGCCAGTTTCTTCGAATGCCCTTGGTCAAACACATGGAGCTGGAGAACATTTCATCGGAAGAGGTT
GTGGAAATAGAATACGTGGAAAAATACACCGCACCCCAGCCAGAGCAGTGCATGTTCCATGATGACTGGATCAGCTCAGT
TAAAGGGGCAGAAGAATGGATCCTATCTGGTTCTTATGATAAGACTTCTCGGATCTGGTCATTGGAAGGAAAGTCAATAA
TGACAATTGCGGGACATACAGATGTTGTGAAAGATGTGGCTTGGGTGAAAAAAGATGGTTTGTCCTGCTTACTACTGAGT
GCCTCAATGGATCAGACTATTCTCTTATGGGAATGGAATATAGAGAGGAACAAAGTGAAAGCCCTACACTGCTGCAGAGG
GCATGCTGGGAGTGTGGATTCTATAGCAGTCGATAGCTCGGGAACTAAATTTTGCAGTGGCTCCTGGGATAAGATGCTGA
AGATCTGGTCTACAGTCCCTACAGATGAAGAAGATGAAGTGGAAGAATCCACAAATCGACCAAGAAAAAAGCAAAAAACA
GAGCAATTGGGACTAACAAGAACGCCCTTGGTGACCCTCTCTGGCCACACAGAAGCAATTTCCTCAGTACTGTGGTCAGA
TGCTGAAGAAATCTGCAGCGCATCTTGGGATCACACAATTAGAGTGTGGGATGTTGAATCTGGCGGTCTTAAGTCAACTC
TG------------------ACAGGAAATAAAGTGTTTAATTGTATTTCCTATTCTCCCCTTTGTAAACGTCTGGCATCT
GGAAGCACAGATAGGCACATTAGGCTATGGGATCCCCGAACTAAAGATGGTTCTTTGGTGTCACTGTCCCTCACCTCACA
TACAGGCTGGGTAACATCAGTCAAGTGGTCTCCCACCCATGAACAGCAGCTGATCTCAGGTTCTTTAGATAACATTGTCA
AGCTGTGGGACACAAGAAGTTGTAAGGCTCCTTTGTACGATCTAGCTGCTCATGAAGATAAAGTTCTAAGTGTGGACTGG
ACCGACACAGGGGTCTTTGAG-----------------------------------------------------------
-------
>octodon_degus
---------------------------------------AGATATGCAGTAGATGATGTTCCCTTCTCAATCCCCGCCAA
CTCTGAAATTGCTGACCTTAGTAACATCATCAATAAATTGCTGGAGGCCAAAAATGAGTTCCATAAATATGTGGAATTTG
ATTTCCTCATCAAAGGCCAGTTTCTACGAATGCCTTTGGCCAAACACATGGAAATGGAAAACATCTCATCAGTAAAGGTT
--------------------------------------------------------------------------------
--------------------------------------------------------------------------------
--------------------------------------------------------AGTTTGTCTTGCTTACTACTGAGT
GCCTCTATGGATCAGACTATTCTCCTATGGGAATGGAGCATCGAGAGAAATAAAGTAAAAGCTCTACACTGCTGTAGAGG
CCATGCTGGAAGCGTAGATGCTATAGCAGTTGATAGCTCTGGAACAAAAGTGAAAGTATCAAAT------------CTAA
TCCTTCTTGACACAGTTCCAACAGATGAAGAAGATGAAATGGAGGAATCCACAAATCGACCAAGAAAGAAACAGAAAACA
GAGCAGTTAGGACTAACAAGGACTCCTATGGTGACCCTTTCTGGCCACACGGAAGCAGTTTCCTCAGTACTGTGGTCAGA
TGCTGAGGAAATCTGCAGTTCATCATGGGACCATACAATCAGAGTGTGGGATGTTGAATCTGGCAGTCTTAAGTCAACTC
TG------------------ACAGGTAATAAAGTGTTTAATTGTATTTCCTATTCTCCACTCTGTAAACGTTTAGCATCT
GGCAGCACAGATCGGCATATCAGACTGTGGGATCCCCGAACTAAAGATGGTTCTTTGGTGTCGCTGTCCCTAACCTCACA
TACAGGTTGGGTTACATCAGTAAAGTGGTCCCCAACACATGAACAACAGCTGATTTCAGGCTCTTTAGATAACATTGTGA
AGCTGTGGGATACAAGAAGTTGTAAAGCTCCTCTCTATGATCTGGCTGCTCATGAAGACAAAGTTCTAAGTGTAGACTGG
ACAGACACGGGGCTACTTCTGAGTGGAGGAGCAGACAATAAATTGTACTCTTACAGATACTCACCTACCACTTCACATGT
GGGGGCT
>dipodomys_ordii
ATGTTA---------TTTCCTTTGTAT------------AGATATGCAGTGGATGATGTTCCCTTCTCAATACCTGCCAC
CTCTGAAGTTGCTGACCTTAGTAACATCATCAATAAATTGCTGGAGGCTAAAAATGAGTTCCACAAATATGTGGAGTTTG
ATTTCCTTATTAAGGGCCAGTTCCTTCGAATGCCCTTGGTCAAACACATGGAACTGGAGAATATTTCAACGGAAGAGGTT
GTGGAACTAGAATATGTGGAAAAGTACACTGCACCCCAACCAGAGCAATGCATGCTCCATGATGACTGGATCAGTTCAAT
AGAAGGGACGGAGGAATGGATTTTGACTGGTTCTTATGATAAGACTTCCCGGATCTGGTCCTTGGAAGGAAAATCAATAA
TGACCATTGTAGGACATATAGATGTTGTAAAAGATGTAGCTTGGGTGAAAAAAGACAATTTGTCTTGCTTACTGCTGAGT
GCATCTATGGATCAGACTATCCTTTTATGGGAGTGGAATGTAGAGAGAAACAAGGTGAAAGCCTTACACTGCTGCAGAGG
TCATGCTGGAAGTGTGGATTCGATAGCTGTTGATAGCTCAGGAACTAAAGTAAGTAGC----------------------
-----TTTTTGGCCGTCCCTACAGATGAAGAAGATGAAATAGAGGAATCTACAAATCGGCCAAGAAAGAAGCAGAAAACA
GAGCAGTTGGGGCTAACAAGGACTCCCTTGGTGACCCTCTCTGGCCACACAGAAGCAATTTCCTCAGTACTGTGGTCAGA
TGCTGAAGAAATCTGCAGTGCATCTTGGGACCACACAATTAGAGTGTGGGATGTTGAATCTGGTGGTGTTAAGTCAACTT
TGGTAAGACTTTCACTACAAACAGGAAATAAAGTGTTTAATTGTATTTCCTATTCTCCACTTTGTAAACGTTTGGCATCT
GGAAGCACAGATAGGCATATCAGACTGTGGGATCCTCGAACCAAA---GGTGAC--------------------------
--------------------------------------------------------------------------------
--------------------TGTAAGGCTCCTCTTTATGATCTGGCTGCTCATGAAGACAAAGTTCTAAGTGTAGACTGG
ACAGATGCAGGGCTACTTCTAAGTGGAGGAGCAGACAATAAGTTGTATTCCTACAGATACTCACCTACTACTTCCCATGT
TGGGGCA
