# Supplementary material for: Divergent genes in gerbils: prevalence, relation to GC-biased substitution, and phenotypic relevance
Source: BMC Evol Biol. 2020 Oct 19;20:134. doi: 10.1186/s12862-020-01696-3 (PMC7574485; doi:10.1186/s12862-020-01696-3)
Supplement: Supplementary file 3 — Additional file 3 Supplementary Data. DNA alignments for 10,554 1-to-1 orthologues used in analysis. Each alignment file is named using its orthogroup ID. [file 12862_2020_1696_MOESM3_ESM.zip › Additional_File_3/masked_alignments/OG0001599.fa]

>cavia_porcellus
ATGGGTTTTGGAGACCTGAAAAGCCCCGCCGGCCTGCAGGTGCTCAACGATTACCTGGCGGACCGGAGCTACATCGAGGG
GTTCGTGCCCTCGCAAGCCGATGTGGCCGTGTTCGAAGCCATCGCCTGCCCGCCGCCCGCCGACTTGTTTCACGCCCTGC
GCTGGTACAATCACATCAAGTCTTACGAAAAGGAAAAGGCCAGTCTGCCAGGAGTGAAGAAAGCTTTGGGAAAGTATGGC
CCTGCTGATGTAGAAGACACCACCGGAAGTGGGGCTGCAGACAGCAAAGACGATGACGACATTGATCTCTTCGGGTCTGA
TGATGAAGAGGAAAGTGAAGAAGCAAAGAGGCTAAGGGAGGAACGGCTGGCACAGTACGAGTCCAAGAAAGCCAAAAAAC
CTGCACTTGTTGCCAAGTCTTCCATCTTGCTAGACGTGAAGCCCTGGGATGACGAGACAGACATGGGGAAGTTAGAGGAG
TGCGTCCGCAGCATTCAGGCCGACGGCTTGGTCTGGGGTTCCTCTAAACTGGTTCCAGTGGGCTATGGAATTAAAAAGCT
GCAGATACAGTGCGTGGTCGAAGATGATAAAGTCGGGACAGACCTGCTGGAGGAGCGGATCACTGCTTTCGAGGACTACG
TGCAGTCCATGGATGTGGCCGCCTTTAACAAAATC
>chinchilla_lanigera
ATGGGTTTCGGAGACTTGAAAAGCCCCGCCGGCCTGCAGGTGCTCAACGATTACCTGGCGGACAAGAGCTACATCGAGGG
GTTTGTGCCCTCGCAAGCGGACGTGGCCGTCTTTGAAGCCGTCTCCTGCCCCCCGCCTGCCGACTTGTGTCATGCCCTGC
GTTGGTACAATCACATCAAGTCTTACGAAAAGGAAAAGGCCAGCCTGCCAGGAGTGAAGAAAGCTTTAGGCAAGTACGGC
CCTGCCAATGTGGAAGACACCACTGGAAATGGAGCTGCAGACAATAAAGACGATGACGACATCGATCTCTTTGGATCTGA
TGATGAAGAGGAAAGCGAAGAAGCAAAGAGGCTAAGGGAAGAAAGGCTTGCACAGTATGAGTCCAAGAAAGCCAAAAAAC
CTGCACTTGTTGCCAAGTCTTCCATCTTGCTAGATGTGAAACCTTGGGATGACGAGACAGATATGGTGAAGTTAGAGGAG
TGCGTCCGAAGCATTCAAGCCGACGGCTTGGTCTGGGGCTCCTCTAAACTAGTTCCAGTGGGCTATGGAATTAAAAAGCT
GCAAATACAGTGTGTGGTTGAAGATGACAAAGTTGGAACGGACATGCTGGAGGAGCAGATCACTGCTTTTGAGGACTATG
TGCAGTCCATGGATGTGGCTGCTTTTAACAAGATC
>fukomys_damarensis
ATGGGTTTTGGAGATCTGAAAAGCCCCGCGGGCCTCCAGGTGCTCAACGATTACCTGGCGGACAAGAGCTACATCGAGGG
GTATGTGCCCTCACAAGCAGATGTGGCAGTATTTGAAGCAGTCTCCTGCCCACCACCTGCCAACTTGTGTCATGCCCTAC
GTTGGTACAATCACATCAAGTCTTATGAAAAGGAAAAGGCCAGCCTGCCAGGAATGAAGAAAGGTTTAGGCAAGTATGGC
CCTGCCAATGTGGAAGACACCACCGGAAGTGGACCTGCCGAGAATAAAGATGATGATGATATTGATCTCTTTGGGTCTGA
TGATGAAGAGGAAAGTGAAGAAGCAAAGAGGCTAAGAGAAGAACGACTTGCACAGTATGAGTCTAAGAAAGCCAAAAAAC
CTGCACTTGTTGCCAAGTCTTCCATCTTGCTAGATGTGAAACCTTGGGATGATGAGACAGATATGGTAAAATTAGAGGAG
TGTGTCCGCAGTATTCAAGCAGATGGCTTGGTCTGGGGTTCCTCTAAACTAGTTCCAGTGGGATATGGAATTAAAAAACT
GCAAATACAGTGTGTAGTTGAAGATGATAAAGTTGGAACAGATATGTTGGAGGAGCAGATCACTGCCTTTGAGGACTATG
TGCAGTCCATGGATGTTGCTGCTTTTAACAAGATC
>jaculus_jaculus
ATGGGTTTCGGAGACCTGAAGAGCCCCGCCGGCCTCCAGGTGCTCAATGATTACCTGGCCGACAAGAGCTACATCGAGGG
GTATGTGCCATCACAAGCAGACGTGGCAGTATTTGAAGCAGTCTCTGGCCCACCACCTGCTGACTTATGTCATGCCCTCC
GTTGGTATAATCACATCAAGTCTTATGAAAAGGACAAATCCAGCCTTCCAGGAGTGAAAAAATCTTTGGGCAAGTATGGT
CCTGCCAATGTGGAAGACAGCACAGGAAATGGGGCTCCAGATGCTAAAGATGATGACGACATTGATCTCTTTGGATCTGA
TGATGAGGAGGAAAGCGAAGAAGCAAAGAGACTACGGGAAGAACGCCTTGCACAATATGAATCAAAGAAAGCCAAGAAGC
CTGCAGTTGTTGCCAAATCTTCCATCTTACTAGATGTAAAACCTTGGGATGATGAAACAGACATGGCCAAATTAGAAGAA
TGTGTTAGAAGCATTCAAGCAGATGGCTTGGTCTGGGGCTCTTCTAAATTGGTTCCAGTGGGATATGGAATTAAAAAGCT
TCAGATACAGTGTGTAGTTGAAGATGATAAAGTGGGGACAGATATGCTGGAGGAACAAATCACTGCTTTTGAGGACTACG
TGCAGTCCATGGACGTGGCTGCTTTTAACAAGATC
>homo_sapiens
ATGGGTTTCGGAGACCTGAAAAGCCCTGCCGGCCTCCAGGTGCTCAACGATTACCTGGCGGACAAGAGCTACATCGAGGG
GTATGTGCCATCACAAGCAGATGTGGCAGTATTTGAAGCCGTGTCCAGCCCACCGCCTGCCGACTTGTGTCATGCCCTAC
GTTGGTATAATCACATCAAGTCTTACGAAAAGGAAAAGGCCAGCCTGCCAGGAGTGAAGAAAGCTTTGGGCAAATATGGT
CCTGCCGATGTGGAAGACACTACAGGAAGTGGAGCTACAGATAGTAAAGATGATGATGACATTGACCTCTTTGGATCTGA
TGATGAGGAGGAAAGTGAAGAAGCAAAGAGGCTAAGGGAAGAACGTCTTGCACAATATGAATCAAAGAAAGCCAAAAAAC
CTGCACTTGTTGCCAAGTCTTCCATCTTACTAGATGTGAAACCTTGGGATGATGAGACAGATATGGCGAAATTAGAGGAG
TGCGTCAGAAGCATTCAAGCAGACGGCTTAGTCTGGGGCTCATCTAAACTAGTTCCAGTGGGATACGGAATTAAGAAACT
TCAAATACAGTGTGTAGTTGAAGATGATAAAGTTGGAACAGATATGCTGGAGGAGCAGATCACTGCTTTTGAGGACTATG
TGCAGTCCATGGATGTGGCTGCTTTCAACAAGATC
>ictidomys_tridecemlineatus
ATGGGTTTCGGAGACCTGAAAAGCCCGGCCGGCCTCCAGGTGCTCAATGATTACTTGGCGGACAAGAGCTACATCGAGGG
GTATGTGCCATCACAAGCAGATGTGGCAGTATTTGAAGCCGTCTCTGGCCCCCCGCCTGCGGACTTGTGCCATGCCCTAC
GTTGGTATAATCACATCAAGTCTTATGAAAAGGAAAAGGCCAGCCTTCCAGGAGTGAAGAAAGCTTTGGGAAAGTATGGC
CCTGCCAATGTGGAAGACACCACAGGGAGTGGAGCTACAGATAGCAAAGATGATGATGACATTGATCTCTTTGGATCTGA
TGATGAAGAGGAAAGTGAAGAAGCAAAGAAGCTAAGGGAAGAACGCCTTGCACAGTATGAATCAAAGAAAGCCAAAAAAC
CTGCACTTGTCGCCAAGTCTTCCATCTTACTAGATGTGAAACCTTGGGATGATGAGACGGATATGGCAAAATTAGAGGAG
TGTGTCAGGAGCATTCAAGCGGATGGCTTGGTCTGGGGTTCCTCTAAACTAGTTCCAGTGGGATATGGTATTAAAAAACT
TCAAATACAGTGTGTAGTTGAAGATGATAAAGTTGGAACAGATATGCTGGAGGAACGGATCACTGCATTTGAGGACTATG
TGCAGTCCATGGATGTGGCTGCTTTTAACAAGATC
>meriones_unguiculatus
ATGGGTTTCGGAGATCTGAAAACTCCCGCCGGCCTGCAGGTACTCAACGATTACCTGGCGGACAAGAGCTACATTGAGGG
GTACGTGCCATCGCAAGCAGATGTGGCGGTATTCGAGGCAGTGTCTGGTCCACCACCTGCTGACCTGTGTCATGCCCTGC
GTTGGTATAACCACATCAAGTCTTACGAGAAGGAAAAAGCCAGTCTGCCGGGAGTGAAGAAATCTTTGGGCAAGTATGGC
CCTGCCAGTGTGGAAGACACTACAGGAAATGGGGCTGCGGATGCAAAGGATGACGACGACATTGATCTCTTCGGGTCTGA
TGACGAGGAGGAAAGTGAAGAAGCAAAGAGGCTACGAGAAGAACGCCTTGCACAGTATGAATCAAAGAAAGCTAAAAAGC
CTGCAGTTGTTGCCAAGTCTTCCATCTTACTAGATGTGAAACCTTGGGACGATGAGACAGACATGACCAAACTGGAGGAG
TGTGTCAGGAGCATCCAAGCAGACGGCTTGGTGTGGGGCTCTTCTAAATTGGTTCCAGTGGGATACGGAATTAAAAAGCT
TCAAATCCAGTGTGTGGTTGAAGATGATAAGGTTGGAACAGACATGCTGGAAGAGCAGATCACTGCCTTTGAGGACTACG
TGCAGTCCATGGATGTGGCTGCTTTTAACAAAATC
>psammomys_obesus
ATGGGTTTCGGAGATCTGAAAACTCCCGCCGGCCTGCAGGTACTCAACGATTACCTGGCGGACAAGAGCTACATTGAGGG
GTACGTGCCATCGCAAGCAGATGTGGCGGTATTCGAGGCAGTGTCTGGTCCACCGCCTGCTGACCTGTGTCATGCCCTGC
GTTGGTATAACCACATCAAGTCTTACGAGAAGGAAAAAGCCAGCCTGCCGGGAGTGAAGAAATCTTTGGGCAAGTATGGC
CCTGCCAGTGTGGAAGACACTACAGGAAATGGGGCTGCGGATGCAAAGGATGATGACGACATTGATCTCTTCGGATCTGA
TGATGAGGAGGAAAGTGAAGAAGCAAAGAGGCTACGAGAAGAACGCCTTGCACAGTATGAATCAAAGAAAGCCAAAAAGC
CTGCAGTTGTTGCAAAGTCTTCCATCTTATTAGATGTGAAACCTTGGGATGATGAGACAGACATGACAAAACTGGAGGAG
TGCGTCAGGAGCATCCAAGCAGACGGCTTGGTGTGGGGCTCT---------------TTGGGATACGGAATTAAAAAGCT
TCAAATCCAGTGTGTGGTTGAAGATGATAAGGTTGGAACAGACATGCTGGAAGAGCAGATTACTGCCTTTGAGGACTACG
TGCAGTCCATGGATGTGGCTGCTTTTAACAAAATC
>mus_musculus
ATGGGATTCGGAGACCTGAAAACCCCTGCCGGCCTCCAGGTGCTCAACGATTACCTGGCGGACAAGAGCTACATTGAGGG
GTACGTGCCATCACAAGCAGACGTGGCAGTATTTGAAGCAGTTTCTGGTCCACCACCTGCTGACCTGTGTCATGCCCTAC
GTTGGTATAATCACATCAAGTCGTATGAAAAAGAAAAGGCCAGCCTGCCGGGAGTGAAGAAATCTTTGGGCAAGTATGGC
CCTAGCAGTGTAGAAGACACCACAGGAAGTGGAGCTGCAGATGCTAAGGATGATGACGACATTGATCTCTTTGGATCTGA
TGATGAGGAGGAAAGTGAGGAAGCAAAGAAGCTACGAGAAGAACGCCTTGCACAGTATGAGTCCAAGAAAGCTAAAAAGC
CTGCAGTTGTTGCGAAGTCTTCCATCCTACTAGACGTGAAGCCTTGGGATGATGAGACGGACATGACAAAACTAGAGGAG
TGTGTCCGAAGCATTCAAGCAGATGGCCTGGTGTGGGGCTCCTCTAAATTGGTTCCAGTGGGATATGGAATTAAAAAGCT
TCAAATACAGTGTGTAGTTGAAGATGATAAGGTTGGAACGGATATGCTGGAAGAGCAAATTACTGCTTTTGAGGACTACG
TACAGTCCATGGATGTGGCTGCTTTTAACAAGATT
>nannospalax_galili
ATGGGTTTCGGAGACCTGAAAAGCCCCGCCGGCCTCCAGTTGCTCAATGATTACCTGGCGGACAAGAGCTACATCGAGGG
GTATGTCCCATCACAAGCAGATGTGGCAGTATTTGAAGCAGTCGCAGGCCCACCTCCTGCTGACTTGTGTCATGCCCTCC
GTTGGTATAATCACATCAAGTCATATGAAAAGGAAAAAGCCAGCCTGCCAGGAGTGAAGAAATCTCTGGGCAAGTATGGC
CCTGCCACTGTGGAAGACACCACAGGAAGTGGAACTGCAGATGCTAAAGATGATGATGACATTGACCTCTTTGGATCTGA
TGAGGAAGAGGAAAGCGAAGAAGCAAAGAGGCTCCGAGAAGAACGTCTTGCACAGTATGAATCGAAGAAAGCCAAAAAAC
CTGCAGTTGTAGCAAAGTCTTCCATCTTACTAGATGTGAAACCTTGGGATGATGAGACAGATATGGCAAAATTGGAGGAG
TGCGTCAGAAGCATTCAAGCAGATGGCTTGGTGTGGGGCTCTTCTAAATTGGTTCCAGTGGGATATGGAATTAAAAAGCT
TCAAATACAATGTGTAGTTGAAGATGATAAAGTTGGAACAGATATGCTGGAGGAGCAGATTACTGCGTTTGAGGACTATG
TGCAGTCCATGGACGTGGCTGCTTTTAACAAGATC
>rattus_norvegicus
ATGGGTTTCGGAGACCTGAAAACCCCCGCCGGCCTCCAGGTGCTCAACGATTACCTGGCGGACAAGAGCTACATTGAGGG
GTACGTGCCATCACAAGCCGATGTGGCAGTATTTGAAGCAATCTCTGGTCCACCACCCGCTGACCTGTGTCATGCTCTGC
GTTGGTATAATCATATCAAATCTTACGAAAAAGAAAAGGCCAGCTTGCCGGGAGTGAAGAAATCTTTGGGCAAGTATGGC
CCTGTCAGTGTGGCAGATACCACAGGAAGTGGAGCAGCAGATGCTAAAGACGATGATGACATTGATCTCTTCGGATCTGA
TGATGAGGAGGAAAGTGAAGACGCAAAGAGGCTACGAGAAGAACGCCTTGCTCAGTATGAGTCAAAGAAAGCTAAAAAGC
CTGCAGTTGTTGCGAAGTCTTCCATCTTGTTAGATGTGAAGCCTTGGGACGATGAGACAGACATGACGAAACTTGAGGAG
TGTGTCCGAAGCATTCAAGCGGACGGCTTGGTGTGGGGCTCCTCTAAATTGGTTCCAGTGGGATACGGAATTAAAAAGCT
TCAAATACAGTGTGTAGTTGAAGATGATAAGGTTGGAACAGATATGCTGGAAGAGCAGATTACTGCTTTTGAGGACTATG
TACAGTCCATGGATGTGGCTGCTTTTAACAAAATC
>dipodomys_ordii
------------------------------------------------------------------------ACCCGCAG
GTATGTGCCATCGCAAGCAGATGTTGCAGTATTTGAAGCAGTCTCGGGCCCACCCCCTGCCGACTTGTGTCATGCCCTTC
GTTGGTATAATCATATCAAATCCTATGAAAAAGAAAAGGGCAGCCTGCCAGGAGTGAAGAAACCTTTGGGCAAGTATGGC
CCTGCCAACGTGGAAGATACCACTGGGAGTGGAGCTGTGGAGAGTAAAGATGATGATGACATTGACCTCTTTGGGTCTGA
TGATGAGGAGGAGAGTGAAGAAGCAAAGAAGCTAAGGGAAGAACGTCTTGCACAGTACGAGTCAAAGAAAGCCAAAAAAC
CTGCGCTTGTTGCCAAGTCTTCCATCTTACTAGATGTGAAGCCCTGGGATGATGAGACAGATATGGCAAAATTAGAGGAG
TGTGTCCGAAGCATTCAAGCAGATGGCTTGGTCTGGGGGTCCTCTAAACTGGTTCCAGTGGGATATGGAATTAAGAAGCT
TCAAATACAATGTGTAGTGGAAGATGATAAAGTAGGAACAGACATGCTGGAGGAACAGATCACTGCTTTTGAGGACTACG
TGCAGTCCATGGACGTGGCTGCTTTTAACAAGATC
