# Supplementary material for: Divergent genes in gerbils: prevalence, relation to GC-biased substitution, and phenotypic relevance
Source: BMC Evol Biol. 2020 Oct 19;20:134. doi: 10.1186/s12862-020-01696-3 (PMC7574485; doi:10.1186/s12862-020-01696-3)
Supplement: Supplementary file 3 — Additional file 3 Supplementary Data. DNA alignments for 10,554 1-to-1 orthologues used in analysis. Each alignment file is named using its orthogroup ID. [file 12862_2020_1696_MOESM3_ESM.zip › Additional_File_3/masked_alignments/OG0001607.fa]

>chinchilla_lanigera
------------------------------------------------------------------------------TT
AGCTAACTTTCCTGAACATGTGGTAGATAACCTTCCAGCGGACATATCCACTGGCATTTATTATGGTTGGGCCAGTGTTG
GAAGTGGAGATGTTCATAAGATGGTGGCGAGCATTGGGTGGAACCCATACTACAAGAATTTGAAAAAGTCCATGGAAACT
CACATCATGCATACCTTCAAAGAGGACTTCTATGGCGAAATCCTCAATGTGGCCATTGTTGGCTACCTCAGACCGGAGAA
GAACTTCGATTCTTTAGAGTCACTTATTTCAGCCATTCACGGAGACATTGAAGAAGCTAAGAAACGACTGGATTTGCCAG
AACATTTGAAACTCAAAGATGACAATTTCTTCCAGCTTTCAAAAGGCAAAATTATTAATGGCCAC
>octodon_degus
---------------------------ACCCAGATTGTTTTGGATTTTTCTGAGGGGTTGTTTGAGAGA-----------
-ACTAACTTTCCTGATCAAGTAGTAGATAACCTTCCAGCTGACATATCCACTGGTATTTATTATGGTTGGGCCAGTGTTG
GAAGTGGAGATGTTCATAAGATGGTGGCGAGCATCGGCTGGAACCCATACTACAAGAATTTGAAAAAATCCATGGAAACT
CACATCATACATACCTTTAAAGAGGACTTCTATGGAGAAATCCTCAATGTGGCCATTGTTGGCTACCTCAGACCTGAAAA
GAACTTTGATTCTTTAGAGTCACTTATTTCAGCCACTCAAGGGGACATTGAAGAAGCTAAGAAACGACTAGATTTGCCAG
AATATTTGAAACTCAAAGATGATAATTTCTTCCAGCTTTCAAAAGGCAAAATTATGAATGGCCAC
>cavia_porcellus
ATGCGCAGCCTGCCGTACTTCTGCCGGGGCCAGGTGGTGCGGGGCTTCGGCCGCGGCTCCAAGCAGCTCGGCATCCCTAC
TGCTAACTTTCCCGAACAAGTAGTAGATAACCTTCCTGCTGACATATCTACTGGCATTTATTATGGTTGGGCCAGTGTTG
GAAGCGGTGATGTTCATAAGATGGTGGTGAGCATCGGATGGAACCCGTACTACAAGAATTTGAAGAAATCTATGGAAACT
CACATCATGCACACCTTCAAGGAGGACTTCTATGGCGAGATCCTCAACGTGGCTATTGTTGGCTACCTCCGACCAGAAAA
GAACTTCGATTCTTTAGAGTCCCTTATCTCAGCGATTCAAGGAGACATTGAAGAAGCTAACAAACGACTAGATTTGCCAG
AACATCTGAAACTCAAAGATGACAATTTCTTCCAGGTTTCAAAAGGCAAAATTATGAATGGCCAC
>meriones_unguiculatus
ATGAGGAGCCTGCCGTTCTTCTGCCGCGGCGAGGTGGTGCGTGGCTTCGGCCGCGGCTCCAAGCAGCTGGGCATCCCCAC
CGCCAATTTTCCTGAACAAGTAGTAGACAATCTTCCAGCTGATGTGTCCACTGGCATTTACTACGGCTGGGCCAGTGTTG
GCAGCGGAGACGTCCATAAGATGGTCGTGAGCATAGGATGGAACCCATACTACAAGAATGTGAAAAAGTCCATGGAAACC
CACATCATACATACGTTCAAAGAGGACTTCTATGGGGAAATTCTCAATGTGGCCATTGTTGGCTACCTTAGACCTGAAAA
GAACTTTGATTCTTTAGAGGCACTTATTTCAGCGATTCAAGGTGACATTGAAGAGGCTAAGAAACAGCTGGATTTACCAG
AACACTTGAAACTCAAAGATGACAATTTCTTCCAAGTTTCTAAAGGCAAAATTATGAATGGCCAC
>mus_musculus
ATGAGGAGCCTGCCGTTCTTCTGCCGCGGCCAGGTGGTGCGTGGCTTCGGCCGCGGCTCCAAGCAACTGGGCATCCCCAC
AGCCAATTTTCCTGAACAAGTGGTGGACAATCTTCCAGCTGATGTGTCTACTGGCATTTATTATGGTTGGGCCAGCGTTG
GGAGCGGCGATGTCCATAAAATGGTGGTGAGCATTGGATGGAACCCGTACTATAAGAATGTGAAAAAGTCCATGGAAACA
CACATCATCCATACCTTCAAAGAGGACTTCTATGGGGAAATTCTCAATGTGGCCATTGTTGGCTATCTCAGACCTGAAAA
GAACTTTGATTCTTTAGAGTCACTTATTTCTGCAATTCAAGGTGATATTGAAGAAGCTAAAAAGCAACTGGATTTACCCG
AACATTTGAAACTCAAAGATGATAATTTCTTCCAAGTTTCTAAAGGCAAAATTATGAATGGCCAC
>psammomys_obesus
ATGAGGAGCCTGCCGTTCTTCTGCCGCGGCGAGGTGGTGCGTGGCTTCGGCCGCGGCTCCAAGCAGCTGGGCATCCCCAC
CGCCAATTTTCCTGAACAAGTAGTAGACAATCTTCCAGCTGATGTGTCCACTGGCATTTACTACGGTTGGGCCAGTGTTG
GCAGTGGAGACGTCCATAAGATGGTCGTGAGCATAGGATGGAACCCATATTACAAGAATGTGAAAAAGTCCATGGAAACC
CACATCATACATACATTCAAAGAGGACTTCTATGGGGAAATTCTCAATGTGGCCATTGTTGGCTACCTTAGACCTGAAAA
GAACTTTGATTCTTTAGAGGCACTTATTTCAGCAATTCAAGGTGATATTGAAGAAGCTAAGAAACAACTGGATTTACCAG
AACACTTGAAACTCAAAGATGACAATTTCTTCCAAGTTTCTAAAGGCAAAATTATGAATGGCCAC
>ictidomys_tridecemlineatus
ATGAGAAGCCTGCCGTACTTCTGCCGGGGCCAAGTAGTGCGGGGCTTCGGCCGCGGCTCCAAGCAGCTGGGCATCCCCAC
AGCCAATTTTCCTGAACAAATAGTAGATAATCTTCCAGCTGACGTATCCACTGGCATTTATTATGGTTGGGCCAGTGTTG
GAAGTGGAGATGTTCATAAGATGGTGGTAAGCATAGGATGGAACCCATACTACAAGAATATGAAAAAGTCTATGGAAACT
CACATCATCCATACCTTTGAAGAGGACTTCTATGGGGAAATCCTCAATGTTGCCATTGTTGGCTACCTCAGACCAGAAAA
GAACTTTGATTCTTTAGAGTCACTTATTTCAGCAATTCAAGGTGATATTGAAGAAGCTAAGAAGCGACTAGATTTACCAG
AACATTTGAAACTCAAAGATGACAATTTCTTCCAGGTTTCTAAAAGCAAAATAATGAATGGCCAC
>rattus_norvegicus
ATGAGGAGCCTGCCGTTCTTCTGCCGAGGTCAGGTGGTGCGTGGCTTCGGCCGCGGCTCCAAGCAACTGGGCATCCCCAC
AGCCAATTTTCCTGAACAAGTAGTAGACAATCTTCCAGCTGATGTGTCCACTGGCATCTATTACGGCTGGGCCAGCGTTG
GGAGTGGAGAGGTCCATAAAATGGTGGTGAGCATAGGATGGAATCCATACTACAAGAATGTGAAGAAGTCCATGGAAACC
CATATCATCCATACCTTCAAAGAGGACTTTTATGGGGAGATTCTCAATGTGGCCATTGTTGGCTACCTCAGACCTGAAAA
GAACTTTGATTCTTTAGAGTCACTTATTTCTGCGATTCAAGGTGATATTGAAGAAGCTAAAAAACAACTGGATTTACCAG
AACATTTGAAACTCAAAGATGACAATTTCTTCCAAGTTTCTAAAAGCAAAATTATGAATGGCCAC
>nannospalax_galili
ATGAGGAACCTGCCGTACTTCTGCCGCGGCCAGGTGGTGCGCGGCTTTGGCCGCGGCTCCAAGCAGCTGGGCATCCCCAC
GGCCAATTTTCCAGAACAAGTGGTAGACAGTCTTCCAGCTGATGTATCCACTGGCATTTATTATGGTTGGGCCAGTGTGG
GAAGTGGAGATGTCCATAAGATGGTGGTGAGCATAGGATGGAACCCATACTACAAGAATGTGAAGAAATCCATGGAAACT
TGTATCATCCATACCTTTAAAGAGGACTTCTATGGAGAAATTCTCAATGTAGCCATTGTTGGCTACCTCAGACCAGAAAA
GAACTTTGATTCTTTAGAGTCACTTATTTCAGAGATTCAAGGTGATATTGAAGAAGCTAAAAAACGGCTAGATTTACCAG
AACATTTGAAACTCAAAGATGACAATTTCTTCCAAGTTTCCAAAGGCAAAATTATGAATGGCCAT
>homo_sapiens
ATGAGGCACCTGCCTTACTTCTGCCGGGGTCAAGTGGTGCGGGGCTTCGGCCGCGGCTCCAAGCAGCTGGGCATCCCCAC
AGCTAATTTTCCTGAGCAAGTGGTAGATAATCTTCCAGCTGATATATCCACTGGTATTTACTATGGTTGGGCCAGTGTTG
GAAGTGGAGATGTCCATAAGATGGTGGTGAGCATAGGATGGAACCCATATTACAAGAATACGAAGAAGTCTATGGAAACA
CATATCATGCATACCTTCAAAGAGGACTTCTATGGGGAAATCCTCAATGTGGCCATTGTTGGCTACCTGAGACCAGAAAA
GAACTTTGATTCTTTAGAGTCACTTATTTCAGCAATTCAAGGTGATATTGAAGAAGCTAAGAAACGACTAGAGTTACCAG
AACATTTGAAAATCAAAGAAGACAATTTCTTCCAGGTTTCTAAAAGCAAAATAATGAATGGCCAC
>dipodomys_ordii
--------------------------------------------------------------------------------
-GCTAATTTTCCTGAGCAAGTAGTAGACAATCTCCCTGCTGATGTATCCACTGGCATTTATTATGGTTGGGCCAGTGTTG
GAAGCGGTGATGTCCACAAAATGGTGGTGAGCATTGGATGGAACCCGTACTATAAGAATTTGAAAAAGTCCATGGAAACC
CATATCATGCATACTTTCAAAGAAGACTTCTATGGGGAAATCCTCAATGTGGCCATTGTTGGCTACCTCAGACCAGAAAA
GAACTTTGATTCTTTAGACTCTCTCATTGCAGCCATTCAAGGGGATATTGAAGAAGCCAAGCGGCTGCTGGAATCCCCAG
AGCACTTGAAACTCAAAGATGACAATTTTTTCCAGGTCTCTAAAGGAAAGATTATGAATGGTCAC
