# Supplementary material for: Divergent genes in gerbils: prevalence, relation to GC-biased substitution, and phenotypic relevance
Source: BMC Evol Biol. 2020 Oct 19;20:134. doi: 10.1186/s12862-020-01696-3 (PMC7574485; doi:10.1186/s12862-020-01696-3)
Supplement: Supplementary file 3 — Additional file 3 Supplementary Data. DNA alignments for 10,554 1-to-1 orthologues used in analysis. Each alignment file is named using its orthogroup ID. [file 12862_2020_1696_MOESM3_ESM.zip › Additional_File_3/masked_alignments/OG0001615.fa]

>cavia_porcellus
ATGGAGGCAGAGAAAGACTCTGGA---------CGTCCGATTGACCGCCAGAGATACGACGAGAACGAGGACTTGTCGGA
CGTGGAGGAGATCGTCAGCGTCCGCGGCTTCAGCCTGGAGGAGAAGCTGCGCAGCCAGCTGTACCAGGGGGACTTCGTGC
ACGCCATGGAGGGCAAAGATTTCAACTATGAGTACGTACAGAGAGAAGCTCTCAGGGTACCCCTGGTATTTCGAGAAAAG
GACGGACTAGGAATTAAGATGCCCGACCCCGATTTCACAGTTCGGGACGTCAAGCTCCTTGTGGGGAGCCGGCGGCTGGT
GGACGTGATGGACGTGAACACCCAGAAGGGCACGGAGATGAGCATGTCCCAGTTTGTGCGCTACTATGAGACACCCGAGG
CGCAGCGGGACAAGCTGTACAATGTGATCAGCCTGGAGTTCAGCCACACCAAGCTGGAGCACCTGGTCAAGCGTCCCACC
GTGGTGGACCTGGTGGACTGGGTGGACAACATGTGGCCCCAGCACCTGAAGGAGAAGCAGACAGAGGCCACCAATGCCAT
CGCAGAGATGAAGTACCCCAAAGTGAAGAAGTACTGTCTGATGAGCGTGAAGGGCTGCTTCACTGACTTCCACATCGACT
TTGGAGGTACCTCCGTGTGGTACCATGTGTTCCGGGGCGGGAAGATCTTCTGGCTGATCCCGCCCACCCTGCACAACTTG
GCATTGTACGAGGAGTGGGTGCTGTCGGGCAAGCAGAGTGACATCTTCCTGGGGGATCGCGTGGAGCGATGCCAAAGAAT
TGAGCTGAAACAGGGCTACACGTTCTTCATCCCTTCCGGTTGGATCCATGCGGTCTACACCCCTGTGGATTCCCTGGTGT
TCGGCGGAAACATCCTGCACAGCTTTAACGTGCCCATGCAGCTGCGGATCTACGAGATCGAGGACAGAACCCGGGTGCAG
CCCAAGTTCCGGTACCCCTTCTACTATGAGATGTGCTGGTATGTCTTGGAGAGATATGTGTACTGCGTGACCCAGCGCTC
CTACCTCACGCAGGAGTACCAGAGAGAGTCCATGCTCATTGACGCCCCACGGAAGGCCAGCGTAGACGGCTTCTCATCCG
ATTCCTGGCTGGAGATGGAGGAGGAGTCCTGTGAGCAGCAGCCCCAGGAGGAGGAGGAGGAGGAAAAGGAGGCGGAAGGG
GCGCAGAGGACCCCCAAGGCCTGCACGGAGGGCCCCGCCTCGCCGGGCGCCACCGCCTCGGAGGAGCAGGAGACGCCGGG
GAAGAAGCCCCGGGCGCCCGCCGCGCGCTTCCTCAAGAGGACCCTGTCCAACGAGTCGGAGGACAGCGTGAAGTCGGCCA
CCGCGCCCGGCGACTGCCCCAAGACGCCCACCGGCTCGCCCGCCGCCGAGGTGGCCGCCAAGTGGACGCACCTCACCGAG
TTCGAGCTCAAGGGGCTGAAGGCGCTGGTGGAGAAGCTCGAGTCCCTGCCCGAGAACAAGAAGTGCGTCCCGGAGGGCAT
CGAGGACCCGCAGGCGCTGCTGGAGGGCGTCAAGAACGTCCTGAAGGAGCACGCAGAGGACGACCCCAGCCTGGCCATCA
CCGGAGTCCCTGTGGTCAGTTGGCCAAAGAAGACTCCGAAGAACCGGGCTGTGGGTCGGCCCAAGGGCAAGCCGGGCCCG
GCCTCCGCAGTGAAATTAGCCACCAATCGCACGACGGCAGGAGCTCGCCGGCGCCGGACGCGATGCCGCAAGTGCGAGGC
GTGCCTGCGGACAGAGTGTGGGGAGTGCCACTTCTGCAAGGACATGAAGAAGTTCGGAGGCCCCGGGCGGATGAAGCAGA
GCTGCATCATGCGACAGTGCATCGCGCCAGTGCTTCCCCACACTGCCGTGTGCCTCGTGTGTGGCGAGGCGGGGAAAGAG
GACACAGTGGAGGAGGAGGAGGGCAAGTTCAACCTCATGCTCATGGAGTGCTCTATCTGCAATGAGATCATCCACCCCGG
ATGCCTTAAGATCAAGGAGTCAGAGGGTGTGGTCAACGACGAGCTTCCAAACTGCTGGGAGTGTCCCAAGTGCAACCACG
CCGGCAAGACCGGGAAACAAAAGCGTGGCCCTGGCTTTAAGTACGCCTCCAACCTGCCCGGCTCCCTGCTCAAGGAGCAG
AAGATGAACCGGGACAACAAGGAGGGGCCAGAACCAGCCAAGCGCAGGAGCGAGTGTGAGGAGGCGCCCAGGCGCAGGTC
AGACGAGCACCCCAAGAAGGTGCCAGCCGACAGCATCCTACGCCGCAAGTCGGACGACGTGCACCTGAGGAGGAAGCGGA
AATACGAAAAGCCCCAGGAGCTGAGCGCCCGCAAGCGGGCCTCGACGCTTCAAACGTCCCCCGGGTCCTCT---CACCTC
TCGCCAAGGCCCCCTCTAGGCAGCAGCCTCAGCCCCTGGTGGAGATCCAGCCTCACTTACTTCCAGCAGCAGCTAAAGCC
TGGCAAGGAAGACAAGCTTTTCCGGAAAAAGCGGAGGTCCTGGAAGAACGCTGAGGACCGGATGCCTCTGGCCACCAAGC
CTCTCCGGCGCTTCAAGCAGGAGCCAGAGGACGATGTGCCCGAGGTACCCCCCAAAAGCAGGGACAGTGACCACTCCCGC
TCCAGCTCGCCCACTGCGGGGCCCAGCACCGAAGGCACCGAGGGCTCGGAGGAGAAGAAGAAGGTGAAGATACGCCGCAA
GCGGAGGCTCCCCAGCAAGGAGCTGAGCAAGGAGCTGAGCAAGGAGCTCAACCACGAGATCCAGAAGACGGAGAGCAGCC
TGGCCCATGAGAACCACCAGCCCATCAAGTCGGAGCCCGAGAGTGAGAATGAGGAGCCTCGCCGGCCGCTGGGCCTCTGT
GAGCGCCCCCACCGCTTCAGCAAGGGGCTCAATGGCACCCCCCGGGAGTTGCGGCAGCCACTGGGGCCCAGCCTGCGAAG
CCCGCCCCGAGTCCTCTCCCGGCCCCCACCCGCCACGTCCCCGCCCAAGTGCATCCAGATGGAGCGCCACGTGATCCGGC
CGCCCCCCATCAGCCCTCCCCCCGACTCACTGCCCCTGGACGATGGGGCAGCCCACGTCATGCACAGGGAGGTGTGGATG
GCCGTCTTCAGCTACCTCAGCCACCGGGACCTGTGTGTGTGCATGCGGGTCTGCAGGACCTGGAACCGCTGGTGCTGCGA
TAAGCGGTTGTGGACCCGCATTGACCTGAACCACTGCAAGTCCATCACGCCCCTGATGCTGAGCGGCATCATCCGGCGCC
AGCCTGTCTCCCTCGACCTCAGCTGGACCAACATCTCCAAGAAGCAGCTGAGCTGGCTCATCAACCGGCTGCCCGGGCTC
CGAGACTTGGTGCTGGCGGGCTGCTCATGGATCGCGGTCTCCGCGCTCTGCAGCTCCAACTGTCCACTGCTCCGGACCCT
GGATGTCCAGTGGGTAGAAGGGCTCAAGGACGCCCAGATGCGGGATCTCTTGTCACCGCCCACAGATAATAGGCCTGGTC
AGATGGACAATCGAAGTAAGCTCCGGAACATCATGGAGCTGCGCCTGGCGGGCCTAGACATCACGGATGCGTCCCTGCGG
CTGATCATCCGCCACATGCCCCTGCTCTCCAAGCTGCACCTCAGTTACTGTAACCACGTCACTGACCAGTCCATCAACCT
GCTCACCGCCGTGGGCACCACCACCCGGGACTCCCTGACGGAGATCACCCTGTCAGACTGCAATAAAGTCACTGACCAGT
GCCTGTCCTTCTTCAAGCGCTGTGGGAACATCTGTCACATTGACCTGAGGTACTGCAAGCAAGTCACCAAGGAGGGCTGT
GAACAGTTCATCGCTGAGATGTCCGTGAGCGTCCAGTTTGGGCAAGTCGAAGAAAAGCTCCTGCAGAAACTGAGT
>psammomys_obesus
------------------------ATCCCTGGGCGCGCGATTGACCGCCAGAGATACGACGAGAACGAGGACTTGTCGGA
CGTGGAGGAAATTGTCAGCGTCCGCGGCTTCAGCCTGGAGGAGAAGCTGCGCAGCCAGCTGTACCAGGGCGACTTCGTGC
ATGCCATGGAGGGCAAAGATTTTAACTATGAGTACGTGCAGAGAGAAGCGCTCAGGGTTCCCCTGGTTTTTCGAGACAAG
GATGGACTAGGAATCAAAATGCCAGACCCCGATTTCACAGTCCGAGATGTCAAACTCCTGGTGGGGAGTCGCCGGCTGGT
GGATGTGATGGACGTGAACACCCAGAAGGGTACCGAGATGAGCATGTCCCAGTTTGTGCGTTACTACGAGACACCAGAGG
CACAGCGGGACAAGTTGTACAATGTCATCAGCCTCGAGTTCAGCCATACGAAGCTGGAACATCTGGTCAAGCGCCCCACT
GTGGTGGACCTGGTGGACTGGGTGGACAACATGTGGCCCCAGCACCTAAAGGAAAAGCAGACGGAAGCCACAAATGCCCT
TGCAGAGATGAAGTACCCCAAAGTCAAGAAGTACTGTCTGATGAGTGTGAAGGGTTGTTTCACTGACTTCCACATCGACT
TTGGCGGCACCTCCGTGTGGTACCATGTTTTCCGTGGCGGGAAGATCTTTTGGCTGATACCTCCAACCCTGCACAACTTG
GCACTGTATGAGGAATGGGTGCTGTCAGGCAAACAGAGTGACATCTTTCTGGGAGACCGTGTGGAACGATGCCAAAGGAT
TGAGCTGAAGCAAGGCTACACATTTTTCATCCCTTCTGGTTGGATCCACGCGGTGTACACCCCTGTCGACTCTCTGGTGT
TCGGCGGGAACATCCTGCACAGCTTCAACGTGCCCATGCAGCTGCGGATCTACGAGATCGAGGACAGAACCCGGGTTCAG
CCCAAGTTCCGCTACCCCTTCTACTATGAGATGTGCTGGTATGTCTTGGAGAGATACGTGTACTGTGTGACCCAGCGCTC
CTACCTCACTCAGGAATACCAGAGAGAATTAATGCTTATTGATGCCCCAAGAAAAACCAGTGTAGACGGCTTTTCATCTG
ATTCCTGGCTGGAGATGGAGGAGGAGTCCTGTGAGCAGCAGCCACAGGAAGAGGAGGAGGAAGAGGAGGAAGAGGATGGT
GCAGATAAAACACCCAAGCCACCCACCGATGGCCCCACCTCACCCACCAGCACCCCCTCAGAGGAACAGGACAGCACAGG
GAAGAAGCCCAGAGCCCCTGCCATGCGATTCCTCAAGAGGACTTTGTCCAATGAGTCAGAGGAAAGTGTCAAGTCCACAA
CAATGCCCATAGAGTACCCCAAGACACCCACAGGCTCCCCTGCCACTGAGGTCTCTACCAAGTGGACTCACCTTACCGAA
TTTGAACTGAAGGGCCTGAAAGCCCTGGTTGAAAAACTAGAGTCTCTTCCGGAGAATAAGAAGTGTGTCCCTGAGGGCAT
CGAGGACCCCCAGGCCCTCCTTGAAGGTGTAAAGAATGTACTGAAGGAACACGTGGACGACGACCCCAGCCTGGCCATCA
CTGGGGTCCCCGTGGTCAGTTGGCCAAAGAAGACTCCAAAGAACCGGGTGGTGGGTCGGCCTAAGGGCAAGTTGGGCCCG
ACCTCAGCGGTGAAGTTGGCTGCCAACCGAACAACAGCAGGAGCTCGCAGGCGCCGGACGCGATGCCGCAAGTGCGAGGC
CTGCCTGCGGACGGAGTGTGGAGAGTGCCACTTTTGCAAGGACATGAAAAAGTTTGGAGGCCCCGGGCGCATGAAGCAGA
GCTGCATCATGCGGCAGTGTATCGCGCCAGTGCTGCCCCACACCGCTGTGTGCCTTGTGTGTGGCGAGGCAGGGAAGGAG
GACACGGTGGAAGAGGAAGAAGGCAAGTTTAACCTCATGCTCATGGAGTGCTCCATCTGCAACGAGATCATCCACCCTGG
ATGCCTTAAGATTAAGGAATCAGAGGGTGTGGTCAATGATGAGCTTCCCAACTGCTGGGAGTGTCCGAAGTGTAACCATG
CCGGCAAGACCGGGAAACAAAAGCGTGGCCCTGGCTTTAAGTATGCCTCCAACCTGCCCGGCTCCTTGCTCAAGGAGCAG
AAGATGAACCGGGACAACAAGGAAGGGCAGGAGCCTGCCAAGCGGAGGAGTGAGTGTGAAGAGGCTCCCCGACGCAGGTC
AGATGAGCACCCCAAGAAGGTGCCCTCAGATAGCATCCTACGCCGAAAGTCTGATGATGTGCACCTGAGAAGGAAGCGGA
AATATGAGAAGCCCCAAGAGCTGAGTGGACGCAAGCGGGCCTCGACGCTTCAAACGTCCCCCGGTTCCTCCTCTCACCTC
TCGCCGAGGCCCCCTCTAGGCAGCAGTCTCAGCCCTTGGTGGAGATCCAGTCTCACTTACTTCCAGCAGCAGCTAAAACC
TGGCAAAGAAGATAAGCTTTTCAGGAAAAAGCGGCGTTCCTGGAAGAACGCTGAGGATCGGCTGGCACTGGCCAACAAGC
CCCTTCGGCGCTTCAAGCAGGAACCAGAGGACGATCTGCCTGAGGCACCTCCTAAGACCAGGGAGAGTGACCAGTCACGT
TCCAGCTCACCCACTGCTGGGCCTAGCACTGAGGGGGCTGAAGGCCCAGAAGAAAAGAAAAAGGTGAAGATGCGCCGGAA
ACGGCGCCTTCCCAACAAAGAGTTGAGCAAAGAGCTAAGCAAGGAGCTCAACCATGAGATCCAGAAAACAGAGAGTACCT
TGGCCCATGAGAACCATCAGCCCATCAAGTCAGAGCCAGAGAGTGAGAATGAGGAGCCAAAGAGGCCCCTAAGCCACTGC
GAACGCCCCCACCGCTTCAGCAAAGGGCTCAATGGCACTCCTCGGGAGCTTCGGCACCCACTGGGACCTGGCCTGCGCAG
CCCACCTCGTGTTATTTCCCGACCCCCACCCTCTGCATCCCCACCCAAGTGCATCCAGATGGAGCGTCATGTGATCCGGC
CGCCACCCATCAGCCCCCCACCTGACTCGCTGCCCCTGGATGATGGAGCAGCTCATGTCATGCATAGGGAGGTGTGGATG
GCAGTCTTCAGCTACCTCAGCCACCATGACCTGTGTGTCTGCATGCGGGTCTGCAGGACCTGGAACCGCTGGTGCTGCGA
TAAGCGGTTGTGGACCCGCATTGACCTGAACCACTGCAAGTCTATTACACCCCTGATGCTAAGTGGCATCATCCGGCGAC
AGCCTGTCTCCCTTGACCTCAGCTGGACCAATATCTCCAAGAAGCAGCTGAGTTGGCTCATCAACCGGTTGCCTGGGCTC
CGAGACTTGGTGCTGTCAGGCTGCTCATGGATTGCTGTCTCAGCCCTCTGTAGCTCCAGTTGTCCATTGCTCCGGACCCT
GGATGTCCAGTGGGTAGAAGGACTAAAAGATGCCCAGATGCGGGATCTCCTGTCCCCACCCACAGACAATAGGCCAGGTC
AGATGGACAATCGGAGCAAACTCCGGAACATTGTAGAACTGCGCCTAGCTGGCCTGGACATCACAGATGCCTCCCTGCGG
CTCATTATCCGCCATATGCCCCTGCTCTCCAAGCTCCACCTCAGTTACTGTAACCACGTCACTGATCAGTCCATCAACCT
GCTCACTGCAGTCGGCACCACCACCAGAGACTCTCTGACAGAGATCATCCTCTCAGACTGCAATAAGGTCACTGACCAGT
GCCTGTCCTTCTTTAAACGCTGTGGAAATATCTGTCATATTGACCTGAGGTACTGCAAGCAAGTCACCAAGGAAGGCTGT
GAGCAATTCATAGCAGAAATGTCTGTGAGTGTCCAATTTGGGCAAGTGGAAGAAAAACTTCTACAAAAACTAAGC
>homo_sapiens
------------------------GCCACACAGCGCCCGATTGACCGCCAGCGATACGACGAGAACGAGGACTTGTCGGA
CGTGGAGGAGATCGTCAGCGTCCGCGGCTTCAGCCTGGAGGAGAAGCTTCGCAGCCAGCTGTACCAGGGGGACTTCGTGC
ACGCCATGGAGGGCAAAGATTTCAACTATGAGTACGTACAGAGAGAAGCTCTCAGGGTTCCCCTGATATTTCGAGAAAAG
GATGGACTGGGAATTAAGATGCCTGACCCTGATTTCACAGTCCGAGACGTCAAACTCCTAGTGGGGAGCCGGCGGCTTGT
GGACGTGATGGATGTGAACACCCAGAAGGGCACGGAGATGAGCATGTCCCAGTTTGTGCGTTACTACGAGACGCCCGAGG
CCCAGCGGGACAAGCTGTACAACGTCATCAGCCTAGAGTTCAGCCACACCAAGCTGGAGCACTTGGTCAAGCGTCCGACT
GTGGTAGACCTGGTGGACTGGGTGGACAACATGTGGCCCCAGCATCTGAAGGAGAAGCAGACAGAAGCCACGAACGCCAT
TGCAGAGATGAAGTACCCGAAAGTGAAAAAGTACTGTCTGATGAGCGTGAAAGGTTGTTTCACCGACTTCCACATCGACT
TTGGAGGCACTTCCGTTTGGTACCATGTTTTCCGGGGTGGGAAGATTTTTTGGCTGATTCCTCCAACGCTGCACAATTTG
GCGCTGTACGAGGAGTGGGTGCTGTCAGGCAAACAGAGTGACATCTTTCTGGGAGACCGTGTGGAACGATGCCAAAGAAT
TGAGCTGAAGCAGGGCTACACATTTTTCATCCCTTCCGGTTGGATCCATGCCGTCTACACCCCTGTAGACTCTTTGGTGT
TCGGCGGAAACATCCTGCACAGCTTTAACGTGCCCATGCAGCTGCGGATCTACGAGATCGAGGACAGGACGCGGGTGCAG
CCCAAATTCCGTTACCCCTTCTACTATGAGATGTGCTGGTATGTCCTGGAGAGATACGTGTACTGTGTGACCCAGCGCTC
CCACCTCACTCAGGAATACCAGAGGGAGTCGATGCTTATTGATGCCCCGAGGAAGCCCAGCATAGACGGCTTCTCTTCGG
ATTCCTGGCTGGAGATGGAGGAGGAGGCCTGTGATCAGCAGCCTCAGGAGGAGGAGGAGAAGGACGAGGAGGGCGAGGGC
AGGGACAGGGCACCCAAACCGCCCACCGATGGCTCCACTTCACCCACCAGCACGCCCTCTGAGGACCAGGAGGCCCTCGG
GAAGAAGCCCAAAGCACCTGCCCTGCGATTCCTCAAAAGGACTTTGTCTAATGAGTCGGAGGAAAGTGTGAAGTCCACCA
CATTGGCCGTAGACTACCCCAAGACCCCCACCGGCTCTCCCGCCACGGAGGTCTCTGCCAAATGGACCCATCTCACTGAG
TTTGAACTGAAGGGCCTGAAAGCTCTGGTGGAGAAACTGGAATCCCTCCCGGAGAACAAGAAGTGTGTCCCCGAGGGCAT
CGAGGACCCCCAGGCACTCCTGGAGGGTGTGAAGAACGTCCTGAAGGAGCACGCAGATGATGACCCTAGTCTGGCCATCA
CTGGGGTCCCTGTGGTGACTTGGCCAAAGAAGACTCCAAAGAACCGGGCTGTGGGTCGGCCCAAGGGGAAGCTGGGCCCG
GCCTCCGCGGTGAAGTTGGCCGCCAACCGGACAACGGCAGGAGCTCGGCGGCGCCGGACGCGATGCCGCAAGTGCGAGGC
CTGCCTGCGGACCGAGTGCGGAGAGTGCCACTTCTGCAAGGACATGAAGAAGTTCGGGGGCCCCGGGCGCATGAAGCAGA
GCTGCATCATGCGGCAGTGCATCGCGCCAGTGCTGCCCCACACCGCCGTGTGCCTTGTGTGTGGCGAGGCGGGGAAGGAA
GACACGGTGGAAGAGGAGGAAGGCAAGTTTAACCTCATGCTCATGGAGTGCTCCATCTGCAATGAAATCATCCACCCTGG
ATGCCTTAAGATTAAGGAGTCAGAGGGTGTGGTCAACGACGAGCTTCCAAACTGCTGGGAGTGTCCGAAGTGTAACCACG
CCGGCAAGACCGGGAAACAAAAGCGTGGCCCTGGCTTTAAGTACGCCTCCAACCTGCCCGGCTCCCTGCTCAAGGAGCAG
AAGATGAACCGGGACAACAAGGAAGGGCAGGAACCTGCCAAGCGGAGGAGTGAGTGTGAGGAGGCGCCCCGGCGCAGGTC
GGATGAGCACTCGAAGAAGGTGCCGCCGGACGGCCTTCTGCGCAGAAAGTCTGACGACGTGCACCTGAGGAAGAAGCGGA
AATACGAGAAGCCCCAGGAGCTGAGTGGACGCAAGCGGGCCTCATCGCTTCAAACGTCCCCCGGTTCCTCCTCTCACCTC
TCGCCGAGGCCCCCTCTAGGCAGCAGCCTCAGCCCCTGGTGGAGATCCAGTCTCACTTACTTCCAGCAGCAGCTCAAACC
TGGCAAAGAAGATAAGCTTTTCAGGAAAAAGCGGCGGTCCTGGAAGAACGCCGAGGACCGCATGGCGCTGGCCAACAAGC
CCCTCCGGCGCTTCAAGCAGGAACCCGAGGACGAACTGCCCGAGGCGCCCCCCAAGACCAGGGAGAGCGACCACTCCCGC
TCCAGCTCCCCCACCGCGGGACCCAGCACCGAAGGGGCCGAGGGCCCGGAGGAGAAGAAGAAGGTGAAGATGCGCCGGAA
GCGGCGGCTTCCCAACAAGGAGCTGAGCAGGGAGCTGAGCAAGGAGCTCAACCACGAGATCCAGAGGACGGAGAACAGCC
TGGCCAACGAGAACCAGCAGCCCATCAAGTCGGAGCCTGAGAGCGAGGGCGAGGAGCCCAAGCGGCCCCCGGGCATCTGC
GAGCGTCCCCACCGCTTCAGCAAGGGGCTCAACGGCACCCCCCGGGAGCTGCGGCACCAGCTGGGGCCCAGCCTGCGCAG
CCCGCCCCGTGTCATCTCCCGGCCCCCACCCTCCGTGTCCCCGCCCAAGTGTATCCAGATGGAGCGCCATGTGATCCGGC
CACCCCCCATCAGCCCCCCGCCTGACTCGCTACCCCTGGACGATGGGGCAGCCCACGTCATGCACAGGGAGGTGTGGATG
GCCGTCTTCAGCTACCTCAGCCACCAAGACCTGTGTGTGTGCATGCGGGTCTGCAGGACCTGGAACCGCTGGTGCTGCGA
TAAGCGGTTGTGGACCCGCATTGACCTGAACCACTGCAAGTCTATCACACCCCTGATGCTGAGTGGCATCATCCGGCGAC
AGCCCGTCTCCCTCGACCTCAGCTGGACCAATATCTCCAAGAAGCAGCTGAGCTGGCTCATCAACCGGCTGCCTGGGCTC
CGGGACTTGGTGCTGTCAGGCTGCTCATGGATCGCGGTCTCGGCCCTTTGCAGCTCCAGTTGTCCGCTGCTCCGGACCCT
GGATGTCCAGTGGGTGGAGGGACTAAAGGATGCCCAGATGCGGGATCTCCTGTCCCCGCCCACAGACAACAGGCCAGGTC
AGATGGACAATCGGAGCAAGCTCCGGAACATCGTGGAGCTGCGCCTGGCAGGCCTGGACATCACAGATGCCTCCCTGCGG
CTCATCATCCGCCACATGCCCCTGCTCTCCAAGCTCCACCTCAGTTACTGTAACCACGTCACCGACCAGTCTATCAACCT
GCTCACTGCTGTTGGCACCACCACCCGAGACTCCTTAACCGAGATCAACCTGTCTGACTGCAATAAGGTCACTGATCAGT
GCCTGTCCTTCTTCAAACGCTGTGGAAACATCTGTCATATTGACCTGAGGTACTGCAAGCAAGTCACCAAGGAAGGCTGT
GAGCAGTTCATAGCCGAGATGTCTGTGAGTGTCCAGTTTGGGCAAGTAGAAGAAAAACTCCTGCAAAAACTGAGT
>ictidomys_tridecemlineatus
ATGGAGGCAGAGAAAGACTCTGGA---------CGCCCGATTGATCGCCAGAGATACGACGAGAACGAAGACTTGTCGGA
CGTGGAGGAGATTGTGAGCGTCCGCGGATTCAGCCTGGAAGAGAAGCTGCGCAGCCAGCTGTACCAGGGGGACTTCGTGC
ATGCCATGGAGGGCAAAGATTTCAACTATGAGTACGTACAGAGAGAAGCTCTCAGGGTTCCCCTGATATTTCGAGAAAAG
GACGGACTAGGAATTAAGATGCCTGATCCTGATTTCACAGTCCGAGACGTCAAACTCCTAGTGGGGAGCCGGCGGCTGGT
AGATGTGATGGACGTGAACACGCAGAAAGGCACGGAGATGAGCATGTCTCAATTTGTGCGCTACTATGAGACACCTGAGG
CACAGCGGGACAAGCTGTACAACGTCATCAGCCTGGAGTTCAGCCACACCAAGCTGGAGCACCTGGTCAAGCGCCCCACT
GTAGTGGACCTGGTGGACTGGGTGGACAATATGTGGCCCCAGCATCTGAAGGAGAAGCAGACGGAAGCCACCAACGCCAT
CGCAGAGATGAAGTACCCGAAAGTAAAGAAGTATTGTCTGATGAGCGTGAAGGGCTGTTTCACTGATTTCCACATCGACT
TTGGAGGCACTTCTGTGTGGTACCATGTTTTCCGGGGTGGGAAGATCTTTTGGCTGATCCCACCAACCCTGCACAACTTG
GCGCTGTATGAGGAGTGGGTGCTGTCAGGCAAACAGAGCGATATCTTCCTGGGAGACCGTGTGGAACGATGCCAAAGAAT
TGAGCTGAAGCAAGGCTACACGTTTTTCATCCCTTCCGGTTGGATCCACGCAGTCTACACCCCCGTAGACTCCCTGGTCT
TCGGTGGGAACATCCTGCATAGCTTCAACGTGCCCATGCAGCTGCGGATCTACGAGATCGAGGACAGAACCCGGGTGCAG
CCCAAGTTCCGTTACCCCTTCTACTATGAGATGTGCTGGTATGTGTTGGAAAGATATGTGTACTGTGTGACCCAGCGCTC
CTACCTCACTCAGGAATACCAGAGAGAGTCCATGCTCGTTGATGCCCCAAGAAAGGCCAGCATAGACGGCTTCTCATCTG
ATTCCTGGTTGGACATGGAGGAGGAGTCCTGTGAGCAGCAGCCCCAGGAGGAGGAG---AAGGAGGAAGAGGGAGATGGG
GCAGATAAGGTGCCCAAGCTGCCAACCGATGGCCCTGCCTCCCCCACCAGCACCCCCTCTGAGGAGCAGGAGAACCTTGG
CAAGAAGCCTAAAGCACCTGCCATGCAGTTCCTCAAAAGGACCTTGTCCAATGAGTCAGAGGACAGCGTGAAGTCTACCA
CGATGCCCATAGACTACCCCAAGACACCCAGCGGCTCTCCTGCCACCGAGGTCTCCACCAAATGGACCCACCTCACCGAA
TTTGAACTGAAGGGCCTGAAAGCCCTGGTGGAGAAACTTGAGTCCCTCCCAGAGAACAAGAAGTGTGTCCCCGAGGGAAT
CGAGGACCCCCAGGCCCTCCTGGAGGGCGTGAAGAATGTCCTGAAGGAACATGCAGATGACGACCCTAATCTGGCCATCA
CTGGTGTCCCTGTGGTCAGTTGGCCAAAGAAGACTCCAAAGAACCGGGCGGTGGGTCGGCCCAAGGGCAAGCTGGGCCCA
GCCTCCGCGGTGAAATTGGCAGCCAACAGGACCACAGCAGGAGCTCGCAGGCGCCGGACGCGATGCCGCAAGTGCGAGGC
CTGCCTGCGGACCGAGTGCGGAGAGTGCCACTTCTGCAAGGACATGAAGAAGTTCGGGGGCCCCGGGCGGATGAAGCAGA
GCTGCATCATGCGGCAGTGCATCGCGCCAGTGCTGCCCCACACTGCTGTGTGTCTTGTGTGTGGCGAGGCGGGGAAGGAG
GACACAGTGGAAGAGGAAGAGGGCAAGTTTAACCTCATGCTCATGGAGTGCTCCATCTGCAATGAGATCATCCACCCTGG
ATGCCTTAAGATTAAGGAGTCAGAGGGTGTGGTCAACGACGAACTTCCAAACTGCTGGGAGTGTCCCAAGTGTAACCATG
CCGGCAAGACCGGGAAACAAAAGCGTGGCCCTGGCTTTAAATATGCCTCCAACCTGCCTGGCTCCCTGCTCAAGGAGCAG
AAGATGAACCGGGACAACAAGGAAGGACCAGAGCCTGTCAAGCGGAGGAGTGAGTGTGAAGAGGCTCCCCGGCGTAGGTC
AGAGGAGCACCCCAAGAAGGTGCCCCCTGATGGCATCCTGCGCCGAAAATCTGACGATGTACACCTAAGGAGGAAGAGGA
AATATGAGAAGCCCCAAGAGCTGAGTGGACGCAAACGAGCCTCGACGCTTCAAACGTCCCCCGGTTCCTCCTCTCACCTC
TCGCCGAGGCCCCCTCTAGGCAGCAGCCTCAGCCCTTGGTGGAGATCCAGTCTCACTTACTTCCAGCAGCAGCTAAAACC
TGGCAAAGAAGATAAACTTTTCAGGAAAAAGCGGAGATCCTGGAAAAACTCAGAGGACCGGATG------GCCAATAAGC
CCCTCCGGCGCTTCAAGCAGGAACCAGAGGATGATCTGCCTGAGGCGCCCCCCAAGACCAGGGAGAGTGACCACTCACGC
TCCAGCTCGCCCACGGCTGGGCCTAGCAATGAGGGGGCTGAGGGCCCAGAGGAGAAGAAAAAGGTGAAGATGCGCCGGAA
ACGGCGGCTTCCCAACAAGGAGCTGAGCAAGGAGCTGAGCAAGGAGCTCAACCATGAGATCCAAAAGACAGAGAGCAGCC
TGGCCCATGAGAACCACCAGCCCATCAAGTCAGAACCTGAGAGTGAGAACGAGGAACCCAAGCGGCCCCTGGGCCTCTGT
GAGCGCCCCCACCGCTTCAGCAAGGGGCTCAATGGCACCCCACGGGAATTGAGGCACCCATTGGGGCCCAGCCTGCGCAG
CCCACCCCGAGTCATCTCCCGGCCCCCACCCTCTGTGTCCCCGCCCAAATGCATCCAGATGGAGCGCCACGTGATCCGGC
CACCCCCTATCAGCCCCCCACCCGACTCGCTGCCCCTGGATGATGGGGCAGCCCATGTCATGCACAGGGAGGTGTGGATG
GCCGTCTTCAGCTACCTCAGCCACCAAGACCTGTGTGTCTGCATGCGGGTCTGCAGGACCTGGAACCGCTGGTGCTGCGA
TAAGCGGTTATGGACCCGCATCGACTTGAACCACTGCAAGTCCATCACGCCCCTGATGCTAAGCGGCATCATCCGGCGAC
AGCCTGTCTCCCTCGACCTCAGCTGGACCAATATCTCCAAGAAGCAGCTGAGCTGGCTCATCAACCGGTTGCCTGGGCTC
CGAGACTTGGTGCTGTCGGGCTGCTCGTGGATCGCAGTCTCAGCCCTCTGTAGCTCCAGTTGTCCATTGCTCCGGACTCT
GGATGTCCAGTGGGTAGAAGGACTAAAGGATGCCCAGATGCGGGATCTCCTGTCTCCACCTACAGATAATAGGCCAGGTC
AGATGGACAATCGGAGTAAGCTCCGGAACATCGTGGAGCTGCGCCTGGCAGGGCTGGACATCACAGATGTCTCCCTGCGG
CTCATCATCCGCCACATGCCCCTGCTCTCCAAACTCCACCTTAGTTATTGTAACCACGTCACCGACCAGTCCATCAACTT
GCTTACTGCTGTCGGCACCACCACCCGAGACTCTCTAACTGAGATCAACCTGTCAGACTGCAATAAGGTCACTGATCAGT
GCCTGTCCTTCTTCAAACGCTGTGGAAATATCTGTCATATTGACCTGAGGTACTGCAAGCAAGTCACCAAGGAAGGCTGT
GAGCAGTTCATAGCTGAAATGTCTGTGAGTGTCCAGTTTGGGCAAGTGGAAGAAAAACTCCTGCAAAAACTGAGT
>chinchilla_lanigera
ATGGAGGCAGAGAAAGACTCTGGA---------CGTCCGATTGACCGCCAGAGATACGACGAGAACGAAGACTTGTCGGA
CGTGGAGGAGATCGTCAGCGTCCGCGGCTTCAGCCTGGAGGAGAAGCTGCGCAGCCAGCTGTACCAGGGGGACTTCGTGC
ACGCCATGGAGGGCAAAGATTTCAACTATGAGTACGTACAGAGAGAAGCTCTCAGGGTACCCCTGATATTTCGAGAAAAG
GACGGACTAGGAATTAAGATGCCCGACCCTGATTTCACAGTTCGGGACGTCAAGCTCCTCGTGGGGAGCCGGCGGCTGGT
GGACGTGATGGATGTGAACACGCAGAAGGGCACGGAGATGAGCATGTCCCAGTTCGTGCGCTACTACGAGACGCCCGAGG
CGCAGCGGGACAAGCTGTACAACGTCATCAGCCTGGAGTTCAGCCACACCAAGCTGGAGCACCTGGTCAAGCGTCCCACT
GTGGTTGACCTGGTGGACTGGGTGGACAACATGTGGCCCCAGCACCTGAAGGAAAAGCAGACAGAGGCCACCAACGCCAT
CGCAGAGATGAAGTACCCCAAAGTGAAGAAGTACTGTCTGATGAGCGTGAAGGGCTGTTTCACTGACTTTCACATCGACT
TTGGAGGCACCTCCGTGTGGTACCATGTGTTCCGGGGTGGGAAGATCTTCTGGTTGATCCCGCCAACCCTGCACAACTTG
GCGCTGTATGAAGAGTGGGTGCTGTCAGGCAAGCAGAGTGACATCTTTCTGGGAGACCGCGTGGAGCGATGCCAAAGAAT
TGAGCTGAAACAGGGCCACACGTTCTTCATCCCCTCCGGTTGGATCCACGCCGTCTACACCCCCGTGGACTCCCTGGTGT
TCGGCGGAAACATCCTGCACAGTTTTAACGTGCCCATGCAGCTGCGGATCCACGAGATCGAGGACAGGACCCGGGTGCAG
CCCAAGTTCCGGTACCCCTTCTACTATGAGATGTGCTGGTATGTCTTGGAGAGATATGTGTACTGCGTGACCCAGCGCTC
CTACCTCACGCAGGAGTACCAGAGAGAGCCCATGCTTATTGATGCCCCACGAAAGGCCAGCGTAGACGGCTTCTCATCGG
ATTCCTGGCTGGAGATGGAGGAGGAGTCCTGTGAGCAGCAGCCCCAGGAGGAGGAGGAGGAGAAGGAGTCGGGGGACGGG
GCGGAGAAGGCGCCCAAG---CCTGCTGACGGCCCCGCTTCGCCCGGGGGCGCCCCCGCTGAGGAGCAGGAGAGCCCGGG
GAAGAAGCCCAGGGTGCCCGCCGCGCGCTTCCTCAAGAGGACTCTGTCTAACGAGTCGGAGGACAGTGTGAAGTCGGCCA
CCGTGCCCGGCGACGACCCCAAGACGCCCACCGGCTCGCCCGCCGCCGAGCTGTCGGCCAAGTGGACCCACCTCACCGAG
TTCGAGCTGAAGGGGCTGAAGGCGCTGGTGGAGAAGCTCGAGTCCCTCCCCGAGAACAAGAAGTGCGTCCCCGAGGGCAT
CGAGGACCCGCAGGCCCTCCTGGAGGGCGTGAAGAACGTCCTGAAGGAGCACGCGGAGGACGACCCCAGCCTGGCCATTA
CCGGGGTCCCCGTGGTCAGTTGGCCAAAGAAGGCTCCAAAGAACCGGGCAGTGGGTCGGCCCAAGGGCAAGCTGGGCCCG
GCCTCTGCAGTGAAATTGGCCGCCAACCGAACGACGGCAGGAGCTCGCCGGCGCCGGACGCGATGCCGCAAGTGCGAGGC
GTGTCTGCGGACAGAGTGCGGAGAGTGCCACTTCTGCAAGGACATGAAGAAGTTCGGGGGCCCCGGCCGGATGAAGCAGA
GCTGCATCATGCGGCAGTGCATTGCGCCAGTGCTGCCCCACACCGCCGTGTGCCTTGTGTGTGGCGAGGCGGGGAAGGAG
GACACAGTGGAGGAGGAGGAAGGCAAGTTCAACCTCATGCTCATGGAGTGCTCCATCTGCAATGAGATCATCCACCCTGG
ATGCCTGAAGATTAAGGAGTCAGAGGGTGTGGTCAACGATGAGCTTCCAAACTGCTGGGAGTGTCCGAAGTGCAACCATG
CCGGCAAGACAGGGAAACAAAAGCGTGGCCCCGGCTTTAAGTATGCCTCCAACCTGCCCGGCTCCCTGCTCAAGGAGCAG
AAGATAAACCGGGACAACAAGGACGGGCAGGAGCCAGCCAAGCGGAGGAGCGAGTGCGAGGAAGCTCCGAGGCGCCGGTC
GGACGAGCACCCGAAGAAGGTGCCGGCAGACAGCATCCTGCGCCGCAAGTCGGACGACGTGCACCTGAGGAGGAAGCGGA
AGTACGAAAAGCCCCAGGAGCTGAGTGCACGCAAGCGGGCCTCGACGCTGCAAACGTCCCCCGGTTCCTCT---CACCTC
TCGCCGAGGCCCCCTCTAGGCAGCAGCCTCAGCCCCTGGTGGAGATCCAGTCTCACTTACTTCCAGCAGCAGCTGAAGCC
TGGCAAAGAAGATAAGCTTTTCAGGAAAAAGCGAAGGTCCTGGAAGAACGCCGAGGACCGGATGCCACTGGCCACCAAGC
CCCTCCGGCGCTTCAAGCAGGAGCCAGAGGATGACTTGCCTGAGGCGCCCCCGAAAAGCAGGGACAGCGACCACTCGCGC
TCCAGCTCCCCCACCGCGGGGCCCAGCACCGAGGGGGCTGAGGGCTCGGAGGAGAAGAAGAAAGTGAAGATGCGCCGGAA
ACGGCGGCTTCCCAACAAGGAGCTGAGCAAGGAGCTGAGCAAGGAGCTCAACCACGAGATCCAGAAAACAGAGAGCAGCC
TGGCCCACGAGAACCACCAGCCCATCAAGTCGGAGCCCGAGAGTGAGAACGAGGAGCCCAAGAGGCCGCTGGGCCTCTGT
GAGCGCCCCCACCGCTTCAGCAAGGGGCTCAACGGCACACCCCGGGAGCTGCGGCACCCGCTGGGCCCCGGCCTGCGCAG
CCCACCCCGCGTCATCTCCCGGCCCCCGCCCTCTGTGTCCCCACCCAAGTGCATCCAGATGGAGCGCCACGTGATCCGGC
CGCCCCCCATCAGCCCTCCACCTGACTCGCTGCCCCTGGACGACGGGGCAGCCCATGTCATGCACAGGGAGGTGTGGATG
GCCGTCTTCAGCTACCTCAGCCACCAAGACCTGTGTGTGTGCATGCGGGTCTGCAGGACCTGGAACCGCTGGTGCTGTGA
TAAGCGGTTGTGGACCTGCATCGACCTGAACCACTGCAAGTCCATCACGCCCCTGATGCTGAGTGGCATCATCCGGCGCC
AGCCCGTCTCCCTTGACCTCAGCTGGACCAACATCTCCAAGAAGCAGCTGAGCTGGCTCATCAACCGGCTGCCTGGCCTC
CGAGACTTGGTGCTGGCGGGCTGCTCGTGGATCGCGGTCTCGGCGCTCTGCAGCTCCAGTTGTCCGCTGCTCCGGACCCT
GGATGTCCAGTGGGTAGAAGGGCTCAAGGACGCCCAGATGCGGGATCTCCTGTCACCACCTACGGATAACAGGCCGGGTC
AGATGGACAATAGAAGTAAGCTCCGGAACATCGTGGAGCTGCGCCTGGCAGGCCTGGACATCACGGACGCGTCCCTGAGG
CTCATCATCCGCCACATGCCCCTGCTCTCCAAGCTGCACCTCAGTTACTGTAACCACGTCACCGACCAGTCCATCAACCT
GCTCACTGCAGTCGGCACCACCACCCGGGACTCCCTGACTGAGATCAACCTGTCAGACTGCAATAAAGTCACTGATCAGT
GCCTGTCCTTCTTCAAGCGCTGTGGGAATATCTGTCACATTGACCTGAGGTACTGCAAGCAAGTCACCAAGGAGGGCTGC
GAGCAGTTCATCGCCGAGATGTCCGTGAGTGTCCAGTTCGGGCAAGTGGAAGAAAAACTCCTGCAAAAACTGAGT
>octodon_degus
--------------------------------------------------------------------------------
--------------------------------------------------------------------------------
--------------------------------------------------------------------------------
--------------------------------------------------------------------------------
--------------------------------------------------------------------------------
--------------------------------------------------------------------------------
--------------------------------------------------------------------------------
--------------------------------------------------------------------------------
--------------------------------------------------------------------------------
--------------------------------------------------------------------------------
--------------------------------------------------------------------------------
--------------------------------------------------------------------------------
--------------------------------------------------------------------------------
--------------------------------------------------------------------------------
--------------------------------------------------------------------------------
--------------------------------------------------------------------------------
--------------------------------------------------------------------------------
--------------------------------------------------------------------------------
--------------------------------------------------------------------------------
--------------------------------------------------------------------------------
--------------------------------------------------------------------------------
--------------------------------------------------------------------------------
-------------------------------------------ATGAAGAAGTTCGGCGGCCCTGGGCGGATGAAGCAGA
GCTGCATCATGCGGCAGTGCATCGCGCCAGTGCTGCCCCACACCGCTGTGTGCCTTGTGTGTGGCGAGGCGGGGAAGGAG
GACACAGTGGAAGAGGAAGAAGGCAAGTTCAACCTCATGCTCATGGAGTGCTCCATCTGCAATGAGATCATCCACCCTGG
ATGCCTTAAGATTAAGGAGTCAGAGGGTGTGGTCAACGACGAGCTTCCAAACTGCTGGGAGTGTCCGAAGTGCAACCACG
CCGGCAAGACTGGGAAACAAAAGCGTGGCCCTGGCTTTAAGTATGCCTCCAACCTGCCCGGCTCCCTGCTCAAGGAGCAG
AAGATGAACCGGGACAACAAGGAAGGGCAGGAGCCGGCCAAGCGGAGGAGTGAGTGTGAGGAGGCTCCGAGGCGCAGATC
AGACGAACATCCCAAGAAGGTGCCTGCGGACAGCATCCTGCGCCGAAAGTCGGATGATGTGCACCTGAGGAGGAAGCGGA
AGTACGAGAAGCCCCAGGAGCTGAGTGCGCGCAAGCGAGCCTCAACGCTTCAAACGTCCCCTGGCTCCTCT---CACCTC
TCGCCGAGGCCCCCACTAGGCAGCAGCCTCAGCCCCTGGTGGAGATCCAGTCTCACTTACTTCCAGCAGCAGCTAAAGCC
TGGCAAAGAAGATAAGCTTTTCAGGAAAAAGCGGAGGTCTTGGAAGAACACTGAGGACCGGATGCCCCTAGTCACTAAGC
CTCTACGGCGCTTCAAGCAGGAGCCAGAGGATGATGTGCCTGAGGCACCCCCCAAAAGCAGGGACAGTGACCACTCATGC
TCCAGCTCACCTACTGCGGGGCCCAGCACGGAGGGGGCTGAGGGCTCAGAGGAGAAGAAGAAAGTGAAGATGCGCCGGAA
ACGGCGGCTTCCCAACAAGGAGCTGAGCAAGGAGCTGAGCAAAGAGCTCAACCATGAGATTCAAAAAACAGAGAGCAGCC
TGGCGCACGAGAACCACCAGCCCATCAAGTCGGAGCCTGAGAGTGAAAATGAGGAGCCCAAGCGGCCACTGGGCCTCTGT
GAGCGCCCCCACCGCTTCAGCAAGGGGCTCAATGGCACGCCTCGGGAGCTGCGGCACCCGCTGGGGCCTGGCCTGCGCAG
CCCGCCTCGAGTCATCTCCCGGCCCCCACCCTCTGTGTCCCCGCCCAAGTGCATCCAGATGGAGCGCCATGTGATCCGGC
CGCCCCCCATCAGCCCTCCACCCGACTCGCTGCCCTTGGACGATGGGGCAGCCCACGTCATGCACAGGGAGGTGTGGATG
GCCGTCTTCAGCTACCTCAGCCACCAAGACCTGTGTGTCTGCATGCGGGTCTGCAGGACCTGGAACCGCTGGTGCTGCGA
TAAGCGGTTGTGGACCCGCATTGACTTGAACCACTGCAAGTCCATCACGCCCCTCATGTTGAGTGGCATCATCCGGCGCC
AGCCTGTCTCCCTCGACCTCAGCTGGACCAACATCTCCAAGAAGCAGCTGAGCTGGCTCATCAACCGCCTGCCCGGGCTT
CGAGACTTGGTGCTGGCAGGCTGCTCGTGGATCGCGGTCTCGGCACTCTGCAGCTCCAGTTGTCCGCTGCTACGGACCCT
GGATGTCCAGTGGGTAGAAGGGCTCAAGGATGCCCAGATGCGGGATCTCTTGTCACCACCCACAGATAACAGGCCAGGTC
AGATGGACAATCGGAGTAAGCTCCGGAACATCGTGGAGCTGCGGCTGGCAGGCCTGGACATCACAGACGCATCCCTGCGA
CTCATCATCCGCCACATGCCCCTGCTGTCCAAGCTGCACCTCAGTTACTGTAACCACGTCACTGACCAATCCATCAACCT
GCTCACCGCGGTTGGCACTACCACCCGGGACTCCCTGACTGAGATCAACCTGTCAGACTGCAATAAAGTCACTGATCAGT
GCCTGTCCTTCTTCAAGCGCTGTGGGAATATCTGTCACATTGACCTGAGGTACTGCAAGCACGTCACCAAGGAAGGCTGT
GAGCAGTTCATCGCCGAGATGTCCGTGAGTGTCCAGTTTGGGCAAGTGGAAGAAAAACTCCTGCAGAAACTGAGT
>mus_musculus
ATGGAGGCAGAGAAAGACTCTGGA---------CGTGCGATTGACCGCCAGAGATACGACGAGAACGAAGACTTGTCGGA
CGTGGAGGAAATTGTCAGCGTCCGTGGCTTCAGCCTGGAGGAGAAGCTACGTAGCCAGTTATACCAGGGGGACTTCGTGC
ATGCTATGGAAGGCAAAGATTTTAACTATGAGTACGTACAGAGAGAAGCTCTCAGGGTCCCCCTGGTTTTTCGGGACAAG
GATGGACTAGGGATCAAGATGCCAGACCCTGATTTCACAGTCCGAGACGTCAAACTCCTGGTGGGGAGCCGCCGTTTGGT
GGATGTCATGGACGTCAACACCCAGAAGGGTACCGAGATGAGCATGTCCCAGTTTGTGCGCTACTACGAGACACCAGAGG
CACAGCGGGATAAACTGTACAACGTCATCAGCCTCGAGTTCAGCCATACGAAGCTGGAGCATCTGGTCAAGCGTCCCACT
GTGGTGGACCTGGTCGACTGGGTGGACAACATGTGGCCTCAGCATCTAAAGGAAAAGCAGACAGAAGCCACCAATGCCCT
TGCAGAGATGAAGTACCCCAAAGTGAAAAAGTACTGTCTGATGAGCGTGAAGGGCTGTTTCACTGACTTCCACATTGACT
TTGGAGGCACCTCCGTGTGGTACCATGTGTTCCGTGGTGGCAAGATCTTTTGGCTGATCCCTCCAACCCTGCACAACTTG
GCTTTGTACGAGGAGTGGGTGCTGTCTGGCAAACAGAGCGACATCTTTCTGGGAGACCGCGTGGAACGCTGCCAAAGAAT
TGAGCTGAAGCAAGGCTACACCTTTTTCATCCCTTCCGGTTGGATCCATGCGGTTTATACGCCTGTGGACTCTCTGGTGT
TCGGCGGGAACATCCTGCATAGCTTCAACGTGCCCATGCAGCTGCGGATCTACGAGATCGAGGACAGGACCCGGGTTCAG
CCCAAGTTCCGTTACCCCTTCTACTATGAGATGTGCTGGTATGTCTTGGAGAGATATGTGTACTGTGTGACCCAGCGCTC
CTACCTCACTCAGGAATACCAGAGAGAATTAATGCTTATTGATGCCCCAAGAAAAACCAGTGTAGACGGCTTTTCATCCG
ACTCCTGGCTGGACATGGAGGAGGAGTCCTGCGAGCAGCAGCCACAGGAGGAAGAGGACAAGGAGGAGGAAGGAGATGGT
GCAGATAAAACACCCAAGCCACCCACCGATGACCCCACCTCACCCACCAGCACCCCGCCCGAAGACCAGGACAGCACAGG
GAAGAAGCCTAAAGCCCCTGCCATACGGTTCCTCAAGAGGACGTTGTCCAATGAGTCAGAGGAAAGTGTCAAGTCGACCT
CGATGCCCACGGACGATCCCAAGACGCCCACGGGCTCCCCGGCCACCGAGGTTTCTACCAAGTGGACTCACCTTACCGAA
TTTGAACTGAAGGGCTTGAAAGCCCTGGTTGAAAAGCTAGAGTCCCTTCCGGAGAATAAGAAGTGTGTCCCTGAGGGAAT
CGAGGACCCCCAGGCCCTCCTGGAAGGTGTAAAGAATGTACTGAAAGAGCACGTGGATGACGACCCCACCCTGGCCATCA
CCGGGGTCCCTGTGGTCAGCTGGCCAAAGAAAACTGCAAAGAACCGGGTGGTGGGTCGGCCTAAGGGCAAGTTGGGCCCG
GCCTCAGCGGTGAAGTTGGCTGCCAACCGAACAACAGCAGGAGCTCGCAGGCGCCGGACGCGATGCCGCAAGTGCGAGGC
CTGCCTGCGGACGGAGTGTGGAGAGTGCCACTTTTGCAAGGACATGAAGAAGTTTGGAGGTCCTGGGCGCATGAAGCAGA
GCTGCATCATGCGGCAGTGCATCGCGCCAGTGCTGCCCCACACCGCCGTGTGCCTTGTGTGTGGCGAGGCAGGGAAGGAG
GACACAGTGGAAGAGGAAGAAGGCAAGTTTAACCTCATGCTCATGGAATGCTCCATCTGCAACGAGATCATCCACCCTGG
ATGCCTTAAGATTAAGGAATCGGAGGGTGTGGTCAACGATGAGCTTCCCAACTGCTGGGAGTGTCCGAAGTGTAACCATG
CCGGCAAGACCGGGAAACAAAAGCGTGGCCCTGGCTTTAAGTATGCCTCCAACCTGCCTGGCTCCTTGCTCAAGGAGCAG
AAGATGAACCGGGACAACAAGGAAGGGCAAGAGCCTGCCAAGCGGAGAAGTGAGTGTGAAGAGGCTCCCCGTCGGAGGTC
AGACGAGCACCCCAAAAAGGTGCCTGCAGATGGCATCCTCCGCCGAAAGTCTGATGATGTGCACCTGAGGAGGAAGCGGA
AATACGAGAAGCCCCAAGAGCTGAGTGGACGCAAGCGAGCCTCGTCGCTTCAAACGTCCCCCGGTTCCTCCTCTCACCTC
TCGCCGAGGCCCCCTCTAGGCAGCAGTCTCAGCCCTTGGTGGAGATCCAGTCTCACTTACTTCCAGCAGCAGCTAAAACC
TGGCAAAGAAGATAAGCTTTTCAGGAAAAAGCGGCGGTCCTGGAAGAACGCTGAGGATCGTCTGTCACTGGCCAACAAGC
CCCTTCGGCGCTTTAAGCAGGAACCGGAGGACGATCTGCCTGAGGCACCTCCTAAGACCCGGGAGAGTGATCAGTCACGT
TCCAGCTCACCCACTGCTGGTCCCAGCACTGAGGGAGCTGAAGGCCCAGAAGAGAAGAAAAAGGTGAAGATGCGCCGGAA
GCGGCGACTTGTTAACAAGGAGCTGAGCAAAGAGCTAAGCAAGGAGCTCAACCATGAGATCCAAAAGACGGAGAGCACCC
TGGCTCACGAGAGCCAGCAGCCCATCAAGTCAGAGCCTGAGAGCGAGAACGACGAGCCCAAGAGGCCCTTAAGCCACTGC
GAGCGCCCCCACCGCTTCAGCAAAGGGCTCAACGGCACACCTCGGGAGCTGCGGCACTCGCTGGGACCTGGCCTGCGTAG
TCCACCTCGTGTTATGTCCCGGCCCCCGCCCTCTGCATCCCCACCCAAGTGCATCCAGATGGAGCGTCACGTGATCCGGC
CACCGCCCATCAGCCCCCCACCTGACTCGCTGCCCCTGGATGATGGAGCAGCCCACGTCATGCATAGGGAGGTGTGGATG
GCAGTCTTCAGCTACCTCAGCCACCGAGACCTGTGTGTCTGCATGCGGGTCTGCAGGACCTGGAACCGCTGGTGCTGCGA
TAAGCGGTTGTGGACCCGCATCGACCTGAACCGCTGCAAGTCCATCACACCCCTGATGCTGAGCGGTATCATCCGGCGAC
AGCCTGTCTCCCTTGACCTCAGTTGGACCAACATCTCCAAGAAGCAGCTGAGTTGGCTCATCAACCGGTTGCCTGGGCTC
CGAGACTTGGTGCTGTCAGGCTGCTCATGGATCGCTGTCTCAGCCCTCTGTAGCTCCAGTTGTCCATTGCTCCGGACCCT
GGATGTCCAGTGGGTAGAAGGACTAAAGGATGCCCAGATGAGGGATCTCCTGTCTCCACCCACAGACAACAGGCCAGGTC
AGATGGACAATCGGAGCAAGCTCCGGAACATTGTAGAGCTGCGCCTAGCTGGCCTGGACATCACAGATGTCTCCCTGCGG
CTCATTATTCGCCATATGCCCCTGCTCTCGAAGCTCCAACTCAGTTACTGTAACCACATCAATGACCAGTCCATCAACCT
GCTCACTGCCGTCGGCACCACCACCCGAGACTCGCTGACAGAGGTCAACCTATCAGACTGTAATAAGGTAACTGACCTGT
GCCTGTCCTTCTTCAAACGCTGTGGAAATATCTGTCATATTGACCTGAGGTACTGCAAGCAAGTCACCAAGGAAGGCTGT
GAGCAATTCATAGCTGAAATGTCTGTGAGTGTCCAATTTGGGCAAGTGGAAGAGAAACTCCTGCAAAAACTAAGT
>meriones_unguiculatus
ATGGAGGCAGAGAAAGACTCTGGA---------CGCGCGATTGACCGCCAGAGATACGACGAGAACGAGGACTTGTCGGA
CGTGGAGGAAATTGTCAGCGTCCGCGGCTTCAGCCTGGAGGAGAAGCTGCGCAGCCAGCTGTACCAGGGCGACTTCGTGC
ATGCCATGGAGGGCAAAGATTTTAACTATGAGTACGTGCAGAGAGAAGCGCTCAGGGTTCCCCTGGTTTTTCGAGACAAG
GATGGACTAGGAATCAAAATGCCAGACCCCGATTTCACAGTCCGAGATGTCAAACTCCTGGTGGGGAGTCGCCGGCTGGT
GGATGTGATGGACGTGAACACCCAGAAGGGTACCGAGATGAGCATGTCCCAGTTTGTGCGTTACTACGAGACACCAGAGG
CACAGCGGGACAAGTTGTACAATGTCATCAGCCTCGAGTTCAGCCACACGAAGCTGGAACATCTGGTCAAGCGTCCCACT
GTGGTGGACCTGGTGGACTGGGTGGACAACATGTGGCCCCAGCACCTAAAGGAAAAGCAGACGGAAGCCACAAATGCCCT
TGCAGAGATGAAGTACCCCAAAGTCAAGAAGTACTGTCTGATGAGTGTGAAGGGTTGTTTCACTGACTTCCACATCGACT
TTGGCGGCACCTCCGTGTGGTACCATGTTTTCCGTGGCGGGAAGATCTTTTGGCTGATCCCTCCAACCCTGCACAACCTG
GCACTGTATGAGGAATGGGTGCTGTCAGGCAAACAGAGTGACATCTTTCTGGGAGACCGTGTGGAACGATGCCAAAGAAT
TGAGCTGAAGCAAGGCTACACATTTTTCATCCCTTCTGGTTGGATCCACGCGGTGTACACCCCTGTCGACTCTCTGGTGT
TCGGCGGGAACATCCTGCACAGCTTCAACGTGCCCATGCAGCTGCGGATCTACGAGATCGAGGACAGAACCCGGGTTCAG
CCCAAGTTCCGTTACCCCTTCTACTATGAGATGTGCTGGTATGTCTTGGAGAGATATGTGTACTGTGTGACCCAGCGTTC
CTACCTCACTCAGGAATACCAGAGAGAATTAATGCTTATTGATGCCCCGAGAAAAAGCAGTGTAGACGGCTTTTCATCTG
ATTCCTGGCTGGAGATGGAGGAGGAGTCCTGTGAGCAGCAGCCACAGGAAGAGGAGGAGGAAGAGGAGGAAGAGGATGGT
GCAGATAAAACACCCAAGCCACCCACCGATGGCCCCACCTCACCCACCAGCACCCCCTCGGAGGAACAGGACAGCACAGG
GAAGAAGCCCAGAGCCCCTGCCATGCGATTCCTCAAGAGGACTTTGTCCAATGAGTCAGAGGAAAGTGTCAAGTCCACAA
CAATGCCCATAGAGTACCCCAAGACACCCACAGGCTCCCCTGCCACTGAGGTCTCTACCAAGTGGACTCACCTTACCGAA
TTTGAACTGAAGGGCCTGAAAGCCCTGGTTGAAAAACTAGAGTCTCTTCCGGAGAATAAGAAGTGTGTCCCTGAGGGCAT
CGAGGACCCCCAGGCCCTCCTTGAAGGTGTAAAGAATGTACTGAAGGAACACGTGGACGATGACCCCAGCCTGGCCATCA
CTGGGGTCCCCGTGGTCAGTTGGCCAAAGAAGACTCCAAAGAACCGGGTGGTGGGTCGGCCTAAGGGCAAGTTGGGCCCG
ACCTCAGCGGTGAAGTTGGCTGCCAACCGAACAACAGCAGGAGCTCGCAGGCGCCGGACGCGATGCCGCAAGTGCGAGGC
CTGCCTGCGGACGGAGTGTGGAGAGTGCCACTTTTGCAAGGACATGAAAAAGTTTGGAGGCCCCGGGCGCATGAAGCAGA
GCTGCATCATGCGGCAGTGTATCGCGCCAGTGCTGCCCCACACCGCTGTGTGCCTTGTGTGTGGCGAGGCAGGGAAGGAG
GACACGGTGGAAGAGGAAGAAGGCAAGTTTAACCTCATGCTCATGGAGTGCTCCATCTGCAACGAGATCATCCACCCTGG
ATGCCTTAAGATTAAGGAATCAGAGGGTGTGGTCAATGATGAGCTTCCCAACTGCTGGGAGTGTCCGAAGTGTAACCATG
CTGGCAAGACCGGGAAACAAAAGCGTGGCCCTGGCTTTAAGTATGCTTCCAACCTGCCTGGCTCCTTGCTCAAGGAGCAG
AAGATGAACCGGGACAACAAGGAAGGGCAGGAGCCTGCCAAGCGGAGGAGTGAGTGTGAAGAGGCTCCCCGACGCAGGTC
AGATGAGCACCCCAAGAAGGTGCCCTCAGATAGCATCCTACGCCGAAAGTCTGATGATGTGCACCTGAGAAGGAAGCGGA
AATATGAGAAGCCCCAAGAGCTGAGTGGACGCAAGCGGGCCTCGACGCTTCAAACGTCCCCCGGTTCCTCCTCTCACCTC
TCGCCGAGGCCCCCTCTAGGCAGCAGTCTCAGCCCTTGGTGGAGATCCAGTCTCACTTACTTCCAGCAGCAGCTAAAACC
TGGCAAAGAAGATAAGCTTTTCAGGAAAAAGCGGCGTTCCTGGAAGAACGCTGAGGATCGGCTGGCACTGGCCAACAAGC
CCCTTCGGCGCTTCAAGCAGGAACCAGAGGACGATCTGCCTGAGGCACCTCCTAAGACCAGGGAGAGTGACCAGTCACGT
TCCAGCTCACCCACTGCTGGGCCTAGCACTGAGGGGGCTGAAGGCCCAGAAGAAAAGAAAAAGGTGAAGATGCGCCGGAA
ACGGCGCCTTCCCAACAAAGAGTTGAGCAAAGAGCTAAGCAAGGAGCTCAACCATGAGATCCAGAAAACAGAGAGTACCT
TGGCCCACGAAAACCATCAGCCCATCAAGTCAGAGCCAGAGAGTGAGAATGAGGAGCCAAAGAGGCCCCTAAGCCACTGC
GAACGCCCCCACCGCTTCAGCAAAGGGCTCAATGGCACTCCTCGGGAGCTTCGGCACCCATTGGGACCTGGCCTGCGCAG
CCCACCTCGTGTTATTTCCCGACCCCCACCCTCTGCATCCCCACCCAAGTGCATCCAGATGGAGCGTCATGTGATCCGGC
CGCCACCCATCAGCCCCCCACCTGACTCGCTGCCCCTGGATGATGGAGCAGCTCATGTCATGCATAGGGAGGTGTGGATG
GCAGTCTTCAGCTACCTCAGCCACCATGACCTGTGTGTCTGCATGCGGGTCTGCAGGACCTGGAACCGCTGGTGCTGCGA
TAAGCGGTTGTGGACCCGCATCGACCTGAACCACTGCAAGTCTATTACACCCCTGATGCTAAGTGGCATCATCCGGCGAC
AGCCTGTCTCCCTTGACCTCAGCTGGACCAATATCTCCAAGAAGCAGCTGAGTTGGCTCATCAACCGGTTGCCTGGGCTC
CGAGACTTGGTGCTGTCAGGCTGCTCATGGATCGCTGTCTCAGCCCTCTGTAGCTCCAGTTGTCCATTGCTCCGGACCCT
GGATGTCCAGTGGGTAGAAGGACTAAAGGATGCCCAGATGCGGGATCTCCTGTCCCCACCCACAGACAATAGGCCAGGTC
AGATGGACAATCGGAGCAAACTCCGGAACATTGTAGAACTGCGCCTAGCTGGCCTGGACATCACAGATGCCTCCCTGCGG
CTCATTATCCGCCATATGCCCCTGCTCTCCAAGCTCCACCTCAGTTACTGTAACCACGTCACTGATCAGTCCATCAACCT
GCTCACTGCAGTCGGCACCACCACCAGAGACTCTCTGACAGAGATCATCCTCTCAGACTGCAATAAGGTCACTGACCAGT
GCCTGTCCTTCTTCAAACGCTGTGGAAATATCTGTCATATTGACCTGAGGTACTGCAAGCAAGTCACCAAGGAAGGCTGT
GAGCAATTCATAGCAGAAATGTCTGTGAGTGTCCAATTTGGGCAAGTGGAAGAAAAACTTCTACAAAAACTAAGC
>rattus_norvegicus
--------------------------------------------------------------------------------
--------------------------------------------------------------------------------
--------------------------------------------------------------------------------
--------------------------------------------------------------------------------
--------------------------------------------------------------------------------
--------------------------------------------------------------------------------
--------------------------------------------------------------------------------
--------------------------------------------------------------------------------
-----------------------------------------AAGATCTTTTGGCTGATCCCCCCAACCCTGCACAACTTG
GCTCTGTATGAGGAGTGGGTGCTGTCTGGCAAACAGAGTGACATCTTTCTGGGAGACCGAGTGGAACGCTGCCAAAGAAT
TGAGCTGAAGCAAGGCTACACATTTTTCATCCCTTCTGGTTGGATCCATGCAGTGTACACGCCCGTGGACTCTCTGGTGT
TCGGCGGGAACATCCTGCACAGCTTCAACGTGCCCATGCAGCTGCGCATCTACGAGATCGAGGACAGGACCCGGGTTCAG
CCCAAGTTCCGTTACCCCTTCTACTATGAGATGTGCTGGTATGTCTTGGAGAGATACGTGTACTGTGTGACCCAGCGCTC
CTACCTCACTCAGGAATACCAGCGAGAATTAATGCTCATTGATGCCCCAAGAAAAAACAGTGTAGACGGTTTCTCATCTG
ATTCCTGGCTGGAGATGGAGGAGGAGTCCCGTGAGCAGCAGCTCCAGGAGGAGGAGGACAAGGAAGAGGAAGGGGATGGT
GCAGACAAAACACCCAAGCCACCCACCGAGGGCCCCACCTCACCCACCAGCACCCAGTCGGAAGACCAGGACAGCACAGG
GAAGAAGCCTAAAGCCCCTGCTATGCGATTCCTCAAGAGGACTTTGTCCAATGAGTCCGAGGAAAGTGTCAAGTCCACAG
CGATGCCCGTAGACTACCCCAAGACGCCCACAGGCTCCCCGGCCACTGAGGTTTCTACCAAGTGGACTCACCTTACCGAA
TTTGAACTGAAGGGCTTGAAAGCCCTGGTTGAAAAACTAGAGTCTCTTCCGGAGAATAAGAAGTGTGTCCCTGAGGGAAT
TGAGGACCCCCAGGCCCTCCTGGAAGGTGTTAAGAATGTACTGAAGGAACACGTGGATGATGACCCCAACCTGGCCATCA
CCGGGGTCCCCGTGGTCAGTTGGCCAAAGAAAACTCCAAAGAACCGGGTGGTGGGTCGGCCTAAGGGCAAGTTGGGCCCG
GCCTCAGCGGTGAAGTTGGCTGCCAACCGAACAACAGCAGGAGCTCGCAGGCGCCGGACGCGATGCCGCAAGTGCGAGGC
CTGCCTGCGGACGGAGTGTGGAGAGTGCCACTTTTGCAAGGACATGAAGAAGTTCGGAGGTCCTGGGCGCATGAAGCAGA
GCTGCATCATGCGGCAGTGCATCGCGCCAGTGCTGCCCCACACCGCCGTGTGCCTTGTGTGTGGCGAGGCAGGGAAGGAG
GACACAGTGGAAGAGGAAGAAGGCAAGTTTAACCTCATGCTCATGGAGTGCTCCATCTGCAACGAGATCATCCACCCTGG
ATGCCTTAAGATTAAGGAATCAGAGGGTGTGGTCAACGATGAGCTTCCCAACTGCTGGGAGTGTCCGAAGTGTAACCATG
CCGGCAAGACCGGGAAACAAAAGCGTGGCCCTGGCTTTAAGTATGCCTCCAACTTGCCTGGCTCCTTGCTCAAGGAGCAG
AAGATGAACCGGGACAACAAGGAAGGGCAGGAGCCTGCCAAGCGGAGGAGTGAGTGTGAAGAGGCCCCCCGTCGCAGGTC
AGACGAGCACCCCAAGAAGGTGCCTACAGATGGCATCCTCCGCCGAAAGTCTGACGATGTGCACCTGAGGAGGAAGCGGA
AATACGAGAAGCCCCAAGAGCTGAGTGCACGCAAGCGAGCCTCGACGCTTCAAACGTCCCCCGGTTCCTCCTCTCACCTC
TCGCCGAGGCCCCCTCTAGGCAGCAGTCTCAGCCCTTGGTGGAGATCCAGTCTCACTTACTTCCAGCAGCAGCTAAAACC
TGGCAAAGAAGATAAGCTTCTCAGGAAAAAGCGGCGGTCCTGGAAGAACGCTGAGGATCGGCTGTCACTGGCCAACAAGC
CCCTTCGGCGCTTCAAGCAGGAGCCAGAGGACGACCTGCCTGAGGCACCTCCTAAGACCCGGGAGAGTGATCAGTCACGG
TCCAGCTCGCCCACAGCTGGGCCCAGCACTGAGGGGGCCGAGGGCCCAGAAGAGAAGAGGAAGGTGAAGATGCGCCGGAA
ACGGCGGCTTCCCAACAAGGAGTTGAGCAAAGAGCTAAGCAAGGAGCTCAACCACGAGATCCAAAAGACAGAGAGCACCT
TAGCCCACGAGAACCACCAGCCTATCAAGTCAGAGCCCGAGAGTGAAAACGAGGAGCCAAAGAGGCCCTTAAGCCACTGC
GAGCGCCCGCACCGCTTCAGCAAAGGGCTCAACGGCACTCCTCGGGAGCTGCGGCACTCACTGGGACCTGGGCTTCGCAG
CCCACCTCGTGTCATCTCCCGGCCCCCGCCCTCTACATCCCCACCCAAGTGCATCCAGATGGAGCGTCACGTGATCCGGC
CACCACCCATCAGCCCCCCACCTGACTCGCTGCCCCTGGATGATGGAGCAGCCCATGTCATGCATAGGGAGGTGTGGATG
GCAGTCTTCAGCTACCTCAGCCACCAAGACCTGTGTGTCTGCATGCGGGTCTGCAGGACCTGGAACCGCTGGTGCTGCGA
TAAGCGGTTGTGGACCCGCATCGACCTGAACCACTGCAAGTCCATCACTCCCCTGATGCTGAGCGGCATCATCCGGCGGC
AGCCGGTCTCCCTGGATCTCAGCTGGACCAACATCTCCAAGAAGCAGCTGAGCTGGCTCATCAACCGGTTGCCTGGGCTC
CGAGACTTGGTGCTGTCAGGCTGCTCATGGATCGCTGTCTCAGCCCTCTGTAGCTCCAGTTGTCCACTGCTCCGGACCCT
GGATGTCCAGTGGGTAGAAGGACTAAAGGATGCCCAGATGCGGGATCTCCTGTCTCCACCCACAGACAACAGGCCAGGTC
AAATGGACAATCGGAGCAAGCTCCGGAACATTGTGGAACTGCGCCTAGCTGGCCTGGACATCACAGATGTCTCCCTGCGG
CTCATTATTCGCCATATGCCCCTGCTCTCCAAGCTCCACCTCAGTTACTGTAACCACGTCACTGATCAGTCCATCAACCT
GCTCACTGCGGTCGGCACCACCACCCGGGACTCTCTGACAGAGATCAACCTATCGGACTGCAATAAGGTCACTGACCAGT
GCCTGTCCTTCTTCAAACGCTGTGGAAATATCTGTCATATTGACCTGAGGTACTGCAAGCAAGTCACCAAGGAAGGCTGT
GAGCAGTTCATAGCTGAAATGTCTGTGAGTGTCCAGTTTGGGCAAGTGGAAGAGAAACTCCTGCAAAAACTAAGT
>dipodomys_ordii
--------------------------------------------------------------------------------
--------------------------------------------------------------------------------
--------------------------------------------------------------------------------
--------------------------------------------------------------------------------
--------------------------------------------------------------------------------
--------------------------------------------------------------------------------
--------------------------------------------------------------------------------
--------------------------------------------------------------------------------
--------------------------------------------------------------------------------
--------------------------------------------------------------------------------
--------------------------------------------------------------------------------
--------------------------------------------------------------------------------
--------------------------------------------------------------------------------
--------------------------------------------------------------------------------
--------------------------------------------------------------------------------
--------------------------------------------------------------------------------
--------------------------------------------------------------------------------
--------------------------------------------------------------------------------
--------------------------------------------------------------------------------
--------------------------------------------------------------------------------
--------------------------------------------------------------------------------
--------------------------------------------------------------------------------
-------------------------------------------ATGAAGAAGTTCGGAGGCCCCGGGCGGATGAAGCAGA
GCTGCATCATGCGGCAGTGCATTGCGCCAGTGCTGCCGCACACTGCCGTGTGCCTTGTGTGTGGCGAGGCGGGGAAGGAG
GACACGGTGGAGGAGGAGGAGGGCAAGTTTAACCTCATGCTCATGGAGTGCTCCATCTGCAACGAAATCATCCACCCTGG
ATGCCTTAAGATTAAGGAGTCGGAGGGAGTGGTCAACGACGAGCTTCCCAACTGCTGGGAGTGCCCCAAGTGCAACCACG
CCGGCAAGACCGGGAAACAAAAGCGTGGCCCTGGTTTTAAGTATGCCTCCAACCTGCCCGGCTCCCTGCTCAAGGAGCAG
AAGATGAACCGGGACCACAAGGAAGGGCAGGAGCCCACCAAGCGGAGGAGTGAGTGCGAGGAGGCGCCCAGGCGCAAATC
AGATGAGCCCCCCAAGAAGGCGCCCCCAGACGGCGTCCTGCGCCGAAAGTCTGATGATGTGCACCTGCGGAGGAAGCGGA
AGTATGAGAAGCCCCAAGAGCTGAGCGGACGCAAGCGCGCCTCGACGCTTCAAACGTCCCCGGGTTCCTCCTCTCACCTC
TCGCCGAGGCCCCCCCTCGGCAGCAGCCTCAGCCCCTGGTGGAGATCCAGTCTCACTTACTTCCAGCAGCAGCTAAAACC
AGGCAAAGAAGACAAGCTTTTCAGGAAAAAGCGACGGTCGTGGAAGAACACCGAGGAGCGGCTGGCCCTGGCCAACAAGC
CCCCGCGGCGCTTCAAACAGGAGCCGGAGGACGACCTGCCCGCGGCGCCCCCCAAGGCCCGGGACAGCGACCACTCGCGC
TCCAGCTCCCCGACTGCGGGGCCCAGCACCGAGGGAGCCGAAGGCCCCGAGGAGAAAAAGAAGGTGAAGATGCGCCGGAA
ACGGCGACTTCCCAACAAGGAGCTGAGCAAGGAGCTGAGCAAGGAGCTGAACCACGAGATTCAGAAGACAGAGAGCAGCC
TGGCCCACGAGAACCACCAGCCCATCAAGTCGGAGCCCGAGAGTGAGAATGAGGAGCCCAAGCGGCCCCCCGGCCTCTGT
GAGCGCCCACACCGCTTCAGCAAAGGGCTCAACGGCACCCCCCGGGAGTTGCGGCACCCCCTGGGGCCCGGCCTGCGCAG
TCCACCCAGGGTCATCTCCCGGCCCCCGCCCTCGGTTTCTCCACCCAAGTGCATCCAAATGGAGCGCCATGTGATCCGGC
CGCCCCCCATCAGTCCCCCACCCGACTCGCTGCCCCTGGATGATGGGGCGGCCCACGTCATGCACAGGGAGGTGTGGATG
GCCGTCTTCAGCTACCTCAGCCACCAGGACCTGTGTGTGTGCATGCGGGTCTGCAGGACCTGGAACCGCTGGTGCTGCGA
TAAGCGGTTGTGGACCCGTATCGACCTGAACCACTGCAAGTCCATCACGCCTCTGATGCTCAGCGGCATCATCCGGCGGC
AGCCCGTTTCCCTCGACCTCAGCTGGACCAATATCTCCAAGAAGCAGCTCAGCTGGCTCATCAACCGGCTGCCTGGGCTT
CGAGACTTGGTGCTGTCCGGCTGCTCGTGGATTGCTGTCTCAGCCCTCTGTAGCTCCAGCTGTCCATTGCTCCGGACCCT
GGACGTCCAGTGGGTGGAAGGTCTAAAGGACGCCCAGATGCGGGACCTCCTGTCCCCGCCCACAGATAACAGGCCGGGTC
AGATGGACAATCGGAGCAAGCTGCGCAACATCGTGGAGCTGCGTCTGGCTGGCCTGGACATCACAGACGCCTCCTTGCGA
CTCATCATCCGCCACATGCCCCTGCTCTCCAAGCTCCACCTCAGCTACTGTAACCACGTCACCGACCAGTCCATCAACCT
GCTCACTGCAGTCGGCACCACCACCCGAGACTCCCTGACCGAGATCAACCTCTCAGACTGCAATAAGGTCACTGACCAGT
GCCTGTCCTTCTTCAAGCGCTGTGGAAATATCTGTCATATTGACCTGAGGTACTGCAAGCAAGTCACCAAGGAAGGCTGT
GAGCAGTTCATAGCCGAGATGTCTGTGAGTGTCCAATTTGGGCAAGTGGAAGAAAAACTCCTACAAAAACTAAGT
>nannospalax_galili
ATGGAGGCAGAGAAAGACTCTGGA---------CGTCCGATTGACCGCCAGAGATACGACGAGAACGAGGACTTGTCGGA
CGTGGAGGAGATCGTCAGCGTCCGTGGCTTCAGCCTGGAGGAGAAGCTACGCAGCCAGCTGTACCAGGGGGACTTCGTGC
ATGCCATGGAGGGCAAAGATTTCAACTATGAGTACGTACAAAGAGAAGCTCTCAGGGTTCCCCTGGTATTTCGAGAAAAG
GACGGACTAGGAATTAAGATGCCGGACCCTGATTTTACAGTTCGAGATGTCAAACTCCTAGTGGGGAGCCGCCGGTTGGT
GGATGTGATGGATGTGAACACCCAGAAGGGCACCGAGATGAGCATGTCCCAGTTTGTGCGTTACTATGAGACACCGGAGG
CTCAGCGGGACAAGCTGTACAATGTCATCAGCCTCGAGTTCAGCCACACCAAGCTGGAACACCTGGTCAAGCGTCCCACT
GTGGTGGACCTGGTGGACTGGGTAGACAACATGTGGCCCCAGCACTTAAAGGAGAAGCAGACAGAAGCCACAAACGCCAT
CGCAGAGATGAAGTACCCCAAAGTGAAGAAGTACTGTCTGATGAGTGTGAAAGGTTGTTTCACTGATTTCCACATTGACT
TTGGAGGCACTTCTGTGTGGTACCATGTTTTCCGTGGTGGGAAGATCTTTTGGCTGATCCCTCCAACCCTGCACAATTTA
GCACTGTATGAGGAGTGGGTGCTGTCAGGCAAACAGAGCGACATCTTTCTGGGAGACCGCGTGGAACGATGCCAGAGAAT
TGAGCTGAAACAAGGCTACACATTTTTCATTCCTTCCGGTTGGATCCACGCAGTGTATACCCCTGTTGATTCCCTGGTGT
TCGGCGGGAACATCCTGCACAGCTTCAACGTGCCCATGCAGCTGCGCATCTACGAGATTGAGGACAGAACCCGGGTTCAG
CCCAAGTTCCGCTACCCTTTCTACTATGAGATGTGCTGGTATGTCTTGGAGAGATACGTGTACTGTGTGACCCAGCGCTC
CTACCTCACTCAGGAATACCAGAGAGAATCAATGCTTATTGATGCCCCGAGAAAAGCCAGCATAGACGGCTTCTCATCCG
ATTCCTGGTTGGAGATGGAGGAGGAATCCTGTGAGCAACAGCCCCAGGAGGAGGAGGAGAAGGAAGAGGAGGGGGGTGGT
ACAGATAAGACACCCAAACCACCCACCGATGGCCCTGCCTTACCCACCAGTATCCCCTCTGAGGATCAGGAGAACCCAGG
AAAGAAGCCCAAAGCCTCTTCCACGAAGTTCCTCAAGAGGACTTTGTCCAACGAGTCGGAAGAAAGCATTAAGTCCACGG
CAATGCCCGTAGATTACCCCAAGACGCCCTCAGGCTCCCCTACCACTGAGGTCTCTACCAAGTGGACCCATCTCACTGAG
TTTGAACTGAAGGGTCTGAAAGCCCTGGTAGAGAAACTTGAATCTCTCCCAGAGAACAAAAAGTGTGTCCCCGAGGGCAT
TGAAGACCCCCAGGCCCTGCTGGAGGGTGTGAAGAATGTACTGAAGGAACATGCAGATGACGACCCCAGCCTAGCCATCA
CTGGGGTCCCTGTGGTCAGTTGGCCAAAGAAGACTCCAAAGAACCGGGCAGTGGGTCGGCCCAAGGGCAAGCTGGGCCCG
GCTTCTGCGGTGAAGTTGGCTGCCAACCGGACAACTGCAGGAGCTCGCAGGCGCCGGACGCGATGCCGCAAGTGCGAGGC
CTGTCTGCGGACCGAGTGCGGAGAGTGCCACTTCTGCAAGGATATGAAGAAGTTTGGAGGCCCTGGGCGCATGAAGCAGA
GCTGCATCATGCGGCAGTGCATTGCGCCAGTGCTGCCCCACACTGCTGTGTGCCTTGTGTGTGGAGAGGCAGGGAAGGAG
GACACAGTAGAAGAGGAAGAAGGCAAGTTTAACCTCATGCTTATGGAGTGTTCCATCTGCAATGAGATCATCCACCCTGG
ATGCCTGAAGATTAAGGAATCAGAGGGCGTGGTCAACGACGAACTTCCCAACTGCTGGGAGTGTCCGAAGTGTAACCATG
CCGGCAAGACCGGGAAACAAAAGCGTGGCCCTGGCTTTAAGTATGCCTCCAACCTGCCCGGATCCCTGCTCAAGGAGCAG
AAGATGAACCGGGACAACAAGGAAGGGCAGGAGCCTGCCAAACGGAGGAGTGAGTGTGAGGAGGCGCCCCGGCGCAGGTC
AGACGAACACCCCAAGAAGGTCCCCCCTGATGGCATCCTACGCCGAAAGTCTGACGATGTGCACCTGAGGAGGAAGCGGA
AATACGAGAAGCCCCAAGAGCTGAGTGGACGAAAGCGAGCCTCGACGCTTCAAACGTCCCCCGGTTCCTCCTCTCACCTC
TCGCCGAGGCCCCCTCTAGGCAGCAGTCTCAGCCCTTGGTGGAGATCCAGTCTCACTTACTTCCAGCAGCAGCTAAAACC
TGGCAAAGAAGATAAGCTTTTCAGGAAAAAGCGGAGGTCTTGGAAAAACGCTGAAGACCGACTAGCACTGGCCAACAAGC
CCCTTCGGCGCTTCAAGCAGGAACCAGAGGACGATCTACCTGAAGCACCCCCCAAGACCCGGGAGAGTGACCACTCACGC
TCTAGTTCACCCACCGCTGGGCCTAGCACTGAGGGAGCTGAAGGCCCAGAGGAGAAGAAGAAAGTGAAGATGCGCAGGAA
ACGGCGGCTTCCTAACAAGGAGCTGAGCAAAGAGCTAAGTAAGGAGCTCAACCATGAGATCCAAAAGACAGAGAGCAGCC
TGGCCCATGAAAACCACCAGCCCATCAAGTCAGAACCTGAGAGTGAGAATGAGGAACCCAAACGGCCCTTGAGCCACTGT
GAGCGACCCCACCGCTTCAGTAAGGGGCTCAACAGCACCCCCCGGGAGCTGCGGCACTCACTGGGGCCTGGCCTGCGCAG
CCCACCCCGTGTCATCTCGCGGCCCCCACCCTCTACATCCCCACCCAAGTGCATCCAGATGGAGCGTCACGTGATCCGAC
CACCCCCTATCAGCCCCCCACCTGACTCGCTGCCCCTGGATGATGGGGCAGCCCACGTCATGCACAGAGAGGTGTGGATG
GCCGTCTTCAGCTACCTCAGCCATCAAGACCTGTGTGTCTGCATGCGGGTCTGCAGGACATGGAACCGCTGGTGCTGTGA
TAAGCGGTTGTGGACCCGCATTGACCTGAACCACTGCAAGTCTATCACACCCCTGATGCTGAGTGGGATCATACGGCGCC
AGCCTGTCTCCCTTGACCTCAGCTGGACCAATATCTCCAAGAAGCAGCTGAGTTGGCTCATCAACCGGTTGCCTGGGCTC
CGAGACTTGGTGCTGTCTGGCTGCTCATGGATTGCTGTCTCAGCCCTCTGTAGCTCCAGTTGTCCATTGCTCCGGACCCT
GGATGTCCAGTGGGTAGAAGGACTAAAAGATGCCCAGATGCGGGATCTCCTATCTCCACCTACAGACAACAGACCAGGTC
AGATGGACAATCGGAGCAAGCTCCGGAACATTGTAGAACTGCGCCTAGCTGGTCTGGACATCACAGATGCCTCCCTGCGG
CTTATCATCCGCCACATGCCCCTACTCTCCAAGCTCCACCTCAGTTACTGTAACCATGTCACCGACCAATCTATCAACTT
GCTCACTGCAGTTGGCACCACCACCCGGGACTCTCTGACAGAGATCAACCTGTCAGACTGCAATAAAGTCACTGATCAGT
GCCTGTCCTTCTTTAAACGCTGTGGAAATATCTGTCATATTGACCTGAGGTACTGCAAGCAAGTCACCAAGGAAGGCTGC
GAGCAGTTCATAGCTGAAATGTCTGTCAGTGTCCAGTTTGGGCAGGTGGAAGAAAAACTTCTGCAAAAACTAAGT
