# Supplementary material for: Divergent genes in gerbils: prevalence, relation to GC-biased substitution, and phenotypic relevance
Source: BMC Evol Biol. 2020 Oct 19;20:134. doi: 10.1186/s12862-020-01696-3 (PMC7574485; doi:10.1186/s12862-020-01696-3)
Supplement: Supplementary file 3 — Additional file 3 Supplementary Data. DNA alignments for 10,554 1-to-1 orthologues used in analysis. Each alignment file is named using its orthogroup ID. [file 12862_2020_1696_MOESM3_ESM.zip › Additional_File_3/masked_alignments/OG0001616.fa]

>cavia_porcellus
ATGGCGGCGGTGTCGGTATATGAGCCACCGGTTGGAGGTTTCTCGTTTGATAACTGCCGCAGGAATGCAGTCTTGGAAGC
CGATTTTGCAAAGAAGGGGTTCAAGCTTCCTAAAGCCCGGAAAACTGGCACTACGATTGCGGGCTTGGTCTATAAGGATG
GCATAGTTCTCGGAGCAGATACAAGAGCAACTGAAGGGATGGTTGTTGCTGACAAGAACTGTTCAAAAATTCACTTCATA
GCACCTAATATTTACTGTTGCGGTGCTGGGACTGCTGCAGACACAGACATGACAACACAGCTCATTTCTTCCAACCTGGA
GCTCCACTCCCTTACCACCGGGCGCCTTCCCAGAGTTGTGACGGCCAATCGGATGCTGAAGCAGATGCTTTTCAGGTATC
AAGGTTACATTGGTGCGGCCCTAGTTTTAGGGGGAATAGATGTTACCGGACCTCACCTCTACAGCATCTATCCTCATGGA
TCAACTGATAAGTTGCCTTATGTCACCATGGGTTCTGGCTCCTTGGCAGCAATGGCTGTGTTTGAAGATAAATTTAGGCC
AGATATGGAGGAGGAGGAGGCCAAGAAGCTGGTGAGTGAGGCCATTGCAGCTGGCATCTTTAATGACTTGGGGTCTGGGA
GCAACATTGATCTGTGTGTCATCAGCAAGAACAAGCTGGACTTCCTTCGCCCGTTCTCAGTGCCCAACAAGAAGGGGACC
AGATTTGGCCGGTACAGGTGTGAGAAGGGGACCACTGCAGTCCTCACTGAGAAAGTCACTACTTTGGAGATTGAGGTGCT
GGAGGAGACTGTACAGACGATGGACACTTCC
>chinchilla_lanigera
ATGGCGGCTGTGTCGGTCTATGAGCACCCGGTTGGAGGTTTCTCGTTTGATAACTGCCGCAGGAATGCCGTCTTGGAAGC
CGATTTTGCAAAGAAGGGGTTCAAGCTTCCTAAAGCCCGGAAAACTGGCACTACCATTGCGGGGTTGGTCTATAAGGATG
GCATAGTTCTTGGAGCAGATACACGAGCAACTGAAGGGATGGTTGTTGCTGACAAGAACTGTTCAAAAATTCACTTCATA
GCGCCTAATATTTACTGTTGCGGTGCTGGGACAGCTGCAGACACAGACATGACAACGCAGCTCATTTCTTCCAACTTGGA
GCTCCACTCCCTCACCACTGGGCGCCTTCCCAGAGTTGTGACGGCCAATCGGATGCTGAAGCAGATGCTTTTCAGGTATC
AAGGTTACATTGGTGCGGCCCTAGTTTTAGGGGGAATAGATGTTACCGGACCTCACCTCTACAGCATCTATCCTCATGGA
TCAACTGATAAGTTGCCTTACGTCACCATGGGGTCTGGCTCCTTGGCAGCAATGGCTGTTTTTGAAGATAAATTTAGACC
AGATATGGAGGAGGAGGAGGCCAAGAAGCTGGTGAGTGAGGCCATTTCAGCTGGCATCTTCAATGACTTGGGGTCTGGGA
GCAACATTGACCTGTGTGTCATCAGCAAGAACAAGCTGGACTTTCTTCGCCCCTTCTCAGTGCCCAACAAGAAGGGGACC
AGGTTTGGTCGCTACAGATGTGAGAAGGGGACCACTGCAGTCCTGTCTGAAAAAGTCACTACTTTGGAGATTGAGGTGCT
GGAGGAGACTGTCCAAACGATGGACACTTCC
>fukomys_damarensis
ATGGCGGCTGTGTCGGTGCATGAACCACCGGTTGGAGGTTTCTCGTTTGATAATTGCCGCAGGAATGCCGTCTTGGAAGC
TGATTTTGCAAAGAAGGGGTTCAAGCTTCCTAAAGCCCGGAAAACTGGCACTACCATTGCAGGGTTGGTCTATAAGGATG
GCATAGTTCTTGGAGCAGATACAAGAGCAACTGAAGGGATGGTTGTTGCTGACAAGAACTGTTCAAAAATTCACTTCATA
GCACCTAATATTTACTGTTGTGGTGCTGGGACGGCTGCAGACACAGACATGACAACCCAGCTCATTTCTTCCAACTTGGA
GCTCCACTCCCTCACCACTGGTCGCCTTCCCAGAGTTGTGACGGCCAATCGGATGCTGAAGCAGATGCTTTTCAGGTATC
AAGGTTACATTGGCGCGGCCCTAGTTTTAGGGGGCATAGATGTTACCGGACCTCACCTCTACAGCATCTATCCTCATGGA
TCAACTGATAAGTTGCCTTATGTCACCATGGGTTCTGGCTCCTTGGCAGCAATGGCTGTATTTGAAGATAAATTTAGGCC
AGATATGGAGGAGGAGGAGGCCAAGAAGCTGGTGAGTGAAGCCATTGCAGCTGGCATCTTCAATGACCTGGGGTCTGGGA
GCAACATTGATCTATGTGTCATCAGTAAGAACAAGCTGGACTTTCTTCGCCCATTCTCAGTGCCCAACAAGAAGGGGACC
AGGTTTGGCCGGTATAGATGTGAGAAGGGGACCACTGCAGTCCTCACCGAAAAAGTCACCACTTTGGAGATTGAGGTGCT
GGAGGAGACTGTCCAAACGATGGATACTTCT
>meriones_unguiculatus
ATGGCGGCTGTGTCAGTGTTTCAGGCACCGGTCGGAGGGTTTTCTTTTGATAATTGCCGCAGGAATGCCGTCTTGGAAGC
GGATTTTGCAAAAAAGGGGTTCAAGCTTCCGAAAGCTCGAAAAACTGGCACTACCATTGCAGGGGTGGTCTATAAGGATG
GCATAGTTCTTGGAGCAGACACAAGAGCAACTGAAGGGATGGTCGTTGCTGACAAAAACTGTTCAAAAATTCACTTCATA
TCTCCTAATATTTATTGCTGTGGTGCTGGGACAGCTGCAGACACAGACATGACAACCCAGCTTATTTCTTCCAACTTGGA
GCTCCACTCTCTCACGACTGGCCGCCTTCCAAGAGTTGTGACAGCTAATCGGATGTTGAAGCAGATGCTTTTCAGGTATC
AAGGTTACATTGGTGCAGCCCTAGTTTTAGGGGGAGTAGATGTTACTGGACCTCATCTCTACAGCATCTATCCTCATGGA
TCAACTGATAAGTTGCCCTATGTCACCATGGGTTCTGGCTCCTTGGCAGCAATGGCTGTGTTTGAAGATAAGTTTAGGCC
AGATATGGAGGAGGAAGAAGCCAAGAAGCTAGTGAGTGAGGCTATCTCAGCTGGCATCTTTAATGACTTAGGGTCTGGAA
GCAACATTGATCTGTGTGTCATCAGCAAGAACAAGTTGGACTTTCTTCGTCCATACTCGGTGCCCAACAAGAAAGGGACC
AGGTTTGGCCGGTACAGGTGCGAGAAAGGAACTACCGCTGTCCTCACCGAGAAAGTCAACACTCTGGAGATCGAGGTGCT
CGAGGAGACTGTCCAGACAATGGACACTTCG
>psammomys_obesus
ATGGCGGCTGTGTCAGTGTTTCAGGCACCGGTCGGAGGATTTTCTTTTGATAATTGCCGCAGGAATGCTGTCTTGGAAGC
TGATTTTGCAAAAAAGGGGTTCAAGCTTCCGAAAGCTCGGAAAACTGGCACTACCATTGCAGGGGTGGTCTATAAGGATG
GCATAGTTCTTGGAGCAGACACAAGAGCAACTGAAGGGATGGTCGTTGCTGACAAAAACTGTTCAAAAATTCACTTCATA
TCTCCTAATATTTATTGCTGTGGTGCTGGGACAGCTGCAGACACAGACATGACAACCCAGCTTATTTCTTCCAACTTGGA
GCTCCACTCTCTCACAACTGGCCGCCTTCCAAGAGTTGTGACAGCTAATCGGATGTTGAAGCAGATGCTTTTCAGGTATC
AAGGTTACATTGGTGCAGCCCTAGTTTTAGGGGGAGTAGATGTTACTGGACCTCATCTCTACAGCATCTATCCTCATGGA
TCAACTGATAAGTTGCCTTATGTCACCATGGGTTCTGGCTCCTTGGCAGCAATGGCTGTGTTTGAAGATAAGTTTAGGCC
AGATATGGAGGAGGAAGAAGCCAAGAAGCTAGTGAGTGAGGCTATCTCAGCTGGCATCTTTAATGACTTAGGGTCTGGAA
GCAACATTGATCTGTGTGTCATCAGCAAGAACAAGTTGGACTTTCTTCGTCCATACTCGGTGCCCAACAAGAAAGGGACC
AGGTTTGGCCGGTACAGGTGTGAGAAAGGCACTACAGCTGTCCTCACTGAGAAAGTCAACACTCTGGAGATCGAGGTGCT
AGAAGAGACTGTCCAGACAATGGACACTTCG
>ictidomys_tridecemlineatus
ATGGCGGCTGTGTCGGTGTATGAGCCACCGGTTGGAGGGTTCTCTTTTGAGAACTGCCGCAGGAATGCCATCTTGGAGGC
GGACTTTGCGAAGAAGGGGTATAAGCTTCCAAAAGCCCGGAAAACTGGCACTACCATCGCGGGGGTGGTCTATAAGGATG
GGATAGTTCTTGGAGCAGATACAAGAGCCACTGAAGGGATGGTTGTTGCTGACAAGAACTGTTCAAAAATTCACTTCATA
TCTCCTAATATTTATTGTTGTGGTGCTGGGACAGCAGCAGACACAGACATGACAACCCAGCTCATTTCTTCCAATTTGGA
GCTCCACTCCCTCTCTACTGGCCGCCTTCCCAGAGTTGTAACGGCCAATCGGATGCTGAAGCAGATGCTTTTCAGGTATC
AAGGTTACATTGGTGCAGCCCTAGTTTTAGGAGGTGTAGATGTCACTGGCCCTCATCTCTACAGCATCTATCCTCACGGG
TCAACTGATAAGTTGCCTTATGTCACGATGGGTTCTGGCTCCTTGGCAGCAATGGCTGTGTTTGAAGATAAGTTTAGGCC
AGATATGGAGGAGGAGGAGGCCAAGAAGCTGGTGAGCGAGGCCATTGCAGCCGGCATCTTCAATGACTTGGGGTCTGGAA
GCAACATCGATCTGTGTGTCATCAGCAAGAGCAAGCTGGACTTTCTTCGCCCCTATTCAGTGCCCAACAAGAAGGGGACC
AGGTTTGGCCGGTACAGATGTGAGAAAGGGACCACTGCGGTCCTCACTGAGAAAGTCACTACCCTGGAGATTGAGCTACT
GGAGGAAACTGTCCAAACAATGGACACTTCC
>mus_musculus
ATGGCGGCTGTGTCGGTGTTTCAGCCACCGGTCGGAGGCTTTTCTTTTGATAATTGTCGCAGGAATGCTGTCTTGGAAGC
GGATTTCGCAAAAAAGGGGTTCAAGCTCCCGAAAGCTCGGAAAACTGGCACTACCATCGCGGGGGTGGTGTATAAGGATG
GCATAGTTCTTGGAGCAGACACGAGAGCAACTGAAGGGATGGTTGTTGCTGACAAAAACTGTTCAAAAATTCACTTCATA
TCTCCTAATATTTATTGCTGTGGTGCTGGGACAGCTGCAGACACAGACATGACAACCCAGCTTATTTCTTCCAACTTGGA
GCTCCACTCTCTGACCACTGGCCGCCTCCCGAGAGTTGTTACAGCTAATCGGATGCTGAAGCAGATGCTCTTCAGGTATC
AAGGTTACATTGGTGCAGCCCTAGTTTTGGGGGGAGTAGATGTTACTGGACCTCATCTCTACAGCATCTATCCTCATGGA
TCAACTGATAAATTGCCTTATGTCACCATGGGTTCTGGCTCCTTGGCAGCAATGGCTGTGTTTGAAGATAAGTTTAGGCC
AGATATGGAGGAGGAAGAAGCCAAGAAGCTAGTGAGTGAGGCTATTGCAGCTGGCATCTTTAATGACTTGGGGTCTGGAA
GCAACATTGATCTGTGTGTTATCAGCAAGAGCAAGCTGGACTTTCTTCGTCCATTCTCAGTGCCCAACAAGAAAGGGACC
AGGCTTGGCCGGTACAGATGTGAGAAAGGCACTACCGCTGTCCTCACCGAGAAAGTTACCCCTCTGGAGATTGAGGTGCT
AGAAGAGACTGTTCAGACAATGGATACTTCG
>dipodomys_ordii
ATGGCGGCCGTGTCGGTGTACGAGGCGCCGGTTGGAGGCTTCTCTTTTGATAACTGCCGCAGGAATGCCATCTTGGAAGC
TGATTTTGCAAAGAAGGGGTTCAAGCTTCCCAAAGCCCGGAAAACTGGCACTACCATCGCGGGAGTGGTCTATAAGGATG
GTATAGTTCTTGGAGCAGATACAAGAGCAACTGAAGGGATGGTTGTTGCCGACAAGAACTGTTCAAAAATTCACTTCATA
TCTCCTAATATTTATTGTTGTGGTGCTGGGACTGCTGCAGACACAGACATGACAACCCAGCTCATTTCTTCCAACTTGGA
GCTGCACTCCCTGTCCACTGGCCGCCTTCCCAGAGTTGCCACGGCCAATCGGATGTTGAAGCAGATGCTTTTCAGGTATC
AAGGTTACATCGGTGCAGCATTAGTTCTGGGGGGAGTAGATGTTACTGGACCTCATCTCTACAGCATCTATCCTCATGGA
TCAACTGATAAATTGCCTTATGTCACCATGGGTTCTGGCTCCTTGGCAGCAATGGCTGTGTTTGAAGATAAGTTTAGGCC
AGATATGGAGGAGGAGGAAGCCAAGAAGCTGGTGAGTGAGGCCATTGCCGCTGGCATCTTCAACGACTTGGGGTCTGGTA
GCAACATTGATCTCTGTGTCATCAGCAAGAGCAAGCTGGACTTCCTCCGTCCATACTCAGTGCCCAACAAGAAAGGGACC
AGGTTTGGCCGGTACAGGTGTGAGAAGGGGACCACCGCGGTCCTCACTGAAAGGGTCACCCCCTTGGACATTGAGGTGCT
GGAGGAAACCGTCCAGACCATGGACACTTCC
>nannospalax_galili
ATGGCGGCCGTATCCGTGTTTAAGGCACCGGTCGGGGGGTTTTCTTTCGATAACTGTCGCAGGAATGCAGCCTTGGAAGC
TGATTTTGTTAAGAAGGGGTTCAAGCTTCCCAAAGCCCGAAAAACTGGCACTACCATCGCAGGGGTGGTGTATAAGGATG
GCATAGTTCTTGGAGCAGATACGAGAGCAACTGAAGGGATGGTTGTTGCTGACAAGAATTGTTCAAAAATTCACTTCATA
TCTCCTAATATTTATTGCTGTGGTGCTGGGACAGCTGCAGACACAGATATGACAACCCAGCTCATTTCTTCCAACTTGGA
GCTCCACTCTCTCTCCACTGGCCGCCTTCCCCGAGTCGTGACTGCCAATCGGATGCTGAAGCAGATGCTGTTCAGGTATC
AAGGTTACATTGGTGCAGCCCTAGTTTTAGGGGGAGTAGATATTACGGGACCTCATCTCTACAGCATCTATCCTCATGGA
TCAACAGATAAATTGCCTTATGTCACCATGGGTTCAGGCTCCTTGGCAGCAATGGCTGTGTTTGAAGACAAGTTTAGGCC
AGATATGGAGGAGGAGGAGGCCAAGAAGCTGGTAAGCGAGGCTATTGCAGCTGGCATCTTTAATGACTTGGGGTCTGGAA
GTAACATTGATCTCTGTGTCATCAGCAAGAGCAAGCTGGACTTTCTTCGTCCATACTCAGTGCCCAACAAGAAAGGGACC
AGGTTTGGCCGGTACAGGTGTGAGAAAGGGACTACAGCAGTCCTCACCGAGAAAGTCACCACTCTGGAGATTGAGGTGCT
AGAAGAGACTGTCCAAACAATGGACACTTCA
>homo_sapiens
ATGGCGGCTGTGTCGGTGTATGCTCCACCAGTTGGAGGCTTCTCTTTTGATAACTGCCGCAGGAATGCCGTCTTGGAAGC
CGATTTTGCAAAGAGGGGATACAAGCTTCCAAAGGTCCGGAAAACTGGCACGACCATCGCTGGGGTGGTCTATAAGGATG
GCATAGTTCTTGGAGCAGATACAAGAGCAACTGAAGGGATGGTTGTTGCTGACAAGAACTGTTCAAAAATACACTTCATA
TCTCCTAATATTTATTGTTGTGGTGCTGGGACAGCTGCAGACACAGACATGACAACCCAGCTCATTTCTTCCAACCTGGA
GCTCCACTCCCTCTCCACTGGCCGTCTTCCCAGAGTTGTGACAGCCAATCGGATGCTGAAGCAGATGCTTTTCAGGTATC
AAGGTTACATTGGTGCAGCCCTAGTTTTAGGGGGAGTAGATGTTACTGGACCTCACCTCTACAGCATCTATCCTCATGGA
TCAACTGATAAGTTGCCTTATGTCACCATGGGTTCTGGCTCCTTGGCAGCAATGGCTGTATTTGAAGATAAGTTTAGGCC
AGACATGGAGGAGGAGGAAGCCAAGAATCTGGTGAGCGAAGCCATCGCAGCTGGCATCTTCAACGACCTGGGCTCCGGAA
GCAACATTGACCTCTGCGTCATCAGCAAGAACAAGCTGGATTTTCTCCGCCCATACACAGTGCCCAACAAGAAGGGGACC
AGGCTTGGCCGGTACAGGTGTGAGAAAGGGACTACTGCAGTCCTCACTGAGAAAATCACTCCTCTGGAGATTGAGGTGCT
GGAAGAAACAGTCCAAACAATGGACACTTCC
>rattus_norvegicus
ATGGCGGCTGTGTCGGTGTTTCAGGCACCGGTCGGAGGCTTTTCTTTTGATAATTGCCGCAGGAATGCGGTCTTGGAAGC
TGATTTTGCAAAAAAGGGGTTCAAACTTCCGAAAGCTCGGAAAACTGGCACTACCATCGCGGGGGTGGTCTATAAGGATG
GAATAGTTCTTGGAGCAGACACGAGAGCAACTGAAGGGATGGTTGTTGCTGACAAAAACTGTTCAAAAATTCACTTCATA
TCTCCTAATATTTATTGCTGTGGTGCTGGGACAGCTGCAGACACAGACATGACAACCCAGCTTATTTCTTCTAACTTGGA
GCTCCACTCTCTCACCACCGGCCGCCTTCCCAGAGTTGTCACAGCGAATCGGATGCTGAAGCAGATGCTTTTCAGGTATC
AAGGTTACATTGGTGCAGCCCTAGTTTTGGGGGGAGTCGATGTTACTGGACCTCATCTCTACAGCATCTATCCGCATGGA
TCAACTGATAAACTGCCTTATGTCACCATGGGTTCTGGCTCCTTGGCAGCAATGGCTGTGTTTGAAGATAAGTTTAGGCC
AGATATGGAGGAGGAAGAAGCCAAGAAGCTAGTGAGTGAAGCTATTGCAGCTGGCATCTTTAATGACTTGGGGTCTGGAA
GCAACATTGATCTGTGTGTTATCAGCAAGAGCAAGCTGGACTTTCTCCGTCCATACTCAGTGCCCAACAAGAAAGGGACC
AGGTTTGGCCGC---ACCTGGGACGAGGGGAGTCACGAGTGCTGA-----------------------------------
-------------------------------
