# Supplementary material for: Divergent genes in gerbils: prevalence, relation to GC-biased substitution, and phenotypic relevance
Source: BMC Evol Biol. 2020 Oct 19;20:134. doi: 10.1186/s12862-020-01696-3 (PMC7574485; doi:10.1186/s12862-020-01696-3)
Supplement: Supplementary file 3 — Additional file 3 Supplementary Data. DNA alignments for 10,554 1-to-1 orthologues used in analysis. Each alignment file is named using its orthogroup ID. [file 12862_2020_1696_MOESM3_ESM.zip › Additional_File_3/masked_alignments/OG0001620.fa]

>ictidomys_tridecemlineatus
---------------------------------------------------------------------ACGATTCTGGT
GGACAACATGCTGATAAAAGGGACTGCTGGAGGACCAGACCCCACCATAGAACTCTCTTTAAAGGACAACGTGGATTACT
GGGTGTTATTGGATCCTGTTAAACAAATGCTTTTCCTGAACAGCACAGGCAGAGTTCTGGACAGAGATCCACCAATGAAC
ATCCACTCCATTGTGGTGCAAGTCCAATGCATCAACAAAAAAGTGGGCACCGTCATCTACCATGAAGTGAGAATTGTGGT
GAGGGATAGGAATGACAACTCACCCACCTTCAAACATGAAAGCTACTATGCCACTGTGAACGAGCTCACTCCAGTTGGCA
CCACAGTATTTACAGGATTTTCAGGAGACAATGGAGCTACTGACATAGATGATGGCCCAAATGGACAGATAGAATATGTT
ATTCAATACAATCCAGAAGATCCGACATCCAATGACACCTTTGAAATTCCCCTTATGTTGACTGGAAATGTAGTGTTAAG
GAAGAGACTCAATTATGAAGACAAGACTCGATACTTCGTCATCATCCAAGCAAATGACCGTGCACAAAATCTGAATGAAA
GGCGGACCACCACCACCACACTCACCGTGGATATCCTGGATGGAGATGACTTAGGTCCCATGTTTCTTCCTTGTGTCCTT
GTGCCAAACACTCGAGATTGCCGACCACTCACCTATCAAGCTGCCATACCTGAGCTGAGAACTCCGGAAGAACTGAACCC
CATTGTTGTTACTCCACCAATCCAAGCCATTGATCAGGACCGGAATATTCAGCCACCATCAGATAGGCCCGGCATCCTCT
ATTCCATCCTTGTTGGGACTCCTGAGGATTACCCACGGTTTTTCCATATGCATCCTAGGACTGCAGAACTTAGTCTGCTG
GAGCCTGTAAACAGAGACTTTCATCAGAAATTTGATTTGGTTATTAAGGCTGAGCAAGACAATGGCCATCCCCTCCCTGC
CTTTGCCAGTTTACACATTGAAATACTGGACGAGAACAACCAGAGCCCCTATTTCACAATGCCAAGCTATCAAGGCTACA
TCCTTGAATCTGCCCCAGTGGGAGCAACCATTTCTGACAATATAGATTTAACCACTCCTCTAAGAATTATAGCTCTGGAC
AAAGACATAGAAGAT------------------ACAAAAGATCCAGAGCTTCACCTTTTTCTGAATGATTACACATCAGT
CTTCACTGTCACGCAGACTGGTGTCACTCGCTACCTCACCCTGCTGCAACCAGTGGACAGGGAAGAACAGCAAACTTACA
CATTTTCGATAACAGCATTTGATGGAGTACAAGAAAGCGAGCCAGTTATTGTCAATATTCGAGTGATGGATGCAAATGAC
AATACTCCAACCTTCCCAGAAATATCCTATGATGTCTATGTATACACAGACATGAGCGCGGGAGACAGTGTCATACAGCT
CACTGCAGTCGACGCAGATGAAGGGTCAAATGGGGAGATCACATATGAGATCCTGGTTGGGGCTCAGGGAGACTTCATCA
TCAATAAAACAACAGGGCTTATCACCATCGCTCCGGGGGTGGAATTGATAGTCGGGAGGACTTATGCGCTCACGGTCCAA
GCATTGGATAATGCTCCTCCTGCAGAGAGAAGGCACTCCATCTGCACAGTGTACATTGAAGTGCTTCCTCCAAATAATCA
AAGCCCTCCCCGCTTTCCACAGCTGATGTACAGCCTTGAAATCAGTGAAGCCATGAGGATTGGTGCTGTTTTATTAAATC
TACAGGCAACTGATCGAGAGGGAGACTCAATAACATATGCTATTGAGAATGGCGATCCTCAGCGAGTTTTTAATCTTTCA
GAAACCACAGGGATTCTCACCTTAGGGAAAGCACTGGACAGGGAAAGCACCGATCGCTACATTCTGATTGTCACAGCTTC
AGATGGCAGGCCAGATGGGACCTCAACTGCTACAGTAAACGTGGTAGTGACAGATGTCAATGACAATGCTCCAGTGTTTG
ATCCATATCTGCCTAGAAACTTATCTGTGGTGGAGGAGGAAGTCAATGCCTTTGTGGGTCAAGTAAGGGCAACAGACCCT
GATGCTGGAATAAATGGCCAAGTGCACTACAGTTTGGGTAACTTCAATAATCTTTTCCGCATCACATCCAATGGGAGCAT
TTACACCGCAGTGAAGCTTAACAGAGAAGTCAGGGACTACTATGAACTTGTTGTGGTGGCAACTGATGGAGCAGTACACC
CTCGTCATTCGACTCTAACACTGGCCATCAAGGTTTTGGATATTGATGACAATAGTCCAGTGTTCACCAATTCAACATAC
ACTGTTGTTGTGGAAGAGAATCTGCCAGCTGGGACCACCTTCCTTAAAATAGAGGCTAAAGATGTTGACCTTGGAGCAAA
TGTGTCATATCGGATAAGAAGCCCTGAAGTGAAGCACTTTTTTGCACTACATCCATTTACAGGAGAGCTGTCCCTTTTGA
GGAGTTTGGATTATGAGGCATTTCGAGACCAGGAAGCAAGTATCACTTTTCTGGTGGAGGCCTTTGATATTTATGGAACA
ATGCCTCCTGGTATTGCTACTGTCACAGTGGTTATAAAGGATATGAATGATTATCCTCCTGTATTTAGTAAACGGATCTA
CAAAGGGATGGTGGCTCCAGATGCAGTCAAGGGTACACCTATCACTACAGTTTATGCTGAAGATGGAGACCCTCCTGGGT
TACCTGCAAGTCGTGTGAGATACAGAGTAGATGATTTGCAGTTTCCTTATCCTGCCAGTATTTTTGATGTAGAGGAAGAT
TCTGGAAGAGTAATAACTCGAGTCAATCTTAATGAAGAACCAACAACAATTTTTAAGTTGGTGGTTGTTGCTTTTGATGA
TGGTGAGCCCGTGATGTCCAGCAGTGCCACAGTGAAAATTCTTGTCTTACATCCTGGAGAAATCCCACGATTCACACAAG
AGGAATATAGACCTCCTCCAGTAAGTGAACTTGCAGCCAGAGGAACCACAGTTGGTGTAATTTCTGCTGCAGCCATCAAT
CAAAGCATTGTGTATTCTATTGTTTCAGGAAATGAAGAAGGTAAGTTTGGAATCAATAACATCACAGGTGTCATCTATGT
GAATGCCCCCCTGGATTATGAAACAAGAACAAGTTATGTGCTTCGAGTCCAAGCAGATTCCCTGGAAGTGGTCCTCGCCA
ATCTCCGAGTTCCTTCAAAAAGCAATATAGCTAAAGTATACATTGAGATTCAGGATGAAAATAATCATCCCCCAGTGTTT
CAGAAAAGATTCTACATTGGAGGAGTATCTGAAGATGCAAGAATGTTTGCTTCTGTGCTCAGAGTAAAGGCTACTGATAA
AGATACTGGTAATTATAGTGCTATGGCATACAGACTCATAATACCACCAATTAAAGAGGGAAAAGAAGGGTTTGTGGTGG
AAACATACACAGAACTCATCAAGACTGCTATGCTCTTCCATAATATGAGA---TCTTACTTCAAATTTCAAGTTATTGCA
ACTGACAACTATGGGAAGGGACTGAGTGGAAAAGCTGATGTACTTGTCTCTGTGGTCAATCAGCTGGATATGCAAGTCAT
TGTTTCCAATGTGCCACCTACTTTAGTGGAAAAAAAGATAGAAGATCTTACAGAGATTTTGGATCGCTATGTTCAGGATC
AAATTCCTGGTGCCAAGGTGGTGGTAGAATCCATTGGTGCTCGCCGGCATGGGGATGCCTTTTCTTTAGAAGATTACAGC
AAATGTGACCTGACTGTCTATGCAATTGATCCCCAAACCAACAGAGCCATTGACAGAAATGAACTTTTTAAATTTTTGGA
TGGCAAGCTGCTTGATATCAATAAAGATTTTCAACCATATTATGGGGAAGGAGGGCGCATTCTGCAGATCCGAACTCCAG
AGGCAGTGACCAGCATTAAAAAGCGAGGAGAAAGTTTAGGATACACAGAAGGGGCTCTGTTGGCTCTGGCCTTCATCATC
ATCCTCTGCTGTATTCCTGCCATCTTGGTGGTCTTAGTCAGCTACAGACAA---------CGGCAAGCTGAATGCACCAA
GACAGCACGAATTCAGTCTGCACTACCTGCAGCAAAGCCAGCAGCACCAGCTCCCACTCCAATGGCAGCGCCTCCACCAC
CCCCACCACCTCCAGGGGCACATCTCTATGAAGAACTTGGAGACAGCGCAATTCTTTTCCTTCTCTACCATTTTCAACAA
AGCAGGGGAAATAACTCACTCTCAGAAGACAGGACAAATCAGCAAGTTGTGATGCCCTTTTCTTCCAATACCATTGAGGC
TCACAAGCCAGCTCATGTAGATGGATCACTTAAAAACAACCAACAGAAGTCTCCAAGAAACTTCCCATTTCTATCCGATA
AGGACGGCTTAAGTGCTTGTAACCCCCTTTATAAGGAAAAGATAGGTCCAGTATCAACACATTCAGACATTTCCTTGAGA
ACAGATTTTGAAGACCCATTTTTAGTGGGAACACAAGTCAAGAGTCAGTCCCTGAGGGGCCCAAGAGAAAAGATTGAGAG
GATGTGGAACCAGCCAGTCAGCTTACCTAGGAGACTGATGCGGAAGGTTCCAAACAGACCAGAAACCATAGATCTGATGC
AATGGCAGAACACCTGGCAAAAAGCTGAAAATAAAAGCAATGGAAGCTACTCCAACAAAAATGGTAGTAGTAATCCATTG
TTTACAACCAAAGATACATATCTGACCAAGAGAGAAGAAATAAGGCAAGGTGAACCACTGGCTATGAAAGAAACCGAACA
ATTGAAATCTCTAGCTTCAGACTCTTCATTTTCTTCTTCTTGGTCTCACCTCTCTTTCTCCACTTTGCCAACTATTTCAA
GAAGTGTGGAACTCAAATCAGAGTCTGATGTTATCACTTCTCCTACTGAATGCTCTTTGGAACTTTCTCCTGCAAGGTCT
TGCGTTTCAAATTCTTCAGTCTTTAAGAGACAAACACCCCCGTGTATGTTGGATATTGAAACCAAAAGGAACGTTTTTGA
AAATCTTCCCCATCCATGTAACATCTCTGTCTTGTCTCCTTCCCCTCCTTCTCCTCCACCTCTTCCTCCTCCTCCTCCCC
CTGCTCCTTCT---------CTAACTCCCTTTTCTTTTTCCTTTCCTCCTCCTCCTCCTCCTCCTCCTTGTAGTCCTCCT
CCTCTTCCACCTCTTCCTCGTTCTGTTCCTCCCCCTGCTTCTTTTTCTCTACCTCCCTTTCCTCCTCTACCTCCACCACC
TCCTCCTCTTCCATGCCCACGGCCTCCTTCAGCTTCAGCTCTATCCACAGAGGGTGTTTGTATACCAGATATTAAATGCA
CTACATATATAACTCCTGCCAAGGAAAAAGCTGCTACAATGCACCTATCTACATCAAAATCAGTGTGTAAGACAGACCCT
CAAAAAGAACCAAAAGGCATCCTCAAACATATTAAAAACTTAGCAGAACTTGAAAAATCAATAGCTAACATGTACAGTCA
AATACAAAAGAACCGTCCACCCACAAACATCTCAAAACTTCAAACTTCTTGCACTTCAGAGATAACAAATATGGGAATCA
CATCTGAACAAAACCAGGAGAATTCAAACAATACCGTGGAGGGAATTGAAAAACAATCGCACAGTCAATCTACTGCACTG
>chinchilla_lanigera
---------------------------------------------------------TGGTTTGCAGGTACAATTCTGGT
GGACAACATGCTGATCAAAGGCACTGCTGGAGGACCAGATCCTACCATCGAACTCTCTTTAAAGGACAACGTGGACTACT
GGGTGCTGTTGGATCCCGTTAAACAAATGCTTTTCCTGAACAGTACTGGAAGAGTTCTGGACAGAGATCCCCCAATGAAT
ATACACTCCATTGTTGTGCAACTCCAATGCATCAACAAGAAAGTGGGTACAGTTATCTACCATGAAGTGAGGATCGTGGT
GAGAGACAGGAACGACAACTCGCCCACTTTCAAGCATGACAGCTACTATGCCACTGTGAATGAGCTTACACCAGTTGGCA
CCACAATCTTTACGGGATTTTCAGGAGATAATGGAGCTACAGACATAGACGATGGCCCAAATGGACAGATAGAGTATGTT
ATCCAGTACAATCCTGAAGACCCGACGTCCAATGACACCTTTGAAATTCCCCTCATGCTGACTGGAAACATCGTGTTAAG
GAAGAGACTTAACTATGAAGATAAGACTCAGTACTTTGTCATCATCCAAGCCAACGACCGTGCACAAAATCTGAATGAAA
GGCGAACCACCACTACCACCCTCACAGTGGACGTCCTAGATGGAGATGACTTGGGCCCAATGTTTCTGCCTTGTGTCCTC
GTGCCAAACACTCGTGATTGCCGTCCACTCACCTATCAAGCTGCCATACTTGAGTTGAGAACTCCGGAAGAACTGAACCC
CATCATTGTTAGCCCACCAATTGAAGCCGCTGATCAGGATCGGAATATCCAGCCACCCTCTGATAGACCAGGCATCCTCT
ACTCCATCCTTGTTGGGACGCCAGAGGATTACCCACGATTTTTCCATATGCATCCCAGGACGGCAGAACTTAGTCTTCTA
GAGCCAGTGAACAGAGACTTTCATCAGAAATTTGATTTGGTTATTAAGGCAGAACAGGATAATGGCCACCCGCTTCCTGC
CTTTGCCAGTCTGCATATTGAAATATTGGATGAAAATAACCAGAGCCCTTATTTCACAATGTCCAGTTATCAAGGCTATA
TCTTGGAATCGGCCCCTGTGGGAGCAACCATTTCTGACAGTGTGAATTTAACCACTCCCCTAGGAATTGTTGCTCTGGAC
AAAGACATAGAAGAT------------------ACGAAAGACCCAGAGCTTCACCTTTTTCTGAACGATTACACCTCAGT
CTTCACCGTTACACAGACGGGTATTACTCGCTACCTTACCCTGCTTCAACCAGTCGACAGAGAAGAGCAGCAATTTTACA
CTTTTTCGATAACAGCATTTGATGGCATACAAGAAAGTGAGCCAGTTGTAGTCAATATTCGAGTGATGGATGCAAATGAT
AACACACCAACCTTCCCTGAAATCTCCTACGACGTCTATGTTTATACGGACATGAGACCCGGAGACAGTGTTATACAGCT
CACTGCAGTTGACGCAGACGAAGGGTCAAATGGGGAGATCACGTATGAAATCCTGGTCGGGGCTCAGGGAGACTTCATCA
TCAATAAAACAACAGGGCTTATCACCGTCGCTCCGGGGGTGGAATTGATAGTCGGGCGGACTTACGCGCTCACGGTCCAA
GCCGCGGATAATGCTCCTCCTGCGGAGAGAAGACACTCCATCTGCACAGTGTACATCGAGGTGCTTCCCCCGAACAACCA
AAGCCCTCCCCGCTTCCCACAGCTGATGTACAGCCTTGAAATTAGCGAAGCCATGAGGATTGGTGCTGTTTTATTAAACC
TCCAGGCAGTAGATCGAGAGGGAGACCCGATAACATATGCCATTGAGAACGGGGACCCTCAGCGAGTTTTTAATCTTTCA
GAAACTACAGGGATTCTAACCTTGGGGAAAGCCTTGGACAGGGAAAGCACGGATCGCTACATTCTGATTGTCACAGCTTC
AGATGGCAGGCCAGATGGGACCTCAACTGCCACAGTAAATGTGGTGGTAACAGATGTCAATGACAATGCTCCAGTGTTTG
ATCCCTATCTGCCTAGAAATTTATCTGTGGTAGAGGAAGAAGTTAATGCCTTTGTGGGTCAAGTAAGGGCCACAGACCCT
GATGCAGGAATAAATGGCCAAGTGCACTACAGTCTGGGTAACTTCAATAATCTTTTCCGCATCACCTCCAACGGGAGCAT
CTACACAGCGGTGAAGCTGAACAGAGAAGTGAGGGACTACTACGAACTCATTGTGGTGGCAACTGACGGAGCAGTGCACC
CTCGGCATTCAACCCTGACGCTGGCCATTAAAGTTCTGGATATTGATGATAACAGCCCTGTGTTCACCAATTCCACATAC
ACTGTAGTTGTTGAAGAGAATCTTCCAGCTGGGACCACCTTCCTTCAAATAGAGGCTAAAGATGTTGACCTTGGAGCAAA
TGTGTCTTATCGGATTAGAAGCCCAGAAGTGAAGCACATCTTTGCGCTGCATCCATTTACAGGAGAGCTCTCCCTTTTAA
GGAGTTTGGATTATGAGGCATTTCCAGATCAAGAAGCAAGCATCACATTTTTGGTGGAGGCCTTTGATATTTATGGAACG
ATGCCACCTGGCATTGCTACTGTCACAGTGATAGTAAAGGATATGAATGATTATGCTCCGGTATTTAGTAAACGAATCTA
CAAAGGAATGGTGGCTCCAGATGCAGTGAAGGGTACACCTATCACAACAGTTTATGCAGAAGATGCAGACCCTCCTGGGT
TGCCTGCAAGTCGTGTGAGGTACCGAGTAGATGATGTACAGTTTCCTTACCCTGCCAGTATTTTTGATGTGGAAGAAGAT
TCTGGAAGAGTGATAACTCGCGTCAATCTTAATGAAGAACCTACAACAATTTTTAAGTTGGTAGTTGTTGCTTTTGATGA
TGGTGAGCCAGTGATGTCCAGCAGTGCCACGGTGAAAATTCTCGTTTTACATCCCGGAGAAATCCCACGCTTCACACAAG
AGGAGTATAGACCTCCACCAGTAAGTGAACTTGCAACCAAAGGCACAGTGGTTGGTGTAATTTCTGCTGCCGCTATCAAT
CAGAGCATTGTATATTCCATTGTTTCAGGAAATGAAGAAGATAAGTTTGGGATCAATAACATCACTGGCGTTATCTATGT
AAACGCCCCTCTGGACTATGAGACAAGGACAAGCTATGTACTTCGAGTCCAGGCAGATTCCCTGGAAGTGGTCCTCGCCA
ATCTCCGAGTTCCTTCAAAAAGCAATACAGCTAAAGTATACATTGAAATTCAAGATGAAAATGATCACCCGCCAGTGTTT
CAAAAGAAATTCTACATTGGAGGTGTGTCCGAGGATGCAAGAATGTTTGCTTCAGTGCTCAGAGTAAAGGCTACTGATAA
AGATACTGGGAATTATAGTGCCATGGCATACAGGCTCATAATACCACCAATCAAAGAAGGAAAAGAAGGATTTGTGGTGG
AGACATACACAGGGCTCATCAAAACTGCTATGCTGTTCCATAATATGAGGAGATCCTACTTCAAGTTTCAAGTTATCGCG
ACTGATGACTATGGGAAGGGACTGAGTGGAAAAGCAGATGTACTTGTCTCTGTGGTCAATCAGCTGGATATGCAAGTCAT
TGTTTCTAATGTGCCACCAACTTTAGTGGAAAAAAAGATAGAAGATCTCACAGAGATTTTGGATCGCTATGTTCAGGACC
AAATCCCTGGTGCCAAGGTTGTAGTGGAGTCCATTGGTGCTCGCAGGCATGGTGACGCTTTTTCTCTAGAAGACTACACC
AAATGTGACCTGACTGTCTATGCAATCGATCCCCAAACCAACAGAGCTATCGACAGAAATGAGCTTTTTAAGTTTTTGGA
TGGCAAGCTGCTGGATATCAACAAAGACTTCCAGCCACATTATGGGGAAGGAGGACGCATACTGGAGATCCGCACGCCAG
AGGCAGTGACCAGCATTAAAAAGAGAGGAGAAAGTTTGGGTTACACAGAAGGGGCCTTGCTGGCCTTGGCCTTCATCATC
ATCCTCTGCTGTATTCCTGCCATCTTGGTAGTCTTAGTCAGCTACCGACAA---------CGCCAAGCCGAGTGCACGAA
GACAGCACGAATTCAATCCGCTCTACCTGCGGCAAAACCAGCAGCCCCGGCCCCTGCTCCCATGGCAGCGCCCCCGCCCC
CGCCGCCGCCTCCAGGAGCGCATCTCTATGAGGAGCTCGGGGACAGCACGATTCTTTTCCTTCTCTACCATTTTGAGCAA
AGCAGGGGAAATAACTCAATCTCAGAAGACAGGAAAAGTCAGCAAGTTGTGATGCCCTTTCCTTCTAATACCGTTGAGGT
TCACAAGCCAGCTCACATAGATGGATCACTTAAAAGCAACCAGCCAAAGCCTGGAAGAAAATTTGCATTTCTATCTGATG
AGGATGACTTATATGCCCATGACCCACTTTGTAAGGAAAATATAGGTCAGAGATCAACAATTTCAGACATGACACTGAGA
ACAGATTTTGAAAGCTCATTTTTACCCCAAACACAAGTCAAGAGTCAGTCTCTGAGGGGCCCAAGAGAAAAGATTCAGAG
GATGTGGACTCAGCCAGTCAGCTTACCTAGGAGACTGATATGGCAAGTTCCAAGCAGAACAGAAACCATAGATCTGGTGC
CCTGGCAGAGCACCTGGCAAAGAGCTGAAAAGGAAAACATTGGAATGTTTCCAGAGAAAAAT---AACAGCAATCCCTTG
CTCACAACTGAAAGGGAAAACCTGCCAGAGACTGAAGAAACAAGGCAAGGAGAAGGGCTGATTTCTCAAGAAAGAGAAGA
GCTGAAATGTTTGTCTTCAGACTCTTCGTTTTCCTCTTCTTGGTCTCACTTCTCACTGTCCGCTTTGCCAACAATTTCGA
GAACTGTGGAACTCAAGTCAGAACATCATGTCATCACTTCTCCTGATGACTGTTCCTTGGAAATTTCCCCTCCAGGGCCT
TGCATTTTACATTCCCAAGTCTTTGAGAGAGAGACAAACACTTCTATGTTACATGTGGAAACCAAAAAGAACATTGTGGA
ACCTCTTTCCCATCTGCCTAGCATCTCTCCTTCATCCCCTTCCCCTCGATCTCATCCTCTTCTTCCTCCTTTCTCTCCTC
CATCTCCCCTT---------CCTACTACTCCTTCTCCTTCCTTTCTT---CTGCCTCCTCCGCACCCTTCTCCTCTTCCT
CTTTCTTCCTTTCCTCCACTTTCCATTGCTCCTTCTACCCCATCTGTTCTTTCTTCATTTCTCACTGTTCCACCACCACC
TTCTTCTATTCCTAGTCCACTGCCAGCTGCAGGCTCAGTTCTACCTACACAGAATGCTTGTATGCCGGTTGTTGAGTGCG
CTACCACCACCACACCTTCCAAGGAAAAGTCTTCTACGACACAGCTACCAACCTCAAAAGCAATGTGTAGTGCAGACCCT
CAAAGAGAACCAAAAGGCGTCCTCAGACATATAAAAAATTTAGCAGAACTTGAAAAATCAGTAGCTAATATGTACAGTCA
AATAGAAAAAAACTATCCACCCACAAATACCTCCAAACTTGAAAGTACTTTCCCTTCAGATATAACAAATGTGAAAGTCC
CATCTGAACAAAACCAGGAAGATTTGCATAGCACTGTCGGGGTGATTGGAGAACAATCTCACAGTCAATCTACTTCAGTA
>dipodomys_ordii
GATTGCAAACTAGCCAGGGGAGGACCACCAGCTACCATCGTTGCTATTGATGAAGAGAGTAGGAATGGTACAATTGTGGT
GGACAATATGCTGATCAAAGGAACTGCTGGAGGACCAGACCCTACCATTGAGCTCTCTTTGAAGGACAATGTGGATTACT
GGGTCTTGTTGGATCCTGTGAAGCAAATGCTTTTCCTGAACAGCACAGGCAGAGTCCTGGATCGAGATCCACCAATGAAC
ATCCACTCCATTGTGGTCCAGGTCCAGTGCATCAACAAAAAGGTTGGCACCGTTATCTACCATGAAGTACGCATTGTGGT
GAGAGACAGAAATGACAACTCACCCACATTCAAACATGAAAGCTATTATGCCACAGTGAATGAGCTCACTCCAGTTGGCA
CCACAATATTCACAGGATTTTCAGGGGACAATGGAGCTACTGATATAGATGATGGCCCAAATGGACAGATAGAATATGTT
ATCCAGTATAACCCAGAAGATCCGACTTCCAATGACACCTTTGAAATTCCTCTCATGTTGACTGGAAATATAGTTTTAAG
AAAAAGACTCAATTATGAAGATAAGACTCGATACTATGTCATCATCCAAGCCAATGACCGTGCACAAAACCTGAATGAAC
GGAGAACGACCACCACCACTCTCACAGTGGATGTCCTAGATGGAGACGACTTGGGTCCAATGTTTCTTCCTTGCGTCCTT
GTGCCAAATACTCGGGATTGCCGCCCCGTCACCTACCAAGCTGTCATACCTGAATTGAGAACTCCGGAAGAACTGAATCC
CATTATTGTCACCCCACCAATCCAAGCCACTGATCAGGACCGGAATATTCAACCACCATCAGACAGACCAGGCATCCTCT
ACTCCATCCTAGTTGGCACTCCTGAGGATTTCCCACGATTTTTCCACATGCACCCTAGGACTGCAGAACTCAATCTCTTG
GAGCCCATAAACAGAGACTTCCATCAGAAATTTGATTTGGTTATTAAGGCTGAACAGGACAATGGGCACCCTCTCCCTGC
CTTCGCTAGTCTACACATTGAGATTCTGGATGAAAACAACCAAAGCCCGTACTTCACCATGCCCAGTTATCAGGGTTATA
TCCTAGAATCTGCTCCTGTGGGAGCAACCATTTGTGATAGTCTAAATTTAACCACTCCCCTAAGAATTGTAGCTCTGGAT
AAAGACATAGAAGAC------------------ACAAAAGACCCAGAGCTTCACCTTTTCCTGAATGATTACACGTCAGT
GTTCACCGTCACGCAGACCGGCATCACCCGCTTCCTCACCCTGCTTCAACCAGTGGACAGAGAAGAACAACAGACGTACA
CCTTTTCGATAACAGCATTTGATGGTGTACAAGAAAGTAAGCCAGTTGTGGTCAATATTCGAGTGATGGATGCAAATGAT
AACACACCAACCTTCCCTGAGATATCTTATAATGTCTACGTATACACAGACATGAGCCCTGGAGATAGTGTCATCCAGCT
CACTGCAGTCGACGCAGATGAAGGGTCAAATGGAGAGATCACGTATGAAATCCTGGCTGGGGCTAAGGGAGACTTCATCA
TCAATAAAACAACAGGGCTTATCAGCATCGCTCCTGGGGTGGAATTGATAGTCGGGAGTACTTACGCGCTGACGGTCCAA
GCAGCGGATAATGCTCCTCCTGCAGAGAGAAGGCACTCCATCTGCACAGTGTACATTGAAGTACTTCCTCCAAATAATCA
AAGTCCTCCCCGCTTCCCACAGCTGATGTACAGCCTTGAAGTTAGTGAAGCCATGAGGATTGGTGCTGTTTTGTTAAATC
TACAGGCAACTGATCGGGAGGGAGACCCAATAACCTATGCCATTGAAAATGGAGACCCCCAGAGAGTTTTTAATCTTTCA
GAAACTACAGGGATTCTAACCTTAGGGAAAGCCCTGGATAGAGAAAGCACAGATCGTTATATTCTCATCATCACAGCTTC
AGATGGCAGGCCAGATGGGACCTCCACTGCTACAGTGAATGTGGTAGTGACAGATGTCAATGACAATGCTCCAGTGTTTG
ATCCATACCTACCTAGGAATTTATCTGTGGTGGAGGAGGAAGCCAATGCCTTTGTGGGTCAAGTAAGGGCAACTGACCCT
GATGCTGGAATAAATGGCCAAGTGTACTACAGTTTGGGTAACTTCAATAATCTTTTTCGCATCACATCCAATGGCAGCAT
CTACACAGCAGTAAAACTTAACCGAGAAGTGAGAGATTACTATGAACTTGTTGTTGTAGCCACGGATGGAGCAGTACATC
CTCGCCACTCAACTCTAACACTGGCGATCAAGGTTTTGGATATTGATGATAACAGCCCAGTGTTCACTAACACAACATAT
ACTGTTGTTGTTGAAGAGAATCTGCCAGCTGGAACCAAATTCCTTCAAATAGAGGCCAAAGATGTTGACCTTGGAGCAAA
TGTGTCTTATAGAATAAGAAGCCCAGAAGTGAAGCATATGTTTGCACTGCATCCATTTACAGGAGAACTGTCTCTGTTAA
GGAGTTTGGATTATGAGGCATTTCCAGACCAGGAAGCAACAATCACCTTTCTTGTGGAAGCATTTGATATTTATGGAACA
ATGCCACCTGGTATTGCAACTGTCACAGTGATTATAAAGGATATGAATGATTACCCTCCTGTGTTTAGTAAACGTATCTA
CAAGGGCATGGTGGCTCCAGATGCAGTCAAGGGTACCCCTATCACCACAGTCTATGCTGAAGACGCAGACCCTCCTGGGT
TACCTGCAAGTCGTGTAAGGTACAGAGTTGATGATGTGCAATTTCCTTACCCTGCTAGTATTTTTGATGTAGAAGAAGAT
TCTGGAAGAGTAATAACTCGAGTCAATCTTAATGAAGAACCTACGACTATTTTTAAGTTGGTGGTTGTTGCTTTTGATGA
TGGTGAGCCAGTAATGTCAAGCAGTGCCACAGTGAAAATTCTGGTCTTACACCCTGGAGAAATCCCACGATTCACACAAG
AGGAATACAGACCTCCGCCTGTAAGTGAACTTGCAGCCAGAGGAACAATTGTGGGTGTGATTTCTGCTGCAGCTATCAAC
CAGAGTGTCGTCTACTCCATTGTCTCTGGGAATGAAGAAGATAAATTCGGAATTAATAACATCACGGGTGTCATCTATGT
GAATGCTCCCCTGGATTATGAAACACAGACAAGCTATGTACTTCGTGTCCAAGCTGATTCCCTGGAAGTGGTCCTTGCCA
ATCTCCGAGTTCCTTCAAAGAGCAACACAGCTAAGGTGTACATTGAGATTCAGGATGAAAATGATCACCCCCCAGTGTTC
CAGAAGAAATTCTACATTGGAGGTGTATCTGAAGATGCAAGAATGTTTGCGTCTGTACTCAGAGTGAAGGCTACTGATAT
AGATACTGGCAATTATAGTGCCATGGCATACAGGCTCATAATACCACCTATTAAAGAGGGGAAAGAAGGATTTGTGGTGG
AAACATACACCGGGCTTATCAAAACAGCTATGCTCTTCCATAATATGAGGAGATCTTACTTCAAGTTTCAAGTTATTGCA
ACAGATGACTACGGGAAGGGACTGAGTGGAAAAGCAGATGTACTTGTTTCTGTGGTCAATCAGCTGGACATGCAAGTCAT
CGTTTCCAATGTGCCCCCTACATTAGTGGAAAAAAAGATAGAAGATCTTACAGAGATTCTGGATCGCTACGTTCAGGAGC
AAATTCCTGGTGCGAAGGTTGTGGTGGAGTCCATTGGTGCTCGCCGACATGGAGACGCCTTTTCTCTGGAAGATTACACC
AAATGTGACTTGACCGTCTATGCAATCGACCCCCAAACAAATAGGGCCATAGATCGAAATGAGCTTTTCAAATTTTTAGA
TGGAAAACTACTTGATATCAATAAAGACTTTCAGCCATATTATGGGGAAGGAGGACGCATTCTGGAGATCCGGACTCCAG
AGGCAGTAACCAGCATTAAAAAGCGAGGAGAAAGTTTAGGATATACAGAAGGAGCTTTGCTGGCTCTGGCCTTCATCATC
ATCCTCTGCTGTATCCCTGCCATCTTGGTGGTCTTAGTCAGCTACAGACAA---------CGCCAGGCTGAGTGCACCAA
GACAGCACGAATTCAGTCTGCAATGCCTGCAGCCAAGCCAGCAGCTCCCACACCTGCGCCTGTGGCCGCGCCCCCGCCCC
CACCCCCGCCCCCGGGTGCACATCTCTATGAAGAACTGGGAGATAGTACCATTCTTTTCCTTCTCTACCATTTTGAACAA
AGCAGGGGAACTAACTCAGTCTCAGAAGACAGGAAAAGTCAGCAAGTTGTGATGCCATTTTCTCCCAGCCCCATTGAGGC
ACCCAATCCAACCCCTATAGATGGATCACTGAAGAACATCCACCTCAATCCTACGAGAAAACTCACATTTCTTTCTGATG
AGGAAGACTTAAGTGCCCATAATATACTTTATAAAGAAAATATAGATCAAAGCTCAACAAATTCAGACATTTCACTGAAA
ACAGGTTTTGAAGACTCAGGTTTACCCAAAACACAACTCAAGAGCCAATCTCTAAGGGGCTCAAGAGAAAAGATTCAGAG
GATGTGGAAACAGCCAGTCAGCTTACCTAGGAGACTGATGTGTAAAGTTCCACACAGAACAGAAACCATAGACCTATTGA
ACTTGCAAAGCACAAGGCAAAATGCTGAATACGAAAGCATTGAGATGCATCCAAGGAAGAAAGGTAGCAGCAATCCACTG
TGCACAACAGAAGGTGTAAACTTGACAGAG---GAAAACATAAGGCAGAGAGAAACACTGAGCATGCAAGGTACACAACA
GTTGAAATGTCTATCTTCAGACTCCTCCTTTTCCTCTTCTTGGTCTCACTTCTCATTCTCTACTTTGCCAACTATTTCAA
GAACTGTGGAGCTCAGATCAGAACCTAGCATCATCAGTTCTCCTGCTGACTCTTCCTTGGAACTTTCTCCCGTGAGGACT
TGTGCTTCAAATACTCTGGACGTCAAGAGAGACACACCCACGTGTATCACAGACGTTGAAATAAGAAGGAATATTTTTGA
AAATCCTTCCTATGTACCTAACATCTCTCCTTTATCTTCTTCCAATCCTTCTCTG---------CCTCCTCACACTGACC
CTACTCTAGTC---------CTTACTCCCCTTTCTCTTTCATTTTCTCCTCTTCCTCCTCCTCGTCCTCCTCCATCGCAT
CTCTCATTTTCTGTTCCTACTTCTACTCCCCTAACTACTTCTCCTTTACTTCCTTCACTTCCTGTTCTTCCCCCATCCAC
TCTCCATCTTCGTTGTCCACTGCCTTCTTCAGCTACAGGTCTAACTACAGAGAATAGTTGTATACCACCTGTTAGACGTA
CTACCAATACCACAACTGCCATAGAAAAACCTTCTACGACAGAACTACACACCACA------ATGTGTAATGCAGACACT
CAAAAACAACCCAAAAGTATCTTCAAACATATTAAAAATTTAGCCGAACTTGAAAAGTCAGTATCTAATATGTGCAGTCA
AATAGAAAAAAACTATTCACTCACAAAAATCTCCAAACCTCCAACAGATTGTCCTTCAGAGAAAGCAAATATGGAAACGA
CATCTGAACAAAAACAAGAGAATTTGGGCAGTGTTTTTGAGGGCACTGAAACACAGTGTCACAGTCAGTCTACTGCACTG
>cavia_porcellus
---------------------------------------------------------------AAAGGTACAATTCTGGT
GGACAACATGCTGATCAAAGGCACTGCTGGAGGACCGGATCCCACCATAGAGCTCTCTTTAAAGGACAACGTGGATTACT
GGGTGCTGCTGGATCCTGTTAAACAAATGCTTTTCCTGAACAGTACGGGCAGAGTTCTGGATAGAGATCCACCAATGAAT
ATACACTCCATTGTTGTGCAAGTCCAGTGTATCAACAAAAAAGTGGGCACAGTTATCTACCACGAAGTGAGAATTGTGGT
GAGAGACAGAAATGACAATTCACCGACTTTCAAACACGAAAGCTACTATGCTACCGTGAACGAGCTTACTCCAGTTGGCA
CCACGATATTTACAGGATTTTCAGGAGACAATGGAGCTACTGACATAGATGATGGCCCAAACGGACAGATAGAGTATGTT
ATCCAGTACAACCCAGAAGATCCGACATCCAATGACACCTTTGAAATTCCCCTCATGTTGACTGGAAATGTAGTGTTAAG
GAAGAGACTCAACTACGAAGATAAGACTCAGTACTTTGTCATCATTCAAGCCAATGACCGAGCACAAAATCTGAATGAAA
GGCGAACCACCACTACCACCCTCACAGTGGACGTCCTGGATGGAGATGACTTGGGCCCAATGTTTCTTCCTTGTGTCCTT
GTGCCAAACACTCGGGACTGTCGTCCACTCACCTATCAAGCCACCATACCCGAGCTGAGAACTCCGGAAGAATTGAACCC
CATTATTGTTACCCCACCAATCCAAGCCATTGATCAGGATCGGAATATTCAGCCACCATCTGATAGACCAGGCATCCTCT
ACTCCATCCTTGTCGGGACGCCTGAGGATTACCCCCGATTTTTCCATATGCACCCCAGGACTGCAGAACTGAGTCTTCTA
GAGCCAGTGAATAGAGACATTCATCAGAAATTTGATTTGGTTATTAAGGCAGAACAGGATAATGGCCACCCCCTTCCTGC
CTTTGCCAGTCTACATATTGAAATATTGGATGAAAATAATCAGAGCCCTTACTTCACAATGTCCAGTTATCAAGGATATA
TCTTGGAATCTGCCCCTGTGGGAGCAACCATTTGTGACAGTATGAATTTAAGCACTCCCCTAAGAATTGTTGCTCTGGAC
AAAGACATAGAAGAC------------------ACGAAAGACCCGGAGCTTCACCTTTTCCTAAACGATTACACGTCAGT
CTTCACTGTCACACAGACGGGTATCATTCGCTACCTTACCCTGCTTCAACCAGTCGACAGAGAGGAACAGCAATTTTACA
CGTTTTCGATAACAGCATTTGATGGTGTACAAGAAAGTAAGCCAGTTGTAGTCAATATTCGAGTGATGGATGCAAATGAT
AACACCCCAACCTTCCCTGAAATATCCTATGACGTTTATGTTTACACAGACATGAGACCTGGAGACAGTGTCATACAGCT
CACTGCAGTGGACGCAGACGAAGGGTCAAATGGGGAGATCACATATGAAATCCTGGTCGGGGCTCAGGGAGACTTCGTCA
TCAATAAAACAACAGGGCTTATCACCATCGCCCCGGGAGTGGAACTGATAGTTGGGCGGACTTATGCGCTCACTGTCCAA
GCAGCGGATAATGCTCCTCCTGCGGAGAGAAGGCAGTCCATCTGCACAGTATATGTTGAAGTGCTTCCTCCAAACAATCA
AAGCCCTCCCCGCTTTCCACAGCTGATGTACAGTCTTGAAATTAGTGAAGCCATGAGGATTGGTGCTGTTTTATTAAATC
TACAGGCAACAGATCGAGAGGGAGACCCAATAACATACGCCATTGAGAATGGGGATCCTCAGCGAGTTTTTAATCTTTCA
GAAACTACAGGGATTCTAACCTTAGGGAAGGCCCTGGACAGGGAAAGCACGGATCGCTACATTCTGATTGTCACAGCTTC
AGATGGCAGGCCAGATGGGACCTCAACTGCCACAGTAAATGTGGTAGTAACAGATGTCAATGATAATGCTCCGGTGTTTG
ATCCCTATCTGCCTAGAAATTTATCTGTGGTAGAGGAAGAAGCCAATGCCTTTGTGGGTCAAGTAAGGGCAACAGACCCT
GATGCTGGAATAAATGGCCAAGTGCACTACAGTTTGGGTAACTTTAATAACCTTTTTCGCATAACTTCCAATGGGAGCAT
CTACACAGCCGTGAAGCTTAACAGAGAAGTGAGGGACTATTATGAGCTTATTGTTGTGGCAACTGATGGTGCAGTGCACC
CTCGGCATTCAACTCTGACGCTGGCCATTAAGGTTTTGGATATTGATGATAACAGCCCTGTGTTCACCAATTCGACATAC
ACTGTAGTTGTTGAAGAGAATCTGCCAGCTGGGACAATCTTCCTGCAAATAGAGGCTAAAGATGTTGACCTTGGAGCAAA
TGTGTCTTATCGGATAAGAAGCCCAGAAGTGAAGCACATTTTTGCACTGCATCCATTCACAGGACAACTGTCCCTTTTAC
GGAGTTTGGATTATGAGGCGTTTCCAGATCAAGAAGCAAGCATCACATTTTTGGTGGAGGCATTTGACATTTATGGAACA
ATGCCACCTGGCATTGCTACTGTCACAGTAATAGTAAAGGATATGAATGACTATCCTCCGGTGTTCAGCAAACGAATCTA
CAAAGGAATGGTGGCTCCAGATGCGGTCAAGGGTACACCTATCACCACAGTTTACGCTGAAGATGCAGACCCTCCTGGGT
TACCTGCAAGTCGTGTGAGGTACAGAGTAGACGATGTACAGTTTCCTTACCCTGCCAGTATTTTTGATGTAGAAGAAGAT
TCTGGAAGAGTAATAACTCGTGTCAATCTTAATGAAGAGCCTACAACAATTTTTAAGTTGGTAGTTGTTGCTTTTGATGA
TGGTGAGCCAGTGATGTCCAGCAGTGCCACAGTGAAAATTCTTGTACTGCATCCTGGAGAAATTCCACGCTTCACACAAG
AGGAATATAGACCTCCTCCTGTAAGTGAACTTGCAACCAGAGGGACCATGGTTGGTGTAATTTCTGCTGCAGCCATTAAT
CAGAGCATCGTATATTCTATTGTTTCAGGAAATGAAGAAGATAAGTTTGGAATCAACAACATCACAGGTGTTATCTATGT
GAATGCCCCTCTGGATTACGAGACCAGGACAAGTTATGTACTTCGGGTCCAGGCAGATTCCCTGGAAGTGGTCCTTGCCA
ATCTTCGAGTTCCTTCAAAAAGCAATACAGCAAAAGTATACATTGAAATTCAGGATGAAAACGATCATCCTCCAGTGTTT
CAAAAAAAATTCTACATTGGAGGTGTGTCTGAGGATGCAAGAATGTTTGCTTCGGTGCTCAGAGTAAAGGCTACTGATAA
AGATACTGGCAATTATAGCGCTATGGCATACAGGCTCATAATACCACCAATCAAAGAGGGAAAAGAAGGATTTGTGGTTG
AAGCATACACAGGGCTCATCAAAACTGCTATGCTCTTCCATAATATGAGGAGATCCTACTTCAAGTTCCAAGTTATTGCA
ACTGATGACTATGGGAAGGGACTAAGTGGAAAAGCAGATGTACTTGTCTCTGTGGTCAATCAGCTGGATATGCAAGTCAT
TGTTTCTAATGTGCCACCAACTTTAGTGGAAAAAAAGATAGAAGACCTCACAGAGATCTTGGATCGCTATGTTCAGGAGC
AAATCCCTGGTGCCAAGGTGGTAGTGGAGTCTATTGGTGCTCGAAGGCATGGTGATGCTTTTTCTCTAGAGGACTACACC
AAATGTGACCTGACTGTCTATGCAATTGATCCCCAAACCAACAGAGCTATTGACAGAAATGAACTTTTTAAATTTTTGGA
TGGCAAGCTGCTGGATATCAACAAAGACTTTCAGCCCCATTATGGGGAAGGAGGACGGATACTGGAGATCCGAACACCAG
AGGCAGTGACCAGCATTAAAAAGAGAGGAGAAAGCCTGGGATACACTGAAGGGGCCTTGCTGGCTTTGGCCTTCATCATC
ATCCTCTGCTGTATTCCCGCCATCTTGGTAGTGTTAGTCAGCTACCGACAA---------CGCCAAGCCGAGTGCACCAA
GACAGCACGAATTCAATCCGCTTTACCTGCAGCAAAACCAGCAGCACCTGCCCCAGTGCCCATGGCAGCGCCCCCGCCCC
CGCCCCCGCCTCCAGGCGCGCACCTGTACGAAGAACTGGGTGACAGCACCATTCTTTTCCTTCTCTACCATTTTGAACAA
AGCAGGGGAAATAACTCACTCTCAGAAGACAGGAAAAGTCAGCAAGTTTTGATGCCTTTTTCTTCCAATACCGTTGGGGC
TCACAAGCCAACTCACATAGATGGATCATTTAGAAGCAGCCAACCAAAGCCTGGAAGAAAATTTGCATTTCTATCTGATG
AGGACAACTTATGTGGCCAAGACCCCCTTTACAAAGAAAATATAGGTCAGAATTCACCCAATTCAGACATTACACTGAGA
ACAGATTTTGAAAACCCATTTATATCCCAGACACAAGTCAAGAGTCAGTCTCTGAGGGGCCCAAGAGGAAAGATTCAGAG
GATGTGGAATCAGTCAGTCAGCTTACCTGGGAGACTGATGTGGAAGGTTCCCAGTAGACCAGAAACCATAGATATGGTAA
ACTGGCAGGACGCCTGGCAAAAAGCTGCCAAGGAAAAGAGTGGAACATGTCCAAACAAAAAT---AGCAGCAATCCCTTG
CTTACAACTGAAGGGGAAAATTGGACAGAGAAAGAAGAAACAAGGCAAAGAGAAGCACTGATTTCTCAGGAAGCAGAACA
ATTAAAATCTCTGTCTTTAGACTCCTCATTTTCCTCTTCTTGGTCTCACTTCTCATGGTCCACTTTGCCAACTATTTCAA
GAACTGTGGAACTCAAGTCAGACTCTAATGTCATCACTTCTCCTGATGACTGTTCCTTGGAATTTTCTTCTCCAGAGCCT
TACACTTTAAATTCTCAAGTCTTGAAAAGGGAGACAACCACTTGTATGTTAGATGTCGAAGCCAAAAGGAGCAATTCTGA
AAACCTTTCCCATCCACCTAACGTCTGCCCTTCATCTCCTTCCCCTCACTCTCAT---CTTTTTCCTCCTTATTCACTTG
TACCTCCTCTC---------CTTATTCCTCCTTCTGTTTCCCTTCCTCCTCTGCCTCCTCCTAACCCTTCTCCTCTTCCT
CTTTCTTCATTTCTTCCACTTTCCAGTCTTCCTTCTACTCCGCCTGTTCTTTCTTCATTTTCCACAGTCCCACCACCACT
TCCTTCTACTAGT------AGACCTCCTTCAGATTCAGTGCTGTCCACACAGAGTATTTCTATGCCAGTTGTTAAATGCA
CTACCACCTTGACACCTTGCAAGGAAAAGTCTGCTATGATGCAGCTACCAACATCAAAAGCAGTGGGTAATGCAGACCCT
CAAAGAGAACCGAAAGGCGTCCTCAAACATGTAAAAAATTTAGCAGAACTTGAAAAATCAGTATCTAACATGTACAGTCA
AATAGAAAAAAACTACCCACCCACAAATGTCTCCAAACTTCAAAGTAGTTACCCTTCAGAGATAACAAATATGGAAATCC
CGTCTGAACAAAACCAGGAAGATTTGAACAGTGTTGTTGAGAGGATTGGAAAGCAATCTCAGAGTCAATCTACTTCACTA
>homo_sapiens
GATTGCAAACTAGCTAGGGGAGGACCACCAGCTACCATAGTTGCTATTGATGAAGAAAGTCGGAATGGTACAATTCTGGT
GGACAACATGCTGATCAAAGGGACTGCTGGAGGACCAGACCCCACCATAGAACTTTCTTTAAAGGATAATGTGGATTACT
GGGTGTTGATGGATCCTGTTAAGCAAATGCTTTTCCTGAACAGCACCGGAAGAGTTCTGGATAGAGATCCACCGATGAAC
ATACACTCCATTGTGGTGCAGGTCCAGTGCATCAACAAAAAAGTGGGCACTATTATCTACCATGAAGTGCGAATAGTGGT
GAGAGACAGGAATGACAACTCACCCACTTTCAAGCATGAAAGCTACTATGCCACAGTGAATGAGCTCACTCCAGTTGGTA
CCACAATATTCACAGGATTTTCAGGAGACAATGGAGCTACAGATATAGATGATGGACCAAATGGACAGATAGAGTATGTT
ATTCAGTATAATCCAGATGATCCGACATCCAATGACACCTTTGAAATTCCCCTAATGTTGACTGGAAATATAGTGTTAAG
GAAGAGGCTCAACTATGAAGATAAGACTCGCTACTTTGTCATAATCCAAGCTAATGACCGTGCCCAAAATCTGAATGAGA
GGCGAACCACCACCACCACTCTCACAGTGGATGTTCTGGATGGAGATGACTTGGGTCCAATGTTTCTTCCTTGTGTCCTT
GTGCCAAACACTCGTGATTGCCGTCCACTCACTTATCAAGCTGCCATACCTGAGTTGAGAACTCCGGAAGAACTGAACCC
CATTATTGTTACGCCACCAATCCAAGCCATTGATCAGGACCGGAATATTCAACCGCCATCAGATAGGCCAGGAATCCTCT
ATTCCATCCTTGTTGGGACTCCTGAGGATTACCCACGATTTTTCCATATGCATCCTAGGACAGCAGAACTTAGTCTCCTG
GAGCCAGTAAACAGAGACTTTCACCAGAAATTTGATTTGGTTATTAAGGCTGAACAAGACAATGGTCATCCTCTTCCTGC
CTTTGCCGGTCTACACATTGAAATACTGGATGAAAACAATCAAAGTCCATATTTTACAATGCCCAGTTATCAAGGCTATA
TCCTGGAATCTGCCCCAGTGGGAGCAACCATTTCGGACAGTCTCAATTTGACTTCACCTTTAAGAATAGTAGCTCTGGAC
AAGGACATAGAAGAT------------------ACAAAAGACCCAGAGCTTCACCTTTTTCTGAATGACTACACCTCAGT
CTTCACCGTCACACAGACTGGTATTACTCGCTACCTCACCTTACTTCAACCAGTGGACAGGGAAGAACAGCAAACTTACA
CCTTTTCGATAACAGCATTTGATGGTGTACAAGAAAGTGAGCCAGTCATCGTCAATATTCAAGTGATGGATGCAAATGAT
AACACGCCAACCTTCCCTGAAATATCCTATGATGTGTATGTTTATACAGACATGAGACCTGGGGACAGTGTCATACAGCT
CACTGCAGTCGACGCAGACGAAGGGTCAAATGGGGAGATCACATATGAAATCCTTGTTGGGGCTCAGGGAGACTTCATCA
TCAATAAAACAACAGGGCTTATCACCATCGCTCCAGGGGTGGAAATGATAGTCGGGCGGACTTACGCACTCACGGTCCAA
GCAGCGGATAATGCTCCTCCTGCAGAGCGAAGGAACTCCATCTGCACTGTGTATATTGAAGTGCTTCCACCAAATAATCA
AAGCCCTCCTCGCTTCCCACAGCTGATGTATAGCCTTGAAATTAGTGAAGCCATGAGGGTTGGTGCTGTTTTATTAAATC
TACAGGCAACTGATCGAGAGGGAGACTCAATAACATATGCCATTGAGAATGGAGATCCTCAGAGAGTTTTTAATCTTTCA
GAAACCACGGGGATTCTAACCTTAGGGAAAGCACTGGACAGGGAAAGCACTGATCGCTACATTCTGATCATCACAGCTTC
AGATGGCAGGCCAGATGGGACCTCAACTGCCACAGTAAACATAGTGGTGACAGATGTCAATGACAATGCTCCAGTGTTTG
ATCCTTATCTGCCAAGAAATTTATCTGTGGTGGAAGAAGAAGCCAATGCCTTTGTGGGTCAAGTAAAAGCAACAGACCCT
GATGCTGGAATAAATGGTCAAGTGCACTACAGTTTGGGTAACTTTAATAATCTTTTTCGTATCACATCCAATGGGAGCAT
TTACACAGCAGTGAAGCTTAACAGAGAAGTCAGGGACTACTATGAACTTGTTGTTGTGGCAACAGATGGAGCAGTACACC
CTCGTCATTCAACTCTAACCTTGGCCATCAAGGTTTTGGACATTGATGATAACAGTCCTGTGTTCACCAATTCAACATAC
ACTGTCCTTGTTGAAGAGAATTTGCCAGCTGGGACTACCATCCTTCAAATAGAGGCCAAAGATGTCGACCTTGGAGCAAA
TGTGTCTTACCGGATAAGAAGCCCAGAAGTGAAGCACTTTTTTGCACTACATCCATTTACAGGAGAACTATCGCTTTTAA
GGAGTTTAGATTATGAGGCATTTCCAGACCAAGAAGCAAGTATCACTTTTCTGGTAGAGGCCTTTGATATTTATGGAACA
ATGCCACCTGGTATTGCTACTGTCACAGTGATTGTAAAGGATATGAATGATTATCCTCCTGTCTTTAGTAAACGAATATA
CAAAGGGATGGTGGCTCCGGATGCAGTCAAGGGTACACCTATCACAACAGTTTATGCTGAAGATGCAGACCCTCCTGGAT
TACCTGCAAGTCGTGTGAGGTATAGAGTAGATGATGTACAGTTTCCTTACCCTGCCAGTATTTTTGAAGTGGAAGAAGAT
TCTGGAAGAGTAATAACACGAGTCAATCTTAATGAAGAACCTACAACAATTTTTAAGTTGGTGGTGGTTGCTTTTGATGA
TGGGGAGCCTGTGATGTCCAGCAGTGCCACAGTGAAGATTCTTGTCTTACATCCTGGTGAGATCCCACGCTTCACACAGG
AGGAATATAGACCTCCTCCAGTAAGTGAACTTGCCACCAAAGGGACCATGGTTGGTGTAATTTCTGCTGCTGCCATTAAT
CAAAGTATTGTGTACTCCATTGTTTCAGGAAATGAAGAAGATACATTTGGAATTAATAACATCACAGGTGTTATCTATGT
GAATGGACCTCTGGATTATGAGACCAGGACAAGCTATGTACTTCGAGTCCAAGCTGATTCCCTGGAAGTGGTCCTTGCCA
ATCTCCGAGTTCCTTCAAAAAGCAATACAGCTAAAGTATACATTGAGATTCAGGATGAAAATAATCATCCCCCAGTGTTT
CAGAAAAAATTCTACATCGGAGGTGTATCTGAAGATGCAAGAATGTTTACTTCTGTACTCAGAGTGAAGGCTACTGATAA
AGATACTGGCAATTATAGTGTCATGGCCTACAGACTCATAATACCACCAATTAAAGAGGGAAAAGAAGGATTTGTAGTGG
AAACATATACAGGGCTTATCAAAACTGCTATGCTCTTCCATAATATGAGGAGATCCTACTTCAAGTTTCAAGTTATTGCA
ACTGACGACTATGGGAAGGGACTGAGCGGCAAAGCCGATGTACTCGTCTCCGTGGTCAATCAGCTGGATATGCAAGTCAT
TGTTTCCAATGTGCCTCCTACTCTAGTGGAAAAAAAGATAGAAGATCTTACAGAGATCTTGGATCGCTATGTTCAGGAAC
AAATTCCTGGTGCCAAGGTCGTAGTGGAGTCCATTGGAGCTCGCCGGCATGGAGATGCCTTTTCCCTAGAAGATTACACC
AAATGTGACTTGACTGTCTATGCAATTGACCCCCAAACCAACAGAGCCATCGATAGAAATGAGCTTTTTAAATTTTTGGA
TGGCAAACTACTTGATATCAATAAAGACTTTCAGCCGTATTATGGGGAAGGAGGACGCATTCTGGAGATCCGGACTCCAG
AGGCAGTGACCAGCATTAAAAAGAGAGGAGAAAGTCTAGGATACACAGAAGGGGCCTTGTTGGCTCTGGCCTTCATCATC
ATCCTCTGCTGCATTCCTGCCATCTTGGTGGTTTTGGTCAGCTACAGACAGTTCAAGGGACGTCAAGCTGAGTGTACAAA
GACTGCACGAATTCAGGCCGCATTACCCGCGGCTAAACCAGCAGTGCCGGCTCCTGCACCAGTGGCAGCGCCCCCGCCGC
CGCCGCCGCCTCCGGGTGCGCATCTCTATGAAGAACTTGGAGACAGCTCAATTCTTTTCCTTCTCTACCATTTTCAACAA
AGCAGGGGAAATAACTCAGTCTCAGAAGACAGGAAACATCAACAAGTTGTGATGCCCTTTTCTTCCAATACTATTGAGGC
TCACAAGTCAGCTCATGTAGACGGATCACTTAAGAGCAACAAACTGAAGTCTGCAAGAAAATTCACATTTCTATCTGATG
AGGATGACTTAAGTGCCCATAATCCCCTTTATAAGGAAAACATAAGTCAAGTATCAACAAATTCAGACATTTCACAGAGA
ACAGATTTTGTAGACCCATTTTCACCCAAAATACAAGCCAAGAGTAAGTCTCTGAGGGGCCCAAGAGAAAAGATTCAGAG
GCTGTGGAGTCAGTCAGTCAGCTTACCCAGGAGGCTGATGAGGAAAGTTCCAAATAGACCAGAGATCATAGATCTGCAGC
AGTGGCAAGGCACCAGGCAGAAAGCTGAAAATGAAAACACTGGAATCTGTACAAACAAAAGAGGTAGCAGCAATCCATTG
CTTACAACTGAAGAGGCAAATTTGACAGAGAAAGAGGAAATAAGGCAAGGTGAAACACTGATGATAGAAGGAACAGAACA
GTTGAAATCTCTCTCTTCAGACTCTTCATTTTGCTTTCCCAGGCCTCACTTCTCATTCTCCACTTTGCCAACTGTTTCAA
GAACTGTGGAACTCAAATCAGAACCTAATGTCATCAGTTCTCCTGCTGAGTGTTCCTTGGAACTTTCTCCTTCAAGGCCT
TGTGTTTTACATTCTTCACTCTCTAGGAGAGAGACACCTATTTGTATGTTACCTATTGAAACCGAAAGAAATATTTTTGA
AAATTTTGCCCATCCACCAAACATCTCTCCTTCTGCCCCCCTTCCCCCTCCTCCTCCTATTTCTCCTCCTTCTCCTCCTC
CTGCTCCTGCTCCTCTTGACATTTCTCCTTTTTCTCTTTTTTGTCCTCCTTCTCCTCCTTCTATCCCTCTTCCTCTTCCT
CCTCCTACATTTTTTCCACTTTCCGTTTCACCCCCAACACCACCTCTTCTACCTCCATTTCCAACTCTTCCTCCACCACC
TCCTTCTATTCCTTGCCCTCCACCTCCTTCAGCTTCATTTCTGTCCACAGAGTGTGTCTGTATAACAGGTGTTAAATGCA
CGACCAACTTGATGCCTGCCGAGAAAAAGTCCTCTATGACACAGCTATCAACAACG---ACAGTGTGTAAAACAGACCCT
CAGAGAGAACCAAAAGGCATCCTCAGACACGTTAAAAACTTAGCAGAACTTGAAAAATCAGTAGCTAACATGTACAGTCA
AATAGAAAAAAACTATCTACGCACAAATGTTTCAGAACTTCAAACTATGTGCCCTTCAGAAGTAACAAATATGGAAATCA
CATCTGAACAAAACAAGGGGAGTTTGAACAATATTGTCGAGGGAACTGAAAAACAATCTCACAGTCAATCTACTTCACTG
>fukomys_damarensis
---------------------------------------------------------TGGTTTTCAGGTACAATTCTGGT
GGACAACATGCTGATAAAAGGCACTGCTGGAGGACCAGACCCCACCATAGAACTCTCCTTGAAGGACAATGTGGATTACT
GGGTGCTGTTGGATCCTGTGAAACAAATGCTTTTCCTGAACAGTACTGGCAGAGTTCTGGATAGAGATCCACCAATGAAC
ATACACTCCATTGTTGTGCAAGTCCAGTGTATCAACAAAAAAGTGGGCACGGTTATCTACCACGAAGTAAGAATTGTGGT
AAGAGACAGGAATGACAACTCACCCACTTTCAAACATGAAAGCTACTATGCCACTGTGAATGAGCTTACTCCAGTTGGCA
CCACGATATTTACAGGATTTTCAGGAGACAATGGAGCTACTGACATAGATGATGGCCCAAATGGACAGATCGAATATGTT
ATCCAGTACAATCCGGAAGATCCGAGTTCCAATGACACCTTTGAAATCCCCCTCATGTTGACTGGCAACGTCGTGCTAAA
GAAGAGGCTCAACTATGAAGATAAGGCTCGGTACTTTGTCCTCGTCCAAGCCAATGACCGTGCACAAAACCTGAATGAAA
GGCGAACCACCACTACCACCCTCACAGTGGACATCCTAGATGGAGACGACTTGGGCCCAGTGTTTCTTCCTTGTGTCCTG
GTTCCAAACACTCGTGATTGTCGTCCACTCACCTATCAAGCTGCCATACCTGAGCTGAGAACTCCGGAAGAACTGAACCC
TATTATTGTTAGCCCGCCAGTCCAAGCCATTGATCAGGACCGGAATATTCAGCCTCCATCGGATAGACCAGGCATTCTCT
ACTCCATCCTTGTTGGCACCCCTGAGGATTACCCACGATTTTTCCATATGCATCCCAGGACTGCAGAACTTAGTCTTCTG
GAGCCAGTGAACAGAGACTTTCATCAGAAATTTGATTTGGTTATTAAGGCAGAACAGGATAATGGCCATCCACTTCCTGC
CTTTGCCAGTCTACATATTGAAATATTGGATGAAAATAATCAGAGCCCTTATTTCACAATGTCCAGTTATCAAGGCTACA
TCTTAGAATCAGCCCCCGTGGGAGCAACCATTTCTGACAGTCTGAATTTATCTACTCCTCTAAGAATTGTTGCTCTGGAC
AAAGACGTAGAAGAT------------------ACGAAAGACCCAGAGCTTCACCTTTTTCTGAACGATTACACATCAGT
CTTCACTGTCACACAGATGGGTATTGTTCGCTACCTCACCCTGCTTCAACCAGTGGACAGAGAAGAACAGCAATTTTATA
CCTTTTCGATAACAGCATTTGATGGTGTACAAGAAAGTGAGCCGGTTGTGGTCAATATTCGAGTGATGGATGCGAATGAT
AACACCCCTACCTTCCCTGAAATATCCTATGATGTCTATGTTTATACAGACATGAAACCCGGAGACAGTGTCATACAGCT
CACTGCAGTCGATGCAGACGAAGGGTCAAATGGGGAGATCACATATGAAATCCTGGTCGGGGCTCAGGGAGACTTCATCA
TCAATAAAACAACAGGGCTGATCACCGTCACTCCTGGGGCAGAACTGATAGCAGGGAGGACTTATGCGCTCACAGTCCAG
GCATCGGATAATGCTCCTGCTGCAGAGAGAAGGCACTCCATCTGCACAGTGTACATTGAAGTGCTTCCTCCAAGTAATCA
GAGCCCTCCCCGCTTCCCGCAGCTGATGTATAGCCTTGAAATCAGTGAAGCCATGAGGATTGGTGCTGTTTTATTAAATC
TACAGGCAACAGATCGAGAGGGAGACCCAATAACATATGCCATTGAAAATGGAGATCCTCAGCGAGTTTTTAATCTTTCA
GAAACTACGGGAATTCTAACCTTAGGGAAAGCACTGGACAGGGAAAGCACGGATCGCTACATTCTGATTGTCACGGCTTC
AGATGGCAGGCCAGATGGGACCTCAACTGCCACAGTAAACGTGGTGGTAACAGATGTCAATGACAATGCACCCGTGTTTG
ATCCCTATCTGCCTAGAAATTTATCTGTAGTAGAAGAAGAAGCGAATGCCTTTGTGGGTCAAGTAAGGGCAACAGACCCT
GATGCTGGAATAAATGGTCAAGTGCACTACAGTTTGGGTAACTTCAATAATCTGTTTCGCGTAACCTCCAATGGGAGCAT
CTACACAGCTGTGAAACTGAACAGAGAGGTGAGGGACTACTATGAACTTATTGTTGTGGCAACTGATGGAGCAGTGCACC
CTCGACATTCAGCTCTCACACTGGCCATTAAGGTTGTGGATATTGACGATAATAGCCCTGTGTTCACCAACTCAACATAT
ACTGCAGTTGTTGAGGAGAATCTGCCAGCTGGGACTACCTTCCTTCAATTACAGGCTAAAGATGTTGACCTTGGGGCAAA
TGTGTCTTATCGTATAAGAAGTCCAGAAGTGAAGCACATTTTTGCACTGCATCCATTTACAGGAGAACTATCCCTTTTAA
GGAGTTTGGATTATGAGGCATTTCCAGATCAAGAAGCAAGTATCACATTTTTGGTGGAAGCATTTGATATTTATGGAACA
ATGCCACCTGGCATTGCTACTGTCACAGTAATAGTAAAGGATATGAATGATTATGCTCCGGTATTTAGTAAACAAATCTA
CAAAGGGCTTGTGGCTCCAGACGCAGTCAAAGGCACACCTATCACAACAGTTTACGCTGAAGATGCAGACCCTCCTGGGT
TACCTGCAAGTCATGTGAGGTATAGAGTAGATGATGTGCAGTTTCCTTACCCTGCCAGTATTTTTGACATAGAAGAAGAT
TCTGGAAGAGTGATAACTCGTGTCAATCTTAATGAAGAACCTACAACAATTTTTAAGTTGGTAGTTGTTGCTTTTGATGA
TGGTGAGCCAGTGATGTCCAGCAGTGCCACAGTGAAAATTCTCGTCTTGCATCCTGGAGAAATCCCACGCTTCACACAAG
AAGAATATAGACCTCCTCCAGTAAGCGAACTTGCAGCCAGAGGGACCATGGTTGGTGTAATTTCTGCTGCAGCTATCAAT
CAGAGTGTTGTATATTCCATTGTTTCAGGAAATGAAGAAGATAAGTTTGGAATCAATAATATCACAGGTGTTATCTATGT
GAATGCCCCATTGGATTATGAGACAAGGACAAGCTATCTACTTCGAGTCCAGGCAGATTCCCTGGAAGTGGTCCTCGCCA
ATCTCCGAGTTCCTTCAAAAAGCAATACAGCAAAAGTGTACATTGAAATTCAGGATGAAAATGATCACCCTCCAGTGTTT
CAAAAACAATTCTACATTGGAGGTGTGTCGGAGGATGCAAGAATGTTTGCTTCTGTGCTCAGAGTAAAGGCTACTGATAA
AGATACTGGCAATTATAGTGCCGTGGCATACAGGCTCATAATACCACCAATCAAAGAGGGAAAAGAAGGATTTGTGGTGG
AAACATACACAGGCCTTATTAAAACGGCTATGCTCTTCCATAATATGAGGAGGTCCTACTTCAAGTTTCAAGTTATTGCA
ACTGATGACTATGGAAAGGGACTAAGTGGAAAAGCAGATGTACTTGTCTCTGTGGTCAATCAGCTGGATATGCAAGTCAT
TGTTTCTAATGTGCCACCAACTTTAGTGGAAAAAAAGATAGAAGATCTCACAGAAATTTTGGATCGCTATGTTCAGGACC
AAATTCCTGGTGCCAAAGTTGTGGTGGAGTCCATTGGTGCGCGCAGGCATGGTGATGCTTTCTCTCTAGAAGACTACACC
AAGTGTGACCTGACTGTCTATGCAATCGATCCCCAAACCAACAGAGCTATTGACAGAAATGAGCTTTTTAAGTTTCTGGA
TGGCAAGCTGCTAGATATCAACAAAGACTTTCAGCCATACTATGGGGAAGGAGGACGCATACTGGAGATCCGGACCCCAG
AGGCAGTGACCAGCATTAAAAAGAGAGGAGAAAGTCTGGGATACACAGAAGGGGCTCTGTTGGCTCTGGCCTTCATCATC
ATCCTCTGCTGTATTCCTGCCATCTTGGTAGTCTTAGTCAGCTACCGACAA---------CGCCAAGCTGAGTGCACCAA
GACGGCACGAATTCAATCCGCTTTACCTGCGGCAAAACCAGCAGCCCCAGCCGCTGCTCCCATGGCAGCGCCCCCGCCCC
CTCCCCCGCCTCCTGGTGCGCATCTCTATGAGGAGCTGGGCGACAGCACAATTCTTTTCCTTCTCTACCATTTTGAACAA
AGCAGGGGAAATAACTCAATCTCAGAAGACAGGAAAAGTCAGCAAGTGGTGATGCCCTTTTCTTCCAAAACCATTGAGGT
TCACAAGCCAGCTCATATAGACGGATCATTTAAGAGCAATCAACCAAAGCCTGGAAGAAAATTTACACTTCTATCTGATG
AGGATGACTTGTGTGGCGATGACCCACTTTATAAGGAAAATATAGGTGAGAGGTCAACAAATTCAGACATCATACTGAGA
ACAGAGTTTGAATCCCCATTTTTACCCCAAACACGAGTCAAGAGTCAGTCTCTGAGGGACCCAAGAGAAAAGATTCAGAG
GATGTGGAATCAGCCAGTCAGCTTACCTAGAAGACTGATGTGCAAAGTTCCAAGTAGACCAGAAACCATAGATCTGGTGC
ATTGGCAAGGCACCAGGCAAAAAGCTAAAAAGGAAAACACTGGAATATGTCCAAACAAAAAT---AGCAGCCATCTGTTG
CTTACACCTGAAGGAGTAAATTTAACAGAAAAAGAAGGAACAAAGCAAGGAGAAACATTGATTTCTCAAGAAACGGAACA
GTTGAAATCTCTGTCTTCAGACTCTTCATTTTCCTCTTCTTGGTCTCACTTCTCCCTGTCCACTTTGCCAACTCTTTCAA
GAACTGTGGAACTCAAATCAGAACCTAATGTCCTCACTTCT---AATGACTGTTCCTTGGAACGTTCTTCTCCAAGGCCT
TGCATTTTAAATTCTCTAGTCTCTAAAAGTGAGACAGGCAGTTGTATGTTAGATGTTGAAACCGAAAGGAACAATTTTGA
AAATCTTTCCCATCCATCTACTATCTCTTGTTCATCTTCTTCTGCTCACTCTCCT---------CCTCCTTATCCTCCTG
CATCTCCTCTC---------CTTTCTCCTTTTTCTCTCTCTTTTCCTCCTCTGCCTCCTTCTAACCCTTCTCTTTTTCCT
CCTTCTCCATTTCTTCCACTTCGCATTCCTCCTACTTCTCCACCTGTTCTTTCTTCATTTTCCACT--------------
----------------------------------------------------AATGTTTGTAGGCCGGTTGTGAAATGCA
CTACCACAATGACACTTTCCAAAGAAATGTCTCCTGTGACAAACCCAGCAATATCACAAGCAGTGTGTAGCTCAGACTCT
CAAAGAGAAAAAAAAGGCATCCTCAGACATATAAAAAACCTAGCAGAACTTGAAAAATCAGTATCTAACATGCACAATCA
AATAGAAAAATACTATCCACCCACAAATATCTCCAAACTTCAAAGTATTTGCCCTTCAGAGATAACAAGTATGGAAATCA
CATCTGAGCAGAACCAGGAAGATTTGAACAAGATTGTTGAGGGGATTGGAAAACACTCTCACAGTCAATCTACTTCACAA
>octodon_degus
---------------------------------------------------------TGGTTTGCAGGTACAATTTTGGT
GGACAACATGCTGATCAAAGGCACGGCTGGAGGTCCAGACCCTACCATAGAACTCTCTTTAAAGGACAACATGGATTACT
GGGTGCTGCTGGATCCTGTCAAACAAATGCTTTTCCTAAACAGTACTGGCAGAGTTCTGGATAGAGACCCCCCGGTGAAC
ATCCACTCCATCGTGGTGCAAGTGCAGTGCGTCAACAAGAAGGTGGGCACCGTCATCTACCACGAAGTGCGGATCGTGGT
GCGGGACCGGAACGACAACTCTCCCACCTTCAGACACGAGAGCTACCACGCCACGGTGAACGAGCTTACTCCTGTGGGCA
CCACGATATTCACAGGATTTTCGGGAGACAACGGAGCTACTGACATAGATGATGGCCCAAATGGACAGATAGAGTACGTT
ATCCAGTACAATCCAGAAGATCCGACATCGAATGACACCTTCGAAATTCCCCTCATGTTGACCGGAAATGTGGTGCTCAG
GAAGAGGCTCAACTATGAAGATAAGACTCAGTACTTTGTCATCATCCAAGCCAACGACCGTGCTCAGAATCTGAATGAAA
GGCGAACCACCACAACCACCCTCACGGTGGACGTCCTGGATGGAGATGACTTGGGCCCAATGTTTCTTCCTTGTGTCCTT
GTGCCAAACACTCGCGACTGCCGCCCACTCACCTATCAAGCTGTCATACCCGAGCTGAGAACTCCGGAAGAACTGAACCC
CATTATTGTTACCCCACCTATCCAAGCCATTGATCAGGACCGGAATATTCAGCCACCCTCGGACAGACCGGGCATCCTCT
ACTCCATCCTTGTCGGGACGCCTGAGGATTTCCCACGATTTTTCCATATGCATCCCAGGACCGCAGAGCTTAGTCTTCTA
GAGCCAGTGAACAGAGACTTTCATCAGAAATTTGATTTGGTTATTAAGGCGGAGCAGGACAATGGCCACCCCCTTCCTGC
CTTTGCCAGTCTACATATTGAAATATTGGATGAAAATAACCAGAGTCCTTATTTCACCATGTCCAGTTATCAAGGCTATA
TCTTGGAATCTGCCCCAGTGGGAGCAACCATTTCTGACAGTGTGAACTTAACCACTCCTCTGAGAATTGTTGCTCTGGAC
AAAGACATAGAAGAT------------------ATGAAAGACCCAGAACTTCACCTTTTTCTGAATGATTACACATCAGT
CTTCACCGTGACCCAGACGGGTATTACTCGCTACCTCACCCTGCTTCAACCAGTTGACAGAGAAGAGCAGCAATTTTACA
CCTTTTCGATAACAGCATTTGATGGTGTACAGGAAAGTCGGCCCGTCGTCGTCAATATCCGGGTGCTGGATGCAAATGAC
AACACCCCCACCTTCCCAGCAATTTCCTATGACATCTACGTGTACACAGACATGAGGCCGGGTGACAGCGTCATTCAGCT
CACTGCAGTCGACGCAGACGAAGGGTCGAACGGGGAGATCACATACGAAATCCTGGTCGGGGATCAGGGACACTTCGTCA
TTAATAAAACAACGGGGCTGATCACGGTCGCTCCGGGGGTGGAGCTGACGGTGGGACAGACCTACGCGCTCACGGTCCAG
GCGGCGGATAATGCTCCTCCCGCGGAGAGAAGGCAGTCGATCTGCACGGTGTACATCGAAGTACTTCCTCCAAATAATCA
GAGCCCTCCTCGCTTCCCGCAGCTCATGTACAGCCTTGAAATTAGTGAAGCCATGAGGGTCGGTGCTGTTTTACTAAATC
TACAGGCAACAGACCGAGAGGGAGACCCCATAACATATGCCATTGAGAACGGGGATCCTCAGCGAGTATTTAATCTTTCA
GAAACTACAGGGATTCTAACCTTAGGCAAAGCTCTGGACAGGGAAAGCACAGACCGCTACATTCTGATTGTCACGGCTTC
AGATGGCAGGCCAGATGGGACCTCAACAGCCACAGTGAACGTGGTAGTAACAGATGTCAACGACAATGCTCCCGTGTTTG
ATCCCTATCTGCCTAGAAATTTATCTGTGGTAGAGGAGGAAGCTAATGCCTTTGTGGGTCAAGTGAGGGCCACAGACCCT
GATGCAGGAATAAATGGCCAAGTGCACTACAGCTTGGGCAACTTCAATAATCTGTTTCGCATAACCTCCAATGGGAGCAT
CTACACCGCTGTGAAGCTTAATCGGGAGGTGAGGGACTACTACGAGCTCATTGTAGTGGCCACAGATGGGGCTGTCCACC
CTCGACATTCCACTCTGACACTGGCCATTAAGGTCTTGGACATTGATGACAACAGCCCTGTGTTCACCAATTCAACCTAC
ACTGTAGTTGTAGAGGAGAATCTGCCAGCTGGGACCACTTTCCTGCAAATAGAGGCTAAAGATGTTGACCTCGGTGCAAA
CGTGTCTTATCGGATAAGAAGCCCAGAAGTGAAGCACATTTTTGCACTGCATCCCTTCACAGGAGAGCTATCCCTTTTAA
GGAGCTTGGATTACGAGGCCTTTCCAGATCAAGAAGCGAGCATCACCTTTTTGGTAGAGGCATTTGATATTTATGGAACA
ATGCCACCTGGAATTGCTACTGTCACAGTAGTAGTAAAGGACATGAACGATTATCCTCCGGTATTTAGCAAGCGAGTCTA
CAAAGGGATGGTGGCTCCAGATGCAGTCAAGGGTACTCCGATCACTACAGTCTATGCTGAGGATGCAGACCCACCTGGGT
TGCCTGCAAGCCGTGTGAGGTATAGAGTAGATGATACCCAGTTTCCTTACCCTGCCAGTATTTTTGATGTAGAAGAAGAT
TCTGGAAGAGTAATAACGCGTGTCAATCTTAATGAAGAACCTACAACAATTTTTAAGTTGATCGTTGTTGCTTTTGATGA
TGGGGAACCGGTGATGTCCAGCAGTGCCACAGTGAAAACCCTCGTGCTGCATCCTGGAGAGATCCCACGCTTCACACAGG
AGGAATACAGGCCTCCTCCGGTAAGTGAACTTGCAGCTAGAGGGACCCCAGTTGGTGTGATTTCTGCTGCAGCCATCAAT
CAGAGCATCGTCTATTCCATTGTTTCAGGAAATGAAGAAGATAAGTTCGGAATCAATAACATCACAGGTCTCATCTACGT
GAATGGCCCTCTGGACTACGAGACCAGGACGAGTTATGTCCTTCGTGTCCAGGCAGATTCCCTGGAAGTGGTCCTCGCCA
ATCTCCGAGTTCCTTCAAAAAGTAATACAGCTAAAGTATACATTGAAGTTCAGGATGCAAATGATCACCCACCAGTGTTT
CAAAAGAAATTCTACATCGGAGGTGTGTCGGAGGATGCAAGAATGTTCGCGTCAGTGCTCAGAGTAAAGGCTACTGATAA
AGATACTGGAAATTATAGTACCATGGCATACAGGCTTATCATACCACCAATCAAAGAAGGAAAAGAAGGATTTGTGGTCG
AAACATACACGGGGCTTATCAAGACTGCCATGCTCTTCCATAATATGAGGAGGTCCTACTTCAAGTTTCAAGTTATTGCA
ACGGATGATTATGGGAAGGGACTCAGTGGAAAAGCAGATGTACTTGTCTCTGTGGTCAATCAGCTGGATATGCAAGTCAT
TGTTTCCAATGTGCCACCAACTTTAGTGGAAAAGAAGATAGAAGACCTCACAGAGATTTTGGATCGCTATGTTCAGGACC
AAATCCCCGGTGCCAAGGTGGTGGTGGAGTCCATTGGTGCCCGCAGGCATGGAGACGCTTTTTCTCTGGAAGATTACACC
AAGTGTGACCTCACTGTCTACGCAATCGACCCCCAAACCAACAGAGCTATTGACAGACATGAGCTTTTTAAATTTTTGGA
TGGCAAGTTGCTTGACATCAACAAAGACTTTCAGCCCTATTATGGGGAAGGAGGTCGAATACTGGAGATCCGGACACCAG
AGGCGGTGACCAGCATTAAAAAGAGAGGAGAAAGTTTGGGCTACACAGAAGGGGCTTTGTTGGCCTTAGCCTTCATCATC
ATCCTCTGCTGTATTCCTGCCATCTTGGTTGTATTAGTCAGCTACCGACAA---------CGCCAAGCCGAGTGCACCAA
GACGGCGCGAATTCAGTCTGCTTTACCTGCTGCCAAACCTGCAGCGCCGGCCCCCGCTCCCATGGCGGCGCCACCTCCCC
CGCCGCCCCCGCCAGGCGCGCACCTCTACGAGGAGCTTGGTGACAGCGCAATTCTTTTCCTTCTCTACCATTTTGAACAA
AGCAGGGGAAATAACTCAGTCTCAGAAGACAGGAAAAGTCAGCCAGTCGCGATGCCCTTTTCTTCTAATACCGTTGAGGT
TCACAAGCCAGCTCACATAGACGGATCATTTAAAATCAACCAACCAAAGCCTCGAAGAAAATTTGCATTTCTATCTGATG
AGGACAACTTATGTGGCCATGACCCACTTTATAAGGAAAATGTAGGTCAGAGATCAACAAGTTCAGATACTACACTGAGA
ACAGATTTGGAAAACCCATTTTTACCTCAAACACAAGTTAAAAGTCAGTCTCTGAGGGGCCCCAGGGAAAAGATTCAGAG
GATGTGGAATCAGCCAGTCAGCTTACCTAGGTCTCTGATGTGGAAAGTTCCAAGGAGAACAGAAACCATAGATCTGGTGC
ACTGGCAGGCCACCTGGCAAAAAGGTGCAAAGGAAAACACTGGACCATGTCCAACCAAAGAC---AGCAGCAATCCATTC
CTTACAGATGAAGGAGAGCATTTGACAGAGGAAGAAGAAACAAGGCCAGGAATGTCACTGATTTCTCAAGAAACAGAGCA
GTTGAGATCTCTGTCTTCAAACTCTTCCTTTTCCTCTTCTTGGTCTCACTTCTCCCTGTCCACTTTGCCAAGTATTTCAA
GAACTGTGGAACTCAAATCACAACCTAACGTCATCACCTCTCCTGATGACTGTTCCTTGGAATTTTCTTCTCCAAGGCCT
TGCATCTTAAATTCTCAGGTCTTTAAGAGAGAGACAAGCACTTGTTTGTTAGATGTTGAAACCCCAAAGAACAACTGTGA
AAATCTTTCCCGTCCACCTAACACCTCTCCTTCATCTCCTTCCCATCGCCCTCTGTCTCTTCTCCCTCCTTACTCTCCAG
CAACTCCTTTC---------CTTACCACT---TCTCTTTCTTTTCCTCCTTTGCCTCTGTCAAACCCTTGT---CTTTCT
CTCTCTTCATTTCTCCCACTTTCCACCCCTCCTTCTACTCCATCTGTTTTTTCTTCATTTTCTAGTGTTCCCCCACCACC
TCTTCCTATTCCTAGTCCACTGCCTCCTTCAAACTCAGTTCTGCCTGCACAGAATGTTTGTACTCCGGTTGTTAAATGCA
CTACCACCATGACACCTTCCAGAGAAAAGTTTCCTGTGACACAGCTACCAACATCAAAAGCAGTATGTAGTGCAGAGCCC
AAAAGAGAACCAAAAGGTGTTCTCAAACATATAAAAAACTTAGCAGAACTTGAAAAATCGGTATCTAACATGTACAGTCA
AATAGAAAAAAACTATCCACCCACAAATCTCTCCAAACTTCAGGGTATTTGCCCTTCAGAGCTAACAAATGCGGAAATCC
CATCTGGACAAACCCAGGAAGATTTGAACAGTATTGTTGAGGGGATTGGAGAACAAACTCACAGTCAGTCTACTTCATTA
>psammomys_obesus
GATTGCAAACTAGCCAGAGGAGGACCACCAGCTACCATCGTGGCCATTGACGAAGAGAGTCGGAATGGTACAATTGTGGT
GGACAATATGTTGATTAAGGGGACTGCTGGAGGACCGGACCCCACCATAGAGCTCTCTCTGAAGGACAACGTGGACTACT
GGGTGCTGCTGGACCCCGTGAAACAGATGCTTTTCCTGAACAGTACTGGAAGAGTGCTGGATCGAGACCCTCCAATGAAC
ATACACTCCATCGTGGTGCAGGTCCAGTGTGTCAACAAGAAGGTCGGCACGGTTATCTACCATGAAGTGCGGATCGTAGT
GAGGGATAGGAACGACAACTCACCCGAATTCAAGCACGAAAGCTACTATGCCACAGTGAACGAGCTCACTCCAGTTGGCA
CGACAATATTCACAGGGTTTTCAGGAGACAATGGAGCTACAGACATAGATGATGGCCCTAATGGACAGATAGAATATGTC
ATTCAGTACAACCCAGAAGATCCGACATCCAACGACACCTTTGAAATCCCGCTCATGTTGACCGGAAACGTGGTGCTGAG
AAAACGACTCAACTACGAAGACAAGACTCGCTACTACGTCATTGTCCAGGCTAACGATCGTGCCCAAAATCTGAATGAGA
GGCGAACGACCACCACCACCCTCACGGTCGACGTTCTGGATGGAGACGACCTGGGACCCATGTTTCTGCCCTGCGTTCTT
GTGCCAAACACTCGTGACTGCCGCCCTGTCACCTACCAAGCCACCATCCCTGAACTGAGGACTCCGGAAGAACTGAACCC
TATTTTGGTGACCCCACCTATCCAAGCCATTGATCAGGACCGAAACATCCAACCACCATCAGATCGACCTGGCATCCTCT
ACTCCATCCTTGTCGGCACCCCTGAGGATTACCCGCGCTTCTTCTACATGGATCCCAGGACCGCAGAAATCACTCTTCTG
GAGCCAGTAAACAGAGACTTCCATCAAAAATTTGATTTGGTGATTAAGGCTGAACAGGACAACGGCCACCCACTTCCTGC
CTTTGCTAGTTTACATATTGAAATTCTGGATGAAAACAACCAGAGCCCATATTTTACAATGCCCAGCTATCAAGGATACA
TCCTTGAGTCTGCCCCTGTGGGAGCCACCATCTCCGAGAGCGTGAACTTAACCACACCTCTGAGAATTGTAGCCCTGGAC
AAAGACATAGAAGAC------------------ACGAAAGATCCGGAACTCCACCTTTTCCTCAATGACTATACCTCAGT
CTTCACCGTCACACCCACTGGCATCACCCGCTACCTTACCCTGCTTCAACCCGTGGACAGAGAGGAGCAGCAAACATATA
CCTTTCTGATAACAGCATTTGATGGTGTGCAAGAAAGCAAACCAGTGGTGGTCAATATCCGGGTGATGGATGCAAATGAT
AACACGCCAACCTTTCCCGAGATCTCCTATGATGTCTTTGTGTACACAGACATGAGTCCTGGGGACAGTGTCATTCAGCT
GACAGCAGTCGACGCCGATGAAGGCTCCAATGGGGAGATCTCCTACGAAATCCTGGCGGGAGCCCAGGGGGACTTCGTGA
TCAACAGGACGACGGGGCTGGTGAGCATTGCTCCCGGAGTGGAGCTGATCGTGGGACGGACCTACGCGCTGACAGTACAG
GCCTCGGACAACGCCCCGCCTGCAGAGAGAAGACACTCCATCTGCACCGTGTACATCGAGGTGCTGCCCCCCAACAACCA
GAGCCCGCCCCGCTTCCCGCAGCTGCTCTACAGCCTGGAAGTCAGCGAGGCCATGAGGATCGGCGCCGTCTTGCTAAGCC
TGCAGGCCACAGATCGAGAGGGAGACCCAATCACATACGCCATCGAGAATGGAGACCCTCAGCGGGTTTTTAATCTTTCG
GAAACCACTGGGATTCTCACGCTAGGGAAGGCGCTGGACAGGGAGAGCACGGATCGCTACATCCTCATTGTCACAGCCTC
GGATGGCAGGCCAGACGGGACTTCAACGGCCACTGTGAACGTGGTGGTGACAGATGTCAACGACAATGCTCCTGTGTTCG
ATCCCTACCTGCCCAGGAATCTCTCTGTGCTGGAGGAAGAGGCCAACGCCTTTGTGGGTCAAGTGAGGGCAACAGACCCA
GATGCTGGGATAAACGGCCAAGTGCACTATAGCCTGGGAAACTTCAACAACCTCTTCCGCATCACGTCCAACGGGAGCAT
TTACACGGCCGTGAAGCTGAACAGGGAAGTCAGGGACCGCTACGAGCTGGTTGTCGTGGCAACGGACGGAGCGGTGCACC
CTCGACACTCCACCCTGACGCTGTACATCAAAGTGTTGGACATTGACGACAACAGCCCTGTTTTCACCAATTCGACGTAC
ACGGTCGTGGTTGAAGAGAATCTGCCCGCCGGGACCACCTTCCTTCAAGTAGAGGCTAAGGATGTCGACCTAGGAGCAAA
TGTGTCATATCGGATCAGAAGCCCCGAAGTGAAGCACCTTTTTGCACTGCATCCGTTTACTGGAGAATTGTCCCTTTTGA
GGAGCTTGGATTACGAAGCCTTTCCTGACCAGGAAGCAAGCATCACGTTCTTGGTGGAGGCCTTTGATATTTACGGGACA
ATGCCACCTGGCATAGCGACAGTCACAGTAATTGTGAAGGACATGAATGACTACCCTCCGGTGTTCAGCAAACGCATCTA
CAAGGGGATGGTGGCTCCGGATGCTGTCAAGGGGACACTGATCACCACCATCTACGCCGAAGACGCAGACCCACCTGGTT
TGCCTGCAAGTCGGGTGAGGTATAGAGTGGATGATGTGCAATTTCCGTACCCTGCCAGCATTTTTGATGTAGAAGAAGAT
TCCGGAAGAGTAATAACCCGTGTCAATCTTAATGAAGAGCCTACAACAATTTTTAAGCTGGTGGTTGTGGCTTTTGATGA
TGGAGAGCCTGTGATGTCCAGCAGCGCCACCGTGAGAATTCTTGTCTTACATCCTGGGGAGATCCCACGCTTCACCCAAG
AGGAATATAGACCTCCTCCTGTAAGCGAGCTTGCCACCAGAGGGACTGTTGTTGGAGTCATTTCTGCTGCCGCCATAAAT
CAGAGCATCGTGTACTCCATTGTGGCAGGAAATGAGGAAGATAAGTTTGGAATCAACAATGTCACAGGCGTCATCTACGT
GAATGCTCCTTTGGATTACGAGACAAGGACCAGCTACGTGCTTCGGGTGCAAGCAGATTCGCTGGAGGTTGTCCTCGCCA
ATCTCCGGGTCCCCTCAAAAAGCAATACAGCTAAAGTGTACATTGAGATTCGGGATGAAAACGACCACCCGCCTGTGTTC
CAGAAGAAATTCTACATTGGAGGTGTGTCTGAAGACGCGAGGATGTTCACGTCTGTGCTCAGAGTGAAGGCCACCGACAG
GGATACGGGCAACTATAGTGCCATGGCCTACAGGCTCATCATACCACCTATTAAAGAGGGCAAAGAGGGGTTTGTGGTGG
AAACATACACAGGGCTTGTCAAGACAGCCATGCTCTTCCACAACATGAGGAGATCCTACTTCAAGTTTCAAGTGATTGCA
ACGGACGACTACGGGAAGGGGTTAAGCGGGAAAGCTGATGTTCTGGTCTCGGTGGTCAATCAGCTGGATATGCAGGTGAT
TGTCTCCAACGTGCCCCCAACGTTAGTGGAGAAGAAGATTGAAGATCTTACAGAGATTTTGGATCGCTATGTCCAGGAGC
AAATTCCCGGTGCCAAGGTTGTGGTGGAGTCCATAGGTGCCCGCCGCCATGGAGACGCCTTCTCCCTAGAAGACTATAGC
AAGTGTGACCTGACAGTCTATGCCATCGACCCCCAGACCAACAGAGCCATTGACAGAAATGAGCTTTTTAAATTCCTGGA
TGGCAAACTGCTCGATATCAATAAAGATTTTCAGCCTTATTACGGGGAAGGAGGGCGCATTCTGGAGATCCGGACTCCCG
AGGCGGTGACAAGCATCAAGAAGCGAGGAGAGAGTTTGGGGTACACGGAGGGGGCCTTGCTGGCCTTGGCCTTCATCATC
ATCCTGTGCTGCATACCAGCCATCTTGGTTGTCCTAGTGAGCTACCGACAATTTAAAGTACGCCAGGCTGAATGCACGAA
GACAGCGAGAATCCAGTCGGCCATGCCTGCGGCCAAACCTGCAGCCCCCGTGCCC---------GCAGCCCCCCCACCGC
CACCACCCCCA---GGAGCACATCTCTACGAGGAGCTGGGAGAGGGCGCCATTCTTTTCCTTCTCTACCATTTTGAACAA
AGCAGGGGAAATAACTCAGTCCCAGAAGACAGGACCAGTCACCATGATGGGATGGCCTTTTCTTCCAGTACCACTGAGTC
TCATGAGCCAGCTCATGTAGAGGGACCACTTAAGGACAGCCAGCCTAACCCAACAAGGACGTTCTCATTTCTCCCCGATG
AGGATGATTTAAGCACCCACAACCCCCTTTATATGGAGAGCGTAGGTCAAAGGTCAACAGATTCGGGCCTTTCGCCGAGG
ACAGATTTTGAAGAGCTGTTTTCACCCAGACCACAAGTTAAGAGCCAGTCTCTGAGGGGCCCGAGAGAAAAGATCCAGAG
GGTGTGGCATCAGTCCGTGAACTTTCCAAGGCGGCTGCTGTGGAAAGCTCCCAACAGACCAGAGACCATAGACCTGATGG
AGTGGCAGGTCACCAGGCAGAGAGTTGAACGCCAGAGCGCCAGGTCCCACCCACCCCAGAGAGGT---------------
------ACCGAAGATGCCCATGGGCCAGGGAAGGAAAGG---GGACCCCGAGACACCCTGAGCATCCAGCAGGCAGAGCA
GGGGACACTCCTGTCTTCGGGCTCCTCCTTCTCCTCCTCTTGGTCTCACTTCTCATTCTCAACCCTGCCAACCATTTCTA
GAGCCGTGGAACTCCGGTATGAG---------------------------------------------------------
--------------------------------------------------------------------------------
--------------------------------------------------------------------------------
--------------------------------------------------------------------------------
--------------------------------------------------------------------------------
--------------------------------------------------------------------------------
--------------------------------------------------------------------------------
--------------------------------------------------------------------------------
--------------------------------------------------------------------------------
--------------------------------------------------------------------------------
>rattus_norvegicus
--------------------------------------------------------------------------------
--------------------------------------------------------------------------------
--------------------------------------------------------------------------------
--------------------------------------------------------------------------------
--------------------------------------------------------------------------------
--------------------------------------------------------------------------------
--------------------------------------------------------------------------------
-------------------------------------------------------GACCGTGCACAAAATCTGAATGAGA
GGCGAACAACTACTACCACCCTCACAGTAGACGTTCTAGATGGAGATGATCTGGGACCAATGTTTCTGCCCTGTGTTCTT
GTGCCAAATACCCGTGACTGCCGTCCACTCACCTATCAAGCTGCCATTCCTGAACTGAGGACTCCGGAAGAACTGAACCC
TATTTTGGTGACCCCACCTATCCAAGCCATTGACCAGGACCGAAACATCCAACCACCATCTGATCGACCTGGCATCCTCT
ACTCCATTCTTGTTGGCACCCCTGAGGATTACCCCCGCTTCCTCCACATGCATCCCAGGACTGCAGAACTCACTCTCCTG
GAGCCAGTAAACAGAGACTTCCATCAAAAGTTTGATTTGGTTATTAAGGCCGAACAGGACAATGGCCACCCGCTGCCTGC
CTTTGCTAGTCTACACATCGAGATACTGGACGAAAATAATCAGAGTCCATACTTTACAATGCCCAGCTATCAAGGGTACA
TTCTGGAATCTGCCCCAGTGGGAGCCACCATTTCTGAGAGCCTGAACTTAACCACGCCTCTGAGAATTGTAGCTCTGGAC
AAAGACATAGAAGACGTGCCACCTGGAGTTCCTACAAAGGACCCGGAGCTCCACCTTTTCCTGAATGATTACACCTCGGT
CTTCACCGTGACACCCACCGGTATCACCCGCTACCTCACCCTGCTTCAACCTGTGGACAGGGAGGAACAGCAAACCTATA
CCTTTCTGATAACAGCGTTCGATGGCGTGCAGGAGAGCGAGCCAGTGGTGGTCAATATCCGAGTGATGGATGCCAATGAC
AACACGCCCACCTTCCCTGAGATCTCCTACAATGTCTATGTTTACACGGACATGAGTCCCGGGGACAGTGTCATCCAGCT
GACTGCAGTGGACGCTGATGAAGGCTCTAACGGGGAGATCTCCTATGAAATACTAGTGGGCAGCAAGGGAGACTTCGTGA
TCAACAGGACCACGGGGCTGGTGAGCATCGCGCCAGGAGTGGAGCTGGTCGTGGGACAGACGTATGCGCTCACGGTACAG
GCTTCGGACAACGCCCCGCCCGCAGAGAGAAGGCACTCCATCTGCACGGTGTACATCGAGGTGCTGCCTCCCAACAACCA
GAGCCCTCCGCGTTTCCCACAGCTGATGTACAGTCTGGAAGTCAGCGAAGCCATGAGGATCGGCGCGGTTTTATTAAATC
TACAGGCAACTGATCGAGAGGGAGACCCAATCACATATGCCATCGAGAATGGAGACCCTCAGCGAGTTTTTAATCTTTCA
GAAACCACAGGGATTCTCAGCCTAGGGAAGGCTCTAGATCGAGAGAGCACGGACCGCTACATCCTCATCGTCACAGCCTC
AGATGGCAGGCCAGATGGAACCTCAACTGCCACTGTGAACATAGTGGTGACAGACGTCAATGATAACGCTCCCGTGTTCG
ATCCCTATCTGCCCAGGAACCTCTCTGTGGTGGAGGAAGAGGCCAATGCCTTTGTGGGTCAAGTCCGGGCGACAGACCCA
GATGCTGGGATAAATGGCCAAGTGCACTACAGCCTGGGGAATTTCAACAACCTCTTCCGCATCACGTCCAACGGGAGCAT
TTACACAGCCGTGAAGCTGAACAGGGAAGCCAGGGACCACTATGAACTGGTTGTTGTGGCAACAGATGGAGCTGTACACC
CTCGACATTCAACTCTGACACTGTACATCAAGGTGTTGGACATTGACGATAACAGCCCTGTTTTTACCAATTCAACGTAC
ACGGTTGTTGTTGAAGAGAACCTGCCAGCCGGGACCGCCTTCCTTCAAATAGAGGCCAAGGATGTTGATCTTGGAGCCAA
TGTGTCCTATCGGATCAGAAGCCCGGAAGTGAAGCACCTCTTTGCACTGCATCCATTTACTGGGGAATTGTCTCTTCTGA
GGAGTTTGGATTATGAGGCCTTTCCCGACCAAGAGGCAAGCATCACGTTCTTGGTGGAGGCCTTTGATATTTATGGGACG
ATGCCACCCGGTATAGCAACGGTCACAGTAATTGTGAAGGACATGAATGACTACCCTCCGGTGTTTAGCAAACGCATCTA
CAAGGGGATGGTGGCTCCAGATGCCGTCAAGGGGACACCAATTACCACTGTTTATGCTGAAGACGCAGACCCACCAGGGT
TGCCAGCAAGTCGGGTGAGGTACCGAGTGGATGATGTGCAGTTTCCATACCCGGCCAGTATTTTTGACGTAGAGGAAGAT
TCTGGAAGAGTAATAACCCGTGTTAATCTTAATGAAGAGCCTACAACAATTTTTAAGCTGGTGGTTGTGGCTTTTGATGA
TGGTGAACCTGTGATGTCCAGCAGTGCCACTGTGAGAATTCTTGTCTTACATCCTGGAGAGATCCCACGCTTCACCCAAG
AGGAATACAGACCTCCTCCTGTGAGCGAGCTTGCTGCCAGAGGGACTGTAGTAGGCGTCATTTCTGCTGCCGCCATCAAT
CAGAGCATCGTGTACTCCATTGTGGCAGGAAATGAGGACGATAAATTTGGAATCAACAATGTCACTGGCGTCATCTATGT
GAATTCCCCACTGGATTACGAGACAAGGACTAGCTATGTGCTCCGGGTGCAAGCAGATTCTCTGGAAGTGGTCCTCGCCA
ATCTCCGAGTCCCTTCAAAAAGCAATACAGCTAAGGTGTACATTGAGATTCAGGATGAAAACGATCACCCCCCAGTGTTC
CAGAAGAAATTCTACATTGGAGGTGTGTCTGAAGACGCGAGGATGTTCACGTCTGTGCTCAGAGTGAAGGCCACTGACAG
GGACACAGGAAATTATAGCGCCATGGCCTACAGACTCATCATACCACCGATTAAAGAGGGCAAAGAGGGGTTTGTGGTGG
AAACATACACGGGGCTCATCAAGACAGCCATGCTCTTCCACAATATGAGAAGATCCTACTTCAAGTTTCAAGTGATTGCA
ACCGACGACTACGGGAAGGGGTTGAGCGGGAAAGCGGACGTACTGGTCTCCGTGGTCAATCAACTGGATATGCAGGTCAT
TGTCTCCAATGTGCCCCCTACATTAGTGGAAAAGAAGATAGAAGATCTTACAGAGATTTTGGATCGCTATGTTCAGGAGC
AAATTCCTGGTGCCAAAGTTGTTGTAGAGTCCATTGGTGCCCGGCGCCATGGAGACGCCTTCTCCCTAGAAGACTATAGC
AAGTGTGACCTGACCGTCTATGCCATCGACCCTCAGACCAACAGAGCCATCGACAGAAATGAGCTTTTTAAGTTCCTGGA
CGGCAAACTGCTTGATATCAATAAAGACTTCCAGCCGTATTACGGGGAAGGAGGACGCATCCTGGAGATTCGGACTCCCG
AAGCAGTGACGAGCATCAAGAAGCGAGGAGAGAGCTTGGGGTACACAGAAGGGGCCTTGCTGGCCTTGGCCTTCATCATT
ATCCTCTGCTGCATCCCAGCCATCTTGGTCGTCTTAGTGAGCTACCGACAATTTAAAGTACGCCAGGCTGAGTGCACGAA
GACTGCAAGGATTCAGTCTGCTATGCCTGCAGCCAAGCCTGCAGCTCCTGTACCTGCT------GCGCCCCCACCACCGC
CGCCGCCACCACCAGGAGCACATCTCTATGAAGAACTGGGAGAGAGCGCCATG------------CATAAGTATGAGATG
--------------------------------------------------------------------------------
-------CCCCAGTAT------GGAAGTCGCCGCCGACTGCTGCCACCTGCTGGACAG---------------------G
AGGAA------------------------TACGGCGAAGTCATTGGTGAAGCT---------------------------
--------------------------------------------------------------------------------
--------------------------------------------------------------------------------
--------------------------------------------------------------------------------
--------------------------------------------------------------------------------
--------------------------------------------------------------------------------
--------------------------------------------------------------------------------
--------------------------------------------------------------------------------
--------------------------------------------------------------------------------
--------------------------------------------------------------------------------
--------------------------------------------------------------------------------
--------------------------------------------------------------------------------
--------------------------------------------------------------------------------
--------------------------------------------------------------------------------
--------------------------------------------------------------------------------
--------------------------------------------------------------------------------
>mus_musculus
GATTGCAAACTAGCTAGGGGAGGACCACCAGCTACTATCGTGGCCATTGATGAAGAGAGTCGAAACGGTACAATTCTGGT
GGATAACATGTTGATTAAGGGGACTGCCGGAGGACCAGACCCCACCATAGAGCTCTCTTTAAAGGACAACGTGGACTACT
GGGTGTTGCTGGACCCCGTTAAACAGATGCTTTTCCTGAACAGTACCGGAAGAGTTCTGGATAGAGACCCACCAATGAAC
ATACACTCCATTGTGGTGCAAGTCCAGTGTGTCAACAAGAAGGTTGGCACAGTTATCTATCATGAAGTACGCATCGTGGT
GCGAGATCGGAATGACAACTCCCCCACATTCAAGCATGAAAGCTACTATGCCACCGTGAATGAGCTCACTCCAGTTGGCA
CCACGATATTCACGGGGTTCTCGGGAGACAATGGAGCTACAGACATAGACGATGGCCCTAATGGACAGATAGAATACGTG
ATTCAGTACAACCCAGAAGATCCGACATCCAACGACACCTTTGAAATTCCACTCATGCTGACTGGCAACGTGGTACTGAG
GAAAAGACTCAACTATGAGGATAAGACTCGCTACTATGTCATCATCCAAGCAAATGACCGTGCACAAAATCTGAATGAGA
GGCGAACAACCACCACCACCCTCACAGTAGATGTTCTAGATGGAGATGACCTGGGACCTATGTTTCTGCCTTGTGTTCTT
GTGCCAAACACACGTGACTGTCGTCCACTCACCTACCAAGCTGCCATTCCTGAACTGAGGACTCCGGAAGAACTGAACCC
TATTTTGGTGACACCACCTATCCAAGCCATTGATCAGGACCGAAACATCCAACCACCATCTGATCGACCTGGCATCCTCT
ACTCCATCCTTGTCGGCACCCCTGAGGATTACCCCCGCTTCTTCCATATGCATCCCAGGACTGCAGAACTCACTCTCCTG
GAGCCAGTAAACAGAGACTTCCATCAAAAATTTGATTTGGTTATTAAGGCTGAGCAGGACAATGGCCACCCACTTCCTGC
CTTTGCTAGTCTGCACATCGAAATACTAGACGAAAACAATCAGAGTCCATACTTCACAATGCCCAGCTATCAAGGATACA
TCCTGGAATCCGCCCCAGTGGGAGCCACCATTTCTGAGAGCCTAAACTTAACCACTCCTCTGAGAATTGTAGCTCTGGAC
AAAGACATAGAAGAC------------------ACAAAAGATCCAGAGCTCCACCTCTTCCTGAATGACTACACCTCGGT
CTTCACTGTGACACCCACTGGTATCACCCGCTACCTCACCCTGCTTCAACCTGTGGACAGGGAGGAACAGCAAACCTACA
CCTTTCTGATAACAGCGTTTGATGGCGTGCAAGAAAGTGAGCCAGTCGTGGTCAATATCCGAGTGATGGATGCAAATGAT
AACACGCCCACCTTCCCTGAAATCTCCTATGATGTCTATGTTTACACAGACATGAGTCCTGGGGACAGCGTCATTCAGCT
GACAGCGGTAGATGCTGATGAAGGCTCTAATGGGGAGATCTCCTATGAAATACTGGTGGGGGGCAAGGGAGACTTCGTGA
TCAACAAGACCACAGGGCTGGTGAGCATTGCACCAGGCGTGGAGCTGATCGTGGGACAGACGTATGCGCTCACAGTGCAG
GCTTCGGACAACGCCCCGCCTGCAGAAAGAAGGCACTCCATCTGCACAGTGTACATCGAGGTGCTTCCTCCTAACAACCA
GAGCCCTCCCCGCTTCCCGCAGCTGATGTACAGTCTGGAAGTCAGCGAGGCCATGAGGATCGGTGCTATTTTATTAAATC
TACAGGCAACTGATCGAGAGGGAGATCCAATCACATATGCCATCGAGAATGGAGACCCTCAGAGAGTTTTTAATCTTTCA
GAAACCACAGGGATTCTCAGCCTAGGGAAGGCTCTAGACCGCGAGAGCACAGACCGCTACATCCTCATCGTCACAGCCTC
AGATGGCAGACCGGATGGAACCTCAACTGCCACTGTGAACATAGTGGTGACGGACGTCAATGACAACGCTCCCGTGTTCG
ATCCCTATCTGCCCAGGAACCTCTCTGTGGTGGAGGAAGAAGCCAATGCCTTTGTGGGTCAAGTCCGGGCAACAGACCCA
GATGCTGGGATAAACGGCCAAGTTCACTACAGCCTGGGGAACTTCAACAACCTCTTCCGCATCACATCCAACGGGAGCAT
TTACACAGCCGTGAAGCTGAACAGGGAAGCCAGGGACCACTATGAACTGGTTGTCGTGGCAACAGATGGAGCAGTCCACC
CTCGACATTCAACTCTGACACTGTACATCAAGGTGTTGGACATTGATGATAACAGTCCTGTTTTTACCAATTCAACGTAC
ACAGTTGTCGTTGAAGAGAATCTGCCAGCCGGGACCTCCTTTCTTCAAATAGAGGCCAAGGATGTTGACCTTGGAGCCAA
TGTGTCATATCGGATCAGAAGCCCAGAAGTGAAACACCTTTTTGCACTGCATCCATTCACTGGAGAATTGTCTCTTCTGA
GGAGTTTGGATTATGAGGCCTTTCCGGACCAGGAGGCAAGCATCACATTCTTGGTGGAGGCCTTTGACATTTATGGGACT
ATGCCACCTGGTATAGCAACAGTCACGGTAATTGTGAAGGACATGAATGACTACCCTCCAGTGTTTAGCAAACGCATCTA
CAAGGGGATGGTGGCTCCAGATGCAGTCAAGGGGACACCAATCACCACCGTTTATGCTGAAGATGCGGACCCACCTGGGA
TGCCTGCAAGTAGGGTGAGGTATCGAGTGGACGACGTGCAGTTTCCATACCCAGCCAGTATTTTTGATGTAGAGGAAGAT
TCTGGAAGAGTAGTAACCCGCGTCAATCTTAATGAAGAGCCTACTACGATTTTCAAGCTGGTGGTTGTGGCTTTTGATGA
CGGCGAACCTGTGATGTCCAGCAGTGCCACGGTGAGAATTCTTGTCTTACATCCTGGAGAGATCCCACGCTTCACCCAAG
AGGAATACAGACCTCCTCCTGTAAGTGAGCTTGCGGCCAGAGGGACTGTAGTTGGTGTCATTTCTGCTGCTGCCATTAAT
CAGAGCATCGTGTACTCCATTGTGGCAGGAAATGAGGAAGACAAGTTTGGAATCAACAATGTCACTGGGGTCATCTATGT
GAATTCACCATTGGATTACGAGACAAGGACCAGCTATGTGCTCCGGGTACAAGCAGATTCTCTGGAAGTGGTCCTTGCCA
ATCTCCGAGTCCCTTCAAAAAGCAATACAGCTAAGGTGTACATTGAGATTCAGGATGAAAACGATCACCCCCCAGTGTTC
CAGAAGAAATTCTACATTGGAGGTGTGTCTGAAGACGCAAGGATGTTCGCATCTGTGCTCAGAGTGAAGGCCACCGACAG
GGACACGGGTAATTACAGTGCCATGGCCTACCGGCTCATCATACCGCCGATTAAAGAGGGCAAAGAGGGGTTTGTGGTGG
AAACATACACAGGTCTCATCAAGACAGCCATGCTCTTCCACAATATGAGAAGATCCTACTTCAAGTTTCAAGTGATTGCA
ACTGACGACTACGGGAAGGGGTTGAGCGGGAAAGCAGACGTACTGGTCTCCGTGGTCAATCAACTGGATATGCAGGTCAT
TGTCTCCAATGTGCCCCCTACACTAGTGGAAAAGAAGATAGAAGACCTTACAGAGATTTTGGATCGCTACGTTCAGGAGC
AAATTCCTGGTGCCAAGGTTGTGGTGGAGTCCATAGGTGCCCGTCGCCATGGAGACGCCTACTCCCTAGAAGACTATAGC
AAGTGCGACCTGACTGTCTATGCCATCGACCCGCAGACCAACAGAGCCATCGACAGAAATGAGCTTTTTAAGTTCCTGGA
CGGCAAACTGCTCGATATCAATAAAGACTTCCAGCCGTATTACGGGGAAGGAGGGCGCATTCTGGAGATTCGGACACCTG
AGGCAGTGACGAGCATCAAGAAGCGAGGAGAAAGCTTGGGGTACACAGAAGGGGCCTTGCTGGCCTTGGCCTTCATCATC
ATCCTCTGTTGCATCCCAGCCATCTTGGTCGTCTTAGTAAGCTACCGACAGTTTAAAGTACGCCAGGCTGAGTGCACGAA
GACCGCAAGAATTCAGTCTGCTATGCCTGCAGCCAAGCCTGCAGCTCCTGTACCAGCTGCGCCTGCGCCGCCCCCGCCCC
CGCCACCACCACCAGGAGCACATCTCTATGAAGAACTGGGAGAGAGCGCAATGCTTTTCCTTCTCTACCATTTTGAACAA
AGCAGGGGAAATAACTCAGTCCCAGAAGACAGGAGCAGTCATCGCGATGGGATGGCCTTTTCCTCCAGTACCACTGAGTC
TCATGAGCCAGCTCATGTAGAGGGACCACTTAAGGAGAGCCAGCCTAACCCAGCAAGGACGTTCTCATTTGTTCCTGATG
AGGATAACTTAAGTACCCATAATCCCCTTTACATGGAAAGTATAGGTCAAAGGTCAACAAACTCAGACCTTCAGCCACGA
ACAGATTTTGAAGAGCTGTTGGCACCCAGAACACAAGTTAAGAGTCAGTCTCTGAGGGGCCCAAGAGAAAAGATCCAGAG
GGTGTGGAATCAGTCTGTGAGCTTTCCTAGGCGGCTCATGTGGAAAGCCCCAAACAGGCCAGAGACCATAGACCTGGTGG
AGTGGCAGATCACCAATCAGAGAGCTGAATGCGAAAGCGCCAGATGCCACCCAAGCCAGAGAGGTAGCAGCAACGTTCTG
CTGGCAACTGAAGATGCCCACGAGTCAGAGAAAGAAGGG---GGACACAGAGACACCCTAATCGTCCAGCAAACAGAGCA
GCTGAAATCTCTGTCTTCTGGCTCTTCTTTTTCCTCCTCTTGGTCTCACTTTTCTTTCTCAACTCTGCCAACGATTTCCA
GAGCGGTGGAACTCGGGTCGGAACCTAATGTGGTCACTTCTCCCGCTGACTGCACCTTGGAACTTTCTCCTCCTAGACCC
CGTATTTTAAACTCCTTAAGCTCTAAGAGAGAGACTCCCACATGTGCATCAGATACAGAACCAAAAAGGAACTCTTTTGA
GATCGCTCCCCATCCACCTAGCATCTCTGCTCCCCTCCCACAT---------------------CCGCCTCTTCCTAGAC
CTCCCATTGCC---------TTTACCACTTTTCCTCTT------------CTTTCTCCCCCTAACCCTCCTCCCCCACAA
CTTGTTACATTTCTTCCCATTTCTACACCCCCTACTTCTTCTCTACCTCTTCCTCCTCCACTGTCACTTCCTCCTCCTCC
TCCACCAGCTCCCTTCCCACAGCCTCCTTCCACGTCCATTCCATCCACAGACAGCATCTCTGCACCAGCTGCTAAATGCA
CTGCCAGTGCCACACACGCCAGAGAAACCACGTCTACGACACAGCCACCAGCATCCAACCCGCAGTGGGGGGCAGAACCC
CACAGACATCCAAAAGGGATCCTCAGACATGTGAAAAACTTGGCAGAGCTCGAGAAATCAGTGTCTAACATGTACAGTCA
CATAGAAAAAAACTGCCCACCTGCAGATCCCTCAAAACTACACACGTTTTGCCCTGCAGAGAAAACAGGCATGAAAATCA
CACATGACCAGAGCCAGGAAACGTTGGTTAGAGTTGTTGAGGGAATTGACGTGCAACCTCACAGTCAATCAACATCTTTG
