# Supplementary material for: Divergent genes in gerbils: prevalence, relation to GC-biased substitution, and phenotypic relevance
Source: BMC Evol Biol. 2020 Oct 19;20:134. doi: 10.1186/s12862-020-01696-3 (PMC7574485; doi:10.1186/s12862-020-01696-3)
Supplement: Supplementary file 3 — Additional file 3 Supplementary Data. DNA alignments for 10,554 1-to-1 orthologues used in analysis. Each alignment file is named using its orthogroup ID. [file 12862_2020_1696_MOESM3_ESM.zip › Additional_File_3/masked_alignments/OG0001621.fa]

>rattus_norvegicus
ATGGCAGCAGTAGTTCTAGGGGGAGACACCATGGGCCCTGAGCGTATCTTCCCCAATCAGACTGAGGACTTAGGGCCACA
TCAGGGCCCTACAGAAGGAACTGGGGATTGGAGCAGTGAAGAACCCGAGGAAGAGCAGGAGGAAACAGGAGCAGGCCCAG
CAGGCTACTCATACCAGCCCCTCAATCAAGACCCTGAACAAGAAGAGGTGGAACTGGCACCAGTGGGTGAGGGCGAAGAT
GGAGCTGCTGACATCCAAGATCGGATCCAGGCCCTGGGGCTTCACTTACCAGACCCACCATTGGAGAGTGAGGATGAAGA
TGAGGAGGGAGCTGCAGCATTGAGCAGCCACAGCTCCATCCCCATGGACCCAGAACATGTGGAGCTGGTGAAGAGGACGA
TGGCTGGAGTGAGCCTGCCTGCGCCAGGGGTTCCCGCCTGGGCTCGGGAGATATCAGATGCTCAGTGGGAAGATGTGGTG
CAGAAAGCCCTCCAAGCCCGGCAGGCATCCCCTGCCTGGAAG
>cavia_porcellus
ATGGCAGCAGCAGTTCTAACGGGAGACACCATGGGCCCTGAGCGTATCTTCCCAAACCAAAGCGAGGACCTGGGGCCACA
CCAGGGCCCCACAGAAGGCACCGGGGATTGGAGCAGTGAAGAACCTGAGGAGGAGCAGGAGGACACAGGGGTAGGCCCAG
CTGGCTACTCCTATCAACCACTGAACCAAGACCCTGACCCCGAAGAGGTAGAGCTGGCACCCGTGGGGGATGGA---GAT
GTAGTTGCTGACATCCAGGATCGGATCCAGGCCCTGGGACTTCATTTGCCTGACCCACCATTAGAGAGTGAGGATGAAGA
TGAGGAGGGAGCCGCAGCACTGAGCAACCACAGTTCCATCCCCATGGACCCAGAGCACGTAGAACTGGTGAAAAGGACAA
TGGCTGGAGTAAGTCTACCTGCACCAGGGGTTCCTGCCTGGGCTCGGGAGATATCAGATGCCCAGTGGGAAGATGTGGTA
CAGAAAGCTCTCCAAGCCCGGCAGGCATCTCCAGCCTGGAAG
>chinchilla_lanigera
ATGGCAGCAGCAGTTCTAACGGGAGACATCATGGGTCCTGAGCGTATCTTCCCCAACCAAAGCGAGGACCTGGGGCCCCA
CCAGAGCCCCACAGAAGGCACCGGAGATTGGAGCAGTGAGGAACCCGAGGAGGAGCAGGAGGACACAGGGCCAGGCCCAG
CTGGCTACTCCTATCAGCCGCTGAACCAAGATCCTGAGCCCGAAGAGGTGGAGCTGGCACCCTTGGGAGACGGAGAAGAT
GTAGTTGCTGACATCCAAGATCGGATCCAGGCCCTGGGGCTTCATTTGCCAGACCCACCATTAGAGAGTGAGGACGAAGA
TGAAGAAGGAGCCGCAGCACTGAGCAGCCACAGTTCCATTCCCATGGACCCCGAGCACGTAGAGCTGGTGAAAAGGACAA
TGGCTGGAGTAAGTCTGCCTGCACCAGGGGTTCCTGCCTGGGCTCGGGAGATATCGGATGCCCAGTGGGAAGATGTGGTG
CAGAAAGCCCTCCAAGCCCGGCAGGCATCTCCAGCCTGGAAG
>fukomys_damarensis
ATGGCAGCAGCAGTTCTAACGGGAGACACCATGGGCCCCGAGCGTATCTTCCCCAACCAAAGCGAGGACCTGGGGCCACA
CCAGGGCCCCACAGAAGGCACCGGGGATTGGAGCAGTGAGGATCCCGAGGAGGAGCAGGAGGATACAGGGGCAGGCCCAG
TTGGCTACTCCTACCAGCCGCTGAACCAAGATCCTGAACCCGAGGAGGTGGAGCTGGCACCCGTTGGGGATGGAGAAGAT
GTAGTGGCTGACATCCAGGATCGGATCCAGGCCCTGGGGCTTCATTTGCCAGAGCCACCATTAGAGAGTGAGGATGAAAA
TGAGGAGGGAGCCACAGCACTGAGCAGCCACAGTTCCATCCCCATGGACCCAGAGCACGTGGAGCTGGTGAAAAGGACAA
TGGCTGGAGTAAGCCTGCCTGCACCAGGGGTTCCTGCGTGGGCTCGGGAGATATCAGATGCCCAGTGGGAAGACGTGGTA
CAAAAAGCCCTCCAAGCCCGGCAGGCACCTCTGGCCTGGAAG
>jaculus_jaculus
ATGGCAACAGTAGTTCTAGGGGGAGACACCATGGGCCCTGAACGGATCTTCCCCAACCACACTGAGGAACTGGGGCCACA
TCAGGGCCCTACAGAAGGAACTGGGGATTGGAGCAGCGAAGAACCTGAGGAAGAGCAGGAAGAAACAGGGGCAGGCCCCG
CGGGCTACTCCTACCAGCCCCTCAATCAAGATCCTGAACAGGAGGAGGTAGAATTGGCACCAGTGGCTGAGGGAGAAGAT
GTAGTTGCTGACATCCAAGACCGGATCCAGGCCCTGGGGCTTCACTTGCCAGACCCACCACTAGAGAGTGAAGATGAAGA
GGAGGAGGGGGCTGTAGCACTAAGCAGCCACAGCTCTATTCCCATGGACCCAGAACATGTAGAGCTGGTGAAAAGGACGA
TGGCTGGAGTAAGCCTGCCTGCACCAGGGGTTCCTGCCTGGGCTCGGGAGATATCGGATGCCCAGTGGGAAGACGTGGTA
CAGAAAGCCCTCCAAGCCCGGCAGGCGTCTCCTGCCTGGAAG
>dipodomys_ordii
ATGGCAGCAGTAGTTCTTGGGGGAGACACCATGGGCCCTGAGCGTATCTTCCCCAATCAGACAGAGGAACTGGGGCCACA
TCAGGGCCCTACAGAAGGCACCGGGGACTGGAGCGGTGAAGAACCTGAGGAAGAACAGGAGGAAACCGGGGCAGGTCCTG
CTGGCTACTCCTACCAGCCCCTAAACCAAGATCCTGAACAAGAG---GTGGAGTTGGCACCAGTGGGTGAGGGAGAAGAT
GTAGTTGCTGACATCCAGGATCGGATCCAGGCCCTGGGGCTGCACCTGCCAGATCCACCATTAGAGAGTGAGGATGAAGA
TGAGGAAGGAGCCACAGCATTGAGCAGCCACAGCTCCATTCCCATGGACCCAGAACACGTAGAGCTGGTGAAAAGGACGA
TGGCTGGAGTAAGCCTGCCTGCGCCAGGGGTTCCTGCCTGGGCTCGGGAGATATCGGATGCCCAGTGGGAAGATGTGGTA
CAGAAAGCCCTCCAAGCCCGGCAGGCATCTCCTGCCTGGAAG
>ictidomys_tridecemlineatus
ATGGCCGCAGTAGTTCTAGGGGGAGACACCATGGGCCCTGAGCGTATCTTCCCCAATCAGACTGAAGAACTGGGGCCACA
TCAGGGCCCTACAGAAGGCACTGGGGATTGGAGCAGTGAGGAGCCTGAAGAAGAGCAGGAGGAAACAGGGGCAGGCCCGG
CTGGCTACTCCTACCAGCCCCTAAACCAAGATCCTGAACAAGAGGAGGTGGAGCTCGCACCAGTGGGGGATGGAGAAGAT
GTAGTTGCTGACATCCAGGATCGGATCCAGGCCCTGGGGCTTCATTTGCCAGACCCACCATTAGAGAGTGAGGATGAAGA
TGAGGAGGGAGCTACTGCATTGAGCAGCCACAGTTCTATTCCCATGGACCCAGAACATGTAGAGCTGGTGAAAAGAACAA
TGGCTGGAGTAAGCCTTCCTGCACCAGGAGTTCCTGCCTGGGCCCGGGAGATATCAGATGCCCAGTGGGAAGATGTGGTA
CAGAAAGCCCTTCAAGCCCGGCAGGCATCTCCTGCTTGGAAG
>meriones_unguiculatus
ATGGCAGCAGTAGTTCTAGGGGGAGACACCATGGGCCCGGAGCGTATCTTCCCCAATCAAACTGAGGACTTAGGGCCACA
TCAGGGTCCTACAGAAGGAACTGGGGATTGGAGCAGTGAAGAACCCGAGGAAGAGCAGGAGGAAACGGGAGCAGGACCAG
CAGGCTACTCGTACCAGCCCCTCAACCAAGATCCTGAACAAGAAGAGGTGGAACTCGCCCCAGTGGGTGAAGGAGAAGAT
GGAGCTGCTGACATCCAAGATCGGATTCAGGCCCTGGGGCTTCATTTGCCAGACCCACCAATAGAGAGCGAGGATGAAGA
TGAGGAGGGAGCTGCAGCATTGAGCAGCCACAGCTCTATCCCCATGGACCCAGAACACGTAGAGCTGGTGAAAAGGACGA
TGGCTGGAGTAAGCTTGCCTGCACCAGGGGTTCCTGCCTGGGCTCGGGAGATATCGGATGCTCAGTGGGAAGATGTGGTC
CAGAAAGCCCTCCAAGCCCGGCAGGCATCCCCTGCCTGGAAG
>mus_musculus
ATGGCAGCAGTAGTTCTAGGGGGAGACACCATGGGCCCTGAGCGTATCTTCCCCAATCAGACTGAGGACTTAGGGCCACA
TCAGGGTCCTACAGAAGGAACTGGGGATTGGAGCAGTGAAGAACCCGAGGAAGAGCAGGAGGAAACAGGAGCAGGCCCAG
CAGGCTACTCGTACCAGCCCCTCAATCAAGACCCTGAACAAGAAGAGGTGGAATTGGCACCAGTGGGTGAAGGAGAAGAT
GGAGCTGCTGACATCCAAGATCGGATCCAGGCCCTGGGGCTTCATCTGCCAGACCCTCCATTGGAGAGTGAGGATGAAGA
TGAGGAGGGAGCCGCCGCATTGAGCAGCCACAGCTCTATCCCCATGGACCCAGAACATGTAGAGCTGGTGAAAAGGACGA
TGGCTGGAGTAAGCCTGCCTGCACCAGGGGTTCCTGCCTGGGCTCGGGAGATCTCGGACGCTCAGTGGGAAGATGTGGTA
CAGAAAGCCCTCCAAGCCCGGCAGGCATCCCCTGCCTGGAAG
>psammomys_obesus
------------------------------ATGGGCCCGGAGCGTATCTTCCCCAATCAAACTGAGGACTTAGGGCCACA
TCAGGGTCCTACAGAAGGAACTGGGGATTGGAGCAGTGAAGAACCCGAGGAAGAGCAGGAGGAAACGGGAGCAGGACCAG
CAGGCTACTCGTACCAGCCCCTCAACCAAGATCCTGAACAAGAAGAGGTGGAACTCGCCCCAGTGGGTGAAGGAGAAGAT
GGAGCTGCTGACATCCAAGATCGGATTCAGGCCCTGGGGCTTCATTTGCCAGACCCACCAATAGAGAGCGAGGATGAAGA
TGAGGAGGGAGCTGCAGCATTGAGCAGCCACAGCTCTATCCCCATGGACCCAGAACACGTAGAGCTGGTGAAAAGGACGA
TGGCTGGAGTAAGCTTGCCTGCACCAGGGGTTCCTGCCTGGGCTCAGGAGATATCGGATGCTCAGTGGGAAGATGTGGTC
CAGAAAGCCCTCCAAGCCCGGCAGGCATCCCCTGCCTGGAAG
>nannospalax_galili
ATGGCAGCAGTCGTTCTAGGGGGAGACACCATGGGTCCTGAGCGTATCTTCCCCAGTCAGACTGAGGACCTGGGGCCACA
TCAGGGTCCTACCGAAGGAACCGGGGATTGGAGCAGCGAAGAACCTGAGGAAGAGCAGGAAGAAACCGGAGCAGGCCCGG
CAGGCTACTCCTATCAGCCCCTCAACCAAGATCCTGAACAAGAGGAGGTGGAACTGGCATCGGTGGGCGAGGGAGAGGAC
ATAGTTGCAGACATCCAAGATCGAATCCAGGCCCTGGGGCTTCATCTGCCAGACCCGCCACTGGAAAGTGAGGACGAAGA
TGAGGAGGGAGCTGCAGCGTTGAGCATCCACAGCTCTATTCCCATGGACCCAGAACACGTAGAGCTGGTCAAAAGGACCA
TGGCTGGAGTAAGCCTGCCTGCTCCAGGGGTTCCTGCCTGGGCTCGGGAGATATCGGATGCTCAATGGGAAGATGTGGTA
CAGAAAGCCCTCCAAGCCCGGCAGGCATCTCCTGCCTGGAAG
>homo_sapiens
ATGGCAACAGTAGTTCTAGGAGGAGACACCATGGGCCCTGAGCGTATCTTCCCCAATCAGACTGAGGAACTGGGA---CA
TCAGGGCCCTTCAGAAGGCACTGGGGATTGGAGCAGTGAGGAGCCTGAGGAAGAGCAGGAGGAAACGGGGTCGGGCCCAG
CTGGCTACTCCTACCAGCCCCTGAACCAAGATCCTGAACAAGAGGAGGTGGAACTGGCACCAGTGGGGGATGGA---GAT
GTAGTTGCTGACATCCAGGATCGAATCCAGGCCCTGGGGCTTCATTTGCCAGACCCACCATTAGAGAGTGAAGATGAAGA
TGAGGAGGGAGCTACAGCGTTGAACAACCACAGCTCTATTCCCATGGACCCAGAACATGTAGAGCTGGTGAAAAGGACAA
TGGCTGGAGTAAGCCTGCCTGCGCCAGGGGTTCCTGCCTGGGCTCGGGAGATATCGGATGCCCAGTGGGAAGATGTGGTA
CAGAAAGCCCTCCAAGCCCGGCAGGCATCCCCTGCCTGGAAG
