# Supplementary material for: Divergent genes in gerbils: prevalence, relation to GC-biased substitution, and phenotypic relevance
Source: BMC Evol Biol. 2020 Oct 19;20:134. doi: 10.1186/s12862-020-01696-3 (PMC7574485; doi:10.1186/s12862-020-01696-3)
Supplement: Supplementary file 3 — Additional file 3 Supplementary Data. DNA alignments for 10,554 1-to-1 orthologues used in analysis. Each alignment file is named using its orthogroup ID. [file 12862_2020_1696_MOESM3_ESM.zip › Additional_File_3/masked_alignments/OG0001622.fa]

>rattus_norvegicus
---------------TGGTTGCCATTCCCCATGCTGCTCCTGTCCGCTCTGCCCGCAACGTTGCTGAGCGGGGCGGCCGG
CTTCACACCCTCTTTGGATAGTGACTTCACCTTCACGCTGCCCGCCGGCCAGAAGGAGTGCTTCTACCAGCCCATGCCCC
TGAAGGCGTCGTTGGAGATCGAGTACCAAGTTTTAGATGGAGGAGAATTAGATATTGATTTCCACCTTGCCTCTCCAGAG
GGCAGAACCTTAGTTTTTGAACAAAGAAAATCAGATGGCGTTCATACTGTAGAGACTGAAGATGGCGACTACATGTTCTG
CTTTGACAACACATTCAGCACCATCTCTGAGAAGGTCATTTTCTTTGAGTTGATCCTGGATAACATGGGAGAAGAAGTTG
AAGGACAAGAAGACTGGAAAAAGTATATTACTAACACAGATGTTCTGGAGATGAAACTAGAAGACATCCTGGAATCCATC
AACAGCATCAAGTCCAGACTAAGCAAAAGTGGCCACATACAGACTCTGCTTAGAGCATTTGAAGCTCGTGATCGAAACAT
ACAAGAAAGCAACTTTGATAGAGTCAATTTCTGGTCTGTGGTGAACTTGATGGTCATGGTGGTGGTGTCAGCTATTCAAG
TTTATACACTGAAAAGTCTATTTGAAGATAAGAGGAAAATTGTGGAT---------
>cavia_porcellus
ATGGGCTACGCGGTCTGGCTGCCCTTCCCCTTTCTCCTGCTGGTCGCTGTGAGG---------CTGCCCGGGACGACCAG
CTTCACGCCTTCTTTAGACAGCGACTTTACCTTTACCCTTCCGGCCGGCCAGAAGGAGTGTTTCTACCAGCCCATGCCGC
AGAAGGCCTCGCTGGAGATCGAGTACCAAGTCTTAGATGGAGCAGGATTAGATATTGATTTCCACCTTGCCTCTCCGAAT
GGCAAAACCTTAGTTTTTGAACAAAGAAAATCAGATGGCGTTCACACTGTAGAAACTGAAGTTGGTGATTACATGTTCTG
CTTTGACAATACCTTCAGCACCATTTCTGAGAAAGTAATTTTCTTTGAATTAATCCTTGATAATATGGGAGAACATGCAC
AAGAACAAGAAGATTGGAAGAAATATATTACTGGTACAGATGTATTGGAGATGAAACTAGAAGACATCCTGGAATCCATC
AACAGCATCAAGTCCAGAGTAAGCAAAAGTGGTCATATACAAACTCTTCTTAAAGCATTTGAAGCCCGTGATCGGAACAT
ACAAGAAAGTAACTTTGATAGAGTCAATTTCTGGTCTATGGTTAATTTAGTTGTCATGGTGGTGGTGTCAGCCATTCAAG
TATACATGCTGAAGAGTCTATTTGAAGATAAAAGGAAA---------AATAGAACT
>chinchilla_lanigera
ATGGGCGACACGATCTGGCTGCCCTTCCCCTTGCTCCTCCTGGTCGCTTTGCGG---------CTGCCCGGGACGGCCGG
CTTCACGCCTTCCTTAGACAGCGACTTTACCTTTACCCTTCCGGCCGGCCAGAAGGAGTGTTTCTACCAGCCCATGCCGC
TGAAGGCCTCGCTGGAGATCGAGTACCAAGTCTTAGATGGAGCAGGATTAGATATTGATTTCCATCTTGCCTCTCCAGAA
GGCAAAACTTTAGTTTTTGAACAAAGAAAATCAGATGGAGTTCACACTGTAGAAACTGAAGTTGGTGATTACATGTTCTG
CTTTGACAATACATTCAGCACCATTTCTGAGAAAGTAATTTTCTTTGAATTAATCCTGGATAATATGGGAGAAGAGGCAC
AAGAACAAGAAGACTGGAAGAAATATATTACTGGTACAGATGTGTTGGAGATGAAACTCGAAGACATCCTGGAATCCATC
AACAGCATCAAGTCCAGAGTAAGCAAAAGTGGTCATATACAAACTCTGCTCAGAGCATTTGAAGCCCGTGATCGAAACAT
ACAAGAAAGCAACTTTGATAGAGTCAATTTCTGGTCTATGGTTAACTTAGTTGTCATGGTGGTAGTCTCAGCTATTCAAG
TTTATATGCTGAAGAGTCTATTTGAAGATAAAAGAAAA---------AGTAGAACT
>octodon_degus
ATGGGTGACACGATCTGGCTGCCCTTCCCCTTGCTCTTCCTGGTCGCTTTGCGG---------CTGCCCGGGACGGTCGG
CTTCACGCCTTCCTTAGACAGCGACTTTACCTTTACCCTTCCGGCCGGCCAGAAGGAGTGTTTCTACCAGCCCATGCCGC
TGAAGGCCTCGCTGGAGATCGAGTACCAAGTCTTAGATGGAGCAGGATTAGATATTGACTTCCATCTTGCTTCTCCAGAA
GGCAAAACCTTAGTTTTTGAACAAAGAAAATCAGATGGAGTTCACACTGTAGAAACTGAAGTTGGTGATTATATGTTCTG
CTTTGACAATACATTCAGTACCATTTCTGAGAAAGTAATTTTCTTTGAATTAATCCTGGATAATATAGGAGAAGAGGCAC
AAGATCAAGAAGACTGGAAGAAATATATTACTGGTACAGATGTATTGGAGATGAAACTTGAAGACATCCTGGAATCCATC
AACAGCATCAAGTCCAGAGTAAGCAAAAGTGGTCATATACAAACTCTACTTAGAGCATTTGAAGCCCGTGATCGAAACAT
ACAA----------------------------------------------------------------------------
--------------------------------------------------------
>fukomys_damarensis
ATGGGCGACAAAATGTGGCTGCCCTTCCCCTTGTTCCTCCTGGTCGCTTTGCCCCTAGAGCCGCTGCCGGGGGCGGCCGG
CTTCGCGCCTTCCTTAGACAGCGACTTTACCTTTACCCTTCCGGCCGGCCAGAAGGAGTGTTTCTACCAGCCCATGCCGC
TGAAGGCCTCGCTGGAGATCGAGTACCAAGTTTTAGATGGAGCAGGATTAGATATTGATTTCCATCTTGCCTCTCCAGAA
GGCAAAACTTTAGTTTTTGAACAAAGAAAATCAGATGGAGTTCACACTGTAGAAACTGAAGTTGGTGATTACATGTTCTG
CTTTGACAATACATTCAGCACCATTTCTGAGAAAGTAATTTTCTTTGAATTAATCCTGGATAATATGGGAGAACAGGCAC
AAGAACAAGAAGACTGGAAGAAATACATTACTGGTACAGATATGTTGGAGATGAAACTGGAAGACATCCTGGAATCCATC
AACAGCATCAAGTCCAGAGTAAGCAAAAGCGTTCATATACAAACTCTACTTAGAGCATTTGAAGCTCGTGATCGAAACAT
TCAAGAAAGCAACTTTGATAGAGTCAATTTCTGGTCTATGGTTAATTTAGTTGTCATGGTGGTAGTGTCAGCCATTCAAG
TTTATATGCTTAAGAGTCTATTTGAAGATAAAAGGAAA---------AGTAGAACT
>homo_sapiens
ATGGGCGACAAGATCTGGCTGCCCTTCCCCGTGCTCCTTCTGGCCGCTCTGCCTCCGGTGCTGCTGCCTGGGGCGGCCGG
CTTCACACCTTCCCTCGATAGCGACTTCACCTTTACCCTTCCCGCCGGCCAGAAGGAGTGCTTCTACCAGCCCATGCCCC
TGAAGGCCTCGCTGGAGATCGAGTACCAAGTTTTAGATGGAGCAGGATTAGATATTGATTTCCATCTTGCCTCTCCAGAA
GGCAAAACCTTAGTTTTTGAACAAAGAAAATCAGATGGAGTTCACACTGTAGAGACTGAAGTTGGTGATTACATGTTCTG
CTTTGACAATACATTCAGCACCATTTCTGAGAAGGTGATTTTCTTTGAATTAATCCTGGATAATATGGGAGAACAGGCAC
AAGAACAAGAAGATTGGAAGAAATATATTACTGGCACAGATATATTGGATATGAAACTGGAAGACATCCTGGAATCCATC
AACAGCATCAAGTCCAGACTAAGCAAAAGTGGGCACATACAAACTCTGCTTAGAGCATTTGAAGCTCGTGATCGAAACAT
ACAAGAAAGCAACTTTGATAGAGTCAATTTCTGGTCTATGGTTAATTTAGTGGTCATGGTGGTGGTGTCAGCCATTCAAG
TTTATATGCTGAAGAGTCTGTTTGAAGATAAGAGGAAA---------AGTAGAACT
>dipodomys_ordii
ATGGGCGACAAGAACCGGCTGCCCTTCCCCGTGTTCCTCCTGGCCGCGCTGCCCACAGTGCTGCCACCGGGGGCGGCCGG
CTTCACGCCCTCCTTGGACAGCGACTTCACCTTTACCCTTCCGGCCGGACACAAGGAGTGTTTCTACCAGCCCATGCCGC
TGAAGGCCTCGCTGGAGATCGAGTACCAAGTTTTAGATGGAGCAGGATTAGATATTGATTTCCATCTTGCCTCTCCAGAA
GGGAAAACCTTAGTTTTTGAACAAAGAAAAACAGATGGAGTTCACACTATAGAGACTGAAGTTGGTGACTACATGTTTTG
CTTTGACAATACATTCAGCACCATTTCTGAGAAAGTAATTTTCTTCGAATTAATCCTGGATAATATGGGAGAGCAGGCAC
CAGAA---GAAGACTGGAAGAAATACATTACTGGTACAGATATGTTAGAGATGAAACTGGAAGACATTCTGGAATCCATC
AACGGCATCAAGTCAAGGTTAAGCAAGAGTGGTCATATACAAACTCTGCTTAGAGCATTTGAAGCTCGTGATCGAAACAT
ACAAGAGAGCAACTTTGATAGAGTCAACTTCTGGTCTATAGTTAATTTAGTGGTCATGGTGGCAGTGTCAGCCATTCAAG
TTTATATGCTGAAGAGTTTATTTGAAGATAAGAGAAAA---------AGTAGAACT
>meriones_unguiculatus
ATGGGCGGCAGGGTCTGGCTGCCGCTCCCCGCGCTGCTCCTGGCCGCTCTGCCCCTAGCGCCGCTGCGGGGCGCGGCCGG
CTTCACGCCCTCCTTGGACAGTGACTTCACCTTCACGCTGCCGGCCGGCCGGAAGGAATGCTTCTACCAGCCCATGCCCC
CGAAGGGCTCGCTGGAGATCGAGTACCAGGTTTTAGATGGAGGAGAACTAGATATTGATTTCCATCTTGCCTCTCCAGAG
GGCAGAACCTTAGTTTTTGAGCAAAGAAAATCAGAAGGTGTACACACTGTAGAGACTGAAGTCGGTGACTACATGTTCTG
CTTTGATAACACATTCAGCACCATTTCCGAGAAGGTGATTTTCTTTGAGTTGATCCTGGATAACATGGGAGAAGAGGTTC
AAGAACAAGAAGACTGGAAAAAGTTTATCACTGGCACAGATGTTCTGGAGATGAAGCTAGAGGATATCCTGGAATCCATC
AACAGCATCAAGTCCAGACTAAGCAAGAGTGGCCACATACAGACTCTGCTTAGGGCATTTGAGGCCCGTGATCGAAACAC
TCAGGAGAGCAACTTCGACAGAGTCAACTTCTGGTCTGTGGTTAATTTGGTGGTCATGGTGGTGGTGTCAAGTATTCAGG
TTTATATGCTGAAAAGTCTATTTGAAGATAAGAGGAAA---------AGTAGAACG
>psammomys_obesus
ATGGGCGGCAGGGTCTGGCTGCCGCTCCCCGCGCTCCTCCTGGCCGCTCTGCCCCTAGCGCCGCTGCGGGGCGCGGCCGG
CTTCACGCCCTCCTTGGACAGTGACTTCACCTTCACGCTGCCGGCCGGCCGGAAGGAGTGCTTCTACCAGCCCATGCCCC
CGAAGGGCTCGCTGGAGATCGAGTACCAGGTTTTAGATGGAGGAGAACTAGATATTGATTTCCATCTTGCCTCTCCAGAG
GGCAGAACCTTAGTTTTTGAGCAAAGAAAATCAGAAGGTGTACACACTGTAGAGACTGAAGTCGGTGACTACATGTTCTG
CTTTGATAACACATTCAGCACCATTTCCGAGAAGGTGATTTTCTTTGAGTTGATCCTGGATAACATGGGAGAAGAGGTTC
AAGAACAAGAAGATTGGAAAAAGTTTATCACTGGCACAGATGTTCTGGAGATGAAGCTAGAGGACATCCTGGAATCCATC
AACAGCATCAAGTCCAGACTAAGCAAGAGTGGCCACATACAGACTCTGCTTAGAGCGTTTGAGGCCCGCGATCGAAACAT
TCAGGAGAGCAACTTCGACAGAGTCAATTTCTGGTCTGTGGTTAATTTGGTGGTCATGGTGGTGGTGTCAAGTATTCAAG
TTTATATGCTGAAAAGTCTATTTGAAGATAAGAGGAAA---------AGTAGAACT
>mus_musculus
ATGGGCGGCAGGATGTGGCTGCCATTCCCCGTGCTGCTCCTGTCCGCTCTGCCCGCAGCGTTGCTGCGCGGGGCGGCCGG
CTTCACACCCTCTTTGGACAGTGATTTTACCTTCACGCTGCCGGCCGGCCGGAAGGAGTGTTTCTACCAGCCCATGCCCC
TGAAGGCATCGTTGGAGATCGAATACCAAGTTTTAGATGGAGGAGAATTAGATATTGATTTCCACCTTACCTCTCCAGAG
GGCAGAACCTTAGTTTTTGAACAAAGAAAATCAGATGGTGTTCATACTATAGAGACTGAAGATGGTGATTACATGTTCTG
CTTTGATAACACATTCAGCACCATTTCTGAGAAGGTAATTTTCTTTGAATTGATCCTGGATAATATGGGAGAAGAGGTTC
AAGGCCAAGAAGACTGGAAAAAGTATATTACTAATACAGATGTCCTGGAGATGAAGCTAGAAGATATCCTGGAATCCATC
AACAGCATCAAGTCCAGACTAAGCAAAAGTGGCCACATACAAACTCTACTTAGAGCATTTGAAGCTCGAGATCGAAACAT
ACAAGAAAGCAACTTTGACAGAGTCAATTTCTGGTCTGTGGTTAACTTGATGGTCATGGTGGTGGTGTCAGCTATTCAAG
TTTATACGCTGAAAAGTCTATTTGAAGATAAGAGGAAA---------AGTAGAACT
>nannospalax_galili
ATGGGCGACTCGATCTGGCTGCCCTTCCCGGTGCTCCTCCTGGCCCTGCTGCGC---------------GGGGCGGCCGG
CTTCACGCCGTCTCTGGACAGCGACTTCACCTTCACGCTGCCGGCCGGCCAGAAGGAGTGCTTCTACCAGCCCATGCCCC
TGAAGGCCTCGCTGGAGATCGAGTACCAGGTTTTAGATGGAGCAGGATTAGATATTGATTTCCATCTTGCTTCTCCAGAT
GGCAAAACCTTAGTTTTTGAACAAAGAAAATCAGATGGTGTTCACACTGTAGAGACTGAAGTTGGTGACTACATGTTCTG
CTTTGATAATACATTCAGCACCATTTCAGAGAAAGTCATTTTCTTTGAATTGATCCTGGATAATATGGGAGAAGAGGCTC
AAGAACAAGAAGACTGGAAGAAATACATTACTGGCACAGATATGTTGGAGATGAAACTGGAAGACATCCTGGTCAGTATG
ACCTTT--------------------------------------------------------------------------
--------------------------------------------------------------------------------
--------------------------------------------------------
