# Supplementary material for: Divergent genes in gerbils: prevalence, relation to GC-biased substitution, and phenotypic relevance
Source: BMC Evol Biol. 2020 Oct 19;20:134. doi: 10.1186/s12862-020-01696-3 (PMC7574485; doi:10.1186/s12862-020-01696-3)
Supplement: Supplementary file 3 — Additional file 3 Supplementary Data. DNA alignments for 10,554 1-to-1 orthologues used in analysis. Each alignment file is named using its orthogroup ID. [file 12862_2020_1696_MOESM3_ESM.zip › Additional_File_3/masked_alignments/OG0001630.fa]

>meriones_unguiculatus
ATGTACCACAGCAGCAGCCAGAAGCGGCACTGGACCTTCTCTGGCGAGGAGCAGCTGGCGCGACTGCGGGCCGACGCCAA
CCGCAAATTCAAGTGCAAAGCGGTGGCTAATGGGAAGGTTCTTCCAAATGATCCAGTGTTTCTTGAGCCTCATGAAGAAA
TGACACTTTGCAAATACTATGAGAAAAGGTTATTGGAATTTTGTTCAGTGTTTAAACCAGCAATGCCTCGATCTGTTGTG
GGTACAGCTTGTATGTATTTCAAGCGTTTCTATCTTAATAATTCAGTAATGGAATATCACCCCCGGATAATAATGCTCAC
TTGTGCATTTCTGGCCTGCAAAGTCGATGAATTCAATGTGTCTAGTCCTCAGTTTGTTGGGAATCTTCGAGAGAGTCCCC
TTGGACAGGAAAAGGCACTGGAACAGATTTTGGAATATGAACTACTACTTATACAGCAACTTAATTTTCACCTTATTGTC
CACAATCCTTATAGACCATTTGAAGGCTTCCTAATTGACATAAAGACTCGATACCCCATGTTGGAGAATCCAGAGATTTT
GAGGAAAACAGCTGATGATTTTCTTAGTAGAATTGCACTGACAGATGCTTATCTTTTGTACACACCTTCACAAATTGCCC
TGACTGCCATTTTGTCAAGCGCCTCTAGGGCTGGAATTACCATGGAAAGCTATTTATCAGAGAGTCTGTTGCTGAGAGAA
AACAGAACTTGTCTGTCACAGTTGCTGGAAATAATGAAAAGCATGAGAAATCTAGTAAAAAAGTATGAGCCACCCAGATC
TGAAGAAATTGCTGTTCTGAAACAAAAGTTGGAGCGGTGTCATTCTGCTGACCTTGCACTTAATGTGGTGACGAAGAAGA
GGAAAGGCTATGAAGATGATGACTATATATCAAAGAAACCCAAACAGGAAGAG------GTA------------------
---------------
>mus_musculus
ATGTATCACAGCAGCAGCCAGAAACGGCACTGGACCTTCGCTAGCGAGGAGCAGCTGGCGCGCCTGCGGGCGGACGCCAA
CCGCAAATTCAAGTGCAAAGCTGTGGCTAACGGGAAGGTTCTTCCAAATGATCCAGTGTTTCTGGAGCCTCATGAAGAAT
TGACACTTTGCAAGTACTATGAAAAAAGATTATTGGAATTCTGTTCAGTGTTTAAACCAGCTATGCCACGGTCTGTTGTG
GGTACAGCTTGTATGTATTTCAAGCGTTTTTATCTTAATAACTCAGTAATGGAATATCACCCTCGGATAATAATGCTTAC
TTGTGCATTTTTGGCCTGCAAAGTAGATGAATTCAATGTGTCTAGTCCCCAGTTTGTTGGAAATCTTCGAGAGAGTCCTC
TTGGACAGGAGAGGGCACTGGAACAGATTTTGGAATATGAACTACTACTTATACAACAACTTAATTTTCACCTTATTGTC
CACAATCCATACAGACCATTTGAAGGCTTCCTCATCGATATAAAGACTCGGTACCCCATGTTGGAGAATCCGGAGATTCT
GAGGAAAACAGCTGATGATTTTCTTAGTAGAATTGCATTGACAGATGCTTATCTTTTATACACACCTTCACAGATTGCCC
TGACCGCCATTTTATCAAGTGCCTCTAGAGCTGGAATTACTATGGAAAGCTACTTATCAGAGAGTCTAATGCTAAAAGAA
AACAGAACTTGCCTGTCACAGTTACTGGATATAATGAAAAGCATGAGAAATCTAGTAAAAAAGTACGAGCCGCCCAGGTC
TGACGAGGTTGCTGTCCTGAAACAGAAGCTGGAGCGGTGTCATTCTTCTGACCTTGCACTTAATGCGGTTACGAAGAAGA
GGAAAGGCTATGAAGATGATGACTATGTGTCAAAGAAACCCAAACAGGAAGAG------GTA------------------
---------------
>cavia_porcellus
ATGTACCACAACAGCAGCCAAAAGCGGCACTGGACTTTCGCCAACGAGGAGCAGCTGGCGCGACTGCGGTCTGACGCCAA
TCGCAAATTCAAATGCAAAGCGGTGGCAAATGGGAAGGTTCTTCCAAATGATCCAGTCTTTCTTGAGCCTCAAGAAGAAT
TGACTCTGTGTAAATACTATGAGAAGAGATTATTGGAATTCTGCTCAGTGTTTAAGCCCGCAATGCCGAGGTCTGTTGTG
GGTACAGCTTGTATGTACTTCAAACGTTTTTATCTTAATAATTCTGTAATGGAATATCACCCCCGGATAATAATGCTTAC
TTGTGCATTTCTGGCCTGCAAAGTAGATGAATTTAATGTGTCCAGTCCTCAATTTGTCGGAAACCTTCGAGAGAGTCCCC
TGGGACAGGAGAAGGCGCTGGAACAGATTTTGGAATACGAGCTACTCCTTATACAGCAACTTAATTTTCACCTTATTGTC
CATAATCCTTATAGACCATTTGAGGGCTTCCTCATTGATATAAAGACCCGCTATCCCATGCTGGAGAACCCAGAGGTTTT
GAGGAAAACAGCAGATGACTTTCTTAATCGAATTGCATTGACAGATGCTTATCTCCTATACACACCTTCCCAGATTGCCC
TCACTGCCATTTTATCTAGTGCCTCCAGGGCTGGAATCACTATGGAAAGTTATTTATCCGAGAGTCTAATGCTGCGAGAA
AATAGAACTTGCTTGTCACAGTTACTAGACATAATGAAAAGCATGAGAAACCTAGTAAAAAAGTATGAGCCACCAAGACC
TGAAGAAGTTGCTGCTCTGAAACAGAAGCTAGAGCGATGTCACTCTGCCGAGCTTGCACTTAATGTTGTCACAAAGAAGA
GGAAGGGCTATGAAGATGATGACTATGTATCAAAGAAATCCAAACATGAAGAG------GAAGAATGGACTGATGACGAC
CTGGTAGACTCTCTG
>chinchilla_lanigera
ATGTACCACAACAGCAGCCAAAAGCGGCACTGGACTTTCGCCAACGAGGAGCAGCTGGCGCGACTGCGGGCCGACGCCAA
TCGCAAATTCAAGTGCAAAGCGGTGGCGAACGGGAAGGTTCTTCCAAATGATCCAGTCTTCCTTGAACCTCATGAAGAAC
TGACTCTGTGTAAATACTATGAGAAAAGGTTATTGGAATTCTGTTCCGTGTTTAAGCCGGCAATGCCACGGTCTGTTGTG
GGTACAGCTTGTATGTATTTCAAGCGTTTTTATCTTAATAATTCTGTAATGGAATATCACCCCCGGATAATAATGCTTAC
TTGTGCATTTCTGGCCTGCAAAGTAGATGAATTCAACGTGTCTAGTCCTCAGTTTGTTGGAAACCTTCGCGAGAGTCCCC
TTGGACAGGAGAAGGCACTGGAACAGATTTTGGAATACGAACTACTCCTTATACAACAGCTTAATTTTCACCTTATTGTG
CACAACCCTTATAGACCGTTTGAGGGCTTCCTCATTGATATAAAGACCCGCTATCCCATGCTGGAGAATCCGGAGGTTTT
GAGGAAAACAGCAGATGACTTTCTTAATAGAATTGCGTTGACGGATGCTTATCTTTTATACACACCTTCCCAAATTGCCT
TGACTGCCATTTTATCTAGTGCCTCCAGGGCTGGAATTACTATGGAAAGTTATTTATCGGAGAGTCTAATGCTGCGAGAA
AGTAGAACTTGCTTGTCACAGTTACTAGATATAATGAAAAGCATGAGAAACTTAGTAAAAAAGTATGAGCCCCCAAGACC
TGAAGAAATTGCTACTCTGAAACAAAAGCTGGAGCGATGTCACTCCGCTGAGCTTGCACTTAATGTGGTTACAAAGAAAA
GGAAAGGCTATGAAGATGATGACTATGTATCAAAGAAATCCAAACATGAAGAG------GAAGAATGGACTGATGACGAC
CTCGTAGACTCTCTC
>fukomys_damarensis
ATGTACCACAACAGCAGCCAAAAGCGGCACTGGACTTTCGCCAGCGAGGAGCAGCTGGCGCGACTGCGGGCCGACGCCAA
TCGCAAATTCAAGTGCAAAGCGGTGGCCAACGGAAAGGTTCTTCCAAACGATCCAGTCTTTCTTGAGCCTCATGAAGAAC
TGACTCTGTGTAAATACTATGAGAAAAGATTATTGGAATTCTGTTCAGTATTTAAACCAGCAATGCCACGGTCTGTTGTG
GGTACAGCGTGTATGTATTTCAAGCGTTTTTATCTTAATAATTCTGTAATGGAATATCACCCCCGGATAATAATGCTTAC
CTGTGCATTTCTGGCCTGCAAAGTAGATGAATTCAACGTGTCTAGTCCTCAGTTTGTCGGAAACCTTCGGGAGAGTCCCC
TTGGACAGGAGAAGGCCCTGGAACAGATTTTGGAATATGAACTACTCCTTATACAACAACTTAATTTTCACCTTATTGTC
CACAATCCCTACAGACCATTTGAGGGCTTCCTCATTGATATAAAGACCCGCTATCCCATGCTGGAGAATCCAGAGATTTT
GAGGAAAACAGCAGATGACTTTCTTAATAGAATTTCATTGACGGATGCTTATCTTCTATATACACCTTCCCAAATTGCTC
TGACTGCCATTTTATCTAGCGCCTCCAGGGCTGGAATTACTATGGAAAGTTATTTATCAGAGAGTCTAATGCTGCGAGAA
AGTAGAACTTGCTTGTCACAGTTATTAGATATAATGAAAAGCATGAAAAACTTAGTAAAAAAGTATGAGCCACCCAGACC
TGAAGAAGTTGCCATTCTGAAGCAGAAGCTGGAGCGGTGTCACTCTGCCGAGCTTGCACTTAATGTGGTGACAAAGAAGA
GGAAAGGCTATGAAGATGATGATTATGTAGCAAAGAAACCCAAACATGAAGAG------GAAGAATGGACTGATGACGAC
CTGGTAGACTCTCTC
>homo_sapiens
ATGTACCACAACAGTAGTCAGAAGCGGCACTGGACCTTCTCCAGCGAGGAGCAGCTGGCAAGACTGCGGGCTGACGCCAA
CCGCAAATTCAGATGCAAAGCCGTGGCCAACGGGAAGGTTCTTCCGAATGATCCAGTCTTTCTTGAGCCTCATGAAGAAA
TGACACTCTGCAAATACTATGAGAAAAGGTTATTGGAATTCTGTTCGGTGTTTAAGCCAGCAATGCCAAGATCTGTTGTG
GGTACGGCTTGTATGTATTTCAAACGTTTTTATCTTAATAACTCAGTAATGGAATATCACCCCAGGATAATAATGCTCAC
TTGTGCATTTTTGGCCTGCAAAGTAGATGAATTCAATGTATCTAGTCCTCAGTTTGTTGGAAACCTCCGGGAGAGTCCTC
TTGGACAGGAGAAGGCACTTGAACAGATACTGGAATATGAACTACTTCTTATACAGCAACTTAATTTCCACCTTATTGTC
CACAATCCTTACAGACCATTTGAGGGCTTCCTCATCGACTTAAAGACCCGCTATCCCATATTGGAGAATCCAGAGATTTT
GAGGAAAACAGCTGATGACTTTCTTAATAGAATTGCATTGACGGATGCTTACCTTTTATACACACCTTCCCAAATTGCCC
TGACTGCCATTTTATCTAGTGCCTCCAGGGCTGGAATTACTATGGAAAGTTATTTATCAGAGAGTCTGATGCTGAAAGAG
AACAGAACTTGCCTGTCACAGTTACTAGATATAATGAAAAGCATGAGAAACTTAGTAAAGAAGTATGAACCACCCAGATC
TGAAGAAGTTGCTGTTCTGAAACAGAAGTTGGAGCGATGTCATTCTGCTGAGCTTGCACTTAACGTAATCACGAAGAAGA
GGAAAGGCTATGAAGATGATGATTACGTCTCAAAGAAATCCAAACATGAGGAGATCGCCAAA------------------
---------------
>ictidomys_tridecemlineatus
ATGTACCACAACAGCAGCCAAAAGAGACATTGGACTTTCGCCAGTGAGGAGCAGCTGGCGCGTCTGCGGGCCGACGCCAA
TCGCAAATTCAAATGCAAAGTGGTGGCAAACGGGAAGGTTCTTCCAAATGATCCAGTCTTTCTTGAACCTCACGAAGAAA
TGACACTCTGCAAATACTATGAAAAAAGATTACTAGAATTCTGTTCAGTGTTTAAGCCTGCAATGCCACGGTCTGTTGTG
GGTACAGCTTGCATGTATTTCAAGCGTTTTTATCTAAATAACTCTGTAATGGAATATCACCCACGGATAATAATGCTTAC
TTGTGCATTTTTGGCTTGCAAAGTAGATGAATTCAATGTGTCTAGTCCTCAGTTTGTTGGGAACCTTCGGGAGAGTCCTG
TTGGACAGGAGAAGGCACTGGAACAGATTTTGGAATACGAGCTACTCCTTATACAACAGCTTAATTTTCATCTTATTGTT
CACAATCCTTATAGACCGTTTGAGGGCTTCCTCATTGATATAAAGACCCGTTATCCCATGCTGGAGAATCCAGAGATTTT
GAGGAAAACAGCTGATGACTTTCTTAATAGAATTGCATTGACTGATGCTTATCTTTTATACACACCTTCGCAAATTGCCT
TGACTGCCATATTATCTAGTGCCTCCAGGGCTGGGATTGCTATGGAAAGTTATTTATCAGAGAGTCTAATGCTGAGAGAA
AATAGAACTTGCTTGTCACAGTTACTAGATATAATGAAAAGCATGAGAAACTTAGTGAAAAAGTATGAACCACCCAGATC
TGAAGAAGTTACCATTCTAAAACAGAAGTTGGAGCGATGTCATTCTGCAGAGTTTGCACTTAATGTAATTACAAAGAAGA
GGAAAGGCTATGAAGATGATGATTATGTATCTAAAAAATCCAAACATGAAGAG------GAAGAATGGACTGATGACGAC
CTAGTAGATTCTCTC
>octodon_degus
ATGTACCACAACAGCAGCCAAAAGCGGCACTGGACTTTCGCCAACGAGGAGCACCTGGCGCGACTGCGGGCCGACGCCAA
TCGCAAATTCAAATGCAAAGCGGTGGCGAACGGGAAGGTTCTTCCAAATGATCCAGTCTTTCTTGAGCCTCATGAAGAAC
TGACTTTGTGTAAATACTATGAGAAAAGATTACTGGAATTTTGTTCGGTGTTTAAGCCAGCGATGCCGCGTTCTGTTGTG
GGTACAGCTTGTATGTATTTCAAGCGTTTTTATCTTAATAATTCTGTAATGGAATATCATCCCCGGATAATAATGCTTAC
TTGTGCGTTTCTGGCCTGCAAAGTGGATGAATTCAATGTCTCTAGTCCTCAGTTCGTCGGAAACCTTCGGGAGAGTCCCA
TTGGACAGGAGAAGGCGCTGGAACAGATTTTGGAGTATGAACTGCTCCTTATACAACAACTTAATTTTCATCTTATTGTC
CATAATCCTTATAGACCTTTTGAGGGCTTCCTCATTGATATAAAGACCCGCTATCCCATGCTGGAGAATCCGGAGATTTT
GAGGAAAACAGCGGATGACTTTCTTAACAGAATTGCGTTGACAGATGCTTACCTTTTATATACACCTTCCCAAATTGCTC
TGACTGCCATTTTATCTAGTGCCTCCAGGGCTGGAATTACTATGGAAAGTTATTTATCGGAGAGTCTGATGGTGCGAGAA
AACAGAACTTGCTTGTCACAGTTACTAGATATAATGAAAAGCATGAGAAATTTAGTAAAAAAGTATGAGCCACCAAGAGC
TGAAGAAATTGCTGTTCTGAAGCAGAAGCTGGAGCGATGTCACTCTGCTGAGCTTGCACTTAATGTCATTACAAAGAAAA
GGAAAGGCTATGAAGATGATGATTATGTATCAAAGAAATCCAAACATGAAGAG------GAAGAATGGACAGATGATGAC
CTGGTGGACTCTCTC
>dipodomys_ordii
ATGTACCACAACAGCAGCCAGAAGCGGCACTGGACCTTCGCCAGTGAGGAGCAGCTGGCACGACTGCGGGCGGACGCCAA
CCGCAAGTTCAAATGCAAAGCGGTAGCAAATGGGAAGGTTCTTCCAAATGATCCGGTATTTCTTGAGCCCCATGAAGAAA
TGACACTCTGCAAATACTATGAAAAAAGGTTATTGGAATTTTGTTCAGTTTTTAAGCCAGCAATGCCACGGTCTGTTGTG
GGTACAGCATGTATGTATTTCAAAAGATTTTATCTTAATAACTCAGTAATGGAATATCACCCTCGGATAATAATGCTTAC
TTGTGCATTTTTGGCCTGCAAAGTAGATGAATTCAATGTGTCTAGTCCTCAGTTTGTTGGAAACCTGCGGGAAAGTCCTT
TGGGACAAGAGAAGGCACTGGAACAGATTTTGGAATATGAACTACTTCTTATACAGCAACTTAATTTTCATCTTATTGTC
CACAATCCTTACAGACCCTTTGAAGGCTTCCTCATTGACATAAAGACTCGCTATCCAATGTTGGAGAATCCAGAGATTTT
GAGGAAAACAGCTGATGACTTTCTTAACAGAATTGCATTGACAGATGCTTACCTTTTATATACACCTTCCCAAATAGCCC
TGACTGCCATTTTATCTAGTGCCTCCAGAGCAGGAATTACAATGGAAAGTTATTTATCAGAGAGCCTAATGCTGAGAGAA
AACAGAATTTGCTTGTCACAGTTACTTGACACGATGAAAAACATGAGAAATTTAGTAAAAAAGTATGAACCACCTAGATC
TGAAGAAGTTGCTGTTCTGAAGCAGAAATTGGAACGATGTCATTCTTCTGAGCTTGGGCTTAATGTAATTACGAAGAAGA
GGAAAGGCTATGAAGAAGATGGTTATGTATCAAAGAAATCCAAACAGGAGGAG------GAAGAATGGACTGATGACGAT
CTGGTAGATTCTCTC
>rattus_norvegicus
ATGTACCACAACAGCAGCCAGAAGCGGCACTGGACCTTCGCTAGCGAGGAGCAACTGGCGCGTCTGCGGGCCGACGCCAA
CCGCAAATTCAAGTGCAAAGCTGTGGCTAACGGGAAGGTTCTTCCAAATGATCCGTTGTTTCTTGAGCCTCATGAAGAAA
TGACACTTTGCAAATACTATGAAAAAAGATTGTTGGAATTTTGTTCAGTGTTTAAACCAGCTATGCCACGGTCTGTTGTG
GGTACAGCTTGTATGTATTTCAAGCGTTTTTATCTTAATAACTCAGTAATGGAATATCACCCTCGGATAATAATGCTTAC
TTGTGCATTTTTGGCCTGCAAAGTAGATGAATTCAATGTGTCTAGTCCTCAGTTTGTTGGGAACCTTCGAGAGAGTCCTC
TTGGACAGGAGAAGGCACTGGAACAGATTTTGGAATATGAACTACTACTTATACAACAACTTAATTTTCACCTCATTGTC
CACAATCCATATAGACCATTTGAAGGCTTCCTCATTGATATAAAGACTCGATACCCCATGTTGGAGAATCCAGAGATTTT
GAGGAAAACGGCTGATGATTTTCTTAGTAGAATTGCATTGACAGATGCTTATCTTTTGTACACACCCTCACAAATTGCCC
TGACTGCCATTTTATCAAGTGCCTCTAGGGCTGGAATTACTATGGAAAGCTATTTATCAGAGAGTCTAATGCTGAAAGAA
AACAGAACTTGCCTGTCACAGCTACTGGATATAATGAAAAGCATGAGAAATCTAGTAAAAAAGTATGAGCCACCCAGATC
TGAAGAAGTTGCTATTCTGAAACAGAAGTTGGAGCGATGTCATTCTTCTGACCTTGCACTTAATATGGTTACAAAGAAGA
GGAAAGGCTACGAAGACGATGACTATGTATCAAAGAAACCCAAACAGGAAGAG------GAGGAGTGGACGGACGATGAC
CTGGTAGATGCTCTC
>psammomys_obesus
ATGTACCACAGCAGCAGCCAGAAGCGGCACTGGACCTTCGCTGGCGAGGAGCAGCTGGCGCGACTGCGGGCCGACGCCAA
CCGCAAATTCAAGTGCAAAGCGGTGGCTAATGGGAAGGTTCTTCCAAATGATCCAGTGTTTCTTGAGCCTCATGAAGAAA
TGACACTTTGCAAATACTATGAGAAAAGGTTACTGGAATTTTGTTCAGTATTTAAACCAGCAATGCCTCGATCTGTTGTG
GGTACAGCTTGTATGTATTTCAAGCGTTTCTATCTTAATAATTCAGTAATGGAATATCACCCCCGGATAATAATGCTCAC
TTGTGCATTTCTGGCCTGCAAAGTCGATGAATTCAATGTGTCTAGTCCTCAGTTTGTTGGGAATCTTCGAGAGAGTCCCC
TTGGACAGGAAAAGGCACTGGAACAGATTTTGGAATATGAACTACTACTTATACAGCAACTTAATTTTCACCTTATTGTC
CACAATCCTTATAGACCATTTGAAGGCTTCCTAATTGATATAAAGACTCGATACCCCATGTTGGAGAATCCAGAGATTTT
AAGGAAAACAGCTGATGATTTTCTTAGTAGAATTGCACTGACAGATGCTTATCTTTTGTACACACCTTCACAAATTGCCC
TGACTGCCATTTTGTCAAGCGCCTCTAGGGCTGGAATTACCATGGAAAGCTATTTATCAGAGAGTCTGTTGCTGAAAGAA
AACAGAACTTGTCTGTCACAGTTGCTGGAAATAATGAAAAGCATGAGAAATCTAGTAAAAAAGTATGAGCCACCCAGGTC
TGAAGAAATTGCTGTTCTGAAACAAAAGTTGGAGCGGTGTCATTCTGCTGACCTTGCACTTAATGTGGTGACGAAGAAGA
GGAAAGGCTATGAAGATGATGACTATATAGCAAAGAAACCCAAACAGGAAGAG------GAGGAATGGACTGACGATGAC
CTGATAGATTCTCTC
