# Supplementary material for: Divergent genes in gerbils: prevalence, relation to GC-biased substitution, and phenotypic relevance
Source: BMC Evol Biol. 2020 Oct 19;20:134. doi: 10.1186/s12862-020-01696-3 (PMC7574485; doi:10.1186/s12862-020-01696-3)
Supplement: Supplementary file 3 — Additional file 3 Supplementary Data. DNA alignments for 10,554 1-to-1 orthologues used in analysis. Each alignment file is named using its orthogroup ID. [file 12862_2020_1696_MOESM3_ESM.zip › Additional_File_3/masked_alignments/OG0001631.fa]

>jaculus_jaculus
ATGCAGGTCACCCTGAAGACCCTTCAGCAGCAGACCTTCAAGATCGACATCGACCCGGAGGAGACGGTGAAAGCACTGAA
AGAGAAGATTGAATCCGAAAAGGGGAAGGATGCCTTTCCAGTTGCAGGTCAAAAGTTAATTTATGCAGGCAAAATTCTCA
ATGATGATACTGCTCTCAAAGAATACAAAATTGATGAGAAAAACTTCGTGGTGGTTATGGTGACGAAACCCAAAGCAGTG
ACACCACCAGTGCCAGCTACAACTCAGCAGTCAAATCCTCCTACCACTACCACAGTGAGTTCTTCCACAGCAACAGTGGT
AGCCCAGGCCCCAACTCCTGCCCCTGCTTTGGCTCCCACGTCCACACCTGTGTCCATCGCTCCAGCCTCAACGACAGCAT
CTTCTGAGCCTGCACCTGCTAGTGTGACTCAGCAAGAGAAGCCTGTAGAAAAGCCTGTGGAGACACCAGTGGTTTCTAGC
CCAGTATCAACTGACAGTACATCAGGAGATTCTTCTCGGTCAAATCTTTTTGAAGATGCAACAAGTGCACTTGTGACAGG
TCAGTCTTATGAGAATATGGTGACTGAGATCATGTCAATGGGTTATGAACGAGAGCAAGTCATTGCAGCCCTGAGAGCCA
GTTTCAACAATCCTGACAGAGCTGTGGAATATCTTTTAATGGGTATCCCTGGAGATAGAGAAAGTCAGGCAGTGGTTGAC
CCTCCT---CAGGCTGCCAGCACCGGGGCTCCTCAGTCTTCAGCCGTGGCTGCAGCTGCAGCAACGACAGCAGCCGCGAC
GACGACAACCAGTTCCGGAGGGCATCCCCTTGAATTTTTACGGAATCAGCCCCAGTTTCAACAGATGAGACAAATTATCC
AACAGAATCCTTCACTGCTTCCAGCCTTGCTACAACAAATAGGCCGGGAGAATCCTCAGTTACTGCAGCAAATCAGCCAA
CACCAGGAGCATTTTATTCAGATGCTAAATGAACCAGTTCAAGAAGCTGGTGGTCAGGGGGGAGGAGGAGGTGGAGGT--
-------------------GGCAGCGGTGGAATTGCAGAAGCTGGAAGTGGGCACATGAACTACATTCAAGTCACACCTC
AGGAAAAAGAAGCAATAGAAAGGTTAAAGGCACTAGGATTTCCTGAAGGACTTGTGATACAGGCATATTTTGCTTGTGAG
AAGAATGAGAATTTGGCTGCCAATTTTCTGCTACAGCAAAACTTTGATGAAGAT
>psammomys_obesus
ATGCAGGTCACCCTGAAGACCCTTCAGCAGCAGACCTTCAAGATCGACATCGACCCGGAGGAGACGGTAAAGGCATTGAA
AGAGAAGATTGAATCTGAAAAGGGGAAAGATGCCTTTCCAGTAGCAGGTCAGAAGTTAATCTATGCAGGTAAAATTCTCA
GTGATGATACTGCTCTCAAAGAATACAAAATCGATGAGAAAAACTTTGTGGTGGTTATGGTGACAAAACCCAAAGCAGTG
CCAGCACCAGTGCCAGCTACGGCTCAGCAATCAAACACCCCCACCACTGCTGCAGTTAGCTCTTCCACAGCAGCAGTGGT
GGCTCCGGCTCCAACTTCCACACCTGCTTTGGCTCCCACTACCACACCTGCATCTACTACTCCAGCCTCAGCTACAGCAT
CTTCTGAGCCCATACCTGCCAGTGCAACTCAGCCCGAGAAACCTGCAGAAAAGCCAGCACAGACACCAGTGGTTACTAGC
CCTACACCAGCTGACAGTACACCAGGAGATTCTTCCCGGTCAAATCTTTTTGAGGATGCAACAAGTGCCCTTGTGACTGG
TCAGTCTTACGAGAATATGGTAACTGAGATCATGTCAATGGGTTATGAACGAGAGCAAGTAATTGCAGCCCTGAGAGCCA
GTTTCAACAACCCTGACAGAGCTGTGGAGTATCTTCTAATGGGAATCCCTGGAGATAGAGAAAGTCAGGCTGTGGTTGAT
CCTCCTTCCCAGGCAGCGAGTACTGGAACTCCTCAGTCTCCAGCAGTAGCTGCAGCTGCAGCAACCACAACAGCA---AC
AACAACCACAAGTTCTGGAGGCCACCCCCTTGAATTTTTACGGAATCAGCCTCAGTTTCAACAGATGCGACAAATTATCC
AGCAGAATCCTTCCCTGCTTCCAGCTCTGCTACAGCAGATAGGTCGGGAGAACCCACAGTTGCTACAGCAAATTAGCCAA
CACCAGGAGCATTTTATTCAGATGCTAAATGAACCAGTTCAGGAAGCAGGTGGTCAAGGTGGAGGAGGAGGAGGAGGCGG
AGGAGGTGGCGGTGGAGGTGGAGGTGGAGGAATTGCAGAAGCTGGAAGTGGGCACATGAACTACATTCAAGTAACACCTC
AGGAAAAAGAAGCTATAGAACGGTTAAAGGCGTTAGGATTTCCAGAAGGACTTGTGATTCAAGCATATTTTGCTTGTGAG
AAGAATGAGAATTTGGCTGCCAACTTTCTTCTACAGCAGAACTTTGATGAAGAC
>meriones_unguiculatus
------------------------------------------------------------------GTAAAGGCATTGAA
AGAGAAGATTGAATCTGAAAAGGGGAAAGACGCCTTTCCAGTAGCAGGTCAGAAGTTAATCTATGCAGGTAAAATCCTCA
GTGATGATACTGCTCTCAAAGAATACAAAATCGATGAGAAAAACTTTGTGGTGGTTATGGTGACAAAACCCAAAGCAGTG
ACAACACCAGTGCCAGCTACAACTCAGCAATCAAATACTCCCACCACTGCTGCCGTTAGCTCTTCCACAGCAGCAGCTGT
AGCTCAGGCTCCAACTTCCACACCTGCTTTGGCTCCCACTTCCACACCTGCATCTACTACTCCAGCCTCAACTACAGCAT
CTTCTGAGCCCGCACCTGCCAGTGCAACTCAGCCCGAGAAACCTGCAGAAAAGCCAGCACAGACACCAGTGGTTACTAGC
CCTACACCAGCTGACAGTACACCAGGAGATTCTTCCCGATCAAATCTTTTTGAGGATGCAACAAGTGCCCTTGTGACTGG
TCAGTCTTACGAGAATATGGTAACTGAGATCATGTCAATGGGTTATGAACGAGAGCAAGTAATTGCAGCCCTGAGAGCCA
GTTTCAACAACCCTGACAGAGCTGTGGAGTATCTTCTAATGGGAATCCCTGGAGATAGAGAAAGTCAGGCTGTGGTTGAT
CCTCCTCCCCAGGCAGCGAGTACTGGAACTCCTCAGTCTCCAGCAGTAGCTGCAGCTGCAGCAACCACAACAGCA---AC
AACAACCACAAGTTCTGGAGGCCACCCCCTTGAATTTTTACGGAATCAGCCTCAGTTTCAACAGATGCGACAAATTATCC
AGCAGAATCCTTCCCTGCTTCCAGCTCTGCTACAGCAGATAGGTCGGGAGAACCCACAGTTGCTACAGCAAATTAGCCAA
CACCAGGAGCATTTTATTCAGATGCTAAATGAACCAGTTCAGGAAGCAGGTGGTCAAGGTGGAGGAGGAGGAGGCGGAGG
TGGAGGAGGAGGCGGAGGTGGAGGTGGAGGAATTGCAGAAGCTGGAAGTGGGCACATGAACTACATTCAAGTAACACCTC
AGGAAAAAGAAGCTATAGAACGGCTAAAGGCGTTAGGATTTCCAGAAGGACTTGTGATTCAAGCATATTTTGCTTGTGAG
AAGAATGAGAATTTGGCTGCCAACTTTCTTCTACAGCAGAACTTTGATGAAGAC
>rattus_norvegicus
ATGCAGGTCACCCTGAAGACCCTTCAGCAGCAGACCTTCAAGATCGACATCGACCCGGAGGAGACGGTAAAGGCATTGAA
AGAGAAGATTGAATCTGAGAAGGGGAAAGATGCCTTTCCGGTAGCAGGTCAGAAGTTAATTTATGCAGGCAAAATCCTCA
GTGATGATACTGCTCTCAAAGAATATAAAATTGATGAGAAAAACTTTGTGGTGGTTATGGTGACAAAGCCCAAAGCAGTG
ACATCAGCAGTGCCAGCTACAACCCAGCAATCAAGTTCTCCCAGCACCACTACAGTCAGCTCCTCCCCTGCAGCAGCTGT
GGCCCAGGCTCCAGCTCCCACCCCTGCTCTGGCTCCCACTTCCACACCTGCCTCCACGACTCCAGCCTCAACTACAGCAT
CTTCTGAACCTGCACCTACTGGTGCAACTCAGCCCGAGAAACCTGCAGAAAAGCCAGCACAGACACCAGTGCTTACTAGC
CCAGCACCAGCTGACAGTACACCAGGAGATTCTTCTCGGTCAAATCTTTTTGAAGATGCAACAAGTGCCCTTGTGACAGG
TCAGTCTTACGAGAATATGGTAACTGAGATCATGTCAATGGGCTATGAACGAGAACAAGTAATTGCAGCCCTGAGAGCCA
GCTTCAACAACCCTGATAGAGCTGTGGAATATCTTCTAATGGGAATCCCTGGAGACAGAGAAAGTCAGGCCGTGGTTGAT
CCTCCTCCACAGGCTGTGAGTACTGGAACTCCTCAGTCTCCAGCAGTAGCTGCAGCTGCAGCAACCACAACAGCA---AC
GACAACCACCACTTCTGGAGGCCACCCCCTTGAGTTTTTACGGAATCAGCCTCAGTTTCAACAGATGAGACAAATTATCC
AGCAGAACCCCTCCTTGCTTCCTGCTTTGCTACAGCAGATAGGCCGGGAGAACCCTCAGTTGCTGCAGCAAATTAGCCAA
CACCAGGAGCATTTTATTCAGATGCTAAATGAACCGGTTCAGGAAGCTGGTGGTCAAGGTGGAGGAGGAGGTGGTGGAGG
TGGTGGAGGT------GGAGGCGGTGGAGGAATTGCAGAAGCTGGCAGTGGTCACATGAACTACATCCAAGTAACACCTC
AGGAGAAAGAAGCTATAGAACGGTTAAAGGCATTAGGATTTCCTGAAGGACTTGTGATTCAAGCATACTTTGCTTGTGAG
AAGAACGAGAATCTGGCGGCCAACTTTCTTCTACAGCAGAACTTTGATGAAGAC
>cavia_porcellus
ATGCAGGTCACCCTGAAGACCCTCCAGCAACAGACTTTCAAGATCGACATTGACCCGGAGGAGACGGTGAAAGCACTGAA
AGAGAAGATTGAATCTGAAAAAGGGAAAGATGCCTTCCCAGTAGCAGGTCAAAAATTAATTTATGCAGGTAAAATCCTCA
ATGATGACACTGCTCTCAAAGAATATAAAATTGATGAGAAAAACTTTGTGGTGGTTATGGTGACTAAACCCAAAGCAGTG
ACTACACCAGCACCAGCTACAACGCAGCAATCAAGTCCTGTCAGCACCACCACCGTTAGTTCCTCCACAGCAACAGCTGT
GGCTCAGGCATCAACCCCTGCCCCTGCTTTGGCTCCCACTTCCACACCTGCGCCAATTGCTCCAGCAGTGACAACAGCAT
CTTCTGAACCTGTGCCTGCTAGTGCAGCTCAGCAGGAGAAGCCTGCAGAAAAGCCAGCAGAGACGCCGCCCGCTAGCAGC
CCCACATCAACTGACAATACATCAGGAGATTCTTCTCGGTCAAATCTTTTTGAAGATGCAACAAGTGCACTTGTGACAGG
TCAGTCTTATGAGAATATGGTAACTGAGATCATGTCTATGGGTTACGAACGTGAGCAAGTAATTGCTGCCCTGAGAGCCA
GTTTCAACAACCCTGACAGAGCAGTGGAGTATCTTTTAATGGGAATCCCTGGAGATAGAGAGAGTCAGGCTGTGGTTGAC
CCTCCT---CAAGCAGCTAGTACCGGGGCGCCTCAGGCCTCTGCAGTGGCAGCAGCAGGAGCGACGACGACGGCAGCCAC
GACCACAACAAGTTCTGGAGGACATCCCCTGGAGTTTTTGCGGAATCAGCCTCAGTTTCAACAGATGAGACAAATTATCC
AGCAGAACCCTTCCCTGCTTCCAGCACTGCTACAACAGATAGGTCGGGAGAACCCTCAGTTACTGCAGCAAATTAGCCAA
CACCAAGAGCATTTTATTCAGATGTTAAATGAACCAGTTCAGGAAGCTGGTGGTCAAGGTGGAGGTGGTGGAGGTGGC--
----------------------AGCGGAGGAATTGCAGAAGCTGGAAGTGGGCACATGAACTACATCCAAGTAACACCTC
AGGAAAAAGAAGCTATAGAAAGGTTAAAGGCATTAGGATTTCCTGAAGGACTTGTGATACAAGCATATTTTGCTTGTGAG
AAGAATGAGAATTTGGCTGCCAATTTTCTTCTACAGCAGAACTTTGATGAAGAT
>chinchilla_lanigera
------------------------------------------------------------------GTGAAAGCACTGAA
AGAGAAGATTGAATCTGAAAAAGGGAAAGATGCCTTCCCAGTAGCAGGTCAAAAATTAATTTATGCAGGTAAAATCCTCA
ATGATGACACTGCTCTCAAAGAATATAAAATTGATGAGAAAAACTTTGTGGTGGTTATGGTGACAAAACCCAAAGCAGTG
ACCACAGCAGCACCAGCTACAACGCAGCAGTCAAGTCCTGCCAGCACCACCACTGTTAGTTCCTCCACAGCAACAGCTGT
GGCTCAGGCACCAGCCCCTGCCCCTGCTTTGGCTCCCACTTCCACACCTGCGTCCATCGCTCCAACAGTGACGGCAGCAT
CTTCTGAACCTGTGCCTGCTAGTGCAGCTCAGCAAGAGAAGCCTGCAGAGAAGCCAGTAGAGACGCCGGCAGCTAGCAGC
CCCACATCAGCTGACAATACATCAGGAGATTCTTCTCGGTCAAACCTTTTTGAAGATGCAACAAGTGCACTTGTGACAGG
TCAGTCTTACGAGAATATGGTAACTGAGATCATGTCTATGGGCTATGAGCGAGAGCAAGTAATTGCAGCCCTGAGAGCCA
GTTTCAACAACCCTGACAGAGCAGTGGAGTATCTTTTAATGGGAATCCCCGGAGATAGAGAAAGTCAGGCTGTGGTTGAC
CCTCCT---CAAGCAGCTAGTACTGGGGTACCTCAGTCCTCCGCGGTGGCAGCAGCTGCGGTGACAACAACAGCAGCGAC
GACAACAACAAGTTCTGGAGGACATCCCCTTGAGTTTTTACGGAATCAGCCTCAGTTTCAACAGATGAGACAAATTATCC
AACAGAATCCTTCCCTGCTTCCAGCATTGCTACAACAGATAGGTCGAGAGAATCCTCAGTTACTGCAGCAAATTAGCCAA
CACCAGGAGCATTTTATTCAGATGTTAAATGAACCAGTTCAAGAGGCTGGTGGTCAAGGCGGAGGTGGCGGAGGTGGC--
----------------------AGCGGAGGAATTGCAGAAGCTGGAAGTGGGCACATGAACTACATCCAAGTAACACCTC
AGGAAAAAGAAGCTATAGAAAGGTTAAAGGCATTAGGATTTCCTGAAGGACTTGTGATACAAGCGTATTTTGCTTGTGAG
AAGAATGAGAATCTGGCTGCCAATTTTCTTCTACAGCAGAACTTTGATGAAGAT
>fukomys_damarensis
ATG---ATGAGACTTAAAAAAAAGTATCAG------------------------------------GTGAAAGCACTGAA
AGAGAAGATTGAATCTGAGAAAGGGAAAGATGCCTTCCCAGTAGCAGGTCAAAAATTAATTTATGCAGGTAAAATCCTCA
ATGATGACACTGCTCTCAAAGAATATAAAATTGATGAGAAAAACTTTGTGGTGGTTATGGTGACAAAACCCAAAGCAGTG
ACCACACCAGCACCAGCTACAACGCAGCAGTCGAGTCCTGCCAGCACCACCACTGTTAGTTCCTCCTCAGCAACAGCTGT
GGCTCAGGCACCAACCCCTGCCCCTGCTTTGGCTCCCACTTCCATACCTGCATCCATCTCTCCAGCAGTGACGACAGCGT
CTTCTGAGCCTGCACCTGCTAGTGCAGCTCAGCAGGAGAAGCCTGCAGAGAAGCCCGCAGAGACACCAGTGACTAGCAGC
CCTGCACCAACTGACAATACATCAGGAGATTCTTCTCGGTCAAACCTTTTTGAAGATGCAACAAGTGCCCTTGTGACAGG
TCAGTCTTATGAGAATATGGTAACTGAGATCATGTCTATGGGCTATGAACGAGAGCAAGTAATTGCAGCCCTGAGAGCCA
GTTTCAACAACCCTGACAGAGCAGTGGAGTATCTTTTAATGGGAATCCCTGGAGATAGAGAAAGTCAGGCTGTGGTTGAC
CCTCCA---CAAGCAACTAGTACTGGGACGCCTCAGTCCTCTGCGGTGGCTGCAGCTGCAGCAACTACAACAGCAGCTAC
TACAACAACAAGTTCTGGAGGACATCCTCTTGAGTTTTTACGGAATCAGCCTCAGTTTCAACAGATGAGACAAATTATCC
AACAGAATCCTTCCCTGCTTCCAGCATTGCTACAACAGATAGGTCGAGAGAATCCTCAATTACTGCAGCAAATTAGCCAA
CACCAGGAGCATTTTATTCAGATGTTAAATGAACCAGTTCAGGAAGCTGGTGGTCAAGGAGGAAGTGGCGGAGGTGGC--
----------------------AGTGGAGGAATCGCTGAAGCTGGAAGTGGGCACATGAACTACATCCAAGTAACACCTC
AGGAAAAAGAAGCTATAGAAAGGTTAAAGGCATTAGGATTTCCTGAAGGACTTGTGATACAAGCATATTTTGCTTGTGAG
AAGAATGAGAATTTGGCTGCCAATTTTCTTCTACAGCAGAACTTTGATGAAGAT
>homo_sapiens
ATGCAGGTCACCCTGAAGACCCTCCAGCAGCAGACCTTCAAGATAGACATTGACCCCGAGGAGACGGTGAAAGCACTGAA
AGAGAAGATTGAATCTGAAAAGGGGAAAGATGCCTTTCCAGTAGCAGGTCAAAAATTAATTTATGCAGGCAAAATCCTCA
ATGATGATACTGCTCTCAAAGAATATAAAATTGATGAGAAAAACTTTGTGGTGGTTATGGTGACCAAACCCAAAGCAGTG
TCCACACCAGCACCAGCTACAACTCAGCAGTCAGCTCCTGCCAGCACTACAGCAGTTACTTCCTCCACCACCACAACTGT
GGCTCAGGCTCCAACCCCTGTCCCTGCCTTGGCCCCCACTTCCACACCTGCATCCATCACTCCAGCATCAGCGACAGCAT
CTTCTGAACCTGCACCTGCTAGTGCAGCTAAACAAGAGAAGCCTGCAGAAAAGCCAGCAGAGACACCAGTGGCTACTAGC
CCAACAGCAACTGACAGTACATCGGGTGATTCTTCTCGGTCAAACCTTTTTGAAGATGCAACGAGTGCACTTGTGACGGG
TCAGTCTTACGAGAATATGGTAACTGAGATCATGTCAATGGGCTATGAACGAGAGCAAGTAATTGCAGCCCTGAGAGCCA
GTTTCAACAACCCTGACAGAGCAGTGGAGTATCTTTTAATGGGAATCCCTGGAGATAGAGAAAGTCAGGCTGTGGTTGAC
CCCCCT---CAAGCAGCTAGTACTGGGGCTCCTCAGTCTTCAGCAGTGGCTGCAGCTGCAGCAACTACGACAGCAACAAC
TACAACAACAAGTTCTGGAGGACATCCCCTTGAATTTTTACGGAATCAGCCTCAGTTTCAACAGATGAGACAAATTATTC
AGCAGAATCCTTCCTTGCTTCCAGCGTTACTACAGCAGATAGGTCGAGAGAATCCTCAATTACTTCAGCAAATTAGCCAA
CACCAGGAGCATTTTATTCAGATGTTAAATGAACCAGTTCAAGAAGCTGGTGGTCAAGGAGGAGGAGGTGGAGGTGGC--
----------------------AGTGGAGGAATTGCAGAAGCTGGAAGTGGTCATATGAACTACATTCAAGTAACACCTC
AGGAAAAAGAAGCTATAGAAAGGTTAAAGGCATTAGGATTTCCTGAAGGACTTGTGATACAAGCGTATTTTGCTTGTGAG
AAGAATGAGAATTTGGCTGCCAATTTTCTTCTACAGCAGAACTTTGATGAAGAT
>nannospalax_galili
ATGCAGGTCACCCTGAAGACCCTCCAGCAGCAGACCTTCAAGATCGACATCGACCCGGAGGAGACGGTGAAAGCATTGAA
AGAGAAGATTGAATCTGAAAAGGGGAAAGATGCCTTTCCAGTAGCAGGTCAAAAATTAATTTATGCAGGTAAAATCCTCA
ATGATGATACTGCTCTCAAAGAATACAAAATTGATGAGAAAAACTTTGTGGTGGTTATGGTGACAAAACCCAAAGCAGTG
ATGACACCAGTGCCAGCTGCAACCCAGCAATCAAGTGCTCCCACCACTGCTGCAGTTAGCTCCTCCACAGCAACAGCTGT
TGCTCAGGCTCCAGCCCCTGCCCCTGCTTTGACTCCCACTTCCACACCTTCATCCACTGCTCCAGCCTCAACGACAGCAA
CTTCTGAACCTACACCTGCTAGTGCTACTCAGCAAGAGAAACCTGTAGAAAAGCCAGCAGAGACACCAGTGGTTACTAGC
CCGGTACCAACTGACAGTACAACAGGAGATTCTTCTCGGTCAAATCTTTTTGAAGATGCAACAAGTGCACTTGTGACAGG
CCAGTCTTATGAGAATATGGTAACTGAGATCATGTCCATGGGCTATGAACGAGAGCAGGTGATTGCAGCCCTGAGGGCCA
GTTTCAACAACCCTGACAGAGCTGTGGAATATCTTCTCATGGGAATCCCTGGAGATAGAGAAAGTCAGGCTGTGGTTGAC
CCTCCC---CATGCAGCTAGTACCGGGGCTCCTCAGCCTTCAGCAGTGGCCGCAGCTGCAGCGACCACAACAGCA---AC
GACAACAACCAGTTCTGGAGGGCATCCTCTTGAATTTTTACGGAATCAGCCCCAGTTTCAACAGATGAGACAAATTATCC
AACAGAATCCTTCCCTGCTTCCAGCGTTGCTACAACAGATAGGTCGGGAGAATCCTCAATTACTGCAGCAAATTAGCCAA
CACCAGGAGCATTTTATTCAGATGCTAAATGAACCAGTTCAGGAAGCTGGTGGTCAGGGAGGGGGAGGCGGAGGAGGAGG
CGGTGGCGGTGGTGGTGGTGGCAGTGGAGGAATTGCAGAAGCTGGAAGTGGGCACATGAACTACATTCAAGTAACACCTC
AGGAAAAAGAAGCTATAGAACGGTTAAAGGCATTAGGATTTCCTGAAGGACTTGTGATACAAGCATATTTTGCTTGTGAG
AAGAATGAGAATTTGGCTGCCAATTTTCTTCTACAGCAGAACTTTGATGAAGAT
>ictidomys_tridecemlineatus
ATGCAGGTCACCCTGAAGACCCTCCAGCAGCAGACCTTCAAGATCGACATCGACCCAGAGGAGACGGTGAAAGCACTGAA
AGAGAAGATTGAATCTGAAAAGGGGAAAGATGCCTTTCCAGTGGCAGGCCAAAAATTAATTTATGCAGGCAAAATCCTCA
ATGATGATACTGCTCTCAAAGAATACAAAATTGATGAGAAAAACTTTGTGGTGGTTATGGTGACAAAACCCAAAACAGTG
ACAACACCAGCACCAGCACCAACTCAGCAATCAAGTTCTGCCACTACTACCACAGTTAGTTCCTCCACAGCACCAGCTGT
GACTCAGGCTCCAACACCCACACCTGCTTTGGCCCCCACTTCCACACCTGCATCTATCACTCCAGCAACAACGACAGCAT
CTTCTGAACCTGCACCTACTAGTGCAACTCAGCAAGAGAAAGCTGCAGAAAAGCCAGTGGAGACACCAGCGGCTACCAGC
CCAACATCAAGTGATAGTACATCAGGAGATGCTTCTCGGTCAAACCTTTTTGAAGATGCAACAAGTGCACTTGTGACAGG
TCAGTCATACGAGAATATGGTAACTGAGATCATGTCAATGGGCTATGAACGAGAGCAAGTAATTGCAGCCCTGAGAGCCA
GCTTCAACAACCCTGACAGAGCAGTGGAGTATCTTTTAATGGGAATTCCTGGAGATAGAGAAAGTCAAGCTGTGGTTGAA
CCTGCT---CAAGCAGCTGGTACTGGGACTTCTCAGTCTTCAGCAGTGGCTGCAGCTGCAGCAACTACAACAGCAACCAC
TACAACAGCAAGTTCTGGAGGGCATCCCCTTGAATTTTTACGAAATCAGCCTCAGTTTCAACAGATGAGACAAATTATTC
AACAGAACCCTTCCCTGCTTCCTGCATTGCTACAACAGATAGGTCGAGAGAATCCTCAGTTACTGCAGCAAATTAGCCAA
CACCAGGAGCATTTTATTCAGATGTTAAATGAACCAGTTCAAGAATCTGGGGGTCAAGGAGGAGGAGGTGGAAGTGGC--
----------------------AGTGGAGGAATTGCAGAAGCTGGAAGTGGGCATATGAATTACATTCAAGTAACACCTC
AGGAAAAAGAAGCTATAGAAAGGTTAAAGGCATTAGGATTTCCTGAAGGACTTGTGATACAAGCATATTTTGCTTGTGAG
AAGAATGAGAATTTGGCTGCCAATTTTCTTCTACAGCAGAACTTTGATGAAGAT
>mus_musculus
ATGCAGGTCACCCTGAAGACCCTTCAGCAGCAGACCTTCAAGATCGACATCGACCCGGAGGAGACGGTAAAGGCATTGAA
AGAGAAGATTGAATCTGAAAAGGGGAAAGATGCCTTTCCGGTAGCAGGTCAGAAGTTAATTTATGCAGGCAAAATCCTCA
GTGATGATACTGCTCTCAAAGAATATAAAATTGATGAGAAAAACTTTGTGGTGGTTATGGTGACAAAACCCAAAGCAGTG
ACCACAGCAGTGCCAGCTACAACCCAGCCATCAAGTACTCCCAGCCCCACTGCAGTCAGTTCTTCCCCAGCAGTGGCTGC
GGCCCAGGCTCCAGCTCCCACCCCTGCTCTGCCTCCCACTTCCACTCCTGCCTCCACTGCTCCAGCCTCCACTACAGCCT
CTTCTGAACCCGCACCTGCTGGTGCCACTCAGCCTGAGAAACCTGCAGAAAAGCCAGCCCAGACACCAGTGCTTACTAGC
CCAGCACCAGCTGACAGTACACCAGGAGATTCTTCCCGGTCAAATCTTTTTGAAGATGCAACAAGTGCCCTTGTGACAGG
TCAGTCTTATGAGAATATGGTAACTGAGATCATGTCAATGGGCTATGAACGAGAACAAGTAATTGCAGCCCTGAGAGCCA
GCTTCAACAACCCTGACAGAGCTGTGGAATATCTTCTAATGGGAATCCCTGGAGATAGAGAAAGTCAGGCTGTGGTTGAC
CCTCCTCCTCAGGCTGTGAGTACTGGAACTCCTCAGTCTCCAGCAGTAGCTGCAGCTGCAGCAACCACGACAGCA---AC
TACAACAACCACTTCTGGAGGCCACCCCCTTGAATTTTTACGGAATCAGCCTCAGTTTCAACAGATGAGACAAATTATCC
AGCAGAATCCTTCTTTGCTGCCAGCCTTGCTACAGCAGATAGGTCGGGAGAACCCTCAGCTGCTGCAGCAAATTAGCCAA
CACCAGGAGCATTTTATTCAGATGCTGAATGAACCAGTTCAGGAAGCAGGCAGTCAAGGTGGAGGAGGTGGTGGCGGAGG
AGGCGGTGGC---GGAGGAGGCGGTGGAGGAATTGCAGAAGCTGGAAGTGGGCACATGAATTACATTCAAGTAACACCTC
AGGAGAAAGAAGCTATAGAACGGTTAAAGGCATTAGGATTTCCTGAAGGACTTGTGATTCAAGCATATTTTGCTTGTGAG
AAGAATGAGAATCTGGCTGCCAACTTTCTTCTACAGCAGAACTTTGATGAAGAC
>dipodomys_ordii
--------------------------------------------------------------------------------
----------GAAGTCTCAAAAAACAAGTGC---------------------------------------AAAATCCTCA
ATGATGATACTGCACTCAAAGAATATAAGATTGATGAAAAAAACTTTGTGGTGGTTATGGTGACAAAACCTAAGGCAGTG
ACAACATCAGCACCAGCTACAACTCAACAATCCAGTCCTACCACTACTACTGCAGTTAGTTCCTCAACCACAACAGTTGT
GGCTCAGGCTCCAACCCCTGCTCCTGCTTTGGTTCCAACTTCCACACCTGCATCTATTGCTCCAGCACCCACCACAGCAT
CTTCTGAACCTGCACCTGCTAGTGCAACTCAGCAAGAAACACCTGCAGAAAAGCCAGTGGAGACACCAGTGGCGACTAGC
CCAACATCAACTGACAGTACAACAGGAGATTCTTCTCGGTCAAACCTTTTTGAAGATGCAACAAGTGCACTTGTGACAGG
TCAGTCTTATGAAAATATGGTAACTGAGATCATGTCAATGGGCTATGAAAGAGAACAAGTAATTGCAGCCCTGAGAGCCA
GTTTCAACAACCCTGACAGAGCAGTGGAGTATCTTTTAATGGGAATTCCTGGAGATAGAGAAAATCAAGCTGTGGTTGAC
CCTCCC---CAGGCAGCTAGTACTGGGACTCCGCAGTCTTCAGCTGTGGCTGCAGCTGCAGCAACGACAACAGCA---AC
AACTACAACAAGTTCTGGAGGACATCCTCTTGAATTTTTACGGAATCAACCTCAGTTTCAGCAGATGCGACAAATTATTC
AACAGAATCCTTCCTTGCTTCCAGCATTGCTACAACAGATAGGTCGAGAGAATCCTCAATTACTTCAGCAAATTAGCCAA
CACCAGGAGCATTTTATTCAGATGCTAAATGAGCCAGTTCAAGAAGCTGGTGGTCAAGGCGGAGGAGGTAGCAGTGGAGG
TAGTGGAGGTACTGGAGGAGGCACTGCAGGCATGACAGAATCTGGAAGTGGGCACATGAACTACATACAAGTAACACCTC
AGGAAAAAGAAGCAATAGAACGGTTAAAGGCATTAGGATTTCCTGAAGGACTTGTGATACAAGCTTATTTTGCTTGTGAG
AAGAATGAGAATTTGGCTGCCAATTTTCTTCTACAACAGAACTTTGATGAAGAT
