# Supplementary material for: Divergent genes in gerbils: prevalence, relation to GC-biased substitution, and phenotypic relevance
Source: BMC Evol Biol. 2020 Oct 19;20:134. doi: 10.1186/s12862-020-01696-3 (PMC7574485; doi:10.1186/s12862-020-01696-3)
Supplement: Supplementary file 3 — Additional file 3 Supplementary Data. DNA alignments for 10,554 1-to-1 orthologues used in analysis. Each alignment file is named using its orthogroup ID. [file 12862_2020_1696_MOESM3_ESM.zip › Additional_File_3/masked_alignments/OG0001635.fa]

>cavia_porcellus
ATGTCCTATGTTTTTGTAAACGATTCTTCCCAGACTAATGTGCCCTTGCTGCAAGCCTGTATTGATGGGGACTTTAACTA
TTCCAAGCGGCTTTTGGAGAGTGGCTTTGACCCAAACATCCGCGACAGCAGGGGGAGGACCGGCCTGCACCTCGCGGCAG
CCCGCGGGAACGTAGACATCTGCCAGCTGTTGCATAAATTTGGTGCTGACCTGCTGGCCACAGACTATCAAGGAAACACA
GCCCTGCACCTCTGTGGCCACGTGGACACCATCCAGTTTTTAGTTTCCAATGGACTCAAAATTGATATTTGCAATCATCA
AGGTGCTACCCCCTTAGTTCTGGCAAAGCGCAGGGGCGTGAATAAAGATGTCATCCGATTGCTGGAATCTTTGGAAGAAC
AAGAGGTGAAAGGATTTAACAGAGGCACCCACTCAAAACTGGAGACCATGCAGACGGCTGAGAGCGAGAGTGCTATGGAA
AGCCACTCTCTTCTCAATCCCAACCTCCAGCAGGGCGAGGGCGTCCTCTCCAGCTTTCGAACCACGTGGCAGGAGTTTGT
GGAGGATCTGGGCTTCTGGAGGGTCTTGCTGCTGATCTTCGTCATCGCGCTGCTGTCTCTCGGCATTGCCTACTACGTGA
GCGGGGTGCTGCCCTTCGTGGAAAACCAGCCGGAACTGGTGCAT
>chinchilla_lanigera
ATGTCCTACGTTTTCGTAAACGATTCTTCTCAGACTAACGTGCCCTTGCTGCAAGCCTGTATTGATGGGGACTTTAACTA
TTCCAAGCGGCTTTTGGAAAGTGGCTTTGACCCAAATATCCGCGACAGCAGAGGGAGGACCGGCCTTCACCTCGCGGCAG
CCCGCGGGAACGTAGACATCTGCCAGCTGTTGCATAAGTTTGGTGCTGACCTGCTGGCCACGGACTATCAGGGAAACACA
GCTCTTCACCTCTGCGGCCACGTGGACACCATCCAGTTTTTAGTTTCCAATGGGCTCAAAATTGATATTTGCAATCATCA
AGGTGCTACCCCTTTAGTTCTGGCGAAGCGCAGGGGCGTGAATAAAGATGTCATCCGATTGCTGGAATCTTTGGAAGAAC
AAGAGGTGAAAGGATTTAACAGAGGAACCCACTCAAAGCTGGAGACCATGCAGACGGCTGAGAGTGAAAGTGCCATGGAA
AGCCATTCTCTCCTCAATCCCAACCTCCAGCAGGGTGAGGGAGTCCTCTCCAGCTTTCGAACTACCTGGCAGGAGTTCGT
AGAGGATCTGGGCTTCTGGAGGGTCTTGCTCTTGATCTTCGTCATTGCTCTGCTGTCTCTCGGCATCGCCTACTATGTGA
GCGGGGTGCTGCCCTTCGTGGAAAACCAGCCGGAACTGGTGCAT
>dipodomys_ordii
ATGTCCTACGTTTTTGTAAATGATTCTTCTCAGACTAATGTGCCCTTGCTACAAGCCTGTATTGATGGTGACTTTAACTA
CTCCAAGCGGCTTTTGGAAAGTGGCTTTGACCCAAATATTCGTGATAGCAGGGGCAGGACAGGCCTTCACCTCGCCGCAG
CCCGGGGGAATGTAGACATCTGCCAGCTGCTGCATAAATTTGGTGCTGATCTGCTGGCCACAGATTATCAGGGAAACACA
GCTCTTCACCTCTGTGGCCATGTGGATACCATACAGTTTTTAGTTTCCAATGGACTGAAAATTGATATTTGCAATCATCA
AGGCGCTACCCCTTTAGTTCTGGCGAAGCGCAGGGGCGTGAATAAAGATGTTATCCGATTGCTAGAATCCCTGGAAGAGC
AGGAGGTAAAAGGATTTAACAGAGGAACCCACTCAAAACTGGAGACTATGCAAACAGCTGAGAGTGAAAGTGCCATGGAA
AGCCATTCTCTACTCAATCCCAACCTACAACAAGGTGAAGGAGTTCTTTCCAGCTTTCGAACCACATGGCAGGAGTTTGT
AGAGGATCTGGGCTTCTGGAGGGTCTTGCTTTTGATCTTCGTCATTGCTTTGCTGTCTCTGGGCATTGCTTACTATGTTA
GTGGGGTGCTGCCCTTTGTGGAAAACCAGCCTGAACTGGTACAT
>fukomys_damarensis
ATGTCCTATGTTTTTGTAAATGATTCTTCCCAGACTAATGTGCCCTTGCTGCAAGCCTGTATTGATGGGGACTTTAACTA
TTCCAAGCGGCTTTTGGAGAGTGGCTTTGACCCAAATATCCGGGACAGCAGGGGGAGGACCGGCCTTCACCTCGCAGCTG
CCCGAGGGAACGTAGACATCTGCCAGCTGTTGCATAAGTTTGGTGCTGATCTGCTGGCCACAGACTATCAAGGGAACACA
GCTCTTCACCTCTGTGGCCACGTGGACACCATCCAGTTTTTAGTTTCCAATGGACTCAAAATTGATATTTGCAATCATCA
AGGTGCTACTCCTTTAGTTCTGGCAAAGCGCAGGGGCGTGAATAAAGATGTCATCCGATTGCTGGAGTCTTTGGAAGAAC
AAGAGGTGAAAGGATTTAACAGAGGAACCCACTCAAAACTGGAGACCATGCAGACGGCTGAGAGTGAAAGCGCCATGGAA
AGCCATTCTCTCCTCAATCCCAACCTCCAGCAGGGTGAAGGAGTCCTCTCCAGCTTTCGAACCACATGGCAGGAGTTTGT
AGAGGATCTGGGCTTCTGGAGGGTCTTGCTCTTGATCTTTGTCATTGCTTTGCTGTCTCTCGGCATTGCCTACTATGTGA
GCGGGGTGCTGCCCTTCGTGGAAAACCAGCCGGAACTGGTGCAT
>nannospalax_galili
ATGTCCTACGTTTTTGTCAATGATTCTTCACAGACAAATGTACCCCTGCTACAAGCCTGCATCGATGGAGACTTTAACTA
TTCCAAGCGGCTTTTGGAAAGTGGCTTTGACCCAAATATCCGTGACACCAGAGGGAGGACAGGCCTTCACCTTGCTGCAG
CCCGAGGGAATGTAGACATCTGCCAGTTGCTGCATAAGTTCGGTGCTGATCTGCTGGCCACGGACTACCAAGGGAACACA
GCTCTCCACCTCTGTGGCCACGTGGACACCATCCAGTTCTTAGTTTCCAATGGACTCAAGATTGATATTTGCAATCATCA
AGGTGCAACCCCTTTAGTTCTGGCAAAGCGCAGGGGTGTGAATAAAGATGTCATCCGATTGCTGGAGTCTTTGGAAGAAC
AAGAGGTAAAAGGATTTAACAGAGGAACCCACTCAAAACTGGAGACGATGCAGACTGCAGAGAGTGAAAGTGCCATGGAA
AGCCATTCTCTCCTCAACCCCAACCTCCAGCAAGGTGAAGGAGTGCTCTCCAGCTTCCGAACCACGTGGCAAGAGTTTGT
GGAGGATCTGGGCTTCTGGAGGGTCTTGCTCTTGATCTTTGTCATTGCTTTGCTGTCTCTGGGCATTGCCTACTATGTGA
GTGGGGTGCTGCCCTTTGTGGAAAACCAGCCTGAGCTGGTGCAT
>jaculus_jaculus
ATGTCCTACGTTTTTGTAAATGATTCCTCTCAGACAAATGTGCCATTGCTGCAAGCCTGCATCGATGGTGACTTTAACTA
TTCCAAGAGGCTTTTGGAAAGTGGCTTTGATCCAAATATACGTGACAGCAGGGGCAGAACAGGCCTTCACCTTGCAGCAG
CCCGAGGAAATGTGGACATCTGTCAGCTGTTGCATAAATTTGGTGCTGATCTGCTGGCCACAGATTATCAAGGAAACACG
GCCCTTCACCTCTGTGGCCATGTGGACACCATCCAATTTTTAGTTTCCAATGGGCTCAAAATTGACATTTGCAATCATCA
AGGTGCCACTCCTTTAGTTCTTGCAAAGCGCAGGGGAGTGAATAAAGATGTCATCCGGTTGCTGGAATCTTTGGAAGAAC
AGGAGGTCAAAGGATTTAACAGAGGAACCCACTCAAAACTGGAGACCATGCAGACCGCTGAAAGTGAAAGTGCCATGGAA
AGCCATTCTCTCCTCAACCCCAACCTACAGCAAGGTGAAGGAGTCCTGTCCAGCTTTCGGACCACGTGGCAGGAGTTCGT
GGAGGATCTGGGCTTCTGGAGGGTGCTGCTCCTGATTTTTGTCATTGCACTGCTGTCACTGGGCATCGCCTACTATGTGA
GTGGCGTGCTGCCCTTCGTGGAGAAGCAGCCCGAGCTGGTGCAC
>homo_sapiens
ATGTCGTATGTTTTTGTAAATGATTCTTCTCAGACTAACGTGCCCTTGCTGCAAGCCTGTATTGATGGGGACTTTAATTA
TTCCAAGCGGCTTTTGGAAAGTGGCTTTGACCCAAATATTCGTGACAGCAGGGGCAGAACAGGCCTTCACCTTGCAGCAG
CTCGAGGGAATGTAGACATCTGCCAGTTACTGCATAAATTCGGTGCCGATCTTCTGGCCACAGATTATCAAGGAAACACA
GCTCTTCACCTCTGTGGCCATGTGGATACTATCCAATTTTTGGTTTCCAATGGACTCAAAATTGATATTTGCAATCATCA
AGGTGCTACCCCTTTAGTTCTGGCAAAGCGCAGAGGAGTAAATAAAGATGTCATCCGATTGCTGGAATCTTTGGAAGAAC
AGGAGGTGAAAGGATTTAACAGAGGAACCCACTCGAAACTGGAGACCATGCAAACAGCTGAGAGTGAAAGTGCCATGGAA
AGCCATTCACTCCTCAATCCCAACCTGCAGCAAGGTGAAGGAGTCCTCTCCAGCTTCCGAACCACGTGGCAGGAGTTTGT
GGAGGATCTGGGCTTCTGGAGAGTATTGCTGTTGATCTTCGTCATTGCTTTGCTGTCTCTTGGCATTGCTTATTATAGAA
GGACA---------------------------------------
>rattus_norvegicus
ATGTCCTACGTTTTTGTGAATGACTCTTCACAGACTAATGTGCCCTTGCTTCAAGCTTGCATCGATGGGGACTTCACCTA
TTCTAAGAGGCTTCTGGAAAGTGGCTTTGACCCAAATATCCGAGACAGCAGAGGCAGAACAGGCCTGCACCTCGCCGCAG
CCCGAGGGAACGTGGACATCTGCCAGCTGCTACATAAGTTTGGTGCTGATCCACTGGCCACGGATTATCAGGGGAACACA
GCCCTCCACCTGTGTGGCCATGTGGACACCATCCAGTTCTTAGTTTCCAACGGGCTCAAAATTGATATTTGCAATCATCA
AGGTGCTACCCCTTTAGTTCTGGCAAAGCGCCGGGGTGTGAATAAAGATGTCATCCGACTGCTGGAGTCTTTGGAAGAAC
AGGAAGTAAAAGGATTTAACAGAGGCACACACTCGAAATTGGAGACCATGCAGACGGCGGAGAGCGAAAGTGCCATGGAA
AGCCATTCACTGCTCAACCCCAATCTCCAGCAAGGCGAAGGAGTCCTGTCCAGCTTCCGGACTACGTGGCAGGAATTTGT
GGAGGACCTGGGTTTCTGGAGGGTCTTGCTCTTGATCTTGGTCATTGCTTTGCTTTCTCTGGGCATTGCCTACTACGTGA
GTGGGGTGCTGCCCTTTGTGGATAACCAGCCTGGGCTGGTGCAC
>psammomys_obesus
ATGTCCTACGTTTTTGTGAATGATTCTTCACAGACTAATGTGCCCTTGCTTCAAGCCTGCATCGATGGGGACTTCACCTA
TTCCAAGCGGCTTTTGGAAAGTGGCTTTGACCCAAATATCCGAGACAGCAGGGGCAGAACAGGCCTCCACCTTGCTGCGG
CCCGAGGGAACGTAGACATCTGCCAGCTGCTTCATAAGTTTGGTGCTGACCCATTGGCCACAGATTATCAGGGGAACACG
GCCCTCCACCTGTGTGGCCATGTGGACACTATCCAGTTCTTAGTTTCCAACGGACTCAAAATTGATATTTGCAATCATCA
AGGTGCTACCCCTTTAGTTCTGGCAAAGCGCCGGGGCGTGAATAAAGATGTTATCCGATTGCTGGAGTCTTTGGAAGAAC
AGGAGGTAAAAGGATTTAACAGAGGCACTCACTCGAAGCTGGAGGCCATGCAGACAGCGGAGAGCGAAAGTGCCATGGAA
AGCCATTCTTTGCTCAATCCCAACCTCCAGCAAGGCGAAGGAGTCCTGTCCAGCTTCCGAACTACATGGCAGGAGTTTGT
GGAGGACCTAGGTTTCTGGAGGGTCTTGCTCTTGATCTTGGTCATTGCTTTGCTGTCTCTGGGCATTGCCTACTATGTGA
GTGGGGTGCTGCCCTTCATGGACAACCAGCCTGAGCTGGTGCAC
>mus_musculus
ATGTCCTACGTTTTTGTGAATGATTCTTCACAGACTAACGTGCCCTTGCTCCAAGCTTGCATCGATGGGGACTTCACCTA
TTCCAAGAGGCTTTTGGAAAGTGGCTTTGATCCAAATATCCGAGACAGCAGAGGCAGAACGGGCCTTCACCTCGCCGCGG
CCCGAGGGAATGTGGACATCTGCCAGCTGCTGCATAAGTTTGGAGCTGATCCACTGGCCACAGATTACCAGGGGAACACG
GCCCTCCACCTGTGTGGCCATGTGGACACCATTCAGTTCTTAGTTTCCAACGGACTCAAAATTGATATTTGCAATCATCA
AGGTGCTACCCCTTTAGTTCTGGCAAAGCGCCGGGGTGTGAACAAAGATGTCATCCGACTGCTGGAGTCTTTGGAAGAAC
AGGAAGTAAAGGGATTTAACAGAGGCGCGCACTCGAAGCTGGAGACCATGCAGACGGCAGAGAGCGAAAGTGCCATGGAA
AGCCATTCTCTGCTCAACCCCAACCTCCAGCAAGGCGAAGGCGTCCTGTCCAGCTTCCGAACCACGTGGCAGGAGTTTGT
GGAAGACCTGGGTTTCTGGAGGGTCTTGCTGTTGATCTTGGTCATTGCTTTGCTGTCTCTGGGCATTGCCTACTACGTGA
GTGGGGTGTTGCCCTTTGTGGATAACCAGCCTGAGCTGGTGCAT
>meriones_unguiculatus
ATGTCCTACGTTTTTGTGAATGATTCTTCACAGACTAATGTGCCCTTGCTTCAAGCCTGCATTGATGGGGACTTCACCTA
TTCCAAGCGGCTTTTGGAAAGTGGCTTTGACCCAAATATCCGAGACAGCAGGGGCAGAACAGGCCTCCACCTTGCTGCGG
CCCGAGGGAACGTAGACATCTGCCAGCTGCTTCATAAGTTTGGTGCTGACCCATTGGCCACGGATTATCAGGGGAACACG
GCCCTGCACCTGTGTGGCCATGTGGACACTATCCAGTTCTTAGTTTCCAACGGACTCAAAATTGATATTTGCAATCATCA
AGGTGCTACCCCTTTAGTTCTGGCAAAGCGCCGGGGCGTGAATAAAGATGTTATCCGATTGCTGGAGTCTTTGGAAGAAC
AGGAGGTAAAAGGATTTAACAGAGGCACTCACTCGAAGCTGGAGACCATGCAGACAGCGGAGAGCGAAAGTGCCATGGAA
AGCCATTCTCTGCTCAATCCTAACCTCCAGCAAGGCGAAGGAGTCCTGTCCAGCTTCCGAACTACATGGCAGGAGTTTGT
GGAGGACCTAGGTTTCTGGAGGGTCTTGCTCTTGATCTTGGTCATTGCTTTGCTGTCTCTGGGCATTGCCTACTATGTGA
GTGGGGTGCTGCCCTTCATGGACAACCAGCCTGAGCTGGTGCAT
