# Supplementary material for: Divergent genes in gerbils: prevalence, relation to GC-biased substitution, and phenotypic relevance
Source: BMC Evol Biol. 2020 Oct 19;20:134. doi: 10.1186/s12862-020-01696-3 (PMC7574485; doi:10.1186/s12862-020-01696-3)
Supplement: Supplementary file 3 — Additional file 3 Supplementary Data. DNA alignments for 10,554 1-to-1 orthologues used in analysis. Each alignment file is named using its orthogroup ID. [file 12862_2020_1696_MOESM3_ESM.zip › Additional_File_3/masked_alignments/OG0001636.fa]

>homo_sapiens
ATGAAGAAAGTAAGGCTTAAGGAACTAGAGAGTCGCCTGCAACAAGTGGATGGATTTGAAAAGCCCAAGCTACTTCTGGA
ACAGTATCCTACCAGGCCGCACATTGCAGCATGTATGCTCTATACAATCCATAACACTTATGATGACATTGAAAATAAAG
TCGTTGCAGATCTAGGATGTGGTTGTGGAGTACTTAGCATCGGAACTGCAATGTTAGGAGCAGGGTTGTGTGTTGGATTT
GACATAGATGAAGACGCATTGGAAATATTTAATAGGAATGCAGAAGAGTTTGAGTTAACAAATATTGACATGGTTCAATG
TGATGTGTGCTTATTATCTAACAGAATGTCCAAGTCATTCGATACAGTAATTATGAATCCTCCCTTTGGGACCAAAAATA
ATAAAGGGACAGATATGGCTTTTCTAAAGACTGCTTTGGAAATGGCAAGAACAGCAGTATATTCCTTACACAAATCCTCA
ACTAGAGAACATGTTCAAAAGAAAGCTGCAGAATGGAAAATCAAGATAGATATTATAGCAGAACTTCGATATGACCTGCC
AGCATCATACAAGTTTCACAAAAAGAAATCAGTAAGTCTCTTG---------------------------
>psammomys_obesus
ATGAAGAAGTTAAGGCTTAAGGAACTGGAGAGTCGCCTGCAAGAAGTGGATGGATTCGAAAAGCCCAAGTTACTTCTAGA
ACAGTATCCCACCAGGCCGCACATTGCAGCATGCATGCTCTATACAATCCATAACACATATGATGACATTGAAAATAAAG
TGGTTGCAGATCTCGGATGTGGTTGTGGAGTGCTTAGCATCGGGGCTGCAATGTTAGGAGCAGGGTTGTGTGTTGGATTT
GACGTAGATGAAGATGCACTGGAAATATTTAATAGGAATGTGGAAGAGTTTGAGTTAACAAATGTTGATATGATTCAGTG
TGATGTGTACGCATTATCTAACAGAATGTCCAAGTTATTTGATACAGTAATTATGAATCCTCCCTTTGGGACCAAAAATA
ATAAAGGGACAGATATGATTTTTCTGAAGACTGCATTGGGAATGGCAAGAACAGCAGTATATTCTTTGCACAAATCATCA
ACTAGAGAACATATTCAGAAGAAAGCTACAGAATGGAAAGTCAAGATAGAAATTATTGCAGAGCTTCGCTATGACCTGCC
AGCATTGTACAACTTCCATAAAAAGAAATCA---GACTTGGAAGAGGCT---------------------
>cavia_porcellus
AAAATGAAGTTAAAGCTTAAAGAACTAGAGAGTCGTCTGCAACAAGTGGATGGATTCGAAAAACCCAAGCTACGTCTAGA
ACAGTATCCGACCCGGCCGCACATTGCAGCTTGTATGCTGTATACAATCCATAACACATATGATGACATTGAAAATAAAG
TGGTTGCAGATCTAGGATGTGGTTGTGGAATGCTTAGCATTGGAACTGCAATGTTAGGAGCAGGACTGTGTGTTGGATTC
GACATAGATGAAGATGCACTCGAAATATTTAACAGGAATGTGGAAGAGTTTGAATTAACGAATGTTGATATGGTTCAGTG
TGATGTATGCTCATTATCTAACAGAATGGCCAAGTCATTTGATACAGTGATTATGAATCCTCCCTTTGGAACCAAAAATA
ATAAAGGGATAGATATGACTTTTCTTAAGACTGCTTTGGAAATGGCAAGAACAGCAGTGTATTCTTTACATAAATCCTCC
ACTAGAGAACATGTTCAGAAAAAAGCTGCAGAATGGAAAATCAAGATAGATATTATCGCAGAGCTTCGATATGACCTGCC
AGCATTATATAACTTTCATAAAAAGAAATCAGTGGACATTGAAGTG---GATCTAATTCGGTTTTCTTTT
>ictidomys_tridecemlineatus
ATGAAGAAATTAAGGCTCAAGGAACTAGAGAGTCGCCTGCAACAAGTGGATGGATTCGAAAAGCCTAAGCTACTTCTAGA
ACAATATCCGACCAGGCCGCACATTGCAGCATGTATGCTTTATACAATCCATAACACATATGATGACATTGAAAATAAAG
TGGTTGCAGACCTAGGATGTGGTTGTGGAGTGCTTAGCATCGGAACTGCAATGTTAGGAGCAGGGTTGTGTGTTGGATTT
GACATAGATGAAGATGCATTGGAGATATTTAATAGGAATGTGGAAGAGTTTGAGTTAACAAATGTGGATATAGTTCAATG
TGATGTATGCTCATTATCCAACAGAATGTCTAAGTCTTTTGATACAGTAATAATGAATCCTCCGTTTGGGACCAAAAATA
ATAAAGGAACAGATATGGCTTTTCTAAAGACTGCTTTGGAAATGGCAAGAATAGCAGTATATTCTTTACACAAATCTTCA
ACTAGAGAGCATGTTCAAAAGAAAGCTGCAGAATGGAAAATCAAGATAGATATCATTGCAGAACTTCGATATGACCTGCC
AGCACTATACAACTTTCATAAAAAGAAATCAGTGGACATTGAAGTG---GACCTAATTCGGTTTTCTTTT
>dipodomys_ordii
ATGAAGAAATTAAGGCTTAAGGAACTAGAGAGTCGCCTGCAACAAGTGGACGGATTCGAAAAGCCCAAGCTCCTCCTAGA
ACAGTATCCGACCAGACCGCACATTGCA----------------------------------------------------
--------------------------------------------------------------------------------
--------------------------------------------------------------------------------
--------------------------------------------------------------------------------
-----GGAACAGATATGGCTTTCCTAAAGACTGCTTTGGAAATGGCAAGGACAGCAGTATATTCTTTACACAAATCTTCT
ACTAGGGAGCATATTCAAAAGAAAGCTGCAGAATGGAAAATCAAAATAGACATCATTGCAGAGCTTCGATATGACCTGCC
AGCATTATACAACTTTCATAAAAAGAAATCAGTGGATATTGAAGTG---GACCTAATTCGCTTTTCTTTT
>chinchilla_lanigera
AAAATGAAGTTAAAGCTGAAGCAACTAGAGAGTCGCCTGCAACAAGTGGATGGATTCGAAAAACCCAAGCTACGTCTAGA
ACAGTATCCGACCCGGCCGCACATCGCAGCTTGTATGCTCTATACAATCCATAATACATATGACGACATTGAAAACAAAC
TGGTTGCAGATCTAGGATGTGGTTGTGGAATGCTTAGCATTGGAACTGCAATGTTAGGAGCAGGACTGTGTGTTGGATTC
GACATAGATGAAGATGCACTGGAAATATGTAATAGGAATGTGGAAGAGTTTGAATTAACAAATGTTGATATGATTCAGTA
TGATGTGTGCTCATTATCTAAAAAAATGCCCAAGTCATTTGATACAGTGATTATGAATCCTCCCTTTGGGACCAAAAATA
ATAAAGGGATAGATATGGCTTTTCTTAAGACTGCTTTGGAAATGGCAAGAACAGCAGTATATTCTTTACACAAATCCTCA
ACTAGAGAACATGTTCAGAAAAAAGCTGCAGAATGGAAAATCAAGATAGATATTATTGCAGAGCTTCGATATGACCTTCC
AGCGTTATATAACTTTCATAAAAAGAAATCAGTGGACATTGAAGTG---GACCTAATTCGGTTTTCTTTT
>fukomys_damarensis
AAAATGAAGTTAAAGTTTAAAGAACTAGAGAGTCGCCTGCAACAAGTGGATGGATTCGAAAAACCCAAGCTACGTCTAGA
ACAGTATCCGACCCGGCCGCACATTGCAGCTTGTATGCTCTATACAATCCATAACACATATGACGACATTGAAAATAAAG
TGGTTGCAGATCTAGGATGTGGTTGTGGAATGCTTAGCATTGGAACTGCAATGTTAGGAGCAGGGTTATGTGTTGGATTC
GACATAGATGAAGATGCACTGGAAATATTTAATAGGAATGTGGAAGAGTTTGAATTAACAAATGTTGATATGATTCAGTA
TGATGTGTGCTCATTATCTAACAGAATGCCCAAGTCATTTGACACAGTGATTATGAATCCTCCCTTTGGGACCAAAAATA
ATAAAGGGATAGATATGGCTTTTCTGAAGATTGCTTTGGAAATGGCAAGAACAGCAGTATATTCTTTACACAAATCCTCA
ACTAGAGAACATGTTCAGAAAAAAGCTGCAGAATGGAAAGTCAAGATAGATATTCTTGCAGAGCTTCGATATGACCTGCC
AGCATTATATAACTTTCATAAAAAGAAATCAGTGGACATTGAAGTG---GACCTAATTCGGTTTTCTTTT
>meriones_unguiculatus
ATGAAGAAGTTAAGGCTTAAGGAACTGGAGAGTCGCCTGCAAGAAGTGGATGGATTCGAAAAGCCCAAGTTACTTCTAGA
ACAGTATCCCACCAGGCCGCACATTGCAGCATGCATGCTCTATACAATCCATAATACGTATGATGACATTGAAAATAAAG
TGGTTGCAGATCTCGGATGTGGTTGTGGAGTGCTTAGCATCGGGACTGCAATGTTAGGAGCAGGGTTGTGTGTTGGATTT
GACGTAGATGAAGATGCACTGGAAATATTTAATAGGAATGTGAAAGAGTTTGAGTTAACAAATGTTGATATGATTCAGTG
TGATGTATATGCATTATCTAACAGAATGTCCAAGTTATTTGATACAGTAATTATGAATCCTCCCTTTGGGACCAAAAATA
ATAAAGGGACAGATATGGTTTTTCTGAAGACTGCATTGGGAATGGCAAGGACAGCAGTATATTCTTTGCACAAATCATCA
ACTAGAGAACATATTCAGAAGAAAGCTACAGAATGGAAAGTCAAGATAGAAATTATTGCAGAGCTTCGCTATGACCTGCC
AGCATTGTACAACTTCCATAAAAAGAAATCAGTGGACATTGAAGTG---GACCTAATTCGCTTTTCTTTT
>mus_musculus
ATGAAGAAGTTAAAGCTTAAGGAACTAGAGAGTCGCCTGCAAGAAGTGGATGGATTCGAAAAGCCCAAGTTACTTCTAGA
ACAGTATCCCACCAGGCCGCACATTGCAGCATGCATGCTTTATACAATCCATAACACATACGATGACATTGAAAACAAAG
CGGTTGCAGATCTAGGATGTGGCTGTGGAGTACTTAGCATCGGAGCGGCAATGCTAGGAGCAGGGTTGTGTGTTGGATTT
GACATAGATGAAGATGCACTGGAAATATTTAATAAGAATGTGGAAGAGTTTGAGCTAACAAATGTTGATATGATTCAGTG
TGATGTGTACTCATTATCTAACAGAATGTCCAAGTTATTTGATACAGTAATTATGAATCCTCCCTTTGGGACCAAAAATA
ATAAAGGGACAGATATGGCTTTTCTGAAGACTGCTTTGGGAATGGCAAGAACAGCAGTATATTCTTTACACAAGTCCTCA
ACTAGGGAACATATTCAAAAGAAAGCTGCTGAATGGAAAGTCAAGATAGAAATTATTGCAGAGCTTCGATATGATCTACC
AGCATTATACAACTTTCATAAAAAGAAATCTGTGGACATCGAAGTG---GACCTAATTCGCTTTTCTTTT
>rattus_norvegicus
ATGAAGAAGTTAAAGCTTAAGGAACTAGAGAGTCGTCTGCAAGAAGTGGATGGATTCGAAAAGCCCAAGTTACTTCTAGA
ACAGTATCCCACTAGGCCGCACATTGCAGCATGCATGCTTTATACAATCCACAATACATACGACGACATTGAGAGTAAAG
CAGTTGCAGATCTAGGATGTGGTTGTGGAGTACTCAGTATTGGAGCCGCAATGTTAGGAGCAGGGTTGTGTGTTGGATTT
GACATAGATGAAGATGCACTGGAAATATTTAATAAAAATGTGGAAGAGTTTGAGTTAACAAATGTCGATATGATTCAGTG
TGATGTGTACTCATTATCTAGCAGAATGTCCAAGTTATTTGACACAGTAATTATGAATCCTCCCTTTGGGACCAAAAATA
ATAAAGGGACAGATATGGCTTTTCTGAAGACTGCTTTGGGAATGGCAAGAACAGCAGTGTATTCTTTACACAAGTCCTCA
ACTAGAGAACATATTCAGAAGAAAGCTGCCGAGTGGAAAGTGAAGACAGAGATTATCGCAGAGCTTCGATATGACCTACC
AGCATTATACAACTTTCATAAAAAGAAATCAGTGGACATTGAAGTG---GACCTAATTCGCTTTTCTTTT
>octodon_degus
AAAATGAAGTTAAAGCTTAAGGAACTAGAAAGCCGCCTGCAACAAGTGGATGGATTCGAAAAACCCAAGCTACGTCTAGA
ACAGTATCTGACCCAGCCACACATTGCAGCTCGTATGCTATATACAATCCATAGCACATATGATGACATTGAAAATAAAG
TGGTTGCAGATCTAGGATGTGGTTGTGGAATGCTTAGCATTGGAACTGCAATGTTAGGAGCAGGACTGTGTGTTGGATTC
GACATAGATGAAGATGCGCTAGAAATATTTAACAGGAATGTGGAAGAGTTTGAATTAACAAATGTTGATATGATTCAATA
TGATGTGTGCTCATCATCTAACAGAATGCCCAAGTCATTTGATACAGTGATTATGAATCCTCCCTTTGGGACCAAAAATA
ATAAA---------------------------------------------------------------------------
---------CATGTTCAGAAAAAGGCTGCAGAATGGAAAATCAAGATTGATATTATTGCAGAGCTTCGATATGACCTGCC
AGCGTTATACAACTTTCATAAAAAGAAATCA---------------------------------------
