# Supplementary material for: Divergent genes in gerbils: prevalence, relation to GC-biased substitution, and phenotypic relevance
Source: BMC Evol Biol. 2020 Oct 19;20:134. doi: 10.1186/s12862-020-01696-3 (PMC7574485; doi:10.1186/s12862-020-01696-3)
Supplement: Supplementary file 3 — Additional file 3 Supplementary Data. DNA alignments for 10,554 1-to-1 orthologues used in analysis. Each alignment file is named using its orthogroup ID. [file 12862_2020_1696_MOESM3_ESM.zip › Additional_File_3/masked_alignments/OG0001637.fa]

>psammomys_obesus
------------------------------------------------GATACTCTAGATTCTTCTGGAATAAGCAGAAT
CGCAGATGGAGTCAGTGGGATCTTTTCTGATCATTGTTACAGTGTCTGCTCTATGAGACAGCCAGACTTAAAATATTTTG
ACAACAAAGATGATGATTCTGATCCTGAGACATCAAATGACTTGCCCAAATTTACAGATGGAACCAAGGCCAGAAACAGG
AATCAGAACTACCTGGTTCCCAGCCCCGTTCTTAGGATTCTAGACCACACTGTCTTTTCCACAGAAAAGTCTGCTGACGT
TGAAATCTGTGATGAAGAGTGTGACTCACCTGAGTCAGTACATCAGAATATTCAAGAGGAGAACCCTATAGAGGTTCATA
CCTCAGAAGACGTCCCAATTGCTGTAGAAGTCCATGCAATTTCTGAAGATTATGATATAGAGACAGAGAACAATTCCTCT
GAGAGCCTCCAAGACCAGACTGATGAAGAACCACCAGCTAAACTCTGTAAAATACTTGACAAGAGCCAAGCTTTGAATGT
GACTGCCCAACAGAAGTGGCCTTTATTGAGAGCCAACAGCAGTGGCCTCTACAAGTGTGAACTTTGTGAATTCAACAGTA
AGTATTTTTCTGACCTAAAACAACATGTGATCCTGAAACACAAGCGCACTGACTCGAATGTATGTCGGGTGTGTAAGGAA
AGTTTCTCCACCAATATGCTGCTTATTGAGCATGCCAAACTTCATGAAGAAGACCCCTACATCTGTAAGTACTGTGATTA
CAAGACAGTGATCTTTGAGAACCTCAGCCAGCACATTGCAGATACCCACTTCAGCGACCACCTTTACTGGTGTGAGCAGT
GTGATGTGCAGTTCTCTTCAAGCAGTGAGCTCTACCTGCACTTCCAGGAGCACAGCCGTGATGAGCAGTACCTGTGCCAA
TTCTGTGAGCATGAGACCGGTGACCCTGAGGACTTGCACAGCCATGTAGTCAATGAGCATGCTCGAAGACTGATAGAGCT
CAGTGACAAGTGCAGCAGTGGTGGGCATGGGCAGTGCAGCCTTCTAAGCAAGATCACCTTTGACAAATGCAAAAACTTCT
TCGTGTGTCAAGTATGCGGCTTTCGGAGCAGGCTTCACACAAATGTGAACAGACATGTTGCTATCGAGCATACCAAAATA
TTCCCTCATGTTTGTGATGACTGTGGGAAGGGCTTTTCTAGCATGTTGGAATATTGCAAGCATCTAAATTCACATTTATC
TGAAGGGATTTATTTATGCCAGTATTGTGAATATTCAACAGGACAAATTGAAGATCTAAAAATTCATCTAGATTTCAAGC
ATTCAGCTGACTTGCCTCATAAATGTAGTGACTGCTTGATGAGGTTTGGGAACGAAAGGGAATTAATCAGTCACCTTCCA
GTCCACGAGACTACC
>cavia_porcellus
TATCCTAAAAAAAGAAAAAGGAAGACTCTACACCCTTCTCGTTATTCA---------GATTCCTCTGGAATAAACAGAAT
TGCAGATGGATTCAATGGAATTTTTTCTGATCATTGTTACAGTGTCTGTTCTATGAGGCAGCCAGACTTAAAATATTTCG
ATAATAAAGATGATGATTCGGATACTGAGATATCAAATGACCTCCCAAAATTTGCAGAAGGAATCAAGGCCAGAAACAGA
AATCATAACTACCTGGTTCCCAGTCCTGTCCTTAGAATTCTAGAGCACACTGCTTTTTCTTCAGAAAAATCTGCTGATGT
TGAAATTTGTGATGAAGAGTGTGACTCACCTGAGTCAGTCAACCAGCAGGCTCATGAGGAGAGTCCTGTGGAAGTCCACG
CCGCTGAAGATGTCCCAATTGCTGTGGAAGTGCATGCAATTTCAGAGGACTATGACATAGAGACGGAGAACAACTCCTCA
GAAAGCCTCCGAGACCAAGCTGAGGAAGAGCCACCCTCCAAACTTTGTAAAATTCTTGACAAAAGCCAAGCTTTGAATGT
GACTGCCCAGCAGAAATGGCCTTTGCTGAGAGCTAATAGCAGCGGCCTCTATAAATGCGAACTTTGTGAATTCAACAGTA
AATATTTTTCTGATTTAAAGCAGCATATGATCCTAAAGCATAAACGTACTGATTCAAATGTGTGCCGGGTATGCAAGGAA
AGTTTCTCCACCAACATGCTTCTGATTGAACACGCCAAACTACATGAAGAGGACCCCTACATTTGTAAATACTGTGACTA
TAAGACAGTGATTTTTGAGAACCTCAGCCAGCACATTGCAGACACCCACTTCAGTGATCACCTCTACTGGTGTGAGCAGT
GTGATGTGCAGTTCTCCTCAAGCAGTGAGCTCTACCTGCATTTCCAGGAGCACAGCTGTGATGAACAGTACTTGTGTCAG
TTCTGTGAACACGAAACTAACGATCCAGAAGACTTGCACAGCCACGTGGTAAACGAGCATGCATGTAAATTAATAGAATT
AAGTGATAAGTATAACAATGGAGAACATGGACAGTACAGCCTCTTAAGCAAAATTACCTTTGACAAATGTAAAAACTTCT
TTGTGTGTCAAGTGTGTGGTTTTCGGAGTAGACTTCATACAAATGTTAACAGGCATGTTGCTATTGAACACACTAAAATA
TTTCCTCATGTTTGTGACGACTGTGGGAAAGGCTTTTCAAGTATGCTAGAGTACTGCAAGCATTTAAATTCACATTTATC
TGAAGGGATTTATTTATGTCAGTATTGTGAATATTCAACAGGACAGATTGAAGATCTTAAAATTCATTTGGATTTCAAGC
ATTCAGCTGACTTGCCTCATAAATGTAGTGACTGCTTGATGAGGTTTGGAAATGAAAGGGAATTAATAAGCCACCTTCCA
GTCCATGAGACAACT
>chinchilla_lanigera
TATCCTAAAAAAAGAAAAAGGAAGACTTTACACCCTTCTCGTTATTCA---------GATTCCTCTGGAATAAGCAGAAT
TGCAGATGGATTCAATGGAATTTTTTCTGATCATTGTTACAGTGTCTGTTCTATGAGACAGCCAGACTTAAAATATTTTG
ATAATAAAGACGATGATTCGGATACTGAGATATCAAATGACCTCCCAAAATTTGCAGAAGGAATCAAGGCCAGAAACAGA
AACCATAACTACCTGGTTCCCAGTCCTGTGCTTAGAATTCTAGACCACACTGCCTTTTCTGCAGAAAAATCTGCTGATGT
TGAAATTTGTGATGAAGAGTGTGACTCACCTGAATCAGTCAACCAGCAAGCTCACGAGGAGAGTCCTATAGAAGTCCACA
CTGCCGAAGACGTTCCCATTGCTGTGGAAGTGCACGCGATTTCAGAGGATTATGATATAGAGACAGAGAACAATTCCTCA
GAAAGCCTCCAAGACCAAACTGATGAAGAGCCGCCCTCTAAACTTTGTAAAATTCTTGACAAAAGCCAAGCTTTGAATGT
GACTGCCCAGCAGAAATGGCCCTTACTGAGAGCTAACAGCAGTGGCCTGTATAAATGTGAACTTTGTGAATTCAACAGTA
AATATTTTTCTGACTTAAAGCAGCATATGATCCTAAAGCATAAGCGTACTGATTCAAATGTGTGCCGGGTATGCAAGGAA
AGCTTCTCTACCAACATGCTTCTGATTGAACACGCCAAGCTCCACGAAGAGGATCCCTACATTTGTAAGTACTGCGACTA
CAAGACAGTAATTTTTGAGAACCTCAGCCAGCACATTGCAGACACCCACTTCAGTGACCACCTCTACTGGTGTGAGCAGT
GCGATGTGCAGTTCTCCTCGAGCAGCGAGCTCTACCTGCACTTTCAGGAGCACAGCTGTGACGAGCAGTACTTGTGTCAG
TTCTGCGAACACGAGACCAACGATCCGGAAGACTTGCACAGCCACGTGGTAAATGAGCATGCGTGTAAATTAATAGAATT
AAGTGATAAGTATAACAACGGAGAACATGGACAGTACAGCCTCTTGAGCAAAATCACTTTTGACAAATGTAAGAACTTCT
TCGTATGTCAAGTATGTGGTTTTCGGAGTCGACTTCATACAAACGTGAACAGGCATGTTGCTATTGAACATACTAAAATA
TTTCCTCACGTTTGTGACGACTGTGGGAAGGGCTTTTCGAGTATGCTAGAGTACTGCAAGCATTTAAACTCACATTTGTC
TGAAGGGATTTATTTATGTCAGTATTGTGAATATTCAACAGGACAGATTGACGATCTTAAAATTCATTTGGATTTCAAGC
ATTCCGCTGACTTGCCTCATAAATGTAGTGACTGCTTGATGAGGTTTGGAAATGAAAGGGAATTAATAAGCCACCTTCCA
GTCCATGAGACAACT
>homo_sapiens
TATCCTAAAAAAAGAAAAAGGAAGACTCTACACCCTTCTCGTTATTCA---------GATTCCTCTGGAATAAGCAGAAT
TGCAGATGGATTCAATGGAATTTTCTCTGATCATTGTTACAGTGTCTGTTCTATGAGACAGCCAGATTTAAAATATTTTG
ACAACAAAGATGATGATTCTGATACCGAGACGTCAAATGACTTGCCAAAATTTGCAGATGGAATCAAGGCCAGAAACAGA
AATCAGAACTACCTGGTTCCCAGTCCTGTACTTAGAATTCTAGACCACACTGCCTTTTCTACAGAAAAATCTGCTGATAT
TGTAATTTGTGATGAAGAGTGTGACTCACCTGAATCAGTCAACCAGCAAACCCAAGAGGAGAGTCCTATAGAAGTTCACA
CTGCTGAAGATGTTCCAATTGCTGTAGAAGTGCATGCGATTTCTGAGGATTATGATATAGAGACAGAAAACAATTCCTCT
GAGAGTCTCCAAGACCAAACTGATGAAGAACCGCCAGCTAAACTTTGTAAAATTCTTGACAAGAGCCAAGCTTTGAATGT
GACTGCCCAGCAGAAATGGCCTTTACTGAGAGCTAATAGCAGTGGCCTCTATAAATGTGAACTTTGTGAGTTTAACAGCA
AATATTTTTCTGACTTAAAGCAGCATATGATCCTGAAGCATAAACGTACTGATTCAAATGTGTGTCGAGTATGCAAGGAA
AGTTTCTCTACCAATATGCTTCTGATAGAACATGCCAAACTGCATGAAGAGGATCCCTACATTTGTAAATACTGTGATTA
TAAGACAGTAATTTTTGAGAACCTCAGCCAGCACATTGCAGACACCCATTTTAGTGATCACCTCTATTGGTGTGAACAGT
GTGATGTACAGTTCTCCTCAAGCAGTGAACTCTACCTACATTTCCAGGAGCACAGCTGTGATGAACAGTACTTGTGTCAG
TTCTGTGAACATGAAACTAATGATCCAGAAGACTTGCATAGCCATGTGGTAAATGAGCATGCATGTAAATTAATAGAGTT
AAGTGATAAGTATAACAATGGTGAACATGGACAGTATAGCCTCTTAAGCAAAATTACCTTTGACAAATGTAAAAACTTCT
TTGTATGTCAAGTATGTGGTTTTCGGAGTAGACTTCACACAAATGTTAACAGGCATGTTGCTATTGAACATACAAAAATT
TTTCCTCATGTTTGTGATGACTGTGGGAAAGGCTTTTCAAGTATGCTAGAATATTGCAAGCATTTAAATTCACATTTATC
TGAAGGGATTTATTTATGTCAATATTGTGAATATTCAACAGGACAAATTGAAGATCTTAAAATTCATCTAGATTTCAAGC
ATTCAGCTGACTTGCCTCATAAATGTAGTGACTGCTTGATGAGGTTTGGAAATGAAAGGGAATTAATAAGTCACCTTCCA
GTCCATGAGACAACT
>ictidomys_tridecemlineatus
TATCCTAAAAAAAGAAAAAGGAAGACTTTACACCCTTCTCGTTATTCA---------GATTCCTCTGGAATAAGTAGAAT
TGCAGATGGATTCAATGGGATTTTTTCTGATCATTGTTACAGTGTCTGCTCTATGAGACAGCCAGACTTAAAATATTTTG
ACAACAAAGATGATGATTCTGATACCGAGACATCAAATGACTTGCCAAAATTTGCAGATGGAATCAAGGCCAGAAACAGA
AATCAGAACTATCTGGTTCCC-----------------------------------------------------------
--------------------------------------------------------------------------------
--------------------------------------------------------------------------------
--------------------------------------------------------------------------------
--------------------------------------------------------------------------------
--------------------------------CTGAAGCATAAACGTACCGATTCAAATGTGTGTCGAGTATGTAAGGAA
AGCTTCTCTACCAATATGCTTCTGATTGAACATGCCAAACTACACGAAGAAGATCCCTACATTTGTAAATACTGCGATTA
CAGGACAGTAATTTTTGAGAACCTCAGCCAGCACATTGCAGACACCCACTTCAGCGATCACCTGTATTGGTGTGAGCAGT
GTGACGTGCAGTTCTCCTCAAGCAGTGAACTCTACCTGCATTTCCAGGAGCACAGCTGTGATGAACAGTACTTGTGTCAG
TTCTGTGAACATGAAACAAATGATCCAGAAGACTTGCATAGCCATGTTGTAAATGAGCATGCATGTAAATTAATAGAACT
AAGTGATAAGTATAACAATGGAGAACACGGACAATACAGCCTCTTAAGCAAAATTACCTTTGACAAATGTAAGAACTTCT
TTGTGTGTCAAGTATGTGGTTTTCGGAGTAGACTTCATACAAATGTTAACAGGCATGTTGCTATTGAACATACTAAAATA
TTTCCTCATGTTTGTGATGACTGTGGGAAAGGCTTTTCAAGTATGCTAGAATATTGCAAGCATTTAAATTCACACCTATC
TGAAGGGATTTATTTATGTCAATATTGTGAATATTCAACAGGACAGATCGAAGATCTTAAAATTCATCTAGATTTCAAGC
ATTCGGCTGACTTGCCTCATAAATGTAGTGACTGCTTGATGAGGTTTGGAAATGAAAGGGAATTAATAAGTCACCTTCCA
GTCCATGAAACAACT
>dipodomys_ordii
TATCCTAAAAAAAGAAAAAGGAAGACTTTACACCCTTCTCGTTATTCA---------GATTCCTCTGGAGTAAGCAGAAT
TGCAGATGGATTCAATGGAATTTTTTCTGATCATTGTTACAGTGTCTGCTCTATAAGACAGCCAGACTTAAAATATTTTG
ACAACAAAGATGATGATTCTGATACCGAAACATCAAATGACTTGCCAAAATTTGCAGATGGAATCAAGGCCAGAAACAGA
AATCAGAACTACTTGGTTCCTGGTCCTATACTTAGAATTCTAGACCACGCTGCCTTTCCTACAGAAAAATCT---GACAT
TGAAATTTGTGATGAAGAATGTGATTCACCTGAATCATTATACCAGCAAACTCAAGATGAGAGTCCTGTAGAAGTTCACA
CCGCAGAAGAAGTTCCTGTTGCTATAGAAGTGCATGCTATATCTGAGGATTATGACATAGAGACAGAAAACAATTCCTCT
GAAAGCCTCCCAGACCAAACTGATGAAGAACCACCAGCAAAATTCTGTAAAATTATTGACAAAAGCCAGGCTTTGAATGT
GACTGCGCAGCAGAAATGGCCTTTACTGAGAGCTAATAGCAGTGGTCTCTATAAATGTGAACTTTGTGAATTCAACAGTA
AATATTTTTCTGATTTAAAGCAGCATATGATCCTGAAGCATAAACGTACTGATTCAAATGTATGTCGAATATGCAAGGAA
AGTTTCTCTACAAACATGCTTCTGATTGAACATGCCAAACTACATGAAGAAGATCCCTACATTTGTAAATACTGTGACTA
TAAGACCGTGATTTTTGAGAACCTCAGCCAGCACATTGCAGACATCCATTTTAGTGATCACTTGTACTGGTGTGAGCAGT
GTGATGTACAGTTCTCCTCAAGCAGTGAACTCTACCTACACTTCCAGGAACACAGCTGTGATGAGCAGTATTTGTGTCAG
TTTTGTGAACATGAAACTAATGATCCAGAAGACTTGCATAGCCATGTAGTAAATGAGCATGCATGTAAATTAATAGAATT
AAGTGATAAATGTAACAGTGGAGAACATGGACAGTACAGCCTGTTAAGCAAAATTACCTTTGACAAATGTAAAAATTTCT
TTGTATGTCAAGTGTGTGGTTTTCGGAGTAGACTTCATACAAACGTTAATAGGCATGTTGCTATTGAACATACTAAAATA
TATCCTCATGTTTGTGATGACTGTGGCAAAGGATTTTCAAGTATGCTAGAATACTGCAAACATTTAAATTCACATTTATC
TGAAAGGATTTATTTATGTCAATATTGTGAATACTCTACAGGACAAATTGAAGATCTTAAAATTCATCTAGATTTCAAGC
ATTCAGCTGAGTTACCTCATAAATGTAGTGACTGCTTGATGAGGTTTGGAAATGAAAGGGAATTAATCAGTCACCTTCCA
GTCCATGAGACAACT
>meriones_unguiculatus
TATCCTAAAAAAAGAAAAAGGAAGACTTTACACCCTTCTCGTTATTCA---------GATTCTTCTGGAATAAGCAGAAT
CGCAGATGGAGTCAGTGGGATCTTTTCTGATCATTGTTACAGTGTCTGCTCTATGAGACAGCCAGACTTAAAATATTTTG
ACAACAAAGATGATGATTCTGATCCTGAGACATCAAATGACTTGCCCAAATTTACAGATGGATCCAAGGCCAGAAACAGG
AATCAGAACTACCTGGTTCCCAGCCCCGTTCTTAGGATTCTAGACCACACTGTCTTTTCCACAGAAAAGTCTGCTGATGT
TGAGATCTGTGAGGAAGAGTGTGACTCACCTGAGTCAGTGCACCAGAATACTCAAGAGGAGAACCCTATAGAGGTTCATA
CCTCAGAAGACGTCCCAATTGCTGTAGAAGTCCATGCAATTTCTGAAGATTATGATATAGAGACAGAGAACAATTCCTCT
GAGAGCCTCCAAGACCAGACTGATGAAGAACCACCAGCTAAACTCTGTAAAATACTTGACAAGAGCCAAGCTTTGAATGT
GACTGCCCAACAGAAGTGGCCTTTATTGAGAGCCAACAGCAGTGGCCTCTATAAGTGTGAACTTTGTGAATTCAACAGTA
AGTATTTTTCTGACCTAAAACAACACGTGATCCTGAAACACAAGCGCACTGACTCGAATGTGTGTCGGGTGTGTAAGGAA
AGTTTCTCCACCAATATGCTGCTTATTGAGCATGCCAAACTTCATGAAGAAGACCCCTACATCTGTAAGTACTGTGATTA
CAAGACAGTGATCTTCGAAAACCTCAGCCAGCACATTGCAGATACCCACTTCAGCGACCACCTTTACTGGTGTGAGCAGT
GTGATGTGCAGTTCTCTTCAAGCAGTGAGCTCTACCTGCACTTCCAGGAGCACAGCCGTGACGAGCAGTACCTGTGCCAG
TTCTGTGAGCATGAGACCGGTGACCCTGAGGACTTGCACAGCCACGTCGTCAATGAGCATGCTCGAAGACTGATAGAGCT
CAGTGACAAGTGCAGCGGTGGTGGGCATGGGCAGTGCAGCCTTCTAAGCAAGATCACCTTTGACAAATGCAAAAACTTCT
TCGTGTGTCAAGTATGTGGCTTTCGGAGCAGGCTTCACACAAATGTGAACAGACATGTTGCTATCGAGCATACCAAAATA
TTCCCTCATGTTTGTGATGACTGTGGGAAGGGCTTTTCCAGCATGTTGGAATATTGCAAGCATCTAAATTCACATTTATC
TGAAGGGATTTATTTATGCCAGTATTGTGAATATTCAACAGGACAAATTGAAGATCTTAAAATTCATCTAGATTTCAAGC
ATTCAGCTGACTTGCCTCATAAATGTAGTGACTGCTTGATGAGGTTTGGGAACGAAAGGGAATTAATCAGCCACCTTCCA
GTCCACGAGACTACC
>mus_musculus
TATCCTAAAAAAAGAAAAAGGAAGACTTTACACCCTTCTCGCTATTCA---------GATTCTTCTGGAATAAGCAGAAT
TGCAGATGGAGTCAGTGGGATTTTTTCTGATCACTGTTACAGTGTCTGCTCTATGAGACAGCCAGACTTAAAATATTTTG
ACAACAAAGATGATGATTCTGATCCTGAGACAGCAAATGACTTGCCCAAATTTGCAGATGGAACCAAGGCCAGAAACAGG
AATCAGAGCTACCTGGTTCCCAGCCCTGTGCTTAGGATTCTAGACCACACTGTCTTTTCCACAGAAAAATCTACTGAAGT
TGAGATCTGTGATGAAGAATGTGCCTCACCTGAGTCAGTGCATCAGCATACTCAAGAGGAGAGCCCTATAGAAGTTCATA
CCTCAGAAGACGTCCCAATTGCTGTAGAAGTTCATGCAATCTCTGAAGACTATGATATAGAGGCAGAGAACAATTCCTCT
GAGAGCCTCCAAGACCAGGCCGATGAAGAACCACCAGCTAAACTCTGTAAAATTCTTGACAAGGGCCAGGCTTTGAATGT
GACTGCCCAACAGAAGTGGCCTCTCCTGAGAGCCAACAGCAGTGGTCTCTACAAGTGTGAACTTTGTGAATTTAACAGTA
AATACTTTTCTGACCTAAAGCAACATGTGATCCTGAAACACAAGCGCACTGACTCGAATGTGTGTCGGGTGTGTAAGGAA
AGCTTCTCTACCAACATGCTTCTCATTGAACACGCCAAACTCCATGAAGAAGACCCCTACATCTGTAAGTACTGTGATTA
CAAGACTGTGATCTTTGAGAACCTCAGCCAGCACATTGCAGACACGCACTTCAGCGACCACCTTTACTGGTGTGAGCAGT
GTGACGTGCAGTTCTCCTCAAGCAGTGAGCTCTACCTGCACTTCCAGGAGCATAGCCGTGATGAGCAGTACCTGTGCCAG
TTCTGTGAGCACGAGACAGGGGACCCTGAGGACTTGCACAGCCACGTTGTCAACGAGCACGCTCGCAGACTGATTGAGCT
GAGTGACAAGTGTGGCAGTGGTGGCCATGGGCAGTGCAGCCTTTTAAGCAAGATCACCTTTGACAAATGTAAAAATTTCT
TCGTGTGTCAAGTATGTGGCTTTCGGAGCAGACTTCACACAAATGTCAACAGACACGTGGCTATCGAGCATACTAAAATA
TTCCCTCATGTTTGTGATGACTGTGGGAAGGGCTTTTCCAGCATGTTGGAATATTGCAAGCATCTAAATTCACATCTATC
TGAAGGGATTTACTTATGCCAATATTGTGAATATTCAACAGGACAAATTGACGATCTTAAAATTCATCTAGATTTCAAGC
ATTCAGCTGACTTGCCTCATAAATGTAGTGAGTGCTTGATGAGGTTTGGGAACGAAAGGGACTTACTCGGTCACCTTCAA
GTCCATGAGACTACC
>rattus_norvegicus
TATCCTAAAAAGAGAAAAAGGAAGACTTTACACCCTTCTCGATATTCA---------GATTCTTCTGGAATAAGCAGAAT
TGCAGATGGAGTCAGTGGAATTTTTTCTGATCATTGTTACAGTGTTTGCTCTATGAGACAGCCAGACTTAAAATATTTTG
ACAACAAAGATGATGATTCTGATCCTGAGACAGCAAATGACTTGCCCAAATTTACAGATGGAACCAAGGCCAGAAGCAGG
AGTCAGAGCTGCCTGGTTCCCAGCCCTGTGCTTAGGATTCTAGAGCACACTGTCTTTTCCACAGAAAAGCCTGCTGATGT
TGAAATTTGTGATGAAGAGTGTGGCTCCCCTGAGTCAGGGCATCAGCATACCCACGAGGAGAGCCCTATAGAGGTTCACA
CCTCGGAAGATGTCCCGATTGCTGTGGAAGTTCATGCGATTTCTGAAGATTATGATATAGAGGCAGAGAACAATTCCTCT
GAGAGCCTCCTGGACCAGACTGATGAAGAACCACCAGCTAAACTCTGTAAAATACTTGACAAGAGCCAAGCTTCAAATGT
GACCGCCCAACAGAAGTGGCCATTACTGAGAGCCAACAGCAGTGGCCTCTACAAATGTGAACTTTGTGAATTCAACAGTA
AGTATTTTTCCGACCTAAAGCAGCATGTCATCCTGAAGCACAAGCGCACTGACTCGAATGTGTGTCGGGTGTGTAAGGAG
AGCTTCTCTACCAATATGCTTCTTATTGAGCACGCCAAACTTCATGAAGAAGATCCCTACATCTGTAAGTACTGTGACTA
TAAGACAGTGATCTTTGAGAACCTCAGCCAGCACATTGCAGACACCCACTTCAGTGACCACCTCTACTGGTGTGAGCAGT
GTGATGTGCAGTTCTCCTCAAGCAGTGAGCTCTACCTGCACTTCCAGGAGCACAGCCGCGATGAGCAATACCTGTGCCAG
TTCTGTGAGCATGAGACAGGTGACCCTGAGGACTTGCACAGCCATGTCGTCAATGAGCACGCTCGCAGACTGATCGAGCT
GAGTGACAAGTGCGGCAGTGGTGGCCATGGGCAGTGCAGCCTTTTAAGCAAGATCACCTTTGACAAATGCAAAAATTTCT
TCGTGTGTCAAGTATGTGGCTTTCGGAGCAGACTTCACACAAATGTCAACAGACACGTGGCTATCGAGCATACTAAAATA
TTCCCTCATGTTTGTGATGACTGTGGGAAGGGCTTTTCCAGCATGTTGGAATATTGCAAGCATCTAAATTCACATCTGTC
TGAAGGGATTTATTTATGCCAGTATTGTGAATATTCAACAGGACAAATTGAAGATCTTAAAATTCATCTAGATTTCAAGC
ATTCAGCTGACTTGCCTCATAAATGTAGTGACTGCTTGATGAGGTTTGGGAATGAGAGGGAATTAATCAGTCACCTTCCA
GTCCACGAGACTACC
>nannospalax_galili
CATCCTAAAAAAAGAAAGAGGAAGACGTTACACCCTTCCCGCTACTCA---------GACGCCCCTGGCATAAGCAGAAT
CGCAGACGGATTCAGTGGCATCTTCTCTGATCATTGTTACAGCGTCTGTTCCATGAGACAGCCAGACTTCAAGTATTTTG
ACAACAAAGATGATGATTCTGATCCTGAGACAGCAAGTGACCTGCCCAAATTTGCAGATGGAATCAAAACCAGAAACAGA
AATCAGAGCTCCCTGGTTCCCAGCCCTGTGCTCAGGGTTCTAGAGCGCACTGCCTTTTCTGCAGAAAAGTCTGCTGATGT
TGAAATTTGTGATGAGGAGTGTGGCTCTCCGGAGCTCGTACCCCAGCAGACTCAAGAGGAGGGCCCTCTCGAGGTTCACG
CTGCCGAGGACGTCCCGATCGCAGTAGAAGTGCATGCCATTTCTGAGGACTATGACGTGGAG------AACAACTCCTCT
GAGAGCCTCCCAGACCAGACTGAGGAGGAGCCTCCAGCTAAACTCTGTAAAATTCTTGACAAGAGCCAAGCCTTGAATGT
GACTGCCCAGCAGAAGTGGCCTCTACTGAGGGCCAACAGCAGCGGCCTCTACAAGTGTGAGCTGTGTGAGTTCAACAGCA
AGTACTTCTCTGACCTGAAGCAGCACATGATCCTGAAGCACAAGCGCACCGACTTGAACGTGTGCCGCGTGTGCAAGGAA
CGCTTCTCCACCCGCGTGCTGCTTATCGAGCACACCAAGCTCCATGGGGAGGACCCCTACATCTGCAAGTATTGTGACTA
CAAGACCGTGATCCTGGAGAACCTCAGCCAGCACATCGCCGACATCCACTTCGGCGCCCACCTGTACTGGTGTGAGCAGT
GTGACGTGCAGTTCTCCTCCAGCAGCGACCTGTACCTGCACTTCCAACAGCACAGCTGTGACGAGCAGTACCTGTGCCAG
TTCTGTGAGCACGAGACCGGCGACCCTGAGGACCTGCACAGCCACGTGGTGAACGAGCATGCCTGCAAGCTGATCGAACT
GAGCGACAAGCGCAGCGGTGCCGAGCACGGCCGGTACGGCCTCCTGAGCAAGATCGCCTTCGACAAGTGCAAGAACTTCT
TTGTGTGTCAGGTCTGCGGGTTTCGGAGCCGACTTCACACGAACGTGAACAGGCACGTGGCCATTGAGCACACAAAGATC
TTCCCGCACGTCTGTGACGACTGTGGGAAGGGCTTCTCCAGCATGCTGGAGTACTGCAAGCACCTCAGCTCACACTTATC
TGAGGGCATCTACTTGTGTCAGTACTGTGAGTACTCAACAGCACAGATTGAAGACTTGAAAATCCACCTCGATTTCAAGC
ACTCCTCCGACCTGCCTCACAAATGCAGCGACTGCCTGATGCGGTTTGGAAACGAAAGGGAGTTAATCAGTCACCTCCCA
GTCCATGACACAACC
>octodon_degus
TATCCTAAAAAAAGAAAAAGGAAGACTTTACACCTTTCTCATTACTCA---------GATTCCTCTGGAATAAGCAGAAT
TGCAGATGGATTCAATGGAATTTTTTCTGATCATTGTTACAGTGTCTATTCTATGAGACAGCCAGACTTAAAATATTTTG
ATAAAAAAGATGATGATTCAGATACTGAGATATCAAATGATCTCCCAAAATTTGCAGAAGGAATCAAGGCCAGAAACAGA
TATCATAACTACCTGTTTCCCAGTCCTGTACTTAGAATTCTAGAGCACACTGCCTTTTCTGCAGATAAATCTGCTGATGT
TGAAGTTTGTGATGAAGAGAGTGACTCACCTGAGTCAGTTAACCAGCAATCTCACGAGGAGAGTCCTATAGAGGTCCACG
CTGCTGAAGACGTTCCAAATGCTGTGGAAGTACATGCAGCTTCAGAGGACTATGATATAGAGACAGAGAACAATTCTTCA
GAACGTCTCCAAGACCAAAAGGATGAAGAGCCACCCTCTAAACTTTGTAAAAATCTTGACAAAAGCCAAACTTTGAATGT
GACTACCCAACAGAAATGGCCTTTACTGAGAGTGGATAGCAATGGCCTCTATAAATGTGAACTTTGTGAATTCAACAGTA
AGTATTTTTCTGATTTAAAGCAGCATATAATCCTAAAGCATAAGCATATGGACTCGAATGTGTGCCGAGTATGCAAGGAA
AGTTTCTCTACCAACATGCTTCTGATTGAACATGCCAAGCTACACGAAGAGGATCCCTACATTTGTAAATACTGTGACTA
TAAGACCGTCATCTTTGAGAACCTCAGCCAGCACACTGCAGACACCCACTTCAGCAACCACCTCTACTGGTGCGAGGAGT
GTGACGTGCATTTCTCCTCAAGCAGTGAGCTCTACCTGCACTTCCAGGAGCACAGCTGTGATGAGCAGTACTTGTGCCAG
TTCTGTGAGCACGAAACTAACGATCCAGAAGACTTGCACAGCCACGTGGTAAATGAGCATGCATGTAAATTAATAGAATT
AAGTGATAAGTATAACAACGGAGAACACGGACAGTACAACCTCTTGAGCAAAATTACTTTTGACAAATGTAAGAACTTCT
TTGTATGTCACGTATGTGGTTTTTGGAGTACACTTCATACGACTGTTAACAGGCATGTTGCTATTGAACATACTAAAATA
TTTCCTCATGTTTGTGATGACTGTGGGAAGGGCTTTTCAAGTATGCTTGAGTACTGCAAGCATTTAAATTCACATATATC
TGAAGGGATTTATTTATGTCAGTATTGTGAATATTCAACAGGACAGATTGATGATCTTAAAATTCATTTGGATTTCAAAC
ATTCGGCTGACTTACCTCATAAATGTAGTGACTGCTTGATGAGGTTTGGAAATGAAAGGGAATTAATAAGCCACCTTCCA
GTCCATGAGACCACT
