# Supplementary material for: Divergent genes in gerbils: prevalence, relation to GC-biased substitution, and phenotypic relevance
Source: BMC Evol Biol. 2020 Oct 19;20:134. doi: 10.1186/s12862-020-01696-3 (PMC7574485; doi:10.1186/s12862-020-01696-3)
Supplement: Supplementary file 3 — Additional file 3 Supplementary Data. DNA alignments for 10,554 1-to-1 orthologues used in analysis. Each alignment file is named using its orthogroup ID. [file 12862_2020_1696_MOESM3_ESM.zip › Additional_File_3/masked_alignments/OG0001646.fa]

>ictidomys_tridecemlineatus
ATGGCAGACGACCTTGGAGACGAGTGGTGGGAGAAGCAGCCGGCAGGAGCAGACAGCAGCCCAGATGCATCAGATGGTGA
AGAA---GGAGATACAGAAATGACACAGCAGGAGACAGCTCCAGTTCCTGCCCCCTCAAAGAAAGCCAAACAGCCTAAAG
AATGTTTCTTGATAAAACCAAAGGAAATAAAAGAAGACGCCAAAAAGACCAGAAAGAGGAGAAAGAAGAAAATTACTGAT
GTTCTTGCAAAATCAGAGCCCAAACCAGGGACACCAGAAGACCTACAGAAGCTAATGAAGGACTATTATAGCAGTCATCG
CTCAGTGATTGAACTAGAAGAACTCAACCTACCAGATTCCTGTTTCCTCAAAGCCAATGATTTGACTCACAGTCTTTCAT
CATACCTAAAAGAGATCTGCCCTAAGTGGGTAAAACTTCGGAAAAACCATAGTGAGAAGAAATCTGTACTGATGCTGATC
ATCTGCAGCTCTGCCATCCGAGCCCTGGAGCTCATGAGATCAATGACAGCATTCCGAGGAGACAGCAAAGTTATGAAATT
ATTTGCAAAACACATAAAGGTTCAAGAGCAGGTAAAATTACTGGAGAAGCGTGTGGTGCACCTGGGTGTGGGAACACCAG
GCAGAATTAAAGAGCTCATTAAACAAGGTGGCCTTACTTTGAACCCCTTAAAGTTTCTGATTTTTGACTGGAACTGGAGA
GATCAGAAGATGAGGAGAATGATGGATATTCCTGAGATAAGAAAGGAGGTTTTTGAACTTCTAGAAATGGGAGTACTCAG
CCTATGCAAGTCAGAATCCTTGAAGCTGGGCCTTTTC
>nannospalax_galili
TTCACAGATGATCAAGGATGGAGATGG---------------------------TGTTTCCTAGAAGCATCAGATGGTGA
AGAAGGAAGAGATGCAGAAATGACACAGCAGGAAACAACTCCAATTCCTGAGCCATCAAAGAAAACCAAACAGCCTACAG
AATGCTTCTTGATACAACCAAAGGAAACAAAAGAGGATGCCCGCAAGGCCAAGAAGAGGAGAAAGAAGAAAATTACTGAT
GTTCTTGCAAAGTCAGAGCCCAAACCAGGGACCCCTGAAGACTTAAGGCAGATGATCAAAGACCATCACAGCAGCAGTCG
CTCAGTGATTGAACTGGAAGAACTGAACCTACCAGACTCCTGTTTCCTCAAGGCCAATGATTTAACTCACAGTCTATCTT
CATATCTAAAAGAAATCTGTCCTAAGTGGGTAAAGCTTAGGAAAACCCACAGTGAGAAGAAGTCAGTCTTGATGCTGATC
ATCTGCAGCTCTGCTGTCCGAGCCCTGGAGCTTATCAGATCACTGACAGCATTCAGAGGAGACACCAAAGTTATGAAATT
ATTTGCAAAACACATAAAGGTCCAGGAGCAGGTAAAGTTGCTGGAGAAGCGTGTGGTACACTTAGGTGTGGGAACTCCGG
GGAGAATTAAAGAACTCGTCAAACAAGATGGCCTTAATTTGAACCCCTTAAAGTTTCTGGTTTTTGACTGGAACTGGAGA
GATCAGAAGATGAGGAGAATGATGGACATTCCTGAGATAAGAAAGGAAGTTTTTGAACTTCTACATATAGGAGTACTCAA
TCTATGCAAGTCAGAATCATTGAAGCTGGGCCTTTTC
>rattus_norvegicus
------------------------------------------------------------TCAGAGCTGTCAGGTGGAGA
GGAAGGAGGAGACACGGAAATGACACAGAAGGACACAGTTCCGGTTCCT---------GAGAAAACCAAACAGCCCACTG
AGTGTTTCCTGTCACAGGTGAAGGAACCAAAAGAGGACTCCCGGAAGAGCAGGAAGTGGAAGAAGAAGAAAATTTCTGAT
ATTCTTGCAAAATCAGAGCCCAAACCAGGGACCCCTGAAGACCTTCAGAAGCTGATCAAGGGCCATTACAGCAGCAGCCG
TTCTGTGATTGAATTAGAGGAACTGCACCTACCAGACTCCTGCTTCCTCAAGTGCAATGACTTGACTCACAGTCTCTCTT
CATACCTAAAAGAAATCTGCCCTAAGTGGGTAAAACTTCGGAAAACCCACAATGAGAAAAAGTCGGTCCTGATGCTGATC
CTGTGCAGCTCCGCTGTCCGGGCCCTGGAGCTTATCAGGTCTCTGACAGCATTCAAAGGAGATGCCAAAGTTATGAAATT
ATTTGCAAAACACATAAAGGTCCAGGAGCAGGTGAAGTTGCTGGAGAAGCGAGCGATACACCTGGGCGTGGGGACTCCAG
GGAGAATCAAAGAACTTGTCAAACAAGATGGCCTTAATTTGAACCCCTTAAAGTTTCTGGTTTTTGACTGGAACTGGAGA
GATCAGAAGCTGAGGAGAATGATGGACATTCCCGAGATAAGAAAGGAGGTTTTTGAGCTTCTAGATATGGGAGTGTTCAG
CCTATGCAAATCGGACTCCTTGAAGCTGGGCCTTTTC
>mus_musculus
ATGGCAGACGATCTGGGAGACGAGTGGTGGGAGAACCAGCCGGCA---GCCGCCAGCAGCCCAGAGCAATCAGGTGGTGA
GGAAGGAGGGGACACGGAAATGACACAGCAGGACACAGCTCCGGTTCCT---------GAGAAAACCCAACAGCCCACTG
AGTGTTTCCTGACACAAACAAAGGAACCCAAAGAGGACTCTCGGAAGACCAGGAAGTGGAAGAAGAAGAAAATTTCTGAT
ATTCTTGCAAAATCAGAGCCCAAACCAGGGACCCCTGAGGACCTTCAGAAGCTGATCAGAGACCATTACAGCAGCAGCCG
TTCCGTGATAGAATTAGAAGAACTGCACCTACCAGACTCCTGCTTCCTCAAGGCCAATGATTTGACTCACAGTCTCTCTT
CATACCTAAAAGAAATCTGTCCTAAGTGGGTAAAACTTCGGAAAACCCACAACGAGAAGAAGTCGGTCCTGATGCTGATC
CTCTGCAGCTCCGCTGTGCGAGCCCTGGAGCTCATCAGGTCTCTGACAGCATTCAAAGGAGATGCCAAAGTTATGAAATT
ATTTGCAAAACATATAAAGGTCCAGGAACAGGTAAAGTTGCTGGAGAAGCGTGTGATACACCTGGGTGTGGGGACTCCGG
GGAGAATCAAAGAACTTGTCAAACAAGATGGCCTCCATTTGAACCCCTTAAAGTTTCTGGTGTTCGACTGGAACTGGAGA
GATCAGAAGCTGAGGAGAATGATGGACATTCCCGAGATAAGAAAGGAGGTTTTCGAGCTTCTAGATATGGGAGTGTTCAG
CCTGTGCAAGTCGGACTCCTTGAAGCTGGGTCTTTTC
>cavia_porcellus
ATGGCAGATGATCTTGGAGACGAGTGGTGGAAGAATCAGCAGGCCGGAGCAGCCAGCAGCCCAGAGTCATCAGATGGTGA
AGGAGGAGGAGAAACAAAAACGATACATCAGGAGACAGCTGCAGTTCCTGCATCATCAAAAAAAACTGAAAAGCCTAAAG
AGTGTTTCTTGATACAACCAAAGGAAATAAAAGAAGATATCACCAAGACCAAGAAGAGGAAAAAGAAGAAAATTACTGAT
GTTCTTGCAAAATCAGAGCCAAAACCAGGGACACCTGAAGATCTACAGAAGCTGATGAATGACTACTACAGCAGCAATCG
CTCAGTGATTGAATTAGAAGAACTGAGTCTACCAGATTCCTGTTTCCTCAAGGCCAATGACTTGACTCACAGTTTTTCAT
CCTACCTAAAAGAAATTTGTCCTAAGTGGGTAAAACTTCGGAAAAACCACAGTGAGAAGAAGTCAGTCCTGATGCTGATC
GTCTGCAGCTCTGCCGTCCGAGCTCTGGAGCTCATTAGGTCGATGACAGCATTCAGAGGCGACAGCAAAGTTATAAAATT
GTTTGCAAAACATATAAAGGTCCAGGAGCAGGTAAAGTTGTTGGAGAAGCGTGTGGTGCATCTGGGTGTAGGAACTCCAG
GAAGAATTAAAGAACTCATTAAACAAGGTGGCCTTAACTTGAACCCTTTAAAGTTTCTGGTATTTGACTGGAACTGGAGA
GATCAGAAGTTGAGGAGAATGATGGACATTCCCGAGATAAAAAAGGAGGTTTTTGAACTTTTAGAATTGGGAGTATTCAA
CCTATGTAAGTCAGAATCCTTGAAGTTGGGCCTTTTC
>fukomys_damarensis
--------------------------------------------------------------------------------
-------------------------------------------------------------------------CCTAAAG
AATGTTTCTTAATAAAACCAAAAGAAACAAAAGAAGATGTCACCAAGACCAGGAAGAGGAAAAAGAAGAAAATTACTGAT
GTCCTTGCAAAATCAGAGCCAAAACCAGGGACGCCTAAAGATCTACAGAAGCTGGTGAATGACTATTATAGCAGTGATCA
TTCAGTGATTGAATTAGAAGAACTTAATCTACCAGATTCCTGTTTCCTCAAGACCAATGATTTGACTCACAGTTTTTCAT
CATACCTAAAAGAAATTTGTCCTAAATGGGTAAAACTTCGGAAAAATCACAGTGAGAAGAAGTCGGTCCTGATGCTGATC
ATCTGCAGCTCAGCTGTCCGAGCTCTAGAGCTCATTAGGTCAATGACAGCATTCAGAGGAGAAAGCAAAGTTATAAAATT
GTTTGCAAAACACATAAAGGTCCAGGAGCAGGTGAAGTTGTTAGAGAAGCGTGTCGTGCATCTGGGTGTAGGAACTCCAG
GGAGAATTAAAGAACTCATTAAACAAGGTGGCCTTAACTTGAACCCCTTAAAGTTTCTGGTTTTTGACTGGAACTGGAGA
GATCAGAAGTTGAGAAGAATGATGGACATTCCCGAGATAAGAAAGGAGGTTTTTGAACTTCTAGAATTGGGAGTACTCAA
CCTATGCAAGTCAGAATCCTTGAAGCTAGGCCTTTTC
>chinchilla_lanigera
--------------------------------------------------------------------------------
----------------------------------------------------------TTGGGTTCTTTACAGCCGAAAG
AATGTTTCCTGATACAACCAAAGGAAGCAAAAGAAGATGCCACCAAGACCAGGAAGAGGAGAAAGAAGAAAATTACTGAT
GTCCTCGCAAAATCAGAGCCAAAACCAGGGACGCCTGAAGATCTACAGAAGCTGATGAAGGACTATTACAGCAGCAATCG
CTCAGTGATTGAATTAGAAGAACTAAATCTACCAGATTCCTGTTTCCTCAAGGCCAATGACTTGACTCACAGTTTCTCAT
CGTACCTAAAGGAAATTTGTCCTAAGTGGGTAAAACTGCGGAAGAACCACAGTGAGAAGAAGTCGGTCCTGATGCTGATC
ATTTGCAGCTCTGCCGTCCGAGCTCTGGAGCTCATTAGGTCGATGACAGCATTCAGAGGAGACAGCAAAGTTATAAAATT
GTTTGCAAAACACATAAAGGTCCAGGAGCAGGTAAAGTTGTTGGAGAAGCGTGTGGTGCATCTGGGTGTAGGAACTCCAG
GGAGAATTAAAGAACTCATTAAACAAGGTGGCCTCCACCTGAACCCCTTGAAGTTTCTGGTTTTTGACTGGAACTGGAGA
GATCAGAAGTTGAGGAGAATGATGGACATTCCCGAGATAAGAAAGGAGGTTTTCGAACTTTTAGAGTTGGGAGTACTGAA
GCTGTGCCAGTCGGAATCCTTGAAGCTGGGCCTTTTC
>dipodomys_ordii
ATGGCAGACGACCTTGGAGACGAGTGGTGGGAGCACCAGCCAGCTGGAGCCGCCAGCAGTCCAGAAATATCAGATAATGA
AGAAAGAGGAAACACAGACATGATACAGCAAGAGACAGTTCCAGTTCCTGCCCTATCAAAGAAAACCGAACAGCCTAAGG
AATGTTTCTTGACACAACCAAAGGAAACAAAAGAAGATGCCATCAAGACTAGGAAGAGGAGAAAGAAAAAAATTACTGAT
ATTCTTGCAAAATCAGAACCCAAACCAGGGATACCTGAAGACCTACAGAAGCTGATAAAGGATTATTACAGCAGCAATCG
CTCAGTGATTGAATTAGAAGAATTGAACCTACCAGACTCCTGTTTCCTCCAAGCCAATGATTTGACTCACAGTCTTTCAT
CATACCTAAAAGAAATCTGTCCTAAGTGGATGAAACTTCGAAAAAACCATACTGAGAAGAAGTCACTGCTGATGCTGATC
ATCTGCAGCTCTGCCATCCGAGCCCTGGAGCTCATCAGGTCAATGACAGCATTCAGAGGAGACAGCAAAGTTATGAAATT
ATTTGCAAAACATATAAAGGTTCAGGAGCAAGTAAAGTTATTGGAGAAGCGTGTGGTGCACTTGGGTGTGGGAACTCCTG
GGAGAATTAAAGAACTCATTAAACAAGATGGCCTTAATTTGAACCCATTAAAGTTTTTGGTTTTCGACTGGAACTGGAGA
GATCAGAAGTTGAGGAGAATGATGGACATTCCCGAGATAAGAAAGGAGGTTTTTGAACTTCTAGAAATGGGAGTGCTCGA
TCTATGCAAGTCAGGATCCTTGAAGCTGGGCCTTTTC
>homo_sapiens
ATGGCAGACGATCTCGGAGACGAGTGGTGGGAGAACCAGCCGACTGGAGCAGGCAGCAGCCCAGAAGCATCAGATGGTGA
AGGAGAAGGAGACACAGAAGTGATGCAGCAGGAGACAGTTCCAGTTCCTGTACCTTCAGAGAAAACCAAACAGCCTAAAG
AATGTTTTTTGATACAACCAAAGGAAAGAAAAGAGAATACCACCAAGACCAGGAAAAGAAGAAAGAAGAAAATTACTGAT
GTTCTTGCAAAATCAGAACCAAAACCAGGGTTACCTGAAGACCTACAGAAGCTGATGAAGGACTATTATAGCAGCAGACG
CTTGGTGATTGAATTAGAAGAACTGAACCTGCCAGACTCCTGTTTCCTCAAGGCCAATGATTTGACTCACAGTCTTTCCT
CATACCTAAAAGAAATTTGTCCTAAGTGGGTAAAACTTAGGAAGAACCACAGTGAGAAGAAATCGGTCCTGATGCTGATC
ATCTGCAGCTCGGCCGTCCGAGCCCTGGAGCTCATTAGGTCGATGACAGCATTCAGAGGAGACGGCAAAGTTATAAAATT
ATTTGCAAAGCACATAAAGGTCCAGGCGCAGGTAAAGTTGCTGGAGAAGCGTGTGGTGCACCTGGGTGTAGGAACTCCGG
GGAGAATTAAAGAACTTGTTAAACAAGGTGGCCTTAATTTGAGCCCCTTAAAATTTCTGGTTTTTGACTGGAACTGGAGA
GATCAGAAGTTGAGGAGAATGATGGACATTCCCGAGATAAGAAAGGAGGTATTCGAACTTCTGGAAATGGGAGTGCTCAG
TCTGTGCAAGTCAGAATCCTTGAAACTGGGCCTTTTC
>jaculus_jaculus
ATGGCAGACGACCTGGGAGACGAGTGGTGGGAAAATCAGCCGGCAGACGCCACCAGCAGCCCAGCGTCATCAGAGGATGA
AGGAGCAGAAGACGCAGAAATGACTGCACAGGAGACGGCTCCACCTCCAGCTCCACCAAAGGACACAAAACAGCCTAAGG
AGTGTTTCTTGATACAACCAAACCAAACAAAGGAGGGTGCCCGGAAGGCTAAGAAGAGGAGAAAGAAGAAAATTACTGAT
GTTCTTGCAAAATCAGAGCCCAAACCAGGAACACCTGAAGACCTGCAGACGCTGATGAAGGGCTATTATAGCAGCTGTCG
CTCAGTGATTGAATTAGAAGAGCTGAACCTACCAGACTCCTGTTTCCTCAAGGCCAATGATTTGACTCACAGTCTTTCAT
CATACCTAAAAGAAATCTGTCCCAAGTGGGTAAAACTTCGGAAATGCCACAAAGAGAAGAAGTCGGTGTTGATGCTGGTC
ATCTGCAGCTCTGCTGTCCGAGCCCTGGAGCTCATCAGGTCACTGACGGCATTCAGAGGAGATGGCAAAGTTATGAAATT
ATTTGCAAAACACATAAAGGTCCAAGAGCAAGTCAAGTTGCTGGAGAAGCACGTGGTACACCTGGGAGTGGGAACTCCAG
GGAGAATTAAAGAGCTCATTAAGCAAGGTGCCCTTCATTTGAACCCATTAAAGTATCTGGTGTTTGACTGGAACTGGAGA
GATCAGAAGTTGAGGAGAATGATGGACATTCCTGAGATAAGAAAGGAGGTTTTTGAACTTCTAGACATGGGAGTACTCAG
TCTATGCAAGTCAGAATCCTTGAAGCTTGGCCTTTTC
>meriones_unguiculatus
ATGGCAGACGATCTGGGAGACGAGTGGTGGGAGAACCCGCCGGCC---GCTGCCGGCAGCCCAGGACTGTCAGGTGGTGA
GGAAGGAGGAGACACGGAAATGACGCAGCAGGACACAGCTCCGGTTCCTGAGCCACCAAAGAAAGCCAAACAGCCTACAG
AGTGTTTCTTGACACAACCAAAGGAAACAAAAGAGGGTCCCCAGAAGACCAAGAAGTGGAAAAAGAAGAAAATTTCTGAT
ATTCTTGCAAAATCAGAGCCCAAACCAGGAACCCCTGAAGACCTTCAGAAGCTTATCAAGGACCACTACAGCAACAGTCG
GTCTGTGATTGAGCTGGAAGAGCTGCAGCTGCCAGATTCCTGTTTCCTCAAGGCTAATGATTTGACTCATAGTCTCTCTT
CATACCTGAAAGAAATCTGTCCAAAGTGGGTAAAACTTCGGAAAACCCATAATGAGAAGAAGTCTGTCCTGATGCTAATC
CTCTGCAGTTCAGCTGTTCGAGCCCTGGAGCTCATCAGGTCTCTGACAGCATTCAGAGGAGATGCCAAAGTCATGAAATT
ATTTGCAAAACACATAAAGGTCCAGGAGCAGGTAAAGCTGCTGGAGAAGCGTGTGGTACACCTGGGTGTGGGGACTCCAG
GGAGAATCAAAGAACTTGTTAAACAAGATGGCCTTAATTTGAACCCCTTAAAGTTTCTGGTTTTTGACTGGAACTGGAGA
GATCAGAAGCTAAGGAGAATGATGGACATTCCCGAGATAAGAAAGGAGGTTTTTGAGCTTCTAGATATGGGAGTGTTCAG
CCTATGCAAGTCAGACTCCTTGAAGCTGGGTCTTTTC
>psammomys_obesus
ATGGCAGACGATCTGGGAGACGAGTGGTGGGAGAACCCGCCGGCC---GCTGCCGGCAGCCCAGGACTATCAGGTGGTGA
GGAAGGAGGAGACACGGAAATGACGCAGCAGGACACAGCTCCGGTTCCTGAGCCACGAAAGAAAGCCAAACAGCCTACCG
AGTGTTTCTTGACACAACCAAAGGAAACAAAAGAGGGTCCCCAGAAGACCAAGAAGTGGAAAAAGAAGAAAATTTCTGAT
ATTCTTGCAAAATCAGAGCCCAAACCAGGAACCCCTGAAGACCTTCAGAAGCTTATCAAGGACCATTTCAGCAACAGTCG
GTCTGTGATTGAGCTAGAAGAGCTGCAGCTGCCAGACTCCTGTTTCCTCAAGGCTAATGACTTGACTCATAGTCTCTCTT
CATACCTAAAAGAAATCTGTCCAAAGTGGGTAAAACTTCGGAAAACCCACAATGAGAAGAAGTCTGTCCTGATGCTAATC
CTCTGCAGTTCAGCTGTTCGAGCCCTGGAGCTCATCAGGTCTCTGACAGCATTCAGAGGAGATGCCAAAGTCATGAAATT
ATTTGCAAAACACATAAAGGTCCAGGAGCAGGTAAAGCTGCTGGAGAAGCGTGTGGTACACCTGGGTGTGGGGACTCCAG
GGAGAATCAAAGAACTTGTTAAACAAGATGGCCTTAATTTGAACCCCTTAAAGTTTCTGGTTTTTGACTGGAACTGGAGA
GATCAGAAGCTAAGGAGAATGATGGACATTCCCGAGATAAGAAAGGAGGTTTTTGAGCTTCTAGATATGGGAGTGTTCAG
CCTATGCAAGTCAGACTCCTTGAAGCTGGGTCTTTTC
