# Supplementary material for: Divergent genes in gerbils: prevalence, relation to GC-biased substitution, and phenotypic relevance
Source: BMC Evol Biol. 2020 Oct 19;20:134. doi: 10.1186/s12862-020-01696-3 (PMC7574485; doi:10.1186/s12862-020-01696-3)
Supplement: Supplementary file 3 — Additional file 3 Supplementary Data. DNA alignments for 10,554 1-to-1 orthologues used in analysis. Each alignment file is named using its orthogroup ID. [file 12862_2020_1696_MOESM3_ESM.zip › Additional_File_3/masked_alignments/OG0001653.fa]

>cavia_porcellus
ATGGGAGCATTTTTAGACAAACCAAAGATGGAAAAGCATAATGCCCAGGGGCAGGGTAATGGGTTGCGATATGGGCTAAG
CAGCATGCAAGGCTGGCGAGTTGAAATGGAGGATGCACATACGGCTGTGATTGGTTTACCAAGTGGACTTGAAACGTGGT
CTTTCTTTGCTGTGTACGATGGGCATGCTGGTTCTCAGGTTGCCAAATACTGCTGTGAGCATTTGTTAGATCACATCACC
AATAACCAGGATTTTAAAGGGTCTTCAGGAGCACCTTCTGTAGAAAATGTAAAGAATGGAATCAGAACAGGTTTTCTGGA
GATTGATGAACACATGAGAGTTATGTCAGAGAAGAAACACGGTGCAGACAGAAGTGGGTCAACAGCTGTGGGGGTCCTGA
TTTCTCCTCAGCATACTTACTTCATTAACTGTGGAGACTCAAGAGGTCTGCTGTGTAGGAACAGGAAAGTTCACTTCTTC
ACACAAGATCACAAACCAAGTAATCCGCTGGAAAAAGAAAGAATTCAGAATGCAGGTGGCTCTGTAATGATTCAGCGTGT
GAATGGCTCTCTAGCTGTATCCAGGGCCCTTGGGGATTTTGATTACAAATGTGTCCATGGAAAAGGTCCTACAGAGCAGC
TTGTCTCACCAGAGCCTGAAGTCCATGATATCGAGAGATCTGAAGAAGACGATCAATTTATTATTCTTGCATGTGATGGT
ATCTGGGATGTTATGGGAAACGAAGAGCTCTGTGATTTTGTAAGATCCAGGCTTGAAGTCACTGATGATCTTGAGAAAGT
TTGCAATGAAGTAGTTGACACCTGTTTGTATAAGGGAAGTCGAGACAACATGAGTGTGATTTTGATCTGTTTTCCTAATG
CACCCAAAGTATCTCCAGAAGCAGTGAAGAAGGAGGCAGAGCTGGACAAGTACCTGGAATGCAGAGTAGAAGAAATCATA
AAGAAGCAGGGGGAAGGCGTCCCAGACTTAGTCCATGTGATGCGCACGTTAGCGAGTGAGAACATCCCCAGCCTCCCACC
AGGGGGTGAACTGGCAAGCAAGCGGAATGTAATTGAAGCTGTTTACAATAGACTGAATCCTTACAAAAATGATGACACTG
ACTCTACATCAACTGATGATATGTGG
>dipodomys_ordii
ATGGGAGCATTTTTAGACAAGCCAAAGATGGAAAAGCATAATGCCCAGGGGCAGGGTAATGGGTTGCGATATGGGCTAAG
CAGCATGCAAGGTTGGCGAGTTGAAATGGAGGATGCACATACCGCTGTAATCGGTTTGCCAAGTGGACTTGAAACATGGT
CATTCTTTGCTGTTTATGATGGGCATGCTGGTTCTCAGGTTGCCAAATACTGCTGTGAGCATTTGTTAGATCACATCACC
AATAACCAGGATTTTAAAGGGTCTGCAGGAGCACCTTCTGTGGAAAATGTAAAGAATGGAATCAGAACAGGTTTTCTGGA
GATTGATGAACACATGAGAGTTATGTCAGAGAAGAAACATGGTGCAGATAGAAGTGGGTCAACAGCTGTGGGTGTCTTAA
TTTCTCCCCAACACACTTATTTCATTAACTGTGGAGACTCAAGAGGTTTACTTTGTAGAAACAGGAAAGTTCACTTCTTC
ACACAAGATCACAAACCAAGCAATCCTCTGGAAAAAGAACGAATTCAGAATGCAGGTGGCTCTGTAATGATTCAACGTGT
GAATGGCTCTCTAGCTGTATCAAGGGCCCTTGGGGATTTTGATTACAAATGCGTCCATGGAAAAGGTCCTACAGAGCAGC
TTGTCTCACCAGAGCCTGAAGTTCATGATATTGAGAGATCTGAAGAAGATGATCAGTTCATTATTCTTGCATGTGATGGT
ATCTGGGATGTTATGGGAAATGAAGAGCTCTGTGATTTTGTAAGATCCAGACTTGAAGTCACTGATGATCTTGAGAAAGT
TTGCAATGAAGTAGTCGACACCTGTTTGTATAAGGGAAGTCGAGACAACATGAGTGTGATTTTGATCTGTTTTCCAAATG
CACCCAAAGTATCGCCAGAAGCTGTGAAGAAGGAGGCAGAGTTGGACAAATACCTGGAATGCAGAGTAGAAGAAATCATA
AAGAAGCAGGGGGAAGGCGTTCCCGACTTAGTCCACGTGATGCGCACGTTAGCAAGTGAGAACATCCCCAGCCTCCCTCC
AGGGGGTGAATTGGCAAGCAAGCGGAATGTAATTGAAGCCGTTTACAATAGATTGAATCCTTACAAAAATGATGACACTG
ACTCTACATCAACTGATGATATGTGG
>homo_sapiens
ATGGGAGCATTTTTAGACAAGCCAAAGATGGAAAAGCATAATGCCCAGGGGCAGGGTAATGGGTTGCGATATGGGCTAAG
CAGCATGCAAGGCTGGCGTGTTGAAATGGAGGATGCACATACGGCTGTGATCGGTTTGCCAAGTGGACTTGAATCGTGGT
CATTCTTTGCTGTGTATGATGGGCATGCTGGTTCTCAGGTTGCCAAATACTGCTGTGAGCATTTGTTAGATCACATCACC
AATAACCAGGATTTTAAAGGGTCTGCAGGAGCACCTTCTGTGGAAAATGTAAAGAATGGAATCAGAACAGGTTTTCTGGA
GATTGATGAACACATGAGAGTTATGTCAGAGAAGAAACATGGTGCAGATAGAAGTGGGTCAACAGCTGTAGGTGTCTTAA
TTTCTCCCCAACATACTTATTTCATTAACTGTGGAGACTCAAGAGGTTTACTTTGTAGGAACAGGAAAGTTCATTTCTTC
ACACAAGATCACAAACCAAGTAATCCGCTGGAGAAAGAACGAATTCAGAATGCAGGTGGCTCTGTAATGATTCAGCGTGT
GAATGGCTCTCTGGCTGTATCGAGGGCCCTTGGGGATTTTGATTACAAATGTGTCCATGGAAAAGGTCCTACTGAGCAGC
TTGTCTCACCAGAGCCTGAAGTCCATGATATTGAAAGATCTGAAGAAGATGATCAGTTCATTATCCTTGCATGTGATGGT
ATCTGGGATGTTATGGGAAATGAAGAGCTCTGTGATTTTGTAAGATCCAGACTTGAAGTCACTGATGACCTTGAGAAAGT
TTGCAATGAAGTAGTCGACACCTGTTTGTATAAGGGAAGTCGAGACAACATGAGTGTGATTTTGATCTGTTTTCCAAATG
CACCCAAAGTATCGCCAGAAGCAGTGAAGAAGGAGGCAGAGTTGGACAAGTACCTGGAATGCAGAGTAGAAGAAATCATA
AAGAAGCAGGGGGAAGGCGTCCCCGACTTAGTCCATGTGATGCGCACATTAGCGAGTGAGAACATCCCCAGCCTCCCACC
AGGGGGTGAATTGGCAAGCAAGAGGAATGTTATTGAAGCCGTTTACAATAGACTGAATCCTTACAAAAATGACGACACTG
ACTCTACATCAACAGATGATATGTGG
>ictidomys_tridecemlineatus
ATGGGAGCATTTTTAGACAAGCCAAAGATGGAAAAGCATAATGCCCAGGGGCAGGGTAATGGGTTGCGATATGGGCTAAG
CAGCATGCAAGGTTGGCGAGTTGAAATGGAGGATGCACACACGGCTGTGATCGGTTTGCCAAGTGGACTTGAAACATGGT
CATTCTTTGCTGTGTATGATGGGCATGCTGGTTCTCAGGTTGCCAAATACTGCTGTGAGCATTTGTTAGATCACATCACC
AATAACCAGGATTTTAAAGGGTCTGCAGGAGCACCTTCTGTGGAAAATGTAAAGAATGGAATCAGAACAGGTTTTCTGGA
AATTGATGAACACATGAGAGTTATGTCAGAGAAGAAACATGGTGCAGATAGAAGTGGGTCAACAGCTGTGGGTGTCTTAA
TTTCTCCCCAACATACTTATTTCATTAACTGTGGAGACTCAAGAGGTTTACTTTGTAGGAACAGGAAAGTTCACTTCTTC
ACACAAGATCATAAACCAAGTAATCCGCTGGAAAAAGAACGAATTCAGAATGCAGGTGGCTCTGTAATGATTCAGCGTGT
GAATGGTTCTCTGGCTGTGTCAAGGGCCCTTGGGGATTTTGATTACAAATGTGTCCATGGAAAAGGTCCTACAGAGCAGC
TTGTCTCACCAGAGCCTGAAGTTCATGATATTGAAAGATCTGAAGAAGATGATCAGTTCATTATTCTTGCATGTGATGGT
ATCTGGGATGTTATGGGAAATGAAGAGCTCTGTGATTTTGTAAGATCCAGACTTGAAGTCACTGATGATCTTGAGAAAGT
TTGCAATGAAGTAGTCGACACCTGTTTGTATAAGGGAAGTCGAGACAACATGAGTGTGATTTTGATCTGTTTTCCAAATG
CACCCAAAGTATCACCAGAAGCAGTGAAGAAGGAGGCAGAGTTGGACAAGTACCTGGAATGCAGAGTAGAAGAAATCATA
AAGAAGCAGGGAGAAGGCGTCCCCGACTTAGTCCATGTGATGCGCACATTAGCAAGTGAGAACATCCCCAGCCTCCCACC
AGGAGGTGAATTGGCAAGCAAGCGGAATGTAATTGAAGCTGTTTACAATAGACTGAATCCTTACAAAAATGATGACGCTG
ACTCAGCATCAACTGATGACATGTGG
>octodon_degus
ATGGGAGCATTTTTAGACAAGCCAAAGATGGAAAAGCATAATGCCCAGGGGCAGGGTAATGGGTTGAGATATGGGCTAAG
CAGCATGCAAGGCTGGAGAGTTGAAATGGAGGATGCACACACGGCTGTGATTGGTTTGCCAAGCGGACTTGAGACATGGT
CTTTCTTTGCTGTTTATGATGGGCATGCTGGTTCTCAGGTTGCCAAATACTGCTGTGAGCATTTGTTAGATCACATCACC
AATAACCAGGATTTTAAAGGGTCTTCAGGAGCACCTTCTGTGGAGAATGTAAAGAATGGAATCAGAACAGGTTTTCTGGA
AATTGATGAACACATGAGAGTTATGTCCGAGAAGAAACATGGTGCAGACAGAAGTGGGTCAACAGCTGTGGGGGTCTTGA
TTTCTCCCCAACATACTTACTTCATTAACTGTGGAGACTCAAGAGGTCTACTTTGTAGGAACAGGAAAGTTCACTTTTTC
ACACAAGATCACAAGCCAAGTAATCCACTAGAAAAAGAACGAATTCAGAATGCAGGTGGCTCTGTAATGATTCAGCGTGT
GAATGGCTCTCTGGCTGTATCCAGGGCCCTTGGGGATTTTGATTACAAGTGTGTCCATGGAAAAGGCCCTACTGAGCAGC
TTGTCTCGCCAGAGCCTGAAGTCCATGATATTGAGCGATCTGAAGAAGACGATCAGTTCATTATCCTTGCATGTGATGGT
ATCTGGGATGTTATGGGAAACGAAGAGCTCTGTGATTTTGTAAGATCCAGGCTTGAAGTCACTGACGATCTCGAGAAAGT
TTGCAATGAAGTAGTTGACACCTGTTTGTATAAGGGAAGTCGAGACAACATGAGTGTGATTTTGATCTGTTTTCCTAACG
CACCCAAAGTATCTCCAGAAGCAGTGAAGAAGGAGGCAGAGTTGGACAAGTACCTGGAATGCAGAGTAGAAGAAATCATA
AAGAAGCAGGGGGAAGGCGTGCCGGACTTAGTCCACGTGATGCGCACGTTAGCGAGTGAGAACATCCCCAGCCTCCCGCC
AGGAGGCGAATTGGCAAGCAAGCGGAATGTAATTGAAGCCGTTTACAATAGACTGAATCCTTACAAAAACGATGACACTG
ACTCTACATCAACTGATGACATGTGG
>meriones_unguiculatus
ATGGGAGCATTTTTAGACAAGCCAAAGATGGAAAAGCATAATGCCCAGGGGCAGGGGAATGGGTTGAGATACGGCCTAAG
CAGCATGCAAGGTTGGCGAGTTGAAATGGAGGACGCGCACACGGCTGTGATTGGTTTGCCAAGTGGACTTGAGACATGGT
CGTTCTTTGCTGTGTATGATGGGCATGCTGGTTCTCAGGTTGCCAAATACTGCTGTGAGCATTTGTTAGATCACATCACC
AATAACCAGGATTTTAAAGGGTCTGCAGGAGCACCTTCTGTGGAAAACGTAAAGAATGGCATCAGAACAGGCTTTCTGGA
GATTGATGAACACATGAGAGTGATGTCAGAGAAGAAACATGGTGCAGACAGAAGCGGGTCGACAGCTGTGGGTGTCTTAA
TTTCTCCCCAACATACTTATTTCATTAACTGTGGAGACTCGAGAGGTTTACTTTGTAGGAACAGGAAAGTTCACTTCTTC
ACACAAGACCACAAGCCAAGTAATCCCCTGGAAAAAGAACGAATTCAGAATGCAGGGGGCTCTGTGATGATTCAGCGTGT
CAACGGCTCTCTGGCTGTATCGAGGGCCCTTGGGGATTTTGATTACAAATGTGTCCATGGAAAAGGTCCCACAGAGCAGC
TTGTCTCACCAGAGCCCGAAGTCCATGATATTGAAAGGTCTGAAGAGGATGATCAGTTCATTATTCTTGCATGTGATGGT
ATCTGGGATGTCATGGGAAACGAGGAGCTCTGTGACTTTGTGAGATCCAGACTTGAAGTCACTGATGACCTGGAGAAAGT
TTGCAACGAAGTAGTCGACACCTGTTTGTACAAGGGCAGTCGAGACAACATGAGTGTGATTTTGATCTGTTTTCCAAATG
CACCTAAGGTCTCAGCAGAAGCGGTGAAGAAGGAGGCCGAGCTGGACAAGTTCCTGGAATGCAGAGTAGAAGAAATCATA
AAGAAGCAGGGGGAAGGAGTCCCTGACTTAGTCCACGTGATGCGCACATTAGCAAGTGAGAACATCCCCAGCCTCCCACC
AGGGGGTGAATTGGCGAGCAAGCGGAATGTAATTGAAGCCGTTTACAATAGACTGAACCCTTACAAAAATGACGACACTG
ATTCTGCGTCAACTGATGATATGTGG
>fukomys_damarensis
ATGGGAGCATTTTTAGACAAGCCAAAGATGGAAAAGCATAATGCCCAAGGGCAGGGTAATGGGTTGCGATATGGGCTAAG
CAGCATGCAAGGTTGGCGAGTAGAAATGGAGGATGCACACACGGCTGTGATTGGCTTGCCAAGTGGACTTGAAACATGGT
CATTCTTTGCTGTATATGATGGGCATGCTGGTTCTCAGGTTGCCAAATACTGCTGTGAGCATTTGTTAGATCACATCACC
AATAATCAAGATTTTAAAGGATCTTCAGGAGCACCTTCTGTGGAAAATGTAAAGAATGGAATCAGAACAGGTTTTCTGGA
GATTGATGAACACATGAGAGTTATGTCAGAGAAGAAACATGGTGCAGACAGAAGTGGGTCGACAGCTGTGGGTGTCTTGA
TTTCTCCCCAACATACTTATTTCATTAACTGTGGAGACTCAAGAGGTTTACTTTGTAGGAACAGGAAAGTTCACTTCTTC
ACGCAAGATCACAAACCAAGTAATCCTCTGGAAAAAGAACGAATTCAGAATGCAGGTGGCTCTGTAATGATTCAGCGTGT
GAACGGCTCTCTGGCTGTGTCCAGGGCCCTTGGGGATTTTGATTACAAATGTGTCCATGGAAAAGGTCCTACAGAGCAGC
TTGTCTCACCAGAACCTGAAGTCCATGATATTGAGAGATCTGAAGAAGATGATCAGTTCATTATTCTTGCATGTGATGGT
ATCTGGGATGTAATGGGAAATGAAGAGCTCTGTGATTTTGTAAGATCCAGGCTTGAAGTCACTGATGATCTTGAGAAAGT
TTGCAATGAAGTAGTTGACACCTGTTTGTATAAGGGAAGTCGAGACAACATGAGTGTGATTTTGATCTGTTTCCCTAATG
CACCCAAAGTATCTCCAGACGCGGTGAAGAAGGAGGCAGAGTTGGACAAGTACCTGGAACGCAGAGTAGAAGAAATCATA
AAGAAGCAGGGGGAAGGCGTCCCAGACTTAGTCCATGTGATGCGCACATTAGCAAGCGAGAACATCCCCAGCCTCCCGCC
GGGGGGTGAATTGGCCAGCAAGCGGAATGTAATTGAAGCCGTTTACAATAGACTGAATCCTTACAAAAATGATGACACTG
ACTCTACATCAACTGATGATATGTGG
>rattus_norvegicus
ATGGGAGCATTTTTAGACAAGCCAAAGATGGAAAAGCATAATGCCCAGGGCCAGGGCAACGGGTTGCGATACGGCCTGAG
CAGCATGCAAGGTTGGCGAGTTGAAATGGAGGATGCACATACGGCTGTGATCGGTTTGCCAAGTGGACTCGAGACATGGT
CATTCTTTGCTGTATATGATGGGCATGCTGGTTCTCAGGTTGCCAAATACTGCTGTGAGCACTTGTTAGATCACATCACC
AATAACCAGGATTTTAAAGGCTCTGCAGGAGCACCTTCTGTGGAAAACGTAAAGAACGGAATCAGAACAGGTTTTCTGGA
GATTGATGAACACATGAGAGTTATGTCAGAGAAGAAACACGGTGCAGATAGAAGTGGGTCAACAGCTGTGGGTGTCTTAA
TTTCTCCCCAACATACTTATTTCATTAACTGTGGGGACTCAAGAGGTTTACTTTGTAGAAATAGAAAAGTTCACTTCTTC
ACTCAAGACCATAAACCAAGTAATCCTCTGGAAAAAGAACGAATTCAGAATGCAGGGGGCTCTGTGATGATTCAGCGTGT
CAATGGCTCTCTGGCTGTATCAAGAGCTCTTGGGGATTTTGATTACAAATGTGTCCATGGAAAAGGTCCCACAGAGCAGC
TTGTCTCGCCAGAGCCTGAAGTCCATGATATTGAAAGGTCTGAAGAAGATGACCAGTTCATCATTCTTGCATGTGATGGC
ATCTGGGACGTCATGGGCAACGAAGAGCTCTGTGACTTTGTGAGATCCAGACTTGAAGTCACTGATGACCTTGAGAAAGT
TTGCAATGAAGTAGTCGACACCTGTTTGTATAAGGGAAGTCGAGACAACATGAGTGTGATTTTGATCTGCTTTCCAAACG
CGCCTAAAGTCTCAGCAGAGGCGGTGAAGAAGGAGGCAGAGCTGGACAAGTACCTGGAGAACAGAGTAGAAGAAATCATA
AAGAAGCAGGGGGAAGGCGTCCCTGACTTAGTCCATGTGATGCGCACGTTAGCCAGTGAGAACATCCCCAGCCTCCCACC
AGGGGGTGAACTGGCAAGCAAGCGGAATGTAATTGAAGCCGTTTACAATAGACTGAACCCTTACAAAAACGACGACACTG
ATTCTGCGTCAACTGATGATATGTGG
>nannospalax_galili
ATGGGAGCATTTTTAGACAAGCCAAAGATGGAAAAGCATAATGCCCAGGGGCAGGGAAATGGGCTGCGATACGGCCTAAG
CAGCATGCAAGGTTGGCGAGTTGAAATGGAGGATGCACACACAGCTGTGATCGGTTTGCCAAGTGGACTTGAGACATGGT
CATTCTTTGCTGTATATGATGGGCATGCTGGTTCTCAGGTTGCCAAATACTGCTGTGAGCATTTGTTAGATCACATCACC
AATAACCAGGATTTTAAGGGGTCTGCAGGAGCACCTTCTGTGGAAAACGTAAAGAATGGAATCAGAACAGGTTTTCTGGA
GATTGATGAACACATGAGAGTTATGTCAGAGAAGAAACATGGTGCAGATAGAAGTGGGTCAACAGCTGTGGGTGTCTTAA
TTTCTCCCCAACATACTTACTTCATTAACTGTGGAGACTCAAGAGGTTTACTTTGTAGAAACAGGAAAGTTCACTTCTTC
ACACAAGATCATAAACCAAGTAATCCGCTGGAAAAAGAACGAATTCAGAATGCAGGGGGCTCTGTAATGATTCAGCGTGT
GAATGGGTCTCTGGCTGTCTCAAGGGCCCTTGGGGATTTCGATTACAAATGTGTTCATGGAAAAGGTCCCACAGAGCAGC
TTGTCTCACCAGAGCCTGAAGTCCACGATATCGAAAGATCAGAAGAAGATGATCAGTTCATTATTCTTGCATGTGATGGT
ATCTGGGATGTTATGGGAAATGAAGAGCTCTGTGATTTTGTAAGATCCAGACTTGAAGTCACTGATGACCTTGAGAAAGT
TTGCAATGAAGTAGTCGACACATGTTTGTATAAGGGAAGTCGAGACAACATGAGTGTGATTTTGATCTGTTTCCCAAACG
CACCTAAAGTGTCTGCAGAAGCAGTGAAGAAGGAGGCCGAGCTGGACAAGTACCTGGAGTACAGAGTAGAAGAGATCATA
AAGAAGCAGGGGGAAGGCGTCCCCGACTTAGTCCACGTGATGCGCACTTTAGCGAGTGAGAACATACCCAGCCTCCCACC
AGGGGGTGAATTGGCAAGCAAGCGGAATGTAATCGAAGCTGTTTACAATAGACTGAATCCTTACAAAAACGATGACACTG
ACTCTACATCAACTGATGATATGTGG
>psammomys_obesus
ATGGGAGCATTTTTAGACAAGCCAAAGATGGAAAAGCATAATGCCCAGGGGCAGGGGAATGGGTTGAGATACGGCCTAAG
CAGCATGCAAGGTTGGCGAGTTGAAATGGAGGACGCACACACGGCTGTGATCGGTTTGCCAAGTGGACTTGAGACATGGT
CGTTCTTTGCTGTGTATGATGGGCATGCTGGTTCTCAGGTTGCCAAATACTGCTGTGAGCATTTGTTAGATCACATCACC
AATAACCAGGATTTTAAAGGGTCTGCAGGAGCACCTTCTGTGGAAAACGTAAAGAATGGAATCAGAACAGGCTTTCTGGA
GATTGATGAACACATGAGAGTGATGTCAGAGAAGAAACATGGTGCAGACAGAAGCGGGTCGACAGCTGTGGGTGTCTTAA
TTTCTCCCCAACATACTTATTTCATTAACTGTGGAGACTCGAGAGGTTTACTTTGTAGGAACAGGAAAGTTCACTTCTTT
ACACAAGACCACAAGCCAAGTAATCCCCTGGAAAAAGAACGAATTCAGAATGCAGGGGGCTCTGTGATGATTCAGCGTGT
CAACGGCTCTCTGGCTGTATCGAGGGCCCTTGGGGATTTTGATTATAAATGTGTCCATGGAAAAGGTCCCACAGAGCAGC
TTGTCTCACCAGAGCCTGAAGTCCATGATATTGAAAGGTCTGAAGAGGATGATCAGTTCATTATTCTTGCATGTGATGGT
ATCTGGGATGTCATGGGAAACGAGGAGCTCTGTGACTTTGTGAGATCCAGACTTGAAGTCACTGATGACCTGGAGAAAGT
TTGCAACGAAGTAGTCGACACCTGTTTGTACAAGGGCAGTCGAGACAACATGAGTGTGATTTTGATCTGTTTTCCAAATG
CACCTAAGGTCTCAGCAGAAGCGGTGAAGAAGGAGGCCGAGCTGGACAAGTTCCTGGAATGCAGAGTAGAAGAAATCATA
AAGAAGCAGGGGGAAGGAGTCCCTGACTTAGTCCACGTGATGCGCACGTTAGCAAGTGAGAACATCCCCAGCCTCCCACC
AGGGGGTGAATTGGCGAGCAAGCGGAATGTAATTGAAGCCGTTTACAATAGACTGAACCCTTACAAAAATGACGACACTG
TGAGT---------------------
>mus_musculus
ATGGGAGCATTTTTAGACAAGCCAAAGATGGAGAAGCATAATGCCCAGGGGCAGGGGAATGGGTTACGATACGGCCTAAG
CAGCATGCAAGGTTGGCGAGTTGAAATGGAGGACGCACACACGGCTGTGATCGGTTTGCCAAGTGGACTTGAGACATGGT
CATTCTTTGCTGTATATGATGGGCATGCTGGTTCTCAGGTTGCCAAATACTGCTGTGAGCACTTGTTAGATCACATCACC
AATAACCAGGATTTCAGAGGATCTGCAGGAGCACCTTCTGTGGAGAACGTAAAGAATGGAATCAGAACAGGGTTTCTGGA
GATTGATGAACACATGAGAGTTATGTCAGAGAAGAAACATGGTGCAGATAGAAGCGGGTCAACAGCTGTGGGCGTCTTAA
TCTCTCCCCAACATACTTATTTCATTAACTGTGGAGACTCGAGAGGTTTACTTTGTAGGAATAGAAAAGTTCACTTCTTC
ACACAAGACCATAAACCAAGTAACCCGCTGGAAAAAGAACGAATTCAGAATGCAGGGGGCTCGGTGATGATTCAGCGTGT
CAATGGCTCTCTGGCTGTATCGAGGGCCCTTGGGGATTTCGATTACAAATGTGTCCATGGAAAAGGTCCCACAGAGCAGC
TTGTCTCCCCAGAGCCCGAAGTCCATGATATTGAAAGGTCTGAAGAAGATGACCAGTTCATCATCCTTGCATGCGATGGC
ATCTGGGACGTCATGGGGAACGAAGAGCTCTGTGACTTTGTGAGATCCAGACTTGAAGTCACTGATGACCTTGAGAAAGT
TTGCAATGAAGTAGTCGACACCTGCTTGTATAAGGGAAGTCGAGACAACATGAGTGTGATTTTGATCTGTTTTCCAAGTG
CACCCAAAGTCTCGGCAGAGGCGGTGAAGAAGGAGGCGGAGCTGGACAAGTACCTGGAGAGCAGAGTAGAAGAAATCATA
AAGAAGCAGGTGGAAGGCGTCCCTGACTTAGTCCACGTGATGCGCACGTTAGCCAGTGAGAACATCCCCAGCCTCCCACC
AGGGGGTGAATTGGCAAGCAAGCGGAATGTAATTGAAGCCGTTTACAATAGACTGAACCCTTACAAAAATGACGACACTG
ATTCTGCGTCAACCGATGATATGTGG
