# Supplementary material for: Divergent genes in gerbils: prevalence, relation to GC-biased substitution, and phenotypic relevance
Source: BMC Evol Biol. 2020 Oct 19;20:134. doi: 10.1186/s12862-020-01696-3 (PMC7574485; doi:10.1186/s12862-020-01696-3)
Supplement: Supplementary file 3 — Additional file 3 Supplementary Data. DNA alignments for 10,554 1-to-1 orthologues used in analysis. Each alignment file is named using its orthogroup ID. [file 12862_2020_1696_MOESM3_ESM.zip › Additional_File_3/masked_alignments/OG0001656.fa]

>cavia_porcellus
------------------------------------------------------------------NNNNNNNNGCCGGC
CGTGCAGCTGGACACGCAGCACAGGGGAACAGATGTTGTCATTGTGAAAAATGGAAGAAGAATATGTGGGACAGGAGGTT
GTTTAGCCAGTGCACCTTTACATCAAAACAAAAGCTATTTCGAATTCAAAATCCAATCCACAGGAATCTGGGGTGTCGGT
GTTGCGACTCAGAAGGTGAACCTGAACCAGATTCCCCTTGGCCGAGACATGCATAGTCTTGTGATGAGAAATGATGGAGC
CCTGTACCACAACAATGAGGAGAAAAATAGGTTACCAGCCAACAGCCTTCCACAGGAGGGAGACGTGGTGGGAATTACAT
ATGACCATGTAGAATTAAATGTATATTTGAATGGAAAAAGCATGCATTGTCCAGCATCAGGCATACGGGGGACAGTATAC
CCAGTTGTTTATGTTGACGACAGTGCAATTTTGGATTGCCAGTTCAGTGAATTTTATCATACTCCTCCACCTGGTTTTGA
AAAAATACTATTTGAACAGCAGATCTTT
>chinchilla_lanigera
ATGGCCGCGTCGGTGTTTTGCTGCCTGCGATGCTGCAGGGACAGCGGGACCGGCCACATTCCTCTGAAGGAGATGCCGGC
CGTGCAGCTGGACACGCAGCACATGGGAACAGATGTTGTCATTGTGAAAAATGGAAGAAGAATATGTGGAACAGGAGGTT
GTTTAGCCAGTGCACCTCTTCATCAAAACAAAAGCTATTTTGAATTCAAAATCCAATCCACAGGAATCTGGGGTATTGGT
GTTGCAACTCAGAAGGTGAACCTGAACCAGATTCCTCTTGGCCGAGACGTGCATAGTCTTGTGATGAGAAATGATGGAGC
CCTGTACCACAACAATGAAGAGAAAAATAGGCTACCAGCAAACAGCCTTCCACAGGAGGGAGACGTGGTGGGTATTACAT
ATGACCATGTAGAATTAAATGTATATTTGAATGGAAAAAACATGCATTGTCCAGCATCAGGTATACGAGGAACAGTGTAT
CCAGTTGTTTATGTTGATGACAGTGCAATTTTGGATTGCCAGTTCAGTGAATTTTATCATACTCCTCCACCTGGTTTTGA
AAAAATACTGTTTGAACAGCAGATCTTT
>nannospalax_galili
ATGGCCGCGTCGGTGTGGTGCTGCCTGCGGTGCTGCAGGGACGGCGGGACCGGCCACATTCCTCTGAAGGAGATGCCGGC
CGTGCAGCTGGACACGCAGCACATGGGAACAGATGTCGTGATTGTGAAAAACGGAAGAAGAATATGTGGCACTGGAGGCT
GTTTAGCCAGCGCACCCTTACATCAGAACAAAAGCTACTTTGAGTTCAAAATCCAGTCTACAGGAATCTGGGGTATAGGT
GTTGCGACTCAGAAGGTAAACTTGAACCAGATTCCTCTTGGCCGAGACATGCATAGTCTGGTGATGAGAAATGATGGAGC
TCTGTACCACAACAACGAAGAGAAAAACAGGCTGCCAGCAAACAGCCTTCCTCAGGAGGGAGATGTGGTGGGTATTACAT
ATGACCATGTAGAATTAAATGTGTATTTGAATGGAAAAAACATGCATTGTCCAGCATCAGGTATACGAGGGACAGTGTAT
CCAGTTGTATATGTTGATGACAGTGCCATTTTGGATTGCCAGTTCAGTGAATTTTATCATACTCCTCCACCTGGTTTTGA
AAAAATATTATTTGAGCAGCAGATCTTC
>homo_sapiens
ATGGCCACCTCGGTGTTGTGCTGCCTGCGGTGCTGCAGAGACGGGGGGACTGGCCACATCCCTCTGAAGGAGATGCCGGC
CGTGCAGCTGGACACGCAGCACATGGGAACAGATGTTGTTATTGTAAAGAATGGAAGAAGAATATGTGGAACAGGAGGTT
GTTTAGCCAGCGCACCTTTACATCAAAACAAAAGCTATTTTGAATTCAAAATCCAGTCCACAGGAATCTGGGGTATTGGT
GTTGCAACTCAGAAGGTTAACTTGAATCAGATTCCTCTTGGCCGAGATATGCACAGTCTGGTGATGAGAAATGATGGAGC
CCTTTACCACAACAATGAAGAGAAAAATAGGCTGCCAGCAAACAGTCTTCCGCAGGAAGGAGATGTGGTGGGTATTACTT
ATGACCATGTCGAATTAAATGTATACTTGAATGGAAAAAACATGCATTGTCCAGCATCAGGTATACGAGGGACAGTGTAT
CCAGTTGTTTATGTTGATGACAGTGCAATTTTGGATTGCCAGTTCAGTGAGTTTTATCATACGCCTCCACCTGGTTTTGA
AAAAATATTATTTGAACAGCAAATCTTC
>mus_musculus
ATGGCCGCGTCGGCGTGGTGCTGCCTGCGCTGCTGCAGGGACGGCGGGACTGGCCACATTCCTCTCAAGGAGATGCCGGC
CGTACAGTTGGACACGCAGCACATGGGAACAGATGTTGTCATCGTGAAAAACGGAAGAAGAATCTGTGGCACTGGAGGTT
GTTTAGCCAGTGCACCCTTACATCAGAACAAAAGCTACTTTGAGTTCAAAATCCAGTCTACTGGAATCTGGGGTATAGGT
GTTGCAACTCAGAAAGTTAACTTGAACCAGATTCCTCTTGGCCGAGACATGCATAGCCTGGTGATGAGAAATGACGGAGC
CTTGTACCACAACAACGAAGAGAAAAACAGGCTGCCAGCAAACAGCCTTCCTCAGGAGGGAGATGTAGTGGGTATAACAT
ATGACCATGTAGAATTAAATGTATATTTGAATGGGAAAAACATGCATTGTCCAGCATCAGGTATCCGAGGGACAGTGTAT
CCAGTTGTATATGTTGACGACAGTGCAATTCTGGATTGCCAGTTCAGTGAATTTTATCATACTCCTCCACCTGGTTTTGA
AAAAATACTATTCGAGCAGCAGATCTTC
>rattus_norvegicus
ATGGCCGCGTCGGCGTGGTGCTGCCTGCGTTGCTGCAGGGACGGCGGAACTGGCCACATTCCTCTCAAGGAGATGCCCGC
CGTACAGTTGGACACGCAGCACATGGGAACAGATGTTGTCATTGTGAAAAACGGAAGAAGAATCTGTGGCACTGGAGGTT
GTTTAGCTAGTGCACCCTTACATCAGAACAAAAGCTACTTTGAGTTCAAAATCCAGTCTACCGGAATCTGGGGTATAGGT
GTTGCAACTCAGAAAGTTAACTTGAACCAGATTCCTCTTGGCCGTGACATGCATAGCCTGGTGATGAGAAATGATGGAGC
CCTGTACCACAACAACGAAGAGAAAAACAGGCTGCCAGCAAACAGCCTTCCTCAGGAGGGAGATGTAGTGGGTATAACAT
ATGACCATGTAGAATTAAATGTATATTTGAATGGGAAAAACATGCATTGTCCAGCATCAGGTATACGAGGGACCGTGTAT
CCAGTCGTGTATGTTGACGACAGTGCAATTTTGGATTGCCAGTTCAGTGAATTTTATCATACTCCTCCACCTGGTTTTGA
AAAAATACTATTTGAGCAGCAGATCTTC
>fukomys_damarensis
--------------------------------------------------------------------------------
----------------------------ACAGATGTTGTCATTGTTAAAAATGGAAGAAGAATATGTGGAACAGGAGGTT
GTTTAGCCAGTGCACCTTTACATCAAAACAAAAGCTATTTTGAATTCAAAATCCAATCCACAGGAATCTGGGGTATTGGT
GTTGCAACTCAGAAGGTTAACCTGAATCGGATTCCTCTTGGCCGAGACATGCACAGTCTTGTGATGAGAAACGATGGAGC
CTTGTATCACAACAATGAAGAGAAAGCTAGGCTACCAGCAAACATCCTTCCACAGGAGGGAGATGTGGTGGGTATTACAT
ATGACCATGTAGAATTAAATGTATATTTGAATGGAAAAAATATGCATTGTCCAGCATCAGGTATACGAGGGACAGTGTAT
CCAGTTGTTTATGTTGATGACAGTGCAATTTTGGATTGCCAGTTCAGTGAATTTTATCATACTCCTCCACCTGGTTTTGA
AAAAATACTATTTGAACAGCAGATCTTT
>psammomys_obesus
ATGGCCGCGTCGGCGTGGTGCTGCCTGCGCTGCTGCAGGGACGGCGCGACCGGCCACATTCCTCTCAAGGAGATGCCGGC
CGTGCAGTTGGACACGCAGCACATGGGAACAGATGTTGTCATTGTGAAAAATGGAAGAAGAATCTGTGGCACAGGAGGTT
GTCTAGCCAGTGCGCCCTTACATCAGAACAAAAGCTACTTCGAGTTCAAAATCCAGTCTACCGGAATCTGGGGTATAGGT
GTTGCAACTCAGAAAGTTAACTTGAACCAGATTCCTCTTGGCCGAGATAAGCATAGTCTGGTGATGAGAAATGATGGAGC
CCTGTACCACAACAATGAAGAGAAAAACAGGCTGCCGGCAAACAGCCTTCCTCAGGAGGGAGATGTAGTGGGTATAACAT
ATGACCATGTCGAGCTAAATGTGTATTTGAATGGGAAAAATATGCATTGTCCAGCATCA---------------------
------------GTTGACGACAGTGCAATTTTGGATTGCCAGTTCAGTGAGTTTTATCATACTCCTCCACCTGGCTTTGA
AAAAATATTATTTGAGCAGCAGATCTTC
>meriones_unguiculatus
ATGGCCGCGTCGGTGTGGTGCTGCCTGCGCTGCTGCAGGGACGGCGCGACCGGCCACATTCCTCTCAAGGAGATGCCGGC
CGTCCAGCTGGACACGCAGCACATGGGAACAGATGTTGTCATTGTGAAAAATGGAAGAAGAATCTGTGGCACGGGAGGTT
GTTTAGCCAGTGCACCCTTACATCAGAACAAAAGCTACTTCGAGTTCAAAATCCAGTCTACCGGAATCTGGGGTATAGGT
GTTGCAACTCAGAAAGTTAACTTGAACCAGATTCCTCTTGGCCGAGATAAGCATAGTCTGGTGATGAGAAATGATGGAGC
CCTGTACCACAACAATGAAGAGAAAAACAGGCTGCCGGCAAACAGCCTTCCTCAGGAGGGAGATGTGGTGGGTATAACAT
ATGACCATGTAGAGCTAAATGTGTATTTGAATGGGAAAAATATGCATTGTCCAGCATCAGGTATACGAGGAACAGTGTAT
CCTGTTGTATATGTTGACGACAGTGCAATTTTGGATTGCCAGTTCAGTGAATTTTATCATACTCCTCCACCTGGTTTTGA
AAAAATATTATTTGAGCAGCAGATCTTC
>ictidomys_tridecemlineatus
ATGGCCGCTTCGGTTTTGTGCTGCCTGCGATGCTGCAGAGACGGCGGGACGGGCCACATCCCTCTGAAGGAGATGCCGGC
TGTGCAGCTGGACACGCAGCACATGGGAACAGATGTTGTCATTGTAAAAAATGGAAGAAGAATATGTGGAACAGGAGGTT
GTTTAGCCAGTGCACCTTTACATCAAAACAAAAGCTACTTTGAATTCAAAATCCAGTCTACAGGAATATGGGGTATTGGT
GTTGCAACTCAGAAGGTTAACCTGAATCAGATTCCCCTTGGCCGAGATGTGCACAGTCTGGTGATGAGAAATGATGGAGC
CCTATACCACAACAATGAAGAGAAAAACAGGCTGCCAGCAAACAGCCTTCCACAGGAGGGAGACGTG-------------
--------------------------------------------------------------------------------
------------GTTGATGACAGTGCAATTTTGGATTGCCAGTTCAGTGAATTTTATCATACTCCTCCACCCGGTTTTGA
GAAAATATTATTTGAACAGCAGATCTTC
>dipodomys_ordii
---------------------TGCCTGCGGTGCTGCAGGAACGGCGGGAAGGACCACATCGCCCTGAAGGAGATGCCGGC
CGTGCAGCTGGACACG---CAC----------------------------------------------------------
-----------ACACCTTTACATCAAAACAAAAGCTACTTAGAATTCAAAATACAGTCCACAGGAATCTGGGGTATTGGT
GTTGCAACTCAGAAAGTTAACCTGAATCAGATTCCTCTCGGCCTAGATGAGCACAGTTTGGTGATGAGAAACAATGGAGC
TCCGTACCAAAATAATGAAGAGAAAAACAGGCTGCCAACAAACAGCCTTCCTCAGGAGGGAGATGTGGTGGGTATTACAT
ATGACCATGTAGAATTAAATGTGTATTTGAATGGAAAACACATGCATTGTCTAGCATCAGGTATACGAGGGACAGTGTAT
CCAGTTGTGTATGTTGATGACAGTGCAATTTTGGATTGTCAATTCAGGGAATTTTATCATACTCCTCCACCAGGTTTTGA
AAAAATACTGTTTGAACAGCAGATCTTC
