# Supplementary material for: Divergent genes in gerbils: prevalence, relation to GC-biased substitution, and phenotypic relevance
Source: BMC Evol Biol. 2020 Oct 19;20:134. doi: 10.1186/s12862-020-01696-3 (PMC7574485; doi:10.1186/s12862-020-01696-3)
Supplement: Supplementary file 3 — Additional file 3 Supplementary Data. DNA alignments for 10,554 1-to-1 orthologues used in analysis. Each alignment file is named using its orthogroup ID. [file 12862_2020_1696_MOESM3_ESM.zip › Additional_File_3/masked_alignments/OG0001660.fa]

>homo_sapiens
GAGCAAGAGCAAAGAAAAATCCCTTTGGTTCCAGAAAATCTCCTGAAAAAGAGGAAGGCTTATCAAGCCCTCAAAGCCAC
CCAGGCAAAGCAGGCACTTTTGGCAAAGAAGGAGAAGAAAGGAAAAGGGCTCAGGTTTAAGCGACTGGAATCATTCCTAC
ATGATTCCTGGCGGCAGAAACGTGACAAGGTGCGTCTCAGACGACTAGAAGTGAAACCTCATGCCTTGGAATTGCCAGAT
AAACATTCCTTGGCCTTTGTTGTACGCATCGAAAGGATTGACGGCGTGAGTTTACTGGTGCAGAGAACCATTGCAAGACT
TCGCCTAAAGAAAATTTTTAGTGGTGTCTTTGTAAAAGTCACCCCCCAGAATCTAAAAATGCTGCGTATAGTGGAACCTT
ATGTGACCTGGGGATTTCCAAATCTGAAGTCTGTCCGAGAACTCATTTTGAAACGTGGACAAGCCAAGGTCAAGAATAAG
ACCATCCCTCTGACAGACAATACAGTGATTGAGGAGCACCTGGGGAAGTTTGGCGTCATTTGCTTGGAAGACCTCATTCA
TGAAATTGCCTTCCCAGGGAAGCATTTCCAGGAGATCTCATGGTTCTTGTGCCCTTTCCACCTCTCAGTGGCCCGTCATG
CTACCAAAAATAGAGTGGGCTTCCTCAAGGAGATGGGCACACCTGGCTATCGGGGTGAACGCATCAATCAGCTCATCCGT
CAGCTGAAC
>cavia_porcellus
GATGAGCAAAGGAAAAAGATCCCCTTGGTTCCAGAAAATCTCCTGAAAAAGAGAAAGGCTTATCAAGCCCTCAAAGCCAC
CCAGGCAAAGCAGGCACTTTTGGCAAAGAAGGAGAGGAAGGTAAAAGAGATCAGATTTAAGCGACTGGAATCTTTCCTTC
GTGATTCCTGGCGACAGCGGCGTGACATGGTGCGCGTGAAACGACTAGAAGTGAAACCTCGCGCTTTGGAAGCACCTGAT
AAACACTCCTTGGCCTTTGTTGTCCGCCTCCAAAGTATCAACGGGGTGAGTTTACTAGTACAGAATACCATCGCAAGACT
TCGCCTGAAGAAGTTGTTCAGTGGTGTCTTT-------------------------------------------------
--------------TTTCCAAATCTGAAGTCTGTCCGGGAACTCATTTTGAAACGTGGACAGGCCAAGGTCAAGAATAAG
ACCTTCCCTCTGACAGACAACACTGTGATCGAGGAACACCTGGGAAAATTTGGTGTCATTTGCCTGGAAGACCTCATTCA
CGAAATCGCCTTTCCTGGGGTGCATTTCATGGAGATCTCTCAGTTCCTGCGCCCTTTCCACCTGTCTGTGGCCCGGCACG
CTACCAAGAACAGGGTGGGCTTCCTCAAGGAGATGGGCTCACCTGGCTATCGGGGTGAACGCATCAACCAGCTCATCCGC
CAGCTGAAC
>chinchilla_lanigera
GAAGAGCAAAGAAAAAAGATCCCCTTGGTTCCAGAAAATCTCCTGAAAAAGAGGAAGGCTTATCAAGCCCTCAAAGCCAC
CCAGGCAAAGCAGGCACTTTTGGCAAAGAAGGAGCGGAAGGTAAAAGAGATCAGATTTAAGCGACTGGAGTCTTTCCTTC
ACGATTCCTGGCGACAGCGGCGTGACAAGGTGCGCGTGAAACGACTAGAAGTGAAACCTCGAGCTTTGGAAGCACCCGAT
GAACATTCCTTGGCCTTTGTTGTCCGCCTCCAAAGGATTAACGGGGCGAGTTTACTAGTACAGAAGACCATTGCAAGACT
TCGCCTGAAGAAGTTGTTCAGTGGTGTCTTTGTTAAAGTCACCCCCAGAACCCTCAAAATGCTGCGGATAGTGGAGCCTT
ACGTCACCTGGGGATTTCCAAATCTGAAGTCTGTCCGGGAACTCATTTTGAAACGTGGACAGGGCAAGGTCAAGAATAAG
ACCTTCCCTCTGACAGACAACACTGTGATCGAGGAGCACCTGGGCAAGTTTGGTGTCATTTGCCTGGAAGACCTCATTCA
TGAAATCGCCTTCCCGGGGGCGCATTTCCAAGCGATCACGTGCTTCTTGTGCCCTTTCCACCTCTCCGTGGCCCGGCACG
CCACCAAGAACAGGATGGGCTTCCTCAAGGAGATGGGCTCACCTGGCTATCGGGGTGAACGCATCAACCAGCTCATCCGC
CAGCTGAAC
>fukomys_damarensis
GAAGAACAAAGAAAAAAGATCCCCTTGGTTCCAGAAAATCTCCTGAAAAAGAGGAAGGCTTATCAAGCCCTCAAAGCCAC
CCAGGCAAAGCAGGCGCTTTTGGCAAAGAAAGAGAGAAAGGTAAAAGAGATCAGATTTAAGCGACTGGAATCATTCCTGC
ATGATTCCTGGCATCAGCGACGTGACCAGGTACGAGTGAAACGACTAAAAGTGAAACCTCGAGCTTTGGAAGCACCCGAT
AAACATTCCTTGGCCTTTGTTGTCCGCCTCCAAAGAATTAACGGGTCAAGTTTACTGGTACAGAATACCATCGCAAGACT
TCGCCTGAAGAAGCTGTTCAGTGGTGTCTTTGTTAAAGTCACCCCACACACCCTCAAAATGCTTCGTGTCGTGGAACCTT
ATGTGACCTGGGGATTTCCAAATCTGAAGTCTGTCCGGGAACTCATCTTGAAACGTGGACAGGCAAAGGTCAAGGACAAG
ACCTTCCCTCTGACGGACAACACCGTGATCGAAGAGCACCTGGGCAAGTTTGGTGTGATTTGCCTGGAAGACCTCATTCA
TGAAATGGCCTTTCCGGGGAAGCATTTCCAGGCAATCTCCTGCTTCTTGTGCCCTTTCCACCTCTCTGTGGCCCGGCACG
CTACCAAGAACAGGGTGGGCTTCCTCAAGGAGATGGGCTCACCTGGCTATCGGGGCGAACGCATCAACCAGCTCATCCGC
CAGCTGAAT
>nannospalax_galili
GAACCGGAAAGAAAAAGGATCCCTTTGGTACCAGAAAATCTCCTGAAAAAAAGAAAGGCTTATCAAGCCCTCAAAGCCAT
CCAGGCAAAGCAGGCACTTTTGGCAAAGAGAGAGAGGAAAGTGAAGGAGTTCAGGTTTAAGCGACTGGAATCATTTATAC
ATGATTCTTGGCGGCGGCAGCGTGACATAGTGCGAGTCCGACGACTGGAGGTGAAGCCCCATGCTTTGGAAGTCCCGGAT
AAGCATTCCTTGGCCTTTGTTATCCGCATGGAAAGGATTCAAGGGGTGAGTTCACTGGTGCAGAACACCATTGCCAGACT
TCGTCTGAAGAAATTGTTTAGTGGTGTCTTTGTCAAAGTCACCCCCCATAGCATAAAAATGCTGCGCATAGTGGAGCCTT
ATGTGACCTGGGGATTCCCAAATCTGAAGTCTGTCCGGGAACTCATCTTGAAACGAGGACAAGCCAGGGTACAGAACAAG
ACCATCCCTCTGACGGACAACACAATGATTGAGGAACACCTGGGGAGATTTGGTGTCATTTGCCTGGAAGACCTCATCCA
TGAAATTGCCTTCCCAGGGAAGCATTTCCAGGATATTGCCTCATTCTTGTGCCCTTTCCACCTCTCTGTGGCCCGTCATG
CTACCAAGAACAGGGTGGGATTCCTCAAGGAGATGGGCTTGCCTGGCTACCGGGGTGAACGCATCAATCAGCTCATCCGC
CAGCTGAAC
>psammomys_obesus
--------------------------------------------------------------------------------
--------------------------------------------------------------------------------
-----------------------------------------------------------CGCGCTTTGGAAGTGCCTGAT
AAGCATTCCTTGGCCTTCGTTATACGCCTGGAAAGGATTGAAAGAGTGAGTATGTTGGTACAGAAGACCCTGGCAAAACT
TCGCCTGAAGAAGTTGTTTAATGGTGTCTTTCTCAGTGTCACCCCT---------------------------------T
ATGTGACCTGGGGATTTCCAAATCTGAAGTCTGTCCGGGAACTCATCTTGAAATGTGGACAAGCAAAGATTAAGGAGAAG
ACTGTCCCCCTGACAGACAACACAGTGATTGAGGAGCACCTGGGGAAATTTGGTGTCATTTGCCTGGAAGACCTCATCCA
TGAAATTGCCTTCCCGGGGAAGCATTTC----------------------------------------------------
--------------------------------------------------------------------------------
---------
>meriones_unguiculatus
GCAGGGGAAAGAAAAAAGATTCCTTTGGTTCCAGAAAATCTCCTGAAAAAGAGAAAGGCTTATCAGGCCCTGAAAGCCAC
CCAGGCGAAGCAGGCACTTTTGGCAAAGAGAGAGAGGAAAGTGAAAGAACTCAGGTTTAAGCGACTGGAAACATTCGTGC
ACGAGTCCTGGCGGGAGCAGCGTGACAAGGTGCGAGTGCAGCGCCTGGAAGTGAAGCCTCGAGCTTTGGAAGTGCCTGAT
AAGCATTCCTTGGCCTTCGTTATACGCCTGGAAAGGATTGAAGGAGTGAGTATGTTGGTACAGAAGACCCTGGCAAAACT
TCGCCTGAAGAAGTTGTTCAGTGGTGTCTTTGTCAGTGTCACCCCTCAGAGTGTGAAGATGCTGCGCATAGTGGAACCTT
ACGTGACCTGGGGATTTCCAAATCTGAAGTCTGTCCGGGAACTCATCTTGAAACGTGGGCAAGCAAAGATTAAGGAGAAG
ACTGTCCCCCTGACAGACAACACAGTGATTGAGGAGCACCTGGGGAAATTTGGTGTCATTTGCCTGGAAGACCTCATCCA
TGAAATTGCCTTCCCGGGGAAGCATTTCCAGGAGATCTCTTCATTCTTGTGCCCTTTCCACCTCTCTGTGGCCCGTCATG
CTACCAAGAATAGAGTGGGCTTCCTCAAGGAGATGGGCTCCCCTGGCTACCGGGGTGAGCGCATCAACCAGCTCATCCGT
CAGCTGAAC
>ictidomys_tridecemlineatus
GAAGAGCAAAGAAAAAAGATCCCTTTGGTTCCAGAAAATCTCCTGAAAAAGAGGAAGGCTTATCAGGCCCTCAAAGCTAC
CCAAGCAAAGCAGGCACTTTTGGCAAAGAAGGAGAGAAAAGGAAAAGAATTCAGATTTAAGCGACTGGAATCATTCCTAC
ATGATTCCTGGCGGCAGAAACGTGACCACGTGCGCATCAGACGACTAGAAGTAAAACCTCATGCTTTGGAAGTACCTGAT
AAACATTCCTTGGCCTTTGTTGTACGCATCCAAAGGATTGATGGGGTGAGTTTACTGGTACAGAGGACCATTGCAAGACT
TCGTCTGAAGAAAATATTTAGTGGTGTCTTTGTTAAAGTCACCCCCAAAAGCCTAAAAATGCTACGGATAGTAGAACCTT
ATGTGACCTGGGGATTTCCAAATCTGAAGTCTGTCCGGGAACTCATCTTGAAACGTGGACAAGCAAGGGTCAAGAATAAG
ACCATCCCCCTGACAGACAACACAATGATTGAGGAGCATCTGGGGAAGTTTGATGTCATTTGTCTGGAAGACCTCATTCA
TGAAATTGCCTTCCCGGGGAAGCATTTTTGGGAGATCTCTGGATTCTTGTGCCCTTTCCACCTCTCTGTTGCTCGTCATG
CTACCAAAAATAGAGTGGGTTTCCTCAAGGAGATGGGCTTACCTGGCTATCGGGGTGAACGCATCAATCAGCTCATCCGC
CAGCTGAAC
>jaculus_jaculus
CAAGAGGAAAGAAAAAAGATCCCTTTGGTTCCAGAAAATCTCCTGAAAAAGAGGAAGGCTTACCAAGCCCTCAAAGCCAC
CCAGGCAAAGCAGGCTCTCCTGGCAAAGAGAGAGAGGAAGGGGAAGGAGCTCAGGTTTAAACGACTGGAATCGTTCGTTC
ATGATTCTTGGCGGCAGCAGCGGGACAAGGTGCGCGTGCGACGACTGGACGTGAAGCCTCGAGCTTTGGAAGTGCCTGAC
AAACATTCCTTAGCCTTTGTTGTACGCATCGAAAGGATCGATGGGGTGAGCATGCTGGTGCAGAAGACCATTGCAAGACT
TCGTCTGAAGAAACTGTTCAGTGGTGTCTTTGTCAGGGTCACCCCCCAAACCGTAAAAATGCTGCGTATAGTGGAACCTT
ACGTGACTTGGGGATTTCCAAACCTGAAGTCTGTCCGGGAACTCATCTTGAAACGTGGGCAAGCGAGGGTTAAGAGTAAG
ACCATCCCGCTGACAGACAACACGGTGATCGAGGAGCATCTGGGGAGATTTGGTGTCATCTGCCTGGAAGACCTCATTCA
TGAAATTGCCTTCCCGGGGAAGCATTTCCAGGGGATTGCCTCGTTCTTGCGCCCTTTCCAGCTCTCCGTGGCCCGTCATG
CTACCAAGAATAGAGTGGGATTCCTCAAGGAGATGGGCTCCCCCGGCTACCGGGGTGAGCGCATCAATCAGCTTATCCGC
CAGCTGAAC
>mus_musculus
GAAGGGGAAAGAAAAAAAATTCCTTTGGTTCCAGAAAATCTTCTGAAAAAGAGGAAGGCTTATCAAGCCCTCAAAGCCAC
TCAGGCAAAGCAGGCACTTTTGGCAAAGAGAGAGAGAAAAGGAAAGCAATTCAGGTTCAGACGACTAGAATCTTTCGTGC
ATGATTCCTGGCGACAGCAACGTGACAAGGTGCGTGTCCAGCGGCTGGAGGTGAAGCCTCGTGCTTTGGAGGTGCCTGAT
AAACATCCCTTGGCCTTCGTTATACGCATGGAAAGGATTGAAGGAGTGAGTTTATTGGTAAAGAGCACCATCATGAAACT
TGGCCTGAAGAAATTGTTCAGTGGTGTCTTTGTCAAGGTCACCCCTCAGAGTGTAAGAATGCTGCGCACGGTGGAGCCTT
ATGTGACCTGGGGATTTCCAAATCTGAAGTCTGTCCGGGAGCTCATCTTGAAACGTGGCCAAGCAAAGATTAACAATAAG
ACAGTCCCTCTGACGGACAACACGGTGATCGAGGAGCACCTGGGGAGATTTGGTGTCATTTGCCTGGAAGACCTCATCCA
TGAAATTGCCTTCCCTGGGAAGCATTTCCAGGAGGTCTCTTCATTTCTGTGCCCTTTCCTCCTCTCTGTGGCCCGCCATG
CTACCAGGAACAGAGTGGGCTTCCGCAAAGAGATGGGCTCCCCGGGCTACCGGGGAGATCGGATCAATCAGCTCATTCGG
CAGCTCAAC
>rattus_norvegicus
GAAGGGGAAAGAAAAAAGATCCCTTTGGTTCCAGAAAATCTCCTGAAAAAGAGGAAGGCTTATCAAGCGCTCAAAGCCAC
TCAGGCAAAGCAGGCTCTTTTGGCAAAGAGAGAGAGAAAAGGGAAAGAATTCCGGTTTAGACGACTAGAATCTTTCGTGC
ATGATTCCTGGCGGCAGCAACGAGACAAGGTGCGTGTCCGGCGACTAGAAGTGAAGCCGCGCGCTTTGGAGGTCCCTGAT
AAACACTCCTTGGCCTTCGTTATACGCATGGAAAGGATTCAAGGAGTGAGTTTATTGGTAAAGAGCACCATCATGAAACT
TGGCCTGAAGAAGTTGTTCAGTGGCGTCTTTGTCAAGGTCACCCCTCAGAGTATGAGAATGCTGCGCACAGTGGAGCCTT
ATGTGACCTGGGGATTTCCAAATCTGAAGTCTGTCCGAGAACTCATCTTGAAGCGTGGACAAGCAAAGATTAACAATAAG
ACTGTCCCTCTGACCGACAACACAGTGATTGAGGAGCACTTGGGGCAGTTTGGTGTCATTTGCCTGGAAGACCTCATCCA
TGAAATTGCCTTCCCTGGGAAGCATTTCCAGCAGATCTCTTCATTCTTGTGCCCTTTCCACCTCTCTGTGGCCCGTCATG
CTACCAAGAATAGAGTGGGCTTCCTCAAGGAGATGGGCTCGCCTGGCTACCGGGGTGACCGCATCAACCAGCTCATCCGG
CAGCTCAAC
>dipodomys_ordii
GAAGGGGAAAGAAAAAGGATCCCTTTGGTTCCAGAAAATCTCCTGAAAAAGAGGAAAGCTTATCAAGCCCTCAAAGCCAC
ACAAGCCAAGCAAGCACTTTTAGCAAAAAAGGAGAGGAAAGGAAAAGCATTTAGATTTAAGCGACTGGAATCATTTCTCC
ATGAATCCTGGCGACAGCAGCGTGACATGGTGCGTGTCAGACGTCTGGATGTGAAACCTCGTGCTTTGGAAGTTCCTGAT
AAACATACCTTGGCCTTTGTTATACGCATCGAAAGAACTGTCGGGGTGAGTTTACTGGTGAAGCGGACCATTGCAATACT
TCGTCTGAAGAAATTGTTTAGTGGTGTCTTTGTCAAAGTCACTCCCGATAACATAAAAATGTTGCGTATAGTGGAACCTT
ATGTGACCTGGGGATTTCCGAATCTGAAGTCTGTGCGAGAACTCATCCTGAAACGTGGACAGGCAAAGGTTCAGAATAAG
ATCATCCCTTTGACAGACAATACCATGATTGAGGAGCACCTGGGGAAATTTGATGTCATTTGCCTGGAAGACCTCATTCA
TGAAATCGCCTTCCCAGGGAAGTATTTCCAGCAGATCTCCAGGTTTTTGTGCCCTTTCCAACTCTCTGTTGCCCGTCATG
CTACCAAAAACAGAGTGGGCTTCCTCAAGGAGATGGGCTCACCTGGCTATCGGGGTGAAAGCATCAATCAGCTCATCCGC
CAGCTGAAC
