# Supplementary material for: Divergent genes in gerbils: prevalence, relation to GC-biased substitution, and phenotypic relevance
Source: BMC Evol Biol. 2020 Oct 19;20:134. doi: 10.1186/s12862-020-01696-3 (PMC7574485; doi:10.1186/s12862-020-01696-3)
Supplement: Supplementary file 3 — Additional file 3 Supplementary Data. DNA alignments for 10,554 1-to-1 orthologues used in analysis. Each alignment file is named using its orthogroup ID. [file 12862_2020_1696_MOESM3_ESM.zip › Additional_File_3/masked_alignments/OG0001662.fa]

>chinchilla_lanigera
ATGCCGAAAGTAGTGTCTCGGTCGGTGGTTTGCTCAGATACCCGGGACCGCGAGGAATATGACGACGGCGAGAAGCCTCT
CCACGTCTACTACTGTTTGTGTGGTCAGATGGTCCTGGTTCTGGATTGTCAGCTAGAGAAGTTACCCATGAGACCCCGGG
ACAGATCCCGTGTGATCGATGCTGCCAAACATGCCCACAAGTTTTGTAACACAGAAGACGAGGAGACTATGTATCTTCGG
AGGCCTGAAGGCATCGAAAGACAATATAGGAAGAAGTGTGCAAAGTGTGGACTCCCACTGTTCTACCAGTCCCAGCCAAA
GAATGCTCCGGTGACCTTCATTGTGGATGGAGCAGTAGTGAAGTTTGGCCAGGGTTTTGGGAAAACAAATATATATACCC
AGAAGCAAGAGCCTCCCAAGAAGGTGATGATGACCAAACGGACTAAGGACATGGGCAAGTTCAGCTCTGTCACCGTGTCT
ACCATTGATGAAGAAGAAGAGGAGATTGAGGCTAGAGAAGTTGCTGATTCGTATGCCCAGAATGCCAAAGTGATTGAAAA
ACAGCTGGAGCGTAAAGGCATGAGCAAGAGGCGACTGCAAGAGCTGTGCTCCACC-------------------------
-----------------------------
>ictidomys_tridecemlineatus
ATGCCTAAAGTAGTGTCCCGGTCGGTTGTCTGCTCCGACACCCGGGACCGTGAGGAATATGACGACGGCGAGAAGCCTCT
CCACGTCTACTATTGTTTGTGCGGCCAGATGGTCCTGGTTCTAGATTGTCAGTTAGAGAAATTGCCCATGAGGCCCCGGG
ACCGATCCCGTGTGATTGATGCTGCCAAACATGCTCACAAATTTTGTAATACAGAAGATGAGGAGACTATGTATCTTCGG
AGGCCTGAAGGCATTGAACGACAATACAGGAAGAAGTGTGCAAAGTGTGGACTACCACTGTTCTACCAGTCCCAGCCGAA
GAATGCCCCTGTGACCTTCATTGTGGATGGAGCAGTAGTGAAATTTGGTCAGGGTTTTGGGAAAACAAATATATATACTC
AGAAACAGGAGCCTCCAAAGAAGGTGATGATGACCAAACGGACTAAAGACATGGGCAAGTTCAGCTCTGTCACCGTGTCT
ACCATTGATGAAGAGGAAGAGGAGATTGAGGCTAGGGAAGTTGCTGACTCATATGCACAGAATGCCAAAGTGATTGAAAA
ACAGCTGGAGCGCAAAGGCATGAGCAAGAGGCGACTGCAAGAGCTGGCACACTGTTAT----------------------
-----------------------------
>nannospalax_galili
ATGCCTAAAGTTGTGTCCCGGTCGGTGGTCTGCTCTGACACTCGGGATCGCGAGGAATATGACGACGGCGAGAAGCCCCT
CCATGTCTACTACTGTTTGTGTGGCCAGATGGTCCTGGTGCTGGATTGTCAGTTAGAGAAATTGCCCATGAGGCCCCGGG
ACCGGTCTCGTGTGATTGATGCTGCCAAACATGCCCATAAGTTTTGTAACACCGAAGATGAGGAGACTACGTACCTTCGG
AGGCCTGAAGGTATTGAACGTCAGTACAGAAAGAAGTGTGCAAAGTGTGGACTACCGCTCTTCTACCAGTCCCAGCCCAA
GAATGCTCCTGTGACCTTCATCGTGGATGGAGCAGTAGTGAAGTTTGGTCAGGGATTTGGGAATACAAATATATATACTC
AGAAACAGGAGCCTCCTAAGAAGGTGATGATGACCAAACGGACTAAAGACATGGGCAAGTTCAGCTCTGTTACTGTGTCT
ACCATTGATGAAGAAGAAGAAGAGATCGAGGCTAGGGAAGTTGCTGACTCCTATGCACAGAACGCCAAAGTGATTGAAAA
ACAGCTAGAGCGCAAGGGCATGAGCAAGAGACGACTCCAAGAGCTGGCACACTGTTGC----------------------
-----------------------------
>mus_musculus
ATGCCGAAAGTCGTGTCGCGGTCGGTGGTCTGCTCAGACACCCGGGACCGCGAGGAATATGATGATGGCGAGAAGCCCCT
CCATGTCTACTACTGTTTATGTGGCCAGATGGTCCTGGTGCTGGATTGCCAGTTAGAGAAATTGCCCATGAGGCCCCGGG
ACCGGTCTCGCGTGATCGATGCTGCCAAACATGCTCACAAGTTTTGTAACACAGAAGATGAGGAGACTACTTATCTTCGG
AGGCCTGAGGGCATTGAACGTCAGTACAGGAAGAAGTGTGCAAAGTGTGGACTGCCGCTCTTCTACCAATCCCAGCCGAA
GAATGCTCCTGTGACCTTCATTGTGGATGGAGCAGTAGTGAAATTTGGCCAAGGCTTTGGGAAAACCAATATATATACTC
AGAAACAAGAGCCTCCTAAGAAGGTTATGATGACCAAAAGGACTAAAGACATGGGCAAGTTCAGCTCTGTTACTGTGTCT
ACCATTGATGAAGAAGAAGAGGAGATAGAGGCTAGGGAAGTTGCTGACTCTTACGCGCAGAATGCCAAAGTGATTGAAAA
GCAGCTGGAGCGCAAAGGCATGAGCAAGAGGAGGCTGCAGGAGTTGGCATGCTGCTGT----------------------
-----------------------------
>cavia_porcellus
ATGCCGAAAGTGGTGTCTCGGTCGGTGGTTTGCTCCGACACCCGGGACCGCGAGGAATATGACGACGGCGAGAAGCCTCT
CCATGTCTACTACTGTTTGTGCGGCCAGATGGTCTTGGTTCTGGACTGTCAGTTAGAGAAGCTGCCCATGAGACCTCGGG
ACAGATCTCGTGTGATTGATGCTGCCAAACATGCCCACAAGTTTTGTAACACGGAAGATGAGGAGACTATGTATCTTCGG
AGGCCTGAAGGCATTGAAAGACAGTACAGGAAGAAGTGTGCAAAGTGCGGACTGCCGCTGTTCTACCAGTCCCAGCCGAA
GAATGCTCCTGTGACTTTCATTGTGGATGGAGCAGTAGTGAAGTTTGGCCAGGGTTTTGGGAAAACAAATATATATACCC
AGAAACAAGAGCCTCCCAAGAAGGTGATGATGACCAAAAGAACTAAGGACATGGGCAAGTTCAGCTCTGTCACCGTGTCT
ACCATTGACGAAGAAGAAGAGGAAATTGAAGCTAGAGAAGTTGCTGATTCGTATGCCCAGAATGCCAAAGTGATTGAAAA
GCAGCTGGAGCGTAAAGGCATGAGCAAGAGGCGACTTCAAGAGCTGGCTGAACTG---GAAGCCAAGAAAGCAAAAATGA
AGGGAACTCTGATTGACAACCAGTTCAAA
>homo_sapiens
ATGCCGAAAGTAGTGTCTCGGTCAGTAGTCTGCTCTGACACTCGGGACCGGGAGGAATATGACGACGGCGAGAAGCCCCT
CCATGTTTACTACTGTTTGTGCGGCCAGATGGTCCTAGTGCTGGACTGCCAGTTAGAGAAATTGCCCATGAGGCCCCGGG
ACCGGTCCCGTGTGATTGATGCTGCCAAACATGCCCATAAGTTTTGTAACACAGAAGATGAGGAGACTATGTATCTGCGG
AGACCTGAAGGCATTGAACGACAGTACAGGAAGAAATGTGCAAAGTGTGGACTGCCGCTCTTCTACCAATCCCAGCCAAA
GAATGCTCCTGTTACCTTCATTGTGGATGGAGCAGTAGTCAAGTTTGGCCAGGGCTTTGGGAAAACGAACATATATACTC
AGAAACAAGAGCCTCCTAAGAAGGTGATGATGACCAAACGGACCAAAGACATGGGCAAGTTCAGTTCTGTCACCGTGTCT
ACCATTGATGAAGAGGAAGAGGAGATTGAGGCTAGGGAAGTTGCTGACTCATATGCACAGAATGCCAAAGTGATTGAAAA
ACAGCTGGAGCGCAAAGGCATGAGCAAGAGGCGACTGCAAGAGCTGGCTGAATTG---GAAGCCAAGAAAGCGAAAATGA
AGGGGACCTTGATTGACAACCAGTTCAAA
>jaculus_jaculus
ATGCCGAAAGTAGTGTCCCGGTCGGTAGTCTGCTCCGACACTCGAGACCGTGAGGAATATGACGATGGCGAGAAGCCTCT
GCACGTCTATTACTGTTTGTGTGGCCAGATGGTCCTGGTCTTGGATTGTCAGTTAGAGAAGTTACCCATGAGGCCCCGGG
ACCGATCTCGTGTGATTGATGCAGCCAAACATGCCCATAAGTTTTGCAACACAGAAGATGAGGAGACTATGTATCTTCGC
CGACCTGAAGGCATTGAACGTCAGTACAGGAAAAAGTGTGCAAAGTGTGGGCTGCCGCTCTTCTACCAGTCCCAGCCGAA
GAATGCTCCTGTGACCTTCATTGTGGATGGAGCAGTAGTGAAATTTGGCCAGGGTTTTGGGAAAACAAATATATACACTC
AGAAACAAGAGCCTCCTAAAAAGGTGATGATGACCAAACGAACTAAAGATATGGGCAAGTTCAGCTCTGTTACTGTGTCT
ACCATTGATGAAGAGGAAGAAGAGATCGAGGCTAGGGAAGTTGCTGACTCTTATGCACAGAATGCCAAAGTGATTGAAAA
ACAACTGGAGCGCAAAGGCATGAGCAAGAGGAGACTGCAAGAGCTGGCTGAACTG---GAAGCCAAGAAAGCAAAAATGA
AGGGGACATTGATTGACAACCAGTTCAAG
>rattus_norvegicus
ATGCCGAAAGTCGTATCGCGGTCCGTGGTCTGCTCAGACACCCGGGACCGCGAGGAATATGATGATGGCGAGAAGCCCCT
CCATGTTTACTACTGTTTATGCGGACAGATGGTCCTGGTGCTGGATTGCCAGTTAGAGAAATTGCCCATGAGACCCCGGG
ACCGGTCTCGCGTGATCGATGCTGCCAAACACGCTCATAAGTTTTGTAACACAGAAGATGAGGAGACTACTTATCTTCGG
AGGCCTGAGGGCATTGAACGTCAATACAGGAAGAAGTGTGCAAAGTGTGGACTGCCGCTCTTCTACCAGTCTCAGCCGAA
GAATGCTCCTGTGACCTTCATTGTGGATGGAGCAGTAGTGAAATTTGGCCAAGGCTTTGGGAAAACCAATATATATACTC
AGAAACAAGAGCCTCCTAAGAAGGTTATGATGACCAAAAGGACTAAAGACATGGGCAAGTTCAGCTCTGTTACTGTGTCT
ACCATTGATGAGGAAGAAGAAGAGATAGAGGCTCGGGAAGTTGCTGACTCCTATGCACAGAATGCCAAAGTGATTGAAAA
ACAGCTGGAGCGCAAAGGCATGAGCAAGAGGCGGCTGCAAGAGTTGGCTGAATTG---GAAGCCAAGAAAGCAAAAATGA
AGGGGACCCTGATCGACAACCAGTTCAAA
>psammomys_obesus
ATGCCTAAAGTCGTGTCCCGGTCGGTGGTCTGCTCCGACACCCGGGACCGGGAGGAATACGATGACGGCGAGAAGCCCCT
CCATGTCTACTACTGTTTGTGCGGCCAGATGGTCCTGGTGCTAGATTGTCAGTTAGAGAAATTGCCCATGAGGCCCCGGG
ACCGGTCTCGCGTGATTGATGCTGCCAAACATGCCCATAAGTTTTGTAACACAGAAGACGAGGAGACTACCTATCTTCGG
AGAACTGATGGCGTTGAACGTCAATACAGGAAAAAGTGTGCAAAGTGTGGACTGCCACTCTTCTACCAGTCCCAGCCAAA
GAATGCGCCTGTGACCTTCATTGTGGATGGAGCAGTAGTGAAATTTGGCCAAGGCTTTGGGAAAACCAATATATATACTC
AGAAACAAGAGCCTCCTAAGAAGGTTATGATGACCAAACGGACTAAAGACATGGGCAAGTTCAGCTCTGTTACTGTGTCT
ACCATTGATGAAGAAGAAGAAGAGATAGAGGCTAGGGAAGTTGCTGACTCCTATGCACAGAATGCCAAAGTGATTGAAAA
ACAGTTGGAACGCAAAGGCATGAGCAAGAGGCGACTACAAGAGCTGGCTGAATTG---GAAGCCAAGAAAGCAAAAATGA
AGGGGACCCTGATTGACAACCAGTTCAAA
>meriones_unguiculatus
ATGCCGAAAGTCGTGTCCCGGTCGGTGGTCTGCTCCGACACCCGGGACCGCGAGGAGTACGATGACGGCGAGAAGCCCCT
CCACGTCTACTACTGTTTGTGCGGCCAGATGGTCCTGGTGCTGGATTGCCAGTTAGAGAAATTACCCATGAGGCCCCGGG
ACCGGTCTCGCGTGATCGATGCGGCCAAACATGCCCACAAGTTTTGTAACACAGAAGACGAGGAAACCACCTACCTTCGG
AGGCCTGAGGGCATTGAACGCCAGTACAGGAAGAAGTGTTCAAAGTGTGGACTGCCACTTTTCTACCAGTCCCAGACGAA
GAACGCTCCCGTGACCTTCATTGTAGATGGAGCGGTGGTGAAATTCGGCCAAGGCTTTGGGAAAACTAACATATACACGC
AGAAACAAGAGCCTCCTAAGAAGGTTATGATGACCAAGCGGACTAAAGACATGGGCAAGTTCAGCTCCGTCACTGTGTCT
ACCATTGATGAAGAGGAAGAGGAGATAGAAGCAAGGGAAGTTGCTGACTCCTACGCACAGAATGCCAAGGTGATTGAAAT
ACAGTTGGAGCGCAAAGGCATGAGCAAGAGGCGACTGCAAGAGCTGGCTGAATTG---GAAGCCAAGAAAGCAAAAATGA
AGGGGACCCTGATTGACAACCAGTTCAAA
>fukomys_damarensis
ATGCCTAAAGTAGTCTCTCGGTCGGTGTTCTGCTCAAACATCTGGGATCGTGAGGAATATGGCAACGGCGAGAAGCCTCC
CCACGTCTACTACTGTTTGTGCCGCCAGATGGTCCTGGTTCTGGATTGTCAGTTAGAGAGGTTGCCCATGAGACCCCGGG
ACAGATCCCGTGTGATTGATGCTGCCAAACATGCCCACAAGTTTTGTAACATTGAAGATGATGAGACTGTATATCTTCGG
AGGCCTGAAGGCATTGAACGACAATACAGGAAGAAGTGTACAAAGTGTGGACTCCCAGTGTTCTACCAGTCCCAGCTGAA
GGATGCTTCCGTGACCTTCATTATAGATGGAGCAGTGATGAAGTGTGGCCAGGGTTTTGGGAAAACAAATATATATACTG
AGAAACAAGAGCCTCCCAAGAAGGTGATGATGATCAAATGGACTAAGGACATGGGCAAGTTCAGCTCTGTCACTGTGTCT
ACTATTGATGAAGAAGAAGAGGAGATTGAGGCTAGAGAAGTTGCTGATTCGTATGCCCAAAATGTCAAAGTGATTGAGAA
ACAGCTGGAGCGTAAAAGCATGAGCAAGAGACGACTGCAAGAGCTGGCAGAACTA---GAAGCCAAGAAAGCGAAAATGA
AGGGGACTTTGATTGACAACCAGTTGAAA
