# Supplementary material for: Divergent genes in gerbils: prevalence, relation to GC-biased substitution, and phenotypic relevance
Source: BMC Evol Biol. 2020 Oct 19;20:134. doi: 10.1186/s12862-020-01696-3 (PMC7574485; doi:10.1186/s12862-020-01696-3)
Supplement: Supplementary file 3 — Additional file 3 Supplementary Data. DNA alignments for 10,554 1-to-1 orthologues used in analysis. Each alignment file is named using its orthogroup ID. [file 12862_2020_1696_MOESM3_ESM.zip › Additional_File_3/masked_alignments/OG0001663.fa]

>cavia_porcellus
ATGGCGGCGCCCAGTGGCGGTGTGAACTGTGAGGAGTTCGCCGAATTCCAGGAATTACTCAAGGTGATGAGGACAATTGA
TGACAGAATAGTACATGAATTAAACACTACGGTTCCAACAGCTTCCTTTGCAGGGAAAATTGATGCCAGCCAAACCTGTA
AACAGCTTTATGAATCTTTGATGGCTGCTCATGCCAGTAGGGATAGAGTCATAAAAACTTGTATAGCCCAGACCTCAGCA
GTAGTAAACAACCTCCGAGAAGAAAGAGAAAAGAATTTGGATGATTTAACGTTATTAAAGCAACTTAGAAAAGAGCAGAC
AAAGTTGAAATGGATGCAGTCAGAACTGAATGTTGAAGAAGTGGTGAATGACAGGAGTTGGAAGGTGTTTAATGAACGCT
GCCGAATTCATTTCAAGCCTCCAAAGACTGAA
>chinchilla_lanigera
ATGGCGGCGCCCAGTGCCAGTGTGAACTGTGAGGAGTTCGCCGAGTTCCAGGAATTACTCAAGGTGATGAGGACAATTGA
TGACAGAATAATACATGAGTTAAACACTACGGTTCCAACAGCTTCCTTTGCAGGGAAAATTGATGCCAGCCAAACCTGTA
AACAACTTTATGAGTCTTTGATGGCAGCTCATGCCAGTAGGGACAGAGTCATAAAAAACTGTATAGCCCAGACCTCAGCA
GTAGTACAAAACCTACGAGAAGAGAGAGAAAAGAATTTGGATGATTTAACGTTATTAAAGCAACTTAGAAAAGAGCAGAC
CAAGTTGAAATGGATGCAGTCAGAACTGAATGTTGAGGAAGTGGTAAATGACAGGAGCTGGAAGGTGTTTAATGAACGCT
GCCGAATTCACTTCAGGCCTCCAAAGACTGAA
>dipodomys_ordii
ATGGCGGCGCCCAGTGGCGGTGTGAACTGTGAGGAGTTCGCGGAGTTCCAGGAATTACTCAAGGTGATGAGGACAATTGA
TGACAGAATAGTACATGAATTAAACACGACGGTCCCAACAGCTTCCTTTGCAGGGAAAATTGATGCCAGCCAAACCTGTA
AACAACTTTATGAGTCTTTGATGTCAGCTCATGCCAGTAGGGACAAAGTTATAAAAAATTGCATAGCGCAGACCTCAGCA
GTAGTAAAACACCTCCGAGAAGAGAGAGAAAAGAATTTGGATGATTTAACATTATTAAAGCAACTTAGAAAAGAACAGAC
AAAGTTGAAATGGATGCAGTCAGAACTCAATGTTGAAGAAGTGGTAAATGACAGGAGCTGGAAGGTGTTTAATGAACGCT
GCCGAATTCATTTCAAGCCTCCAAAGACTGAA
>fukomys_damarensis
ATGGCGGCGCCCAGTGGCGGTGTGAACTGTGAGGAGTTCGCCGAGTTCCAGGAATTACTCAAGGTGATGAGGACGATTGA
TGACAGAATAGTACATGAGTTAAACACTACGGTTCCAACAGCTTCCTTTGCAGGGAGAATCGATGCCAGCCAAACCTGTA
AACAACTCTATGAGTCTTTGATGGCAGCTCATGCCAGTAGGGACAGAGTCATAAAAAATTGTATAGCCCAGACCTCAGCA
CTAGTAAAAAACCTCCGAGAAGAGAGAGAAAAGAATTTGGATGATTTAACATTATTAAAGCAACTTAGAAAAGAACAGAC
AAAGTTGAAATGGATGCAGTCAGAACTGAATGTTGAAGAAGTAGTAAATGACAGGAGCTGGAAGGTGTTTAATGAACGCT
GCCGAATTCACTTCAAGCCTCCAAAGAATGAA
>homo_sapiens
ATGGCGGCGCCCAGTGGCGGTGTGAACTGTGAGGAGTTCGCCGAGTTCCAGGAATTACTCAAGGTGATGAGGACAATTGA
TGACAGAATAGTACATGAATTAAACACTACGGTTCCAACAGCTTCCTTTGCAGGGAAAATTGATGCCAGCCAAACCTGTA
AACAACTTTATGAGTCTTTGATGGCAGCTCATGCCAGTAGAGACAGAGTCATAAAAAACTGTATAGCCCAGACTTCAGCA
GTAGTAAAAAACCTCCGAGAAGAGAGAGAAAAGAATTTGGACGATTTAACGTTATTAAAACAACTTAGAAAAGAGCAGAC
AAAGTTGAAATGGATGCAGTCAGAACTGAATGTTGAAGAAGTGGTAAATGACAGGAGCTGGAAGGTGTTTAATGAACGCT
GCCGAATTCACTTCAAGCCTCCAAAGAATGAA
>ictidomys_tridecemlineatus
ATGGCGGCGCCCAGTGGTGGTGTGAACTGTGAGGAGTTCGCCGAGTTCCAGGAATTACTCAAGGTGATGAGGACAATTGA
TGACAGAATAGTACATGAATTAAACACTACGGTTCCAACAGCTTCCTTTGCAGGGAAAATCGATGCCAGCCAAACCTGTA
AACAACTTTATGAGTCTTTGATGGCAGCTCATGCTAGTAGGGAAAAAGTTATTAAAAATTGTATAGCCCAGACCTCAGAA
GTAGTAAAAAACCTTCGTGAAGAGAGAGAAAAGAATTTGGATGATTTAACGTTATTAAAGCAACTTAGAAAAGAACAGAC
AAAGTTGAAATGGATGCAGTCAGAACTGAATGTTGAAGAAGTGGTAAATGACAGGAGCTGGAAGGTGTTTAATGAACGCT
GCCGAATTCACTTCAAGCCTCCAAAGAATGAA
>mus_musculus
ATGGCGGCGCCCAGTGGCAGTGTGAACTGTGAAGAGTTCGCCGAGTTCCAGGAATTACTCAAGGTGATGAGGACAATTGA
TGACAGAATAGTACATGAATTAAACACTACGGTTCCAACAGCTTCCTTTGCAGGGAAAATCGATGCCAGCCAAACCTGTA
AACAGCTGTATGAGTCTTTGATGGCAGCTCATGTCAGTAGGGACAGAGTTATAAAGAACTGTATAGCCCAGACCTCAGCA
GTAGTAAAAAGTCTCCGAGAAGAGAGAGAAAAGAACCTGGATGACTTAACGTTATTAAAGCGACTTAGAAAAGAACAGAC
AAAGTTGAAATGGATGCAGTCAGAACTAAATGTCGAAGAAGTGGTAAATGACAGGAGCTGGAAGGTGTTTAATGAACGCT
GCCGAGTTCACTTCAAGCCTCCAAAGAATGAG
>nannospalax_galili
ATGGCGGCGCCCAGTGGCAGTGTGAATTGTGAAGAGTTCGCCGAGTTCCAGGAATTACTGAAGGTGATGAGGACAATTGA
TGACAGAATAGTACATGAATTAAACACTACGGTTCCAACAGCTTCCTTTGCAGGGAAAATTGATGCCAGCCAAACCTGTA
AACAACTTTATGAGTCTTTGATGGCAGCTCATGTCAGTAGGGACAGAGTTATTAAAAATTGTATAGCCCAGACCTCAGCA
GTAGTAAAAAGTCTCCGAGAAGAGAGAGAAAAGAATGTGGACGATTTAACGTTATTAAAGCAACTTAGAAAAGAACAGAC
AAAGTTAAAATGGATGCAGTCAGAACTAAATGTTGAAGAAGTGGTGAATGATAGGAGCTGGAAGGTGTTTAATGAACGCT
GCAGAATTCACTTCAAACCTCCAAAGAATGAA
>meriones_unguiculatus
ATGGCGGCGCCCAGTGGCGGTGTGAACTGTGAAGAGTTCGCCGAGTTCCAGGAATTACTCAAGGTGATGAGGACAATTGA
TGACAGAATAGTACATGAATTAAACACTACGGTTCCAACAGCTTCCTTTGCAGGGAAAATTGATGCCAGCCAAACCTGTA
AACAACTTTATGAGTCTTTGATGGCAGCTCATATCAGTAGGGACAAAGTTATAAAGAACTGTATAGCCCAGACCTCAGCT
GTAGTAAACAGTCTCCGAGAAGCGAGAGAAAAGAATCTGGATGACTTGACGTTATTAAAGCAACTTAGAAAAGAGCAGAC
AAAGTTGAAATGGATGCAGTCAGAACTAAATGTCGAAGAAGTGGTAAATGACAGGAGCTGGAAGGTGTTCAATGAACGCT
GCCGAGTTCACTTCAAGCCTCCAAAGAATGAG
>psammomys_obesus
ATGGCGGCGCCCAGTGGCGGTGTGAACTGTGAAGAGTTCGCCGAGTTCCAGGAATTACTCAAGGTGATGAGGACAATTGA
TGACAGAATAGTACATGAATTAAATACTACGGTTCCAACAGCTTCCTTTGCAGGGAAAATTGATGCCAGCCAAACCTGTA
AACAACTTTATGAGTCTTTGATGGCAGCTCATATCAGTAGGGACAAAGTTATAAAGAACTGTATAGCCCAGACCTCAGCC
GTAGTAAACAGTCTTCGAGAAGCGAGAGAAAAGAATCTGGATGACTTGACGTTATTAAAGCAACTTAGAAAAGAGCAGAC
AAAGTTGAAATGGATGCAGTCAGAACTAAATGTCGAAGAAGTGGTAAATGACAGGAGCTGGAAGGTGTTTAATGAACGCT
GCCGAGTTCACTTCAAGCCTCCAAAGAATGAG
>rattus_norvegicus
ATGGCGGCGCCCAGTGGCGGTGTGAACTGTGAAGAGTTCGCCGAGTTCCAGGAATTACTCAAGGTGATGAGGACAATTGA
TGACAGGATAGTACATGAATTAAACACTACGGTTCCAACAGCTTCCTTTGCAGGAAAAATTGATGCCAGCCAAACCTGTA
AACAACTATATGAGTCTTTGATGGCAGCTCATGTCAGTAGGGACAGAGTTATAAAGAACTGTATAGCCCAGACCTCAGCA
GTAGTAAAACGTCTCCGAGAAGAGAGAGAAAAGAACCTGGATGACTTAACGTTATTAAAACAACTTAGAAAAGAACAGAC
AAAGTTGAAATGGATGCAGTCAGAACTCAATGTTGAAGAAGTGGTAAATGACAGGAGCTGGAAGGTGTTTAATGAACGCT
GCCGAATTCACTTCAAGCCTCCAAAGAATGAG
>jaculus_jaculus
ATGGCGGCGCCCAGTGGCGGTGTGAACTGTGAGGAGTTCGCCGAGTTCCAGGAAGTACTCAAGGTGATGCGGACAATTGA
TGACAGAATAGTACATGAATTAAACAGTACGGTTCCAACAGCTTCCTTTGCAGGGAAAATTGATGCCAGCCAAACCTGTA
AACAACTTTATGAGTCT---------------------------------------------------------------
--------------------------------------------------------------------------------
----------------------------------------------------------------GTGTTTAATGAACGCT
GCCGGATTCACTTCAAGCCTCCGAAGAATGAA
