# Supplementary material for: Divergent genes in gerbils: prevalence, relation to GC-biased substitution, and phenotypic relevance
Source: BMC Evol Biol. 2020 Oct 19;20:134. doi: 10.1186/s12862-020-01696-3 (PMC7574485; doi:10.1186/s12862-020-01696-3)
Supplement: Supplementary file 3 — Additional file 3 Supplementary Data. DNA alignments for 10,554 1-to-1 orthologues used in analysis. Each alignment file is named using its orthogroup ID. [file 12862_2020_1696_MOESM3_ESM.zip › Additional_File_3/masked_alignments/OG0001667.fa]

>cavia_porcellus
ATGAGGCTTCTGCTGCTGTTTCTGCTGGCCGCGTCGGCAGTGGTCCGGAGCGAGGCCTCGGCCAATCTGGGCGGTGTGCC
CAGCAAGAGACTGAAGATGCAGTACGCCACAGGGCCGCTGCTTAAGTTCCAGATTTGG---------------CGGGTGT
TTGAGGAGTACATGAGGGTTATTAGCCAGCGGTACCCAGACATCCGAATTGAAGGAGAGAATTACCTTCCTCAACCAATT
TATAGGCACATAGCATCTTTCCTGTCAATCTTCAAACTAGTATTAATAGTCTTAATAATTGTTGGCAAGGATCCTTTTGC
TTTCTTTGGCATGCAAGCTCCTAGCATCTGGCAGTGGGGCCAAGAAAATAAGGTCTATGCATGTATGATGGTTTTCTTCT
TGAGCAACATGATTGAGAACCAGTGTATGTCAACAGGTGCATTTGAGATAACTTTAAATGATGTACCTGTGTGGTCTAAG
CTGGAGTCTGGTCATCTTCCATCCATGCAACAACTTGTTCAAATTCTTGACAATGAAATGAAGCTCAATGTGCATATGGA
TTCAATCCCACATCATCGATCA
>octodon_degus
--------------------------------------------------------------------------------
--------------------------------------------------------------------------------
-----------ATGAGGGTTATTAGCCAGCGGTACCCAGACATCCGAATTGAAGGAGAGAATTACCTCCCTCAACCAATT
TATAGACACATAGCATCTTTCCTGTCAATCTTCAAACTAGTATTAATAGTCTTAATAATCATTGGCAAGGATCCCTTTGC
TTTCTTTGGCATGCAAGCTCCTAGCATCTGGCAGTGGGGCCAAGAAAATAAGGTCTATGCCTGTATGATGGTTTTCTTCT
TGAGCAACATGATTGAGAACCAGTGTATGTCAACAGGTGCATTTGAGATAACTTTAAATGATGTACCTGTGTGGTCTAAG
CTGGAGTCTGGTCATCTTCCGTCCATGCAACAACTCGTTCAAATTCTTGACAATGAAATGAAGCTCAATGTGCATATGGA
TTCAATCCCACATCAGCGATCA
>chinchilla_lanigera
ATGAGGCTTGTGCTGCTGCTTCTGGTGGCGGCGTCGGCAGTGGTCCGCAGCGAGGCCTCGGCCGATCTGGGCGGCGTGCC
CAGCAAGAGACTGAAGATGCAGTACGCCACGGGGCCGCTGCTCAAGTTCCAGATCTGG---------------CGGGTGT
TTGAGGAGTACATGAGGGTGATTAGCCAGCGGTACCCAGACATCCGAATTGAAGGAGAGAATTACCTCCCTCAACCGATT
TATAGACACATAGCATCTTTCCTGTCAATCTTCAAACTAGTATTAATAGTCTTAATAATTGTTGGCAAGGATCCTTTTGC
TTTCTTTGGCATGCAAGCTCCTAGCATCTGGCAGTGGGGCCAAGAAAATAAGGTCTACGCATGTATGATGGTTTTCTTCT
TGAGCAACATGATTGAGAACCAGTGTATGTCAACAGGTGCATTTGAGATAACTTTAAATGATGTGCCTGTGTGGTCTAAG
CTGGAATCTGGTCATCTTCCATCCATGCAACAACTTGTTCAAATTCTTGACAATGAAATGAAGCTCAATGTGCATATGGA
TTCAATCCCACATCATCGATCA
>psammomys_obesus
ATGAGGCTTCTGCTGCTTCTCCTGGTGGCGGCGTCGGCGGTGGTCCGCAGCGAGGCCTCTGCCAACCTAGGCGGCGTGCC
CAGCAAGAGATTAAAGATGCAGTACGCCACGGGGCCGCTGCTCAAGTTCCAGATTTGG---------------CGGGTGT
TTGAGGAGTACATGCGGGTTATTAGCCAGCGGTATCCAGACATCCGCATTGAAGGAGAGAATTATCTCCCTCAACCAATT
TATAGACACATAGCATCTTTCCTGTCGATCTTCAAACTAGTATTAATAGGCTTAATAATTGTTGGCAAGGATCCTTTTGC
ATTTTTCGGCATGCAAGCTCCTAGCATCTGGCAGTGGGGCCAAGAAAATAAGGTTTATGCATGTATGATGGTTTTCTTCT
TGAGCAACATGATCGAGAACCAGTGTATGTCAACAGGTGCATTTGAGATAACTTTAAATGATGTGCCGGTGTGGTCTAAG
CTGGAATCTGGTCATCTTCCATCCATGCAACAACTTGTTCAAATTCTTGACAATGAAATGAAACTCAATGTGCATATGGA
TTCAATCCCACATCATCGATCA
>homo_sapiens
ATGAGGCTTCTGCTGCTTCTCCTAGTGGCGGCGTCTGCGATGGTCCGGAGCGAGGCCTCGGCCAATCTGGGCGGCGTGCC
CAGCAAGAGATTAAAGATGCAGTACGCCACGGGGCCGCTGCTCAAGTTCCAGATTTGTGTTTCCGGTTATAGGCGGGTGT
TTGAGGAGTACATGCGGGTTATTAGCCAGCGGTACCCAGACATCCGCATTGAAGGAGAGAATTACCTCCCTCAACCAATA
TATAGACACATAGCATCTTTCCTGTCAGTCTTCAAACTAGTATTAATAGGCTTAATAATTGTTGGCAAGGATCCTTTTGC
TTTCTTTGGCATGCAAGCTCCTAGCATCTGGCAGTGGGGCCAAGAAAATAAGGTTTATGCATGTATGATGGTTTTCTTCT
TGAGCAACATGATTGAGAACCAGTGTATGTCAACAGGTGCATTTGAGATAACTTTAAATGATGTACCTGTGTGGTCTAAG
CTGGAATCTGGTCACCTTCCATCCATGCAACAACTTGTTCAAATTCTTGACAATGAAATGAAGCTCAATGTGCATATGGA
TTCAATCCCACACCATCGATCA
>meriones_unguiculatus
ATGAGGCTTCTGCTGCTTCTCCTGGTGGCGGCGTCGGCGGTGGTCCGCAGCGAGGCCTCTGCCAACCTAGGCGGCGTGCC
CAGCAAGAGATTAAAGATGCAGTACGCCACGGGGCCGCTGCTCAAGTTCCAGATTTGCGTATCCGGGTACAGGCGGGTGT
TTGAGGAGTACATGCGGGTTATTAGCCAGCGGTATCCAGACATCCGCATTGAAGGAGAGAATTATCTCCCTCAACCAATT
TATAGACACATAGCATCTTTCCTGTCGATCTTCAAACTAGTATTAATAGGCTTAATAATTGTTGGCAAGGATCCTTTTGC
ATTTTTCGGCATGCAAGCTCCTAGCATCTGGCAGTGGGGCCAAGAAAATAAGGTTTATGCATGTATGATGGTTTTCTTCT
TGAGCAACATGATCGAGAACCAGTGTATGTCAACAGGTGCATTTGAGATAACTTTAAATGATGTGCCGGTGTGGTCTAAG
CTGGAATCTGGTCATCTTCCATCCATGCAACAACTTGTTCAAATTCTTGACAATGAAATGAAACTCAATGTGCATATGGA
TTCAATCCCACATCATCGATCA
>rattus_norvegicus
ATGAGGCTCTTGCTGCTTCTGCTGGTGGCGGCGTCGGCGGTGGTCCGCAGCGAGGCCTCTGCCAACCTGGGCGGCGTGCC
CAGCAAGAGATTAAAGATGCAGTACGCCACGGGGCCGCTGCTCAAGTTTCAGATTTGTCTTAGCGGGTACAGGCGGGTGT
TTGAGGAGTACATGCGGGTTATTAGCCAGCGGTATCCAGACATCCGCATTGAGGGGGAGAATTATCTCCCTCAACCAATT
TATAGACACATAGCATCTTTCCTGTCAGTCTTCAAACTAGTATTAATAGGCTTAATAATTGTTGGCAAAGATCCTTTTGC
TTTTTTCGGCATGCAAGCTCCTAGCATCTGGCAGTGGGGCCAAGAAAATAAGGTTTATGCATGTATGATGGTCTTCTTCT
TGAGCAACATGATTGAGAACCAGTGTATGTCAACAGGTGCATTTGAGATAACTTTAAATGATGTACCGGTATGGTCTAAG
CTGGAATCTGGACATCTTCCATCCATGCAACAACTTGTTCAAATTCTTGACAATGAAATGAAACTCAATGTGCATATGGA
TTCAATCCCACATCATCGATCA
>mus_musculus
ATGAGGCTCCTGCTGCTTCTGCTGGTGGCGGCGTCGGCGGTGGTCCGCAGCGAGGCCTCTGCCAACCTGGGCGGCGTGCC
CAGCAAGAGATTAAAGATGCAGTACGCCACCGGGCCGCTGCTCAAGTTCCAGATTTGTGTATCCGGGTACCGGCGGGTGT
TTGAGGAGTACATGCGGGTTATCAGCCAGCGGTATCCAGACATCCGCATTGAAGGCGAGAATTATCTCCCTCAACCAATT
TATAGACACATAGCATCTTTCCTGTCAGTCTTCAAACTAGTATTAATAGGCTTAATAATTGTTGGCAAAGATCCTTTTGC
TTTTTTCGGCATGCAAGCTCCTAGCATCTGGCAGTGGGGCCAAGAAAATAAGGTTTATGCATGTATGATGGTTTTCTTCC
TGAGCAACATGATTGAGAACCAGTGTATGTCAACAGGTGCATTTGAGATAACTTTAAATGATGTGCCAGTGTGGTCTAAG
CTGGAATCTGGACATCTTCCATCCATGCAACAACTTGTTCAAATTCTTGACAATGAAATGAAACTCAATGTGCATATGGA
TTCAATCCCACATCATCGATCA
>ictidomys_tridecemlineatus
ATGAGGCTTCTGCTGCTTCTCCTGGTGGCGGCGTCGGCGGTGGCCCGGAGCGAGGCCTCGGCCAACCTGGGCGGCGTGCC
CAGCAAGAGGTTAAAGATGCAGTACGCTACGGGGCCGCTGCTCAAGTTCCAGATTTGG---------------CGGGTGT
TTGAGGAGTACATGCGGGTTATTAGTCAGCGGTACCCAGACATCCGAATCGAAGGAGAGAATTACCTCCCTCAACCAATT
TATAGACACATAGCCTCTTTCCTGTCAATCTTCAAACTCGTATTAATAGGCTTGATCATTGTTGGCAAGGACCCTTTTGC
TTTCTTTGGCATGCAAGCTCCTAGCATCTGGCAGTGGGGCCAGGAGAATAAGGTCTATGCATGTATGATGGTTTTCTTCT
TAAGCAACATGATTGAGAACCAGTGTATGTCAACAGGTGCATTTGAGATAACTTTAAATGACGTGCCTGTATGGTCTAAG
CTGGAATCTGGTCATCTTCCATCCATGCAACAACTTGTTCAAATTCTTGACAATGAAATGAAACTCAACGTGCACATGGA
TTCAATTCCGCATCATCGATCA
>dipodomys_ordii
--------------------------------------------------------------------------------
--------------------------------------------------------------------------------
-----------ATGCGGGTTATCAGCCAGCGGTATCCGGACATCCGCATCGAAGGGGAGAATTACCTCCCTCAGCCCATC
TACAGACACATAGCATCTTTCCTGTCAGTCTTCAAGCTCGTGTTAATAGGGTTAATCATCGTTGGAAAGGATCCCTTTGC
TTTCTTCGGCATGCAGGCTCCCACCATCTGGCAGTGGGGCCAAGACAACAAGGTCTATGCGTGCATGATGGTTTTCTTCT
TGAGCAACATGATTGAGAACCAGTGTATGTCAACAGGGGCATTTGAGATCACTTTGAATGACGTACCTGTGTGGTCTAAA
CTGGAGTCTGGTCACCTGCCCTCCATGCAGCAACTTGTTCAGATTCTTGATAATGAAATGAAGCTCAACGTGCATATGGA
CTCAATTCCACATCACCGATCG
>nannospalax_galili
ATGAGGCTTCTGCTGTTTCTCCTGGTGGCGGCGGCGGCGGTGGTCCGCAGCGAGGCCTCCGCCAACCTGGGCGGCGTGCC
CAGCAAGAGGTTAAAGATGCAGTACGCCACGGGGCCGCTGCTCAAGTTCCAGATTTGG---------------CGGGTGT
TTGAGGAATACATGCGGGTTATTAGCCAGCGGTATCCAGACATCCGCATTGAAGGAGAGAATTATCTCCCTCAACCAATT
TATAGACACATAGCATCTTTCCTGTCGGTCTTCAAACTAGTGTTAATAGGCTTAATAATTGTTGGCAAGGATCCTTTTGC
TTTTTTCGGCATGCAAGCTCCTAGCATCTGGCAGTGGGGCCAGGAAAATAAGGTCTATGCATGTATGATGGTTTTCTTCT
TGAGCAACATGATTGAGAACCAGTGTATGTCAACAGGTGCATTTGAGATAACTTTAAATGATGTACCCGTATGGTCTAAG
CTGGAATCTGGTCATCTTCCATCCATGCAACAACTCGTTCAAATTCTTGACAATGAAATGAAACTCAATGTGCATATGGA
TTCAGTTCCGCACCATCGATCA
>fukomys_damarensis
ATGAGGTTTCTGCTATTGCTTTTCGCGGCAGCGTCGGCAGTGGTCCGGAGCGAGGCGTCGGCCGATTTGGGCGACGTGCC
CACCAAGAGATTGAAGATGCAGTACGCCACGGGGCCGCTGCTCAAGTTCCAGATTTGTGTTTCCGGTTATAAGCGGGTGT
TTGAGGAGTACATGAGGGTTATTAGCCAGAGGTACCCAGACATCCGAATTGAAGGAGAGAATTACCTTCCACAACCAATT
TATAGACACATAGCATCTTTCCTGTCAATCTTCAAACTAGTATTAATAGGCTTAATAATTGTTGGCAAAGATCCTTTTGC
TTTCTTTGGCATGCAAGCTCCCAGCATCTGGCAGTGGGGCCAAGAAAATAAGGTCTATGCGTGTATGATGGTTTTCTTCT
TGGGCAACGTGCTTGAGAACCAATGTATGTCAACAGGTGCATTTGAGATAACTTTAAATGATGTACCTGTGTGGTCTAAG
CTGGAATCTGGTCATCTTCCATCCATGCAACAACTCATTCAAATTCTTGACAATGAAATGAAGCTCAATGTGCATATGGA
TTCAATCCCACATCATCGATCA
