# Supplementary material for: Divergent genes in gerbils: prevalence, relation to GC-biased substitution, and phenotypic relevance
Source: BMC Evol Biol. 2020 Oct 19;20:134. doi: 10.1186/s12862-020-01696-3 (PMC7574485; doi:10.1186/s12862-020-01696-3)
Supplement: Supplementary file 3 — Additional file 3 Supplementary Data. DNA alignments for 10,554 1-to-1 orthologues used in analysis. Each alignment file is named using its orthogroup ID. [file 12862_2020_1696_MOESM3_ESM.zip › Additional_File_3/masked_alignments/OG0001669.fa]

>meriones_unguiculatus
------------TCTTTTAGGGAGAAGAAAAGAAGGAGAATAGAGGAGCTGCTGGCTGAGAAAATGGCTGTTGATGGTGG
GTGTGGGGACACTGGAGACTGGGAAGGTCGCTGGAACCATGTAAAGAAGTTCCTCGAGCGATCTGGACCCTTCACACACC
CTGATTTCGAACCAAGCACTGAATCGCTCCAGTTCTTGTTAGATACATGTAAAGTTCTAGTCATTGGAGCTGGTGGCTTA
GGATGTGAGCTCCTGAAAAATCTGGCATTGTCTGGTTTTAGACAGATTCATGTTATAGACATGGACACTATAGATGTTTC
CAATTTAAATAGGCAGTTTTTATTTAGGCCTAAAGATGTTGGAAGACCCAAAGCTGAAGTTGCTGCAGAATTCCTAAATG
ACAGAGTTCCTAACTGCAACGTGGTCCCGCAT---TTCAACAAGATTCAAGATTTTAACGACACTTTCTACCGACAATTT
CATATTATTGTATGTGGTCTGGACTCTATCATAGCCAGAAGATGGATCAATGGAATGCTGATATCTCTTCTAAATTATGA
AGATGGTGTGTTGGATCCAAGTTCCATTGTCCCTTTGATAGATGGGGGCACAGAAGGCTTTAAAGGAAATGCCCGAGTGA
TCTTGCCTGGAATGACTGCTTGTATTGAGTGCACCCTGGAACTTTATCCACCACAGGTCAATTTTCCCATGTGTACCATT
GCATCTATGCCCAGGCTCCCAGAACACTGTATCGAGTATGTAAGGATGTTGCAGTGGCCTAAAGAGCAGCCTTTTGGAGA
TGGGGTTCCATTAGATGGAGATGATCCTGAACATATTCAGTGGATTTTCCAAAAATCTGTAGAGAGAGCATCACAATATA
ATATTAGAGGTGTTACCTATAGACTCACTCAAGGAGTGGTAAAACGAATCATTCCTGCAGTAGCTTCTACAAATGCAGTC
ATTGCA---GCTGTGTGTGCCACCGAGGTTTTTAAGATAGCCACAAGCGCATATATCCCTCTTAACAACTACTTGGTCTT
CAATGACGTGGACGGCCTGTACACATACACATTTGAAGCGGAGAGGAAGGAAAATTGTCCCGCATGTAGCCAGCTTCCTC
AAAACATTCAGTTTTCTCCATCCGCTAAACTACAAGAGGTTTTAGACTATCTAACCAATAGTGCTTCTCTGCAAATGAAG
TCACCAGCTATCACAGCCACATTAGAGGGGAAAAACAGGACACTTTACTTACAGTCAGTAACATCTATTGAAGAACGAAC
AAGACCCAATCTTTCCAAGACATTAAAAGAATTGGGACTCGTTGATGGACAAGAACTGGCTGTTGCTGATGTCACTACAC
CACAGACTGTACTATTCAAACTTCATTTTACTTAA
>chinchilla_lanigera
------------------GCTTCGATAAAACGTAGGACCTTGAAC---------------AAAATGGCTGTTGATGGTGG
GTGTGGGGACACTGGAGACTGGGAAGGTCGCTGGAACCATGTAAAGAAGTTCCTCGAGCGATCTGGACCCTTCACACACC
CTGATTTCGAACCGAGCACTGAATCTCTCCAGTTTTTGTTAGATACATGTAAAGTTCTAGTCATTGGAGCTGGCGGCTTA
GGATGTGAGCTCCTGAAAAATCTGGCGTTGTCTGGTTTTAGACAGATCCATGTCATAGACATGGACACTATAGATGTTTC
CAATCTAAATAGGCAGTTTTTATTTAGGCCTAAAGATGTTGGAAGACCTAAGGCTGAAGTTGCTGCAGAATTTCTAAATG
ACAGAATTCCTAATTGTAATGTAGTTCCACAT---TTCAGCAAGATCCAAGATTTTAATGACACTTTCTACCGACAATTT
CATATTATTGTTTGTGGACTGGACTCTATTATAGCCAGAAGATGGATAAATGGAATGCTGATATCTCTTCTAAATTATGA
AGATGGTGTGTTAGATCCAAGCTCCATTGTCCCTATGATAGATGGGGGTACAGAAGGTTTTAAAGGAAATGCTCGGGTGA
TTCTTCCTGGAATGACTGCTTGTATCGAATGTACACTGGAACTTTATCCACCACAGGTTAATTTTCCCATGTGCACCATT
GCATCTATGCCCAGGCTACCAGAGCACTGTATTGAGTATGTAAGGATGTTGCAGTGGCCTAAAGAGCAACCTTTTGGAGA
AGGGGTTCCATTAGATGGAGATGATCCTGAACATATTCAGTGGATATTTCAAAAATCTGTAGAGAGAGCATCACAATATA
ATATTAGAGGTGTTACATATAGACTCACTCAAGGGGTAGTAAAACGAATCATTCCTGCAGTAGCTTCCACAAATGCAGTC
ATTGCA---GCTGTGTGTGCCACTGAGGTTTTTAAAATAGCCACAAGTGCATACATTCCCCTTAATAATTACTTGGTATT
CAATGATGTAGATGGGCTGTACACTTACACATTTGAAGCAGAGAGAAAGGAGAACTGCCCAGCTTGTAGCCAACTTCCTC
AAAATATTCAGTTTTCTCCATCAGCTAAACTGCAGGAAGTTTTGGACTATCTAACCAATAGTGCTTCTCTGCAGATGAAA
TCTCCAGCAATCACAGCCACATTAGAAGGGAAAAATAGAACCCTTTACTTACAGTCGGTAACCTCTATTGAAGAACGAAC
AAGGCCGAATCTTTCCAAAACTTTGAAAGAATTAGGACTTGTTGATGGACAAGAACTGGCAGTTGCTGATGTCACCACAC
CGCAGACTGTACTATTCAAACTTCATTTTACTTCT
>fukomys_damarensis
---------------------------------------------------------------ATGGCTGTTGATGGTGG
GTGTGGGGACACTGGAGACTGGGAAGGTCGCTGGAACCATGTAAAGAAGTTCCTCGAGCGATCTGGACCCTTCACACACC
CTGATTTCGAACCAAGCACTGAATCTCTCCAGTTTTTGTTAGATACATGTAAAGTTCTAGTCATTGGAGCTGGCGGCTTA
GGATGTGAGCTCCTGAAAAACCTGGCATTGTCTGGTTTTAGACAGATTCATGTCATAGACATGGACACTATAGATGTTTC
CAATCTAAATAGGCAGTTTTTATTTAGGCCTAAAGATGTTGGAAGACCTAAGGCTGAAGTCGCTGCAGAATTTCTGAATG
ATAGAATTCCTAATTGTAATGTTGTTCCACAT---TTCAACAAGATTCAAGACTTTAATGACATATTCTATCGACAATTC
CATATTATTGTTTGTGGACTGGACTCTATTATAGCCAGAAGATGGATAAATGGAATGCTGATATCTCTTCTCAATTATGA
AGATGGTGTGTTAGATCCAAGCTCCATTGTCCCTATGATAGATGGGGGTACAGAAGGTTTTAAAGGAAATGCTCGGGTGA
TTCTCCCTGGAATGACTGCTTGCATTGAATGTACACTGGAACTTTATCCACCACAGGTTAATTTTCCCATGTGCACCATT
GCATCCATGCCCAGGCTACCAGAGCATTGTATTGAGTATGTAAGGATGTTGCAGTGGCCTAAAGAACAGCCTTTTGGAGA
AGGGGTTCCACTAGATGGAGATGATCCGGAACATATTCAGTGGATATTTAAAAAATCTGTAGAGAGAGCATCACAATATA
ATATTAGAGGTGTTACATATAGACTCACTCAAGGGGTAGTAAAACGAATCATTCCGGCAGTAGCTTCCACAAATGCAGTC
ATTGCA---GCTGTGTGTGCCACAGAGGTTTTTAAAATAGCCACAAGTGCATACATTCCCCTTAATAATTACTTGGTATT
CAATGATGTGGATGGGCTATACACTTACACATTTGAAGCAGAGAGAAAGGAGAGCTGCCCAGCTTGTAGCCAGCTTCCTC
AAAACATTCAGTTTTCTCCGTCAGCTCGATTACAGGAGGTTTTGGATTATCTGACCAGTAGTGCTTCTCTGCAAATGAAA
TCTCCAGCTATCACAGCTACATTAGAAGGGAAAAATAGGACACTTTACTTACAGTCAGTAACCTCTATTGAAGAACGAAC
GAGGCCAAACCTTTCCAAAACTTTGAAAGAATTAGGACTTGTTGATGGACAAGAACTGGCAGTTGCCGATGTCACCACAC
CACAGACTGTACTATTCAAACTTCATTTTACTTCT
>dipodomys_ordii
ATGGCGGATGGCGAGGAGCCGGAGAAGAAAAGAAGGAGAATAGAGGAGCTGCTGGCTGAGAAAATGGCTGTTGATGGTGG
GTGTGGGGACACTGGAGACTGGGAAGGTCGCTGGAACCATGTAAAGAAGTTCCTCGAGCGATCTGGACCCTTCACACACC
CTGATTTCGAACCGAGCACTGAATCTCTCCAGTTTTTGTTAGATACATGTAAAGTTCTAGTCATTGGAGCTGGCGGCTTA
GGATGTGAGCTCCTGAAAAACCTGGCATTGTCTGGTTTTAGACAGATTCATGTTATAGACATGGACACTATAGATGTTTC
CAATTTAAATAGACAGTTTTTATTTAGA----------------------------------------------------
-----------------------------CAT---TTCAACAAGATTCAAGATTTTAATGACACTTTCTATCGACAATTT
CATATTATTGTGTGTGGATTGGACTCTATCATAGCCAGACGATGGATAAACGGCATGCTGATATCTCTGCTAAATTATGA
AGATGGTGTGTTAGATCCAAGCTCCATTGTCCCTTTGATAGATGGGGGGACAGAAGGTTTTAAAGGAAATGCTCGGGTGA
TTTTGCCTGGGATGACTGCTTGCATTGAGTGTACACTGGAACTTTATCCACCACAGGTTAATTTCCCCATGTGCACCATT
GCATCCATGCCCAGGCTGCCAGAACACTGCATTGAGTATGCAAGGGTGTTGCAGTGGCCTAAAGAGCAGCCTTTTGGAGA
TGGGGTTCCATTGGATGGCGATGATCCTGAGCATATTCAGTGGATTTTCCAAAAATCTCTAGAGAGAGCATCACAATATA
ATATTAGAGGTGTTACCTATAGACTCACTCAAGGAGTAGTAAAACGAATAATTCCTGCAGTAGCTTCCACGAATGCAGTC
ATTGCA---GCTGTGTGTGCCACTGAGGTTTTTAAAATAGCCACAAGTGCATACATTCCCCTTAATAATTACTTGGTATT
CAATGATGTAGACGGGCTGTATACATACACATTTGAAGCAGAGAGAAAGGAAAACTGTCCAGCTTGTAGTCAGCTTCCTC
AAAATATTCAGTTTTCTCCATCAGCCAAACTACAAGAGGTTTTGGATTATCTAACAAATAGTGCTTCTCTGCAGATGAAA
TCTCCAGCTATCACAGCCACATTAGAGGGGAAAAATAGAACACTTTACTTACAGTCAGTGACTTCTATTGAAGAACGAAC
AAGGCCAAATCTTTCTAAGACATTGAAAGAATTAGGACTTGTTGATGGACAAGAACTGGCGGTTGCTGATGTCACCACAC
CACAGACTGTTCTGTTCAAACTTCATTTTACTTCT
>homo_sapiens
ATGGCGGATGGCGAGGAGCCGGAGAAGAAAAGAAGGAGAATAGAGGAGCTGCTGGCTGAGAAAATGGCTGTTGATGGTGG
GTGTGGGGACACTGGAGACTGGGAAGGTCGCTGGAACCATGTAAAGAAGTTCCTCGAGCGATCTGGACCCTTCACACACC
CTGATTTCGAACCGAGCACTGAATCTCTCCAGTTCTTGTTAGATACATGTAAAGTTCTAGTCATTGGAGCTGGCGGCTTA
GGATGTGAGCTCCTGAAAAATCTGGCCTTGTCTGGTTTTAGACAGATTCATGTTATAGATATGGACACTATAGATGTTTC
CAATCTAAATAGGCAGTTTTTATTTAGGCCTAAAGATATTGGAAGACCTAAGGCTGAAGTTGCTGCAGAATTTCTAAATG
ACAGAGTTCCTAATTGCAATGTAGTTCCACAT---TTCAACAAGATTCAAGATTTTAACGACACTTTCTATCGACAATTT
CATATTATTGTATGTGGACTGGACTCTATCATCGCCAGAAGATGGATAAATGGCATGCTGATATCTCTTCTAAATTATGA
AGATGGTGTCTTAGATCCAAGCTCCATTGTCCCTTTGATAGATGGGGGGACAGAAGGTTTTAAAGGAAATGCCCGGGTGA
TTCTGCCTGGAATGACTGCTTGTATCGAATGCACGCTGGAACTTTATCCACCACAGGTTAATTTTCCCATGTGCACCATT
GCATCTATGCCCAGGCTACCAGAACACTGTATTGAGTATGTAAGGATGTTGCAGTGGCCTAAGGAGCAGCCTTTTGGAGA
AGGGGTTCCATTAGATGGAGATGATCCTGAACATATACAATGGATTTTCCAAAAATCCCTAGAGAGAGCATCACAATATA
ATATTAGGGGTGTTACGTATAGGCTCACTCAAGGGGTAGTAAAAAGAATCATTCCTGCAGTAGCTTCCACAAATGCAGTC
ATTGCA---GCTGTGTGTGCCACTGAGGTTTTTAAAATAGCCACAAGTGCATACATTCCCTTGAATAATTACTTGGTGTT
TAATGATGTAGATGGGCTGTATACATACACATTTGAAGCAGAAAGAAAGGAAAACTGCCCAGCTTGTAGCCAGCTTCCTC
AAAATATTCAGTTTTCTCCATCAGCTAAACTACAGGAGGTTTTGGATTATCTAACCAATAGTGCTTCTCTGCAAATGAAA
TCTCCAGCCATCACAGCCACCCTAGAGGGAAAAAATAGAACACTTTACTTACAGTCGGTAACCTCTATTGAAGAACGAAC
AAGGCCAAATCTCTCCAAAACATTGAAAGAATTGGGGCTTGTTGATGGACAAGAACTGGCGGTTGCTGATGTCACCACCC
CACAGACTGTACTATTCAAACTTCATTTTACTTCT
>psammomys_obesus
------------------------------------------------------------AGAATGGCTGTTGATGGTGG
GTGTGGGGACACTGGAGACTGGGAAGGTCGCTGGAACCATGTAAAGAAGTTCCTCGAGCGATCTGGACCCTTCACACACC
CTGATTTCGAACCAAGCACTGAATCGCTCCAGTTCTTGTTAGATACATGTAAAGTTCTAGTCATTGGAGCTGGTGGCTTA
GGATGTGAGCTCCTGAAAAATCTGGCATTGTCTGGTTTTAGACAGATTCATGTTATAGACATGGACACTATAGATGTTTC
CAATTTAAATAGGCAGTTTTTATTTAGGCCTAAAGATGTTGGAAGACCCAAAGCTGAAGTTGCTGCAGAATTCCTAAATG
ACAGAGTTCCTAACTGCAACGTGGTCCCGCAT---TTCAACAAGATTCAAGATTTTAACGACACTTTCTACCGACAATTT
CATATTATTGTATGTGGTCTGGACTCTATCATAGCCAGAAGATGGATCAATGGAATGCTGATATCTCTTCTAAATTATGA
AGATGGTGTGTTGGATCCAAGTTCCATTGTCCCTTTGATAGATGGGGGCACAGAAGGCTTTAAAGGAAATGCCCGAGTGA
TTTTGCCTGGAATGACTGCTTGTATTGAGTGCACCCTAGAACTTTATCCACCACAGGTCAATTTTCCCATGTGTACCATT
GCATCTATGCCCAGGCTTCCAGAACACTGTATCGAGTATGTAAGGATGTTGCAGTGGCCTAAAGAGCAGCCTTTTGGAGA
TGGGGTTCCCTTAGATGGAGATGATCCTGAACATATTCAGTGGATTTTCCAAAAATCTGTGGAGAGAGCATCACAATATA
ATATTAGAGGTGTTACCTATAGACTCACTCAAGGAGTAGTAAAACGAATCATTCCTGCAGTAGCTTCTACAAATGCGGTC
ATTGCA---GCTGTGTGTGCCACTGAGGTTTTTAAGATAGCCACAAGTGCATATATTCCTCTTAACAACTACTTGGTGTT
CAATGATGTGGATGGGCTGTACACATACACATTTGAAGCAGAGAGGAAGGAAAATTGTCCCGCATGTAGCCAGCTTCCTC
AAAACATTCAGTTTTCTCCATCTGCTAAACTACAAGAGGTTTTAGACTATCTAACCAATAGTGCTTCTCTGCAAATGAAG
TCACCAGCTATCACAGCCACATTAGAGGGGAAAAACAGGACACTTTACTTACAGTCAGTAACATCTATTGAAGAACGAAC
AAGACCCAATCTTTCCAAGACACTAAAAGAATTGGGACTCGTTGATGGACAAGAACTGGCTGTTGCTGATGTCACTACAC
CACAGACTGTACTATTCAAACTTCATTTTACTTAA
>mus_musculus
ATGGCGGATGGCGAGGAGCCGGAGAAGAAAAGAAGGAGAATAGAGGAGCTGCTGGCTGAGAAAATGGCTGTTGATGGTGG
GTGTGGGGACACTGGAGACTGGGAAGGTCGCTGGAACCATGTAAAGAAGTTCCTCGAGCGGTCTGGACCCTTCACACACC
CCGATTTCGAACCAAGCACTGAATCACTCCAGTTCTTGTTAGATACATGTAAAGTTCTAGTCATTGGAGCTGGTGGCTTA
GGATGTGAGCTTCTGAAAAATCTGGCATTATCTGGTTTTAGACAGATTCATGTTATAGACATGGACACTATAGATGTTTC
CAATTTAAATAGACAGTTTTTATTTAGGCCTAAAGATGTCGGAAGACCCAAGGCTGAAGTTGCTGCAGAATTCCTAAATG
ACAGAGTTCCTAACTGCAACGTGGTACCACAT---TTCAACAAGATACAAGATTTTAACGACACTTTCTACCGACAATTT
CATATCATTGTATGTGGCCTGGACTCTATCATAGCGAGAAGATGGATCAATGGAATGCTGATATCTCTTCTAAATTATGA
AGATGGTGTGTTGGATCCAAGCTCCATTGTACCTTTGATAGATGGGGGGACAGAAGGCTTTAAAGGGAATGCCCGAGTGA
TTTTGCCTGGAATGACCGCTTGTATTGAGTGCACTCTGGAACTTTACCCACCACAGGTCAATTTCCCCATGTGTACCATT
GCATCTATGCCCAGGCTCCCAGAACACTGTATCGAGTATGTGAGGATGTTGCAATGGCCTAAAGAGCAGCCTTTTGGAGA
TGGGGTTCCATTAGATGGAGATGACCCTGAACATATTCAGTGGATTTTCCAAAAGTCCATAGAGAGAGCATCACAATATA
ATATTAGAGGCGTTACCTACAGACTCACTCAAGGGGTGGTAAAACGAATCATTCCTGCAGTAGCTTCTACAAATGCAGTC
ATTGCA---GCTGTGTGTGCCACTGAGGTTTTCAAGATAGCTACAAGTGCGTACATTCCCCTTAATAACTACCTGGTATT
CAATGATGTAGATGGGCTGTACACTTACACGTTTGAAGCAGAGAGAAAGGAAAACTGTCCAGCATGTAGCCAACTTCCTC
AAAACATTCAGTTTTCCCCATCAGCTAAACTACAGGAGGTCTTAGACTACCTAACCAACAGTGCTTCTCTGCAAATGAAG
TCTCCGGCTATCACAGCCACATTAGAGGGGAAGAACAGGACACTTTACTTACAGTCAGTAACGTCTATTGAAGAACGAAC
CAGGCCCAATCTTTCCAAAACATTAAAAGAACTGGGACTAGTTGATGGACAAGAACTGGCTGTTGCTGATGTCACTACAC
CACAGACTGTACTATTCAAACTTCATTTTACTTAA
>rattus_norvegicus
ATGGCGGATGGCGAGGAGCCGGAGAAGAAAAGAAGGAGAATAGAGGAGCTGCTGGCTGAGAAAATGGCTGTTGATGGTGG
GTGTGGGGACACTGGAGACTGGGAAGGTCGCTGGAACCATGTAAAGAAGTTCCTCGAGCGGTCCGGACCCTTCACACACC
CTGATTTCGAACCGAGCACTGAATCACTCCAGTTCTTGTTAGATACATGTAAAGTTCTAGTCATTGGAGCTGGTGGCTTA
GGATGTGAGCTACTGAAAAATCTGGCATTGTCTGGTTTTAGACAGATTCATGTTATAGACATGGACACTATAGATGTTTC
CAATTTAAATAGGCAGTTTTTATTTAGGCCTAAAGATGTTGGAAGACCCAAGGCTGAAGTTGCTGCAGAATTCCTGAATG
ACAGAGTTCCTAACTGCAACGTGGTCCCACAT---TTCAACAAGATTCAAGATTTTAACGACACTTTCTACCGACAATTT
CATATTATCGTATGTGGCCTGGACTCTATCATAGCCAGGAGATGGATCAATGGAATGCTGATATCTCTTCTAAATTATGA
AGATGGTGTGTTGGATCCAAGCTCCATCGTACCTTTGATAGATGGGGGCACAGAAGGCTTTAAAGGGAATGCCCGAGTGA
TTTTGCCTGGAATGACCGCTTGTATTGAGTGCACTCTGGAACTTTACCCACCACAGGTCAATTTCCCCATGTGTACCATT
GCATCTATGCCCAGGCTCCCAGAGCACTGTATCGAGTATGTAAGGATGTTGCAGTGGCCTAAAGAGCAGCCTTTTGGAGA
TGGGGTTCCATTAGACGGAGATGACCCTGAACATATTCAGTGGATTTTCCAAAAGTCTGTAGAGAGAGCATCACAATATA
ATATTAGAGGTGTTACCTACAGACTCACTCAAGGGGTAGTAAAACGAATCATTCCCGCAGTAGCTTCTACAAATGCAGTC
ATTGCA---GCTGTGTGTGCCACTGAGGTTTTCAAGATAGCTACAAGTGCGTACATTCCCCTTAATAATTACTTAGTATT
CAATGATGTAGATGGACTGTACACTTACACATTTGAAGCAGAGAGAAAGGAGAACTGCCCTGCGTGTAGCCAGCTTCCTC
AAAACATCCAGTTCTCCCCATCAGCTAAACTGCAAGAGGTGTTAGACTATCTAACCAATAGTGCTTCTCTGCAAATGAAG
TCTCCAGCTATTACAGCCACATTAGAGGGGAAAAACAGGACACTTTATTTACAGTCAGTAACGTCTATTGAAGAACGAAC
GAGACCGAATCTTTCCAAAACATTAAAAGAACTGGGACTAGTTGATGGACAAGAACTGGCTGTTGCTGACGTCACCACAC
CACAAACTGTACTATTCAAACTTCATTTTACTTAA
>nannospalax_galili
ATGGCGGATGGCGAGGAGCCGGAGAAGAAAAGAAGGAGAATAGAGGAGCTGCTGGCTGAGAAAATGGCTGTTGATGGTGG
GTGTGGGGACACTGGAGACTGGGAAGGTCGCTGGAACCATGTAAAGAAGTTCCTCGAGCGATCTGGACCCTTCACACACC
CTGATTTCGAACCAAGCACTGAATCTCTCCAGTTTTTGTTAGATACATGTAAAGTTCTAGTCATTGGAGCTGGTGGCTTA
GGATGTGAGCTCCTGAAAAATCTGGCATTGTCTGGTTTTAGAAAGATTCATGTTATAGACATGGATACTATAGATGTTTC
CAATCTAAATAGACAGTTTTTATTCAGGCCTAAAGATGTTGGAAGACCGAAGGCCGAAGTTGCTGCGGAATTCCTGAATG
ACAGAGTTCCTAACTGTAACGTTACTCCACAT---TTCAAAAAGATTCAAGATTTTAATGACACTTTCTACCGACAGTTT
CATATTATTGTGTGTGGACTGGATTCTATCATAGCCAGAAGATGGATAAACGGCATGCTGATATCTCTGCTGAATTATGA
AGATGGTGTGTTAGATCCAAGCTCCATCATCCCTTTGATAGATGGGGGGACAGAAGGCTTTAAAGGAAATGCTCGGGTGA
TTTTGCCTGGGATGTCTGCTTGTATTGAGTGTACGCTAGAACTTTATCCACCACAGGTCAACTTCCCCATGTGCACTATT
GCATCTATGCCCAGGTTACCAGAACATTGTATTGAATATGTAAGGATGTTGCAGTGGCCTAAAGAGCAGCCTTTTGGAGA
TGGGGTTCCATTAGATGGCGATGATCCTGAACATATTCAGTGGATTTTCCAAAAATCTGTAGAGAGAGCCTCACAATATA
ACATTAGGGGTGTTACATATAGACTCACTCAAGGTGAGTTATAT------------------------------------
TTCTCTTTAGCTGTGTGTGCCACTGAGGTTTTTAAAATAGCCACAAGTGCATACATTCCCCTTAATAATTACTTGGTATT
CAATGATGTAGACGGACTCTACACATACACATTTGAAGCAGAGAGAAAGGAAAACTGCCCAGCATGTAGTCAGCTTCCTC
AAAACATTCAGTTTTCTCCATCAGCTAAGCTACAGGAGGTTTTGGATTATCTAACCAATAGTGCATCTCTGCAAATGAAG
TCTCCAGCTATCACAGCCACATTAGAGGGGAAAAATAGAACACTTTACTTACAGTCAGTAACCTCTATTGAAGAGCGAAC
AAGGCCAAATCTTTCCAAGACATTGAAAGAATTGGGACTTGTTGATGGACAAGAACTGGCCGTTGCTGATGTCACCACAC
CGCAGACTGTACTATTCAAACTTCATTTTACTTCT
>ictidomys_tridecemlineatus
---------------------AAGCCTAAACATAACCACATTGAACATTTCCTACTGAGCAGAATGGCTGTTGATGGTGG
GTGTGGGGACACTGGAGACTGGGAAGGTCGCTGGAACCATGTAAAGAAGTTCCTCGAGCGATCTGGACCCTTCACACACC
CTGATTTCGAACCAAGCACTGAATCTCTCCAGTTTTTGTTAGATACATGTAAAGTTCTAATCATTGGAGCTGGTGGCTTA
GGATGTGAGCTCCTGAAAAATCTGGCTCTGTCTGGTTTTAGGCAGATTCATGTTATAGACATGGACACTATAGATGTTTC
CAATCTAAATAGGCAGTTTTTATTTAGGCCTAAAGATGTTGGAAGACCTAAGGCTGAAGTTGCTGCAGAATTTTTAAATG
ACAGGATTCCTAATTGCAATGTAGTTCCACAC---TTCAACAAGATTCAAGATTTCAATGACACTTTCTATCGACAATTT
CATATTATCGTGTGTGGACTGGACTCCATCATAGCCAGAAGATGGATTAATGGAATGCTGATCTCTCTCCTAAACTATGA
AGATGGTGTGCTGGATCCAAGCTCCATTGTCCCTCTGATTGATGGGGGAACAGAAGGTTTTAAAGGCAATGCCCGGGTGA
TCCTGCCTGGGATGACTGCGTGCATCGAGTGCACGCTGGAGCTCTATCCACCACAGGTTAATTTTCCCATGTGCACCATT
GCATCTATGCCCAGGCTACCAGAGCATTGTATTGAGTATGTAAGGATGTTGCAGTGGCCTAAAGAGCAACCTTTTGGAGA
AGGGGTTCTATTAGATGGAGACGATCCTGAACATATTCAATGGATTTTCCAAAAATCTCTAGAGAGAGCATCACAATATA
ATATTAGAGGTGTTACATATAGGCTCACCCAAGGGGTGGTAAAACGCATCATTCCTGCTGTTGCTTCCACAAACGCAGTC
ATTGCA------------GGTAAGGAG---------------GAAAGTGCATACATTCCCCTTAATAATTACTTGGTATT
CAATGACGTAGACGGGCTGTACACTTACACATTTGAAGCAGAGAGAAAGGAAAACTGCCCAGCTTGTAGCCAGCTTCCTC
AGAACATTCAGTTTTCTCCATCAGCAAAACTGCAGGAGGTTTTGGATTATCTAACCAATAGTGCTTCTCTGCAAATGAAA
TCTCCAGCTATTACAGCCACATTAGAGGGGAACAACAGAACACTTTACTTACAGTCAGTAACCTCTATTGAAGAACGAAC
AAGGCCAAATCTTTCCAAGACGTTGAAAGAATTAGGACTCGTTGATGGACAAGAACTGGCAGTTGCTGATGTCACCACAC
CACAGACTGTACTATTCAAACTTCATTTTACTTCT
>cavia_porcellus
--------------------------------------------------------------------------------
--------------------------------------------------------------------------------
--------------------------------------------------------------------------------
---------------CCACAG---GCATTGTCTGGTTTTAGACAGATTCATGTCATAGACATGGACACTATAGATGTTTC
CAATCTAAATAGGCAGTTTTTATTTAGACCTAAAGATGTTGGAAGACCTAAGGCTGAAGTTGCTGCAGAATTTCTAAATG
ACAGAATTCCTAATTGTAATGTAGTTCCACAT---TTCAACAAGATCCAAGATTTTAATGATACTTTCTATCGACAATTT
CATATTATTGTTTGTGGACTGGACTCAATTATAGCCAGAAGATGGATAAATGGAATGCTGATATCTCTTCTAAATTATGA
AGACGGTGTGTTAGATCCAAGCTCCATTGTCCCAATGATAGATGGGGGAACAGAAGGTTTTAAAGGAAATGCTCGAGTGA
TTCTCCCTGGAATGACTGCTTGTATTGAATGTACACTGGAACTCTATCCACCACAGGTA---------------------
--------------------------------------------------------------------------------
--------------------------------------------------------------------------------
--------------------------ACTGTGTGGGTAGTAAAGCGAATCATTCCTGCAGTAGCTTCCACAAATGCAGTC
ATTGCA---GCTGTGTGTGCCACTGAGGTTTTTAAAATAGCCACAAGTGCATACATTCCCCTTAATAATTACTTGGTATT
CAATGATGTAGATGGTCTGTACACTTACACATTTGAAGCAGAAAGAAAGGAGAACTGCCCAGCTTGTAGCCAGCTTCCTC
AAAATATTCAGTTTTCTCCATCAGCTAAACTGCAGGAAGTTTTGGACTATCTAACCAATAGTGCTTCTCTGCAGATGAAA
TCTCCAGCTATCACAGCCACATTAGAAGGGAAAAATAGAACACTTTACTTACAGTCAGTAACCTCTATTGAAGAACGAAC
AAGGCCGAATCTTTCCAAAACTTTGAAAGAATTAGGACTTGTCGATGGACAAGAACTGGCAGTTGCTGATGTCACCACAC
CACAGACTGTACTATTCAAACTTCATTTTACTTCT
>jaculus_jaculus
------------------CCGGAGAAGAAAAGAAGGAGAATAGAGGAGCTGCTGGCTGAGAAAATGGCTGTTGATGGTGG
GTGTGGGGACACTGGAGACTGGGAAGGTCGCTGGAACCATGTAAAGAAGTTCCTCGAGCGATCTGGACCCTTCACACACC
CCGATTTCGAACCAAGCACTGAATCTCTCCAGTTTTTGTTAGATACGTGTAAAGTTCTGGTCATTGGGGCTGGTGGCCTA
GGATGTGAGCTCCTGAAGAACCTGGTAATACAT------------------------------------------ATAGA
TCATCTAAAT---------TTATATCATCCTAAAGATGTTGGAAGACCTAAGGCTGAAGTTGCTGCAGAATTTCTAAATG
ACAGAATTCCGAATTGCAATGTAGTTCCGTATCCTTTT------------------------------------------
------------------------------TTCCTCTTAAGATGGATAAATGGAATGCTGATATCTCTTCTAAATTATGA
AGATGGTGTGTTAGATCCAAGCTCCATTGTCCCTTTGATAGATGGGGGGACAGAAGGCTTTAAAGGAAATGCTCGGGTGA
TTTTGCCTGGAATGACTGCTTGTATTGAGTGTACACTGGAACTTTATCCACCACAGGTTAATTTCCCCATGTGCACCATT
GCATCTATGCCCAGGCTACCAGAACATTGTATTGAGTATGTAAGGATGTTGCAGTGGCCTAAGGAGCAGCCATTTGGAGA
TGGGGTTCTGTTAGATGGAGATGAACCCGAACATATTCAGTGGATTTTCCAAAAGTCTCTAGAGCGAGCATCACAATACA
ATATTAGGGGTGTTACCTATAGACTCACACAAGGGGTAGTAAAACGAATCATTCCTGCAGTAGCTTCCACAAATGCTGTC
ATTGCA------------GGTAAGGAAAAA---AAAATA---------------CTGCCTCTGAGTTTCTTTTTTGTCTA
TATAGATATTGATGGTTCATATACT---------------------AATGAAAACTGCCCAGCATGTAGCCAGCTTCCTC
AAAATATTGAGTTTTCTCCATCAGCTAAACTGCAAGAGGTTTTGGATTATCTAACCAATAGTGCTGCTTTGCAAATGAAA
TCACCAGCTATCACGGCCACATTAGAGGGGAAAAATAGAACACTTTACTTACAGTCAGTAACCTCTATCGAAGAACGAAC
AAGGCCAAATCTTTCGAAGACATTGAAAGAATTAGGGCTTGTTGATGGACAGGAACTGGCTGTTGCTGATGTCACCACAC
CTCAAACTGTACTTTTCAAACTTCATTTTACTTCC
