# Supplementary material for: Divergent genes in gerbils: prevalence, relation to GC-biased substitution, and phenotypic relevance
Source: BMC Evol Biol. 2020 Oct 19;20:134. doi: 10.1186/s12862-020-01696-3 (PMC7574485; doi:10.1186/s12862-020-01696-3)
Supplement: Supplementary file 3 — Additional file 3 Supplementary Data. DNA alignments for 10,554 1-to-1 orthologues used in analysis. Each alignment file is named using its orthogroup ID. [file 12862_2020_1696_MOESM3_ESM.zip › Additional_File_3/masked_alignments/OG0001685.fa]

>cavia_porcellus
ATGTTCGCCTGCGCCAAGCTCGCCTGCACACCCGCTCTGATCCGCGCTGGATCCAGAGTAGCATACAGACCAATTTCTGC
ATCAGTGTTATCTCGGCCAGAGACTAGGACTGGAGAGGGCTCTTTGGTATTTAATGGAGCCCAGAATGGTGTGTGTCAGC
TAATCCGAAGGGAGTTTCAGACCAGTGCAATCAGCAGAGACATTGATACTGCTGCCAAATTTATTGGTGCAGGTGCTGCA
ACAGTAGGAGTGGCTGGTTCTGGTGCTGGTATTGGAACAGTCTTTGGCAGTCTTATCATTGGTTATGCCAGAAACCCTTC
GCTGAAGCAGCAGCTGTTCTCATACGCTATCCTGGGATTTGCCTTGTCTGAAGCTATGGGTCTCTTTTGTTTGATGGTTG
CTTTCTTGATCTTGTTTGCCATG
>jaculus_jaculus
ATGTTCGCCTGCGCCAAGCTCGCCTGCACCCCCGCTCTGATCCGAGCTGGATCCAGAATTGCATATAGACCAATTTCTGC
ATCAGTGTTATCTCGACCAGAGGCTAGGACTGGAGAGGGCTCTACAGCATTTAATGGGGCCCAGAATGGTGTGTGTCAGC
TTGTCCGAAGGGAGTTTCAGACCAGTGCAATCAGCAGAGACATTGATACTGCTGCCAAATTTATTGGTGCCGGGGCTGCA
ACAGTAGGAGTCGCTGGTTCAGGTGCTGGTATTGGAACAGTCTTTGGCAGTCTTATCATTGGTTATGCCAGAAACCCTTC
ACTGAAGCAGCAGCTGTTCTCATACGCTATCCTGGGATTTGCCTTGTCTGAAGCTATGGGTCTCTTTTGTTTGATGGTTG
CTTTCTTGATCTTGTTTGCCATG
>chinchilla_lanigera
ATGTTCGCCTGCGCCAAGCTCGCCTACGCCCCCGCTCTGATCCGAGCTGGATCCAGAGTAGCATACAGACCAATTTCTGC
ATCAGTGTTATCTCGGCCAGAGGCTAGGACTGGAGAGGGCTCTACAGTATTTAATGGGGCCCAGAATGGTGTGTGTCAGC
TTATCCGAAGGGAGTTTCAGACCAGTGCAATCAGCAGAGACATTGATACTGCTGCCAAATTTATTGGTGCAGGTGCTGCA
ACAGTAGGAGTGGCTGGTTCTGGTGCTGGTATTGGAACAGTCTTTGGCAGCCTTATCATTGGTTATGCCAGAAACCCTTC
GCTGAAGCAGCAGCTGTTCTCATATGCTATCCTGGGATTTGCCTTGTCTGAAGCTATGGGTCTCTTTTGTTTGATGGTTG
CTTTCTTGATCTTGTTTGCCATG
>nannospalax_galili
ATGTTCGCCTGCGCCAAGCTCGCCCGCACCCCCGCTCTGATCCGAGCTGGATCCAGAGTTGCATATAGACCAATTTCTGC
ATCAGTGTTATCTCGGCCAGAGGCTAGGACTGGAGAGGGCTCTACAGTATTTAATGGGGCCCAGAATGGTGTGTGTCAGC
TGATCCGCAGGGAGTTTCAGACCAGTGCAATCAGCAGAGACATTGATACTGCTGCCAAATTTATTGGTGCAGGTGCTGCA
ACAGTAGGAGTTGCTGGTTCTGGTGCTGGTATTGGAACAGTCTTTGGCAGTCTTATCATTGGTTATGCCAGAAACCCTTC
ACTGAAGCAGCAGCTGTTCTCATATGCTATCCTGGGATTTGCCTTGTCTGAAGCTATGGGTCTCTTTTGTTTGATGGTTG
CTTTCTTGATCTTGTTTGCCATG
>meriones_unguiculatus
ATGTTCGCCTGCGCCAAGCTCGCCCGCACCCCCGCTCTGATCCGAGCTGGATCCAGACTTGCATATAGACCAATTTCTGC
ATCAGTGTTATCTCGACCAGAGACTAGGACTGGAGAGGGCTCTACAGTATTTAATGGAGCCCAGAATGGTGTGTGTCAGC
TGATCCGAAGGGAGTTTCAGACCAGTGTAATCAGCAGAGACATTGATACTGCTGCCAAGTTCATTGGTGCGGGTGCTGCA
ACAGTAGGAGTTGCTGGGTCTGGTGCTGGTATTGGAACAGTCTTTGGCAGTCTTATCATTGGTTATGCCAGAAACCCTTC
ACTGAAGCAGCAGCTGTTCTCATATGCTATCCTGGGATTTGCCTTGTCTGAAGCTATGGGTCTCTTTTGTTTGATGGTTG
CTTTCTTGATCTTGTTTGCCATG
>mus_musculus
ATGTTCGCCTGCGCCAAGCTCGCCCGCACCCCCGCTCTGATCCGAGCTGGATCCAGAGTTGCATATAGACCAATTTCTGC
ATCAGTGTTATCTCGGCCAGAGACTAGGACTGGAGAGGGCTCTACAGTTTTTAATGGGGCCCAGAATGGTGTGTGTCAGC
TGATCCGAAGGGAGTTTCAGACCAGTGTAATCAGCAGAGACATTGATACTGCTGCCAAATTCATTGGTGCAGGTGCTGCA
ACAGTAGGAGTTGCTGGTTCTGGTGCTGGTATTGGAACAGTCTTTGGCAGTCTTATCATTGGTTATGCCAGAAACCCTTC
ACTGAAGCAGCAGCTGTTCTCATATGCTATCCTGGGATTTGCCTTGTCTGAAGCTATGGGTCTCTTTTGTTTGATGGTTG
CGTTCTTGATCTTGTTTGCCATG
>rattus_norvegicus
ATGTTCGCCTGCGCCAAGCTCGCCCGCACCCCTGCTCTGATCCGAGCTGGATCCAGAGTTGCATATAGACCAATTTCTGC
ATCAGTATTATCTCGACCAGAGACTAGGACTGGAGAGGGCTCTACGGTATTTAATGGGGCCCAGAATGGTGTGTGCCAGC
TGATCCGAAGGGAGTTCCAGACCAGTGTAATCAGCAGAGATATTGATACTGCTGCCAAATTCATTGGTGCAGGTGCTGCC
ACAGTAGGAGTTGCTGGTTCTGGTGCTGGTATTGGAACAGTCTTTGGCAGTCTTATCATTGGCTATGCCAGAAACCCTTC
ACTGAAGCAGCAGCTGTTCTCATACGCTATCCTGGGATTTGCCTTGTCTGAAGCTATGGGTCTCTTTTGTTTGATGGTTG
CGTTCTTGATCTTGTTTGCCATG
>psammomys_obesus
ATGTTCGCCTGCGCCAAGCTCGCCCGCACCCCCGCTCTGATCCGAGCTGGATCCAGACTTGCATATAGACCAATTTCTGC
ATCAGTGTTATCTCGACCAGAGACTAGGACTGGAGAGGGCTCTACAGTATTTAATGGAGCCCAAAATGGTGTGTGTCAGC
TGATCCGAAGGGAGTTTCAGACCAGTGTAATCAGCAGAGACATTGATACTGCTGCCAAGTTCATTGGTGCGGGTGCTGCA
ACAGTAGGAGTTGCTGGGTCTGGTGCTGGTATTGGAACAGTCTTTGGCAGTCTTATCATTGGTTATGCCAGAAACCCTTC
GCTGAAGCAGCAGCTGTTTTCATATGCCATCCTGGGGTTTGCCTTGTCTGAAGCTATGGGTCTCTTTTGTTTGATGGTTG
CTTTCTTGATCTTGTTCGCCATG
>homo_sapiens
ATGTTCGCCTGCGCCAAGCTCGCCTGCACCCCCTCTCTGATCCGAGCTGGATCCAGAGTTGCATACAGACCAATTTCTGC
ATCAGTGTTATCTCGACCAGAGGCTAGGACTGGAGAGGGCTCTACGGTATTTAATGGGGCCCAGAATGGTGTGTCTCAGC
TAATCCAAAGGGAGTTTCAGACCAGTGCAATCAGCAGAGACATTGATACTGCTGCCAAATTTATTGGTGCAGGTGCTGCA
ACAGTAGGAGTGGCTGGTTCTGGTGCTGGTATTGGAACAGTCTTTGGCAGCCTTATCATTGGTTATGCCAGAAACCCTTC
GCTGAAGCAGCAGCTGTTCTCATATGCTATCCTGGGATTTGCCTTGTCTGAAGCTATGGGTCTCTTTTGTTTGATGGTTG
CTTTCTTGATTTTGTTTGCCATG
>fukomys_damarensis
ATGTTTGCCTGCGCCAAGCTCGCCTGCACCCCCGCTCTGATCCGAGCGGGATCCAGAGTTGCATACAGACCAATTTCTGT
ATCAGTGTTATCTCGGCCAGAGGCTAGGACTGGAGAGGGCTCTACAGTATTTAATGGGGCCCAGAATGGTGGGTGTCAGC
TAATCCGAAGAGAGTTTCAGACCAGTGCAATCAGCAGAGATATTGATACTGCTGCCAAATTTATTGGTGCAGGTGCTGCA
ACAGTAGGAGTGGCTGGTTCTGGTGCTGGAATTGGAACAGTCTTTGGCAGCCTTATCATTGGTTATGCCAGAAATCCTTC
GCTGAAGCAGCAGCTGTTCTCATATGCTATCCTGGGATTTGCCTTATCTGAAGCTATGGGTCTCTTTTGTTTGATGGTTG
CTTTCTTGATCTTGTTTGCCATG
>dipodomys_ordii
ATGTTCGCCTGCGCCAAGCTCGCCTGCACCCCCGCTCTGATCCGAGCTGGATCCAGAATGGCATACAGACCAATTTCTGC
ATCGGTGTTAACTCGACCAGAGACTAGGACTGGAGAGGGCTCTACAGTATTTAATGGGGCCCAGAATGCTGTGTGCCAGA
TTAACTCAAGGGAATTTCAGACCAGTGCAATCAGCAGGGACATTGATACTGCTGCCAAATTTATTGGTGCAGGTGCTGCA
ACAGTAGGCGTTGCTGGTTCTGGTGCTGGTATTGGAACAGTCTTTGGCAGTCTTATAATTGGTTATGCCAGAAACCCTTC
GCTGAAGCAGCAGCTGTTCTCATATGCTATCCTGGGATTTGCCTTGTCTGAAGCTATGGGTCTCTTTTGTTTGATGGTTG
CTTTCTTGATCTTGTTTGCCATG
