# Supplementary material for: Divergent genes in gerbils: prevalence, relation to GC-biased substitution, and phenotypic relevance
Source: BMC Evol Biol. 2020 Oct 19;20:134. doi: 10.1186/s12862-020-01696-3 (PMC7574485; doi:10.1186/s12862-020-01696-3)
Supplement: Supplementary file 3 — Additional file 3 Supplementary Data. DNA alignments for 10,554 1-to-1 orthologues used in analysis. Each alignment file is named using its orthogroup ID. [file 12862_2020_1696_MOESM3_ESM.zip › Additional_File_3/masked_alignments/OG0001688.fa]

>cavia_porcellus
ATGTCTTCCCACAAAGGATCTGTGGTGGCACAGGGCAATGGCACCCCCGCCAGTAACAGGGAAACTGACACGATGGAACT
GGCTGAACTGGGACCTCTGCTAGAAGAAAAGGGCAAGCGGGTAATTGCCAACCCAACCAAAGCTGAAGATGAGCAAACAT
GCCCTGTCCCCCAAGAAGAGGAAGAGGAGGTGCGGGTGCTCACGCTCCCCCTGCAGGCCCACCATGCCATGGAGAAGATG
GAGGAGTTTGTGTACAAGGTCTGG------------GAGGGACGTTGGCGGGTCATCCCATATGATGTGCTCCCCGACTG
GCTGAAGGACAATGACTACCTATTACATGGCCACAGACCACCCATGCCCTCCTTTCGGGCTTGTTTCAAGAGCATCTTCC
GCATCCATACAGAAACTGGCAACATCTGGACCCATCTGCTTGGTTTTGTGCTCTTTCTCTTTTTGGGAATCCTGACCATG
CTCCGACCAAATATGTACTTCATGGCACCGCTGCAAGAGAAGGTGGTTTTTGGGATGTTCTTTTTGGGTGCAGTGCTCTG
CCTCAGCTTCTCGTGGCTCTTTCACACCGTCTATTGTCATTCAGAGAAAGTCTCTCGGACTTTTTCCAAACTGGACTATT
CAGGGATTGCTCTACTGATTATGGGGAGCTTTGTCCCCTGGCTCTATTATTCCTTCTACTGCTCCCCACAGCCTCGGCTC
ATCTACCTCTCCATCGTCTGTGTCCTGGGCATTTCTGCCATCATTGTGGCACAGTGGGACCGGTTTGCCACTCCTAAACA
CCGGCAGACAAGAGCAGGAGTGTTCCTGGGACTTGGCTTGAGTGGTGTTGTGCCCACCATGCACTTTACTATCGCTGAGG
GCTTTGTTAAGGCCACCACCGTGGGCCAGATGGGCTGGTTCTTCCTCATGGCTGTGATGTACATCACCGGCGCTGGCCTT
TATGCTGCTCGTATTCCTGAGCGCTTCTTCCCTGGAAAATTTGACATATGGTTCCAGTCTCATCAGATTTTCCACGTCTT
GGTGGTAGCAGCAGCCTTTGTCCACTTCTACGGGGTCTCCAACCTGCAGGAATTCCGTTATGGCCTAGAAGGTGGCTGTA
CTGATGACTCCCTGCTC
>homo_sapiens
ATGTCTTCCCACAAAGGATCTGTGGTGGCACAGGGGAATGGGGCTCCTGCCAGTAACAGGGAAGCTGACACGGTGGAACT
GGCTGAACTGGGACCCCTGCTAGAAGAGAAGGGCAAACGGGTAATCGCCAACCCACCCAAAGCTGAAGAAGAGCAAACAT
GCCCAGTGCCCCAGGAAGAAGAGGAGGAGGTGCGGGTACTGACACTTCCCCTGCAAGCCCACCACGCCATGGAGAAGATG
GAAGAGTTTGTGTACAAGGTCTGG------------GAGGGACGTTGGAGGGTCATCCCATATGATGTGCTCCCTGACTG
GCTAAAGGACAACGACTATCTGCTACATGGTCATAGACCTCCCATGCCCTCCTTTCGGGCTTGCTTCAAGAGCATCTTCC
GCATTCATACAGAAACTGGCAACATCTGGACCCATCTGCTTGGTTTCGTGCTGTTTCTCTTTTTGGGAATCTTGACCATG
CTCAGACCAAATATGTACTTCATGGCCCCTCTACAGGAGAAGGTGGTTTTTGGGATGTTCTTTTTGGGTGCAGTGCTCTG
CCTCAGCTTCTCCTGGCTCTTTCACACCGTCTATTGTCATTCAGAGAAAGTCTCTCGGACTTTTTCCAAACTGGACTATT
CAGGGATTGCTCTTCTAATTATGGGGAGCTTTGTCCCCTGGCTCTATTATTCCTTCTACTGCTCCCCACAGCCACGGCTC
ATCTACCTCTCCATCGTCTGTGTCCTGGGCATTTCTGCCATCATTGTGGCGCAGTGGGACCGGTTTGCCACTCCTAAGCA
CCGGCAGACAAGAGCAGGCGTGTTCCTGGGACTTGGCTTGAGTGGCGTCGTGCCCACCATGCACTTTACTATCGCTGAGG
GCTTTGTCAAGGCCACCACAGTGGGCCAGATGGGCTGGTTCTTCCTCATGGCTGTGATGTACATCACTGGAGCTGGCCTT
TATGCTGCTCGAATTCCTGAGCGCTTCTTTCCTGGAAAATTTGACATATGGTTCCAGTCTCATCAGATTTTCCATGTCCT
GGTGGTGGCAGCAGCCTTTGTCCACTTCTATGGAGTCTCCAACCTTCAGGAATTCCGTTACGGCCTAGAAGGCGGCTGTA
CTGATGACACCCTTCTC
>ictidomys_tridecemlineatus
ATGTCTTCCCACAAAGGAACTGTGGTGGCACAGGGCAACAGGGCTCCTGCCAGTAACAGGGAAACTGACTCAGTGGAACT
GGCTGAACTGGGACCCCTGCTAGAAGAGAAGGGCAAGCGGGTAATTGCCAACCCAAACAAGGCTGAAGAAGAACAAACAT
GCCCAGTGCCCCAGGAAGAAGAGGAGGAGGTACGGGTACTGACACTTCCCCTGCAGGCCCACCATGCCATGGAGAAGATG
GAGGAGTTCGTATATAAGGTCTGG------------GAGGGGCGTTGGAGGGTCATCCCATATGATGTACTTCCTGACTG
GCTGAAGGACAATGACTATCTGCTACATGGCCACAGACCACCCATGCCCTCCTTTCGTGCTTGCTTCAAGAGCATCTTCC
GCATCCACACTGAAACTGGCAACATCTGGACCCATCTGCTTGGTTTCGTACTATTTCTCTTTTTGGGAATCTTGACCATG
CTTAGACCAAATATGTACTTCATGGCCCCTCTTCAGGAGAAAGTGGTTTTTGGCATGTTCTTTTTGGGTGCAGTGCTCTG
CCTCAGCTTCTCCTGGCTCTTCCACACCGTCTATTGTCATTCAGAGAAAGTTTCCCGGACTTTTTCCAAACTGGACTATT
CAGGGATTGCTCTACTGATTATGGGGAGCTTTGTCCCCTGGCTCTATTACTCCTTCTACTGCTCCCCACAGCCTCGGCTC
ATCTACCTCTCCATCGTCTGTGTCCTGGGCATCTCTGCCATCATTGTGGCACAGTGGGACCGGTTTGCCACTCCTAAACA
CCGGCAAACAAGAGCGGGAGTGTTCCTGGGACTTGGCTTGAGTGGTGTTGTGCCCACCATGCACTTTACTATCGCTGAGG
GCTTTGTCAAGGCCACCACAGTGGGCCAGATGGGCTGGTTCTTCCTCATGGCTGTGATGTACATCACCGGAGCTGGCCTT
TATGCTGCTCGGATTCCTGAGCGCTTCTTTCCGGGAAAGTTTGACATATGGTTCCAGTCCCATCAGATTTTCCACGTCCT
GGTGGTGGCCGCAGCCTTTGTCCACTTCTATGGGGTCTCCAACCTTCAGGAATTCCGTTATGGCCTGGAAGGTGGCTGTA
CTGATGACTCCCTTCTC
>nannospalax_galili
ATGTCTTCCCACAAAGGATCGGTGGTGGCACAGGGCAATGGGGTACCATCCAGTAACAGAGAAACTGACACAGTGGAACT
AGCTGAACTGGGTCCCCTGCTGGAAGAGAAAGGCAAGCGGGTAACCACCAATACAACTAAGACTAAGGAAGAGCAAACAT
GCCCAGTGCCTCAGGAAGAAGAGGAGGAGGTGCGGGTGCTGACACTTCCCCTGCAGGCCCACCATGCCATGGAGAAGATG
GAGGAGTTCGTATACAAGGTCTGG------------GAGGGGCGTTGGAGGGTCATTCCATATGATGTGCTTCCTGACTG
GTTAAAAGACAATGACTACCTGCTACATGGCCACAGACCACCTATGCCCTCCTTTCGGGCTTGCTTCAAGAGCATCTTCC
GCATCCACACAGAAACTGGCAACATCTGGACCCATCTGCTTGGTTTTGTGCTGTTTCTCTTCTTGGGAATCTTGACCATG
CTCAGACCAAATATGTACTTCATGGCTCCTCTGCAGGAGAAGGTGGTTTTTGGAATGTTCTTTTTGGGTGCAGTGCTCTG
CCTCAGCTTCTCCTGGCTCTTCCACACTGTCTATTGTCATTCAGAGAAAGTCTCTCGAACTTTTTCCAAACTGGACTATT
CAGGGATTGCTCTACTGATTATGGGGAGCTTTGTCCCCTGGCTCTATTACTCCTTCTACTGCTCCCCACAGCCACGGCTC
ATCTACCTCTCCATCGTCTGTGTCTTGGGCATTTCTGCTATCATTGTGGCACAGTGGGATCGGTTTGCCACTCCTAAGCA
CCGGCAGACAAGAGCAGGAGTGTTCCTGGGACTTGGCTTGAGTGGTGTTGTGCCCACCATGCACTTTACTATCGCTGAGG
GCTTTGTCAAGGCCACTACAGTAGGCCAGATGGGCTGGTTCTTCCTCATGGCTGTGATGTATATCACCGGTGCTGGCCTT
TATGCTGCTCGGATTCCTGAGCGCTTCTTTCCTGGAAAATTTGACATATGGTTCCAGTCTCATCAGATTTTCCATGTTCT
GGTGGTGGCAGCAGCTTTTGTCCACTTCTATGGAGTCTCCAACCTTCAGGAATTCCGCTATGGTCTAGAAGGTGGCTGTA
CTGATGACTCCCTTCTC
>fukomys_damarensis
ATGTCTTCCCACAAAGGATCGGTGGCAGCACAGGGCACTGGAACTCCTGCCAGTAACAGGGAAACTGACACAGTGGAACT
GGCTGAGCTGGGACCTCTGCTAGAAGAGAAAGGCAAGCAGGTGATGGACAACCCAACCAAAGCTGAAGACGAGCAAACAT
GCCCGGTGCCCCAGGAAGAGGAGGAGGAGGTGCGGGTGCTGACACTGCCCCTGCAGGCCCACCATGCCATGGAGAAGATG
GAGGAGTTCGTGTATAAGGTCTGG------------GAGGGACGCTGGAGGGTCATCCCGTATGATGTGCTCCCTGACTG
GCTGAAGGACAATGACTACCTGTTACATGGCCACCGACCACCCATGCCCTCCTTCCGGGCTTGCTTCAAGAGCATCTTCC
GCATCCATACAGAAACTGGCAACATCTGGACCCATCTACTTGGTTTTGTGCTCTTTCTCTTTTTGGGAATCCTGACCATG
CTTCGACCAAATATGTACTTCATGGCCCCTCTACAGGAGAAGGTGGTTTTCGGGATGTTCTTTTTGGGTGCAGTGCTCTG
CCTCAGCTTCTCCTGGCTCTTTCACACCGTCTATTGTCATTCAGAGAAAGTCTCTCGGACTTTTTCCAAACTGGACTATT
CAGGGATTGCTCTGCTGATTATGGGGAGCTTTGTCCCCTGGCTGTATTATTCCTTCTACTGCTCCCCACAGCCTCGGCTC
ATCTACCTCTCCATCGTCTGTGTCCTGGGCATTTCTGCCATTATTGTAGCACAGTGGGACCGGTTTGCCACTCCTAAGCA
CCGGCAGACGAGAGCAGGAGTGTTCCTGGGGCTTGGCTTGAGTGGTGTTGTGCCCACTATGCACTTTACTATCGCCGAGG
GCTTTGTCAAGGCCACCACGGTGGGCCAGATGGGCTGGTTCTTCCTCATGGCTGTGATGTACATCGCCGGCGCTGGCCTT
TATGCTGCTCGTATTCCTGAGCGCTTCTTCCCTGGAAAATTTGACATATGGTTCCAGTCTCATCAGATTTTCCATGTCCT
GGTGGTTGCAGCAGCCTTTGTCCACTTCTACGGGGTCTCCAACCTGCAGGAATTCCGTTACGGCCTAGAGGGCGGCTGTA
CTGATGACTCCCTGCTC
>dipodomys_ordii
ATGTCTTCCCACAAAGGATCTGTCACAGCACAGGGCAATGGGGCTCCTGCCAGTAGCAGGGAGACTGATACAGTGGAGCT
GGCTGAACTGGGACCTCTGCTGGAAGAGAAGGGCAAGCGGGTAACCGTCACCCCAACCAAAGCTGAAGAAGAACAAACAT
GCCCAGTGCCCCAGGAAGAAGAGGAAGAGGTGCGGGTGCTGACACTTCCCCTGCAGGCCCACCATGCCATGGAGAAGATG
GAGGAGTTTGTGTATAAGGTCTGG------------GAGGGACGTTGGCGGGTCATCCCATATGATGTGCTTCCTGACTG
GCTGAAGGATAATGACTACCTGCTCCATGGCCATAGACCACCTATGCCCTCCTTTCGGGCATGCTTTAAGAGCATCTTCC
GCATCCACACAGAAACCGGCAACATCTGGACACATTTACTTGGTTTTGTGCTGTTTCTCTTTTTGGGAATCTTGACCATG
CTCAGACCAAATATGTACTTCATGGCCCCCCTGCAGGAGAAGGTGGTGTTTGGGATGTTCTTTTTGGGTGCAGTGCTCTG
CCTCAGCTTCTCCTGGCTCTTCCACACCGTCTATTGTCATTCAGAGAAAGTCTCTCGGACTTTTTCCAAATTGGACTATT
CAGGGATTGCTCTACTGATTATGGGGAGCTTTGTCCCCTGGCTCTATTACTCCTTCTACTGCTCCCCACAGCCTCGGCTC
ATCTACCTCTCCATTGTTTGTGTCCTCGGCATTTCTGCCATCATTGTGGCACAGTGGGACCGGTTTGCCACTCCTAAGCA
CCGGCAGACAAGAGCAGGAGTGTTCCTGGGACTTGGCTTGAGTGGTGTTGTGCCCACCATGCACTTTACCATTGCAGAGG
GCTTTGTCAAGGCCACCACAGTGGGTCAGATGGGCTGGTTCTTCCTCATGGCTGTGATGTACATCACGGGAGCTGGCCTT
TATGCTGCTCGGATTCCTGAGCGATTCTTTCCTGGGAAATTTGACATATGGTTCCAGTCTCATCAGATTTTCCATGTCCT
GGTGGTGGCAGCAGCTTTTGTCCACTTCTACGGGGTCTCCAACCTTCAAGAATTCCGTTATGGCCTAGAAGGTGGCTGTA
CTGATGACTCCCTTCTC
>rattus_norvegicus
ATGTCTTCCCACAAAGGATCTGCCGTGGCCCAGGGCAATGGGGCTCCTTCTAGTAACAGAGCAGCGGACACGGTGGAGCT
GGCTGAGCTGGGGCCCCTGCTGGAGGAGAAGGGTAAGCGGGCAGCCACCAGCCCAGCCAAGGCTGAAGAAGAACAAGCAT
GCCCCGTGCCTCAGGAGGAGGAGGAGGAGGTGCGGGTGCTGACCCTTCCTCTGCAAGCCCACCATGCCATGGAGAAGATG
GAGGAGTTCGTATATAAGGTCTGG------------GAGGGGCGTTGGAGGGTCATCCCATACGATGTGCTTCCTGACTG
GCTGAAAGACAATGACTACCTGCTACATGGCCACAGACCACCTATGCCCTCCTTCCGGGCTTGCTTCAAGAGCATCTTCC
GCATCCACACAGAAACTGGCAACATCTGGACACATTTGCTTGGTTTTGTGCTATTTCTCTTTCTGGGAATCTTGACCATG
CTCAGACCAAATATGTACTTCATGGCTCCCCTCCAGGAGAAGGTGGTCTTCGGGATGTTCTTCCTGGGTGCAGTGCTCTG
CCTCAGCTTCTCCTGGCTTTTCCACACCGTCTACTGTCATTCAGAGAAGGTCTCTCGCACTTTTTCCAAACTGGACTATT
CAGGGATTGCTCTACTGATTATGGGGAGCTTCGTCCCCTGGCTCTATTACTCCTTCTACTGCTCCCCACAGCCACGGCTC
ATCTACCTCTCCATCGTCTGTGTCCTGGGCATCTCTGCCATCATTGTGGCACAGTGGGACCGGTTTGCCACTCCCAAGCA
CCGGCAGACAAGAGCAGGAGTGTTCCTGGGACTTGGCTTGAGTGGTGTTGTACCCACCATGCACTTTACTATCGCTGAGG
GCTTTGTCAAGGCCACCACAGTGGGCCAGATGGGCTGGTTCTTCCTCATGGCTGTGATGTACATCACCGGCGCTGGCCTT
TATGCTGCTCGGATTCCTGAGCGCTTCTTTCCTGGAAAATTTGACATATGGTTCCAGTCTCATCAGATTTTCCATGTCCT
GGTGGTGGCAGCGGCTTTCGTCCACTTCTATGGGGTGTCCAACCTACAGGAATTCCGTTACGGCCTAGAGGGTGGATGTA
CCGATGACTCCCTTCTC
>meriones_unguiculatus
ATGTCTTCCCACAAAGGATCTGTGGTGGCACAGGGCAATGGGGCTCCTTCTAGTAACAGAGAAACCGACACGGTGGAACT
GGCTGAACTGGGACCCCTGCTGCAGGAGAAGGGCAAGCGGGCAACCACCAGCCCAGCCAAGGCTGAAGAAGAACAAACAT
GCCCAGTGCCCCAGGAAGAGGAGGAGGAAGTGCGGGTACTGACACTTCCTCTACAAGCCCACCATGCCATGGAGAAGATG
GAGGAGTTTGTCTATAAGGTCTGG------------GAGGGCCGTTGGAGGGTCATCCCATATGATGTGCTTCCTGACTG
GCTGAAAGACAATGACTACCTGCTACACGGCCACAGACCACCTATGCCCTCCTTTCGGGCTTGCTTCAAGAGCATCTTTC
GAATCCACACAGAAACTGGCAACATCTGGACGCATTTGCTTGGTTTTGTGCTGTTTCTCTTTTTGGGAATCTTGACCATG
CTCAGACCAAATATGTACTTCATGGCTCCCCTACAGGAGAAGGTGGTGTTTGGGATGTTCTTTCTGGGCGCAGTGCTCTG
CCTTAGCTTCTCCTGGCTCTTCCATACCGTCTATTGTCATTCAGAGAAAGTTTCTCGGACTTTTTCCAAACTGGACTATT
CAGGGATTGCTCTACTGATAATGGGGAGCTTTGTCCCCTGGCTCTATTACTCCTTCTACTGCTCCCCACAGCCACGGCTC
ATCTACCTCTCCATCGTCTGTGTCCTGGGCATCTCTGCCATCATTGTGGCACAGTGGGATCGGTTTGCCACACCTAAGCA
CCGGCAGACAAGAGCAGGAGTGTTCCTGGGACTTGGCTTGAGTGGTGTTGTACCCACCATGCACTTTACTATCGCTGAGG
GCTTTGTCAAGGCCACCACAGTGGGCCAGATGGGCTGGTTCTTCCTCATGGCTGTGATGTACATCACTGGAGCTGGCCTT
TATGCTGCTCGGATTCCTGAGCGCTTCTTTCCTGGAAAATTTGACATATGGTTCCAGTCTCATCAGATCTTCCATGTCCT
GGTGGTGGCAGCCGCTTTTGTCCACTTCTATGGGGTCTCCAACCTTCAGGAATTCCGTTACGGCCTAGAAGGTGGCTGTA
CCGACGACTCCCTTCTC
>psammomys_obesus
ATGTCTTCCCACAAAGGATCTGTGGTGGCACAGGGCAATGGGGCTCCTTCTGGTAACAGAGAAACTGACACGGTGGAACT
GGCTGAACTGGGACCCCTGCTGCAGGAGAAGGGCAAGCGGGCAACCACCAGCCCAGCCAAGGCTGAAGAAGAACAAACAT
GCCCAGTGCCCCAGGAAGAGGAGGAGGAGGTGCGGGTACTGACGCTTCCTCTGCAAGCCCACCATGCCATGGAGAAGATG
GAGGAGTTTGTCTATAAGGTCTGG------------GAGGGCCGTTGGAGGGTCATCCCATATGATGTGCTTCCTGACTG
GCTGAAAGACAATGACTACCTGCTACACGGCCACAGACCACCTATGCCCTCCTTTCGGGCTTGCTTCAAGAGCATCTTCC
GAATCCACACAGAAACTGGCAACATCTGGACGCATTTGCTTGGTTTTGTGCTGTTTCTCTTTTTGGGAATCTTGACCATG
CTCAGACCAAATATGTACTTCATGGCTCCCCTACAGGAGAAGGTGGTGTTTGGGATGTTCTTTCTGGGCGCAGTGCTCTG
CCTTAGCTTCTCCTGGCTCTTCCACACCGTCTATTGTCATTCAGAGAAAGTCTCTCGGACTTTTTCCAAACTGGACTATT
CAGGGATTGCTCTACTGATAATGGGGAGCTTTGTCCCCTGGCTCTATTACTCCTTCTACTGCTCCCCACAGCCACGGCTC
ATCTACCTCTCCATCGTCTGTGTCCTGGGAATCTCTGCCATCATTGTGGCACAGTGGGATCGGTTTGCCACACCTAAGCA
CCGGCAGACAAGAGCAGGAGTGTTCCTGGGACTTGGCTTGAGTGGTGTTGTGCCCACCATGCACTTTACTATCGCCGAGG
GCTTTGTCAAGGCCACCACTGTGGGCCAGATGGGCTGGTTCTTCCTCATGGCTGTGATGTACATCACTGGAGCTGGCCTT
TATGCTGCTCGGATTCCTGAGCGCTTCTTTCCTGGAAAATTTGACATATGGTTCCAGTCTCATCAGATCTTCCACGTCCT
GGTGGTGGCAGCCGCTTTTGTCCACTTCTATGGGGTCTCCAACCTTCAGGAATTTCGTTATGGCCTAGAAGGTGGCTGTA
CCGACGACTCCCTTCTC
>mus_musculus
ATGTCTTCCCACAAAGGCTCTGCCGGGGCACAAGGCAATGGGGCTCCTTCTGGTAACAGAGAAGCTGACACAGTGGAGCT
GGCTGAGCTGGGGCCCCTGCTGGAGGAGAAGGGCAAGCGGGCAGCCAGCAGCCCAGCCAAGGCTGAGGAAGATCAAGCAT
GCCCGGTGCCTCAGGAAGAGGAGGAGGAGGTGCGGGTGCTGACGCTTCCTCTGCAAGCCCACCATGCCATGGAGAAGATG
GAGGAGTTCGTGTATAAGGTCTGG------------GAGGGACGTTGGAGAGTCATCCCGTATGATGTGCTTCCTGACTG
GCTGAAAGACAACGACTACCTGCTACATGGCCACAGACCACCTATGCCCTCCTTTCGGGCTTGCTTCAAGAGCATCTTCC
GCATCCACACAGAGACTGGCAACATCTGGACACATCTGCTTGGTTTTGTGCTATTTCTCTTTCTGGGAATCTTGACGATG
CTGAGACCAAATATGTACTTCATGGCTCCCCTGCAGGAGAAGGTGGTCTTCGGGATGTTCTTCCTGGGCGCGGTGCTCTG
CCTCAGTTTCTCCTGGCTCTTCCACACTGTCTACTGTCATTCAGAGAAGGTCTCTCGGACTTTTTCCAAACTGGACTATT
CAGGGATTGCTCTACTGATTATGGGGAGCTTCGTTCCCTGGCTCTATTACTCCTTCTACTGCTCCCCACAGCCGCGGCTC
ATCTACCTCTCCATCGTCTGTGTCCTGGGCATCTCTGCCATCATTGTGGCACAGTGGGACCGGTTTGCCACTCCCAAGCA
CCGGCAGACAAGAGCAGGAGTGTTCCTGGGACTTGGCTTGAGTGGTGTTGTACCCACCATGCACTTTACTATCGCTGAGG
GCTTTGTCAAGGCCACCACGGTGGGCCAGATGGGCTGGTTCTTCCTCATGGCTGTGATGTACATCACCGGCGCCGGCCTG
TATGCTGCTCGGATTCCTGAGCGCTTCTTCCCTGGAAAATTTGACATCTGGTTCCAGTCTCATCAGATTTTCCACGTCCT
GGTGGTGGCAGCAGCTTTCGTCCACTTCTATGGTGTGTCCAACCTTCAGGAATTCCGTTATGGCCTAGAAGGTGGCTGTA
CCGACGACTCCCTTCTC
>chinchilla_lanigera
ATGTCTTCCCACAAAGGATCTGCGGTGGCACAGGGCAATGGGACTCCTGCCAGTAATAGGGAAACTGACACAGTGGAACT
GGCTGAACTGGGACCTCTGCTAGAAGAGAAGGGCAAGCGGGCAGTCTCCAACCCAACCAAAGCTGAAGATGAGCAAACAT
GCCCTGTGCCCCAGGAAGAGGAGGAGGAGGTACGGGTGCTGACACTCCCCCTGCAGGCCCACCATGCCATGGAGAAGATG
GAGGAGTTCGTGTACAAGGTCTGG------------GAGGGACGTTGGAGGGTCATTCCATATGATGTGCTCCCTGACTG
GCTGAAGGACAATGACTACCTATTACATGGCCACAGACCACCCATGCCCTCCTTCCGGGCTTGCTTCAAGAGCATCTTCC
GCATCCACACAGAAACTGGTAACATCTGGACCCATCTACTTGGTTTTGTGCTCTTTCTCTTTTTGGGAATCCTGACCATG
CTCCGACCAAATATGTACTTCATGGCCCCGCTACAGGAGAAGGTGGTTTTTGGGATGTTCTTTCTGGGTGCAGTGCTCTG
CCTCAGCTTCTCCTGGCTCTTTCACACGGTCTATTGTCATTCAGAGAAAGTCTCTCGGACTTTTTCCAAACTGGACTATT
CAGGGATTGCTCTACTGATTATGGGGAGCTTTGTCCCCTGGCTCTATTATTCCTTCTACTGCTCCCCACAGCCTCGGCTC
ATCTACCTCTCCATCGTCTGTGTCCTGGGCATTTCTGCCATCATTGTAGCACAGTGGGACCGGTTTGCCACTCCTAAGCA
CCGGCAGACAAGAGCAGGAGTGTTCCTGGGACTCGGTTTGAGTGGTGTTGTGCCCACCATGCACTTTACTATTGCTGAGG
GCTTTGTCAAGGCCACCACCGTGGGCCAGATGGGCTGGTTCTTCCTCATGGCTGTGATGTACATCACCGGCGCCGGCCTT
TATGCTGCTCGTATTCCTGAGCGCTTCTTTCCTGGAAAATTTGACATATGGTTCCAGTCTCATCAGATTTTCCACGTCTT
GGTGGTAGCAGCAGCCTTTGTCCACTTCTATGGGGTCTCCAACCTGCAGGAATTCCGTTATGGCCTAGAAGGCGGCTGTA
CTGATGACTCCCTGCTC
>octodon_degus
ATGTCTTCTCACAAAGGATCTGTGGTGGCACAGGGCAATGGGACTCCTGCCAGTAACAGGGAAAATGACACAGTGGAACT
GGCTGAACTGGGACCTCTACTAGAAGAGAAGGGCAAGCGAACAATCGCCAACCCAACCAAAACCGAAGATGAGCAAACAT
GCCCTGTGCCCCAGGAAGAAGAGGAGGAGGTGCGGGTGCTGACACTCCCCCTGCAGGCCCACCATGCCATGGAGAAGATG
GAAGAGTTTGTGTATAAGGTGCAGCCTGGATTTATTTCTGGACGCTGGAGGGTCATCCCATATGATGTGCTCCCTGACTG
GCTAAAGGACAATGACTACCTATTACATGGCCACAGACCACCCATGCCCTCCTTTCGGGCTTGCTTCAAGAGCATCTTCC
GTATCCATACAGAAACTGGCAACATCTGGACCCATCTACTTGGTTTTGTGCTCTTTCTCTTTTTGGGAATCCTGACCATG
CTCCGACCAAATATGTACTTCATGGCCCCACTACAGGAGAAGGTGGTTTTTGGGATGTTCTTTCTGGGTGCAGTGCTCTG
CCTCAGCTTCTCCTGGCTCTTTCACACCGTCTATTGCCATTCAGAGAAAGTCTCTCGGACTTTTTCCAAACTGGACTATT
CAGGGATTGCTCTACTGATTATGGGGAGCTTTGTCCCCTGGCTCTATTATTCCTTCTACTGCTCCCCACAGCCTCGGCTC
ATCTACCTCTCCATCGTCTGTGTCCTGGGCATTTCTGCCATCATTGTAGCACAGTGGGACCGGTTTGCCACTCCTAAGCA
CCGGCAGACAAGAGCAGGAGTGTTCCTGGGACTTGGCTTGAGTGGTGTTGTGCCCACCATGCACTTTACTATTGCTGAGG
GCTTTGTCAAGGCCACCACCGTGGGCCAGATGGGCTGGTTCTTCCTCATGGCTGTGATGTATATCACCGGCGCTGGCCTT
TATGCTGCTCGTATTCCTGAGCGCTTCTTTCCTGGAAAATTCGACATATGGTTCCAGTCTCATCAGATTTTCCACGTCTT
GGTGGTAGCAGCAGCCTTCGTCCACTTCTATGGGGTCTCCAACCTGCAGGAATTCCGTTATGGCCTGGAAGGTGGCTGTA
CTGACGACTCCCTGCTC
