# Supplementary material for: Divergent genes in gerbils: prevalence, relation to GC-biased substitution, and phenotypic relevance
Source: BMC Evol Biol. 2020 Oct 19;20:134. doi: 10.1186/s12862-020-01696-3 (PMC7574485; doi:10.1186/s12862-020-01696-3)
Supplement: Supplementary file 3 — Additional file 3 Supplementary Data. DNA alignments for 10,554 1-to-1 orthologues used in analysis. Each alignment file is named using its orthogroup ID. [file 12862_2020_1696_MOESM3_ESM.zip › Additional_File_3/masked_alignments/OG0001689.fa]

>cavia_porcellus
--------------------------------------------------------------------------------
-------------------------------------GACCCAGATGATGTGGTGCCAGTTGGCCAAAGAAGAGCCTGGT
GCTGGTGCATGTGCTTTGGACTAGCATTTATGCTTGCAGGAGTCATTCTAGGAGGAGCGTACCTGTACAAATACTTTGCA
CTTCAACCAGATGACGTGTACTACTGTGGAATAAAGTACATCAAAGATGATGTCATCTTGAATGAGCCGTCTGCTGATGT
CCCAGCTGCTCGTTACCAGACCATTGAAGAAAATATTAAGATCTTTAAAGAAGAGGAAGTTGAATTCATCAGCGTACCTG
TCCCAGATTTTGCAGATAGTGATCCTGCCAACATTGTCCATGATTTTAACAAGAAACTCACAGCCTATTTAGATCTTAAC
CTGGATAAGTGCTACGTGATCCCGCTGAATACTTCCATTGTTATGCCTCCCAGAAACCTGTTGGAATTACTCATTAACAT
TAAGGCTGGAACTTATTTGCCTCAGTCATACCTGATTCATGAACACATGGTTATTACTGATCGAATTAAAAATATCGATC
GCCTGGGTTTCTTTATTTATCGACTGTGTCATGACAAGGAAACTTACAAATTGCAACGCAGAGAAACTATTAAAGGTATT
CAGAAACGTGAAGCCAGCGATTGTATCACAATTCGGCATTTTGAAAATAAATTTGCCGTGGAAACTGTAATTTGCTCT
>fukomys_damarensis
ATGGTGAAGGTGACGTTCAACTCGGCTCTGGCCCAGAAGGAGGCCAAGAAGGACGAGCCCAAGAGCGGCGAGGAGGCGCT
CATCATCCCTCCGGACGCCGTCGCCGTGGATTGCAAGGACCCCGATGATGTGGTACCAGTTGGCCAAAGAAGAGCCTGGT
GTTGGTGCATGTGCTTTGGACTAGCATTTATGCTTGCAGGAGTCATTCTAGGAGGAGCATACCTATACAAATATTTTGCA
CTTCAACCAGATGATGTGTACTACTGTGGAATAAAGTACATCAAAGATGATGTCATCTTAAATGAGCCTTCTGCAGATGT
CCCAGCTGCTCGCTACCAGACAATTGAAGAAAATATTAAGATCTTTAAAGAAGATGAGGTTGAATTCATCAGTGTGCCTG
TCCCAGAATTTGCAGATAGTGATCCTGCAAACATTGTTCATGACTTTAACAAGAAACTCACTGCCTATTTAGATCTTAAC
CTGGATAAATGCTACGTGATCCCTCTGAATACTTCCATTGTTATGCCTCCCAGAAACTTGTTGGAATTACTCATTAACAT
CAAGGCTGGAACCTATTTGCCTCAGTCATACCTGATTCATGAACATATGGTTATTACTGATCGAATTGAAAACATTGATC
ACCTGGGTTTCTTTATTTATCGACTGTGTCATGACAAGGAAACTTATAAATTGCAACGCAGAGAAACTATTAAAGGTATT
CAGAAACGTGAAGCCAGCAATTGTGTCACAATTCGGCATTTTGAAAACAAATTTGCTGTGGAAACTTTAATTTGCTCT
>jaculus_jaculus
ATGGTGAAGGTGACGTTCAACTCGGCCCTGGCCCAGAAGGAGGCCAAGAAGGACGAGCCCAAGAGCAGCGAGGAGGCGCT
CATTGTCCCCCCGGATGCGGTGGCGGTGGACTGCAAGGACCCAGATGATGTGGTCCCCATTGGACAGAGGCGAGCCTGGT
GTTGGTGCATGTGTTTTGGACTGGCATTCATGCTTGCTGGTGTCATTCTAGGAGGAGCATACCTATACAAATATTTTGCA
CTTCAACCAGATGATGTGTACTACTGTGGAATAAAGTACATCAAAGATGATGTCATGCTAAATGAGCCTTCTGCAGATGT
CCCAGCTGCTCGCTACCAGACAATTGAAGAAAACATAAAGATCTTTGAAGAAGATGAGGTTGAGTTCATCAGTGTGCCAG
TGCCTGAGTTTTCAGACAGTGATCCTGCCAACATTGTCCATGACTTTAACAAGAAACTCACTGCTTATTTAGATCTTAAC
CTGGACAAGTGCTATGTGATCCCTCTAAACACTTCCATTGTTATGCCACCCAGAAACCTGTTGGAGCTACTTATTAACAT
CAAGGCTGGAACCTATTTGCCTCAGTCGTATCTCATTCATGAACACATGGTTATTACTGATCGCATTGAAAATGTTGATC
ACTTGGGTTTCTTTATTTACCGGCTGTGTCATGACAAGGAAACTTACAAACTGCAACGCAGAGAAACTATTAAAGGTATT
CAGAAACGCGAAGTCAGTTCTTGTGTCACAATTCGACATTTTGAAAACAAATTTGCTGTGGAAACTTTAATTTGTTCT
>homo_sapiens
ATGGTGAAGGTGACGTTCAACTCCGCTCTGGCCCAGAAGGAGGCCAAGAAGGACGAGCCCAAGAGCGGCGAGGAGGCGCT
CATCATCCCCCCCGACGCCGTCGCGGTGGACTGCAAGGACCCAGATGATGTGGTACCAGTTGGCCAAAGAAGAGCCTGGT
GTTGGTGCATGTGCTTTGGACTAGCATTTATGCTTGCAGGTGTTATTCTAGGAGGAGCATACTTGTACAAATATTTTGCA
CTTCAACCAGATGACGTGTACTACTGTGGAATAAAGTACATCAAAGATGATGTCATCTTAAATGAGCCCTCTGCAGATGC
CCCAGCTGCTCTCTACCAGACAATTGAAGAAAATATTAAAATCTTTGAAGAAGAAGAAGTTGAATTTATCAGTGTGCCTG
TCCCAGAGTTTGCAGATAGTGATCCTGCCAACATTGTTCATGACTTTAACAAGAAACTTACAGCCTATTTAGATCTTAAC
CTGGATAAGTGCTATGTGATCCCTCTGAACACTTCCATTGTTATGCCACCCAGAAACCTACTGGAGTTACTTATTAACAT
CAAGGCTGGAACCTATTTGCCTCAGTCCTATCTGATTCATGAGCACATGGTTATTACTGATCGCATTGAAAACATTGATC
ACCTGGGTTTCTTTATTTATCGACTGTGTCATGACAAGGAAACTTACAAACTGCAACGCAGAGAAACTATTAAAGGTATT
CAGAAACGTGAAGCCAGCAATTGTTTCGCAATTCGGCATTTTGAAAACAAATTTGCCGTGGAAACTTTAATTTGTTCT
>rattus_norvegicus
ATGGTGAAGGTGACGTTCAACTCGGCGCTGGCCCAAAAGGAGGCCAAGAAGGACGAGCCCAAGAGCAGCGAGGAGGCGCT
CATCGCCCCTCCGGATGCCGTGGCGGTGGATTGCAAGGACCCGGATGACGTGGTCCCAGTTGGCCAGAGGAGAGCGTGGT
GTTGGTGCATGTGCTTTGGACTGGCCTTCATGCTCGCTGGCGTCATCCTGGGAGGAGCATACCTCTACAAGTATTTTGCA
CTTCAGCCAGATGATGTGTACTACTGTGGACTAAAGTACATCAAAGATGACGTCATCTTGAGTGAGCCTTCTGCAGATGC
CCCAGCTGCTCGATACCAGACAATTGAAGAGAATATTAAGATCTTTGAGGAAGACGCAGTTGAATTCATCAGTGTGCCTG
TACCAGAGTTTGCGGACAGCGATCCTGCCAACATTGTGCATGACTTTAACAAGAAACTCACTGCTTATTTGGACCTTAAT
CTGGACAAGTGCTACGTGATTCCTCTGAACACCTCCATTGTTATGCCACCCAGAAACCTGTTGGAGCTTCTTATTAACAT
CAAGGCCGGGACCTACTTGCCTCAGTCATACCTCATCCATGAGCACATGGTGATCACCGACCGCATCGAAAACGTGGACC
ACCTGGGCTTCTTCATTTACCGACTGTGTCACGACAAGGAAACCTACAAACTGCAGCGCAGGGAAACCATTAGAGGTATT
CAGAAGCGTGAAGCCAGTAACTGTTTCACCATTCGGCATTTTGAGAACAAATTTGCTGTGGAAACTTTAATTTGTTCT
>mus_musculus
ATGGTGAAGGTGACGTTCAACTCGGCGCTGGCCCAGAAGGAGGCCAAGAAGGACGAGCCCAAGAGCAGCGAGGAGGCGCT
CATCGTCCCTCCGGATGCCGTGGCGGTGGATTGCAAGGACCCGGGTGACGTGGTTCCGGTTGGACAGAGGAGAGCGTGGT
GTTGGTGCATGTGTTTCGGACTGGCCTTCATGCTTGCTGGCGTCATCCTCGGAGGGGCGTACCTGTACAAGTATTTTGCT
CTTCAGCCAGATGATGTGTACTACTGTGGACTAAAGTACATCAAAGATGACGTCATCCTGAACGAGCCTTCTGCGGATGC
CCCAGCTGCTCGCTACCAGACAATTGAAGAGAACATTAAGATCTTTGAGGAAGACGCAGTGGAATTCATCAGTGTGCCTG
TACCAGAGTTTGCGGACAGCGATCCTGCCAACATTGTGCACGACTTCAACAAGAAACTCACTGCTTATTTGGACCTTAAC
CTGGACAAGTGCTACGTGATTCCTCTGAACACTTCCATCGTTATGCCGCCCAAAAACCTGCTGGAGCTCCTTATTAACAT
TAAGGCCGGGACCTACCTGCCTCAGTCCTACCTTATCCATGAGCACATGGTGATCACCGACCGCATCGAGAACGTGGACA
ACCTGGGCTTCTTCATCTACCGACTGTGTCACGACAAGGAGACCTACAAACTGCAGCGCCGGGAAACAATTAGAGGTATT
CAGAAGCGGGAAGCCAGTAACTGTTTCACCATTCGGCATTTTGAGAACAAATTTGCTGTGGAGACTTTAATTTGTTCT
>meriones_unguiculatus
ATGGTGAAGGTGACGTTCAACTCGGCGCTGGCCCAGAAGGAGGCCAAGAAGGACGAGCCCAAGAGCAGCGAGGAGGCGCT
CATCATCCCCCCGGATGCCGTGGCGGTGGATTGCAAGGACCCAGATGATGTGGTCACAGTTGGACAGAGAAGGGCCTGGT
GCTGGTGCATGTGCTTTGGACTGGCCTTCATGCTCGCCGGAGTCATCCTTGGAGGAGCATACCTGTACAAGTATTTTGCA
CTTCAGCCAGATGATGTGTACTACTGTGGACTGAAGTATATCAAGGATGACGTCATCTTGAACGAGCCTTCTGCAGATGC
CCCGGCCGCTCGCTACCAGACAATTGAAGAGAACATTAAGATCTTTGAGGAAGATGAGGTTGAATTCATCAGTGTGCCTG
TACCGGAGTTTGCAGACAGCGACCCTGCCAACATCGTGCATGACTTTAACAAGAAACTCACTGCTTATTTGGACCTTAAC
CTGGACAAGTGCTATGTGATTCCTCTGAACACTTCCATCGTTATGCCACCCAGAAACCTGTTGGAGCTACTCATTAACAT
CAAGGCTGGAACCTATTTGCCTCAGTCATACCTTATTCATGAGCACATGGTGATCACCGACCGCATCGAGAACGTGGACC
ACCTGGGCTTCTTCATTTATCGACTGTGTCATGACAAGGAAACCTACAAGCTGCAGCGCAGAGAAACTATCAGAGGTATT
CAGAAGCGTGAAGCCAGTGACTGTTTCACCATTCGGCATTTTGAGAACAAATTTGCTGTGGAAACTTTAATTTGTTCT
>psammomys_obesus
GTNGTGAAGGTGACGTTCAACTCGGCGCTGGCCCAGAAGGAGGCCAAGAAGGACGAGCCCAAGAGCAGCGAGGAGGCGCT
CATCATCCCCCCGGATGCCGTGGCGGTGGATTGCAAGGACCCAGATGATGTGGTCACAGTTGGACAGAGAAGGGCCTGGT
GCTGGTGCATGTGCTTTGGACTGGCCTTCATGCTCGCTGGAGTCATCCTTGGAGGAGCATACCTGTACAAGTATTTTGCA
CTTCAGCCCGATGATGTGTACTACTGTGGACTGAAGTACATCAAGGATGACGTCATCTTGAACGAGCCTTCTGCAGATGC
CCCGGCCGCCCGTTACCAGACGATTGAAGAGAACATTAAGATCTTTGAGGAAGATGAGGTTGAATTCATCAGTGTGCCTG
TACCGGAGTTTGCAGACAGCGACCCTGCTAACATCGTGCATGACTTTAACAAGAAACTCACTGCTTATTTGGACCTTAAC
CTGGACAAGTGCTATGTGATTCCTCTGAACACTTCCATCGTTATGCCACCCAGAAACCTGTTGGAGCTACTCATTAACAT
CAAGGCTGGAACCTATTTGCCTCAGTCATACCTTATTCATGAGCACATGGTGATCACCGACCGCATCGAGAACGTGGACC
ACCTGGGCTTCTTCATTTATCGATTGTGTCACGACAAGGAAACCTACAAGCTGCAGCGCAGAGAAACTATCAGAGGTATT
CAGAAGCGTGAAGCCAGTGACTGTTTCACCATTCGGCATTTTGAGAACAAATTTGCTGTGGAAACTTTAATTTGTTCT
>nannospalax_galili
ATGGTGAAGGTGACGTTCAACTCGGCCCTGGCCCAGAAGGAGGCCAAGAAGGACGAGCCCAAGAGCAGCGAGGAGGCGCT
CATCATCCCCCCGGATGCCGTGGCGGTGGACTGCAAGGACCCAGATGATGTGGTTCCAGTTGGACAGAGAAGAGCCTGGT
GTTGGTGCATGTGCTTTGGACTGGCCTTCATGCTTGCCGGCGTCATTCTAGGGGGAGCATACCTGTACAAGTATTTTGCA
CTTCAGCCAGATGACGTATACTACTGCGGACTGAAGTACATCAAAGACGACGTCATCCTGAATGAGCCTTCTGCAGATGC
CCCAGCTGCTCACTACCAGACAATTGAAGAGAATATTAAGATCTTTGAAGAGGATGAGGTTGAGTTCATCAGTGTGCCTG
TACCAGAGTTTGCAGACAGCGATCCCGCCAACATTGTCCATGACTTTAACAAGAAACTCACTGCCTACTTAGACCTGAAT
CTGGACAAGTGCTATGTGATCCCTCTGAATACATCCATTGTCATGCCCCCCAGAAATCTGTTGGAGCTACTTATTAACAT
CAAGGCTGGAACCTATCTGCCTCAGTCGTACCTTATTCACGAGCACATGGTTATTACTGACCGCATTGAAAACGTTGATC
ACCTGGGCTTCTTCATCTATCGACTGTGCCACGACAAGGAAACATACAAACTGCAGCGCAGAGAGACCATTAAAGGTATT
CAGAAGCGTGAAGTCAGTAACTGCTTTACAATCCGACATTTTGAAAACAAATTTGCTGTGGAAACTTTAATTTGTTCC
>chinchilla_lanigera
--------------------------------------------------------------------------------
-------------------------------------GACCCAGATGATGTGGTACCAGTTGGCCAAAGAAGAGCCTGGT
GTTGGTGCATGTGCTTTGGACTAGCATTTATGCTTGCAGGAGTCATTCTAGGAGGAGCATACCTGTACAAATATTTTGCA
CTTCAACCAGATGACGTGTACTACTGTGGGATAAAGTACATCAAAGATGATGTCATCTTAAGTGAGGCTTCTGCAGATGC
TCCAGCTGCTCGCTACCAGACAATTGAAGAAAATATTAAGATCTTTAAGGAAGATGAGGTTGAGTTCATCAGTGTGCCTG
TCCCAGAATTTGCAGATAGTGACCCTGCCAACATTGTTCATGATTTTAACAAGAAACTCACTGCCTATTTAGATCTTAAC
CTGGATAAGTGCTATGTGATCCCTCTGAATACTTCCATTGTTATGCCTCCCAGAAACCTGTTGGAGTTACTCATTAACAT
CAAGGCTGGAACCTATTTGCCGCAGTCATACCTGATTCATGAACACATGGTTATTACTGATCGAATTGAAAATATCGATC
ACCTGGGTTTCTTTATTTATCGACTGTGTCATGACAAGGAAACCTACAAATTGCAACGCAGAGAAACTATTAAAGGTATT
CAGAAACGTGAAGCCAGCGATTGTATCACAATTCGGCATTTTGAAAACAAATTTGCCGTGGAAACTTCAATTTGCTCT
>dipodomys_ordii
ATGGTGAAGGTGACGTTCAACTCGGCTCTGGCCCAGAAGGAGGCCAAGAAGGACGAGCTCAAGAGCGGCGAGGAGGCGCT
CATCATCCCCCCCGATGCCGTGGCGGTGGACTGCAAGGACCCGGATGACATTGTCCCTGTGGGACAGAGAAGAGCCTGGT
GCTGGTGCATGTGCTTTGGGCTCGCATTCATGCTTGCAGGTGTCATTCTGGGAGGTGCATACCTGTACAAATACTTTGCA
CTTCAACCAGATGACGTGTACTACTGTGGAATAAAGTACATCAAGGATGATGTCAACTTAAATGAGCCATCTGCTGCTGC
CCCCGCTGCTCGCTATCAGACCATTGAGGAAAACATTAAGATCTTTGAAGAAGATGAGGTTGAATTCATCAGTGTGCCTG
TGCCAGAGTTTGCAGATAGTGATCCTGCCAACATTGTTCATGATTTTAACAAGAGACTCACTGCCTATCTAGATCTTAAC
CTGGACAAGTGCTACGTGATTCCTTTGAACACTTCCATTGTTATGCCACCCAGAAACCTGCTGGAGTTACTTATTAACAT
CAAGGCTGGAACCTATCTGCCTCAGTCCTATCTGATTCATGAGCACATGGTTATTACTGATCGCATTGAAAACATCGATC
ACCTGGGCTTCTTTATTTATCGACTTTGCCATGACAAGGAAACTTACAAACTGCAACGCAGAGAAACTATTAAAGGTATT
CAGAAACGAGAAGTCAGTGATTGTGTCACAATTCGGCATTTTGAAAACAAATTTGCCGTGGAAACTTTAATTTGCTCT
>ictidomys_tridecemlineatus
ATGGTGAAGGTGACGTTCAACTCGGCTCTGGCCCAGAAGGAGGCCAAGAAGGACGATCCCAAGAGCGGCGAGGAGGCGCT
CATCATTCCCCCCGACGCCGTCGCGGTGGACTGCAAGGATCCAGATGATGTGGTACCAGTTGGCCAGAGAAGAGCTTGGT
GTTGGTGCATGTGCTTTGGACTAGCATTTATGCTAGCAGGTGTCATTCTTGGAGGAGCTTATCTGTACAAATATTTTGCA
CTTCAACCAGATGACGTGTACTACTGTGGAATAAAGTACATCAAAGATGATGTCATCTTAAATGAGCCTTCTGCAGATGC
CCCAGCTGCTCGCTACCAGACAATTGAAGAAAATATTAAAATCTTTGAAGAAGATGCGGTTGAATTCATCAGCGTGCCTG
TCCCAGAATTTGCAGATAGTGATCCTGCTAACATTGTTCATGACTTTAACAAGAAACTCACTGCGTATTTAGATCTTAAC
CTGGATAAATGCTATGTGATCCCTCTGAACACTTCCATTGTTATGCCGCCCAGAAACCTGTTGGAG--------------
----------------------------------------------------------------ATTGAAAACATCGATC
ACTTGGGTTTCTTTATTTATCGACTGTGTCATGACAAGGAAACTTACAAACTGCAACGCAGAGAAACTATTAAAGGTATT
CAGAAACGGGAAGCCAGTGATTGTGTCACAATTCGGCATTTTGAAAACAAATTTGCCGTGGAAACTTTAATTTGTTCT
