# Supplementary material for: Divergent genes in gerbils: prevalence, relation to GC-biased substitution, and phenotypic relevance
Source: BMC Evol Biol. 2020 Oct 19;20:134. doi: 10.1186/s12862-020-01696-3 (PMC7574485; doi:10.1186/s12862-020-01696-3)
Supplement: Supplementary file 3 — Additional file 3 Supplementary Data. DNA alignments for 10,554 1-to-1 orthologues used in analysis. Each alignment file is named using its orthogroup ID. [file 12862_2020_1696_MOESM3_ESM.zip › Additional_File_3/masked_alignments/OG0001691.fa]

>chinchilla_lanigera
ATGGAGGACTCAGGAAAGACTTTCAGCTCTGAGGAAGAAGAAGCAAACTATTGGAAAGACCTAGCGATGACCTACAAGCA
GAGGGCAGAGAATACACAGGAGGAACTCCGAGAATTCCAGGAGGGAAGCCGAGAATATGAAGCTGAATTAGAGACACAGC
TGCAACAAATTGAAACCAGAAACAGAGACCTCTTGTCAGAGAATAACCGCCTTCGCATGGAGCTGGAAACTGTCAAGGAA
AAATTTGAAATGCAGCATTCTGAAGGCTACCGGCAGATCTCAGCTTTGGAAGATGACCTGGCACAGACGAAAGCAATTAA
AGATCAACTGCAGAAATACATCAGGGAGCTGGAGCAAGCCAACGATGACTTAGAAAGAGCCAAACGAGCCACCATCATGT
CTCTGGAAGACTTTGAGCAGCGCTTGAATCAAGCCATTGAAAGAAATGCCTTCTTAGAAAGCGAACTTGACGAGAAGGAG
AACCTCCTAGAATCTGTTCAGCGACTAAAGGATGAAGCCAGAGATTTGCGGCAGGAATTGGCTGTGCAACAGAAGCAGGA
GAAGCCCAGGACACCCCTGCCCAGCACGGTGGAGGCCGGAAGGACAGACACGGCTGTGCAGGCCACGGGCTCTGTGCCGT
CCACGCCTGCTGCCCATCGAGGACTCAGCTCTGCTTTAAACACCCCGGGGACATTCAGGCGTGGCCTGGACAGCTCCAAC
AGTGGGACCCCTCTCACACCTGCGGCCCGGATTTCAGCCCTCAACATTGTGGGGGACCTGCTGCGTAAAGTTGGGGCACT
GGAGTCCAAACTTGCATCCTGCCGAAACTTTGTGTATGATCAGTCCCCAAATCGGACAAGTGGACTGGCCTCAGGGCGGG
GCAGCAAGAACAGAGATGGTGGCGACAGAAGGACGAGCAGCAGCGGCGTACCTCTGGGTGACAAAGGGTTGGGAAAACGC
CTGGAATTCGGGAAGCCACCCTCACATCCATCCTCACCCGCGCTGCCGTCTGCCCAGGGGGTTGTCAAGCTGTTGCTT
>fukomys_damarensis
ATGGAGGACTCGGGAAAGACTTTCAGCTCCGAGGAAGAAGAAGCAAACTATTGGAAAGATCTAGCGATGAGCTACAAGCA
GAGGGCAGAGAATACACAGGAGGAACTCCGAGAATTCCAGGAGGGAAGCCGAGAATATGAAGCTGAATTAGAGACGCAGC
TGCAGCAAATTGAAACCAGGAATCGAGACCTCTTATCGGAGAATAACCGCCTTCGCATGGAGCTGGAAACTGTCAAGGAG
AAATTTGAAATGCAGCATTCTGAAGGCTACCGGCAGATCTCGGCTTTGGAGGATGACCTGGCACAGACTAAAGCAATTAA
AGATCAACTGCAGAAATACATCAGGGAGCTGGAGCAAGCAAATGATGACTTGGAAAGAGCCAAACGAGCCACGATCATGT
CTCTGGAAGACTTTGAGCAGCGCCTGAATCAAGCCATTGAAAGAAATGCCTTCCTGGAAAGTGAACTTGACGAGAAGGAG
AACCTCCTAGAATCTGTTCAGCGACTAAAGGATGAAGCCAGAGATTTGCGGCAGGAATTGGCTGTGCAGCAGAAGCAGGA
GAAGCCCAGGACACCCATGCCCAGCTCGGTGGAAGCCGAAAGGACAGACACAGCTGTGCAGGCCACAGGCTCTGTGCCAT
CTACTCCTATAGCTCACCGAGGACTCGGCCTTGGTTTAAATACGCCGGGGACAGTCAGGCGTGGGCTGGACAGCTCCAAC
AGTGGGACCCCTCTCACACCTGCCGCCCGGATTTCAGCCCTCAACATTGTGGGGGACCTGCTGCGGAAAGTAGGGGCACT
GGAGTCCAAACTTGCATCCTGCCGGAACTTTGTATATGATCAGTCCCCCACCCGGACAAGTGGCCCAGTCTCAGGGCGTG
GGAGCAAGAACAGAGATGGTGGCGACAGAAGGACAAGCGGCAGTGGCGTACCTCTGGGTGACAAAGGGTTGGGAAAACGC
CTGGAATTCGGGAAGCCGCCCTCACATCCATCCTCGCCAGCACTGCCATCTGCCCCTGGGGTTGTCAAGCTGTTGCTT
>cavia_porcellus
ATGGAGGACTCGGGAAAGACTTTCAGCTCTGAGGAAGAAGAAGCAAACTATTGGAAAGATCTAGCGATGACCTACAAGCA
GAGGGCAGAGAATACACAGGAGGAACTCCGCGAATTCCAGGAGGGTAGCCGAGAATATGAAGCTGAATTAGAGACACAGC
TGCAACAAATTGAAACTAGAAACCGAGACCTCTTGTCGGAGAATAACCGCCTTCGCATGGAGCTGGAAACTGTCAAGGAA
AAATTTGAAATGCAGCATTCTGAAGGCTACCGGCAGATCTCAGCTTTGGAAGATGACCTGGCACAGACGAAAGCCATTAA
AGATCAACTACAGAAATACATTAGGGAGCTGGAGCAAGCAAATGATGACTTGGAAAGAGCCAAACGAGCCACGATCATGT
CTTTGGAAGACTTTGAGCAGCGATTGAATCAAGCCATTGAAAGAAATGCCTTCCTGGAAAGTGAACTTGATGAAAAGGAG
AATCTCCTAGAATCTGTTCAGCGACTGAAGGATGAAGCTAGAGATTTGCGGCAGGAATTGGCTGTGCAACAGAAGCAAGA
GAAGCCCAGGACACCCATGCCCAGTGCGGTGGAAGCCGAAAGGACAGACATAGCTGTACAGGCCACAGGCTCTGTGCCGT
CCACTCCTATTGCTCATCGAGGACTCGGCTCTGCTTTAAACACCCCAGGGACATTCAGGCGTGGCTTGGATAGCTCCAGC
AGTGGGACTCCTCTGACGCCTGCGGCCCGGATTTCAGCCCTCAACATTGTGGGGGACCTGCTGCGGAAAGTTGGGGCTCT
GGAGTCCAAACTTGCATCCTGCCGGAACTTTGTGTATGATCAGTCTCCAAACCGGATGAGTGGCCCGGCCTCAGGGCGGG
GGAGCAAGAACAGAGATGGCGGTGACAGAAGGACAAGCGGCAACGGCGTACCTTTGGGTGACAAAGGGTTGGGAAAACGC
CTGGAATTTGGGAAGCCACCCTCACAGCCATCCTCGCCAGCGCTGCCGTCTGCCCAGGGGGTTGTCAAGCTGTTGCTT
>homo_sapiens
ATGGAGGACTCCGGAAAGACTTTCAGCTCCGAGGAGGAAGAAGCTAACTATTGGAAAGATCTGGCGATGACCTACAAACA
GAGGGCAGAAAATACGCAAGAGGAACTCCGAGAATTCCAGGAGGGAAGCCGAGAATATGAAGCTGAATTGGAGACGCAGC
TGCAACAAATTGAAACCAGGAACAGAGACCTCCTGTCCGAAAATAACCGCCTTCGCATGGAGCTGGAAACCATCAAGGAG
AAGTTTGAAGTGCAGCACTCTGAAGGCTACCGGCAGATCTCAGCCTTGGAGGATGACCTCGCGCAGACCAAAGCCATTAA
AGACCAATTGCAGAAATACATCAGAGAGCTGGAGCAAGCAAATGACGACCTGGAAAGAGCCAAGCGCGCCACGATCATGT
CTCTCGAAGACTTTGAGCAGCGCTTGAATCAGGCCATCGAAAGAAATGCCTTCCTGGAAAGTGAACTTGATGAAAAAGAG
AATCTCCTGGAATCTGTTCAGAGACTGAAGGATGAAGCCAGAGATTTGCGGCAGGAACTGGCCGTGCAGCAGAAGCAGGA
GAAACCCAGGACCCCCATGCCCAGCTCAGTGGAAGCTGAGAGGACAGACACAGCTGTGCAGGCCACGGGCTCCGTGCCGT
CCACGCCCATTGCTCACCGAGGACCCAGCTCAAGTTTAAACACACCTGGGAGCTTCAGACGTGGCCTGGACGACTCCACC
GGGGGGACCCCCCTCACACCTGCGGCCCGGATATCAGCCCTCAACATTGTGGGAGACCTACTGCGGAAAGTCGGGGCACT
GGAGTCCAAACTCGCTTCCTGCCGGAACCTCGTGTACGATCAGTCCCCAAACCGAACAGGTGGCCCAGCCTCTGGGCGGA
GCAGCAAGAACAGAGATGGCGGGGAGAGACGGCCAAGCAGCACCAGCGTGCCTTTGGGTGATAAGGGGTTGGACACGAGT
------------------------------------------------------------------------------
>ictidomys_tridecemlineatus
ATGGAAGACTCGGGAAAGACTTTTGGCTCCGAGGAGGAAGAAGCGAGCTACTGGAAAGATCTGGCAATGACCTACAAGCA
GAGGGCAGAGAATACGCAGGAGGAACTTCGAGAATTCCAAGAGGGAAGCCGAGAATATGAAGCTGAGTTGGAGACACAGC
TGCAACAGATCGAGTCCAGGAACCGGGACCTGTTGTCGGAGAACAACCGCCTTCGCTTGGAGCTGGAGACAGTCAAGGAG
AAGTTTGAGCTGCAGCACTCTGAGGGCTACCGGCAGATCTCCGCCTTAGAGGATGACCTGGCGCAGACCAGAGCCATTAG
AGATCAGCTGCAGAAGTACATCCGGGAGCTGGAGCAGGCCAACGACGACCTGGAAAGAGCAAAACGAGCCACGATCATGT
CTCTGGAAGACTTTGAGCAGCGCCTGAATCAAGCCATTGAGAGAAATGCCTTCTTGGAAAGTGAACTTGATGAGAAGGAG
AACCTTCTAGAGTCCGTCCAGCGGCTGAAGGACGAAGCCAGAGATTTGCGGCAGGAGCTGGCTGTGCAGCAGAAGCAGGA
GAAGCCCAGGACGCCCATGCCCAGCTCGGCAGAAGCTGAGAGGACGGACACAGCTGTGCAGGCCACGGGCTCCGTGCCGT
CCACGCCCGTAGCACATCGAGGACCCAGCTCCAGCCTAAACACACCGGGGACGTTCAAACGTGGTCTGGACCACTCCAAC
AGTGGGACCCCCCTCACACCTGCAGCCCGGATTTCAGCCCTCAACATTGTGGGGGACCTGCTTCGGAAAGTAGGGGCTCT
GGAGTCCAAACTCGCCTCCTGCCGGAACTTCGTGTATGACCAGTCCCCAAACCGGACAGGCGGCCCTGCCTCAGGGCGGG
GGAGCAAGAACAGAGACGGCGGGGACAGACGGACCAGCAGCAGCGGCGGACCTCTGAGTGATAAAGGGTTGGGAAAACGT
CTGGACCTCGGGAAGCCACCCTCACGGTCCTCCTCGCCGCCGCCGCCC---GCCCCGGGGGTGGTCAAGCTGTTGTTC
>rattus_norvegicus
ATGGAGGACTCAGGAAAGACTTTTGGATCAGAGGAGGAAGAAACAAACTATTGGAGAGACCTGGCCATGACCTACAAGCA
GAGGGCAGAGAATACTCAGGAGGAACTCCGAGAATTCCAGGAAGGAAGCCGGGAATATGAAGCTGAATTGGAGACTCAGC
TGCAGCAAGCTGAAACCAGAAACCGGGACCTATTATCAGAGAATAACCGCCTTCGAATGGAGCTGGAGTCTGTGAAGGAG
AAGTTTGAAATGCAGCATTCAGAGGGTTACCGGCAGATCTCGGCCTTGGAGGATGACCTGGCTCATACAAAAGCCATTAA
AGACCAACTGCAGAAATACATCAGGGAGCTGGAACAAGCCAATGATGACCTGGAAAGAGCCAAACGAGCCACAATCATGT
CCCTGGAAGACTTTGAGCAGCGTTTGAATCAAGCCATTGAAAGAAATGCCTTCCTAGAGAGTGAGCTGGATGAGAAGGAA
AATCTTCTAGAATCTGTGCAGAGACTGAAGGATGAAGCTCGAGATCTTCGGCAGGAATTGGCTGTGCAGCAGAAGCAAGA
CAAGCCCCGGACACCCATGCCCAGCTCAGGGGAAACCAAAAGGACAGACATGGCTGTACAGGCCACAGGCTCTGCACCAT
CTACTCCAATAACTCACCAAGGATCCAGCTCTGGTTTGAACACACCAGAAACGTTCAGATGTGGCCTGGGCAGTCCCAGT
AGTGGAACCCCACTCACACCTGCAGCCCGGATATCAGCCTTAAACATCGTTGGGGACCTGCTTCGGAAAGTTGGGGCCCT
GGAGTCCAAACTAGCATCATGCAAGAACTTCATGTATGATCAGTCCCCAAGCCGGAAAAGCGGGCCAGCCTTGGGCCGAG
GAACCAAAAACAGAGACGGTATTGACAGAAGGCCAGGCAGCACCGCTGTG------GGCGATAAAGGGTCAGGAAAACGC
TTGGAGTTTGCGAAGCCGTCCTCACAGCTCTCATCACCAGCGCTGCCATCCACCCAGGGTGTGGTCAAGCTTTTGCTT
>meriones_unguiculatus
ATGGAGGACTCAGGAAAGACTTTCGGATCAGAGGAGGAAGAGACAAACTATTGGAGAGACCTGGCCATGACCTACAAGCA
GAGGGCAGAGAATACACAGGAGGAACTCAGAGAATTCCAGGAAGGAAGCCGGGAGTACGAAGCTGAATTGGAGACTCAGC
TGCAGCAAATTGAAACAAGGAACAGGGACCTTTTATCAGAGAATAATCGCCTTCGAATGGAATTGGAGACTGTGAAGGAG
AAGTTTGAAATGCAGCATTCAGAGGGCTACCGGCAGATCTCAGCCTTGGAGGATGACCTGGCTCAGACAAAAGCTATTAA
AGATCAATTGCAGAAATACATTCGGGAATTGGAACAAGCCAATGATGACCTGGAAAGAGCCAAACGAGCCACAATCATGT
CCCTGGAAGATTTTGAACAGCGTCTGAATCAAGCCATCGAAAGAAATGCCTTCCTGGAGAGCGAGCTGGACGAGAAGGAG
AATCTTCTAGTATCTGTACAGAGGTTGAAGGATGAAGCCCGAGATCTTCGGCAGGAATTGGCTGTGCAGCAGAAGCAAGA
CAAGCCCCGGACACCCGTGCCAGGCTCAGGAGAAGCAGAAAGGACAGACATGGCTGTGCAGGCCACAGGCTCTGTACCAT
CTACTCCCGTAGCTCACCGAGGACCCAGCTCTGGTTTGAACACACCAGGAATGTTCAGGCGTGGTCTGGACAGCTCCAGT
AGTGGGACCCCACTCACACCTGCAGCCCGGATATCAGCCCTAAACATCGTTGGTGACCTGCTTCGGAAAGTTGGGGCTCT
GGAGTCCAAACTAGCATCATGCAGGAATTTCGCGTATGATCAGTCCCCAAGCCGGACATGTGGGCCAGCCTCAGGGCGAG
GAACCAAAAACAGAGATGGTGGTGACAGAAGACCAAGCAGTGCCAGTGTG------GGAGATAAAGGGAGAGAAAATTGA
------------------------------------------------------------------------------
>psammomys_obesus
ATGGAGGACTCAGGAAAGACTTTTGGATCAGAGGAGGAAGAGACAAACTATTGGAGAGACCTGGCCATGACCTACAAGCA
GAGGGCAGAGAATACACAGGAGGAACTCCGAGAATTCCAGGAAGGAAGCCGGGAGTATGAAGCTGAATTGGAGACTCAGC
TGCAGCAAATTGAAACAAGGAACCGGGACCTTTTGTCAGAGAATAATCGCCTTCGAATGGAGTTGGAGACTGTGAAGGAG
AAGTTTGAAATGCAGCATTCAGAGGGCTACCGGCAAATCTCAGCCTTGGAGGATGACCTGGCTCAGACAAAAGCTATTAA
AGATCAACTGCAGAAATACATTCGGGAATTGGAACAAGCCAATGATGACCTGGAAAGAGCCAAACGAGCCACAATCATGT
CCCTGGAAGATTTTGAACAGCGTCTGAATCAAGCCATCGAAAGAAATGCCTTCCTGGAGAGCGAGCTGGATGAGAAGGAG
AATCTTCTAGTATCTGTACAGAGGTTGAAGGATGAAGCCCGAGATCTGCGGCAGGAATTGGCTGTGCAGCAGAAGCAAGA
CAAGCCCCGGACACCCGTGCCAGGCTCAGGAGAAGCAGAAAGGACAGACATGGCTGTGCAGGCCACAGGCTCTGTACCAT
CTACTCCCGTAGCTCACCGAGGACCCAGCTCTGGTTTGAACACACCAGGAGTGTTCAGGCATGGTCTGGACAGCTCCAGT
AGTGGGACCCCACTCACACCTGCAGCCCGGATATCAGCCCTAAACATCGTTGGTGACCTGCTTCGGAAAGTTGGGGCTCT
GGAGTCCAAACTAGCATCATGCAGGAATTTCGTGTATGATCAGTCCCCAAGCCGGACATGTGGGCCAGCCTCAGGGCGAG
GAACCAAAAACAGAGATGGTGGTGACAGAAGACCAAGCAGTGCCAGTGTG------GGAGATAAAGGGTCAGGAAAACGC
TTGGAGTTTGGGAAGCCAGCCTCACAGTTTTCATCACCAGCGCTGCCATCCACCCAAGGTGTGGTCAAGCTTTTGCTT
>mus_musculus
ATGGAGGACTCGGGAAAGACCTTTGAATCAGAGGAGGAAGAAACAAACTATTGGAGAGACCTGGCCATGACCTACAAACA
GAGGGCAGAGAATACTCAGGAAGAACTCAGAGAGTTCCAGGAAGGAAGCCGAGAATACGAAGCTGAATTGGAGGCTCAGC
TGCAGCAGATTGAAACCAGGAACCGGGACCTCTTGTCAGAGAATAACCGCCTTCGCATGGAGCTGGAGTCTGTGAAGGAG
AAGTTTGAGATGCAGCACTCAGAGGGTTACCGGCAGATCTCAGCCTTGGAGGATGACCTGGCGCAGACGAAAGCCATTAA
AGACCAACTGCAGAAATACATTAGGGAACTGGAACAAGCCAATGATGACCTGGAAAGAGCCAAACGAGCCACAATCATGT
CCCTGGAAGACTTTGAGCAGCGTTTGAATCAAGCCATTGAAAGAAATGCCTTCCTAGAGAGTGAGCTGGATGAGAAGGAG
AATCTTCTAGAATCTGTGCAGAGGCTGAAGGATGAAGCCCGAGATCTGCGGCAGGAATTGGCTGTGCAACAGAAGCAAGA
CAAGCCCCGGACACCCATGCCAGGCTCAGGGCAAGCCAAGAGGACAGACATGGCTGTGCAGGCCACAGGCTCTGTACCGT
CTACTCCAGTAGCTCACCGAGGACCTAGCTCTGGTTTGAACACACCAGGAATGTTCAGACGTGGTCTGGACAGCTCCACT
AGTGGGACGCCACTCACACCTGCAGCCCGGATATCAGCCCTAAACATCGTTGGGGACCTGCTTCGGAAAGTTGGGGCCCT
GGAGTCCAAGCTAGCATCATGCAGGAACTTCATGTATGATCAGTCCCCAAGCCGGACAAGTGGGCCAGCCTCAGGACGAG
GAACCAAAAACAGAGATGGTGTTGACAGAAGGCCAGGCAGTACCAGTGTG------GGCGATAAAGGGTCAGGAAAACGC
TTGGAGTTTGGGAAGCCAGCCTCAGAGCCAGCATCACCAGCGCTACCATCCGCCCAGGGTGTGGTCAAGCTTTTGCTT
>dipodomys_ordii
ATGGAGGACCCGGGAAGGACCTTCGGCTCCCAGGAGGAAGAGGCCACCTATTGGAAAGACCTGGCGATGACCTACAAGCA
GAGGGCAGAGAACACGCAGGAGGAACTCCGGGAATTCCAGGAGGGAAGTAGAGAATATGAAGCTGAATTGGAGACCCAGC
TGCAACAGATTGAAACCAGGAACCGAGACCTCCTGTCTGAAAACAGTCGCTTGCGGATGGAGCTGGAAGCCGTCAAGGAG
AAGCTGGAGCTGCAGCACTCGGAAGGCTACCGGCAGATCTCAGCCCTGGAGGACGACTTGGCGCAGACGAAGGCGATCAA
AGATCAGCTGCAGAAGTACATCCGGGAGCTGGAGCAAGCCAACGATGACCTGGAGAGAGCCAAGCGAGCCACAATCATGT
CTCTTGAAGACTTTGAACAACGCCTGAATCAAGCCATTGAAAGAAATGCCTTCTTGGAGAGTGAACTTGACGAGAAGGAG
AATCTTCTAGAATCTGTCCAGAGACTGAAGGATGAAGCCAGAGATTTGCGGCAGGAACTGGCAGTACAGCAGAAGCAAGA
GAAGCCACGGACACCCATGGCCGGTGTGGCGGAGACGGAAAGGACCGACACAGCAGTGCAGGCCACGGGCTCCGTGCCCT
CCACTCCCGTGGCCCAGCGAGGCCCTGCCTCTTGTTTAAACACACCGGGGACGTTCAGAAGGGGTAGGGAT---------
---------CCTCTCTGC------------TTTACAGAGCTTTCCACAGCG------------AGGACCTGGGCTGCCCT
GGAGTCGAAGCTGGCGTCCTGTCGGAACTTTATGTACGATCAGTCCCCAAACCGGACGAGTGGCCCAGCCTCGGGGCGGG
GGAGCAAGAGCAGAGACAGCGGTGACCGGCGGCCCAGTAGCGCCAGTGTACCTTTGGGGGAGAAAGGGTTGGGGAAACGC
CTGGAATTCGGGAAGCCGCCCTCCAGCCCA---TCACCTGCGCTGCCGTCCGCCCAGGGTGTGGTCAAGCTGTTGCTT
>nannospalax_galili
--------------------------------------------------------------------------------
--------------------------------------------------------------------------------
--------------------------------------------------------------------------------
--------------------------------------------------------------------------------
--------------------------------------------------------------------------------
--------------------------------------------------------------------------------
---CTTCTAGAATCCGTGCAGAGGCTGAAGGATGAAGCCAGAGATCTGCGGCAGGAATTAGCCGTGCAGCAGAAGCAAGA
CAAGCCCAGGACACCCATGCCCAGCTCAGGGGAAGCGGAAAGGACGGACACAGCCGTGCAGGCCACAGGCTCTGTGCCAT
CTACTCCTGTGATTCACCGAGGACCCAGCTCTGCATTAAACACACCAGGGACGTTGAGGCGTGGTCCAGAGAGCTCCACC
AGTGGGACTCCACTCACGCCCGCGGCCCGGATATCAGCCCTCAACATTGTCGGGGACCTGCTGCGCAAAGTTGGGGCTCT
CGAGTCCAAACTAGCATCATGCCGGAACTTTGTGTATGATCAGTCCCCAAGCCGGACAAGTGGCCCCACCTCAGGGAGAG
GGAGCAAGAACAGAGACGGCGGTGACAGACGGCCAAGCGGCACCAGTATGGCTTTGGGGGACAAAGGGTCAGTACCT---
------------------------------------------------------------------------------
