# Supplementary material for: Divergent genes in gerbils: prevalence, relation to GC-biased substitution, and phenotypic relevance
Source: BMC Evol Biol. 2020 Oct 19;20:134. doi: 10.1186/s12862-020-01696-3 (PMC7574485; doi:10.1186/s12862-020-01696-3)
Supplement: Supplementary file 3 — Additional file 3 Supplementary Data. DNA alignments for 10,554 1-to-1 orthologues used in analysis. Each alignment file is named using its orthogroup ID. [file 12862_2020_1696_MOESM3_ESM.zip › Additional_File_3/masked_alignments/OG0001694.fa]

>cavia_porcellus
ATGGCGAAGACCGGAGAAAAGAGTGGCGGCAGCGGGAAGAAAACCTTGAAAAGGAAAGCTACTGTGGAAGAGCCTGAAGA
GGGTACGGTCACCGGAGATGGAGCGACGCAAGGGGGGGTCCAACCTCCGAAAGCCACTGCCTTCCCCCCAGGCTTCAGTA
TTTCGGAAATTAAGAACAAGCAGCGGCGACACTTAATGTTCACACGGTGGAAACAGCAACAGCGGAAGGAAAAGTTGGCT
GCTAAGAAAAAACTTAAAAAAGAGAGAGACGCTCTTGGTGATAAGGCTCCACCAAAACCTATACCTAAGACCATTGACAA
CCAACGAGTCTATGATGAAACTACAGTAGACCCTAATGATGAAGAGGTTGCTTATGATGAAGCTACAGATGAATTTGCTC
CTTACTTCAACAGAGAAACTTCTCCCAAGATTCTCATCACCACATCAGATAGACCCCATGGGAGAACAGTAAAACTCTGT
CAGCAGCTCTCAACAGTTATACCCAACTCACATGTTTATTATAGAAGAGGACTGGCTCTGAAAAAAATTATTCCACAGTG
CATCTCAAGAGATTTCACAGATCTAATGGTGATTAATGAAGATCGTAAAACACCAAATGGACTTATTTTAAGTCACTTGC
CAAATGGTCCAACCGCTCATTTTAAAATGAGCAGTGTTCGTCTTCGAAAAGAAATTAAGAGAAGGGGTAAAGACCCAACA
GAGCACATACCTGAGATAATTCTGAATAATTTTACAACAAGGCTGGGTCATTCAATTGGACGTATGTTTGCTTCTCTTTT
TCCTCATAATCCTCAATTTATTGGAAGACAGGTTGCTACATTCCACAATCAGCGGGATTACATTTTCTTCAGATTTCATA
GGTACATATTCAAAAGTGAAAAAAAAGTGGGAATTCAAGAACTGGGACCACGTTTTACCTTAAAATTAAGATCTCTTCAG
AAAGGAACCTTTGATTCTAAATATGGAGAGTATGAATGGGTCCATAAGCCCCGGGAAATGGATACAAGTCGAAGAAAATT
CCATTTA
>chinchilla_lanigera
ATGGCGAAGGCCACGGTAAAGAGTGGCGGCAGTGGAAAGAAAAGCTTGAAAAGGAAAGCCGCTATGCCAGAGCCTCAAGA
GGCTGCAGTCGCCGGGGATGGAGCAACAGAAGGCGGGGTCCAGCCCCCGAAAGCGACTGCCTTCCCCCCAGGCTTCAGCA
TTTCGGAAATTAAGAACAAACAGCGGCGACACTTAATGTTCACGCGGTGGAAACAGCAGCAGCGGAAGGAAAAGTTGACT
GCTAAGAAAAAACTTAAAAAAGAGAGAGAAGCTCTTGGTGATAAGGCTCCACCAAAACCTGTACCCAAGACCATTGACAA
CCAACGAGTCTATGATGAAACTACAGTAGACCCTAATGATGAGGAGGTTGCTTATGATGAAGCTACAGATGAATTTGCTC
CTTACTTCAACAGAGAAACTTCTCCCAAGATTCTCATCACAACATCAGATAGACCCCATGGGAGAACAGTAAGACTCTGC
CAGCAGCTCTCAACAGTTATACCCAACTCACATGTTTATTACAGACGAGGACTGGCTCTAAAAAAAATTATTCCACAGTG
CATCTCAAGAGATTTCACAGATCTAATTGTGATCAATGAAGATCGTAAAACACCAAATGGACTTATTTTGAGTCACTTGC
CAAATGGCCCAACTGCTCATTTTAAAATGAGCAGTGTTCGTCTTCGGAAAGAAATTAAGAGAAGGGGTAAGGACCCAACA
GAACACGTCCCTGAAATAATTCTGAATAATTTTACAACAAGGCTGGGTCATTCAATTGGACGTATGTTTGCTTCACTCTT
TCCCCATAATCCTCAATTTATTGGAAGACAGGTTGCCACATTCCATAATCAGCGGGATTATATTTTCTTCAGATTTCATA
GGTACATATTCAAGAGTGAAAAGAAAGTGGGAATTCAAGAACTTGGACCACGTTTTACCTTAAAATTAAGATCTCTTCAG
AAAGGAACCTTTGACTCTAAATATGGAGAGTATGAATGGGTCCATAAGCCCCGGGAAATGGATACAAGTCGAAGAAAATT
TCATCTA
>fukomys_damarensis
ATGGCGAAAGCCAGGGAAAAGAGTGGCGGCAGCGGGAAGAAAAGCTTGAAAAGGAAAGCCGCTATGGAAGAGCCTCAAGA
GGATGCAGTACCTGGAGACGGGGCGATAGAAGGCGGGGTCCAACCCCCGAAAGCCACTGCCTTCCCCCCCGGCTTCAGCA
TTTCGGAGATTAAGAACAAGCAGCGGCGACACTTAATGTTCACGCGGTGGAAACAGCAGCAGCGGAAGGAAAAGTTGGCT
GCTAAGAAAAAACTTAAAAAAGAGAGAGAAGCTCTTGGTGATAAGGCTCCACCAAAACCTGTACCCAAGACCATTGACAA
CCAACGAGTCTATGATGAAACTACAGTAGACCCTAATGATGAAGAGGTTGCTTATGATGAAGCTACTGATGAATTTGCTC
CTTACTTCAACAGAGAAACTTCTCCCAAGATTCTCATCACAACATCAGATAGACCTCATGGGAGAACAGTAAGACTCTGT
CACCAGCTCTCAACGGTTATACCCAACTCCCATGTTTACTACAGAAGAGGACTGGCTCTGAAAAAGATTATTCCACAGTG
CATCTCAAGAGACTTCACAGATCTAATCGTGATTCATGAAGATCGTAAGATACCAAATGGACTTATTTTGAGTCACTTGC
CAAATGGCCCAACTGCTCATTTTAAAATGAGCAGTGTTCGTCTTCGAAAAGAAATTAAGAGAAGGGGCAAGGACCCCACA
GAACATGTACCCGAAATAATTCTGAATAATTTTACAACAAGGCTGGGTCATTCAATTGGACGTATGTTTGCTTCTCTCTT
TCCCCATAATCCTCAATTTATTGGAAGACAGGTTGCCACATTCCACAATCAGCGCGATTACATTTTCTTCAGATTTCATA
GATACATATTCAAGAGTGAAAAGAAAGTAGGAATTCAGGAACTTGGACCACGTTTTACCTTAAAATTAAGATCTCTTCAG
AAAGGAACATTTGATTCTAAATATGGCGAGTATGAATGGGTCCATAAGCCCCGGGAAATGGATACAAGCCGAAGAAAATT
CCATTTA
>meriones_unguiculatus
ATGGCGACCGCCGGGGAGAAGAGTAGCGGTGGCGGCAAGCGAGGTTTCAAGAGGAAAGCCGCCGATGAAGAGCCTCAAGA
GGCTGCGGTCGCGAGCGATGGGGCGGCGGAGAGCGGGGTGCGACCCCCGAAAGCGGCTGCCTTCCCTCCGGGCTTCAGTA
TCTCGGAGATTAAGAACAAACAGCGACGACACTTGATGTTCACGCGGTGGAAACAGCAGCAGCGGAAGGAAAAGTTGGCG
GCTAAGAAAAAACTGAAAAAAGAGAGAGAAGCTCTTGGTGATAAAGCTCCACCAAAGCCTGTACCCAAGACCATTGACAA
TCAACGAGTCTACGATGAAACCACAGTAGACCCCAATGATGAAGAGGTGGCTTATGATGAAGCTACAGATGAATTTGCGT
CTTACTTCAACAGACAGACATCTCCTAAGATTCTCATCACCACCTGCGATAGACCTCATGGGAGAACAGTGCGCCTCTGT
GAGCAGCTCTCAACAGTCATACCAGATTCACATGTTTATTACAGACGAGGACTGGCTCTGAAAAAAATTATCCCACAGTG
CATTGCAAGAGATTTCACAGACCTGATCGTCATTAATGAAGATCGTAAAACACCAAATGGACTTATTTTGAGTCATTTGC
CAAATGGTCCAACTGCCCATTTTAAAATGAGTAGTGTTCGTCTTCGTAAAGAAATTAAGAGACGAGGCAAAGACCCCACA
GAACATGTACCGGAGATAATTCTGAATAACTTTACAACACGGCTCGGTCATTCTATTGGACGTATGTTTGCTTCTCTCTT
TCCTCATAATCCTCAGTTCCTCGGAAGGCAGGTTGCCACGTTCCATAATCAGCGGGATTACATCTTCTTCAGGTTTCACA
GATACATATTCAAGAGTGAAAAGAAAGTGGGAATTCAGGAACTTGGACCACGTTTTACCTTAAAATTACGATCTCTTCAG
AAGGGAACCTTTGATTCTAAATACGGAGAATATGAATGGATCCATAAGCCACGGGAAATGGATACTAGTCGAAGAAAATT
CCATTTA
>psammomys_obesus
ATGGCGACCGCCGGGGAGAAGAGTAGCGGTGGCGGTAAGCGAGGCTTCAAGAGGAAAGCCGCCGCTGAAGAGCCTCAGGA
GGCTGCGGTCGCGAGCGATGGGGCGGCGGAGAGCGGGGTGCGGCCCCCGAAAGCGGCTGCCTTCCCTCCGGGCTTCAGTA
TCTCGGAGATTAAGAACAAACAGCGGCGACACTTGATGTTCACGCGGTGGAAACAGCAGCAGCGGAAGGAAAAGTTGGCT
GCTAAGAAAAAACTGAAAAAAGAGAGAGAAGCTCTTGGTGATAAAGCTCCACCAAAGCCTGTACCCAAGACCATCGACAA
TCAACGAGTCTACGATGAAACCACAGTAGACCCCAATGATGAAGAGGTGGCTTATGATGAAGCTACAGATGAATTTGCGT
CTTACTTCAACAGACAGACATCTCCTAAGATTCTCATTACCACCTCTGATAGACCTCATGGGAGAACAGTGCGCCTCTGT
GAGCAGCTCTCAACAGTCATACCAGATTCACATGTTTATTACAGACGAGGACTGGCTCTGAAAAAAATTATCCCACAGTG
CATTGCAAGAGATTTCACAGACCTGATCGTCATTAATGAAGATCGTAAAACACCAAATGGACTTATTTTGAGTCATTTGC
CAAATGGTCCAACTGCCCATTTTAAAATGAGTAGTGTTCGTCTTCGTAAAGAAATTAAGAGACGAGGCAAAGACCCCACA
GAACATGTACCGGAGATAATTCTGAATAATTTTACAACACGGCTAGGTCATTCTATTGGACGTATGTTTGCTTCTCTCTT
TCCTCATAATCCTCAGTTTATCGGAAGGCAGGTTGCCACGTTCCACAATCAGCGGGATTACATCTTCTTCAGGTTTCACA
GATACATATTCAAGAGTGAAAAGAAAGTGGGAATTCAGGAACTTGGACCACGTTTTACCTTAAAATTACGATCTCTTCAG
AAGGGAACCTTTGATTCTAAATACGGAGAGTATGAATGGGTCCATAAGCCACGGGAAATGGATACTAGTCGAAGAAAATT
CCATTTA
>mus_musculus
ATGGCGAAGGCCGGCGAGAAAAGTGTTGGTGGCGGCAAGCGAGGCTTGAAGAGGAAAGCTGCCGCTGAAGAGCCTCAAGA
GGCTGCGGCCGCGAGCGATGGGACGGCGGAGAGCGGGGTGCAGCCCGCGAAAGCGGCCGCCTTCCCCCCGGGCTTCAGTA
TCTCGGAGATTAAGAACAAGCAGCGGCGACACTTGATGTTCACGCGGTGGAAACAGCAGCAGCGGAAGGAAAAGTTGGCA
GCTAAGAAAAAACTTAAAAAGGAGAGAGAGGCTCTTGGCGATAAGGCTCCACCAAAGCCTGTTCCCAAGACCATTGACAA
CCAGCGCGTTTACGACGAGACCACAGTAGACCCCAATGATGAAGAGGTGGCTTACGATGAAGCGACGGATGAATTTGCTT
CTTACTTCAACAGACAGACGTCTCCTAAGATTCTTATCACAACGTCAGATAGACCTCATGGGAGAACAGTTCGACTCTGT
GAGCAGCTCTCAACAGTTATACCAGATTCACATGTTTATTACAGACGAGGACTGGCTCTGAAAAAAATTATCCCACAGTG
CATTGCAAGAGATTTCACAGACCTGATCGTTATTAATGAAGATCGTAAAACACCGAATGGACTTATTTTGAGTCATTTGC
CAAACGGTCCAACCGCTCATTTTAAAATGAGCAGTGTTCGTCTTCGTAAAGAAATTAAGCGAAGAGGCAAAGACCCCACA
GAACATGTACCTGAGATAATTCTGAATAATTTTACCACACGGCTAGGCCATTCTATTGGACGCATGTTTGCTTCTCTCTT
TCCTCATAATCCTCAATTTATTGGAAGACAAGTTGCCACGTTCCACAATCAGCGAGATTACATCTTCTTCAGGTTTCACA
GATACATATTCAAGAGTGAGAAGAAAGTGGGAATTCAGGAACTCGGACCACGTTTTACCTTAAAATTACGATCTCTTCAG
AAGGGCACTTTTGATTCTAAATATGGAGAGTACGAATGGGTCCACAAGCCACGGGAAATGGATACAAGTCGAAGGAAATT
CCACTTA
>rattus_norvegicus
ATGGCGAAGGCCGGCGAGAAAAGTGGCGGTGGTGGCAAGCGAGGCTTGAAGAGGAAAGCGCCCGCTGAAGAGCCTCAAGA
AACTGCGGTCGCGAGCGATGGGACGGCGGAGAGCGGGGTACAGTCCGCGAAAGCGGCTGCCTTCCCCCCGGGCTTCAGTA
TCTCGGAGATTAAGAACAAACAGCGGCGACACTTGATGTTCACGCGGTGGAAACAGCAGCAGCGGAAGGAAAAGTTGGCA
GCTAAGAAAAAACTTAAAAGGGAGAGAGAGGCTCTTGGTGATAAGGCTCCACCGAAGCCTGTACCCAAGACCATTGACAA
CCAACGCGTGTACGATGAGACCACAGTAGACCCCAATGATGAAGAGGTGGCTTATGATGAGGCTACAGATGAATTTGCTT
CTTACTTCAACAGACAGACGTCTCCTAAGATTCTTATCACAACCTCAGACAGACCTCATGGGAGAACAGTACGACTCTGT
GAGCAGCTCTCAACAGTTATACCGGATTCACATGTTTATTACAGAAGAGGACTGGCTCTGAAAAAAATTATCCCACAGTG
CATTGCAAGAGATTTCACAGACCTAATCGTTATTAATGAAGATCGTAAAACACCAAATGGACTTATTTTGAGTCATTTGC
CAAATGGTCCAACTGCTCATTTTAAAATGAGTAGTGTTCGTCTTCGTAAAGAAATTAAGCGACGAGGCAAAGACCCCACA
GAACATGTACCTGAGATAATTCTAAACAACTTTACCACACGGCTAGGTCACTCTATCGGACGTATGTTTGCTTCTCTCTT
TCCTCATAACCCTCAATTTATTGGAAGACAAGTTGCCACGTTCCACAATCAGCGGGATTACATCTTCTTCAGGTTTCACA
GATACATATTCAAGAGTGAAAAGAAGGTGGGAATTCAGGAACTTGGACCACGTTTTACCTTAAAATTACGATCTCTGCAG
AAGGGAACCTTTGATTCCAAGTATGGAGAGTATGAATGGGTCCATAAGCCACGGGAAATGGATACAAGTAGAAGAAAATT
CCATTTA
>homo_sapiens
ATGGCGAAAGCCGGGGATAAGAGCAGCAGCAGCGGGAAGAAAAGTCTAAAACGGAAAGCCGCTGCCGAAGAACTTCAGGA
GGCTGCAGGCGCTGGGGATGGGGCGACGGAAAACGGGGTCCAACCCCCGAAAGCGGCTGCCTTTCCGCCAGGCTTTAGCA
TTTCGGAGATTAAAAACAAACAGCGGCGACACTTAATGTTCACGCGGTGGAAACAGCAGCAGCGGAAGGAAAAGTTGGCA
GCTAAGAAAAAACTTAAAAAAGAAAGAGAGGCTCTTGGCGATAAGGCTCCACCAAAGCCTGTACCCAAGACCATTGACAA
CCAGCGAGTGTATGATGAAACCACAGTAGACCCTAATGATGAAGAGGTCGCTTATGATGAAGCTACAGATGAATTTGCTT
CTTACTTCAACAAACAGACTTCTCCCAAGATTCTCATCACAACATCAGATAGACCTCATGGGAGAACAGTACGACTCTGT
GAACAGCTCTCCACAGTTATACCAAACTCACATGTTTATTACAGAAGAGGACTGGCTCTGAAAAAAATTATTCCACAGTG
CATCGCAAGAGATTTCACAGACCTGATTGTTATTAATGAAGATCGTAAAACCCCAAATGGACTTATTTTGAGTCACTTGC
CAAATGGCCCAACTGCTCATTTTAAAATGAGCAGTGTTCGTCTTCGTAAAGAAATTAAGAGAAGAGGCAAGGACCCCACA
GAACACATACCTGAAATAATTCTGAATAATTTTACAACACGGCTGGGTCATTCAATTGGACGTATGTTTGCATCTCTCTT
TCCTCATAATCCTCAATTTATCGGAAGGCAGGTTGCCACATTCCACAATCAACGGGATTACATATTCTTCAGATTTCACA
GATACATATTCAGGAGTGAAAAGAAAGTGGGAATTCAGGAACTTGGACCACGTTTTACCTTAAAATTAAGGTCTCTTCAG
AAAGGAACCTTTGATTCTAAATATGGAGAGTATGAATGGGTCCATAAGCCCCGGGAAATGGATACAAGTAGAAGAAAATT
CCATTTA
>ictidomys_tridecemlineatus
ATGGCGAAGGCCAGCGAAAAGAATGGCAGCAGCGGGAAAAAAAGCCTAAAAAGGAAAGCCGCTACCAAAGAACCTCAAGA
GGCTGCAGTTGCTGAGGATGGAGCGACGGAAAGGGGGGCCCAACCCCCGAAAGCCGCTGCCTTTCCCCCAGGCTTCAGCA
TTTCGGAGATTAAGAACAAACAGCGGCGTCACTTGATGTTCACGCGGTGGAAGCAGCAGCAGCGGAAGGAAAAGTTAGCA
GCCAAGAAAAAACTGAAAAAAGAGAGAGAGGCTCTTGGTGATAAGGCTCCACCAAAGCCTATACCCAAGACCATTGACAA
CCAACGAGTCTATGATGAAACTGTAGTAGACCCTAATGATGAAGAGGTTGCTTATGATGAAGCTACAGATGAATTTGCTT
CTTACTTCAACAGACAGACTTCTCCCAAGATACTCATCACAACATCAGATAGACCTCATGGGAGAACAGTACGACTTTGT
GAACAGCTCTCTACAGTTATACCAGACTCACATGTTTATTATAGAAGAGGACTGGCTCTGAAAAAAATTATTCCACAGTG
CATCTCAAGGGATTTCACAGATCTGATTGTGATTAATGAAGATCGTAAAACACCAAATGGGCTTATATTGAGTCACTTGC
CAAATGGCCCAACTGCTCACTTTAAAATGAGCAGTGTTCGTCTTCGTAAAGAAATTAAGAGGAGAGGCAAAGACCCCACA
GAACACGTACCTGAAATAATTCTGAATAATTTTACAACACGACTGGGTCATTCAATTGGACGTATGTTTGCTTCACTCTT
TCCCCATGATCCTCAATTTATTGGAAGGCAGGTTGCCACATTCCACAATCAGCGTGATTATATCTTCTTCAGGTTTCACA
GATATATATTCAAGAGTGAAAAGAAAGTGGGAATTCAGGAACTTGGACCACGTTTTACCTTAAAATTAAGGTCACTTCAG
AAAGGAACCTTTGATTCTAAATATGGAGAATACGAATGGGTACATAAGCCCCGAGAAATGGATACAAGTCGAAGAAAATT
CCATTTA
>dipodomys_ordii
ATGGCGAAGGCCGGCGGGACGAGTGGCGGTGGCGGAAAGAAAAGCCTCAAAAGGAAAGCCGCTGCCCAAGAACCTCAGGA
GGCTACGGTGGCTGGAGATGCGGCGACGGAAAACGGGGTCCCGCCGCCGAAGGCAGCAGCCTTTCCGCCAGGCTTCAGCA
TCTCAGAGATCAAGAACAAACAGCGACGACATCTGATGTTCACGCGGTGGAAGCAGCAGCAGCGGAAGGAAAAGTTGGCA
GCTAAGAAGAAGCTTAAAAAAGAGAGAGATGCTCTTGGTGATAAGGCTCCACCAAAACCTGTACCCAAGACAATTGACAA
CCAACGAGTTTATGATGAAACCACTGTAGATCCTAATGATGAAGAGGTTGCTTATGATGAAGCCACAGATGAATTTTCTT
CTTACTTCAACAGACAAACCTCTCCCAAAATTCTTATCACTACTTCAGATAGACCTCATGGGAGAACAGTGCGACTTTGT
GAACAGCTTTCCACAGTTATACCAGATTCACATGTTTATTATAGAAGAGGACTGGCTCTGAAGAAAATTATTCCACAGTG
TATCTCAAGAGACTTCACAGATCTGATTGTTATCAATGAAGATCGTAAAGTACCAAATGGACTTATTTTGTGTCACTTGC
CAAATGGTCCAACTGCTCATTTTAAAATGAGCAGCGTTCGGCTTCGAAAAGAAATTAAGAGAAGAGGGAAAGACCCTACT
GAACATGTACCTGAAATCATTCTGAATAATTTTACTACACGGCTGGGTCATTCAATTGGACGTATGTTTGCTTCCCTTTT
CCCCCATAACCCTCAATTTATTGGAAGGCAGGTTGCTACATTCCACAATCAGCGAGATTATATCTTCTTCAGATTTCACA
GATACATATTCAAGAGTGAAAAGAAAGTGGGAATCCAGGAACTTGGGCCACGTTTTACCTTAAAACTAAGATCTCTACAG
AAAGGAACCTTTGATTCTAAATATGGAGAGTATGAATGGGTCCACAAGCCACGGGAAATGGATACAAGTCGAAGAAAGTT
CCATTTA
>nannospalax_galili
ATGGCGAAAGCCGGGGAGATGAGCGGCGGTGAG---AAGAAAACCTCCAAGAGGAAAGCGGGTGCCGATGATCGTCAGGA
AGCCGCGGCCGCCGAGGATGGGGCGGCGGACGGCGGGGCGCAGCCCCCGAAAGCCGCCGCCTTCCCGCCGGGCTTCAGCA
TCTCAGAGATTAAGAACAAGCAGCGGCGACACTTGATGTTCACGCGGTGGAAGCAGCAGCAGCGGAAGGAAAAGTTGGCA
GCTAAGAAAAAACTTAAAAAAGAGAGAGAGGCTCTTGGTGATAAGGCTCCGCCAAAGCCTGTCCCTAAGACCATTGACAA
CCAACGAGTCCATGACGAAACCACAGTAGACCCTAACGATGAAGAGGTTGCTTATGATGAAGCTACAGATGAATTTGCTT
CTTACTTCAACAGACAAACATCTCCCAAGATTCTCATTACAACATCAGATAGGCCTCATGGGAGAACAGTACGACTCTGC
GAGCAGCTTTCTACGGTTATACCAGACTCGCATGTGTACTATAGACGAGGACTGGCTTTGAAGAAAATTATTCCACAGTG
CATCGCAAGAGATTTCACAGATCTGATCGTTATTAATGAAGATCGCAAAACGCCAAATGGACTTATTTTGAGTCACTTGC
CAAATGGTCCAACTGCTCATTTTAAAATGAGCAGTGTTCGTCTTCGTAAAGAAATTAAGAGAAGAGGCAAAGACCCCACG
GGACATGTACCTGAGATAATTCTGAACAATTTTACAACGCGGCTAGGTCATTCGATTGGACGTATGTTTGCATCTCTCTT
TCCCCATAATCCTCAATTTATTGGAAGGCAGGTTGCCACATTCCACAATCAGAGGGATTACATCTTCTTCAGGTTTCACA
GATACATATTCAAGAGTGAAAAGAAAGTGGGAATTCAGGAACTTGGACCACGTTTTACCTTAAAATTACGATCTCTTCAG
AAAGGAACCTTTGATTCTAAATATGGAGAGTATGAGTGGGTCCATAAGCCACGGGAAATGGATACAAGTCGAAGAAAATT
CCATTTG
>jaculus_jaculus
ATGGCGAAAGCCAGGGAGAAGAGCGGGGACGGCGGCCAGAAAAGGTTGAAAAGAAAAGCCGCTGCCCAAGAACTTCCAGA
GCCTGCGGTGGCTGACGATGGGGCGACGGAAGGCGGCGTCCAGCCCCCGAAAGCGGCTGCCTTCCCCCCGGGCTTCAGTA
TTTCGGAGATTAAGAACAAGCAGCGGCGACACTTGATGTTCACGCGGTGGAGACAGCAGCAGCGGAAGGAAAAGTTGGCA
GCCAAGAAAAAACTTAAAAAAGAGAGAGAGGCTCTTGGTGATAAGGCTCCCCCAAAGCCTGTACCCAAGACCATTGACAA
TCAACGAGTCTATGATGAAACCACAGTAGATCCTAATGATGAAGAGGTTGCCTATGACGAAGCTACAGATGAGTTTGCTT
CTTACTTCAACAGACAGACATCTCCCAAGATTCTCATCACAACATCTGACAGGCCTCATGGGCGAACAGTACGACTGTGT
GAACAGCTCTCAACAGTTATTCCAGGTTCTCATGTGTATTACAGAAGAGGACTGGCTCTAAAGAAAATCATTCCCCAGTG
CATTGCAAGAGATTTCACAGATCTAATTGTTATTAATGAAGATCGTAAAACACCAAATGGACTCATTTTGAGTCACTTGC
CCAGTGGTCCAACTGCACATTTTAAAGTAAGTAGTGTGCGTCTTCGTAAAGAAATCAAGAGAAGAGGCAAAGACCCGACA
GAACATGCTCCTGAGATAATTCTGAATAACTTTACAACACGGCTGGGCCACTCAATTGGGCGTATGTTTGCTTCTCTTTT
CCCTCATAATCCTCAGTTTATTGGCAGGCAGGTTGCCACATTCCACAACCAGCGGGACTACATCTTCTTCAGATTTCACA
GATACATATTCAAGAGTGAAAAGAAAGTAGGAATCCAGGAACTTGGACCACGTTTTACCTTAAAATTAAGATCTCTCCAG
AAAGGAACCTTTGATTCTAAATATGGAGAGTATGAATGGGTTCATAAGCCACGGGAGATGGATACAAGTCGAAGAAAATT
CCATTTA
