# Supplementary material for: Divergent genes in gerbils: prevalence, relation to GC-biased substitution, and phenotypic relevance
Source: BMC Evol Biol. 2020 Oct 19;20:134. doi: 10.1186/s12862-020-01696-3 (PMC7574485; doi:10.1186/s12862-020-01696-3)
Supplement: Supplementary file 3 — Additional file 3 Supplementary Data. DNA alignments for 10,554 1-to-1 orthologues used in analysis. Each alignment file is named using its orthogroup ID. [file 12862_2020_1696_MOESM3_ESM.zip › Additional_File_3/masked_alignments/OG0001696.fa]

>cavia_porcellus
ATGGGTCCCTGGGGGGAGCCTGAGCTCCTGGTGTGGCGCCCAGAAGCCGTGGCTTCAGAACCTCCAGTGCCGGTGGGGCT
GGAAGTGAAGCTGGGGGCTCTGGTGCTACTGCTGGTCCTCACCCTTCTCTGCAGCCTGGTGCCCATCTGTGTGCTACGGC
GGCCTGGAGCTAACTATGAAAGCTCAGCTGCCCGTCAGAAATTCCTGAGCCTAGTAAGTTGCTTTGCTGGAGGTGTCTTT
TTGGCCACTTGTCTTCTGGACCTGTTGCCCGACTACCTGGCTGCCATAGATGAGGCCCTGGCAGCCCTGCATGTGACGCT
CCAGTTCCCCCTGCAAGAGTTCATCCTGGCCATGGGCTTTTTCTTGGTCCTGGTGATGGAGCAGATCACATTGGCTTACA
AGGAGCAGTCTGGGCCACCACGTCGAGAGGAAACAAGGGCTCTGCTGGGAACAGTGAACAGTGGGCCGCAGCATTGGCAT
GATGGGCTGGGGGTCCCCCATGCAAGAGGAGCTTCGGCAGCACCTTCAGCTCTGCGTGCCTGTGTACTGGTCTTTTCTCT
GGCCCTGCACTCAGTGTTTGAGGGGTTAGCAGTGGGACTACAGCGAGACCGGGCTCGGGCCATGGAGCTGTGCCTGGCCT
TACTTCTCCACAAGGGTATCCTGGCTGTCAGTCTGTCCCTCAGGTTGCTGCAGAGCCACCTTCGGGTGCAGGTTGTAGCT
GGCTGTGGAATCCTCTTCTCATGCATGACACCTCTGGGCATTGGGCTAGGTGCTGCTCTGGCAGAGTCAGCTGGGCCTCT
GCACCAGTTGGCCCAGTCTGTGCTGGAGGGCATGGCAGCTGGCACTTTCCTTTATATTACTTTCCTGGAAATCCTGCCCC
AGGAGCTGGCCTCTTCAGAGCAGAGGATCCTCAAGGTCATTCTGCTCCTAGCAGGTTTTGCTGTGCTTACTGGTCTGCTC
TTCATCCATATT
>chinchilla_lanigera
ATGGGGCCCTGGGGAGAACCCGAGTTCCTGGTGTGGCGCCCAGAAGCGGTGGCTTCAGAGCCTCCAGTGCCCGTGGGGCT
GGAGGTGAAGCTGGGGGCCCTGGTGCTGCTGCTGGTCCTCACCCTTCTCTGCAGCCTGGTGCCCATCTGTGTGCTGCGGC
GGCCTGGAGCTAATCATGAAGGCTCCGCTTCCCGTCAGAAATTCCTGAGCCTAGTAAGCTGCTTCGCTGGAGGTGTCTTT
TTGGCCACCTGTCTTCTGGACCTGTTGCCCGACTACCTGGCTGCCATAGATGAGGCCCTGGCGGCCCTGCACGTGACTCT
CCAGTTCCCCCTGCAAGAATTCATCCTGGCCATGGGCTTCTTCTTGGTCCTGGTGATGGAGCAGATCACACTGGCTTACA
AGGAGCAGTCCGGGCCGCCACGTCGGGAGGAGACAAGGGCCCTGCTGGGAACAGTGAATGGAGGGCCGCAGCACTGGCAT
GATGGGCTGGGGGTCCCCCACGCAAGAGGAGCTCCAGTAGCCCCTTCAGCTCTGCGCGCCTGTGTACTGGTCTTCTCCCT
GGCCCTGCACTCGGTGTTTGAGGGGCTGGCAGTGGGACTGCAGCGAGACCGGGCTCGGGCCATGGAGCTGTGCCTGGCTT
TGCTGCTGCACAAGGGTATCCTGGCCGTCAGCCTGTCCCTGAGGTTGCTGCAGAGCCACCTCCGTGTGCAGGTGGTGGCT
GGCTGTGGAATCTTCTTCTCGTGCATGACACCTCTGGGCATTGGGCTGGGTGCTGCTCTGGCAGAGTCCGCTGGGCCTCT
GCACCAGTTGGCCCAGTCTGTGCTGGAGGGCATGGCAGCTGGCACCTTCCTTTATATCACTTTCCTGGAAATCCTGCCCC
AGGAGCTGGCCTCTTCTGAGCAGAGGATCCTCAAGGTCATTCTGCTCCTAGCAGGTTTTGCTGTGCTTACTGGCCTACTC
TTCATCCACATT
>octodon_degus
ATGGGGCCCTGGGGTGAACCTGAGCTCCTGGTGTGGCGCCCAGAAGCGGTGGCTGCAGAGCCTCCAGTGCCCGTGGGGCT
GGAGGTGAAGCTGGGGGCTCTGGTGCTGCTGCTGGTCCTCACCCTTCTCTGCAGCCTGGTGCCCATTTGTGTGCTGCGGC
GGCCTGGAGCTAGCCATGAAGGCTCAGCTACCCGTCAGAAATTTCTGAGCCTAGTAAGCTGCTTCGCTGGAGGTGTGTTT
TTGGCCACTTGTCTTCTGGACCTGTTGCCCGACTACCTGGCTGCCATCGATGAGGCCCTGGCGGCCCTGCACGTGACTCT
CCAGTTTCCACTGCAAGAGTTCATCCTGGCCATGGGCTTCTTCTTGGTCCTGGTGATGGAGCAGATTACGCTGGCTTACA
AGGAGCAGTCTGGGCCGCCACGTCGGGAGGAGACGAGGGCCCTGCTGGGAACAGTAAATGGTGGGCCACAGCATTGGCAT
GACGGGCCGGGGGTCCCATACACAAGAGGAGCTGCAGCAGCCCCTTCAGCCCTACGTGCCTGTGTACTGGTCTTCTCCCT
GGCTCTGCACTCAGTGTTTGAGGGGCTGGCAGTGGGACTGCAACGAGACCGAGCTCGGGCCATGGAGCTGTGCCTGGCTT
TGCTGCTCCACAAGGGTATCCTGGCTGTCAGCCTATCCCTGAGGCTCCTGCAGAGCCACCTCCGGGTGCAGGTGGTGGCT
GGCTGTGGAGTCCTCTTCTCATGCATGACACCTCTGGGCATTGGGCTGGGTGCTGTTCTGGCAGAGTCAGCTGGGCCTCT
GCACCAGTTGGCCCAGTCTGTACTGGAGGGTATGGCAGCTGGCACCTTCCTTTATATCACTTTCCTGGAAATCCTGCCCC
AGGAGCTGGCCTCTTCTGAGCAGAGGATCCTCAAGGTCATTCTGCTCCTTGCTGGTTTTGCTGTGCTTACTGGCCTGCTC
TTCGTCCACATT
>meriones_unguiculatus
ATGGTGCCCTGGGGGGAGCCAGAACTCCTGGTGTGGCGCCCAGAAGCGATAGCTTCGGAGCCCTCAGTGCCGGTGGGGCT
GGAGGTGAAGCTGGGGGCGCTGGTGCTGCTGCTGCTGCTCACGCTCCTCTGCAGCTTGGTGCCAGTCTGCGTGCTGCGAC
GGCCAGGCGCTAACCATGAAACCTCTGCCTCAAGCCAGAAAGTCCTAAGCCTAGTAAGCTGCTTCGCAGGAGGAGTCTTT
TTGGCTACTTGTCTTCTGGACCTGCTACCTGACTACCTGGCTGCCATAGATGAGGCTTTGGAGGCCTTGCATGTGACGCT
TCAGTTTCCCCTGCAAGAGTTCATCCTGGCCATGGGTTTCTTCCTGGTCTTGGTGATGGAACAGATCACACTGGCTTACA
AGGAGCAGTCCAGTGCACCACATCCAGAAGAGACAAGGGCTCTGCTGGGGACAGTGAATGGTGGACCTCAACACTGGCAT
GATGGACCAGGGATCGCCCCGGCCAGCGGAACTGCAGCAGCTCCCTCAGCCCTGCGTGCCTGTGTCCTGGTCTTCTCCTT
AGCCTTGCACTCCGTATTTGAGGGCCTGGCTGTAGGGTTGCAGCGAGACCGGGCCCGGGCAATGGAGCTGTGCCTTGCTT
TGCTGCTCCACAAGGGTATCCTGGCAGTCAGTCTGTCCCTGCGGCTGCTACAGAGCCACCTACGGGTGCAGGTGGTGGCT
GGCTGTGGGATCCTCTTCTCCTGTATGACACCTCTGGGCATCGGGCTGGGTGCAGCTCTGGCAGAGTCAGCCGGGCCTCT
GCACCAGCTGGCCCAATCTGTGCTGGAGGGCATGGCAGCTGGCACCTTCCTCTATATCACCTTCCTGGAAATCTTACCCC
AGGAGCTGGCTACTTCTGAGCAGAGGATCCTCAAGGTCATTCTGCTCCTAGCAGGCTTTGCCCTGCTCACTGGCCTGCTC
TTTGTCCAGGTC
>psammomys_obesus
ATGGTTCCCTGGGGGGAGCCAGAGCTCCTGGTGTGGCGCCCAGAAGCGATAGCTTCGGAGCCCTCAGTGCCGGTGGGGCT
GGAGGTGAAGCTGGGGGCGCTGGTGCTGCTGCTGCTGCTCACGCTCCTCTGCAGCCTGGTGCCAGTCTGCGTGCTGCGAA
GGCCAGGCGCTAACCATGAAACCTCTGCCTCAAGCCAGAAAGTCCTAAGTCTGGTAAGCTGCTTCGCAGGAGGAGTCTTT
TTGGCTACTTGTCTTCTGGACCTGCTTCCTGACTACCTGGCTGCCATAGATGAGGCTTTGGAGGCCTTGCATGTGACGCT
TCAGTTCCCCCTGCAAGAGTTCATCCTGGCCATGGGTTTCTTCCTGGTCTTGGTGATGGAACAGATCACACTGGCTTACA
AGGAGCAGTCCAGTGCACCACATCCAGAAGAGACAAGGGCTCTGCTGGGGACAGTGAATGGTGGACCTCAACACTGGCAT
GATGGACCAGGGATCGCCCCGGCCAGCGGAACTACAGCAGCTCCCTCAGCCCTGCGTGCCTGTGTGCTGGTCTTCTCCTT
AGCCTTGCACTCCGTATTTGAGGGCCTGGCTGTAGGGTTGCAGCGAGACCGGGCCCGGGCAATGGAGCTGTGCCTTGCTT
TGCTGCTCCACAAGGGTATCCTGGCAGTCAGTTTGTCCCTGCGGCTGCTACAGAGCCACCTACGGGTGCAGGTGGTGGCT
GGCTGTGGGATCCTCTTCTCCTGTATGACACCTCTGGGCATCGGGCTGGGTGCAGCTCTGGCAGAGTCAGCCGGGCCTCT
GCACCAGCTGGCCCAATCTGTGCTGGAGGGCATGGCAGCTGGCACCTTCCTCTATATCACCTTCCTGGAAATCTTACCCC
AGGAGCTGGCTACTTCTGAGCAGAGGATCCTCAAGGTCATTCTGCTCCTAGCAGGCTTTGCCCTGCTCACTGGCCTGCTC
TTTGTCCAGATC
>mus_musculus
ATGGGGCCCTGGGGGGAGCCAGAGCTCCTGGTGTGGCGCCCAGAAGCAGTCGCATCGGAGCCCTCGGTGCCAGTAGGGCT
GGAAGTGAAGCTGGGGGCCCTGGTGCTGCTGCTGCTGCTGACACTCATCTGCAGCCTGGTACCTGTCTGTGTGCTTCGAA
GGTCAGGTGCTAACCATGAAGCTTCAGCCTCGGGCCAGAAAGCCCTGAGCCTCGTCAGCTGCTTCGCAGGAGGAGTCTTT
TTGGCTACATGTCTTCTGGACCTGCTGCCTGACTACCTGGCTGCCATAGATGAGGCCTTGGAGGCCCTGCATGTGACGCT
TCAGTTCCCCTTGCAAGAGTTCATCTTGGCCATGGGTTTCTTCCTGGTCCTGGTGATGGAGCAGATCACGCTGGCTTACA
AGGAACAGACCAGTCCACCCCACCCGGAAGAGACAAGGGCTCTACTGGGCACAGTGAATGGTGGGCCTCAGCACTGGCAC
GATGGACCAGGGATCCCCCAGGCCGGCGGAACTCCAGCAGCTCCCTCAGCCCTGCGTGCTTGTGTCCTGGTCTTCTCCTT
AGCCTTGCACTCAGTATTTGAGGGCCTGGCTGTAGGGTTGCAGCGAGACAGGGCTCGGGCAATGGAGCTGTGCCTAGCTC
TGCTGCTTCACAAAGGCATTCTGGCAGTCAGCCTGTCCCTGCGGCTGCTACAGAGCCACCTACGTGTGCAGGTGGTGGCT
GGCTGCGGGATCCTCTTCTCATGTATGACACCTCTGGGCATCGGGTTGGGTGCAGCTCTGGCAGAGTCAGCTGGGCCTCT
GCACCAGCTGGCCCAATCTGTTCTAGAGGGCATGGCAGCTGGCACCTTCCTCTATATCACCTTCCTGGAAATTCTACCCC
AGGAACTGGCCACTTCTGAGCAGAGGATCCTCAAGGTCATTCTGCTCCTAGCAGGCTTTGCCCTGCTCACTGGCCTTCTC
TTTGTCCAAATC
>rattus_norvegicus
ATGGGGCCCTGGGGGGAGCCCGAGCTCCTGGTGTGGCGCCCAGAAGCGATCGCATCGGAGCCCTCGGTGCCAGTGGGGCT
GGAGGTGAAGCTGGGGGCCCTGGTGCTGCTGTTGCTGCTGACACTCATCTGCAGCCTGGTACCTGTCTGTGTGCTTCGAA
GGTCAGGCGCTAACCATGAAGCCTCTGCTTCAGGCCAGAAAGCTTTAAGCCTAGTGAGCTGCTTCGCAGGAGGAGTCTTC
CTGGCTACCTGTCTTCTGGACTTGCTGCCTGACTACCTGGCTGCCATAGATGAGGCCTTGGAGGCTCTTCATGTGACGCT
TCAGTTCCCCTTGCAAGAGTTCATCCTGGCCATGGGTTTCTTCCTGGTGTTGGTGATGGAGCAGATCACACTGGCTTATA
AGGAGCAGTCCAGTCCACCACATCCGGAAGAGACGAGAGCTCTACTGGGAACAGTGAATGGTGGGCCTCAACATTGGCAT
GATGGACCAGGGATCCCCCAGGCCAGCGGAACCCCAGCAGCTCCCTCAGCCCTGCGTGCCTGTGTACTGGTCTTCTCCTT
AGCCTTGCACTCTGTATTTGAGGGCCTGGCTGTAGGGTTGCAGAGAGACAGGGCTCGAGCAATGGAGCTGTGCCTAGCTT
TGCTGCTCCACAAGGGTATCCTGGCAGTCAGTCTGTCCCTGCGGCTTCTACAGAGCCACCTACGAGCGCAGGTGGTGGCT
GGCTGTGGGATCCTCTTCTCCTGTATGACACCTCTGGGCATTGGGCTGGGTGCAGCTCTGGCAGAGTCAGCTGGGCCTCT
CCACCAGCTGGCCCAGTCTGTTCTGGAGGGCATGGCAGCTGGCACCTTCCTCTATATCACCTTCCTGGAAATCCTACCCC
AGGAGTTGGCCACGTCTGAGCAGAGGATCCTCAAGGTCATTCTGCTCCTAGCAGGCTTTGCCCTGCTCACCGGCCTGCTC
TTTGTCCAAGTC
>dipodomys_ordii
ATGGGGCCCTGGGGAGAGCCAGAGCTCCTTGTGTGGCGCCCAGAAGCTGTAGCTTCGGAGCCCTCAGTGCCTGTGGGGCT
AGAGGTGAAGCTGGGGGCCCTGGTGCTACTCTTCGTACTCACCCTCCTCTGCAGCCTGGTGCCTATCTGTGTGCTGCGTC
GGCCTGGTGCTAACCAGGAATCCTCAGTTTCCCGCCAGAAAGCTCTAAGCCTAGTAAGCTGCTTCGCAGGAGGTGTTTTT
TTGGCCACTTGTCTCTTGGACCTGCTGCCTGACTACCTGGCTGCCATAGATGAGGCCCTAGCAGCCCTGCATGTGACGCT
CCAGTTCCCCCTGCAAGAGTTCATCCTGGCTATGGGCTTCTTCCTGGTCCTGGTGATGGAGCAGATCACCCTGGCTTATA
AGGAGCAGTCAGGGCCACCACATCGAGAGGAGACAAGGGCTCTCTTGGGAACAGTAAATGGTGGGCCTCAGCATTGGCAT
GATGGGCCAGGGGTCCCACAGGCAAGCGGAGCTCCAGCAGCCCCCACAGCCCTGCGTGCCTGTGTATTGGTCTTCTCCCT
GGCTTTGCACTCAGTATTTGAGGGCCTGGCTGTGGGACTGCAGCGCGACCGAGCTCGGGCCATGGAGCTGTGTCTGGCTT
TGCTACTCCACAAGGGTATCCTGGCTGTTAGCCTGTCCCTGAGGCTGCTACAGAGTCACCTAAGAGTACAGGTGGTGGCT
GGCTGTGGGATCCTCTTCTCATGCATGACACCACTTGGCATTGGGCTGGGTGCAGCTCTGGCAGAGTCAGCTGGGCCTTT
GCACCAGCTGGCCCAGTCTGTACTGGAGGGCATGGCAGCTGGCACCTTCCTCTATATCACCTTCTTGGAAATCCTGCCTC
AGGAGCTGGCTACTTCTGAGCAGAGGATCCTCAAGGTCATTCTGCTCCTAGCAGGTTTTGCCCTGCTCACTGGCTTGCTC
TTTGTCCAAATA
>homo_sapiens
ATGGGGCCCTGGGGAGAGCCAGAGCTCCTGGTGTGGCGCCCCGAGGCGGTAGCTTCAGAGCCTCCAGTGCCTGTGGGGCT
GGAGGTGAAGTTGGGGGCCCTGGTGCTGCTGCTGGTGCTCACCCTCCTCTGCAGCCTGGTGCCCATCTGTGTGCTGCGCC
GGCCAGGAGCTAACCATGAAGGCTCAGCTTCCCGCCAGAAAGCCCTGAGCCTAGTAAGCTGTTTCGCGGGGGGCGTCTTT
TTGGCCACTTGTCTCCTGGACCTGCTGCCTGACTACCTGGCTGCCATAGATGAGGCCCTGGCAGCCTTGCACGTGACGCT
CCAGTTCCCACTGCAAGAGTTCATCCTGGCCATGGGCTTCTTCCTGGTCCTGGTGATGGAGCAGATCACACTGGCTTACA
AGGAGCAGTCAGGGCCGTCACCTCTGGAGGAAACAAGGGCTCTGCTGGGAACAGTGAATGGTGGGCCGCAGCATTGGCAT
GATGGGCCAGGGGTCCCACAGGCGAGTGGAGCCCCAGCAACCCCCTCAGCCTTGCGTGCCTGTGTACTGGTGTTCTCCCT
GGCCCTCCACTCCGTGTTCGAGGGGCTGGCGGTAGGGCTGCAGCGAGACCGGGCTCGGGCCATGGAGCTGTGCCTGGCTT
TGCTGCTCCACAAGGGCATCCTGGCTGTCAGCCTGTCCCTGCGGCTGTTGCAGAGCCACCTTAGGGCACAGGTGGTGGCT
GGCTGTGGGATCCTCTTCTCATGCATGACACCTCTAGGCATCGGGCTGGGTGCAGCTCTGGCAGAGTCGGCAGGACCTCT
GCACCAGCTGGCCCAGTCTGTGCTAGAGGGCATGGCAGCTGGCACCTTTCTCTATATCACCTTTCTGGAAATCCTGCCCC
AGGAGCTGGCCAGTTCTGAGCAAAGGATCCTCAAGGTCATTCTGCTCCTAGCAGGCTTTGCCCTGCTCACTGGCCTGCTC
TTCATCCAAATC
>ictidomys_tridecemlineatus
ATGGGGCCCTGGGGAGAGCCAGAGCTCCTGGTGTGGCGCCCAGAGGCAGTGGCTGCTGAGCCCTCGGTGCCTGTGGGGCT
AGAGGTGAAGTTGGGGGCCCTGGTGCTGCTGCTGGTGCTCACCCTCCTCTGCAGTCTGGTACCTATCTGTGTGCTGCGCC
GGCCAGGAGCTAACCATGAAACCTCTGCTTCACGCCAGAAAGTCCTGAGTCTAGTAAGCTGCTTCGCAGGAGGTGTATTC
TTGGCCACCTGTCTCCTGGACCTGTTGCCTGACTACCTAGCTGCCATAGATGAGGCACTGGCGGCACTGCATGTGACGCT
CCAATTTCCCCTGCAAGAGTTCATCCTGGCCATGGGCTTCTTCCTAGTCCTGGTGATGGAGCAGATCACGCTGGCTTACA
AGGAGCAGTCAGGGCCACCACATCGGGAGGAGACAAGAGCTCTGCTGGGAACAGTGAATGGTGGGCCCCAGCATTGGCAT
GATGGGCCAGGGGTTCCACAGGCTAGTGGAGCCCTGGCAGCCCCCTCAGCCCTGCGTGCCTGTGTGCTGGTCTTTTCCCT
GGCCCTGCACTCAGTTTTTGAGGGGCTGGCAGTGGGGCTGCAGAGAGACCGGGTTCGGGCCATGGAACTGTGCCTGGCTC
TGCTGCTCCACAAGGGTATCCTGGCAGTCAGCCTGTCCCTGCGGCTGCTGCAGAGCCACCTACGAGTGCAGGTGGTGGTT
GGCTGTGGAATCCTCTTCTCATGCATGACACCTCTGGGCATTGGGCTGGGTGCAGCTCTGGCAGAATCTGCTGGGCCTCT
GCACCAGCTGGCTCAGTCTGTGCTGGAGGGTATGGCGGCTGGCACCTTCCTCTATATCACCTTCCTGGAAATCCTGCCCC
AGGAGCTGGCCACTTCTGAGCAGAGAATCCTCAAGGTCATTCTGCTCCTAGCAGGCTTTGCTCTTCTCACTGGTCTGCTC
TTTGTCCAAATC
>jaculus_jaculus
ATGGGGCCCTGGAAGGAACCAGAGCTCCTGGTGTGGCGCCCAGAGGCAGTAGCTTCGGAGCCTCCCCTGCCAGTGGGGCT
GGATGTGAAGTTGGGCGCCCTGGTGCTGCTGCTGGGGCTGACCCTTCTCTGCAGCCTGGTGCCCGTTTGTGTACTGCGGA
GGCCCGGAGCTGGCCACGAAGCCTCTGCTTCCCGCCAGAAGGTCCTAAGCCTAGTTAGCTGCTTCGCTGGAGGAGTCTTT
CTGGCTACTTGTCTCCTGGACTTGCTGCCTGACTACTTGGCTGCCATCGACGAGGCCCTGGCAGCCCTGCATGTGACGCT
CCAGTTTCCCCTTCAAGAGTTCATCCTGGCCATGGGTTTCTTCCTGGTCCTGGTGATGGAGCAGATCACGCTGGCTTACA
AGGAGCAGTCAGGGCCACCACGTCGTGAGGAGACGAGGGCTCTGCTGGGAACAGTGAATGGCGGGCCTCAGCACTGGCAT
GACGGACCGGGAGTCCCCCTGGCAAGCGGAGCT---GCCGCTCCCTCAGCCCTGCGTGCCTGCGTACTGGTCTTCTCTCT
GGCCCTGCATTCGGTGTTCGAGGGCCTGGCTGTGGGGTTGCAGCGGGACTGGGCTCGGGCCATGGAGCTGTGTCTGGCTC
TGTTGCTCCACAAGGGCATCCTGGCGGTCAGCTTGTCCTTGCGGCTGCTGCAGAGCCACCTCCGGGTGCAGGTGGTGGTT
GGCTGTGGGATCCTCTTCTCATGCATGACACCTCTGGGCATTGGGTTGGGTGCTGCTCTGGCAGAATCAGCTGGGCCTCT
GCACCAGCTGGCCCAGTCTGTGCTGGAAGGCATGGCAGCTGGCACCTTCCTGTATATCACCTTCCTGGAAATCCTGCCCC
AGGAGTTGGCCTCTTCTGAGCAGAGGATCCTCAAGGTCATTCTGCTCCTCGCAGGCTTTGCCCTGCTCACTGGCCTGCTC
TTTGTCCAAATC
>fukomys_damarensis
ATGGGGGACTGGGGGGAGCCCGAGCTCCTAGTGTGGCGCCCAGAAGCGGTGGCTTCGGAGCCTCCAGTACCCGTGGGGCT
GGAGGTGAAGTTGGGAGCCCTGGCGCTGCTGCTGGCCCTCACCCTGCTCTGCAGCCTGGTGCCCATCTGTGCACTGCGGC
GACCTGGAGCTGGCCACGAAGGCTCCGCCTTGCGTCAGAAAGCCCTGAGCCTAGTGAGCTGCTTCGCTGGAGGTGTCTTT
CTGGCCACCTGTCTCCTGGACCTGTTGCCCGACTACTTGGCTGCCATAGATGAGGCCCTGGAGGCCCTGCATGTGACACT
CCAGTTCCCCTTGCAAGAGTTCATCCTGGCCATGGGCTTTTTCCTGGTCCTGGTAATGGAGCAGATCACATTGGCTTACA
AGGAGCAGTCCGGGCCGCCACATCAAGAGGAGACAAGGGCCCTGCTGGGAACCCTGAATGGTGGGCCACAGCACTGGCCC
GATGGCCTGGGGGTCCCCCATGCAAGAGGAGCTCCGGCAGCCCCTTCGGCCCTGCGTGCCTGTGTACTGGTCTTCTCCCT
GGCCCTGCACTCGGTGTTTGAGGGACTGGCAGTGGGGCTGCAGCGAGACTGGGCTCGGGCCATGGAGCTGTGCCTAGCTT
TGCTGCTCCACAAGAGTATCCTTGCTGTCAGCCTGTCCCTGAGGCTGCTGCAGAGCCACCTGCGGGTGCAGGTGGTGGCT
GGCTGTGGAATCCTCTTCTCATGCATGACACCTCTGGGCATTGGGCTGGGCGCTGCTCTGGCAGAGTCGGCTGGGCCTCT
GCACCAGTTGGCCCAGTCTGTACTGGAGGGCATGGCAGCTGGCACCTTCCTTTATATCACTTTCCTGGAAATCCTGCCTC
AGGAGCTGGCTTCTTCTGATCAGAGGATCCTCAAGGTCATTCTGCTCCTAGCAGGTTTTGCCCTGCTCACTGGTCTGCTC
TTTGTCCAAATT
