# Supplementary material for: Divergent genes in gerbils: prevalence, relation to GC-biased substitution, and phenotypic relevance
Source: BMC Evol Biol. 2020 Oct 19;20:134. doi: 10.1186/s12862-020-01696-3 (PMC7574485; doi:10.1186/s12862-020-01696-3)
Supplement: Supplementary file 3 — Additional file 3 Supplementary Data. DNA alignments for 10,554 1-to-1 orthologues used in analysis. Each alignment file is named using its orthogroup ID. [file 12862_2020_1696_MOESM3_ESM.zip › Additional_File_3/masked_alignments/OG0001699.fa]

>chinchilla_lanigera
ATGGGG------CGAGAGAGCCTGGCCCTGGGCTGTGTCCTGGCTGCCATCTTGGCTTTGCAAATGGTGACCACAGAGCA
CCCGCCACAGACACTGCCCAGCAGGGCCCAGCTCTTTGCGGACCTGAGTGCCCAGGAGGTAAAGGCAGTGCACAGCTTCC
TCCAGTCCCACCGGGAGCTGCGACTGCAGCCCTCAAAGACAGCCACCATGGCCAAGAACTCAGTGTTTCTCATTGAGATG
TTGCTGCCCAAGAAGAAGCATGTGCTGAGATATCTGGACACAGGAAGGAGGCCTCCTGTGCGGGAAGCCCGGGCCATCAT
CTTCTTTGGGGCCCAGGAGAACCCCAACATCACCGAGTTTGCTGTGGGGCCCCTGCCACAGCCCTCCTACATGCGAACGC
TGAAG------------CACCAGCTCTCCTGGGCTTCCAGGCCCATGACCTCAGTGGAATACACCTTCCTCTTCAACACC
CTGAAAGAGACCACCAAGCCCCTGCATCAGTTTTTCCTGGACACCACGGGCTTCTCATTTCAAGACTGTGGCAACCGGTG
CCTGACCTTCACCGACGTGAGCCCTAGGGGGTTGGCCTCTGGCCAGCGCCGCAGCTGGATTATTGTACAGCGCCGTGTAG
AAGGCCATTTCTTGCACCCCACTGGGCTGGAGCTCCTGGTGGACCACGGAAGCATGGATGTCCAGTGCTGGACAGTGGAG
CAGGTCTGGTACAATGGGAAGTTCTACCGGAGCCCGGAAGAGCTGGCTCGGAAGTATGCAGATGGAGAGGTGGACGCTGT
GACCCTCGAGGGACCACTGCCCAAGGGCCAGGGAACAGAGAGCCCAGAGGATCCGCCCTTGTTTTCCTCCTACAAGCCCC
GTGGGGACTTCTCCACGCCCAGCCACATAGCTGGCCCCCGCCTTGTCCAGCCCCATGGCCCTCGCTACAGGCTGGAGGGA
AACTCCGTGCTCTACGGGGGCTGGAGCTTCGCCTTCCGTCTGCGCTCCTCCTCTGGGCTGCAGGTCCTGAACGTGCACTT
TCAGGGTGAGCGCATCGCTTATGAGGTCAGCGTGCAAGAAGCTGTGGCACTGTACGGAGGACACACGCCTGCGGGCATGC
AGACCAAGTACCTCGATGTGGGCTGGGGCTTGGGCAGTGTCTCTCATGAGTTAGCTCCTGGCATTGACTGCCCAGAGACG
GCCACCTTCCTAGACACCTTCCACTACTACGACGCTGATGACCCTGTCCTCTACCTCCGAGCCCTCTGCCTCTTCGAGAT
GCCCACTGGTGTGCCCCTTCGGCGGCACTTTGACCCCAACTTTAGCGGTGGCTTCAACTTCTATGCAGGGCTGAAGGGTC
ACGTGCTAGTGCTACGGACAACCTCGACTGTCTACAATTACGATTACATTTGGGACTTCATCTTCCATCCAAACGGGGTG
ATGGAAGCCAAGATGCATGCCACAGGCTACGTCCACGCCACCTTCTATACCCCCGAGGGGCAGCGCTACGGCACCCGCCT
GCAGACCCATCTGCTCGGGAACATGCACACCCACCTGGTGCATTACCGAGTTGACATGGATGTGGCAGGCACCAAAAACA
GCTTCCAGACACTTCAGATGAAGTTAGAAAACATCACCAACCCCTGGAGCCCAAGACATCACCTGGTCCAGCCAACTCTC
AAGCAGACTCGGTACTCCCAGGAGCACCAGGCAGCCTTCCGCTTCGGGCAGCCTCTGCCCAAGTACTTGCTCTTCACCAG
CCGTGAGAAGAATCCCTGGGGCCACGAGCGCAGCTACCGCCTGCAGATCCACTCCATGGCTGAGCAAGTGCTGCCCGTGG
GCTTGCCAGAGGAGCAGGCTGTCACCTGGGCCAGG------------------TACCCCTTGGCAGTGACCAAGTACCGG
GAGTCAGAGCTGTGCAGCAGCAGCATCTACAACCAGAACGACCCCTGGGACCCCCCTGTGGTCTTCCAGAAGTTTCTTCG
AAACAATGAGGGCATTGAGAACGAGGACTTGGTGGCCTGGGTGACAGTGGGCTTCTTGCACATCCCCCACTCAGAGGACA
TCCCCAACACATCCACGCCTGGAAACTCCGTGGGCTTCTTGCTCCGGCCCTTCAACTTCTTCACAGAGGACCCATCCCTG
GCGTCCAGAGACACTGTGATTGTGTGGCCCCGGGACAAGGGTCCCAACTACATCCAGCACTGGATCCCCAAGGACACGGA
CTGCTTGAGGCCTCCGCCTTTCAGCTACAATGGCACCTACAGGCCAGTG
>octodon_degus
TTACCC------------CACTGGGCCCTGGGCTGGGCGCTGGCCGCCGTCGTGGCTCTGCAGATGGCGGCCACAGAGCG
GCCGCCGCAGACGCTACCCAGAGAGGCCCAGCTGTTCGCAGACCTCAGCGCCCAGGAGCTGAAGGCGGTGCGCAGCTTCC
TCCAGTCCCACCAGGAGCTGGGGCTGCAGTCCTCGAAGACCCTGACCCTGGCCAAGAACTCCGTGTTTCTCATTGAGTCG
TTGCTGCCCAAGAAGCAGCACGTGCTGAGATTTCTGGACACGGGAAGGAGGCCTCCTGCGCGGGAAGCCCGGGCCATCGT
CTTCTTTGGGGCCCAGGAGCACCCCAATATCACCGAGTTTGCTGTGGGGCCCCTGCCCCAGCCCTCCTACATGCGAGTAC
TGTCCCCGAGGCTGAGGCACCAGCCCTCCTGGGCTTCCAGGCCCATCACCGCAGTAGAGTACAGCTTCCTCTTCCGCACC
CTGGCGGAGGCCACCAAACCCCTGCATCAGTTCTTCCTGGATGCCACGGGCTTCTCATTCCAAGACTGTGGCACCCGGTG
CCTGACCTTCACCGACGTGAGCCCCCGGGGGCTGGCCTCTGGCCAGCGCCGCAGCTGGGTTATTTTACAGCGCCACGTAG
AAGGCTATTTCTTGCACCCCACCGGGCTGGAGCTCCTGGTGGACCATGGGAGCTTGGATGTCCAGCGCTGGACAGTGGAG
CAGGTCTGGTACAACGGGAAGTTCTACAAGAGCCCAGGAGAGCTGGCACAGAAGTATGCAAACGGGGAGGTGGACGCTGT
GATCCTTGAGGGACCCCTGCCCAAGGGCCAGGGCGCTGCGAGCCCAGAGGATCCACCCTTGTTTTCCTCCTACAAGCACC
GAGGGGACTTCCCCACCCCCAGCCACAAACCCGGCCCCCGCGTGGTCCAGCCCCATGGCCCTCGCTACAGGCTGGAGGGA
AACACCGTGCTCTATGGGGGCTGGAGCTTTGCCTTCCGTATGCGCTCCTCCTCCGGACTGCAGGTCCTGAACGTGCACTT
TGGGGGTGAGCGTATCGCGTATGAGGTCAGCATTCAAGAGGCTGTGGCACTGTACGGAGGACACACACCCGCAGGCATGC
AGACCAAGTACATCGACTTGGGCTGGGGCCTGGGCAGTGTCTCCCACGAGCTAGCCCCTGGCATCGACTGCCCAGAGACA
GCCACCTTCCTGGACACCTTCCACTACTATGACGCTGATGACCCTGTCCTCTATCCCCGAGCCCTCTGTCTCTTTGAGAT
GCCCACTGGCGTGCCACTTCGGCGACACTTTAACTCCAACTTCAGCGGTGGCTTCAACTTCTACGCAGGGCTGAAGGGTC
ATGTGCTGGTGCTACGGACAACCTCGACGGTCTACAATTACGATTACATTTGGGACTTCATCTTCCATCCAAATGGGGTG
ATGGAAACCAAGATGCACGCCACAGGCTACGTCCACGCCACTTTCTATACCCCTGAGGGGCAGCGCTACGGCACTCGCCT
GCATACCCACCTGCTCGGGAACATGCACACCCACCTGGTGCATTACCGCGTCGACATGGATGTGGCAGGCACCAAGAATA
GCTTCCAGACGCTTCAGATGAAGCTAGAAAACATCACCAACCCCTGGAGCCCAGCACATCACATAGTCCAGCCAACCCTC
AAGCAGACGTGGTACTCCCACGAGCGCCAGGCAGCCTTCCGCTTCAGGCAGCCGCTGCCCAAGTACTTGCTCTTCAGCAA
CCGTATGAAGAACCGCTGGGGCCATGAGCGCAGCTACCTCCTGCAGATCCACTCCATGGCTGAGCAGGTGCTGCCTGTGG
GCTTGCCCGAGGAGCGGGCCGTCACCTGGGCCAGG------------------TACCCCTTGGCAGTAACCAAGTACCGA
GAGTCGGAGCTATACAGCAGCAGCATCTACAACCAGAATGACCCCTGGGACCCCCCGGTGGTCTTCCAGGAATTTCTTCA
CAACAACGAGAGCATTGAGAATGAGGACCTGGTGGCCTGGGTGACAGTGGGCTTCTTGCACATCCCCCACTCGGAGGACG
TCCCCAACACAGCCACACCTGGGAACTCTGTGGGCTTCCTGCTCCGGCCCTTCAACTTCTTCCCCGAGGACCCATCCCTG
GCATCCAGGGACACCGTGATCGTGTGGCCCCGGGACCAGGGTCCCAACTACATCCAGCACTGGGTCCCTGAGGACACAGA
CTGCTTGAGGCCTCCACCTTTCAGCTATAAGGGTACCTACGGGCCCGTG
>cavia_porcellus
ATGGGA------CAAGACAGCCTGGCCCTGAGCTGCACCCTGACCGCCATCTTGGTTCTACAAGTGACAATCACAGAGCA
CTTGCCACACACGGTGCCCAGCAAGGCACAGCTCTTTGCGGACCTGAGTGCCCAGGAGCTGAAGACGGTGCACACCTTCC
TCCAGTCCCACCAGGAGCTGAGGCTGCAGCCCTCAGAGACACTGACTATGGCCAAGAACTCAGTGTTTCTCATCGAGATA
CTGCTGCCCAGAAAGCAGCATGTGCTGAGATTTCTGGAAACAGGAAAGAGGCCTCCGGCGCGGGAAGCCAGGGTCATCAT
CTTCTTTGGGGCCCAGGAGCACCCCAATATCACCGAGTTTGCTGTGGGGCCCCTGCCACAGCCCTCCTACATGCGAGCAC
TGTCCCTGAGGCCAAGCCAACAGCCCTCCTGGGCTTCCAGGCCCATCACTGCAGTGGAGTACACCTTGCTTTTCAATACC
CTGAAAGAGGCCACCAGGCCCCTGCATCAGTTTTTCCTGGATACTACGGGCTTCTCTTTCCACAACTGTGGCAACCAGTG
CCTGACCTTCACTGACGTGGCCCCTCGGGGCTTGGCCTCTGGCCAGCGCCGCAGCTGGATTATCTTACAGCGCCAGGTAG
AAGGCTACTTCTTGCACCCCACTGGGCTGGAGCTCCTAGTGGACCATGAGAGCATGGATGTCCAGCGCTGGACAGTGGAG
CAGGTCTGGTACAATGGGAAGTTCTACCAGAGCCCGGAAGAGCTGGCTCGGAAGTATGCGGATGGAGAGGTGGACATTAT
AATCCTGGAGGAACCACTGCCCAAGGGCGATGGGACTGAGAGCCCAGAG------CCCTTATTTTCTTCCTACAACCCCC
GCGGGGACTTTGCCACCTCCAGCCGCATGGCTGGCCCCCACCTTGTCCAGCCCCATGGCCCTCGCTACCAGTTGGAGGGA
AATTCCGTGCTCTATGGAGGCTGGAGCTTTGCTTTCCGTCTGCGTTCCTCCTCCGGGCTGCAGGTCCTGAACGTGCACTT
TGGGGGTGAGCGCATTGCATACGAGGTCAGCATACAGGAAGCTGTGGCGCTGTACGGAGGACACACACCTGCAGGCATGC
AGACCAAGTACCTAGATGTGGGCTGGGGCCTGGGCAGCGTCTCACACGAATTAGCCCCTGGCGTCGACTGCCCAGAGACG
GCCACCTTCCTGGACACCTTCCACTACTATGATGTCGATGACCCTGTCCTCTATCCCCGAGCCCTCTGCCTCTTTGAGAT
GCCCACCGGCGTGCCAATTCGGCGGCACTTTGACTCCAACTTTAGCGGGGGCTTCAACTTCTACGCAGGGCTGAAGGGTC
ACATGCTAGTGCTCCGGACAACCTCAACTGTCTACAATTACGATTACATTTGGGACTTCATCTTCCATCCAAACGGGGTG
ATGGAAGCCAAAATGCATGCCACAGGCTATGTCCATGCCACCTTCTATACCCCTGAGGGGCAACGCTACGGCACCCGCCT
GCATACCCATCTGCTGGGGAACATCCACACCCACCTGTTGCACTACCGTGTCGACATGGACGTGGCAGGCACCAAGAATA
GCTTCCAGACGCTTCAGATGAAGCTAGAAAACATCACCAACCCCTGGAGCCCAGGACACCACCTGGTCCAGCCGACCCTC
AAGCAGTCCCGGTACTCCCAGGAGCGCCAGGCAGCCTTCCGCTTCGGGCAGACTCTGCCCAAGTACCTGCTCTTCACCAG
CCGTGAGAAGAACCGCTGGGGCCACGAGCGCGGCTACCGCCTGCAGATCCACTCCATGGCTGAGCAGGTGCTGCCCGCAG
GCTTGCCAGAGGAGCGCGCCATCACCTGGGCCAGG------------------TACCCTTTGGCGGTGACCAAATACCGG
GAGTCAGAGCTGTGCAGCAGCAGCATCTACAACCAGAACGACCCTTGGGACCCCCCTGTGGTCTTCCAGAAGTTTCTGCA
CAACAATGAGGACATTGAGAATGAGGACTTGGTGGCCTGGGTGACAGTGGGCTTCCTGCACATCCCCCACTCAGAGGACG
TACCCAACACAGCCACGCCCGGGAACTCTGTGGGCTTCTTGCTCCGGCCCTTCAACTTCTTCAAGGAGGACCCATCCCTG
GCATCCAGAGATACTGTGATCGTGCACCCCAGCAGCAAGGGTCCCAACTACATCCAGCACTGGATCACTGAAGACACGGA
CTGCTCGAGGTTTCCACCTTTCAGCTACGATGGCACCTACAGGCCCGTG
>fukomys_damarensis
CTCCCC---------------TTGTCCCTTGGCTGCATCCTGGCTGCCATCTTGGTTCTGCAGATGGCAACCACAGAGCG
CCCCTCATGGACGCTGCCCGACAAAGCGCAGGTGTTTGCGGACCTGAGTGCCCAGGAGATAAAGCAGGTGCACAGCTTCC
TCCAGTCCCAGCCGGAGCTGCAGCTGCAGCCCTCAAGGACACCGACCATGGCCAAGAACTCGGTGTTTCTCATCGAGATG
CTACTGCCCAAGAAGCAGCATGTGCTGAGATTTCTGGGCACAGGAGGGAGGCCTCCTGTGCGGGAAGCTCGGACCATCAT
TTTCTTTGGGGCCCAGGAGCACCCCAATATCACTGAGTTTGTTGTGGGGCCCCTTCCACAGCCCTCCTACATTCGACCAC
TGTCCCCAAGGCCAAGGCACCAGCCATCCTGGTCTTCCAGGCCCATCACTGGAGTAGAATACACCTTCCTCTTTAACACC
CTGAAGGAGGCCACCAAGCCCCTGCATCAGTTTTTTCTAGATACCACAGGCTTCTCATTGCAAGACTCTGGTGACCAGTG
CTTGACCTTCACCGATGTGGCCCCTCGGGGCCTGGCCTCTGGCCAGCGCCGCAGCTGGATTATTGTACAGCGCAATGTAG
AAGGCTATTTCTTGCACCCCACTGGGCTGGAGCTCCTGGTGGACCATGGGAGCATAGATGTCCAGCACTGGAAGGTGGAG
CAGGTCTGGTACAATGGGAAGTTCTACCAGAGCCCGGAAGAGCTGGCTCAGAAGTACGCAAATGGAGAAGTGGACACTGT
GACCCTCGAGGGACCACTGCACAAGGGCCAGGGGACTGAGAGGCCAGAGGATCCACCCTTGTTTTCCTCCTACAAGCCCC
GAGGGAATTTCCCAACTCCCAGCCACATGGGGGGCCCCCGCCTTGTGCAGCCTCATGGCCCTCGCTACAAGCTGGAGGGC
AACACTGTGTTCTATGGGGGTTGGAGCTTCGCCTTCCGGCTGCGCTCTTCCTCCGGGTTGCAGGTCCTGAATGTGCACTT
CGGGGATCAGCGCATCGCTTATGAGGTCAGTGTGCAAGAAGCCGTGGCGCTGTATGGAGGTCACACGCCTGCCGGCATGC
AGACCAAGTACATGGATGTGGGCTGGGGCCTGGGCAGTGTCTCTTACGAGTTAGCCCCTGGCATCGACTGCCCGGAGACG
GCCACCTTCCTGGACACCTTCCACTATTATGATGTCGATGACCCTGTCCTCTATCGCCGAGCCCTCTGCCTCTTTGAGAT
GCCCACCGGGGTGCCACTTCGACGGCACTTTGACTCCAACTCTAATGGAGGCTTCAACTTCTATGCGGGGCTGAAGGGTC
AGGTGCTAGTGCTACGGACAACCTCAACAGTCTACAATTATGATTACATTTGGGACTTCATCTTCTATCCGAACGGGGTG
ATGGAAGCCAAAATGCATGCCACGGGCTATGTCCACGCCACCTTCTACACCCCCGAGGGGAAGCACCACGGCACTCGCCT
GCACACTCACCTGCTCGGGAACATACACACCCACTTGATACATTACCGTGTCGACCTGGACGTGGCAGGGACCAAGAATA
GTTTCCAGACGCTTGAGATGAAGCTAGAAAACATCACCAACCCCTGGAGCCCAAGACACCACCTGGTCCAGCCTACCCTC
AAGCAGACTCAGTACCCTTGGGAGCGCCAGGCAGCCTTCCACTTTGGGCAGACTCTGCCCAAGTACCTGCTCTTCACCAG
CCCTGAGAAGAACCTCTGGGGTCACGAGCGCAGCTATCGCCTGCAGATCCACTCCATGACCGGGCAGGTGCTGCCCTCAG
GCTTGCCAGAGGAGCGGGGCATCACTTGGGCCAGG------------------TACCCTTTGGCAGTGACCAAGTACCGG
GAGTCAGAGCTGTGCAGCAGCAGCATCTACAACCAGAATGACCCTTGGGACCCCCCTGTGGTCTTCCAGGAGTTTCTTCG
CAACAATGAGAGCATTAAGAACGAGGACTTGGTGGCCTGGGTGACAGTGGGCTTTTTACACATCCCCCACTCGGAGGACA
TCCCCAACACAGCCACACCCGGGAACTCCGTGGGCTTCTTGCTCCGGCCCTTCAACTTCTTCACAGAGGACCCATCCCTG
GCATCCAGAGACACCATGATCGTGTGGCCCCAGGACAAGGGTCCCAACTACATCCAGCGCTGGATCCCTGAGGACACAGA
CTGCTTGAGGCCTCCACCTTTCACCTACAATGGCACCTACAGGCCTGTG
>ictidomys_tridecemlineatus
---------------------CTGGCACTGGGCTGGGCGGTGGCCACCGTGCTCCTGCTGCAGATGGCCGCGGAAGAGCG
CCCGCCCTGGACCCTGCACGGCCAGGCTGAGGTGTTCGCAGAACTCAGTGCCCAGGAGCTGAAGGCCGTGCACAGCTTCC
TGCGGGCCAGGAAGGAGCTGGGGCTGCAGCCATCGGGGTCCCCGAGCATGGCCAAAAACTCAGTGTTCCTCATTGAGATG
CTGCTGCCCAAGAAGCAGCACGTGCTGAAATTTCTGGATCATGGAGAAAAGCGCCCCGTTCGGGAAGCCCGAGCCACCAT
CTTCTTTGGAGCCCAGGAGAACCCCAATGTCACCGAGTTTGCTGTGGGGCCGCTGCCACATCCCTCCTACCTGCGAGCAC
TGTCGCCCAGGTCCAGGCACCAGGCCTCCTGGGCCTCCAGGCCCATCTCCAAGGTCGAGTATAAATTCCTCCTCCACACC
TTGCAGGAGGCCACCAAGCCCCTGCATCAGTTTTTCCTCGATACCACCGGCTTCTCGTTCCAAGACTGCCAGGGCCGATG
CCTGACCTTCTCCGACGTGGCCCCCCGTGGCTTGGCGTCTGGCCAGCGCCGCACTTGGTTTATCTTACAACGCTTCGTAG
AAGGCTATTTCTTGCACCCCACTGGCCTGGAGCTCCTTGTGGATCATGGGAACGCAAATGTCCAGGACTGGACAGTGGAG
CAGGTGTGGTACAACGGGAAGTTCTACAGGAGCCCAGAAGAACTGGCTCAGAAGTATGCAAATGGAGAGGTGGATGTGGT
AGTCCTCGAGGGACCGCTGCCCAAGGGCCAGGGGGACGAGAGCACAGAGGAGCCGCCCCTCTTCTCCTCATACAAGCCCC
GTGGGGACTTCCCCAGATCCATCAGTGTGGGCGGCCCCCGGGTGGTCCAGCCCAACGGCGCCCGCTACCTGCTGGACGGC
AACGTGGTGCTCTATGGCGGCTGGAGCTTCGCCTTCCGGCTGCGCTCCTCCACTGGGCTGCAGGTCCTCAACCTGCACTT
TGGGGGTGAGCGCATTGCCTATGAGGTCAGCTTGCAGGAGGCAGTGGCCATGTACGGAGGACACACACCTGCGGGCATGC
AGACCAAGTACATGGACGTGGGCTGGGGCCTGGGCAGTGTCACTCACGAGCTAGCCCCTGGCATCGACTGCCCAGAGACT
GCCACCTTCCTGGACACCTTCCACTACTACGATGCAGATGACCCTGTCCTCTATCCAAGAGCCCTCTGCCTCTTTGAGAT
GCCCACAGGGGTGCCTCTCCGGCGCCACTTCAATTCCAACTTCAATGGTGGCTTCAACTTCTACGCAGGCCTTAAGGGTC
ACGTGCTGGTGCTGCGGACGACCTCCACCGTCTACAATTATGATTACATTTGGGACTTCATCTTCCACCCTAACGGGGTG
ATGGAGGCCAAGATGCATGCCACTGGCTACATCCACGCCACCTTCTACACCCCCGAGGGGCTGCTCCACGGCATGCGCCT
GCACACCCACCTGCTCGGCAACATGCACACACACTTGGTGCATTACCGCGTCGACCTGGATGTGGCAGGCATCAAGAACA
GCTTTGAGACACTGGAGATGAAGCTAGAGAACATCACCAACCCCTGGAGCCCAAGACACCGCCTGATCCAGCCGACACTC
AAGCAGAGGCAATACTCCCGGGAGCGCCAGGCAGCCTTCCGCCTCGGACGGCCTCTGCCCAGGCACCTGCTCTTTACCAA
CCCCAAGAAGAACCCCTGGGGCCACAAGCGCAGCTACCGCCTGCAGATCTACTCCTCGGCTGAGCAGGTGCTGCCCTTCG
GCTGGCAGGAGGAGCGGGCCATCACCTGG---------------------------------------------------
--------------------------------------------------------------------------------
----------------------------------------------------------------------------GACA
TCCCCAACACGGCCACACCTGGGAACTCGGTGGGCTTCTTGCTCCGGCCCTTCAACTTTTTCCCAGAGGACCCGTCCCTG
GCGTCCAGAGACACGGTGATCGTGTGGCCCCGGGATGAAGGCGCCAACTACATACAGCGCTGGATCCCTGAGGATCAGGA
CTGCTTGAAGCCTCCCCCCTTCAGCTACAATGGGACCTACAGGCCTGTG
>meriones_unguiculatus
ATGAGGCTGGCACGAATGAGGCTGGCCTTCGGTTGGGCA---GCTGTCATATTGGTTCTACAGATGGCAGGCACAGAACC
TGCCGTGAGGACTCCACATGACAAATCTGGAGTATTTGCAGACCTGAGCCCCCAGGAGATAAAGACTGTGCGCAGCTTCC
TGATGAACAGGAAGGAGCTGGGGCTGCAGCCGTCCAAGAAGCTGACTTTGGCCAAGAACTCCGTGTTTCTCATTGAGATG
CTCATGCCCAAGAAGATGCATGTGCTGAAATTCCTGAACACTGGAAGAAAAAGGCCCATCCGGGAAGCCAGAGCCATCAT
CTTCTTCGGTGCCCAGGAGCACCCCAATGTCACTGAGTTTGCTGTGGGGCCCCTGCCACAGCCCCACTACATTCGAGCAC
TCTGCCCCAGGCCAGGCCACCATCTATCCTGGTCATCCCGACCCATCTCCAAAGCAGAGTACGACCTCCTCTACCACATG
CTGAAGAACACCACCAAGCCCCTGCACCAGTTTTTCCTCGACACCACTGGCTTCTCATTCCTGGGCTGTGACACCCGGTG
CTTGACTTTTACCGACGTTGCCCCCCGTGGAGTGGAGTCCGGTCAGCGTAGGAGCTGGCTCATCATGCAGCGCTACATGG
AAGGCTACTTCCTGCACCCCACAGGGCTGGAGATCCTTGTGGATCACGGGAGCACAGACGTCCAGGACTGGAGAGTCCTG
CAGCTCTGGTATAACGGCAAGTTCTACAACAGCCCAGAGGAACTGGCTCAGAAATACGCGGATGGAGAAGTGGACACGGT
GGTCCTGGAGGACCTGCTGCCTGAAGGG---------------ACAGAGCAGCCTCCACTCTTCTCCTCCTACAAGCCCC
GGGGGGAATTCCTCACACCCATCTCTGTGGCTGGCCCCCACGTGGTCCAGCCCAGCGGCCCCCGATACAAGCTGGAGGGC
AACAGCGTGCTCTACGGGGGCTGGAGCTTCTCTTACCGGCTCAGATCCTCTTCTGGGCTGCAGATCTTTAACATGCTCTT
TGGGGGTGAGCGCATTGCCTACGAGGTCAGTGTGCAAGAGGCGGTGGCGCTCTACGGAGGACACACACCCGCAGGCATGC
AGACTAAGTATATTGATGTTGGCTGGGGCCTGGGCAGTGTCACTCACGAGTTGGCCCCTGGCATCGACTGTCCAGAGACC
GCCACCTTCCTAGATGCCTTCCACTATTATGACAGTGACAGTCCTGTCCATTATCCACGTGCTCTCTGCCTCTTTGAAAT
GCCCACCGGGGTGCCCCTTAGGCGCCACTTTGACTCAAACTTCAAGGGCGGCTTCAACTTCTATGCGGGTTTGAAGGGCT
ATGTGCTGGTGCTACGGACTACATCAACAGTCTACAATTATGATTATATCTGGGATTTCATCTTCTACCCTAATGGTGTG
ATGGAGACCAAGATTCACGCCACTGGCTATGTCCATGCAACCTTCTACACCCCTCAGGGTCTGCGCCATGGCACTCGCCT
ACATACCCACCTGCTTGGCAACATTCACACTCACCTAGTACACTACCGTGTTGACCTGGATGTGACAGGCACCAAGAACA
GCTTCCAGACACTGAAGACAAAGCTGGAAAACATCACGAATCCCTGGAGCCCAAGTCACTCCCTGGTCCAGCCCACACTC
GAGCAGACCCAGTACTTGCGGGAGCGCCAGGCTGCTTTCCGCTTTGGACAGACTCTGCCCAAGTACCTGCTCTTTAGCAG
CCCCCAAAAGAACCGCTGGGGCCACAGGCGCAGCTACCGCCTGCAGATACACTCTATGGCTGAGCAGGTGCTGCCACCAG
GCTGGCAGGAGGAGCGGGCTGTCACTTGGGCCAGG------------------TACCCCCTGGCAGTGACAAAGTATCGG
GAATCCGAGCGCTACAGCAGCAGCATCTACAACCAGAATGACCCATGGGACCCCCCTGTGGTCTTCGAGGAGTTCCTTCA
GAACAATGAGAACATTGAAGAGGAGGATTTGGTGGCCTGGGTGACAGTGGGCTTCCTGCACATCCCCCACTCAGAGGATG
TCCCCAACACAGCCACACCTGGGAACTCTGTGGGCTTCCTGATCCGGCCTTTCAACTTCTTCCCGAAGGACCCATCCCTG
GCGTCTAGAGACACTGTGATAGTGTGGCCCCAGGACAAAGGCCTCAACCATGTCCAGCGCTGGATCCCTGAGGCCAGGGA
CTGCTTGACGTCTCCTCCTTTCAGCTACAATGGGACCTACAGGCCTGTG
>psammomys_obesus
ATGAGGCTGGCACGAATGAGGCTGGCCTTCAGTTGGGCA---GCTGTCATATTGATTCTACAGATGGCAGGCACAGAACC
TGCCGTGAGGACTCCACATGACAAATCTAGAGTGTTTGCGGACCTGAGCCCCCAGGAGATAAAGGCTGTGCACAGCTTCC
TGATGAACAGGAAGGAGCTGGGGCTGCAGCCGTCCAAGAAGCTGACTTTGGCCAAGAACTCCGTGTTTCTCATTGAGATG
CTCATGCCCAAGAAGATGCATGTGCTGAAATTCCTGAACACTGGAAGAAAAAGGCCCATCCGGGAAGCCAGAGCCATCAT
CTTCTTCGGTGCCCAGGAGCACCCCAACGTCACTGAGTTTGCTGTGGGGCCCCTGCCACAGCCCCACTACATTCGCGCAC
TCTCCCCCAGGCCAGGCCATCATCTATCCTGGTCATCCCGACCCATCTCCACAGCAGAGTACGACCTCCTCTACCACATG
CTGAAGAAAGCCACCAAGCCCCTGCACCAGTTTTTCCTCGACACCACTGGCTTCTTATTCCTGGGCTGTGACACCCGGTG
CTTTACTTTTACTGACGTGGCCCCCCGTGGAGTGGAGTCCGGTCAGCGTAGGAGCTGGCTCATCATGCAGCGCTACATGG
AAGGCTACTTCCTGCACCCCACAGGCCTGGAGATCCTCGTGGATCACGGGAGCACAGACGTCCAGGACTGGAGAGTACTG
CAGCTCTGGTATAACGGCAAGTTCTACAACAGCCCGGAGGAACTGGCTCAGAAATACGCGGATGGAGAAGTGGACGCGGT
GGTCCTCGAGGACCTGCTGCCTGAAGGG---------------ACAGAGCAGCCTCCACACTTCTCCTCCTACAAGCCCC
GGGGGGAATTCCCCACACCCATCTCTGTGGCTGGCCCCCACGTGGTCCAGTCCGGCGGCCCCCGGTACAAGCTGGAGGGC
AACACCGTGCTCTACGGGGGCTGGAGCTTCTCTTACCGGCTCAGGTCCTCTTCTGGGCTGCAGATCTTTAACGTGCTCTT
TGGGGGTGAGCGCATTGCCTACGAGGTCAGTGTGCAAGAGGCGGTGGCGCTCTACGGAGGACACACGCCCGCAGGCATGC
AGACTAAGTATATTGATGTTGGCTGGGGCCTGGGCAGTGTCACTCACGAGTTGGCCCCCGGCATCGACTGTCCAGAGACC
GCCACCTTCCTGGATGCCTTCCACTATTATGACAGCGACGGCCCTGTCCATTATCCGCGTGCTCTCTGCCTCTTTGAAAT
GCCCACCGGGGTGCCCCTTAGGCGCCACTTTGACTCAAACTTCAAGGGCGGCTTCAACTTCTATGCGGGTTTGAAGGGCT
ATGTGCTGGTGCTACGGACTACAGCAACAGTCTACAATTATGATTATATCTGGGATTTCATCTTCTACGCTAATGGTGTG
ATGGAGACCAAGATTCATGCCACTGGCTATGTCCATGCAACCTTCTACACGCCTCAGGGACTGCGCCATGGCACCCGCCT
ACATACCCACCTGCTTGGCAACATTCACACTCACCTAGTACACTACCGTGTTGACCTGGATGTGGCAGGCACCAAGAACA
GCTTCCAGACACTGAAGACAAAGCTGGAAAACATCACGAATCCCTGGAGCCCAAGTCACTCCCTGGTCCAGCCCACACTC
GAGCAGACCCAGTACTTGCGGGAGCGCCAGGCTGCTTTCCGCTTTGGACAGACTCTGCCCAACTACCTGCTCTTTAGCAG
CCCCCAAAAGAACCGCTGGGGCCACAGGCGCAGCTACCGCCTGCAGATCCACTCTATGGCTGAGCAGGTGCTGCCACCAG
GCTGGCAGGAGGAGCGGGCTGTCACTTGGGCCAGG------------------TACCCCCTGGCAGTGACAAAGTATCGG
GAATCTGAGCGCTACAGCAGCAGCATCTACAACCAGAATGACCCGTGGGACCCCCCTGTGGTCTTCGAGGAGTTCCTTCA
GAACAATGAGAACATTGAAGAGGAGGATTTGGTGGCCTGGGTGACAGTGGGCTTCCTGCACATCCCCCACTCAGAGGATG
TCCCCAACACAGCCACACCTGGGAACTCTGTGGGCTTCCTGATCCGGCCTTTCAACTTCTTCCCGGAGGACCCATCCCTG
GCGTCTAGAGACACTGTGATAGTATGGCCCCAGGACAAAGGCCTCAGCCATGTCCAGCGCTGGATCCCTGAGGACAGGGA
CTGCTTGATGTCTCCTCCTTTCAGCTACAATGGGACCTACAGGCCTGTG
>mus_musculus
ATGAGGCTGGCACAGATGAGTCTGGCCTTCGGCTGGGCA---GCTGTCATATTACTTCTACAGACGGCAGACACAGCATC
TGCTGTGACGACTCCTCATGACAAAGCAAGGATATTTGCAGACCTGAGCCCCCAGGAGATAAAGGCTGTGCACAGCTTCC
TGATGAGCAGAAAGGAGCTGGGGCTGGAGTCATCCAAGAATCTGACTTTGGCCAAGAACTCCGTGTTTCTCATTGAGATG
CTACTGCCAAAAAAGAAGAATGTGCTGAAATTTTTGGATGAAGGAAGAAAAAGTCCTGTCCGGGAAGCCAGGGCCATCAT
CTTCTTCGGTGCCCAGGATCACCCCAATGTCACTGAGTTTGCTGTGGGGCCCCTGCCACGGCCCTGCTATGTTCAAGCAC
TGTCCCCCAGGCCAGGGCACCATCTGTCCTGGTCATCAAGACCCATCTCCACAGCGGAGTATGACCTCCTCTACCACATG
CTGAACAGAGCCATCACGCCTCTGCACCAGTTTTTCCTTGACACTACTGGCTTCTCATTCCTAGGCTGCGATGACCGGTT
CTTGACTTTTACGGATGTAGCGCCGCGTGGTGTGGAGTCTGGTCAGCGTAGAAGCTGGCTTATCGTGCAGCGCTATGTGG
AAGGCTACTTCCTGCATCCCACAGGGCTGGAGATCCTTGTAGATCATAGCAGCACAGATGTCCAGGACTGGAGAGTGGAA
CAGCTCTGGTATAACGGCAAGTTCTACAACAGCCCAGAGGAACTGGCTCAGAAATACGCAGTTGGAGAAGTGGAGGCAGT
GGTTCTGGAGGACCCACTGCCGGGTGCC---------------ACAGAGCAGCCACCACTCTTCTCTTCCTACAAGCCCC
GGGGGGAATTCCACACGCCAGTCACTGTTGCAGGCCCCCACGTTGTCCAGCCCAGTGGCCCCAGATATAAGCTAGAGGGC
AACGTTGTGCTCTACGGAGACTGGAGCTTCTCTTACCGGCTAAGATCCTCTTCTGGGCTGCAGATCTTTAATGTACTCTT
TGGAGGTGAGCGTGTTGCCTATGAGGTCAGCGTGCAGGAGGCTGTGGCACTATATGGAGGACACACACCTGCAGGCATGC
AGACTAAGTATATTGATGTTGGTTGGGGCCTGGGCAGTGTCACTCACGAGCTGGCCCCTGGTATTGACTGTCCAGAGACC
GCTACTTTCCTGGATGCTTTCCACTATTATGACAGCGATGGCCCTGTCCTTTATCCACGCGCTCTGTGCCTCTTTGAGAT
GCCCACAGGGGTACCCCTTAGGCGCCACTTTGACTCAAACTTTAAAGGTGGCTTCAACTTCTATGCGGGTTTGAAAGGAT
ATGTGCTGGTGCTACGGACGACATCGACAGTCTATAATTATGACTATATCTGGGATTTCATCTTCTACCCTAATGGTGTG
ATGGAGACCAAGATGCATGCCACTGGATATGTCCACGCAACCTTCTACACCCCTGAGGGACTGCGCCATGGCACTCGCTT
ACAAACCCACCTGCTTGGCAACATCCACACCCACCTGGTGCACTACCGTGTTGACCTGGACGTGGCAGGCACCAAGAACA
GCTTCCGGACACTGAAGACAAAGCTGGAAAACATCACCAATCCCTGGAGCCCAAGTCACTCCCTAGTCCAGCCCACACTT
GAGCAGACCCAGTACTCCCACGAGCACCAGGCTGCATTCCGCTTTGGACAGACTCTGCCCAAGTACCTGCTCTTTAGCAG
CCCCCAAAAGAACCGTTGGGGCCACAGGCGGAGCTACCGCCTGCAGATCCACTCTATGGCTGAGCAGGTGCTACCACCAG
GTTGGCAGGAGGAGCGGGCTGTCACTTGGGCCAGG------------------TATCCCTTGGCTGTGACAAAGTATCGG
GAATCTGAACGCTACAGCAGCAGCCTCTACAACCAGAATGACCCCTGGGATCCCCCTGTGGTTTTTGAGGAGTTCCTTCG
GAACAACGAGAACATTGAAAATGAGGATCTGGTGGCCTGGGTGACAGTAGGCTTCCTGCACATCCCTCACTCAGAGGATG
TCCCCAACACAGCCACACCTGGAAATTGTGTGGGCTTCTTGATCCGGCCATTCAACTTCTTCGAGGAGGATCCATCCCTG
GCATCTAGAGACACTGTGATAGTGTGGCCCCAGGACAACGGTCTCAACCATGTTCAGCGCTGGATCCCTGAGAACAGGGA
CTGCTTGGTGTCTCCTCCTTTTAGCTACAATGGGACCTACAAGCCTGTG
>rattus_norvegicus
ATGAGGCTTGCACAAATGTGTCTGGCCTTCGGCTGGGCA---GCTGTCATATTGGTTCTACAGACGGTAGACACGGCATC
TGCTGTGAGGACTCCTTATGACAAAGCGAGGGTATTTGCAGACCTGAGCCCCCAGGAGATAAAGGCTGTTCACAGCTTCC
TGATGAACAGGGAGGAGCTGGGGCTGCAGCCGTCCAAGGAACCGACTTTGGCCAAAAACTCTGTGTTTCTCATTGAGATG
CTACTGCCCAAGAAGAAGCATGTGTTGAAATTTCTGGATGAAGGAAGAAAAGGTCCTAACCGGGAAGCTAGGGCTGTCAT
CTTCTTCGGTGCCCAGGACTACCCCAATGTCACTGAGTTTGCTGTGGGGCCCCTGCCACGGCCCTACTATATTCGAGCAC
TATCCCCCAGGCCAGGGCACCATCTGTCCTGGTCATCCAGGCCCATCTCCACAGCAGAGTACGACCTCCTCTACCACACG
CTGAAGAGAGCCACCATGCCTCTGCACCAGTTTTTCCTTGACACCACTGGCTTCTCATTCCTAGGCTGTGACGACCGATG
CTTGACTTTTACTGACGTAGCTCCACGTGGTGTGGCGTCTGGTCAGCGTAGAAGCTGGTTTATTGTGCAGCGCTATGTGG
AAGGCTATTTCCTTCATCCTACAGGGCTGGAGATCCTATTGGATCATGGGAGCACAGATGTCCAGGACTGGAGAGTGGAG
CAGCTCTGGTATAACGGCAAGTTCTACAACAACCCAGAGGAACTGGCTCGGAAATACGCAGTTGGAGAAGTGGACACGGT
GGTCCTCGAGGACCCACTGCCCAATGGC---------------ACAGAGAAGCCCCCACTCTTTTCTTCCTACAAACCCC
GGGGGGAATTCCATACACCAGTCAATGTTGCTGGCCCCCACGTTGTCCAGCCCAGCGGCCCCCGATATAAACTAGAGGGC
AACACTGTGCTCTATGGAGGTTGGAGCTTCTCTTATCGGCTAAGATCCTCTTCTGGGCTGCAGATCTTCAATGTGCTCTT
TGGAGGTGAGCGTGTTGCCTACGAGGTCAGTGTGCAGGAGGCTGTGGCACTGTATGGAGGACACACACCTGCAGGCATGC
AGACTAAGTACATTGATGTTGGCTGGGGCCTGGGCAGTGTCACTCACGAGTTGGCCCCTGGCATTGACTGTCCAGAGACT
GCTACTTTCCTGGATGCCTTCCACTATTACGACAGCGATGGCCCTGTCCATTATCCACATGCTCTGTGCCTCTTTGAGAT
GCCCACAGGGGTGCCCCTGAGGCGCCACTTTAACTCAAACTTTAAAGGTGGCTTCAACTTCTATGCGGGTTTGAAGGGAT
ATGTGCTGGTGCTACGGACGACATCAACTGTCTATAATTATGATTACATCTGGGATTTCATCTTCTACTCTAACGGGGTG
ATGGAGGCCAAGATGCACGCCACTGGCTATGTCCATGCGACCTTCTACACTCCTGAGGGACTGCGCCATGGCACTCGCTT
ACAAACCCACCTGCTTGGTAACATCCACACCCACCTGGTGCACTACCGTGTTGACATGGACGTGGCAGGCACCAAGAACA
GCTTCCAGACACTGACGATGAAGCTGGAAAACCTCACCAATCCCTGGAGCCCAAGTCACTCCCTGGTCCAGCCCACACTC
GAGCAGACCCAGTACTCCCAGGAGCACCAGGCTGCATTCCGCTTCGGACAGACTCTGCCCAAGTACCTGCTCTTTAGCAG
CCCCCAAAAGAACTGCTGGGGTCACAGGCGCAGCTACCGCCTGCAGATCCATTCTATGGCTGAGCAGGTGCTGCCACCAG
GTTGGCAGGAGGAGCGGGCTGTCACTTGGGCCAGG------------------TATCCTTTGGCTGTAACAAAGTATCGG
GAATCTGAGCGCTACAGCAGCAGCCTCTACAACCAGAATGACCCCTGGGATCCCCCCGTGGTCTTTGAGGAGTTCCTTCG
GAACAACGAGAACATTGAAGATGAGGATTTGGTGGCCTGGGTGACAGTGGGCTTCCTGCACATCCCTCACTCAGAAGATG
TCCCCAACACAGCCACACCTGGAAACTCTGTGGGCTTCTTGCTCCGGCCCTTCAACTTCTTCCCAGAGGACCCATCCCTG
GCTTCTAGAGACACTGTGATAGTGTGGCCCCAGGACAAGGGCCTCAACCGTGTCCAGCGCTGGATCCCTGAGGACAGGCG
CTGCTTGGTGTCTCCTCCTTTCAGCTATAATGGGACCTACAAGCCTGTG
>homo_sapiens
ATGCCG------------------GCCCTGGGCTGGGCCGTGGCTGCCATCCTGATGCTGCAGACGGCCATGGCGGAGCC
CTCCCCGGGGACTCTGCCCAGGAAGGCAGGGGTGTTTTCAGACCTAAGCAACCAAGAGCTGAAGGCAGTGCACAGCTTCC
TCTGGTCCAAGAAGGAGCTGAGGCTGCAGCCCTCCAGTACCACCACCATGGCCAAGAACACCGTGTTTCTCATCGAGATG
CTGCTGCCCAAGAAGTACCATGTGCTGAGGTTTCTGGATAAAGGTGAAAGGCATCCTGTGCGGGAAGCCCGTGCCGTCAT
CTTCTTTGGTGACCAGGAGCATCCCAATGTCACCGAGTTTGCTGTGGGGCCCCTGCCAGGGCCCTGCTACATGCGAGCAC
TGTCCCCCAGGCCTGGGTACCAGTCCTCCTGGGCATCGAGGCCCATCTCCACAGCAGAGTATGCCCTCCTCTACCACACC
CTGCAGGAAGCCACCAAGCCCCTGCATCAGTTCTTCCTCAATACCACAGGCTTCTCATTCCAAGACTGCCATGACAGATG
CCTGGCCTTCACCGATGTGGCCCCCCGGGGTGTGGCTTCTGGCCAGCGCCGCAGTTGGCTTATCATACAGCGCTATGTAG
AAGGCTACTTTCTGCACCCCACTGGGCTGGAGCTCCTCGTGGATCATGGGAGCACAGATGCTGGGCACTGGGCCGTGGAG
CAGGTGTGGTACAACGGGAAGTTCTATGGGAGCCCAGAGGAACTGGCTCGGAAGTATGCAGATGGAGAGGTGGACGTGGT
GGTCCTGGAGGACCCGCTGCCTGGGGGCAAGGGGCATGACAGCACAGAGGAGCCGCCCCTCTTCTCCTCCCACAAGCCCC
GCGGGGACTTCCCCAGCCCCATCCATGTGAGCGGCCCCCGCTTGGTCCAGCCCCACGGCCCTCGCTTCAGGCTGGAGGGC
AACGCTGTGCTCTACGGCGGCTGGAGCTTTGCCTTCCGGCTGCGCTCCTCCTCCGGGCTGCAGGTCCTGAACGTGCACTT
CGGCGGAGAGCGCATTGCCTATGAGGTCAGCGTGCAAGAGGCAGTGGCGCTGTATGGAGGACACACACCTGCAGGCATGC
AGACCAAGTACCTCGATGTCGGCTGGGGCCTGGGCAGCGTCACTCATGAGTTAGCCCCCGGCATCGACTGCCCGGAGACC
GCCACCTTCCTGGACACTTTCCACTACTATGATGCCGATGACCCGGTCCATTATCCCCGAGCCCTCTGCCTCTTTGAAAT
GCCCACAGGGGTGCCCCTTCGGCGGCACTTTAATTCCAACTTTAAAGGTGGCTTCAACTTCTATGCGGGGCTGAAGGGCC
AGGTGCTGGTGCTGCGGACAACTTCAACTGTCTACAATTATGATTACATTTGGGACTTTATCTTCTACCCCAACGGGGTG
ATGGAGGCCAAGATGCATGCCACTGGCTACGTCCACGCCACCTTCTACACCCCCGAGGGGCTGCGCCACGGCACTCGCCT
GCACACCCACCTGATTGGCAACATACACACTCACTTGGTGCACTACCGCGTAGACCTGGATGTGGCAGGCACCAAGAACA
GCTTCCAGACACTGCAGATGAAGCTAGAAAACATCACCAACCCCTGGAGCCCAAGACACCGCGTGGTCCAGCCAACTCTG
GAGCAGACGCAGTACTCCTGGGAGCGCCAGGCGGCCTTCCGCTTCAAAAGGAAGCTGCCTAAGTACCTGCTCTTTACCAG
CCCCCAGGAGAACCCCTGGGGCCACAAGCGCACGTACCGCCTGCAGATCCACTCCATGGCCGACCAGGTGCTGCCCCCAG
GCTGGCAGGAGGAGCAGGCCATCACCTGGGCAAGGACTGAGGGGCCTGGCAGGTACCCCCTGGCAGTGACCAAGTACCGG
GAGTCGGAGCTGTGCAGCAGCAGCATCTACCACCAGAACGACCCCTGGCACCCGCCCGTGGTCTTTGAGCAGTTTCTTCA
CAACAACGAGAACATTGAAAATGAGGACCTGGTGGCCTGGGTGACGGTGGGCTTCCTGCACATCCCCCACTCAGAGGACA
TTCCCAACACAGCCACACCTGGGAACTCCGTGGGCTTCCTGCTCCGGCCATTCAACTTCTTCCCAGAGGACCCCTCCCTG
GCATCCAGAGACACTGTGATCGTGTGGCCTCGGGACAACGGCCCCAACTACGTCCAGCGCTGGATCCCTGAGGACAGGGA
CTGCTCGATGCCTCCCCCTTTTAGCTACAATGGGACCTATAGACCTGTG
>dipodomys_ordii
CTTCCA------------GACCTGGCCCTGGGCTGGGTGGCCGCTGCCCTCCTGGTGCTGCAGATGGCGGTGGCAGAGCG
TCCCCTCTGGATGCTGGAAGGCAAGGCTGGTGTGTTCGCGGACCTGAGCGCCCAGGAGCTGAAGGCTGTGCACAGCTTCC
TGAGGTCCAGGAAGGAGCTGCGGCTGCAGCCTTCCACGGTGCCAACCATGGCCAAGAACTCGGTGTTTCTCATAGAGATG
CTGCTCCCCAAGAAGAAGCGCGTGCTGAAATTTCTGGATAAGGGCAAAAGGCAGCCTGCCCGGGAAGCTCGTGTGGTCAT
CTTCTTTGGAGACCAGGAGCACCCCAATATCACTGAGTTTGCCGTGGGACCCCTGCCAGAGCCCTGCTCCATGAGGATGC
TGCCCCCTCGGCCAGGACACCAGCCGTCCTGGGAGTCCAGACCCATCACCACTGTGGAGTACGACCTCCTCTATGCCATG
GTGGAGGAGGCCACCAGGCCCCTGCACCAATTCTTCCTGGACACCACAGGCTTCTCCTTCCATAAATGCAGTGACCGCTG
CCTGACCTTCACCGACGTGGCCCCCCGGGGCCTGGCGTCCGGCCAGCGCCGCAGCTGGCTCATCTTTCAACGCTTTGTAG
AAGGCTACTTCTTGCACCCTACAGGGCTAGAGCTCCTGGTGGATCACGGGAGCCTGAACCCCGAGCACTGGACGGTGGAG
CAGCTCTGGTACAATGGGAAGTTCTACCAGAGCCCGATGGAACTGGCGCAGAAGTATGACAGTGGAGAGGTGGACAAGGT
GGTCCTTGAGGACCCGGTGCCCCAGGGCCAAACAGCCGAGAGTGCAGAGGAGCTCCCCCTGTTCTCCTCCTACACACCCC
GCGGGGACTTTCCCAGCCCCACCCGCACGGCTGGCCCACGCCTGGTCCAGCCGCACACGCCCCGCTACCTGCTAGAAGGC
AATGCCGTCCTGTACATGGGCTGGAGCTTCGCCTTCCGCCTGCGTTCCTCTTCGGGGCTACAGATCCTGAACGTTCACTT
CGGCGGGGAGCGCGTGGCCTACGAGGTGAGCGTGCAAGAGGCCGTGGCGTTGTACGGCGGCCACACACCCGCAGGCATGC
AGACCAAGTACATCGACGCGGGCTGGGGCATGGGCACCGTCACCCACGAGCTGGCCCCCGGCATCGACTGTCCGGACACT
GCCACCTTCCTGGACGCCTTCCACTACTACGATACTAATGACCCCGTCCGCTACCCCAGGGCCCTCTGTCTCTTTGAGAT
GCCCACAGGGGTGCCCCTCCGGCGGCACTTCGATTCCAACTTTAGAGGTGGCTTCACCTTCTACGCAGGCCTGACGGGCC
AAGTACTGGTGCTGCGAACCACCTCCACAGTCTACAACTATGACTACATCTGGGACTTCATCTTCCACCCCAACGGGGTG
ATGGAGGCCAAGATGCACGCCACTGGCTATGTCCACGCCACCTTCTACACCCCCGAAGGGCTGCGCTATGGGTCTCGCCT
GCACACCCACCTGCTGGGCAACATACACACCCACTTGGTGCATTACCGAGTCGACCTGGACGTGGCCGGCACCAAGAACA
GCTTCCAGACGCTACAAATGAAGCTGGAAAATATCACCAACCCCTGGAGCCCGAGACAGCAGCTGGTGCAGCCGTTCCTC
AAGCAGAAGCGGCACCTCCACGAGCGCCAGGCCGCCTTCCACTACGATCAGGCTCTGCCCAAGTACCTACTCTTCACCAG
CCCCCAGAAGAACCCCTGGGGCCACACACGCAGCTACCGCCTGCAGATCCACTCCATGGCGGAGCAGGTGCTGCCTCTGG
GCTGGCGGGAAGAACAGGCCATCACCTGGGCCAGG------------------TACCCCCTGGCAGTGACCAAGCACCAG
GATTCTGAGCAGAGCAGCAGCAGTATCTACAATCAGAACGACCCCTGGCATCCCCCTGTGGTCTTCGAGGAGTTTCTTCG
GAACAATGAGAGCATTGAAAATGAGGATTTGGTGGCCTGGGTGACGCTGGGCTTCCTGCACATCCCCCACTCGGAGGACA
TTCCCAACACAGCCACACCCGGGAACAGCGTGGGCTTCTTGCTCCGGCCTTTCAACTTCTTCCCAGAGGACCCCTCCTTA
GCATCCAGAGACACTGTGATCGTGTGGCCCCGAGACAAGGGCCCCAACTTCGTCCAGCGATGGCTCTCTGAGGACAAGGA
CTGCCTGGCGCCTCCCAATTTCAGCTACAATGGGACCTACAAGCCTGTT
