# Supplementary material for: Divergent genes in gerbils: prevalence, relation to GC-biased substitution, and phenotypic relevance
Source: BMC Evol Biol. 2020 Oct 19;20:134. doi: 10.1186/s12862-020-01696-3 (PMC7574485; doi:10.1186/s12862-020-01696-3)
Supplement: Supplementary file 3 — Additional file 3 Supplementary Data. DNA alignments for 10,554 1-to-1 orthologues used in analysis. Each alignment file is named using its orthogroup ID. [file 12862_2020_1696_MOESM3_ESM.zip › Additional_File_3/masked_alignments/OG0001707.fa]

>fukomys_damarensis
--------------------------------------------------------------------------------
-CACACTGGAGCGCCGCCCTCG------------------CCG---TATTTAGAAATGATGGAATTAGATATAGGAGATG
CTACGCAAGTGTATATAGCATTCTTGGTTTACCTGGACCTCATGGAGAGTAAAAGTTGGCATGAAGTAAATTGTGTAGGA
TTACCAGAACTCCAGCTCATCTGCCTTGTTGGTACTGAGATAGAAGGTGAAGGGGCTCAGACGGTGGTGCCTATATCCGT
CTCTGCTTCCCTCAGCCATAACAGG---------ATAAGAGAGATCTTGAAGGCATCTCGAAAATTGCAAGGTGATCCAG
ACTTGCCGATGTCTTTTACTTTGGCCATAGTGGAGTCTGATTCTACAATAGTCTATTATAAACTTACTGATGGATTTATG
CTGCCAGATCCTCAGTCCCTTAGAAGA
>homo_sapiens
------------------------NCGACCCCCGGCTGCAGCGGCCTGGGTCCGGGCGGTGTTCGCGGCGGCGGTGGAGC
TCCTTCGTGGGCCCCTGAGGACGCCTGGATGGGCACTCACCCTAAGTATCTAGAAATGATGGAATTAGATATAGGAGATG
CCACCCAAGTTTATGTAGCGTTCTTGGTTTACCTGGACCTCATGGAAAGCAAAAGCTGGCATGAAGTAAACTGTGTAGGA
TTACCAGAACTCCAGCTCATCTGCCTTGTTGGTACTGAGATAGAAGGGGAGGGGTTACAGACTGTGGTGCCTACCCCCAT
CACTGCTTCCCTCAGCCATAACAGGAGGAATAAT----------------------------------------------
--------------------------------------------------------------------------------
---------------------------
>meriones_unguiculatus
ATGGAGGAGTGCAGCGGGTCCGAGCCCACCCCGGGCTGTAGCGGCCCTAGCCAGGGTCCCGTTCGCGGTGGCGGCGGCAC
CCACACGTGGGCTCCCGAGGACGCCTGGATAGGCACACACCCTAAGTACTTAGAAATGATGGAACTCGATATAGGAGATG
CCACCCAAGTTTATATAGCGTTCTTGGTTTACCTGGACCTCATGGAGAGTAAAAGTTGGCATGAAGTAAACTGTGTAGGG
TTACCAGAACTACAGCTCATCTGCCTCCTTGGCACTGAGATAGAAGGGGAAGGGCTACAGATGGTGGTGCCCATACCCAT
TTCTGCTTCCCTCAGCCATAGCAAG---------ATAAGGGAACTCTTGAAGGCGTCTAGGAAGTTGCAAGGTGACCCGG
AACTGCCGATGTTTTTTACTTTGGCCATAGTGGAGTCAGATTCTACAATTGTCTACTATAAACTTACTGATGGATTTATG
CTGCCAGACCCTCAGACTGACAGGAAA
>psammomys_obesus
ATGGAGGAGCGCGGCGGGTCCGAGCCCACCCCGGGCTGTAGCGGCCCTAGCCAGGGTCCCGTTCGCGGTGGCGGCGGCAC
CCACACGTGGGCTCCCGAGGACGCCTGGATAGGCACACACCCTAAGTACTTAGAAATGATGGAACTAGATATAGGAGATG
CCACCCAAGTTTATATAGCATTCTTGGTTTACCTGGATCTCATGGAGAGTAAAAGTTGGCACGAAGTAAACTGTGTAGGG
CTCCCAGAACTACAGCTCATCTGCCTCCTTGGCACTGAGATAGAAGGGGAAGGGCTACAGATGGTGGTGCCCATACCCAT
TTCTGCTTCAATCAGCCATAGCAAG---------ATAAGGGAACTCTTGAAGGCGTCTAGGAAGTTGCAAGGTGACCCGG
AACTGCCGATGTTTTTTACTTTGGCCATAGTGGAGTCAGATTCTACAATTGTCTACTATAAACTTACTGATGGATTTATG
CTGCCCGACCCTCAGACTGACAGGAAA
>cavia_porcellus
ATGGAGGAGCGTGCCGATTCCCAGCCTTCTTCTGGCTGCAGCGGCCTGGACGCGGGCAGCGTTCACGGTAGCGGCAGCGC
TCACTCATGGGCCCCCGAAGACGCCTGGATGGGCACCCACCCTAAGTATTTAGAAATGATGGAATTACACATAGGAGATG
CAACCCAAGTGTATATAGCATTCTTGGTTTACTTGGACCTCATGGAGAGTAAAAGTTGGCATGAAGTAAACTGTGTGGGA
TTACCAGAACTCCAGCTCATCTGCCTAGTTGGTACCGAGGTAGAAGGTGAAGGGTTACAGACTGTGGTGCCCACGTCCAT
CTCTGCTTCCTTCAGCCATAACAGG---------ATAAGAGAGATCTTGAAGGCATCTCGAAAATTGCAAGGTGATCCAG
ATTTGCCAATGTCTTTCACTTTGGCCATAGTGGAGTCCGATTCTACAATAGTCTATTACAAACTTACAGATGGATTTGTG
CTGCCAGACCCTCAGTCCCTTCGAAGA
>octodon_degus
--------------------------------------------------------------------------------
----------------------------------------------TATTTAGAAATGATGGAATTGAACATAGGAGATG
CAGCCCAGGTGTACATCGCCTTCTTGGTTTACCTGGACCTCATGGAGAGTAAAAGTTGGCATGAAGTGAACTGTGTGGGA
TTACCAGAGCTCCAGCTCATCTGCCTAGTTGGCACTGAGGTAGAAGGTGACGTGTCACAGACTGTCGTGCCCACGTCCAT
CTCTGCTTCCTTCAGCCATAACAGG---------ATAAGAGAGATCTTGAAGGCATCTCGTAAACTGCAAGGTGATCCAG
ATTTGCCGACATCGTTTACTTTGGCCATAGTGGAGTCTGACTCAACAATAGTCTATTATAAGCTTACAGATGGATTTATG
CTGCCAGACCCTCAGGCCCTTAAAAGA
>chinchilla_lanigera
ATGGAGGAGCGCGGCGACTCCGAGCCTACCGCTGGCTGCAGCGGCTTGGACTCGGGGAGCGATCGCGGTGGCGGCAGCGC
TCCCTCATGGGCCCCCGAGGACGCCTGGATAGGCACCCACCCTAAGTATTTAGAAATGATGGAATTAGATATAGGAGATG
CAACCCAAGTATACATAGCATTCTTGGTTTACCTGGACCTCATGGAGAGTAAAAGTTGGCATGAAGTAAACTGTGTGGGA
TTACCAGAACTCCAGCTCATCTGCCTAGTTGGTACTGAGATAGAAGGTGAAGGATTACAGACTGTGGTACCTACATCCGT
CTCCGCTTCCCTCAGCCATAACAGG---------ATAAGAGAGATCTTGAAGGCATCTCGAAAATTACAAGGTGATCCAG
ACTTGCCAATGTCTTTTACTTTGGCTATAGTGGAGTCTGATTCTACAATAGTCTATTATAAACTTACAGATGGATTTATG
CTGCCAGACCCTCAGTCCCTTAAAAGA
>nannospalax_galili
ATGGAGGACCGCGGCGATTCCGAGCCTTCTGCGGGCTCCAGCGGCCCAGAGCTGGGCGGCGCTCGCGGTGGCGGTGGCGC
TCGCTCGTGGGCCCCGGAGGACGCCTGGATGGGCACCCACCCTAAGTACTTAGAAATGATGGAATTAGATATAGGAGATG
CCACTCAAGTTTATATAGCATTCTTGGTATACCTGGATCTCATGGAGAGTAAAAGTTGGCATGAAGTAAACTGTGTGGGA
ATCCCAGAACTGCAGCTCATCTGCCTACTTGGCACTGAGATAGAAGGGGAAGGGTTACAGACTGTCGTGCCCACACCCAT
TTCTGCTTCCCTTAGCCACAACAGG---------ATAAGGGAAATCTTGAAGGCGTCTAGAAAATTACAAGGTGATCCAG
ATTCGCCAATGTCTTTTACTTTGGCCATAGTGGAGTCAGATTCTACAATAGTCTATTACAAACTTACTGATGGATTTATG
CTGCCAGATCCCCAGTCTCTTAGAAGA
>mus_musculus
ATGGAGGAGCGCAGCGATTCCAAACCTACCCCGGGATGTAGCGGGCCTGGCCCGGCTCCCGTTCGCGATGGCGGCGGCGC
CCACACATGGGCTCCGGAGGACGCCTGGATGGGCACACACCCTAAGTATTTAGAAATGATGGAATTAGATATAGGAGATG
CCACCCAAGTTTATATAGCATTCTTGGTTTACCTGGATCTCATGGAGAGTAAAAGTTGGCATGAAGTAAACTGTGTAGGA
ATACCAGAACTACAACTCATCTGCCTCCTTGGCACTGAGATCGAAGGGGAAGGGCTGCAGACGGTGGTGCCTACACCCAT
TTCTGCTTCCCTCAGCCATAATAGG---------ATAAGGGAAATCTTGAAGGCGTCTAGAAAGTTGCAAGGCGATCCAG
AACTGCCGATGTCTTTTACTTTGGCCATAGTGGAGTCAGATTCCACAATAGTCTATTATAAACTTACCGATGGATTTATG
CTGCCAGACCCTCAGTCTCTTAGAAGA
>rattus_norvegicus
ATGGAGGAGCGCAGCGATTCCGAGCCTACCCCGGGCTGTAGCGGGCCTGGCCCGGGTCCCGTTCGCGATGGCGGCGCCGC
CCACAAGTGGGCTCCGGAGGACGCCTGGATGGGCACACACCCTAAGTACTTAGAGATGATGGAATTAGATATAGGAGACG
CCACCCAAGTTTATATAGCATTCTTGGTTTACCTGGATCTCATGGAGAGTAAAAGTTGGCATGAAGTAAACTGTGTAGGA
ATACCAGAACTACAGCTCATCTGCCTCCTGGGCACCGAGATCGAAGGGGAAGGGGTGCAGACGGTGGTGCCTACGCCCAT
TTCTGCTTCCCTCAGCCATAACAGG---------ATAAGGGAAATCTTGAAGGCGTCTAGAAAGTTGCAAGGCGATCCGG
AGCTGCCGATGTCTTTTACTTTGGCCATAGTGGAGTCAGATTCCACAATCGTCTATTATAAACTTACCGACGGATTTATG
CTGCCAGACCCTCAGTCTCTTAGAAGA
>ictidomys_tridecemlineatus
ATGGAGGAGAGTGGCGATTCTGAGCCGACCCCGGGCTGTAGTGGTCTGGACTCGGGCGGCGTTCGCGATGGCGGCGGCGC
TCACAAGTGGACTCCGGCGGACGCCTGGATGAGCACCCACCCGAAGTATTTAGAAATGATGGAATTAAATATTGGAGATG
CTTCTCAAGTTTATATAGCATTCTTGGTTTACCTGGACCTCATGGAGAGTAAAAGTTGGTATGAAGTAAATTGTGTGGGA
TTACCTGAACTTCAGCTCATCTGCCTGGTTGGTACTGAGATAGAAGGGGAAGGGTTACAGACTGTGTTGCCTACACCCAT
CTCTGCTTCCCTCAGCCATCAAAGG---------ATAAGGGACATCTTAAAGGCATCTCAGAAACTACGAGGGAATCCGG
ATTTACCCATGTCTTTTACTCTGGCCATCGTGGAGTCTGATTCTACAATAGTCTATTATAAACTCACTGATGGGTTTATG
CTGCCAGACCCTCAGACCCTTAGAAGA
