# Supplementary material for: Divergent genes in gerbils: prevalence, relation to GC-biased substitution, and phenotypic relevance
Source: BMC Evol Biol. 2020 Oct 19;20:134. doi: 10.1186/s12862-020-01696-3 (PMC7574485; doi:10.1186/s12862-020-01696-3)
Supplement: Supplementary file 3 — Additional file 3 Supplementary Data. DNA alignments for 10,554 1-to-1 orthologues used in analysis. Each alignment file is named using its orthogroup ID. [file 12862_2020_1696_MOESM3_ESM.zip › Additional_File_3/masked_alignments/OG0001717.fa]

>cavia_porcellus
--------------------------------------------------------------------------------
----------GAAACACTGGCAAACTTGGAGAGACAGATCTATGCTTTTGAAGGAAGCTATCTAGAAGACACGCAGATGT
ATGGCAATATTATTCGTGGCTGGGATCGGTATCTGACCAACCAAAAAAACTCCAACAGCAAAAACGACCGGAGGAACCGC
AAGTTCAAGGAGGCTGAGCGGCTCTTCAGTAAATCCTCAGTCACGTCGGCAGCCGCAGTAAGTGCACTGGCAGGAGTTCA
GGACCAGCTCATTGAAAAGAGGGAGCCAGGAAGTGGGACGGAAAGTGATACTTCTCCAGACTTCCACAATCAAGAAAATG
AGCCCAGCCAGGAGGACCCTGAGGATCTGGATGGATCTGTGCAGGGAGTGAAACCTCAGAAGGCTGCTTCTTCCACTTCC
TCAGGGAGTCATCATAGCAGCCATAAAAAGCGAAAGAATAAAAACCGGCACAGCCCGTCTGGCATGTTTGATTATGACTT
TGAGATTGATCTGAAGTTAAACAAAAAACCACGATCT---------GACTAT
>fukomys_damarensis
--------------------------------------------------------------------------------
----------GAAACACTGGCAAACTTGGAGAGACAGATCTATGCTTTTGAAGGAAGCTACCTAGAAGACACTCAGATGT
ATGGCAATATTATTCGTGGCTGGGATCGGTATCTGACCAACCAAAAAAACTCCAATAGCAAAAACGACCGAAGGAACCGG
AAATTTAAGGAAGCTGAGCGGCTCTTCAGTAAATCTTCAGTTACATCGGCAGCTGCAGTAAGTGCATTGGCAGGAGTTCA
GGACCAGCTCATTGAAAAGAGGGAACCAGGAAGTGGGACAGAAAGCGATACTTCTCCAGACTTCCATAATCAGGAAAACG
AGCCCAGCCAGGAGGACCCAGAGGATCTGGATGGATCTGTTCAGGGAGTGAAACCTCAGAAGGCTGCTTCTTCCACTTCC
TCAGGGAGTCATCATAGCAGCCATAAAAAACGAAAGAATAAAAACCGGCACAGCCCGTCTGGCATGTTTGATTATGACTT
TGAGATTGATCTGAAGTTAAACAAAAAACCACGAGCT---------GACTAT
>homo_sapiens
GCGATGCACAACAAGGCGGCGCCGCCGCAGATCCCGGACACCCGGCGGGAGCTGGCGGAGCTCGTGAAGCGGAAGCAGGA
GCTGGCG---GAAACATTGGCAAATTTGGAGCGACAGATCTATGCTTTTGAGGGAAGCTACCTGGAAGACACTCAGATGT
ATGGCAATATTATTCGTGGCTGGGATCGGTATCTGACCAACCAAAAAAACTCCAATAGCAAAAATGATCGAAGGAACCGG
AAGTTTAAGGAAGCTGAGCGGCTCTTCAGTAAATCCTCGGTTACCTCAGCAGCTGCAGTAAGTGCATTGGCAGGAGTTCA
GGACCAGCTCATTGAAAAGAGGGAGCCAGGAAGTGGGACGGAAAGTGACACTTCTCCAGACTTCCACAATCAGGAAAATG
AGCCCAGCCAGGAGGACCCTGAGGATCTGGATGGATCTGTGCAGGGAGTGAAACCTCAGAAGGCTGCTTCTTCTACTTCC
TCAGGGAGTCACCACAGCAGCCATAAAAAGCGAAAGAATAAAAACCGGCACAGCCCGTCTGGCATGTTTGATTATGACTT
TGAGATTGATCTGAAGTTAAACAAAAAACCACGAGCT---------GACTAT
>ictidomys_tridecemlineatus
--------------------------------------------------------------------------------
----------GAAACACTGGCAAACTTGGAGAGACAGATCTATGCTTTTGAAGGAAGCTACCTGGAAGACACTCAGATGT
ATGGCAATATTATTCGTGGCTGGGATCGGTATTTGACCAACCAAAAAAACTCCAATAGCAAAAATGATAGAAGAAACCGG
AAGTTTAAGGAAGCTGAGCGGCTCTTCAGTAAATCCTCAGTTACGTCGGCAGCTGCAGTAAGTGCATTGGCAGGAGTTCA
GGACCAGCTCATTGAAAAGAGGGAGCCAGGAAGTGGGACAGAAAGTGATACTTCTCCAGACTTCCACAATCAGGAAAATG
AGCCCAGCCAGGAGGACCCTGAGGATCTGGATGGATCTGTGCAGGGAGTGAAACCTCAGAAGGCTGCTTCTTCTACTTCC
TCAGGGAGTCATCACAGCAGCCATAAAAAACGGAAGAATAAAAACCGGCACAGCCCGTCTGGCATGTTTGATTATGACTT
TGAAATTGATCTGAAGTTAAACAAAAAACCACGAGCT---------------
>chinchilla_lanigera
---ATGCACAACAAGGCGGCCCCGCCGCAGATCCCGGACACCCGGCGGGAGCTGGCGGAGCTCGTGAAGCGGAAGCAGGA
GTTGGCG---GAAACACTGGCAAACTTGGAGAGACAGATCTATGCTTTTGAAGGAAGCTACCTGGAAGACACTCAGATGT
ATGGCAATATTATTCGTGGCTGGGATCGGTATCTGACCAACCAAAAAAACTCCAACAGCAAAAACGATCGAAGGAACCGG
AAGTTTAAGGAAGCAGAGCGGCTCTTCAGTAAATCTTCAGTGACATCGGCAGCTGCAGTAAGTGCATTGGCAGGAGTTCA
GGACCAGCTCATTGAAAAGAGGGAGCCAGGAAGTGGGACCGAAAGTGACACTTCTCCAGACTTCCACAATCAGGAAAATG
AGCCCAACCAGGAGGACCCTGAGGATCTGGACGGATCTGTGCAGGGAGTGAAACCTCAGAAGGCTGCTTCTTCCACTTCC
TCAGGGGGTCATCATAGCAGCCATAAAAAACGAAAGAATAAAAACCGGCACAGCCCGTCTGGCATGTTTGATTATGACTT
TGAGATTGATCTGAAGTTAAACAAAAAACCACGAGCT---------GACTAT
>dipodomys_ordii
GCGATGCATAACAAGGCGGCACCTCCGCAGATTCCAGACACTCGGCGAGAGCTGGCGGAGCTGGTGAAACGGAAGCAAGA
GTTGGCG---GAAACACTTGCAAACTTGGAGAGGCAGATCTATGCTTTTGAAGGAAGCTATCTGGAAGACACTCAGATGT
ATGGCAATATTATTCGTGGCTGGGATCGTTATCTAACTAACCAAAAAAACTCCAATAGCAAAAACGATCGGAGGAACCGG
AAGTTTAAGGAAGCTGAGAGACTCTTCAGTAAATCCTCAGTTACTTCAGCAGCTGCAGTAAGTGCATTGGCAGGAGTACA
GGACCAGCTCATTGAAAAAAGGGAGCCAGGAAGTGGGACAGAAAGTGATACCTCTCCAGACTTCCACAATCAGGAAAATG
AGCCCACCCAAGAGGACCCCGAGGATCTGGATGGATCTGTGCAGGGAGTGAAGCCTCAGAAGGCAGCTTCTTCTACCTCC
TCAGGGAGTCACCACAGCAGCCACAAAAAACGGAAGAATAAAAACCGGCACAGG--------------------------
----ATTGATCTGAAGTTAAACAAAAAGCCACGAGCTGTAAATTTT------
>rattus_norvegicus
GCGATGCACAACAAGACGGCGCCGCCGCAGATCCCAGACACCCGGCGGGAGCTGGCCGAGCTGGTGAAGCGGAAGCAGGA
GCTGGCG---GAAACGCTTGCAAACTTGGAGAGACAGATCTATGCTTTTGAAGGAAGCTACCTGGAAGACACTCAGATGT
ATGGCAATATTATCCGTGGCTGGGATCGGTATTTGACAAATCAAAAAAACTCCAATAGCAAAAACGACCGGAGGAACCGG
AAGTTCAAGGAGGCCGAGCGTCTCTTCAGCAAATCCTCAGTCACGTCGGCTGCTGCAGTAAGTGCCTTGGCAGGGGTTCA
GGACCAGCTCATCGAAAAGAGGGAACCAGGAAGTGGGACGGAAAGCGATACTTCCCCAGACTTCCACAATCAGGAAAACG
AGCCTGCGCAGGAGGACCCTGAAGACCTGGACGGCTCCGTTCAGGGAGTGAAGCCTCAGAAAGCTGCCTCTTCCACCTCC
TCAGGGAGCCACCACAGCAGCCACAAAAAGCGGAAGAATAAAAACCGGCACAGG--------------------------
----ATTGATCTGAAGTTAAACAAAAAGCCCCGAGCT---------GACTAT
>nannospalax_galili
GCGATGCACAACAAGACGGCGCCGCCGCAGATCCCAGACACCCGGCGGGAGCTGGCGGAGCTGGTGAAGCGGAAGCAGGA
GCTGGCG---GAAACACTTGCAAACCTGGAGAGACAGATCTATGCTTTTGAAGGAAGCTACCTGGAAGACACTCAGATGT
ATGGCAATATTATCCGGGGCTGGGATCGGTATCTGACCAACCAAAAAAACTCCAATAGCAAAAACGATCGGAGGAACCGG
AAATTTAAGGAAGCAGAGCGGCTCTTCAGTAAATCTTCAGTTACCTCAGCAGCTGCAGTAAGTGCATTGGCAGGAGTTCA
GGACCAGCTCATCGAAAAGAGGGAGCCAGGGAGCGGGACAGAAAGTGATGCTTCTCCAGATTTCCACAATCAGGAGAACG
AGCCTGCCCCTGAGGACCCAGAGGACCTGGACGGCTCTGTGCAGGGAGTGAAGCCCCAGAAGGCTGCCTCTTCTACCTCC
TCAGGGAGTCACCACAGCAGCCACAAAAAACGGAAGAATAAAAACCGGCACAGA--------------------------
----------------ATGAATATTTCCCCCCAAACT---------GGCTGG
>meriones_unguiculatus
GCGATGCACAACAAGACGGCGCCGCCGCAGATCCCAGACACCCGGCGGGAGCTGGCCGAGCTGGTGAAGCGGAAGCAGGA
GCTGGCG---GAAACACTTGCAAACTTGGAGAGACAGATCTATGCTTTTGAAGGAAGCTACCTGGAAGACACTCAGATGT
ATGGCAATATTATCCGAGGCTGGGATCGGTATTTGACCAATCAAAAAAACTCCAATAGCAAAAACGATCGGAGGAACCGG
AAGTTCAAGGAGGCCGAGCGGCTCTTCAGCAAGTCCTCGGTCACTTCGGCCGCTGCAGTAAGTGCCTTGGCAGGAGTTCA
GGACCAGCTCATCGAAAAGAGGGAACCAGGAAGTGGGACAGAAAGCGATACTTCTCCAGACTTCCACAATCAGGAGAACG
AGCCTGCTCAGGAGGACCCCGAGGACCTGGACGGGGCCGTTCAGGGAGTGAAGCCTCAGAAGGCTGCCTCTTCTACCTCC
TCAGGGAGCCACCACAGCAGCCACAAAAAACGGAAGAATAAAAACCGGCACAGA--------------------------
----------------ATGAATGTCTCCCCCCAAACT---------GGCTGG
>mus_musculus
GCGATGCACAACAAGACGGCGCCGCCGCAGATCCCAGACACCCGGCGGGAGCTGGCCGAGCTGGTTAAGCGGAAGCAGGA
GCTGGCG---GAAACACTTGCAAACTTGGAGAGACAGATATATGCTTTTGAAGGAAGCTACCTGGAAGACACTCAGATGT
ATGGCAATATTATCCGTGGCTGGGATCGGTATTTGACCAATCAAAAGAACTCCAATAGCAAAAACGACCGGAGGAACCGG
AAGTTCAAGGAGGCCGAACGGCTCTTCAGCAAATCCTCAGTCACGTCGGCTGCTGCAGTAAGTGCCTTGGCAGGGGTTCA
GGACCAGCTCATCGAAAAGAGGGAACCAGGAAGTGGGACGGAAAGCGATACTTCTCCAGACTTCCACAATCAGGAAAACG
AGCCTGCGCAGGAGGACCCCGAGGACCTAGACGGCTCCGTCCAGGGAGTGAAACCTCAGAAAGCCGCCTCTTCCACCTCC
TCAGGAAGCCACCACAGCAGCCACAAAAAACGGAAGAATAAAAACCGGCACAGA--------------------------
----------------ATGAATGTCTCCCCCCAAACT---------GGCTGG
>psammomys_obesus
--------------------------------------------------------------------------------
-TTTGGAGTGGAAACACTTGCAAACTTGGAGAGACAGATCTATGCTTTTGAAGGAAGCTACCTGGAAGACACTCAGATGT
ATGGCAATATTATCCGTGGCTGGGATCGGTATTTGACCAATCAAAAAAACTCCAATAGCAAAAACGATCGGAGGAACCGG
AAGTTCAAGGAGGCCGAGCGGCTCTTCAGCAAGTCCTCGGTCACTTCGGCCGCTGCAGTAAGTGCCTTGGCAGGAGTTCA
GGACCAGCTCATCGAAAAGAGGGAACCAGGAAGTGGGACAGAAAGCGATACTTCTCCAGACTTCCACAATCAGGAGAACG
AGCCTGCTCAGGAGGACCCCGAGGACCTGGACGGGGCCGTTCAGGGAGTGAAGCCTCAGAAGGCTGCCTCTTCTACCTCC
TCAGGGAGCCACCACAGCAGCCACAAAAAACGGAAGAATAAAAACCGGCACAGG---AACCTT-----------------
----------------------------------------------------
