# Supplementary material for: Divergent genes in gerbils: prevalence, relation to GC-biased substitution, and phenotypic relevance
Source: BMC Evol Biol. 2020 Oct 19;20:134. doi: 10.1186/s12862-020-01696-3 (PMC7574485; doi:10.1186/s12862-020-01696-3)
Supplement: Supplementary file 3 — Additional file 3 Supplementary Data. DNA alignments for 10,554 1-to-1 orthologues used in analysis. Each alignment file is named using its orthogroup ID. [file 12862_2020_1696_MOESM3_ESM.zip › Additional_File_3/masked_alignments/OG0001731.fa]

>cavia_porcellus
ATGGGTCAAAGTCAGAGTGGTGGTCATGGTCCTGGAGGTGGTAAGAAGGATGACAAGGACAAGAAAAAGAAATATGAACC
TCCTGTACCAACTAGAGTGGGGAAAAAGAAGAAGAAAACAAAAGGACCAGATGCTGCCAGCAAACTGCCACTGGTGACGC
CTCACACCCAGTGCCGTTTAAAACTACTCAAGTTAGAGAGAATTAAAGACTATCTTCTCATGGAGGAAGAGTTTATTAGA
AATCAGGAACAAATGAAGCCGTTAGAAGAAAAGCAAGAGGAGGAAAGGTCAAAGGTGGATGATCTGAGGGGAACCCCAAT
GTCGGTAGGAACCTTGGAAGAGATCATTGATGACAATCACGCCATCGTGTCTACATCTGTGGGCTCAGAACACTACGTCA
GCATCCTTTCATTTGTGGACAAGGACCTGCTGGAGCCAGGCTGCTCAGTCCTCCTCAACCACAAGGTGCATGCTGTGATC
GGGGTGCTGATGGATGATACAGATCCTCTGGTCACAGTGATGAAGGTGGAAAAGGCCCCCCAGGAAACCTATGCTGACAT
TGGTGGGTTGGACAACCAAATCCAGGAAATTAAGGAATCTGTGGAGCTTCCTCTCACCCATCCTGAATACTATGAAGAAA
TGGGTATAAAGCCCCCTAAGGGGGTCATTCTCTATGGTCCGCCTGGCACAGGT------------------AAAACCTTG
TTAGCCAAAGCAGTAGCAAACCAAACTTCGGCCACTTTCTTGAGAGTGGTTGGCTCTGAACTTATTCAAAAATACCTGGG
CGATGGGCCCAAACTTGTACGGGAATTATTTCGAGTTGCTGAAGAACATGCACCATCCATTGTGTTCATTGATGAAATCG
ATGCCATTGGGACCAAAAGATACGATTCAAACTCTGGAGGTGAGAGAGAAATTCAGCGAACAATGTTGGAACTGCTGAAC
CAGTTGGATGGATTTGATTCACGGGGAGATGTGAAGGTTATCATGGCCACAAACCGAATAGAGACTTTGGATCCAGCACT
GATCAGACCAGGGCGCATCGACAGGAAGATCGAGTTCCCCTTGCCCGATGAAAAGACCAAGAAGCGCATCTTTCAGATCC
ACACAAGCAGGATGACACTGGCCGATGATGTAACCTTGGACGACCTGATCATGGCCAAGGATGATCTCTCTGGTGCTGAC
ATCAAGGCAATCTGTACAGAAGCTGGTCTCATGGCTTTGAGAGAACGTAGAATGAAAGTAACAAATGAAGACTTCAAGAA
ATCTAAAGAAAATGTTCTTTATAAGAAACAGGAAGGGACCCCTGAGGGGCTGTATCTC
>chinchilla_lanigera
ATGGGTCAAAGTCAGAGTGGTGGCCATGGTCCTGGAGGCGGTAAGAAGGATGACAAGGACAAGAAGAAGAAATATGAACC
TCCTGTACCAACTAGGGTGGGGAAAAAGAAGAAGAAAACAAAGGGACCAGATGCTGCCAGCAAACTGCCTCTGGTGACAC
CTCACACTCAGTGCCGTTTAAAACTACTCAAGTTAGAGAGAATTAAAGACTATCTTCTTATGGAGGAAGAATTTATTAGA
AATCAGGAACAAATGAAACCATTAGAAGAAAAGCAAGAGGAGGAAAGGTCAAAGGTAGATGATCTGAGGGGGACCCCAAT
GTCAGTAGGAACCTTGGAAGAGATCATTGATGACAATCACGCCATTGTGTCCACATCTGTGGGCTCAGAACACTACGTCA
GCATCCTTTCGTTTGTGGACAAGGATCTGCTGGAACCAGGCTGCTCAGTCCTACTCAACCACAAGGTGCATGCTGTGATC
GGGGTGCTGATGGATGACACAGATCCTCTGGTCACAGTGATGAAGGTGGAAAAAGCCCCCCAGGAAACCTATGCCGACAT
TGGTGGATTGGACAACCAAATCCAGGAAATTAAGGAATCTGTGGAGCTTCCTCTCACCCATCCTGAATACTATGAAGAGA
TGGGTATAAAACCCCCTAAAGGGGTCATTCTCTATGGTCCACCTGGCACAGGT------------------AAAACCTTG
TTAGCCAAAGCAGTAGCAAACCAAACTTCGGCCACTTTCTTGAGAGTGGTTGGCTCTGAACTTATTCAGAAATACCTGGG
CGATGGGCCCAAACTTGTTCGGGAGTTATTTCGAGTTGCTGAAGAACATGCACCATCCATCGTGTTTATTGATGAAATCG
ATGCCATTGGGACCAAAAGATATGATTCAAACTCTGGAGGTGAGAGAGAAATACAGCGGACAATGTTGGAACTGTTGAAC
CAGTTGGATGGATTTGATTCACGGGGAGACGTGAAAGTTATCATGGCCACAAACCGAATAGAAACTTTGGACCCAGCACT
GATCAGACCAGGGCGCATCGACAGGAAGATCGAGTTCCCCCTGCCCGATGAAAAGACTAAGAAGCGCATCTTTCAGATTC
ACACAAGCAGGATGACGCTGGCCGATGATGTAACCCTGGACGACCTGATCATGGCAAAGGATGATCTCTCTGGTGCTGAT
ATCAAGGCAATCTGTACAGAAGCTGGTCTGATGGCTTTGAGAGAACGTAGAATGAAAGTAACAAATGAAGACTTCAAGAA
ATCTAAAGAAAATGTTCTTTATAAGAAACAGGAAGGTACCCCTGAGGGGCTGTATCTC
>rattus_norvegicus
ATGGGTCAAAGTCAGAGTGGTGGCCATGGTCCTGGGGGTGGCAAGAAGGATGACAAGGACAAGAAAAAGAAATATGAACC
TCCTGTCCCAACTAGAGTGGGGAAAAAGAAGAAGAAAACCAAGGGACCAGATGCTGCCAGCAAACTGCCACTGGTAACAC
CTCACACCCAGTGCCGCCTGAAATTACTAAAGCTGGAGAGAATAAAAGACTATCTTCTCATGGAGGAAGAATTCATTAGA
AATCAGGAACAGATGAAACCACTAGAAGAAAAGCAAGAGGAGGAAAGATCAAAGGTGGATGATCTTAGGGGAACCCCCAT
GTCTGTAGGAACCTTGGAAGAGATCATCGATGATAATCACGCCATTGTGTCCACATCGGTGGGCTCAGAACACTACGTCA
GCATCCTGTCATTTGTAGACAAGGATCTGCTGGAACCGGGCTGTTCAGTCCTGCTCAACCACAAGGTGCATGCTGTGATA
GGGGTGCTCATGGATGACACGGATCCCCTGGTCACAGTGATGAAGGTGGAAAAGGCCCCCCAGGAAACCTATGCAGATAT
TGGGGGACTGGACAACCAGATCCAGGAAATTAAGGAATCTGTGGAGCTCCCTCTTACCCACCCTGAGTATTATGAGGAGA
TGGGGATAAAACCACCTAAGGGGGTCATTCTCTACGGCCCGCCAGGGACAGGT------------------AAAACTCTA
TTGGCCAAAGCAGTAGCGAACCAGACTTCAGCGACTTTCTTGCGAGTGGTTGGCTCAGAGCTTATTCAGAAGTACCTAGG
TGACGGGCCCAAGCTGGTCCGGGAGCTCTTCCGGGTCGCTGAGGAACACGCACCGTCCATTGTGTTCATTGATGAAATCG
ACGCCATTGGGACCAAAAGATATGATTCAAACTCTGGAGGTGAGCGGGAAATCCAGCGGACAATGTTGGAACTGTTGAAC
CAGTTGGATGGATTTGATTCGAGGGGAGATGTAAAAGTTATCATGGCCACAAACCGAATAGAAACTTTGGATCCAGCACT
TATCAGACCAGGCCGCATTGACAGAAAGATCGAGTTCCCCCTGCCTGATGAAAAGACCAAGAAGCGCATCTTCCAGATCC
ACACAAGCAGGATGACGCTGGCTGATGATGTAACCTTGGATGACTTGATCATGGCAAAGGATGACCTCTCTGGGGCTGAC
ATCAAGGCAATCTGCACAGAGGCTGGCTTGATGGCTCTGCGGGAACGCAGGATGAAAGTGACAAACGAAGACTTCAAGAA
ATCTAAGGAGAACGTTCTGTATAAAAAACAAGAAGGCACCCCTGAGGGGCTGTATCTC
>dipodomys_ordii
---GGTCAAAGTCAGAGTGGTGGTCACGGTCCTGGAGGTGGCAAGAAGGATGACAAGGACAAGAAAAAGAAATATGAACC
TCCTGTACCAACTAGAGTGGGGAAAAAGAAGAAGAAAACAAAGGGACCAGATGCTGCCAGCAAACTGCCACTGGTGACAC
CTCACACTCAGTGCCGCTTAAAATTACTGAAGTTAGAGAGAATTAAAGACTATCTTCTCATGGAGGAAGAATTTATTAGA
AATCAGGAACAAATGAAACCATTAGAAGAAAAGCAAGAGGAGGAAAGATCCAAGGTGGATGACCTGAGGGGGACCCCGAT
GTCAGTAGGCACCTTGGAGGAGATCATCGATGACAATCATGCCATCGTGTCTACATCTGTGGGCTCTGAGCACTACGTCA
GCATCCTTTCATTCGTGGACAAAGATCTGCTGGAACCAGGCTGCTCAGTCCTGCTCAACCACAAGGTGCACGCAGTGATA
GGGGTGCTGATGGATGACACAGACCCCCTGGTCACAGTGATGAAGGTGGAAAAGGCTCCCCAGGAGACATATGCAGATAT
TGGGGGCTTAGACAACCAAATCCAGGAAATTAAGGAATCTGTGGAGTTGCCTCTCACCCATCCTGAATATTATGAAGAGA
TGGGTATAAAACCCCCTAAGGGAGTCATTCTCTATGGTCCACCTGGCACAGGT------------------AAAACTCTG
TTAGCTAAAGCAGTAGCAAATCAAACCTCAGCCACTTTCTTGAGAGTGGTGGGCTCAGAACTTATTCAGAAGTACCTAGG
CGATGGGCCCAAACTTGTACGGGAATTGTTTCGAGTTGCAGAAGAACACGCACCATCCATCGTGTTTATTGATGAAATCG
ATGCCATTGGGACCAAAAGGTACGATTCAAATTCTGGAGGTGAGAGAGAAATTCAGCGAACCATGCTGGAGTTGTTGAAC
CAGCTGGATGGCTTTGATTCAAGGGGGGATGTGAAAGTTATCATGGCCACTAACCGGATAGAAACTTTGGATCCAGCACT
GATCAGACCAGGCCGCATTGACAGAAAGATTGAGTTCCCCCTGCCTGATGAGAAGACAAAGAAGCGTATCTTCCAGATTC
ACACAAGCAGGATGACGCTGGCTGATGACGTGACTCTAGATGACTTGATCATGGCAAAGGATGACCTCTCTGGGGCTGAC
ATCAAGGCAATTTGTACAGAAGCTGGTCTGATGGCCTTGAGAGAACGCAGAATGAAAGTAACAAATGAAGACTTCAAAAA
ATCTAAAGAAAACGTTCTTTATAAGAAACAAGAAGGCACGCCTGAGGGGCTCTATCTC
>nannospalax_galili
---GGTCAGAGTCAAAGTGGTGGTCATGGTCCTGGAGGTGGCAAGAAGGATGACAAGGACAAGAAAAAGAAGTATGAACC
TCCTGTACCAACTAGAGTGGGGAAAAAGAAGAAGAAAACAAAGGGACCAGATGCTGCCAGCAAACTGCCCTTGGTGACAC
CTCACACTCAGTGCCGCTTGAAATTACTGAAGTTAGAAAGAATTAAAGACTACCTTCTCATGGAGGAAGAATTCATTAGA
AATCAGGAACAGATGAAACCATTAGAAGAAAAACAAGAGGAGGAAAGATCAAAAGTGGATGATCTCAGGGGAACGCCAAT
GTCAGTAGGAACCTTGGAAGAGATCATTGATGATAACCACGCCATTGTGTCCACATCTGTGGGCTCAGAACACTATGTCA
GCATCCTTTCATTTGTGGACAAGGATTTGCTGGAACCTGGCTGTTCAGTCCTGCTCAACCATAAGGTGCATGCTGTGATA
GGGGTGCTGATGGATGACACAGATCCCCTGGTCACAGTGATGAAGGTGGAAAAGGCCCCCCAGGAGACCTATGCAGACAT
TGGAGGACTGGATAACCAAATCCAGGAAATTAAGGAATCTGTGGAACTTCCTCTTACCCATCCTGAATATTACGAAGAGA
TGGGGATAAAGCCCCCGAAGGGGGTCATTCTTTATGGTCCACCAGGCACAGGT------------------AAAACCTTG
TTGGCCAAAGCAGTAGCAAACCAAACTTCAGCTACTTTCTTGAGAGTGGTTGGCTCAGAGCTTATTCAGAAGTACCTAGG
TGACGGGCCCAAACTTGTCCGAGAATTGTTTCGCGTTGCTGAAGAACATGCACCCTCCATCGTGTTTATTGATGAAATTG
ATGCCATTGGAACCAAAAGATATGATTCAAACTCTGGAGGTGAGAGAGAAATTCAGCGAACAATGTTAGAACTGTTGAAC
CAGTTGGATGGATTTGACTCAAGAGGTGATGTGAAAGTTATTATGGCAACAAACCGAATAGAAACTTTGGATCCAGCACT
TATCCGACCAGGCCGCATTGACAGGAAGATTGAGTTCCCCCTGCCTGATGAAAAGACTAAGAAGCGGATCTTTCAAATTC
ACACAAGCAGGATGACTCTGGCCGATGATGTTACCTTGGACGACTTGATCATGGCAAAGGATGACCTCTCTGGAGCTGAT
ATCAAGGCGATCTGTACAGAAGCTGGCTTGATGGCCTTGCGAGAGCGCAGAATGAAAGTAACAAATGAAGACTTCAAAAA
GTCTAAAGAGAATGTTCTTTATAAAAAACAGGAAGGCACCCCTGAGGGGCTCTATCTC
>mus_musculus
ATGGGTCAAAGCCAGAGTGGTGGCCATGGTCCTGGGGGTGGCAAGAAGGATGACAAGGACAAGAAAAAGAAATACGAACC
TCCTGTCCCAACTAGAGTGGGGAAAAAGAAGAAGAAAACAAAGGGACCAGATGCTGCCAGCAAACTGCCACTGGTAACAC
CTCACACCCAGTGCCGCCTGAAATTACTGAAGCTAGAGAGAATAAAAGACTATCTTCTCATGGAGGAGGAATTCATTAGA
AACCAGGAACAGATGAAACCATTAGAAGAAAAGCAAGAGGAGGAAAGATCAAAAGTGGATGATCTCAGGGGGACCCCCAT
GTCTGTAGGAACCTTGGAAGAGATCATTGATGATAATCACGCCATTGTGTCCACATCTGTGGGCTCAGAACACTACGTCA
GCATCCTGTCGTTTGTAGACAAGGATCTGCTGGAACCAGGCTGCTCCGTCCTGCTCAACCACAAGGTGCATGCTGTGATA
GGGGTGCTAATGGATGACACGGATCCCCTGGTCACAGTGATGAAGGTGGAAAAGGCCCCCCAGGAGACCTACGCAGATAT
TGGGGGACTGGACAACCAGATCCAAGAAATTAAGGAGTCTGTGGAGCTCCCGCTTACCCATCCTGAGTATTACGAGGAGA
TGGGGATAAAGCCCCCTAAGGGGGTCATTCTCTACGGTCCGCCAGGAACAGGT------------------AAAACTCTA
TTGGCCAAAGCAGTAGCGAACCAGACTTCAGCCACTTTCTTGCGAGTGGTTGGCTCAGAGCTTATCCAGAAGTACCTAGG
TGACGGGCCCAAACTTGTCCGGGAGCTCTTCCGGGTCGCTGAGGAGCATGCGCCGTCCATCGTGTTCATTGATGAGATCG
ACGCCATTGGGACCAAAAGATATGATTCAAATTCTGGAGGTGAGAGAGAAATTCAGCGAACAATGTTGGAACTGTTGAAC
CAGTTGGATGGATTTGATTCGAGGGGAGATGTAAAAGTTATCATGGCCACAAACCGAATAGAAACTTTGGATCCAGCACT
TATCAGGCCAGGCCGCATTGACAGAAAGATCGAGTTCCCCCTGCCGGATGAGAAGACCAAGAAGCGTATCTTCCAGATTC
ACACCAGCAGGATGACACTGGCTGATGATGTAACCTTGGATGACTTGATCATGGCAAAGGATGACCTCTCTGGGGCCGAC
ATCAAGGCAATCTGTACAGAAGCTGGCTTGATGGCCTTGCGGGAACGCAGAATGAAAGTAACAAATGAAGACTTCAAAAA
ATCTAAAGAGAATGTTCTTTATAAAAAACAAGAAGGCACCCCTGAGGGGCTCTATCTC
>meriones_unguiculatus
ATGGGTCAAAGTCAGAGTGGTGGCCATGGTCCTGGGGGCGGCAAGAAGGATGACAAGGACAAGAAAAAGAAATATGAACC
TCCTGTCCCAACCAGAGTGGGAAAAAAGAAGAAGAAAACAAAAGGACCAGATGCTGCCAGCAAACTGCCACTGGTAACCC
CTCACACCCAGTGCCGCTTGAAATTACTGAAGCTGGAGAGAATAAAAGACTATCTTCTCATGGAGGAAGAATTCATTAGA
AATCAGGAACAGATGAAACCATTAGAAGAAAAGCAAGAGGAGGAAAGGTCAAAAGTGGATGATCTCAGGGGAACCCCCAT
GTCTGTGGGAACGTTGGAAGAGATCATTGATGATAATCATGCCATTGTGTCCACATCTGTGGGCTCAGAACACTATGTCA
GCATCCTGTCATTTGTGGACAAGGATCTGCTGGAACCAGGCTGCTCAGTGCTGCTCAACCACAAGGTGCATGCCGTTATA
GGAGTGCTAATGGATGATACAGATCCCCTGGTCACAGTAATGAAGGTGGAAAAGGCCCCCCAAGAGACCTACGCAGATAT
TGGGGGACTGGACAACCAGATCCAGGAAATTAAGGAGTCGGTGGAGCTTCCTCTCACCCACCCTGAGTACTATGAAGAGA
TGGGCATCAAGCCCCCCAAGGGGGTCATTCTCTACGGCCCGCCAGGGACAGGT------------------AAAACGTTA
TTGGCCAAAGCAGTAGCAAACCAGACTTCGGCCACTTTCCTGAGAGTGGTTGGCTCAGAGCTTATTCAGAAGTACCTAGG
TGATGGGCCCAAGCTCGTTCGGGAGCTGTTCCGAGTTGCTGAAGAACATGCGCCTTCCATTGTGTTTATTGATGAAATTG
ATGCCATTGGGACCAAAAGATACGATTCAAACTCTGGAGGGGAGAGAGAGATTCAGCGAACGATGTTGGAGCTGTTGAAC
CAGTTGGATGGATTTGACTCGAGGGGAGATGTAAAAGTTATCATGGCCACTAACCGAATAGAAACTCTGGATCCAGCACT
TATCAGACCAGGCCGCATTGACAGAAAGATCGAGTTCCCCCTGCCTGATGAAAAGACTAAGAAGCGTATCTTCCAGATTC
ACACTAGCAGGATGACCCTGGCTGATGATGTGACCTTGGATGACTTGATCATGGCAAAGGATGACCTCTCTGGAGCTGAC
ATCAAGGCAATCTGTACAGAAGCTGGCTTGATGGCCTTGCGGGAACGCAGAATGAAAGTAACAAATGAAGACTTCAAAAA
GTCTAAAGAGAATGTGCTTTATAAAAAACAAGAAGGCACCCCTGAGGGGCTGTATCTC
>jaculus_jaculus
ATGGGTCAAAGTCAGAGTGGTGGTCACGGTCCTGGAGGTGGCAAGAAGGATGACAAGGACAAGAAAAAGAAATATGAACC
TCCTGTACCAACTAGAGTGGGAAAAAAGAAGAAGAAAACAAAGGGACCAGATGCTGCCAGCAAACTGCCACTGGTGACAC
CTCACACCCAGTGTCGCTTGAAATTACTGAAGTTGGAGAGAATTAAAGACTACCTTCTCATGGAGGAGGAGTTCATTAGA
AATCAAGAACAAATGAAACCACTAGAAGAAAAACAAGAGGAGGAAAGATCAAAAGTGGATGATCTGAGGGGAACCCCAAT
GTCAGTAGGAACCTTAGAAGAGATCATTGATGATAATCATGCCATCGTGTCCACATCTGTGGGCTCAGAACACTATGTCA
GCATCCTTTCATTTGTGGACAAGGATCTGTTGGAACCAGGCTGCTCAGTCCTTCTCAACCACAAGGTGCATGCTGTGATA
GGGGTGCTCATGGATGACACGGATCCTCTGGTCACAGTGATGAAAGTGGAAAAGGCCCCCCAGGAGACCTACGCGGATAT
TGGTGGACTGGACAACCAAATCCAGGAAATTAAGGAGTCTGTGGAGCTTCCTCTAACCCATCCTGAATATTATGAAGAGA
TGGGGATAAAGCCCCCTAAGGGGGTCATTCTCTACGGCCCCCCTGGCACAGGT------------------AAAACCTTG
TTAGCCAAAGCAGTAGCAAACCAAACTTCAGCCACGTTCTTGAGAGTGGTTGGCTCAGAACTCATTCAGAAGTACCTAGG
CGATGGGCCCAAACTCGTACGGGAACTGTTCCGAGTTGCTGAAGAACATGCGCCATCCATCGTGTTCATTGATGAAATCG
ATGCCATTGGGACCAAAAGGTATGATTCAAACTCTGGAGGTGAAAGAGAAATTCAGCGAACAATGTTGGAACTATTGAAC
CAGTTGGATGGATTTGATTCGCGGGGTGATGTGAAAGTTATCATGGCCACAAACCGAATAGAAACTTTGGACCCAGCACT
TATTAGACCAGGCCGCATTGACAGGAAGATCGAGTTCCCCTTGCCTGATGAAAAGACCAAGAAGCGTATCTTTCAGATTC
ACACAAGCAGGATGACCCTGGCTGATGATGTAACCTTGGATGACCTGATTATGGCAAAGGATGACCTCTCGGGGGCTGAC
ATCAAAGCAATCTGTACAGAAGCTGGTTTGATGGCCTTGAGAGAACGTAGAATGAAAGTAACAAATGAAGACTTCAAAAA
ATCTAAAGAAAATGTTCTTTATAAAAAGCAAGAAGGCACCCCTGAGGGACTCTACCTC
>homo_sapiens
ATGGGTCAAAGTCAGAGTGGTGGTCATGGTCCTGGAGGTGGCAAGAAGGATGACAAGGACAAGAAAAAGAAATATGAACC
TCCTGTACCAACTAGAGTGGGGAAAAAGAAGAAGAAAACAAAGGGACCAGATGCTGCCAGCAAACTGCCACTGGTGACAC
CTCACACTCAGTGCCGGTTAAAATTACTGAAGTTAGAGAGAATTAAAGACTATCTTCTCATGGAGGAAGAATTCATTAGA
AATCAGGAACAAATGAAACCATTAGAAGAAAAGCAAGAGGAGGAAAGATCAAAAGTGGATGATCTGAGGGGGACCCCGAT
GTCAGTAGGAACCTTGGAAGAGATCATTGATGACAATCATGCCATCGTGTCTACATCTGTGGGCTCAGAACACTACGTCA
GCATTCTTTCATTTGTAGACAAGGATCTGCTGGAACCTGGCTGCTCGGTCCTGCTCAACCACAAGGTGCATGCCGTGATA
GGGGTGCTGATGGATGACACGGATCCCCTGGTCACAGTGATGAAGGTAGAAAAGGCCCCCCAGGAGACCTATGCAGATAT
TGGGGGGTTGGACAACCAAATTCAGGAAATTAAGGAATCTGTGGAGCTTCCTCTCACCCATCCTGAATATTATGAAGAGA
TGGGTATAAAGCCTCCTAAGGGGGTCATTCTCTATGGTCCACCTGGCACAGGT------------------AAAACCTTG
TTAGCCAAAGCAGTAGCAAACCAAACCTCAGCCACTTTCTTGAGAGTGGTTGGCTCTGAACTTATTCAGAAGTACCTAGG
TGATGGGCCCAAACTCGTACGGGAATTGTTCCGAGTTGCTGAAGAACATGCACCGTCCATCGTGTTTATTGATGAAATTG
ACGCCATTGGGACAAAAAGATATGACTCCAATTCTGGTGGTGAGAGAGAAATTCAGCGAACAATGTTGGAACTGCTGAAC
CAGTTGGATGGATTTGATTCTAGGGGAGATGTGAAAGTTATCATGGCCACAAACCGAATAGAAACTTTGGATCCAGCACT
TATCAGACCAGGCCGCATTGACAGGAAGATTGAGTTCCCCCTGCCTGATGAAAAGACGAAGAAGCGCATCTTTCAGATTC
ACACAAGCAGGATGACGCTGGCTGATGATGTAACCCTGGACGACCTGATCATGGCTAAAGATGACCTCTCTGGTGCTGAC
ATCAAGGCAATCTGTACAGAAGCTGGTCTGATGGCCTTAAGAGAACGTAGAATGAAAGTAACAAATGAAGACTTCAAAAA
ATCTAAAGAAAATGTTCTTTATAAGAAACAGGAAGGCACCCCTGAGGGGCTGTATCTC
>fukomys_damarensis
ATGGGTCAAAGTCAGAGTGGTGGTCATGGTCCTGGAGGTGGTAAGAAGGATGACAAGGACAAGAAAAAGAAATATGAACC
TCCTGTACCAACTAGAGTGGGTAAAAAGAAGAAGAAAACAAAGGGGCCAGATGCTGCCAGCAAACTGCCACTGGTGACAC
CTCACACTCAGTGCCGCCTAAAACTACTCAAGTTAGAGAGAATTAAAGACTATCTTCTCATGGAGGAAGAATTTATTAGA
AATCAGGAACAAATGAAACCATTAGAAGAAAAGCAAGAGGAGGAAAGGTCAAAGGTGGATGATCTGAGGGGAACCCCAAT
GTCGGTAGGAACCTTGGAAGAGATCATTGATGACAATCATGCCATTGTGTCTACATCTGTGGGCTCAGAACACTATGTCA
GCATCCTTTCATTTGTGGACAAGGATCTGCTGGAACCAGGCTGCTCAGTCCTGCTCAACCACAAGGTGCATGCTGTGATT
GGGGTGCTGATGGATGACACGGATCCTCTGGTCACAGTGATGAAGGTGGAAAAGGCCCCCCAGGAAACCTATGCTGACAT
TGGTGGGTTGGACAACCAAATCCAGGAAATTAAGGAATCTGTGGAGCTTCCTCTCACCCATCCTGAATACTATGAAGAGA
TGGGCATAAAGCCCCCTAAGGGAGTCATTCTCTATGGTCCACCTGGCACAGGT------------------AAAACCTTG
TTAGCCAAAGCAGTCGCAAACCAAACCTCAGCCACTTTCTTGAGAGTGGTTGGCTCTGAACTCATTCAGAAGTACCTGGG
CGATGGGCCCAAACTTGTACGGGAATTATTTCGAGTTGCTGAAGAACATGCACCATCCATCGTGTTTATTGATGAAATTG
ATGCCATTGGGACCAAAAGATATGATTCAAACTCTGGAGGTGAGAGAGAAATTCAGCGAACAATGTTGGAACTGTTGAAC
CAGTTGGATGGATTTGATTCACGTGGAGACGTGAAAGTTATCATGGCCACAAACCGAATAGAAACTTTGGATCCAGCGCT
GATCAGACCAGGGCGCATTGACAGGAAGATTGAGTTCCCCCTGCCTGATGAAAAGACTAAGAAGCGCATCTTTCAGATTC
ACACCAGCAGGATGACGCTGGCTGATGATGTGACCCTGGATGACCTGATCATGGCAAAGGATGATCTCTCTGGTGCTGAC
ATCAAGGCAATCTGTACAGAAGCTGGGCTGATGGCTTTGAGAGAACGCAGAATGAAAGTAACAAATGAAGATTTCAAGAA
ATCTAAAGAAAATGTTCTTTATAAGAAACAGGAAGGTACCCCTGAGGGGCTGTATCTC
>psammomys_obesus
--------------------------------------------------------------------------------
----------------------------------------------------------------TTGGAGAATGTAACTC
CTCACACCCAGTGCCGCTTGAAGTTACTGAAACTAGAGAGGATAAAAGACTATCTTCTCATGGAGGAAGAGTTCATTAGG
AATCAGGAGCAGATGAAACCATTAGAAGAAAAGCAAGAGGAGGAAAGGTCAAAAGTGGATGATCTCAGGGGGACCCCCAT
GTCTGTAGGAACGTTGGAAGAGATCATTGATGATAATCATGCCATTGTGTCCACATCTGTGGGCTCAGAACACTATGTCA
GCATCCTGTCATTTGTGGACAAGGATCTGCTGGAACCAGGCTGCTCAGTCCTGCTCAACCACAAGGTGCATGCCGTTATA
GGAGTGCTAATGGATGATACAGATCCCCTGGTCACAGTAATGAAGGTGGAAAAGGCCCCCCAAGAGACCTACGCAGATAT
TGGGGGACTGGACAACCAGATCCAGGAAATTAAGGAGTCAGTGGAGCTTCCTCTCACCCACCCTGAGTACTATGAAGAGA
TGGGCATCAAGCCCCCCAAGGGGGTCATTCTCTACGGCCCGCCAGGGACAGGTATGCATGTTGGGAGAGGTAAAACATTA
TTGGCCAAAGCAGTAGCAAACCAGACTTCGGCCACTTTCCTGAGAGTGGTTGGCTCAGAGCTTATTCAGAAGTACCTAGG
TGATGGGCCCAAGCTCGTTCGGGAGCTGTTCCGAGTTGCTGAAGAACATGCGCCTTCCATTGTGTTTATTGATGAAATTG
ATGCCATTGGGACCAAAAGATATGATTCAAACTCTGGAGGGGAGAGAGAGATTCAGCGAACGATGTTGGAGCTGTTGAAC
CAGTTGGATGGATTTGACTTGAGGGGAGATGTAAAAGTTATCATGGCCACTAACCGAATAGAAACTCTGGATCCAGCACT
TATCAGACCAGGCCGCATTGACAGAAAGATCGAGTTCCCCCTGCCTGATGAAAAGACTAAGAAGCGTATCTTCCAGATTC
ACACTAGCAGGATGACCCTGGCTGATGATGTGACCTTGGATGACTTGATCATGGCAAAGGATGACCTCTCTGGAGCTGAC
ATCAAGGCAATCTGTACAGAAGCTGGCTTGATGGCCTTGCGGGAACGCAGAATGAAAGTAACAAATGAAGACTTCAAAAA
GTCTAAAGAGAATGTGCTTTATAAAAAACAAGAAGGCACCCCTGAGGGGCTGTATCTC
