# Supplementary material for: Divergent genes in gerbils: prevalence, relation to GC-biased substitution, and phenotypic relevance
Source: BMC Evol Biol. 2020 Oct 19;20:134. doi: 10.1186/s12862-020-01696-3 (PMC7574485; doi:10.1186/s12862-020-01696-3)
Supplement: Supplementary file 3 — Additional file 3 Supplementary Data. DNA alignments for 10,554 1-to-1 orthologues used in analysis. Each alignment file is named using its orthogroup ID. [file 12862_2020_1696_MOESM3_ESM.zip › Additional_File_3/masked_alignments/OG0001734.fa]

>chinchilla_lanigera
ATGGAGATGGCTGGCTGTGGTGAAATCGATCACTCCATAAACATGCTTCCTACGAACAGGAAAGCCAACGAGTCCTGTTC
TAACGTTGCACCTTCTCTGACCGTTCCTGAGTGTGCCATATGTCTGCAAACGTGTGTTCACCCGGTCAGCCTGCCCTGTA
AGCATGTTTTCTGCTACCTGTGTGTGAAGGGAGCTTCATGGCTTGGAAAGCGATGTGCCCTTTGTCGACAAGAGATTCCC
GAAGATTTCCTTGACAAACCAACCTTGTTGTCACCGGAAGAACTGAAGGCCGCGAGCAGAGGGAACGGCGAGTACGCGTG
GTACTATGAGGGCAGAAATGGCTGGTGGCAGTACGATGAGCGCACTAGTAGGGAGCTGGAAGACGCTTTCTCCAAAGGTA
AAAAGAACACTGAAATGTTAATTGCTGGCTTTCTGTATGTTGCTGATCTTGAAAATATGGTTCAGTATAGGAGAAATGAA
CATGGACGTCGCAGAAAGATTAAGCGAGATATAATAGATATACCAAAGAAAGGAGTAGCTGGACTTAGGCTGGACTGTGA
TGCAAATTCTGTAAACCTAGCAAGAGAGAGCTCTGCCGACGGTGCAGACAGCATGTCGGCACAGAGCGGGGCTTCTGTCC
AGCCTCCAGTGGCGTCTGCCGTGAGGCCCCTGACGTCAGTGGACGGGCAGCTGACCAGCCCTGCCACCCCGTCCCCCGAT
GCAGGCACTTCTGTGGAAGACTCTTTTGCTCATTTGCAACTCAGCGGAGACAGCACGAATGAGAGGAGTCACAGGGGAGA
AGGAGAAGAAGACCGCGAGTCCCCGTCTTCAGGCAGGGCGCCAGACACCTCCATTGAAGAAACCGAGTCAGACGCCAGCA
GTGATAGTGAGGACGTACCTGCAGTGGCTGCACAGCACTCCCTGACCCAGCAGAGACTTGCGGTGCCGGACGCGAACCAG
ACAGCAGCTGATCTGTCG---------GGAACTGATCGGTCAGTAGCAGGGGGCGGAACAGGGAGT------GTCAGATC
CAGAAAACCGGACGGACAGTGCACAGTAACAGAAGTT
>ictidomys_tridecemlineatus
CAG---ATGGCTGGCTGTGGTGAGATTGATCACTCAATAAACATGCTTCCTACGAACAGGAAAGCGAATGAGTCCTGTTC
TAATACTGCACCTTCTCTAACTGTTCCTGAATGTGCCATTTGTCTGCAAACATGTGTTCACCCAGTCAGTCTGCCTTGTA
AGCATGTTTTCTGCTATCTGTGTGTAAAGGGAGCTTCATGGCTTGGAAAGCGATGTGCCCTTTGTCGACAAGAAATTCCT
GAGGATTTCCTTGACAAGCCAACTTTGTTGTCACCAGAAGAACTTAAGGCAGCAAGTAGAGGAAATGGTGAATATGCATG
GTATTATGAAGGAAGAAATGGGTGGTGGCAGTATGATGAGCGTACTAGTAGAGAGCTGGAAGATGCTTTTTCTAAAGGTA
AAAAGAACACTGAAATGTTAATTGCTGGGTTTCTGTATGTTGCTGATCTTGAAAATATGGTTCAGTATAGGAGAAATGAA
CATGGACGTCGCAGGAAGATTAAGCGAGATATAATAGATATACCAAAGAAGGGAGTAGCTGGACTTAGGCTGGACTGTGA
CACTAATACTGTAAACCTAGCGAGAGAGAGTTCTGCCGATGGAGCGGACAGCATATCAGCACAGAGTGGAGCTTCTGTTC
AGCCTCCAGTG---TCTTCTGCAAGGCCCCTAACATCAGTAGATGGCCAGTTAACCAGTCCTGCAACACCATCCCCTGAT
GCAGGTACTTCTCTGGAAGACTCTTTTGCTCATTTACAACTCAGTGGAGACAGCATAGCTGAAAGGAGTCATAGGGGGGA
AGGAGAAGAAGATCATGAATCACCTTCTTCAAGCAGGGTACCTGACACCTCCATTGAAGAAACCGAATCAGATGCCAGTA
GTGATAGTGAAGATGTATCCGCGGTTGTTGCACAGCACTCCTTGACCCAACAGAGACTTTTGGTTCCTAATGTAAACCAG
ACAGTAGCTGATCGATCA---------GGAACTGATCGATCAGTAGCAGGGGCTGGAACAGTGAGTGTCAGTGTCAGATC
TAGAAGGCCTGATGGACAGTGCACAGTAACTGAAGTT
>cavia_porcellus
ATGAAGATGGCTGGCTGTGGCGAAATCGATCACTCAATAAACATGCTTCCTACGAACAGGAAGGCCAATGAGTCCTGTTC
TAATGCTGCACCTTCTCTGACAGTTCCGGAATGCGCCATTTGTCTGCAGACCTGCGTTCATCCAGTCAGTCTGCCCTGTA
AGCATGTTTTCTGCTATCTGTGTGTGAAGGGAGCTTCATGGCTTGGAAAGCGATGTGCCCTTTGTCGACAAGAAATTCCT
GAAGATTTCCTTGACAAACCAACCTTGTTGTCACCAGAAGAACTCAAGGCAGCAAGCAGAGGGAATGGAGAATATGCATG
GTATTATGAAGGAAGAAACGGATGGTGGCAGTATGATGAGCGTACCAGTAGAGAGCTAGAAGATGCTTTTTCCAAAGGTA
AAAAGAACACGGAGATGTTAATTGCTGGCTTTCTGTATGTTGCTGATCTTGAAAATATGGTTCAATATAGGAGAAATGAA
CATGGACGTCGCAGGAAGATTAAGCGGGATATAATAGATATACCAAAGAAGGGAGTGGCAGGACTTAGGCTAGACTGTGA
TGCAAATTCTGTAAACTTAGCAAGAGAGAGCTCTGCCGATGGTGCGGACAGTATGTCAGCTCAGAGTGGAGCTTCCGTCC
AGCCTCCGCTGTCCTCCACTGCAAGGCCCCTGACGTCAGTGGATGGGCAGCCTACCAGCCCTGCCACCCCATCCCCTGAT
GCTGGCACTTCTCTGGAAGACTCTATTGCTCATTTGCAACTCAGTGGAGACAGCATAAATGAGAGAAGTCACCGGGGAGA
AGGAGAAGGAGACCGAGAATCCCTGTCTTCAGGCAGGGCAGCAGACACCTCCATTGAAGACACCGAATCAGATGCCAGTA
GTGATAGTGAGGATGTGTCTGTACTTACTGCACAGCACTCCTTGGCCCAGCAGAGACTTTCTGTCCCGAATGCAAACCAG
ACAGTAGCTGATCGATCA---------GGAACTGACCGGTCAGTAGCAGCGGGTGGAACAGGGAGTGTCATTGTCAGATC
CAGAAAACCTGATGGACAGTGCACAGTAACAGAAGTC
>homo_sapiens
ATG---ATGGCTGGCTGTGGTGAAATTGATCATTCAATAAACATGCTTCCTACAAACAGGAAAGCGAACGAGTCCTGTTC
TAATACTGCACCTTCTTTAACCGTCCCTGAATGTGCCATTTGTCTGCAAACATGTGTTCATCCAGTCAGTCTGCCCTGTA
AGCACGTTTTCTGCTATCTATGTGTAAAAGGAGCTTCATGGCTTGGAAAGCGGTGTGCTCTTTGTCGACAAGAAATTCCC
GAGGATTTCCTTGACAAGCCAACCTTGTTGTCACCAGAAGAACTCAAGGCAGCAAGTAGAGGAAATGGTGAATATGCATG
GTATTATGAAGGAAGAAATGGGTGGTGGCAGTACGATGAGCGCACTAGTAGAGAGCTGGAAGATGCTTTTTCCAAAGGTA
AAAAGAACACTGAAATGTTAATTGCTGGCTTTCTGTATGTCGCTGATCTTGAAAACATGGTTCAATATAGGAGAAATGAA
CATGGACGTCGCAGGAAGATTAAGCGAGATATAATAGATATACCAAAGAAGGGAGTAGCTGGACTTAGGCTAGACTGTGA
TGCTAATACCGTAAACCTAGCAAGAGAGAGCTCTGCTGACGGAGCGGACAGTGTATCAGCACAGAGTGGAGCTTCTGTTC
AG---CCCCTAGTGTCTTCTGTAAGGCCCCTAACATCAGTAGATGGTCAGTTAACAAGCCCTGCAACACCATCCCCTGAT
GCAAGCACTTCTCTGGAAGACTCTTTTGCTCATTTACAACTCAGTGGAGACAACACAGCTGAAAGGAGTCATAGGGGAGA
AGGAGAAGAAGATCATGAATCACCATCTTCAGGCAGGGTACCAGACACCTCCATTGAAGAAACTGAATCAGATGCCAGTA
GTGATAGTGAGGATGTATCTGCAGTTGTTGCACAGCACTCCTTGACCCAACAGAGACTTTTGGTTTCTAATGCAAACCAG
ACAGTACCCGATCGATCAGATCGATCGGGAACTGATCGATCAGTAGCAGGGGGTGGAACAGTGAGTGTCAGTGTCAGATC
TAGAAGGCCTGATGGACAGTGCACAGTAACTGAAGTT
>rattus_norvegicus
ATGGAAATGGCCGGCTGTGGTGAAATTGATCACTCACTAAATATGCTTCCTACCAATAAGAAGGCGAGTGAGACCTGTTC
TAACACTGCACCTTCTCTAACAGTTCCCGAGTGTGCCATTTGTCTACAAACATGTGTTCATCCAGTCAGTCTGCCCTGTA
AGCATGTTTTCTGTTATCTGTGTGTAAAGGGCGCTTCATGGCTCGGGAAGCGATGTGCTCTTTGTCGGCAAGAGATTCCT
GAGGATTTTCTTGACAAGCCAACCTTGTTGTCACCAGAAGAACTTAAGGCTGCAAGCAGAGGAAATGGTGAATATGTGTG
GTATTATGAAGGAAGAAATGGATGGTGGCAGTATGATGAGCGCACCAGTCGGGAGCTAGAAGATGCTTTTTCCAAAGGTA
AAAAGAACACGGAAATGTTAATTGCTGGATTTCTGTACGTTGCTGATCTTGAAAACATGGTTCAATATAGGAGAAATGAA
CATGGACGTCGCAGAAAGATTAAAAGAGATATAATAGATATACCAAAGAAGGGAGTGGCTGGACTTCGGCTGGACTGTGA
CAGCAACACTGTAAATCTAGCCAGAGAGAGTTCTGCCGATGGTGCGGACAGTGGGTCAGCACACACTGGAGCTTCTGTGC
AGCTTCCAGTGCCATCTTCTACAAGGCCTCTAACATCAGTCGATGGTCAGTTAACCAGCCCTGTAACACCGTCCCCTGAT
GCAGGCGCTTCTTTGGAAGACTCTTTTGCTCATTTACAACTCAGTGGAGACAGCATAGCTGAAAGGAGTCATAGAGGTGA
AGGAGAAGAAGATCACGAATCACCATCTTCTGGTAGAGTACCAGATACGTCCACTGAAGAAACAGAGTCGGATGCCAGTA
GTGATATTGAGGATGCCCCTGTGGTGGTTGCACAGCACTCCTTGACCCAACAGAGACTTTTGGTTTCAAGTGCAAATCAG
ACAGTAGCTGAACGGTCT---------------GACCGACCAGTTGCAGGGGGTGGGACCATGAGTGTCAATGTCAGATC
CAGAAGGCCTGACGGACAGTGCACAGTGACAGAGGTT
>octodon_degus
GTGGAGATGGCTGGCTGTGGTGAAATTGATCACTCAATAAACATGCTTCCTACGAACAGGAAAGCAAATGAGTCCTGTTC
TAATGCTGCACCTTCTCTGACAGTTCCTGAGTGTGCCATATGTCTGCAAACGTGTGTTCACCCAGTCAGTCTGCCCTGTA
AGCATGTTTTCTGCTATCTGTGTGTAAAAGGAGCTTCGTGGCTTGGAAAGAGATGTGCCCTTTGTCGACAAGAAATCCCC
GAAGATTTCCTTGACAAGCCAACTTTATTGTCACCAGAAGAACTCAAGGCAGCAAGTAGAGGGAATGGCGAATATGCGTG
GTATTATGAAGGAAGAAACGGGTGGTGGCAGTATGATGAGCGTACTAGTAGAGAGCTGGAAGATGCTTTTTCCAAAGGTA
AAAAGAACACTGAAATGTTAATTGCTGGGTTTCTATATGTTGCTGATCTTGAAAATATGGTTCAATATAGGAGAAACGAA
CATGGACGTCGTAGGAAGATTAAGCGAGATATAATAGATATACCAAAGAAGGGCGTAGCTGGACTTAGGCTGGACTGTGA
TGCGAATTCTGTAAACCTAGCAAGAGAGAGCTCTGCTGATGGTGCGGATAGCATGTCGGCACAGAGTGGAGCTTCTGTCC
AGCCTCCAGTGTCATCCGCTGTGAGGCCCCTGACATCAGTGGATGTGCAGCTGACCAGCCCTGCCACACCATCGCCTGAT
GCAGGCCCTTCTCTGGAAGACTCTTTAGCTCATTTGCAACTCGATGGAGACAGCATAAATGAGAGGAGTCACAGGGGAGA
AGGAGAAGAAGACCGTGAATCTCCATCTTCAGGCAGAGCGCCAGACACCTCCGTTGAGGAAACAGAATCAGATGCCAGTA
GTGATAGTGATGATGTATCTGCGGTCGCTGCACAGCACTCCTTGACTCAACAGAGACTTTTGGTGCCCAATGCAAACCAG
ACAGTAGCTGATCGATCA---------GGAACTGACCGGTCAGTAGCAGGGGGTGGAACAGTGAGTGCCAGTGTCAGATC
CAGAAAACCCGATGGACAGTGCACAGTAACAGAAGTC
>dipodomys_ordii
ATGGTGATGGCTGGCTGTGGTGAAATTGATCATTCAATGAACATGCTTCCTACAAACAGGAAAGCAAATGAGTCCTGTTC
TAATAGCGCACCTTCTCTACCTGTTCCTGAATGTGCCATTTGTCTGCAAACGTGTGTTCACCCCGTCAGTTTGCCCTGTA
AGCATGTTTTCTGCTATCTGTGTGTAAAAGGAGCTTCATGGCTTGGTAAGAGATGTGCCCTTTGTCGACAAGAAATTCCA
GAAGATTTCCTTGACAAGCCAACTTTGTTATCACCAGAAGAACTCAAGGCAGCAAGTAGAGGAAATGGTGAATATGCATG
GTATTATGAAGGAAGAAATGGGTGGTGGCAGTATGATGAGCGTACTAGTAGAGAGCTGGAAGATGCTTTCTCCAAGGGTA
AAAAGAACACTGAGATGTTAATTGCTGGGTTTCTATATGTTGCTGATCTTGAAAATATGGTTCAATATAGGAGAAATGAA
CATGGACGTCGCAGGAAGATTAAGAGAGATATAATAGATATACCAAAGAAGGGTGTAGCTGGACTTAGACTGGATTGTGA
CACTAATACTGTAAACCTAGCAAGAGAGAGTTCTGCAGATGGAGCGGACAGCATATCAGCACAGAGCGGAGCTTCTGCTC
AGCCTCCGGTGTCATCTTCTGTAAGGCCCTTAACATCAATAGATGGTCAGTTAACCAGTCCTGCAACACCCTCCCCTGAT
GCAGGCACTACTCTGGAAGACTCTTTTGCTCATTTACAACTCAGTGGAGACAGCATAGCTGAAAGGAGTCACAGAGGGGA
AGGAGAAGAAGATCATGAATCACCATCTTCAGGCAGGGTACCAGACACTTCCAATGAAGAAACTGAATCTGATGCCAGTA
GTGAGAGTGAAGATGTTTCTGCAGTTGTTGCACAGCACTCTTTGACCCAACAGAGACTTTTGGTTTCTAATACAAACCAG
ACAGTAGCTGATCGGTCAGATCGATCTGGAGCTGATCGGTCAGTAGCAGGGGGAGGAACAGTGAGTGTGAGTGTCAGATC
TAGAAGGCCTGACGGACAGTGCACAGTAACTGAAGTT
>nannospalax_galili
GTGAAGATGGCCGGCTGTGGTGAAATTGATCACTCAATAAATATGCTTCCAGCAAACAAGAAGGCAAATGAGTCATGTTC
TAATAATGCACCTTCTCTGACTGTTCCTGAATGTGCCATTTGTCTGCAGACATGCGTTCATCCAGTCAGTCTGCCCTGTA
AGCATGTTTTCTGCTATCTGTGTGTAAAGGGAGCTTCATGGCTAGGAAAGCGATGTGCCCTTTGTCGACAAGAAATTCCT
GAGGATTTCCTCGACAAGCCAACTTTGTTGTCCCCAGAAGAACTGAAGGCAGCGAGCAGAGGAAACGGTGACTATGCGTG
GTATTATGAAGGGAGGAATGGCTGGTGGCAGTATGATGAGCGCACCAGCCGGGAGCTGGAAGATGCTTTCTCCAAAGGCA
AGAAAAACACTGAAATGTTAATTGCTGGGTTTCTGTATGTTGCTGATCTTGAAAATATGGTTCAGTATAGGAGAAATGAA
CATGGACGTCGAAGGAAGATTAAGCGAGATATAATAGATATACCAAAGAAGGGAGTAGCTGGACTGCGGCTGGACTGCGA
CACCAACACTGTAAACCTAGCAAGAGAGAGCTCTGCCGATGGTGCGGACAGCATATCAGCACAATCTGGAGCTTCTGTTC
AGCTTCCGGTGCCGTCTTCCATCAGGCCCCTAACATCAGTCGATGGTCAGCTAACCAGCCCTGCAACACCGTCCCCTGAT
GCAGGCACTTCTCTGGAAGACTCTTTTGCTCATTTACAACTCAATGGAGACAGCATAGCTGAAAGAAGTCATAGAGGGGA
AGGAGAAGAAGATCATGAATCACCACCTTCAGGGAGAGTACCAGATACCTCCGCTGAAGAAAGCGAGTCTGATACCAGTA
GTGATAGTGAGATTGTACCTGCAGTTGTTGGACAACACTCCTTGACCCAACAGAGACTTCTGGTTCCAAACGCAAACCAG
ACAGTAGCTGATCGATCA---------------GACCGATCAGTAGCAGGGGGTGGAACCATAAGTGTCGGTGTCAGGTC
GAGAAGGCCTGATGGACAGTGCACAGTGACTGAAGTT
>meriones_unguiculatus
ATG---ATGGCTGGCTGTGGTGAAATTGACCACTCAATAAATATGCTTCCTACAAATAAGAAGGCAAATGAGTCCTGTTC
TAATACTGCACCTTCTCTGACAGTTCCTGAGTGTGCCATTTGTCTACAAACGTGTGTTCATCCAGTCAGTCTACCCTGTA
AGCATGTGTTCTGTTATCTGTGTGTAAAGGGCGCTTCATGGCTTGGGAAACGATGTGCTCTTTGTCGACAAGAGATCCCT
GAGGATTTTCTTGACAAGCCAACCTTGTTGTCACCAGAAGAACTTAAGGCTGCAAGTCGAGGAAATGGTGACTATGCCTG
GTATTACGAAGGAAGAAACGGGTGGTGGCAGTATGATGAGCGCACCAGTCGGGAGCTGGAAGATGCGTTTTCCAAAGGTA
AAAAGAGCACGGAAATGTTGATTGCTGGATTTCTCTATGTTGCTGATCTTGAAAATATGGTTCAGTATAGGAGAAATGAA
CACGGACGCCGCAGGAAGATTAAGAGAGATATAATAGATATACCAAAGAAGGGAGTAGCTGGACTTAGGCTGGACTGTGA
CACTAGTACTGTAAATCTAGCCAGAGAGAGCTCTGCCGATGGTGCGGACAGTGTATCAGCACAGACTGGAGCTTCTGTTC
AGCTTCCGGTGCCATCTTCTACAAGGCCCCTCACATCAGTTGATGGTCAGTTAACCAGCCCTGTAACACCATCCCCTGAT
GCAGGCACTTCTCTGGAAGACTCTTTTGCTCATTTACAACTCAGTGCAGACAGCATAGCTGAAAGGAGCCACAGAGGTGA
AGGTGAAGAAGATCGAGAATCACCGTCTTCTGGCAGAATACCAGATACGTCTGTGGAAGAGACCGAATCTGATGCCAGTA
GTGAGAGTGAGGATGCCGCCGTGGTTGTTGCACAGCACCCCTTGCCCCAGCAGAGACTTTTGGTTTCCAGTACAAACCAG
ACAGTAGCCGAACAATCAGACCGATCAGGAACTGACCGATCAGTAGCAGGGGGTGGGACCATTAGTGTCAATGTCAGATC
CCGAAGGCCGGATGGACAGTGCACAGTGACAGAAGTT
>psammomys_obesus
------------------------------------------ATGCTTCCTACAAATAAGAAGGCAAATGAGTCCTGTTC
TAATACTGCACCTTCTCTGACAGTTCCTGAGTGTGCCATTTGTCTACAAACGTGTGTTCATCCAGTCAGTCTACCCTGTA
AGCATGTGTTCTGTTATCTGTGTGTAAAGGGCGCTTCATGGCTTGGGAAACGATGTGCTCTTTGTCGACAAGAGATCCCT
GAGGATTTTCTTGACAAGCCAACCTTGTTGTCACCAGAAGAACTTAAGGCTGCAAGTCGAGGAAATGGTGACTATGCCTG
GTATTACGAAGGAAGAAACGGGTGGTGGCAGTATGATGAGCGCACCAGTCGGGAGCTGGAAGATGCGTTTTCCAAAGGTA
AAAAGAGCACGGAAATGTTGATTGCTGGATTTCTCTATGTTGCTGATCTTGAAAATATGGTTCAGTATAGGAGAAATGAA
CACGGACGCCGCAGGAAGATTAAGCGAGATATAATAGATATACCAAAGAAGGGAGTAGCTGGACTTAGGCTGGACTGTGA
CACTAGTACTGTAAATATAGCCAGAGAGAGCTCTGCCGATGGTGCGGACAGTGTATCAGCACAGACTGGAGCTTCTGTTC
AGCTTCCGGTGCCATCTTCTACAAGGCCCCTTACATCAGTTGATGGTCAGTTAACCAGCCCTGTAACACCATCCCCTGAT
GCAGGCACTTCTCTGGAAGACTCTTTTGCTCATTTACAACTCAGTGCAGACAGCATAGCTGAAAGGAGCCACAGAGGTGA
AGGCGAAGAAGATCGAGAATCACCATCTTCTGGCAGAATACCGGATACCTCTGTGGAAGAGACCGAATCTGATGCCAGTA
GTGAGAGTGAGGATGCCGCCGTGGTTGTTGCACAGCACCCCTTGCCCCAGCAGAGACTTTTGGTTTCCAGTACAAACCAG
ACAGTAGCTGAACAATCAGACCGATCAGGAACTGACCGATCAGTAGCAGGGGGTGGGACCATTAGTGTCAATGTCAGATC
CCGAAGACCGGATGGACAGTGCACAGTGACAGAAGTT
>mus_musculus
ATGGAGATGGCCGGCTGTGGTGAAATTGATCACTCAATAAATATGCTTCCTACAAATAAGAAGGCAAATGAGTCCTGTTC
CAATACTGCACCTTCTCTGACAGTTCCTGAATGTGCCATTTGTCTACAAACATGTGTTCACCCTGTCAGTCTGCCCTGTA
AGCATGTTTTCTGTTATCTGTGTGTAAAGGGTGCTTCATGGCTTGGGAAGCGATGTGCTCTTTGTCGACAAGAGATTCCT
GAGGATTTTCTTGACAAGCCAACCTTGTTGTCACCAGAAGAACTTAAGGCTGCAAGCAGAGGAAATGGTGAATATGCGTG
GTATTATGAAGGAAGGAATGGGTGGTGGCAGTATGATGAGCGCACTAGTCGGGAGCTAGAAGATGCTTTTTCCAAAGGTA
AAAAGAACACGGAAATGTTAATTGCTGGATTTCTGTATGTTGCTGATCTTGAAAACATGGTTCAATATAGGAGAAATGAA
CATGGACGTCGCAGGAAGATTAAGCGAGATATAATAGATATACCAAAGAAGGGAGTAGCTGGACTTAGGCTGGACTGTGA
CACCAATACTGTAAATCTAGCAAGAGAGAGTTCTGCTGATGGTGCGGACAGTGGATCAGCACAGACTGGAGCTTCTGTTC
AGCTTGCAGTGCCATCTTCTACAAGGCCCCTGACATCAGTTGATGGTCAGTTAACCAGCCCTGTAACACCATCCCCTGAT
GCAGGCATTTCTTTGGAAGACTCTTTTGCTCATTTACAACTCAGTGGAGACAGCATAGCTGAACGGAGTCACAGAGGTGA
AGGAGAAGAAGATCATGAATCGCCATCTTCTGGCAGAGTACCAGATACCTCCGTTGAAGAAACAGAATCAGATGCCAGTA
GTGATAGTGAGGATGCCCCTGTGGTAGTTGCACAGCACTCTTTGACCCAACAGAGACCTTTGGTTCCAAATGGAAACCAG
ACAGTAGCCGACCAGTCAGACCGATCAGGAACTGACCGATCAGTTGCAGGGGGTGGGACCATGAGTGTCAATGTCAGATC
CAGAAGGCCTGATGGGCAGTGCACAGTGACAGAGGTT
