# Supplementary material for: Divergent genes in gerbils: prevalence, relation to GC-biased substitution, and phenotypic relevance
Source: BMC Evol Biol. 2020 Oct 19;20:134. doi: 10.1186/s12862-020-01696-3 (PMC7574485; doi:10.1186/s12862-020-01696-3)
Supplement: Supplementary file 3 — Additional file 3 Supplementary Data. DNA alignments for 10,554 1-to-1 orthologues used in analysis. Each alignment file is named using its orthogroup ID. [file 12862_2020_1696_MOESM3_ESM.zip › Additional_File_3/masked_alignments/OG0001738.fa]

>cavia_porcellus
ATGAGCTCAGGCAAGAGTACCCGCTACAACCGCTTCTCCGGGGGGCCCACCAATCTTCCTTCCCCAGACGTCAGCACCGG
GACCAGAATGGAAACGACCTTCGGGCCTGCCTTTTCAGCCGTCACCACCATCACTAAAGCTGATGGGAGCAGTACGTACA
AACAGCACCGAAGAACACCTTCCTCCTCCAGCACTCTTGCCTATTCCCCGAGGGATGAGGAGGACAGCATGCCCCCCATC
AACACTCCCCGCCGTTCCGACTCAGCAATCTCCGTCCGCTCCCTGCACTCCGAGTCCAGCATGTCTCTGCGCTCCACATT
CTCACTGCCTGAGGAGGAAGAGGAGCCGGAGCCACTGGTGTTTGCTGAGCAGCCCTCAGTGAAGCTGTGCTGCCAGCTCT
GCTGCAGCGTATTCAAGGACCCTGTGATCACCACATGTGGACACACGTTCTGTAGAAGATGTGCCTTGAAGTCAGAGAAA
TGTCCTGTGGACAACGCCAAGCTGACAGTGGTGGTGAACAACATTGCGGTGGCTGAGCAGATTGGGGAGCTTTTCATCCA
CTGCAGGCACGGCTGTCGCGCGGCAGGTGTGGGGAAGCCCAGCGCCTTTGAGGTGGACCCCCGGGGATGCCCCTTCACCA
TAAAGCTTAGTGCCCGAAAGGATCACGAGAGCAGCTGTGACTATAGGCCAGTGCGCTGCCCCAACAATCCCAGCTGTCCC
CCACTTCTCAAGATGAACCTGGAGGCCCACCTCAAAGAATGCGAGCATATCAAGTGTCCCCACTCCAAGTACGGGTGTGC
ATTCATTGGGAACCAGGACACATATGAGACTCATCTGGAGACATGCCGCTTTGAGGGCCTAAAGGAATTCCTGCAGCAGA
CAGATGACCGCTTCCACGAGATGCATGTGGCGCTGGCACAAAAGGACCAGGAGATTGCCTTCTTACGCTCTATGCTGGGC
AAGCTCTCAGAGAAGATCGATCAACTGGAGAAGAGCCTCGAGCTCAAGTTTGATGTCCTGGATGAGAACCAGAGTAAACT
CAGTGAGGATCTCATGGAGTTCCGGAGGGATGCATCCATGTTGAATGATGAGCTGTCCCATATCAATGCACGGTTGAACA
CGGGCATCCTAGGATCCTACGACCCTCAGCAGATCTTTAAGTGTAAAGGGACTTTTGTGGGCCACCAGGGTCCTGTCTGG
TGTCTCTGTGTCTACTCTATGGGTGACCTGCTCTTCAGTGGCTCTTCTGACAAGACTATCAAGGTGTGGGATACCTGTAC
AACTTATAAGTGCCAGAAAACACTAGAAGGCCATGACGGCATTGTGCTGGCTCTCTGCATCCAGGGGTGCAAATTATACA
GTGGCTCTGCAGACTGTACCATCATTGTGTGGGACATCCAGAACCTGCAAAAGGTGAACACTATCCGGGCCCATGACAAC
CCTGTGTGCACGCTGGTATCCTCCCACAACATGCTCTTCAGTGGCTCCCTGAAGGCCATCAAGGTCTGGGACATTGTGGG
CACTGAGCTCAAGTTGAAGAAGGAACTCACAGGTCTCAACCATTGGGTGCGGGCCCTGGTAGCAGCCCAGAGTTACCTGT
ACAGTGGCTCCTATCAGACAATCAAGATCTGGGACATCCGGACCCTTGACTGCATCCATGTCCTACAGACGTCTGGTGGC
AGTGTCTACTCTATTGCTGTGACGAATCACCACATTGTCTGTGGCACCTATGAGAACCTCATCCACGTGTGGGACATTGA
GTCCAAGGAGCAGGTGCGGACCCTCACAGGCCACGTAGGCACCGTGTATGCCCTGGCAGTCATCTCAACACCAGACCAGA
CCAAAGTCTTCAGTGCATCCTATGACCGGTCCCTCCGAGTTTGGAGTATGGACAACATGATCTGCACGCAGACCTTGCTC
CGTCACCAGGGCAGTGTGACTGCTCTGGCTGTATCCCGAGGCCGGCTCTTCTCAGGAGCTGTGGATAGTACCGTGAAGGT
TTGGACATGC
>chinchilla_lanigera
ATGAGCTCGGGCAAGAGCACCCGCTACAACCGCTTCTCTGGGGGTCCCACCAACCTTCCTTCCCCAGACGTCAGCACCGG
GACCAGAATGGAAACGACCTTCGGGCCTGCCTTTTCAGCTGTCACCACCATCACCAAAGCTGATGGGAGCAGCACGTACA
AACAGCACCGAAGGACACCTTCCTCCTCCAGCACCCTTGCCTACTCCCCGAGGGATGAGGAGGACAGCATGCCCCCCATC
AGCACCCCCCGCCGTTCCGACTCAGCCATCTCTGTCCGCTCCCTGCACTCCGAGTCCAGTATGTCCCTGCGCTCCACGTT
CTCACTGCCTGAGGAGGAAGAGGAGCCGGAGCCACTGGTGTTCGCCGAGCAACCATCAGTGAAGCTGTGCTGCCAGCTCT
GCTGCAGTGTATTCAAGGACCCTGTGATCACCACATGTGGGCACACGTTCTGTAGAAGATGTGCCTTGAAGTCAGAGAAA
TGTCCTGTGGACAACGCCAAGCTGACAGTGGTGGTGAACAACATTGCGGTGGCTGAGCAGATTGGGGAGCTCTTCATCCA
CTGCAGGCACGGCTGTCGCGTGGCAGGTGTGGGGAAGCCCAGCGTCTTTGAGGTGGACCCCCGGGGGTGCCCCTTCACCA
TAAAGCTCAGCGCCCGAAAGGATCACGAAAGCAGCTGTGACTACAGGCCAGTGCGCTGCCCTAACAACCCCAGCTGTCCT
CCCCTCCTCAAGATGAACCTAGAGGCCCACCTCAAGGAATGCGAGCATATCAAGTGTCCCCACTCCAAGTACGGGTGTGC
ATTCATTGGGAACCAGGACACATATGAGACACATCTGGAGACGTGCCGCTTTGAGGGCCTGAAGGAATTCCTGCAGCAGA
CAGATGACCGCTTCCATGAGATGCATGTGGCTCTGGCACAGAAGGACCAGGAGATCGCCTTCCTGCGCTCTATGCTGGGC
AAGCTCTCAGAGAAGATCGACCAACTAGAGAAGAGCCTCGAGCTCAAGTTTGATGTCCTGGATGAGAACCAGAGCAAACT
CAGTGAGGACCTCATGGAGTTCCGGAGGGATGCATCCATGTTGAATGATGAGCTGTCCCATATCAATGCACGGTTGAACA
TGGGCATCCTAGGATCCTATGACCCTCAACAGATCTTCAAATGCAAAGGGACTTTTGTGGGCCACCAGGGTCCTGTCTGG
TGTCTCTGTGTTTACTCCATGGGTGACCTGCTCTTCAGCGGCTCTTCTGACAAGACTATCAAGGTGTGGGACACCTGTAC
CACCTATAAGTGCCAGAAAACACTAGAAGGCCATGATGGCATTGTGCTGGCTCTCTGCATCCAGGGGTGCAAACTGTACA
GTGGCTCTGCAGATTGTACCATCATTGTGTGGGACATCCAGAACCTGCAGAAGGTGAACACCATCCGGGCCCATGACAAC
CCTGTATGCACGCTGGTGTCCTCTCACAACATGCTCTTTAGTGGCTCCCTGAAGGCCATCAAGGTCTGGGACATCGTGGG
CACTGAGCTCAAGTTGAAGAAGGAGCTCACAGGCCTCAACCACTGGGTGCGGGCCCTGGTAGCAGCTCAGAGCTACCTGT
ACAGTGGCTCCTACCAGACAATCAAGATCTGGGACATCCGGACCCTTGACTGTATCCACGTCCTGCAGACGTCTGGTGGC
AGTGTCTACTCTATTGCTGTGACGAATCACCACATTGTCTGTGGCACCTATGAGAACCTCATCCACGTGTGGGACATCGA
GTCCAAGGAGCAAGTGCGGACCCTCACAGGCCATGTAGGCACCGTGTATGCCCTGGCAGTCATCTCAACACCAGACCAGA
CCAAAGTCTTCAGTGCATCCTATGACCGGTCCCTCCGAGTCTGGAGTATGGACAACATGATCTGCACACAGACCTTGCTC
CGCCACCAGGGCAGTGTGACTGCTCTGGCCGTATCCCGGGGCCGGCTCTTCTCAGGGGCTGTGGATAGTACCGTGAAGGT
TTGGACATGC
>fukomys_damarensis
ATGAGCTCGGGCAAGAGCACCCGCTACAACCGCTTCTCCGGGGGGCCCACCAACCTTCCCTCCCCAGACGTCAGCACCGG
GACCAGAATGGAAACGACCTTCGGGCCCGCCTTTTCAGCCGTCACCACCATCACCAAAGCTGATGGGAGCAGCACATACA
AACAGCACCGAAGGACACCTTCCTCCTCTAGCACCCTTGCCTACTCCCCACGGGATGAGGAGGACAGCATGCCCCCCATC
AGCACTCCCCGCCGTTCCGACTCAGCCATCTCCGTCCGCTCCCTGCACTCCGAGTCCAGCATGTCCCTTCGCTCCACGTT
CTCACTGCCTGAGGAGGAGGAGGAGCCGGAGCCACTAGTGTTTGCTGAGCAGCCCTCAGTAAAGCTGTGCTGCCAGCTCT
GCTGCAGCGTGTTCAAGGACCCTGTGATCACCACGTGTGGGCACACGTTCTGTAGGAGATGTGCCTTGAAGTCAGAGAAG
TGTCCCGTGGACAACGCCAAGCTGACAGTGGTGGTGAACAACATTGCGGTGGCTGAGCAGATTGGGGAGCTCTTCATCCA
CTGTAGGCACGGCTGTCGCGTGGCAGGCGTGGGGAAGCCCAGCGTCTTTGAGGTGGACCCCCGGGGGTGCCCCTTCACCA
TAAAGCTCAGTGCCCGCAAGGATCACGAGAGCAGCTGTGACTACAGGCCGGTGCGCTGCCCCAACAACCCCAGCTGTCCT
CCCCTCCTCAAGATGAACCTGGAGGCCCACCTCAAGGAATGCGAGCATATCAAGTGTCCACACTCCAAGTACGGGTGTAC
ATTCATTGGAAACCAGGACACATACGAGACACATCTGGAGACGTGCCGCTTTGAGGGCCTGAAGGAATTCCTGCAGCAGA
CGGACGACCGCTTCCATGAGATGCACGTGGCACTGGCACAGAAAGACCAGGAGATCGCCTTCCTACGCTCTATGCTGGGC
AAGCTCTCAGAGAAGATTGACCAACTAGAGAAGAGCCTCGAGCTCAAGTTTGATGTCCTGGATGAGAACCAGAGCAAACT
CAGTGAGGACCTCATGGAGTTCCGGAGGGATGCATCCATGTTGAATGATGAGCTGTCCCATATCAATGCCCGGTTGAACA
TGGGCATCCTAGGATCCTATGACCCTCAGCAGATCTTCAAGTGCAAAGGGACTTTTGTGGGCCACCAGGGTCCTGTCTGG
TGCCTCTGTGTCTACTCTATGGGTGACCTGCTCTTTAGCGGCTCCTCTGATAAGACTATCAAGGTATGGGACACCTGTAC
CACCTACAAGTGCCAGAAAACACTAGAAGGCCATGATGGCATTGTGCTGGCTCTCTGCATCCAGGGGTGCAAACTATACA
GTGGCTCTGCAGATTGTACTATCATCGTGTGGGACATCCAGAACCTGCAGAAGGTGAATACCATCCGGGCCCATGACAAC
CCTGTGTGTACACTGGTATCGTCCCACAACATGCTCTTCAGTGGCTCCCTGAAGGCCATCAAGGTCTGGGACATTGTGGG
CACTGAGCTAAAGTTGAAGAAGGAGCTCACAGGCCTCAATCACTGGGTGCGGGCCCTTGTAGCAGCCCAGAGCTACCTGT
ACAGTGGCTCCTACCAGACAATCAAGATCTGGGACATCCGAACCCTTGACTGCATCCACGTCCTGCAGACGTCTGGTGGC
AGTGTCTACTCCATTGCTGTGACGAATCACCACATTGTTTGTGGCACCTATGAGAACCTCATCCATGTGTGGGACATCGA
GTCCAAGGAGCAGGTGCGGACCCTCACAGGCCACGTAGGCACCGTGTACGCCCTGGCAGTTATCTCAACACCCGACCAGA
CCAAAGTCTTCAGTGCGTCCTATGACCGGTCCCTCCGAGTCTGGAGTATGGACAACATGATCTGCACACAGACCCTGCTC
CGCCACCAGGGCAGTGTGACTGCTCTGGCCGTGTCCCGGGGCCGGCTCTTCTCAGGGGCTGTGGATAGTACCGTAAAGGT
TTGGACATGC
>octodon_degus
ATGAGCTCAGGCAAGAGCACCCGCTACAACCGCTTCTCTGGGGGGCCCACCAACCTTCCTTCCCCAGACGTCAGCACCGG
GACCAGAATGGAAACGACCTTCGGGCCCGCCTTTTCTGCTGTCACCACCATCACCAAAGCTGATGGAAGCAGCACGTACA
AACAGCACCGAAGGACACCTTCCTCCTCCAGCACCCTTGCCTACTCCCCAAGGGATGAGGAGGACAGCATGCCCCCTATC
AACACTCCCCGCCGTTCCGACTCAGCCATCTCTGTGCGCTCCCTGCACTCCGAGTCCAGCATGTCCTTGCGCTCCACGTT
CTCACTGCCTGAAGAGGAAGAGGAGCCGGAGCCACTGGTGTTTTCTGAGCAGCCCTCAGTGAAGCTGTGCTGCCAACTCT
GCTGTAGCGTGTTCAAGGACCCTGTGATCACCACATGTGGGCACACGTTCTGTAGAAGATGTGCCTTGAAGTCAGAGAAA
TGTCCCGTGGACAACGCCAAGCTGACAGTGGTGGTGAACAACATTGCGGTGGCTGAGCAGATTGGGGAGCTCTTCATCCA
CTGCAGGCACGGCTGTCGAGTGGCAGGTGTGGGGAAGCCCAGCGTCTTTGAGGTGGACCCCCGGGGGTGCCCCTTCACCA
TAAAGCTCAGTGCCCGAAAGGATCACGAAGGCAGCTGTGACTACAGGCCAGTGCGCTGCCCCAACAACCCCAACTGTCCT
CCCCTCCTCAAGATGAACCTGGAGGCCCACCTCAAGGAATGCGAGCATATCAAGTGTCCCCACTCCAAGTACGGGTGTAC
ATTCATTGGGAACCAGGACACATATGAGACACATCTGGAGACATGCCGCTTTGAGGGCCTGAAGGAATTCCTGCAGCAGA
CAGATGACCGCTTCCACGAGATGCATGTAGCACTGGCACAAAAGGACCAGGAGATTGCCTTCCTGCGCTCTATGCTGGGC
AAGCTCTCAGAGAAGATCGACCAACTAGAGAAGAGCCTTGAGCTCAAGTTTGATGTCCTGGATGAGAACCAGAGCAAACT
CAGTGAGGACCTCATGGAGTTCCGGAGGGATGCATCCATGCTGAATGATGAGCTGTCCCATATCAATGCACGGTTGAACA
TGGGCATCCTAGGATCCTATGACCCTCAGCAGATCTTCAAGTGCAAAGGGACTTTTGTGGGCCACCAGGGTCCTGTCTGG
TGTCTCTGTGTCTACTCCATGGGTGACCTACTCTTTAGTGGCTCTTCTGACAAGACTATCAAGGTGTGGGATACGTGTAC
CACCTATAAGTGCCAGAAAACACTAGAAGGCCATGATGGTATCGTGCTGGCTCTCTGCATCCAGGGGTGCAAACTATACA
GCGGTTCTGCAGATTGTACCATCATCGTATGGGACATCCAGAACCTGCAGAAGGTGAACACCATCCGGGCCCATGACAAC
CCTGTGTGCACCCTAGTATCCTCTCACAACATGCTCTTCAGTGGCTCCCTAAAGGCCATCAAGGTCTGGGACATCGTGGG
TACTGAGCTTAAGTTGAAGAAGGAGCTCACAGGCCTCAACCACTGGGTGCGGGCCCTGGTAGCAGCCCAGAGCTACCTTT
ACAGTGGCTCCTACCAGACAATCAAGATCTGGGACATCCGGACCCTTGATTGTATCCACGTCCTGCAGACGTCTGGTGGC
AGTGTCTACTCTATTGCTGTGACAAATCACCACATTGTCTGTGGCACCTATGAGAACCTCATCCATGTGTGGGACATCGA
GTCCAAGGAGCAAGTGCGGACCCTCACAGGCCATGTAGGCACTGTGTACGCCCTGGCAGTCATCTCAACACCAGACCAGA
CCAAAGTCTTCAGTGCATCTTATGATCGGTCCCTCCGCGTCTGGAGTATGGACAACATGATCTGCACACAGACCTTACTC
CGCCACCAGGGCAGTGTGACTGCTCTGGCTGTGTCCCGGGGCCGGCTCTTTTCAGGGGCTGTGGATAGTACCGTAAAGGT
TTGGACATGC
>homo_sapiens
ATGAGCTCAGGCAAGAGTGCCCGCTACAACCGCTTCTCCGGGGGGCCCAGCAATCTTCCCACCCCAGACGTCACCACAGG
GACCAGAATGGAAACGACCTTCGGACCCGCCTTTTCAGCCGTCACCACCATCACAAAAGCTGACGGGACCAGCACCTACA
AGCAGCACTGCAGGACACCCTCCTCCTCCAGCACCCTTGCCTACTCCCCGCGGGACGAGGAGGACAGCATGCCCCCCATC
AGCACTCCCCGCCGCTCCGACTCCGCCATCTCTGTCCGCTCCCTGCACTCAGAGTCCAGCATGTCTCTGCGCTCCACATT
CTCACTGCCCGAGGAGGAGGAGGAGCCGGAGCCACTGGTGTTTGCGGAGCAGCCCTCGGTGAAGCTGTGCTGTCAGCTCT
GCTGCAGCGTCTTCAAAGACCCCGTGATCACCACGTGTGGGCACACGTTCTGTAGGAGATGCGCCTTGAAGTCAGAGAAG
TGTCCCGTGGACAACGTCAAACTGACCGTGGTGGTGAACAACATCGCGGTGGCCGAGCAGATCGGGGAGCTCTTCATCCA
CTGCCGGCACGGCTGCCGGGTAGCGGGCAGCGGGAAGCCCCCCATCTTTGAGGTGGACCCCCGAGGGTGCCCCTTCACCA
TCAAGCTCAGCGCCCGGAAGGACCACGAGGGCAGCTGTGACTACAGGCCTGTGCGGTGTCCCAACAACCCCAGCTGCCCC
CCGCTGCTCAGGATGAACCTGGAGGCCCACCTCAAGGAGTGCGAGCACATCAAATGCCCCCACTCCAAGTACGGGTGCAC
GTTCATCGGGAACCAGGACACTTACGAGACCCACCTGGAGACTTGCCGCTTCGAGGGCCTGAAGGAGTTTCTGCAGCAGA
CGGATGACCGCTTCCACGAGATGCACGTGGCTCTGGCCCAGAAGGACCAGGAGATCGCCTTCCTGCGCTCCATGCTGGGA
AAGCTCTCGGAGAAGATCGACCAGCTAGAGAAGAGCCTGGAGCTCAAGTTTGACGTCCTGGACGAAAACCAGAGCAAGCT
CAGCGAGGACCTCATGGAGTTCCGGCGGGACGCATCCATGTTAAATGACGAGCTGTCCCACATCAACGCGCGGCTGAACA
TGGGCATCCTAGGCTCCTACGACCCTCAGCAGATCTTCAAGTGCAAAGGGACCTTTGTGGGCCACCAGGGCCCTGTGTGG
TGTCTCTGCGTCTACTCCATGGGTGACCTGCTCTTCAGTGGCTCCTCTGACAAGACCATCAAGGTGTGGGACACATGTAC
CACCTACAAGTGTCAGAAGACACTGGAGGGCCATGATGGCATCGTGCTGGCTCTCTGCATCCAGGGGTGCAAACTCTACA
GCGGCTCTGCAGACTGCACCATCATTGTGTGGGACATCCAGAACCTGCAGAAGGTGAACACCATCCGGGCCCATGACAAC
CCGGTGTGCACGCTGGTCTCCTCACACAACGTGCTCTTCAGCGGCTCCCTGAAGGCCATCAAGGTCTGGGACATCGTGGG
CACTGAGCTGAAGTTGAAGAAGGAGCTCACAGGCCTCAACCACTGGGTGCGGGCCCTGGTGGCTGCCCAGAGCTACCTGT
ACAGCGGCTCCTACCAGACAATCAAGATCTGGGACATCCGAACCCTTGACTGCATCCACGTCCTGCAGACGTCTGGTGGC
AGCGTCTACTCCATTGCTGTGACAAATCACCACATTGTCTGTGGCACCTACGAGAACCTCATCCACGTGTGGGACATTGA
GTCCAAGGAGCAGGTGCGGACCCTCACGGGCCACGTGGGCACCGTGTATGCCCTGGCGGTCATCTCGACGCCAGACCAGA
CCAAAGTCTTCAGTGCATCCTACGACCGGTCCCTCAGGGTCTGGAGTATGGACAACATGATCTGCACGCAGACCCTGCTG
CGTCACCAGGGCAGTGTCACCGCGCTGGCTGTGTCCCGGGGCCGACTCTTCTCAGGGGCTGTGGATAGCACTGTGAAGGT
TTGGACTTGC
>jaculus_jaculus
ACGAGCTCGGGCAAGAGCGCCCGATACAACCGCTTCTCCCAGGGGCCCACCAACGTTCTCTCCCCAGACATCAGCAGTGG
GACCAAGATGGAAACGACCTTCGGACCTACCTTTTCAGCTGTCACTACCATCACCAAA----------------------
-----------------------------------------------------------------------CCCCCCATC
AGCACCCCTCGACGCTCCGACTCGGCCATCTCCGTCCGCTCTCTGCACTCTGAATCCAGCATGTCCCTGCGCTCCACGTT
CTCTCTGCCCGAGGAGGAGGAGGAGCCGGAGCCACTGGTGTTTGCTGAGCAGCCCTCGGTGAAGCTGTGTTGCCAACTCT
GCTGCAGTGTGTTCAAGGATCCTGTGATTACCACATGTGGGCACACGTTTTGTAGAAGATGTGCCTTGAAGTCAGAGAAG
TGTCCTGTGGACAACGCCAAGCTGACAGTGGTGGTGAACAACATTGCGGTGGCCGAGCAGATCGGGGAGCTGTTCATTCA
CTGCCGGCACGGCTGCCGGGCAGCGGGCGCGGGAAAGCCTGGCGTCTTCGAAGTCGACCCGCGAGGCTGTCCCTTCACCA
TCAAGCTCAGTGCCCGGAAGGATCACGAGAGCAGTTGTGACTATAGGCCTGTGCGTTGCCCCAACAACCCCAGCTGCCCG
CCCCTGCTCAAGATGAACCTTGAGGCCCACCTGAAGGAGTGTGAGCACATCAAGTGTCCCCACTCCAAGTACGGGTGCAC
GTTCATCGGGAACCAGGACACGTATGAAACGCACCTGGAGACATGCCGCTTTGAGGGCCTGAAGGAGTTCCTGCAGCAGA
CGGATGACCGCTTCCATGAGATGCACGTGGCGCTGGCCCAGAAGGACCAGGAGATTGCCTTCCTGCGCTCCATGCTGGGC
AAACTCTCGGAGAAGATCGACCAGCTGGAGAAGAGCCTGGAGCTCAAGTTTGATGTCCTCGATGAGAACCAGAGCAAGCT
TAGTGAGGACCTCATGGAATTCAGGAGGGACGCGTCCATGTTGAATGATGAGCTGTCCCACATCAATGCACGCCTGAACA
TGGGCATCCTAGGATCCTATGACCCTCAGCAGATCTTCAAGTGCAAAGGGACCTTTGTGGGCCACCAGGGCCCCGTCTGG
TGTCTCTGTGTCTATTCTATGGGTGACCTTCTCTTCAGCGGTTCCTCTGACAAGACCATCAAGGTGTGGGACACATGTAC
CACTTACAAGTGCCAGAAGACACTGGAGGGCCACGATGGCATTGTGCTGGCGCTCTGCATCCAGGGGTGCAAACTGTACA
GCGGGTCTGCAGACTGCACCATCATCGTGTGGGACATCCAAAACCTGCAGAAGGTGAACACCATCCGGGCCCACGACAAC
CCTGTGTGCACCCTGGTGTCCTCCCACAACATGCTCTTCAGTGGCTCCCTGAAAGCCATCAAGGTCTGGGACATCGTGGG
CACCGAGCTGAGGTTGAAGAAGGAGCTCACGGGCCTCAACCACTGGGTGCGGGCCCTGGTGGCGGCCCAGACCTACCTGT
ACAGCGGCTCCTACCAGACAATCAAGATATGGGACATCCGGACCCTTGACTGCATCCACGTCCTGCAGACATCTGGCGGC
AGTGTCTACTCCATCGCTGTGACGAATCACCACATTGTCTGTGGCACCTATGAGAACCTCATTCACGTGTGGGACATTGA
GTCTAAGGAACAGGTGCGGACTCTAACGGGCCATGTGGGCACAGTGTATGCCCTGGCAGTTATTTCAACACCAGACCAGA
CCAAAGTCTTCAGTGCATCCTATGACCGGTCCCTCAGGGTCTGGAGTATGGACAACATGATCTGCACACAGACCCTGCTG
CGCCATCAGGGCAGTGTGACTGCTCTGGCTGTGTCCCGAGGCAGACTCTTCTCGGGGGCTGTGGATAGCACTGTGAAGGT
CTGGACGTGC
>rattus_norvegicus
ATGAGCTCAGCCAAGAGTGCCCGCTACAACCGCTTCTCCGGGGGGCCTGCCAACCTTCCTGCCTCAGAC---AGCAGTGG
GACCAGGATGGAAACAACCTTTGGGCCTACCTTTTCGACCGTCACCACCATTACCAAAGCTGATGGGACCAGCACATACA
AACAGCATCGCAGGACGCCTTCCTCCTCTAGCACCCTTGCCTATTCGCCACGGGATGAGGAGGACGGCATGCCCCCCATC
AACACTCCTCGCCGCTCTGACTCAGCCATCTCTGTCCGCTCCCTGCACTCCGAGTCCAGCATGTCCCTGCGCTCCACGTT
CTCGCTGCCTGAGGAGGAAGAGGAGCCGGAGCCATTGGTGTTTGCGGAGCAGCCCTCGGTGAAGCTGTGCTGCCAGCTCT
GCTGCAGTGTGTTCAAGGACCCTGTGATCACTACGTGTGGGCACACCTTCTGCAGACGATGCGCCTTGAAGTCAGAGAAG
TGTCCTGTGGACAATGCCAAGCTGACAGTGGTGGTAAACAACATTGCAGTAGCTGAGCAGATTGGAGAGCTCTTCATACA
TTGTCGGCATGGCTGCCGTGCAGCAGGCACTGGGAAGCCCGGTGTCTTTGAGGTAGACCCAAGGGGCTGCCCCTTCACCA
TCAAGCTTAGTGCCCGGAAGGACCACGAGAGTAGTTGTGACTACAGGCCTGTGCGCTGCCCCAACAACCCCAGCTGCCCA
CCCCTTCTCAAGATGAACCTCGAGGCCCACCTGAAAGAATGCGAGCACATCAAGTGTCCCCACTCTAAGTACGGGTGCAC
ATTTATTGGGAATCAGGACACCTATGAGACGCACTTAGAAACATGTCGCTTTGAGGGCCTGAAGGAATTCCTGCAGCAGA
CCGATGACCGCTTCCACGAGATGCATGTGGCACTGGCCCAGAAGGACCAGGAGATTGCCTTTCTGCGTTCCATGCTGGGC
AAACTCTCAGAGAAGATTGACCAGCTGGAGAAAAGCCTTGAGCTCAAGTTCGATGTCCTCGATGAGAACCAGAGCAAGCT
CAGTGAGGACCTCATGGAATTCCGGAGGGATGCATCCATGTTGAATGATGAGCTGTCTCATATCAATGCACGCCTGAACA
TGGGTATCCTGGGATCCTATGATCCTCAGCAGATCTTCAAGTGCAAAGGGACCTTCGTGGGACACCAGGGCCCTGTCTGG
TGTCTCTGTGTCTACTCCATGGGTGACCTGCTCTTCAGTGGCTCTTCTGACAAGACGATCAAGGTGTGGGACACGTGTAC
CACTTACAAGTGCCAAAAGACACTGGAAGGTCATGACGGTATTGTGCTGGCGCTCTGTATCCAGGGGTGCAAACTGTACA
GTGGGTCTGCAGACTGCACCATCATTGTATGGGACATCCAGAACCTGCAGAAGGTGAACACCATCCGGGCCCATGACAAC
CCTGTGTGCACACTGGTGTCTTCCCATAACATGCTCTTCAGTGGCTCCCTTAAAGCCATCAAGGTCTGGGACATCGTGGG
CACTGAGCTAAAGTTGAAGAAGGAACTCACAGGCCTCAACCACTGGGTGCGGGCCTTGGTGGCAGCACAGAGCTATCTGT
ACAGTGGCTCTTACCAGACAATCAAGATCTGGGACATTCGGACCCTTGACTGCATCCATGTCCTGCAGACATCTGGTGGC
AGTGTGTATTCCATTGCTGTGACGAATCACCACATTGTCTGTGGCACCTATGAGAACCTCATTCATGTATGGGACATTGA
ATCCAAAGAGCAGGTGCGGACCCTAACGGGCCATGTGGGCACAGTATATGCCCTGGCAGTCATTTCAACACCAGACCAGA
CCAAAGTCTTCAGCGCATCCTATGACCGCTCCCTCAGGGTCTGGAGCATGGACAACATGATCTGCACACAGACGCTGCTG
CGCCATCAGGGCAGTGTAACTGCACTGGCTGTCTCCCGGGGCCGGCTCTTCTCGGGGGCTGTGGATAGCACCGTGAAGGT
TTGGACATGC
>mus_musculus
ATGAGCTCAGCCAAGAGTGCCCGCTACGACCGCTTCTCCGGGGGACCTGCCAACCTCCCCTCCTCAGAC---AGCAGTGG
GACCAGGATGGAAACAACCTTTGGGCCTACCTTTTCGACCGTCACTACCATCACCAAAGCTGATGGGACTGGCACATACA
AACAGCATCGCAGGACACCTTCCTCCTCTAGCACCCTTGCCTATTCGCCACGGGATGAGGAGGACGGCATGCCCCCCATC
AACACTCCTCGCCGCTCTGACTCAGCCATCTCTGTCCGTTCCCTACACTCCGAGTCCAGCATGTCCCTGCGCTCCACGTT
CTCGCTGCCTGAGGAGGAGGAGGAGCCGGAGCCGTTGGTATTTGCCGAGCAGCCCTCGGTAAAGCTGTGTTGCCAGCTGT
GCTGCAGTGTGTTCAAGGACCCTGTGATCACTACATGTGGGCACACCTTCTGCAGACGATGCGCCTTGAAGTCAGAGAAG
TGTCCTGTGGACAATGCCAAGCTGACAGTAGTGGTGAACAACATTGCAGTCGCTGAGCAGATTGGAGAGCTCTTCATACA
TTGTCGGCATGGCTGCCACGCAGCGGGCACTGGAAAGCCTGGGGTCTTTGAGGTAGACCCGAGGGGCTGCCCCTTCACCA
TCAAGCTTAGTGCCCGGAAGGACCACGAGAGTAGTTGTGACTACAGGCCTGTGCGCTGCCCCAACAACCCCAGCTGCCCA
CCCCTTCTCAAGATGAATCTCGAGGCCCACCTGAAAGAATGCGAGCACATCAAGTGTCCCCACTCTAAGTACGGGTGCAC
ATTTATTGGGAATCAGGACACCTATGAGACACACTTAGAAACATGCCGCTTCGAGGGCCTGAAGGAGTTCCTGCAGCAGA
CCGATGACCGCTTCCACGAGATGCATGTGGCACTGGCCCAAAAGGACCAGGAGATTGCCTTCCTGCGTTCCATGCTGGGC
AAACTCTCAGAGAAGATTGACCAGCTAGAGAAGAGCCTTGAGCTTAAGTTTGACGTACTGGATGAGAACCAGAGCAAGCT
CAGCGAGGACCTCATGGAGTTCCGGAGGGACGCGTCCATGCTGAATGATGAGCTGTCTCACATCAATGCACGGCTGAACA
TGGGTATCCTTGGATCCTATGACCCTCAGCAGATCTTCAAGTGCAAAGGGACCTTTGTGGGACACCAGGGCCCTGTCTGG
TGTCTCTGTGTCTATTCCATGGGTGACCTGCTCTTCAGTGGCTCTTCTGACAAGACAATCAAGGTATGGGACACTTGTAC
CACTTACAAGTGCCAAAAGACACTGGAAGGTCATGATGGTATTGTGCTGGCGCTCTGTATCCAGGGGTGCAAACTGTACA
GTGGGTCTGCAGACTGCACCATCATTGTGTGGGACATCCAGAACCTACAGAAGGTGAATACTATCCGGGCCCACGACAAC
CCTGTATGCACACTGGTGTCTTCCCACAACATGCTCTTCAGTGGCTCCCTGAAAGCCATCAAGGTTTGGGACATCGTGGG
CACTGAGCTAAAGTTGAAGAAAGAACTCACAGGCCTCAACCACTGGGTGCGGGCCCTGGTGGCAGCACAGAGCTATCTGT
ACAGTGGCTCTTACCAGACAATCAAGATCTGGGACATTCGGACCCTTGACTGCATCCATGTCCTGCAGACATCTGGTGGC
AGTGTGTATTCCATTGCTGTGACGAATCACCACATTGTCTGTGGCACCTATGAGAACCTCATTCATGTGTGGGACATTGA
ATCCAAAGAGCAGGTTCGGACCCTCACAGGTCACGTGGGCACAGTGTATGCCCTGGCAGTCATTTCAACACCAGACCAGA
CCAAAGTCTTCAGTGCATCCTATGACCGGTCCCTCAGGGTCTGGAGTATGGACAACATGATCTGCACACAGACTCTGCTG
CGCCATCAGGGCAGTGTAACTGCACTGGCTGTTTCCCGGGGCCGGCTCTTCTCAGGGGCTGTGGATAGCACCGTGAAGGT
CTGGACATGC
>meriones_unguiculatus
ATGAGCTCAGCCAAGAGTGCCCGCTACAACCGCTTCTCTGGGGGGCCCGCCAACCTTCCCTCCCCAGAC---AGCAGTGG
GATCAGAATGGAAACGACCTTTGGGCCTACCTTTTCGACCGTCACCACCATCACCAAAGCTGATGGGACCAGCACATACA
AACAGCATCGCAGGACTCCTTCCTCCTCTAGCACCCTTGCCTATTCGCCACGGGATGAGGAGGACGGCATGCCCCCCATC
AACACTCCTCGCCGCTCTGACTCAGCCATCTCTGTCCGCTCCCTACACTCCGAATCCAGCATGTCCCTGCGCTCCACGTT
CTCACTGCCTGAGGAGGAGGAGGAGCCGGAACCGCTGGTGTTTGCAGAGCAGCCCTCAGTAAAGCTGTGCTGCCAGCTGT
GCTGTAGCGTCTTCAAGGACCCAGTGATCACTACTTGTGGGCACACCTTCTGTAGACGATGCGCCTTGAAGTCAGAGAAG
TGTCCTGTGGACAATGCCAAGCTGACGGTAGTGGTGAACAACATCGCAGTAGCTGAGCAGATTGGAGAACTCTTCATCCA
TTGTCGGCATGGTTGCCACGCTGCAGGCACCGGAAAGCCCGGTGTCTTTGAGGTAGACCCCAGGGGCTGCCCCTTCACCA
TCAAGCTTAGTGCCCGGAAGGATCACGAGAGTAGCTGTGACTACAGGCCTGTGCGCTGCCCCAACAACCCCAGCTGCCCA
CCCCTTCTCAAGATGAATCTAGAGGCCCACCTGAAGGAATGCGAGCACATCAAGTGTCCCCACTCTAAGTACGGGTGCAC
ATTCATTGGGAATCAGGACACCTATGAGACACACTTGGAAACATGCCGCTTTGAGGGCCTGAAGGAGTTCCTGCAGCAAA
CTGACGACCGCTTCCATGAGATGCACGTGGCACTGGCCCAGAAGGACCAAGAGATCGCCTTCCTGCGTTCCATGCTGGGC
AAGCTCTCAGAGAAGATTGACCAGCTGGAGAAGAGCCTGGAGCTCAAATTTGATGTCCTAGATGAGAACCAGAGCAAGCT
CAGCGAGGACCTCATGGAGTTCCGGAGAGATGCATCCATGTTGAATGATGAGCTGTCTCACATTAATGCACGCCTGAACA
TGGGTATCCTTGGATCCTATGACCCTCAGCAGATTTTCAAATGCAAAGGAACCTTTGTGGGTCATCAGGGCCCTGTCTGG
TGTCTCTGTGTCTATTCTATGGGTGACCTGCTCTTCAGTGGCTCTTCTGACAAGACTATCAAGGTGTGGGACACATGTAC
CACTTACAAGTGCCAAAAGACATTGGAGGGTCATGATGGTATCGTGCTGGCGCTTTGCATCCAGGGGTGCAAACTCTACA
GTGGATCTGCAGACTGTACCATCATTGTGTGGGACATCCAGAACCTACAGAAGGTGAACACCATCCGAGCCCACGACAAC
CCGGTGTGCACACTGGTGTCCTCGCATAACATGCTCTTCAGTGGCTCCCTGAAGGCCATCAAGGTCTGGGACATCGTGGG
CACTGAGCTAAAGTTGAAGAAGGAACTCACAGGCCTCAACCACTGGGTGCGGGCCCTGGTGGCAGCACAGAGCTATCTGT
ACAGTGGCTCTTACCAGACAATCAAGATCTGGGACATTAGGACCCTTGACTGCATCCATGTCCTGCAGACATCTGGTGGC
AGTGTCTATTCCATTGCTGTGACGAATCACCACATTGTCTGTGGCACCTACGAGAACCTCATTCATGTATGGGACATTGA
GTCCAAAGAGCAGGTGAGGACTTTAACGGGCCATGTGGGCACAGTATATGCCCTGGCAGTCATTTCAACGCCAGACCAGA
CCAAAGTCTTCAGTGCATCCTATGACCGGTCCCTTAGGGTCTGGAGCATGGACAACATGATCTGCACACAGACGCTGCTG
CGCCATCAGGGCAGTGTAACGGCACTGGCTGTCTCCAGGGGCCGGCTCTTCTCAGGGGCTGTGGATAGCACCGTGAAGGT
TTGGACGTGC
>psammomys_obesus
ATGAGCTCAGCCAAGAGTGCCCGCTACAACCGCTTTTCTGGGGGGCCCGCCAACCTTCCCTCCCCAGAC---AGCAGTGG
GATCAGAATGGAAACGACCTTTGGGCCTACCTTTTCGACCGTTACCACCATCACCAAAGCTGATGGGACCAGCACGTACA
AACAGCATCGCAGGACTCCTTCCTCCTCTAGCACCCTTGCCTATTCGCCACGGGATGAGGAGGACGGCATGCCCCCCATC
AACACTCCTCGCCGCTCTGACTCAGCCATCTCTGTCCGCTCCCTACACTCCGAATCCAGCATGTCCCTGCGCTCCACGTT
CTCGCTGCCTGAGGAGGAGGAGGAGCCGGAGCCGCTGGTATTTGCAGAGCAGCCCTCAGTGAAGCTGTGCTGCCAGCTGT
GCTGCAGCGTCTTCAAGGACCCAGTGATCACCACTTGTGGGCACACCTTCTGTAGACGATGCGCCTTGAAGTCAGAGAAG
TGTCCTGTGGACAATGCCAAGCTAACAGTGGTGGTGAACAACATCGCAGTAGCTGAGCAGATTGGAGAACTGTTCATCCA
TTGTCGGCATGGTTGCCACGCAGCAGGCACTGGAAAGCCTGGTGTCTTTGAGGTAGACCCCAGGGGCTGCCCCTTCACCA
TCAAGCTTAGTGCCCGGAAGGACCACGAGAGTAGCTGTGACTACAGGCCTGTGCGCTGCCCCAACAACCCCAGCTGCCCA
CCCCTTCTCAAGATGAATCTAGAGGCCCACCTGAAAGAATGCGAGCACATCAAGTGTCCCCACTCTAAGTACGGGTGCAC
ATTTATTGGAAATCAGGACACCTATGAGACACACTTGGAAACATGCCGCTTTGAGGGCCTGAAGGAGTTCCTGCAGCAAA
CTGACGACCGCTTCCATGAGATGCACGTGGCACTGGCCCAGAAGGACCAAGAGATCGCCTTCCTGCGTTCCATGCTGGGC
AAGCTCTCAGAGAAGATTGACCAGCTGGAGAAGAGCCTGGAGCTCAAGTTTGATGTCCTGGATGAGAACCAGAGCAAGCT
CAGCGAGGACCTCATGGAGTTCCGGAGAGATGCATCCATGTTGAATGATGAGCTGTCTCACATTAATGCACGCCTGAACA
TGGGTATCCTTGGATCCTATGACCCTCAGCAGATTTTCAAATGCAAAGGAACCTTTGTGGGTCATCAGGGCCCTGTCTGG
TGTCTCTGTGTCTATTCTATGGGTGACCTGCTCTTCAGTGGCTCTTCTGACAAGACTATCAAGGTGTGGGACACATGTAC
CACTTACAAGTGCCAAAAGACACTGGAGGGTCATGACGGTATCGTGCTGGCACTTTGCATCCAGGGGTGCAAACTCTACA
GTGGCTCTGCAGACTGCACCATCATTGTGTGGGACATCCAGAACCTACAGAAGGTGAACACTATCCGAGCCCACGACAAC
CCTGTGTGCACTCTGGTGTCCTCGCATAACATGCTCTTCAGTGGCTCCCTGAAGGCCATCAAGGTCTGGGACATCGTGGG
CACTGAGCTAAAGTTGAAGAAGGAGCTCACAGGCCTCAACCACTGGGTGCGGGCCCTGGTGGCAGCACAGAGCTATCTGT
ACAGTGGCTCTTACCAGACAATCAAGATCTGGGACATTCGGACCCTTGACTGCATCCATGTCCTGCAGACATCTGGTGGC
AGTGTCTATTCCATTGCTGTGACGAATCACCACATTGTCTGTGGCACCTACGAGAACCTCATCCATGTATGGGACATTGA
GTCCAAAGAGCAGGTGAGGACTTTAACGGGCCATGTGGGCACAGTATATGCCTTGGCAGTCATTTCAACGCCAGACCAGA
CCAAAGTCTTCAGTGCATCCTATGACCGGTCCCTCAGGGTCTGGAGCATGGACAACATGATCTGCACACAGACGCTGCTG
CGCCATCAGGGCAGTGTAACGGCGCTGGCTGTCTCCAGGGGCCGGCTCTTCTCAGGGGCTGTGGATAGCACCGTGAAGGT
GAGTGCCTAC
>dipodomys_ordii
ATGAGCTTGGGCGAGAGTGCCCGCTCCAACTGCTTGTCTGGGGGCCCCGCCAGCCTTCCCTCCCCAGACCTCAGCGGCGG
GACCAAAATGGAAACGACCTTCGGTCCCACTTTCTCAGCCGTCACCACCATCACTAAAGCCGATGGGGCCAGCACCTACA
AACAGCACCGCCGGACGCCCTCGTCCTCCAGCACCCTCGCCTTCTCCCCACGGGACGAGGAGGACAGCATGCCCCCCATC
AGCACTCCGCGCCGCTCCGACTCCGCCATCTCTGTCCGCTCCCTCCACTCGGAGTCCAGCATGTCCCTGCGCTCCACATT
CTCGCTGCCCGAGGAGGAGGAGGAGCTGGAGCCGCTGGTGTTTGCAGAGCAGCCCTCGGTGAAGCTGTGCTGCCAGCTGT
GCTGCAGTGTGTTCAAGGACCCCGTGATCACCACCTGCGGCCACACGTTCTGCAGAAGATGTGCCTTGAAGTCAGAGAAG
TGCCCCGTGGACAACGCCAAGCTGACGGTCGTGGTGAACAACATCGCCGTGGCCGAACAGATCGGGGAGCTCTTCATCCA
CTGCAGGCACGGCTGCCGGGCCACCGGGGCGGGGAAGCCGAGCGTCTTCGAGGTGGACCCCCGCGGGTGCCCCTTCACCA
TCAAGCTCAGCGCCCGGAAGGACCACGAGAGCAGCTGTGACTACAGGCCTGTGCACTGCCCCAACAACCCGAGCTGCCCG
CCGCTGCTGAAGATGAACCTGGAGGCCCACCTCAGGGAGTGTGAGCACATCAAGTGTCCCCACTCCAAGTACGGGTGTAC
GTTCATCGGGAACCAGGACACGTATGAGACGCACCTGGAGAGCTGCCGCTTCGAGGGCCTGAAGGAGTTCCTGCAGCAGA
CAGACGACCGCTTCCACGAGATGCACGTGGCGCTGGCCCAGAAGGACCAGGAGATCGCCTTCCTGCGCTCCATGCTGGGC
AAGCTCTCGGAGAAGATCGACCAGCTGGAGAAGAGCCTGGAGCTCAAATTCGACGTCCTGGACGAGAACCAGAGCAAACT
CAGTGAGGACCTCATGGAGTTCCGGAGGGATGCGTCCATGCTGAACGACGAGCTGTCGCACATCAACGCTCGGCTGAACA
TGGGCATCCTGGGATCCTATGACCCCCAGCAGATCTTCAAGTGCAAAGGGACCTTCGTGGGCCACCAGGGTCCCGTCTGG
TGTCTCTGTGTCTATTCCATGGGAGACCTCCTGTTCAGCGGCTCCTCGGACAAGACCATCAAGGTGTGGGACACATGTAC
CACCTACAAGTGCCAGAAGACCCTGGAGGGCCACGATGGCATTGTGCTGGCTCTGTGCATCCAGGGGTGCAAACTCTACA
GTGGCTCTGCAGACTGCACCATCATCGTGTGGGACATCCAGAACCTGCAGAAGGTGAACACCATCCGGGCCCACGACAAC
CCGGTGTGCACCCTGGTGTCCTCTCACAACATGCTCTTCAGCGGCTCCCTGAAGGCCATCAAGGTCTGGGACATCGTGGG
CACCGAGCTGAAGTTAAAGAAGGAGCTCACAGGCCTCAACCACTGGGTGCGGGCCCTGGTGGCAGCCCAGAGCTACCTGT
ACAGCGGCTCCTACCAGACAATCAAGATCTGGGACATCCGGACCCTCGACTGCATCCACGTCCTGCAGACATCTGGAGGC
AGTGTCTACTCGATCGCTGTGACAAATCACCACATTGTCTGTGGCACCTACGAGAACCTCATCCACGTGTGGGACATCGA
GTCCAAGGAGCAGGTGCGGACCCTCACCGGCCACGTGGGCACTGTGTACGCCCTGGCGGTCATCTCCACCCCCGACCAGA
CCAAAGTCTTCAGTGCGTCCTATGACCGGTCCCTCAGGGTCTGGAGCATGGACAACATGATCTGCACGCAGACCCTGCTG
CGCCACCAGGGCAGCGTGACCGCGCTGGCGGTGTCCCGGGGCCGGCTCTTCTCAGGGGCTGTGGACAGCACCGTGAAGGT
GTGGACATGC
