# Supplementary material for: Divergent genes in gerbils: prevalence, relation to GC-biased substitution, and phenotypic relevance
Source: BMC Evol Biol. 2020 Oct 19;20:134. doi: 10.1186/s12862-020-01696-3 (PMC7574485; doi:10.1186/s12862-020-01696-3)
Supplement: Supplementary file 3 — Additional file 3 Supplementary Data. DNA alignments for 10,554 1-to-1 orthologues used in analysis. Each alignment file is named using its orthogroup ID. [file 12862_2020_1696_MOESM3_ESM.zip › Additional_File_3/masked_alignments/OG0001740.fa]

>cavia_porcellus
ATGGACGCGGGATTCTTCCGCGGAACAAGTGCAGAACAGGATAATCGGTTCAGCAACAAGCAGAAGAAATTACTGAAGCA
GCTGAAATTTGCAGAATGCCTAGAAAAAAAGGTGGACATGAGCAAAGTAAATTTGGAGGTTATAAAGCCTTGGATAACAA
AACGAGTAACAGAAATCCTTGGATTTGAAGATGATGTTGTGATTGAGTTTATATTCAACCAGCTGGAAGTGAAGAATCCA
GATTCCAAAATGATGCAAATCAACCTGACTGGGTTTTTGAATGGGAAAAATGCTAGAGAA------------TTATGGGA
GAACTTT------------GAAAACATCGCTGGAATCCCTACTGCATTCCTAGAACTAAAGAAAGAAGAAATAAAACAAA
GACAGATTGAACAAGAAAAATTGGCATCAATGAAAAAGCAAGATGAAGACAAAGATAAGAGGGATAAGGAAGAAAAAGAA
AGCAGTAGAGAAAAAAGGGAGCGGTCTCGAAGCCCCAGAAGACGCAAATCCAGATCTCCTTCCCCTAGAAGACGGTCTTC
CCCTGTCAGGAGAGAGAGAAAGCGCAGTCACTCTCGGTCTCCCCGTCACAGAACCAAGAGCCGGAGTCCTACCCCTGCTC
CAGAGAAAAAGGAAAAGACTCCAGAGCTCCCCGAACCTTCCGTGAAAGTAAAAGAACCTTCAGTACAAGAGGCCACATCT
ACTAGTGATATCCTGAAAGTTCCCAAGCCTGAACCCATGCCAGAACCTAAAGAACCTTCTCCAGAAAAAAATTCCAAAAA
AGAAAAGGAGAAGACCCGGCCAAGATCCCGGTCACGCTCCAAGTCAAGGTCACGGACCCGCTCCCGCTCGCCTTCTCATA
CTCGGCCAAGACGGCGCCATAGGTCCAGATCAAGATCATACTCACCTAGAAGGCGGCCAAGCCCGCGAAGGAGACCATCT
CCTCGAAGAAGAACTCCACCTCGACGCATGCCGCCTCCTCCGAGGCATAGGAGGAGTAGATCTCCAGTGAGGAGAAGAAG
GCGCTCATCAGCATCCTTGTCTGGGAGTAGCTCATCATCCTCATCATCTCGTTCCCGGTCACCACCAAAGAAACCTCCCA
AGAGGACCTCTAGTCCCCCTCGAAAAACTCGTAGGCTGTCTCCTTCAGCAAGTCCTCCAAGGCGAAGGCACAGACCATCA
CCTCCAGCTACTCCACCACCAAAAACTCGTCATTCCCCAACACCCCAGCAGTCAAACCGCACAAGAAAAAGCCGTGTTTC
TGTGTCTCCAGGGAGAACTTCAGGTAAAGTGACAAAACATAAAGGTACTGAGAAAAGAGAATCACCATCACCAGCACCAA
AGCCTAGAAAAGTAGAGTTATCTGAATCTGAAGAAGATAAAGGTGGCAAAATGGCTGCAGCCGATTCTGTGCAGCAGAGA
CGCCAGTACAGACGACAGAACCAGCAGTCTTCATCTGACTCTGGCTCCTCGTCTTCCTCTGAAGATGAACGACCCAAGCG
ATCCCATGTGAAAAATGGTGAGGTGGGCAGGCGGCGGAGACATTCCCCTTCCCGGAGTGCATCTCCATCGCCACGAAAAC
GTCAGAAAGAGACTTCTCCTCGGATGCAGATGGGAAAGCGATGGCAATCGCCAGTGACTAAAAGTGGTAGACGAAGGAGA
AGCCCCTCCCCTCCACCCGCCAGAAGGCGCCGCTCTCCTTCTCCAGCTCCTCCTCCT------------------CGGCG
GCGCAGATCGCCCACACCACCGCCACGACGAAGGACTCCCTCGCCTCCCCCTCGGCGGCGCTCACCTTCCCCAAGAAGAT
ACTCTCCTCCCATACAGAGGAGGTACTCTCCATCGCCACCTCCAAAGAGAAGAACGGCTTCGCCCCCGCCCCCTCCTAAG
AGAAGGGCATCACCATCCCCACCACCAAAGCGCCGAGTCTCCCCCTCTCCACCTCCCAAGCAAAGAAGCTCCCCAGCCAC
CAAGAGACGCTCGCCTTCTCTCTCATCAAAGCATAGGAAAGGGTCTTCCCCAAGCCGTGCTCCCAGGGAGACCCGCTCAC
CACAGCCAAACAAACGACATTCTCCTTCCCCGCGGCCTCGGGTTCCTCAGACCTCAAGTCCTCCTCCTGTTCGAAGAGGA
ACCTCGGCATCACCCCAAAGAAGGCAGTCCCCATCACCGAGTACCAGGCCTATTAGAAGAGTCTCCAGAACTCCAGAACT
TAAAAAGACAAAAAAGGCTGCCTCACCAAGTCCACAGTCCGTGAGAAGGGTTTCATCCTCTCGCTCCGTCTCTGGATCTC
CTGAACCAGCT---AAAAAGCCCCCAGCACCTCCATCCCCTGTCCAGTCTCAATCTCCCTCTACAAACTGGTCACCAGCG
GTACCAGTCAAAAAGGCTAAAAGCCCAACACCAAGCCCATCACCAGCCAGGAATTCTGATCAAGAGGGAGGTGGGAAGAA
AAAGAAGAAAAAGAAGGACAAGAAACACAAAAAGGATAAGAAACACAAGAAGCACAAAAAACACAAGAAGGAAAAGGCGG
TGGCTGCAGCCGCCGTGGCTCCCACAGCCCCTGCAGCCGTCGCCCCCACCACAACCACGTCAGCACAGGAAGAACCCGAG
GCGGCTCCGGAACCCAAGAAGGAGACTGAAAGTGAAGCCGAAGATAACCTGGACGACTTAGAGAAGCACCTGCGGGAAAA
GGCTCTGAGGTCCATGCGGAAGGCTCAGGTGTCCCCACAGTCC
>chinchilla_lanigera
ATGGACGCGGGATTCTTCCGCGGAACAAGTGCAGAACAGGATAATCGGTTCAGCAACAAACAGAAGAAACTACTGAAGCA
GCTGAAATTTGCAGAATGCCTAGAAAAAAAGGTGGACATGAGCAAAGTAAATTTGGAGGTTATAAAGCCTTGGATAACAA
AACGCGTAACGGAAATCCTTGGATTTGAAGATGATGTTGTGATTGAGTTCATATTCAACCAGCTGGAAGTGAAGAATCCA
GATTCCAAAATGATGCAAATCAACCTGACTGGGTTTTTGAATGGGAAAAATGCTAGAGAATTTATGGGAGAACTTTGGCC
CCTACTATTAAGCGCACAAGAAAACATCGCTGGAATCCCTTCTGCTTTCTTAGAACTAAAGAAAGAAGAAATAAAACAGA
GACAGATTGAACAAGAAAAATTGGCATCGATGAAAAAGCAGGACGAAGACAAAGATAAGAGGGATAAGGAAGAAAAAGAA
AGCAGCAGAGAAAAAAGGGAGAGGTCTCGAAGCCCAAGAAGACGCAAGTCCAGATCTCCTTCCCCAAGAAGACGATCTTC
CCCTGTGAGGAGAGAGAGGAAGCGCAGTCATTCTCGATCTCCCCGTCACAGAACCAAGAGCCGGAGTCCTTCCCCTGCTC
CAGAAAAGAAGGAAAAAACTCCAGAGCTCCCTGAACCTTCAGTGAAAGTAAAAGAACCTTCAGTACAAGAGGCCACATCT
ACTAGTGACATCCTGAAAGTTCCCAAGCCTGAACCCATGCCAGAACCTAAAGAACCTTCTCCGGAGAAAAATTCCAAAAA
AGAAAAGGAAAAGACCCGGCCAAGATCCCGGTCACGTTCCAAATCCAGGTCTCGGACCCGCTCTCGCTCTCCTTCTCATA
CTCGACCACGCAGGCGGCATCGGTCCCGATCAAGATCATACTCACCTAGAAGGCGGCCAAGCCCGAGAAGGAGACCATCT
CCTCGGAGAAGAACTCCACCACGACGAATGCCACCTCCTCCAAGGCATAGGAGGAGTAGATCTCCAGTAAGACGAAGAAG
ACGTTCATCAGCATCATTGTCTGGGAGTAGCTCATCATCCTCCTCGTCTCGTTCCCGGTCACCACCAAAGAAACCTCCCA
AGAGGACGTCCAGCCCCCCTCGCAAAACTCGTAGGTTATCTCCTTCAGCAAGTCCTCCAAGGCGAAGGCACAGGCCATCA
CCTCCCGCTACTCCACCACCAAAAACTCGTCATTCCCCAACACCCCAGCAGTCAAACCGTACAAGAAAAAGCCGTGTTTC
TGTGTCTCCCGGGAGAACGTCAGGTAAAGTGACAAAACATAAAGGTACTGAGAAAAGAGAATCACCATCACCAGCACCAA
AGCCTAGAAAAGTAGAGTTATCTGAATCTGAAGAAGATAAAGGTGGCAAAATGGCTGCAGCCGATTCTGTGCAGCAGAGA
CGCCAGTACAGACGACAGAACCAGCAGTCTTCATCTGACTCTGGCTCCTCCTCTTCCTCTGAAGATGAGCGACCCAAGCG
ATCCCATGTGAAAAATGGTGAGGTGGGCAGGCGGCGGAGACATTCCCCTTCCCGGAGTGCATCTCCATCACCCCGAAAGC
GCCAGAAAGAGACTTCCCCTCGGATGCAGATGGGAAAGCGATGGCAATCGCCAGTGACTAAAAGCGGTAGACGAAGGAGA
AGCCCCACCCCTCCGCCCGCCAGAAGACGCCGCTCTCCTTCACCAGCTCCTCCTCCT------------------CGGCG
GCGCAGATCTCCCACGCCACCGCCACGACGAAGGACTCCCTCACCTGCCCCTCGGCGGCGCTCGCCTTCCCCAAGAAGGT
ACTCTCCTCCCATACAGAGGAGGTACTCTCCTTCTCCACCTCCAAAGAGAAGAGCGGCTTCACCCCCACCCCCTCCTAAG
AGAAGGGTATCGCCATCCCCACCACCAAAGCGCCGGGTCTCCCCCTCTCCACCGCCCAAACAAAGAAGCTCCCCACCTGC
CAAGAGACGCTCACCATCTGTCCCATCAAAGCATAGGAAAGGGTCTTCCCCAAGCCGCGCTCCCAGGGAGACTCGGTCAC
CACAACCAAACAAACGACATTCGCCCTCACCGCGGCCGCGAGCTCCTCAGACCTCAAGTCCTCCACCTGTTCGAAGAGGA
ACATCGGCCTCACCCCAAAGGAGGCAGTCTCCATCTCCAAGTACCAGGCCCATTAGAAGAGTCTCCAGAACTCCAGAACT
TAAAAAGACAAAAAAGGCGGCCTCACCAAGTCCGCAGTCTGTAAGGAGGGTTTCATCCTCTCGATCTGTCTCTGGATCTC
CTGAGCCAGCAGCTAAAAAGCCCCCAGCACCTCCATCCCCTGTCCAGTCGCAGTCACCCTCTACAAACTGGTCCCCTGCG
GTGCCGATCAAAAAGGCTAAAAGCCCAACGCCAAGCCCATCACCAGCCAGGAATTCTGATCAAGAAGGAGGTGGGAAGAA
AAAGAAGAAGAAGAAGGACAAGAAACACAAAAAGGATAAGAAACACAAGAAGCACAAAAAACACAAGAAGGAAAAGGCTG
TGGCTGCGCCCACTACGGCCCCTGTCACCCCTGCAGCTGTTGCTGCTGCCACAACCACATCAGCACAGGAAGAGCCCGAG
GCAGCCCCGGAGCCGAAGAAGGAGACTGAAAGTGAAGCTGAGGATAACCTGGACGACCTGGAGAAGCACCTGCGGGAAAA
GGCTCTGCGGTCCATGCGGAAGGCTCAAGTGTCCCCACAGTCC
>fukomys_damarensis
ATGGACGCGGGATTCTTCCGCGGAACAAGTGCAGAACAGGATAATCGGTTCAGCAACAAACAGAAGAAACTACTGAAGCA
GCTGAAATTTGCAGAATGTCTAGAAAAAAAGGTGGACATGAGCAAAGTAAATTTGGAGGTTATAAAGCCTTGGATAACAA
AACGAGTAACAGAAATCCTTGGATTTGAAGATGATGTTGTGATTGAGTTTATATTCAACCAGCTGGAAGTGAAGAATCCA
GATTCCAAAATGATGCAAATCAACCTGACTGGGTTTTTGAATGGGAAAAATGCTAGAGAATTTATGGGAGAACTGTGGCC
CCTGCTGTTAAGTGCACAAGAAAACATCGCTGGAATCCCTTCTGCTTTCCTAGAACTAAAGAAAGAAGAAATAAAACAGA
GACAGATTGAACAAGAAAAATTGGCATCGATGAAAAAGCAGGATGAAGACAAAGATAAGAGGGATAAAGAAGAAAAAGAA
AGCAGCAGAGAAAAAAGGGAGAGGTCTCGAAGCCCAAGAAGACGCAAATCCAGATCTCCTTCCCCTAGAAGACGATCATC
CCCTGTCAGGAGAGAGAGAAAGCGCAGTCATTCTCGATCTCCCCGTCACAGAACCAAGAGTCGAAGTCCTTCCCCTGCTC
CAGAAAAGAAGGAAAAAACACCAGAGCTTCCTGAACCTTCAGTGAAAGTAAAAGAACCTTCAGTACAAGAGGCCACATCA
ACTAGTGACATCCTAAAAGTTCCCAAGCCTGAACCCATGCCAGAACCTAAAGAACCTTCTCCAGAAAAAAATTCCAAAAA
AGAGAAGGAAAAGACCCGGCCACGATCTCGGTCACGTTCCAAATCAAGGTCCAGGACACGTTCTCGCTCTCCTTCTCATA
CTCGACCAAGACGGCGCCATAGGTCCCGATCAAGATCATATTCACCTAGAAGGCGGCCAAGCCCAAGAAGGAGACCATCT
CCTCGAAGACGAACTCCACCAAGACGAATGCCTCCTCCTCCAAGGCATAGAAGGAGTAGATCTCCAGTAAGACGAAGAAG
GCGTTCATCAGCATCCTTGTCTGGGAGTAGCTCATCATCCTCTTCATCTCGTTCTCGGTCACCACCAAAGAAACCTCCTA
AGAGGACATCCAGCCCCCCTCGAAAAACTCGTAGGTTATCTCCATCAGCGAGTCCTCCAAGGCGAAGGCACAGACCATCA
CCTCCAGCTACTCCACCACCAAAAACTCGTCATTCCCCGACACCCCAGCAGTCAAACCGTACAAGAAAAAGTCGTGTTTC
TGTGTCTCCAGGGAGAACTTCAGGTAAAGTGACAAAACATAAAGGCACTGAAAAAAGAGAATCGCCATCACCAGCACCAA
AGCCTAGAAAAGTGGAATTATCTGAATCTGAAGAAGATAAAGGTGGCAAAATGGCTGCAGCCGATTCTGTGCAGCAGAGA
CGTCAGTACAGACGGCAGAACCAGCAGTCTTCATCTGACTCTGGCTCCTCCTCTTCCTCTGAAGATGAGCGACCCAAGCG
ATCCCATGTGAAAAATGGTGAGGTTGGCAGGCGGCGGAGACATTCCCCTTCCCGGAGTGCATCTCCATCACCACGAAAGC
GCCAAAAAGAGACTTCCCCTCGGATGCAGATGGGAAAGCGATGGCAATCGCCAGTGACTAAAAGTAGTAGACGGAGGAGA
AGTCCCTCCCCTCCACCCACCAGAAGGCGCCGATCTCCTTCTCCGGCTCCTCCTCCT------------------CGCCG
GCGCAGATCTCCCACACCGCCGCCTCGACGAAGGACTCCCTCTCCTCCCCCTCGTCGGCGCTCTCCTTCCCCACGAAGAT
ACTCTCCTCCCATACAGAGGAGGTACTCTCCTTCTCCACCTCCAAAGAGAAGAACAGCTTCACCCCCGCCCCCTCCTAAG
AGAAGGGCATCACCATCCCCACCACCAAAGCGCCGGGTCTCCCCCTCTCCACCTCCCAAACAGAGAAGCTCCCCAGTCGC
CAAGAGACGCTCACCTTCTCTCTCGTCAAAGCATAGGAAAGGGTCTTCCCCAAGCCGCGCTCCCAGGGAGACCCGGTCAC
CACAACCAAACAAACGGCATTCTCCCTCACCACGGCCTCGAGCTCCTCAGACCTCAAGTCCGCCAGCTGTTCGGAGAGGA
ACTTCGGCATCACCCCAAAGAAGGCAGTCCCCATCTCCAAGTACCAGGCCCATTAGAAGAGTCTCCAGAACTCCAGAACC
TAAAAAGACAAAAAAGCCTGCCTCACCAAGTCCACAGTCTGTAAGAAGGGTTTCCTCCTCTCGATCTGTCTCTGGATCTC
CTGAGCCAGCAGCTAAGAAGCCCCCAGCACCTCCATCCCCTGTCCAGTCTCAGTCACCCTCTACAAACTGGTCACCAGCG
GTGCCGGTCAAAAAGGCTAAAAGCCCAACGCCAAGTCCATCACCAGCCAGGAATTCAGATCAAGAAGGAGGTGGGAAGAA
AAAGAAGAAAAAGAAGGACAAGAAACACAAAAAGGATAAGAAACATAAGAAGCACAAAAAACACAAGAAGGAAAAGGCTG
TGGCTGCAGCCGCTGCAGCTCCTATAACCCCTGCAGCTATTGCTGCCGCCACGACCACATCAGCACAGGAAGATGCTGAG
GCAGCCGCAGAGCCGAAGAAGGAGACCGAAAGTGAAGCTGAAGATAACCTTGATGACTTAGAGAAGCACCTGCGGGAAAA
GGCTCTGAGATCCATGCGGAAGGCTCAGGTGTCCCCGCAGTCC
>homo_sapiens
ATGGACGCGGGATTTTTCCGCGGAACAAGTGCAGAACAGGATAATCGGTTCAGCAACAAACAGAAGAAACTACTGAAGCA
GCTGAAATTTGCAGAATGCCTAGAAAAAAAGGTGGACATGAGCAAAGTAAATTTGGAGGTTATAAAGCCTTGGATAACAA
AAAGAGTAACGGAAATCCTTGGGTTTGAAGATGATGTTGTGATTGAGTTTATATTCAACCAGCTGGAAGTGAAGAATCCA
GACTCCAAAATGATGCAAATCAACCTGACTGGATTTTTGAATGGAAAAAATGCTCGAGAATTTATGGGAGAACTGTGGCC
CCTGCTGCTAAGTGCACAAGAAAACATCGCGGGAATCCCTTCTGCTTTCCTAGAACTGAAGAAAGAAGAAATAAAACAAA
GACAGATTGAACAAGAAAAACTGGCATCTATGAAAAAGCAAGATGAAGACAAAGATAAAAGAGATAAGGAAGAAAAAGAA
AGCAGCAGAGAAAAAAGGGAGCGGTCTCGTAGCCCAAGAAGACGCAAATCCAGATCTCCTTCCCCTAGAAGACGATCTTC
CCCTGTCAGGAGAGAGAGAAAGCGCAGTCATTCTCGATCTCCCCGTCACAGAACCAAGAGCCGGAGTCCTTCCCCTGCTC
CAGAAAAGAAGGAAAAAACTCCAGAGCTCCCAGAACCTTCAGTGAAAGTAAAAGAACCTTCAGTACAAGAGGCTACTTCT
ACTAGTGACATTCTGAAAGTTCCCAAACCTGAACCTATACCAGAGCCTAAAGAACCTTCTCCGGAAAAAAATTCCAAAAA
AGAAAAGGAGAAGACCCGACCACGATCTCGGTCACGCTCCAAATCAAGATCCCGGACGCGGTCCCGCTCTCCTTCTCACA
CTCGACCTAGACGGCGCCATAGATCCCGATCAAGA---------------AGGCGGCCAAGCCCAAGAAGGCGGCCATCT
CCTCGAAGAAGAACTCCGCCAAGAAGAATGCCTCCTCCACCAAGGCATAGAAGGAGTAGATCTCCAGTAAGACGAAGAAG
ACGTTCGTCAGCATCCTTGTCTGGGAGTAGCTCATCATCCTCTTCATCTCGTTCACGGTCACCACCAAAGAAGCCTCCCA
AGAGGACATCCAGCCCCCCTCGGAAAACTCGTAGGTTATCTCCTTCAGCAAGTCCTCCAAGGCGAAGGCACAGGCCATCA
CCTCCTGCAACTCCACCACCCAAAACTCGGCATTCCCCTACACCCCAGCAGTCAAACCGTACAAGAAAAAGTCGTGTTTC
TGTGTCTCCAGGGAGAACTTCAGGTAAAGTGACAAAACATAAAGGTACTGAGAAAAGAGAATCCCCTTCACCAGCACCGA
AGCCTAGAAAAGTAGAGTTATCTGAATCGGAAGAAGATAAAGGTGGCAAAATGGCTGCAGCAGATTCTGTGCAGCAGAGA
CGCCAATACAGACGACAAAACCAGCAGTCTTCATCTGACTCTGGCTCCTCCTCCTCCTCAGAAGATGAACGACCCAAGAG
ATCCCATGTGAAGAATGGTGAGGTTGGCAGGCGGCGGAGACATTCCCCTTCCCGGAGTGCTTCTCCATCACCACGAAAGC
GCCAAAAAGAGACTTCCCCTCGGATGCAGATGGGAAAGCGATGGCAATCGCCAGTGACTAAAAGTGGTAGACGGAGGAGA
AGTCCATCCCCACCACCCACCAGAAGGCGACGGTCTCCTTCTCCCGCCCCTCCTCCT------------------CGACG
GCGCAGGACTCCCACACCACCACCACGACGAAGGACTCCTTCTCCTCCCCCACGTCGGCGCTCACCTTCTCCTAGAAGAT
ACTCTCCTCCAATACAGAGGAGATACTCTCCTTCTCCACCTCCAAAGAGAAGAACGGCTTCACCTCCTCCCCCTCCTAAA
CGAAGAGCATCACCATCTCCACCACCAAAGCGGCGGGTCTCCCATTCTCCACCTCCCAAACAAAGAAGCTCCCCAGTCAC
CAAGAGACGTTCACCTTCATTATCATCCAAGCATAGGAAAGGGTCTTCCCCAAGCCGCTCTACCCGGGAGGCCCGATCAC
CACAACCAAACAAACGGCATTCGCCCTCACCACGGCCTCGAGCTCCTCAGACCTCCTCACCTCCACCCGTTCGAAGAGGA
GCGTCGTCATCACCCCAAAGAAGGCAGTCCCCGTCTCCAAGTACTAGGCCCATTAGGAGAGTCTCCAGGACTCCGGAACC
TAAAAAGATAAAAAAGGCTGCTTCCCCAAGCCCACAGTCTGTAAGAAGGGTCTCATCCTCCCGATCTGTCTCCGGGTCTC
CTGAGCCAGCAGCTAAAAAGCCCCCAGCACCTCCATCCCCCGTCCAGTCTCAGTCACCGTCTACAAACTGGTCACCAGCT
GTACCGGTCAAAAAGGCCAAAAGCCCAACACCGAGCCCATCACCGCCAAGAAATTCAGATCAGGAAGGAGGTGGAAAGAA
AAAGAAGAAAAAGAAGGACAAGAAACACAAAAAGGATAAGAAGCACAAGAAGCACAAAAAACACAAGAAGGAAAAGGCTG
TGGCTGCAGCTGCTGCAGCTGCTGTGACCCCTGCAGCCATTGCAGCTGCCACAACCACATTAGCACAGGAAGAGCCAGTG
GCAGCGCCAGAGCCGAAGAAGGAGACTGAAAGTGAAGCTGAAGATAACCTTGATGATTTAGAAAAGCACCTGCGTGAAAA
GGCCCTGAGATCAATGAGGAAGGCCCAAGTGTCCCCACAGTCT
>ictidomys_tridecemlineatus
ATGGACGCGGGATTCTTCCGCGGAACAAGTGCAGAACAGGATAATCGGTTCAGCAACAAACAGAAGAAACTACTGAAGCA
GCTGAAATTTGCAGAATGCCTAGAAAAAAAGGTGGACATGAGCAAAGTAAATTTGGAGGTTATAAAGCCTTGGATAACAA
AACGAGTAACAGAAATCCTTGGATTTGAAGATGATGTTGTGATTGAGTTTATATTCAACCAGCTGGAAGTGAAGAATCCA
GACTCCAAAATGATGCAAATCAACCTGACAGGATTTTTGAATGGGAAAAACGCTAGAGAATTTATGGGAGAGCTTTGGCC
CCTACTGTTAAGTGCACAAGAAAACATCGCTGGAATCCCTTCTGCTTTCCTAGAACTTAAGAAAGAAGAAATAAAACAGA
GACAGATTGAACAAGAAAAATTGGCATCTATGAAAAAACAAGATGAAGACAAAGATAAGAGGGATAAGGAAGAAAAAGAA
AGTAGCAGAGAAAAGAGAGAGAGATCTCGAAGCCCAAGAAGACGCAAATCCAGATCTCCTTCCCCTAGAAGACGGTCTTC
CCCTGTCAGGAGAGAGAGAAAGCGCAGTCATTCTCGATCTCCCCGTCACAGAACCAAGAGCCGGAGTCCTTCCCCTGCTC
CAGAAAAGAAGGAAAAAACTCCAGAGCTCCCAGAACCTTCAGTGAAAGTAAAAGAACCTTCAGTACAAGAGGCCACATCT
ACAAGTGACATCTTGAAAGTTCCCAAGCCTGAACCTATACCAGAGCCTAAAGAACCTTCTCCTGAAAAAAATTCCAAAAA
AGAAAAGGAAAAGACTCGACCAAGATCTCGGTCACGTTCCAAATCAAGATCACGGACACGTTCTCGGTCTCCTTCTCATA
CTCGCCCAAGACGGCGCCATAGATCCCGATCAAGATCATATTCGCCTAGAAGGCGGCCAAGCCCAAGAAGGCGGCCATCT
CCTCGAAGAAGAACTCCACCGAGACGAATGCCTCCTCCACCAAGGCATCGAAGGAGTAGATCTCCTGTTAGACGAAGAAG
GCGTTCATCAGCATCCTTGTCTGGGAGTAGCTCATCATCCTCTTCATCTCGTTCCCGGTCACCGCCAAAGAAGCCTCCCA
AGAGGACATCTAGCCCCCCTCGAAAAACTCGTAGGTTATCTCCTTCAGCAAGTCCTCCTCGGAGAAGACACAGGCCATCA
CCTCCAGCAACTCCTCCACCAAAAACTCGTCATTCCCCAACACCCCAGCAGTCAAATCGTACAAGAAAAAGTCGTGTTTC
TGTGTCTCCAGGGAGAACTTCAGGTAAAGTGACAAAACATAAAGGTACTGAGAAAAGAGAGTCACCTTCACCAGCACCAA
AGCCTAGAAAAGTAGAGTTATCTGAATCAGAAGAAGATAAAGGTGGCAAAATGGCTGCAGCAGATTCTGTGCAGCAGAGA
CGCCAATACAGACGACAGAACCAGCAGTCTTCTTCTGACTCTGGCTCCTCCTCCTCTTCAGAAGATGAGCAACCCAAGAG
ATCACATGTGAAGAATGGCGAGGTAGGCAGGCGGCGGAGACATTCCCCTTCTCGCAGTGCCTCTCCTTCACCACGGAAGC
GCCAAAAAGAGACCTCTCCTCGGATGCAGATGGGAAAGCGATGGCAATCGCCAGTGACTAAAAGTGGTAGACGGAGGAGA
AGTCCCTCCCCACCACCGGCCCGAAGGCGACGCTCTCCTTCTCCCGCTCCTCCTCCT------------------CGGCG
GCGCAGATCTCCCACACCACCACCGCGGCGAAGGACTCCTTCTCCTCCCCCTCGTCGGCGCTCACCTTCCCCAAGAAGAT
ACTCTCCTCCAATACAGAGGAGATACTCTCCTTCTCCACCCCCAAAGAGAAGAACAGCCTCTCCTCCACCTCCTCCTAAA
CGAAGGGCATCTCCATCTCCACCACCAAAGCGCCGGGTCTCCCATTCTCCTCCTCCCAAACAGAGGAGCTCTCCAGTCGC
CAAGAGACGTTCGCCTTCTTTATCATCAAAGCATAGGAAAGGGTCTTCCCCAAGCCGCTCTACCCGGGAGGCTCGGTCGC
CACAACCAAACAAACGGCATTCTCCCTCGCCACGGCCTCGAGCTCCTCAGACATCCTCACCTCCACCTGTTCGACGAGGA
CCATCAGCATCACCCCAAAGAAGGCAGTCCCCATCTCCAAGTACTAGGCCCATTAGGAGAGTCTCCAGGACTCCAGAACC
TAAAAAGACAAAAAAGGCCGCCTCACCAAGCCCACAGTCCGTAAGAAGGGTCTCATCCTCCCGATCTGTCTCTGGATCTC
CTGAACCAGCAGCTAAAAAGCCCCCAGCACCTCCATCCCCTGTCCAGTCTCAGTCACCCTCAACAAACTGGTCACCAGCG
GTACCGGTCAAAAAGGCTAAAAGCCCAACACCGAGCCCATCGCCAGCCAGGAATTCAGATCAAGAAGGAGGTGGAAAGAA
GAAGAAGAAAAAGAAGGACAAGAAACACAAAAAGGATAAGAAACACAAGAAGCACAAAAAACACAAGAAGGAAAAGGCAA
TGGCCGCAGCTGCTGCTGTGCCTGTGACCCCTGCAGCCATTGCCGCCGCCACAACCACGTCAGCACAGGAGGAACCCGAG
GCAGCACCGGAGCCCAAGAAGGAGACTGAAAGTGAAGCTGAAGATAACCTCGATGACTTAGAAAAGCACCTGCGAGAAAA
AGCCCTGAGGTCCATGCGGAAGGCTCAAGTGTCCCCTCAGTCT
>nannospalax_galili
ATGGACGCGGGATTCTTCCGCGGAACAAGTGCAGAACAGGATAATCGGTTCAGCAACAAACAGAAGAAACTACTGAAGCA
GCTGAAATTTGCAGAATGCCTAGAAAAAAAGGTGGACATGAGCAAAGTAAATTTGGAGGTTATAAAGCCTTGGATAACAA
AACGAGTCACTGAAATCCTTGGATTTGAAGATGATGTTGTGATTGAGTTTATATTCAACCAGCTGGAAGTGAAGAATCCA
GACTCCAAAATGATGCAAATCAACCTGACTGGGTTTTTGAATGGAAAAAATGCTAGAGAATTTATGGGAGAACTGTGGCC
CCTGCTGTTAAGTGCACAGGAGAACATCGCGGGGATCCCTTCTGCTTTCCTGGAGTTGAAGAAAGAAGAAATAAAGCAGA
GACAAATTGAACAAGAAAAATTGGCGTCTCTGAAAAAGCAAGATGAAGACAAAGATAAGAGGGATAAGGAAGAGAAAGAA
AGCAGCCGAGAGAAAAGGGAGCGCTCTCGCAGCCCCAGAAGACGCAAATCCAGATCTCCTTCCCCTAGAAGACGATCTTC
CCCTGTCAGGAGAGAGAGAAAGCGCAGTCATTCTCGATCTCCCCGTCACAGAACCAAGAGCCGGAGTCCTTCCCCTGCCC
CAGAAAAGAAGGAAAAGACTCCAGAGCTCCCAGAACCTTCAGTGAAAATGAAAGACTCATCGGTACAGGAGGCTACCTCC
ACCAGCGACATCTTGAAAGCTCCTAAGCCTGAACCTGTACCAGAACCTAAAGAACCTTCTCCGGAAAAAAATTCTAAAAA
GGAAAAGGAAAAGACTCGACCAAGATCTCGGTCACGTTCCAAGTCAAGATCACGAACACGATCTCGATCTCCTTCTCATA
ACAGACCAAGACGGCGACACAGATCCCGATCAAGATCATACTCACCTAGAAGACGACCAAGCCCAAGAAGGCGACCATCT
CCTCGAAGAAGAACACCACCAAGGCGGATGCCTCCTCCCCCAAGGCACAGGAGGAGCCGGTCTCCAGGGAGACGAAGAAG
GCGCTCATCAGCATCCTTGTCTGGAAGTAGCTCTTCATCCTCTTCGTCTCATTCTCGGTCACCACCAAAGAAGCCTCCTA
AGAGGACATCCAGCCCCCCTCGAAAAACCCGTAGGTTGTCTCCTTCAGCGAGCCCTCCAAGGCGAAGGCACAGGCCATCA
CCTCCAGCAACTCCACCACCCAAACCTCGGCATTCCCCAACCCCCCAACAATCAAACCGTACGAGAAAAAGTCGAGTTTC
TGTGTCTCCAGGGAGAACTTCAGGTAAAGTGACAAAGCATAAAGGCACTGAGAAAAGAGAGTCACCTTCACCAGCACCGA
AGCCTAGAAAAGTAGAATTATCTGAATCAGAAGAAGACAAGGGCGGCAAAATGGCTGCGGCTGATTCTGTGCAGCAGAGA
CGCCAGTACAGACGACAGAACCAGCAGTCTTCAACTGATTCTGGCTCCTCTTCCACCTCAGAAGATGAGCGACCCAAGAG
ATCCCATGTGAAAAATGGTGAGGTGGGCAGGCGGCGAAGACATTCACCTTCACGGAGTGCTTCTCCATCACCACGGAAGC
GCCAAAAAGAGACTTCCCCTCGGATGCAGATGGGAAAACGATGGCAGTCGCCTGTGACTAAAAGTGGTAGAAGGAGGAGA
AGTCCCTCCCCACCACCTGCCAGAAGGCGACGGTCTCCCTCTCCAGCGCCACCCCCACCACCGCCACCTCCTCCTCGGCG
ACGCAGATCTCCAACCCCACCACCACGACGAAGGACTCCTTCCCCTCCCCCACGCCGGCGCTCACCTTCCCCAAGAAGAT
ACTCTCCTCCCATCCAGAGAAGATACTCTCCTTCTCCACCTCCAAAGAGAAGAACAGCCTCGCCCCCACCCCCGCCCAAG
CGAAGGGCCTCGCCATCGCCTCCACCAAAGCGCCGGGTCTCCCATTCTCCACCTCCCAAACAAAGAAGCCCCCCAGTCGC
CAAGAGACGCTCACCCTCCTTATCTTCAAAGCATAGGAAAGGGTCTTCCCCAAGCCGCTCTGCCCGGGACACCCGGTCAC
CACAACCAAACAAACGGCATTCTCCCTCACCACGGCCTCGAGCTCCTCAGACCTCAAGTCCTCCCCCTGTTCGAAGAGGA
GCATCTGCATCACCCCAAAGAAGGCAGTCCCCATCTCCAAGTACTAGGCCTATTAGGAGAGTCTCCAGGACTCCGGAGCC
TAAAAAGATAAAAAAGGCTGCCTCACCAAGTCCTCAGTCTATAAGAAGGGTTTCATCCTCCCGTTCTGTCTCCGGATCTC
CTGAGCCAGCTGCTAAAAAGCCTCCAGCACCTCCATCTCCTGTCCAGTCTCAGTCACCCTCCACAAACTGGTCACCTGCA
GTACCAGTCAAGAAGGCTAAAAGCCCAACACCAAGCCCATCCCCTGCCAGGAATTCGGATCAAGAAGGAGGTGGGAAGAA
AAAGAAGAAAAAGAAGGACAAGAAACACAAAAAGGATAAGAAACACAAGAAGCACAAAAAACACAAGAAGGAGAAGACCG
TGGCTGTAGCTGCCACAGCTCCTGTCACTCCTGCAGCTGTTTCTGCTGCCACAACCACATCAGCACAGGAAGAGCCTGAG
GCAGCACCAGAGCCCAGGAAGGAGACTGAAAGTGAAGCTGAAGACAACCTTGATGACTTAGAAAAGCACCTGCGGGAAAA
GGCCCTGCGATCCATGCGGAAGGCTCAAGTGTCCCCACAGTCT
>jaculus_jaculus
AAAGAGGCAGGTGGAATA---GGAACAAGTGCAGAACAGGATAATCGGTTCAGCAACAAACAGAAGAAACTACTGAAGCA
GCTGAAATTTGCAGAATGTCTAGAAAAAAAGGTGGACATGAGCAAAGTAAATTTGGAGGTTATAAAGCCTTGGATAACAA
AACGAGTAACAGAAATCCTTGGATTTGAAGATGATGTTGTGATTGAGTTTATATTCAACCAGCTGGAAGTGAAGAATCCA
GATTCCAAAATGATGCAAATCAACCTGACTGGGTTTTTGAATGGGAAAAATGCTAGAGAATTTATGGGAGAACTGTGGCC
CCTGCTGTTAAGTGCACAAGAAAACATCGCTGGAATCCCTTCTGCTTTCCTAGAACTGAAAAAAGAAGAAATAAAACAGA
GACAGATTGAACAAGAAAAATTGGCATCTATGAAAAAACAAGATGAAGACAAAGATAAGAGAGATAAGGAAGAAAAAGAA
AGCAGCAGAGAAAAAAGGGAGAGGTCTCGAAGCCCAAGAAGACGCAAATCCAGATCTCCATCTCCTAGAAGACGATCTTC
CCCTGTCAGGAGAGAGAGAAAGCGCAGCCATTCTCGATCTCCCCGGCACAGAACCAAGAGCCGGAGTCCTTCCCCTGCCC
CAGAAAAGAAGGAAAAAACTCCAGAGCTCCCAGAATCTTCAGTGAAAATAAAAGAGTCTTTAGTACAAGAGGCAACATCT
ACTAGTGATATCCTGAAAGTTCCAAAGCCGGAACCTGTACAAGAGCTTAAAGAACCTTCTCCAGAAAAGAATGCCAAGAA
GGAAAAGGAAAAGACTCGACCGAGATCTCGTTCACGTTCCAAATCAAGATCACGTACACGTTCTCGGTCTCCTTCTCATA
ACAGACCAAGACGCCGCCATAGGTCCCGATCAAGGTCATACTCACCTAGAAGGCGGCCGAGCCCAAGAAGACGGCCATCA
CCTCGAAGGAGGACTCCCCCAAGACGAATGCCACCTCCACCAAGACACAGGCGGAGCAGATCACCAGGAAGACGAAGAAG
GCGTTCATCAGCATCCTTGTCTGGAAGTAGCTCTTCATCCTCTTCATCTCGTTCTCGGTCACCGCCAAAGAAGCCTCCCA
AGAGGGCATCCAGTCCTCCTCGAAAAACTCGTAGGTTGTCTCCTTCTGCAAGTCCTCCAAGGCGAAGGCACAGGCCATCA
CCTCCAGCATCTCCACCACCAAAACCTCGGCATTCCCCAACACCCCAACAATCAAACCGTACGAGAAAAAGTCGTGTTTC
TGTGTCTCCAGGGAGAGCGTCAGGTAAAGTGACAAAACATAAAGGTTCTGAGAAAAGAGAATCGCCTTCACCAGCACCGA
AGCCTAGAAAAGTAGAACTCTCTGAATCGGAAGAAGATAAAGGTGGTAAAATGGCTGCGGCAGATTCTGTGCAGCAGAGA
CGCCAGTACAGAAGACAGAATCAGCAGTCTTCCTCTGACTCTGGCTCATCCTCCTCCTCAGAAGATGAGCGACCCAAGAG
ATCCCATGTGAAGAATGGCGAGGTAGGCAGGCGGCGGAGACATTCCCCTTCACGGAGTGCTTCTCCATCACCACGCAAGC
GCCAAAAAGAGACTTCCCCTCGT------------------------------------------GGTAGAAGAAGGAGG
AGTCCTTCCCCACCACCTGCCAGAAGGCGACGCTCTCCTTCTCCAGCTCCTCCTCCT------------------CGACG
GCGCAGGTCTCCCACGCCGCCGCCG---------ACTCCTTCTCCT---CCACGCCGGCGCTCGCCTTCCCCAAGAAGAT
ACTCACCTCCCATCCAGAGAAGATACTCTCCTTCTCCACCTCCAAAGAGAAGAACAGCCTCGCCCCTACCCCCGCCCAAG
CGCAGGGCATCGCCATCTCCACCACCAAAGCGCCGGGTCTCCCATTCTCCACCTCCCAAACAAAGAAGTCCCCCAGTCAC
CAAGAGACGTTCACCCTCCTTATCCTCCAAGCATAGGAAAGGGTCTTCCCCCAGCCGCTCTACCCGGGAGACCCGCTCAC
CGCAACCAAACAAACGGCATTCGCCCTCACCGCGGCCTCGTGCTCCTCAGACCTCAAGTCCTCCCCCTGTTCGAAGAGGA
GCATCGGCGTCACCCCAAAGAAGGCAGTCCCCATCTCCAAGTACTAGGCCTATTAGGAGAGTCTCCAGGACTCCGGAACC
TAAAAAGATAAAAAAGGCTGCCTCACCAAGCCCTCAATCTGTAAGAAGGGTTTCATCCTCTCGATCTGTTTCTGGATCTC
CTGAGCCAGCCACTAAAAAGCCTCCAGCACCTCCGTCTCCTGTCCAGTCTCAATCACCCTCCACAAACTGGTCACCTGCA
GTACCAGTCAAAAAGGCTAAAAGCCCATCACCAAGCCCATCCCCTGCTAGGAATTCAGATCAAGAAGGAGGTGGGAAGAA
AAAGAAGAAAAAGAAGGACAAGAAACACAAAAAGGACAAGAAACACAAGAAGCACAAAAAGCACAAGAAAGAGAAG----
--GCCGGCGCCTCGGCAGCGCCTGCGACCCCC------GTGGCCCCGGCCCCGGCCACAGCAGCCCAGGAAGAGCCCGAG
GCAGCGCCAGAGCCCAAGAAGGAGACTGAAAGTGAGGCTGAAGACAACCTTGATGACTTGGAAAAGCACCTGCGCGAAAA
GGCTCTGCGGTCCATGCGGAAGGCCCAAGTATCCCCACAGTCT
>meriones_unguiculatus
ATGGACGCGGGATTCTTCCGCGGAACAAGTGCGGAGCAGGATAATCGATTCAGCAACAAGCAGAAGAAACTCCTCAAGCA
ACTGAAATTTGCAGAATGCCTAGAAAAAAAGGTGGACATGAGCAAAGTAAATTTGGAGGTTATAAAGCCTTGGATAACAA
AAAGAGTAACTGAAATCCTTGGATTTGAAGATGATGTTGTGATTGAATTTATATTCAACCAGCTGGAAGTGAAGAACCCA
GATTCCAAAATGATGCAAATCAACCTGACTGGATTTTTGAATGGGAAAAATGCTAGAGAATTCATGGGAGAACTGTGGCC
CCTGCTGTTAAGTGCACAAGAAAATATCGCTGGGATCCCTTCTGCTTTCCTAGAGTTGAAGAAGGAAGAAATAAAACAGA
GACAAATTGAACAAGAAAAATTGGCATCTCTGAAAAAACAAGATGAAGATAAAGATAAGAGGGATAAGGAAGAAAAAGAA
AGCAGCAGAGAAAAAAGGGAGCGGTCTCGCAGCCCCAGAAGACGCAAATCCAGATCTCCTTCCCCTAGAAGACGATCTTC
CCCTGTCAGGAGAGAGAGAAAGCGCAGTCACTCTCGATCTCCCCGTCACAGAACCAAGAGCCGGAGCCCTTCCCCTGCCC
CAGAAAAGAAGGAGAAATCTCCAGAGCTCCCAGAACCGTCAGTGAGAACGAAAGACTCTTCAGTACAGGAGGCCACGTCT
ACAAGTGACATCCTGAAAGCTCCCAAGCCAGAGCCTGTACCAGAGCCCAAAGAACCTTCTCCAGAAAAAAATTCCAAAAA
GGAAAAGGAAAAGACCCGACCAAGGTCCCGGTCACGTTCCAAATCACGGTCTCGGACCCGTTCTCGATCACCTTCTCATA
CTAGACCAAGGCGGCGACACAGATCCCGATCGAGATCGTACTCACCTAGAAGGCGGCCAAGCCCAAGGAGGCGACCATCT
CCTCGAAGAAGAACTCCACCAAGACGAATGCCTCCTCCACCAAGGCATAGGAGGAGTAGGTCTCCGGGGAGACGAAGGAG
GCGTTCTTCCGCATCCCTGTCTGGAAGTAGCTCTTCATCCTCTTCATCTCGTTCCCGGTCGCCGCCAAAGAAGCCTCCCA
AGAGGACATCCAGCCCCCCTCGGAAAACACGTAGGTTATCGCCTTCAGCAAGTCCTCCAAGGCGAAGGCACCGGCCATCA
TCTCCAGCAACTCCACCACCCAAAACTCGCCATTCCCCAACTCCTCAGCAGTCAAACCGTACAAGGAAAAGTCGTGTTTC
TGTGTCTCCGGGAAGAACTTCGGGTAAAGTGACAAAACATAAAGGTACTGAGAAAAGAGAGTCACCTTCACCAGCACCCA
AGCCTCGGAAAGTAGAGTTGTCTGAATCTGAAGAGGACAAAGGCAGCAAGATGGCTGCAGCTGACTCTGTGCAGCAGAGG
CGACAGTACAGACGGCAGAACCAGCAGTCTTCATCTGACTCTGGCTCCTCTTCCACCTCAGAAGATGAGCGGCCCAAGAG
ATCCCATGTGAAGAATGGTGAGGTAGGCAGGCGGCGGAGACATTCTCCTTCTCGGAGTGCATCTCCATCACCTCGAAAGC
GCCAAAAAGAGACTTCCCCTCGGATGCAGATGGGAAAACGGTGGCAATCGCCAGTGACTAAAAGTGGGAGAAGGAGGAGA
AGTCCGTCCCCACCACCTGCCAGAAGGCGACGATCTCCTTCTCCAGCTCCACCTCCT------------------CGGCG
GCGCAGGTCTCCTACCCCACCACCACGACGAAGGACTCCTTCTCCTCCCCCACGCCGCCGCTCACCATCTCCAAGAAGAT
ACTCTCCTCCCATCCAGAGGAGATACTCGCCTTCCCCACCTCCAAAGAGGAGAACCGCCTCACCCCCGCCTCCACCCAAG
CGAAGGGTCTCACCATCACCACCACCAAAGCGCCGGCTCTCCCATTCCCCGCCTCCCAAACAAAGAAGCCCTCCTGTCAC
CAAGAGACGCTCGCCCTCCTTGTCTTCAAAGCATAGGAAAGGATCTTCCCCAGGCCGCTCCACCCGGGAGGCCCGCTCAC
CGCAACCAAACAAACGGCATTCACCCTCACCACGGCCACGGGCTCCTCAGACCTCAAGTCCTCCCCCTGTTCGAAGAGGA
GCATCGGCCTCACCCCAAGGAAGGCAGTCCCCGTCTCCAAGTACTAGGCCTATTAGGAGAGTCTCCAGGACTCCGGAGCC
TAAAAAGATAAAAAAGGCTGCCTCACCAGGCCCTCAGTCTGTGAGAAGGGTTTCGTCTTCCCCATCTGTCTCTGGATCTC
CCGAGCCAGCGGCTAAAAAGCCTCCAGCACCTCCATCTCCTGCGCAGTCCCAGTCACCCTCCACAAACTGGTCACCTGCC
CTACCAGCCAAAAAGGCTAAAAGTCCAACACCCAGCCCGTCTCCTGCCAGGAATTCTGATCAAGAAGGAGGTGGAAAGAA
AAAGAAGAAGAAGAAGGACAAGAAACACAAAAAGGATAAGAAACACAAGAAGCACAAAAAACACAAGAAGGAGAAGGCTG
TGGCTGTAGCCACTGCAGCTCCTGCAACCCCTGCAGCTGTTTCTGCTGTTGCAACCACCTCTGCACCTGAAGAGCCCGTG
GCCGCACCAGAGCCCAGGAAGGAGACTGAAAGTGAGGCTGAAGACAACCTTGACGACTTAGAACGGCACCTGCGGGAGAA
AGCCCTGCGGTCCATGCGGAAGGCTCAAGTGTCCCCACAGTCC
>psammomys_obesus
ATGGAGCTGGGA------AGGGGAACAAGTGCGGAGCAGGATAATCGATTCAGCAACAAGCAGAAGAAACTCCTCAAGCA
GCTGAAATTTGCAGAATGCCTAGAAAAAAAGGTGGACATGAGCAAAGTAAATTTGGAGGTTATAAAGCCTTGGATAACAA
AAAGAGTAACTGAAATCCTTGGATTTGAAGATGATGTTGTGATTGAATTTATATTCAACCAGCTGGAAGTGAAGAACCCA
GATTCCAAAATGATGCAAATCAACCTGACTGGATTTTTGAATGGGAAAAATGCTAGAGAATTCATGGGAGAACTGTGGCC
CCTGCTGTTAAGTGCACAAGAAAATATCGCTGGGATCCCTTCTGCTTTCTTAGAGTTGAAGAAGGAAGAAATAAAACAGA
GACAAATTGAACAAGAAAAATTGGCATCTCTGAAAAAACAAGATGAAGATAAAGATAAGAGGGATAAGGAAGAAAAAGAA
AGCAGCAGAGAAAAAAGGGAGCGGTCTCGCAGCCCCAGAAGACGCAAATCCAGATCTCCTTCCCCTAGAAGACGATCTTC
CCCTGTCAGGAGAGAGAGAAAGCGCAGTCACTCTCGATCTCCCCGTCACAGAACCAAGAGCCGGAGCCCTTCCCCTGCCC
CAGAAAAGAAGGAGAAATCTCCAGAGCTCCCAGAACCGTCAGTGAGAACGAAAGACTCTTCAGTACAGGAGGCCACT---
------GACATCCTGAAAGCTCCCAAGCCAGAGCCTGTACCAGAGCCCAAAGAACCTTCTCCAGAAAAAAATTCCAAAAA
GGAAAAGGAAAAGACCCGACCAAGATCCCGGTCACGTTCCAAATCACGGTCTCGGACCCGTTCTCGATCACCTTCTCATA
CTAGACCAAGGCGGCGACACAGATCCCGATCGAGATCGTACTCTCCTAGAAGGCGGCCAAGCCCAAGGAGGCGACCATCT
CCTCGAAGAAGAACTCCACCAAGACGAATGCCTCCTCCACCAAGGCATAGGAGGAGTAGGTCTCCAGGGAGACGAAGGAG
GCGTTCTTCCGCATCCCTGTCTGGAAGTAGCTCTTCATCCTCTTCATCTCGTTCCCGGTCGCCACCAAAGAAGCCTCCCA
AGAGGACATCCAGCCCCCCTCGGAAAACACGTAGGTTATCGCCTTCAGCAAGTCCTCCAAGGCGAAGGCACCGGCCGTCA
TCTCCAGCAACTCCACCACCCAAAACTCGCCATTCCCCAACTCCTCAGCAGTCAAACCGTACAAGGAAAAGTCGTGTTTC
TGTGTCTCCGGGAAGAACTTCGGGTAAAGTGACAAAACATAAAGGTACTGAGAAAAGAGAGTCACCTTCACCAGCACCCA
AGCCTCGGAAAGTAGAGTTGTCTGAATCTGAAGAGGACAAAGGCAGCAAGATGGCTGCAGCTGACTCTGTGCAACAGAGG
CGACAGTACAGACGGCAGAACCAGCAGTCTTCATCTGACTCTGGCTCCTCTTCCACCTCAGAAGATGAGCGGCCCAAGAG
ATCCCATGTGAAGAACGGTGAGGTAGGCAGGCGGCGGAGACATTCTCCTTCTCGGAGTGCATCTCCATCACCTCGAAAGC
GCCAAAAAGAGACTTCCCCTCGGATGCAGATGGGAAAACGATGGCAATCGCCAGTGACTAAAAGTGGGAGAAGGAGGAGA
AGTCCGTCCCCACCACCTGCCAGAAGGCGACGATCTCCTTCTCCAGCTCCACCTCCT------------------CGGCG
GCGCAGATCTCCTACCCCCCCGCCACGACGAAGGACTCCTTCTCCTCCCCCACGTCGCCGCTCACCATCTCCAAGAAGAT
ACTCTCCTCCCATACAGAGGAGATACTCGCCTTCCCCACCTCCAAAGAGGAGAACCGCCTCACCCCCGCCTCCACCCAAG
CGAAGGGTCTCACCATCACCACCACCAAAGCGCCGGCTCTCCCATTCCCCGCCTCCCAAACAAAGAAGCCCTCCTGTCGC
CAAGAGACGCTCGCCCTCCTTGTCTTCAAAGCATAGGAAAGGATCCTCCCCAGGCCGCTCCACCCGGGAGGCCCGCTCAC
CACAACCAAACAAACGGCATTCACCCTCACCACGGCCACGGGCTCCTCAGACCTCAAGTCCCCCCCCTGTTCGAAGAGGA
GCATCGGCATCACCCCAAGGAAGGCAGTCCCCGTCTCCAAGTACTAGGCCTATTAGAAGAGTCTCCAGGACTCCGGAGCC
TAAAAAGATAAAAAAGGCTGCCTCACCAGGACCTCAGTCTGTGAGAAGGGTTTCGTCTTCCCCATCTGTCTCTGGATCTC
CCGAGCCAGCGGCTAAAAAGCCTCCAGCACCTCCATCTCCTGCGCAGTCCCAGTCACCCTCCACAAACTGGTCACCCGCC
CTACCAGCCAAAAAGGCTAAAAGTCCAACACCCAGCCCGTCTCCTGCCAGGAATTCTGATCAAGAAGGAGGTGGAAAGAA
AAAGAAGAAGAAGAAGGACAAGAAACACAAAAAGGATAAGAAACACAAGAAGCACAAAAAACACAAGAAGGAGAAGGCTG
TGGCTGTAGCCACTGCAGCTCCTGCAACCCCTGCAGCTGTTTCTGCTGTTGCAACCACCTCTGCACCTGAAGAGCCTGTG
GCCGCACCAGAGCCCAGGAAGGAGACTGAAAGTGAGGCTGAAGATAACCTTGACGACTTAGAACGGCACCTGCGGGAGAA
AGCCCTGCGGTCCATGCGGAAGGCTCAAGTGTCCCCACAGTCC
>rattus_norvegicus
ATGGACGCGGGATTCTTCCGCGGAACAAGTGCGGAGCAGGATAATCGATTCAGCAACAAACAGAAGAAACTCCTCAAGCA
GCTGAAATTTGCAGAATGTCTAGAAAAAAAGGTGGACATGAGCAAAGTAAATTTGGAGGTTATAAAGCCTTGGATAACAA
AAAGAGTGACTGAGATCCTTGGATTCGAAGATGATGTTGTGATTGAGTTTATATTCAACCAGCTGGAAGTGAAGAACCCA
GATTCCAAAATGATGCAAATCAACCTGACTGGATTTTTGAATGGGAAGAATGCTAGAGAGTTCATGGGAGAACTGTGGCC
TCTGCTGTTAAGTGCACAAGAAAATATCGCCGGAATCCCTTCTGCTTTCCTAGAGTTGAAGAAGGAAGAGATAAAGCAGA
GACAAATTGAACAAGAAAAATTGGCGTCTCTGAAAAAACAAGATGAAGATAAAGATAAGAGGGATAAGGAAGAAAAAGAA
AGCAGCAGAGAGAAGAGGGAGCGGTCTCGCAGCCCAAGAAGACGCAAATCCAGATCTCCTTCCCCTAGAAGACGATCTTC
CCCTGTCAGGAGAGAGAGAAAGCGCAGTCACTCTCGATCTCCCCGTCACAGAACCAAGAGCCGGAGCCCTTCCCCTGCCC
CAGAAAAGAAGGAGAAATCTCCAGAGCTCCCAGAACCATCAGTGAGAATGAAAGACTCTTCAGTACAAGAGGCCACATCT
ACAAGTGACATCTTGAAAGCTCCCAAGCCTGAGCCTGTACCAGAGCCCAAAGAACCATCTCCAGAAAAAAATTCCAAAAA
GGAAAAGGAAAAGACTCGACCAAGATCTCGGTCACGTTCCAAATCACGGTCCCGGACTCGTTCTCGGTCACCTTCTCATA
CGAGACCCAGACGGCGACATAGATCCCGATCAAGATCATACTCTCCTAGAAGGCGACCAAGCCCCAGACGACGACCATCT
CCCCGAAGAAGAACTCCACCAAGACGGATGCCTCCTCCACCACGGCACAGGAGGAGTAGGTCTCCAGGGAGACGAAGGAG
ACGTTCTTCCGCATCGCTGTCTGGAAGTAGCTCGTCGTCCTCTTCATCTCGTTCCCGGTCACCGCCAAAGAAGCCTCCCA
AGAGGACATCCAGCCCTCCTCGGAAAACTCGTAGGTTATCACCTTCGGCAAGTCCTCCGAGGCGAAGGCACCGGCCGTCA
TCTCCAGCAACTCCGCCACCCAAAACTCGCCATTCCCCAACTCCCCAGCAGTCAAACCGTGCAAGAAAAAGTCGTGTGTC
TGTGTCTCCAGGAAGAACCTCGGGTAAAGTGACAAAACATAAAGGCACTGAGAAAAGAGAGTCACCTTCTCCAGCACCCA
AGCCTAGAAAAGTGGAGCTGTCTGAGTCTGAGGAAGACAAAGGCAGCAAAATGGCTGCAGCTGATTCTGTGCAGCAGAGG
CGACAATATAGACGACAGAACCAGCAGTCTTCATCTGACTCTGGCTCCTCTTCCACCTCAGAAGATGAGCGGCCCAAGAG
ATCCCATGTGAAGAATGGTGAGGTAGGCAGGCGGCGGAGACATTCTCCTTCTCGGAGTGCCTCTCCATCACCTCGAAAGC
GCCAAAAAGAGACTTCCCCTCGGATGCAGATGGGAAAGCGATGGCAGTCGCCAGTGACTAAAAGTAGTAGAAGGAGGAGA
AGTCCTTCCCCACCTCCTGCCAGAAGACGACGATCTCCTTCTCCAGCCCCTCCTCCC------------------CGGCG
GCGCAGATCTCCCACCCCACCACCACGACGAAGGACCCCTTCTCCTCCCCCACGCCGCCGCTCACCGTCTCCAAGAAGAT
ACTCTCCTCCCATCCAGAGGAGATACTCTCCTTCCCCACCTCCAAAGAGGAGAACTGCCTCGCCCCCACCCCCACCCAAG
CGAAGGGCATCGCCATCTCCTCCACCAAAGCGCCGGGTTTCCCACTCTCCACCTCCTAAACAAAGAAGCCCCCCAGTCAC
CAAGAGACGCTCACCCTCCTTATCTTCAAAGCATAGGAAAGGGTCTTCCCCAGGCCGCTCCACTCGGGAGGCCCGGTCAC
CACAACCAAACAAAAGGCACTCGCCCTCACCACGACCTCGGGCGCCTCAGACCTCAAGCCCTCCCCCTGTTCGAAGAGGA
GCTTCAGCGTCTCCCCAAGGAAGGCAGTCCCCGTCTCCGAGTACTAGGCCTATTAGGAGAGTCTCCAGGACTCCGGAACC
CAAAAAGATAAAAAAGGCTGCCTCACCAAGCCCTCAGTCCGTAAGAAGGGTTTCATCTTCCCGCTCTGTCTCTGGATCTC
CTGAGCCAACAGCTAAAAAGCCTCCAGCACCCCCCTCTCCTGTGCAGTCTCAGTCACCCTCCACAAACTGGTCACCTGCA
GCACCAGCCAAGAAGGCTAAAAGCCCAACACCAAGCCCGTCCCCTGCCAGGAATTCTGATCAAGAAGGAGGTGGAAAGAA
GAAGAAGAAGAAGAAGGACAAGAAACATAAGAAGGATAAGAAACACAAGAAGCACAAAAAACACAAGAAGGAGAAGGCTG
TGGCCGTAGCCACCCCAGCTCCTGCTGCCCCTGCAGCTGTCTCTGCTGCCGCCACTCCATCAGCCCAGGAAGAGCCTGCG
GCAGCACCAGAGCCCAGGAAG-----------------------------------------------------------
-------------------------------------------
>mus_musculus
ATGGACGCGGGATTCTTCCGCGGAACAAGTGCGGAGCAGGATAATCGGTTCAGCAACAAACAGAAGAAACTCCTCAAGCA
GCTGAAATTTGCAGAATGCTTAGAAAAAAAGGTGGACATGAGCAAAGTAAATTTGGAGGTTATAAAGCCTTGGATAACCA
AAAGAGTAACTGAGATCCTTGGATTCGAAGATGATGTTGTCATTGAGTTTATATTCAACCAGCTGGAAGTGAAGAACCCA
GATTCCAAAATGATGCAAATCAACCTGACTGGGTTTTTGAATGGGAAGAATGCTAGAGAATTCATGGGAGAGCTGTGGCC
CCTGCTGTTGAGTGCACAAGAAAATATCGCCGGAATCCCTTCTGCTTTCCTAGAGTTGAAGAAGGAAGAGATAAAGCAGA
GACAAATTGAACAAGAAAAATTGGCGTCTCTGAAAAAACAAGATGAAGATAAAGATAAGAGGGATAAGGAAGAAAAGGAA
AGCAGCAGAGAGAAGAGGGAGCGGTCTCGCAGCCCAAGAAGACGCAAATCCAGATCTCCTTCCCCTAGAAGACGATCTTC
CCCTGTCAGGAGAGAGAGAAAGCGCAGTCACTCTCGATCTCCCCGTCACAGAACCAAGAGCCGGAGCCCTTCCCCTGCCC
CAGAAAAGAAGGAGAAATCTCCAGAGCTCCCAGAGCCATCCGTGAGGATGAAGGACTCCTCAGTACAGGAGGCCACCTCT
ACAAGTGACATCTTGAAAGCTCCCAAGCCTGAGCCTGTACCAGAGCCCAAAGAACCGTCTCCAGAAAAAAATTCCAAAAA
GGAAAAGGAAAAGACTCGACCAAGATCTCGGTCACGATCCAAATCTCGGTCTCGGACCCGATCTCGATCACCTTCTCATA
CTAGACCAAGACGGAGACATAGATCCCGATCAAGATCATACTCTCCTAGAAGGCGGCCAAGCCCAAGACGACGACCATCT
CCCCGAAGAAGAACTCCACCAAGACGGATGCCTCCTCCACCAAGGCACCGGAGGAGTAGGTCTCCAGGGAGACGAAGGAG
GCGTTCTTCCGCATCCCTGTCTGGAAGTAGCTCGTCGTCCTCTTCATCTCGTTCCCGGTCACCACCAAAGAAACCTCCCA
AGAGGACATCCAGCCCTCCTCGGAAAACGCGTAGGTTATCACCTTCAGCAAGTCCTCCACGGCGAAGACACCGGCCGTCA
TCTCCAGCAACTCCGCCACCCAAAACTCGCCATTCCCCAACTCCCCAGCAGTCAAACCGTACAAGAAAAAGTCGTGTTTC
TGTGTCTCCAGGAAGAACCTCCGGTAAAGTGACAAAACATAAAGGTACTGAGAAAAGAGAGTCACCTTCTCCAGCACCCA
AGCCTAGAAAAGTGGAGCTGTCTGAGTCTGAAGAAGACAAAGGCAGCAAAATGGCTGCAGCTGATTCTGTGCAGCAGAGA
AGACAATACCGACGGCAGAACCAGCAGTCTTCATCTGACTCTGGCTCCTCTTCCACCTCAGAAGATGAGCGGCCCAAGAG
ATCCCATGTAAAGAACGGTGAGGTAGGCAGGCGGCGGAGACATTCCCCTTCTCGGAGTGCCTCTCCATCACCTCGAAAGC
GCCAGAAAGAGACTTCCCCTCGGATGCAGATGGGAAAGCGATGGCAGTCACCAGTGACTAAAAGTAGTAGAAGGAGGAGA
AGTCCCTCTCCCCCTCCTGCCAGAAGGCGAAGGTCTCCTTCTCCAGCCCCTCCGCCGCCACCTCCCCCTCCTCCTCGGCG
GCGCAGATCTCCCACCCCACCACCACGACGAAGGACCCCTTCTCCTCCCCCACGCCGCCGCTCACCGTCTCCAAGAAGAT
ACTCTCCTCCCATTCAGAGGAGATACTCTCCTTCCCCCCCTCCAAAGAGGAGAACCGCCTCCCCCCCGCCCCCGCCCAAG
CGAAGGGCATCACCATCTCCACCACCAAAGCGCCGGGTCTCCCACTCTCCACCTCCTAAACAAAGAAGCCCCACAGTCAC
CAAGAGACGCTCGCCCTCCTTATCTTCAAAACATAGGAAAGGGTCTTCCCCAGGCCGATCCACCCGGGAGGCCCGCTCAC
CACAACCAAACAAACGGCATTCGCCCTCACCACGGCCTCGGGCTCCTCAGACCTCAAGCCCTCCCCCTGTACGAAGAGGA
GCTTCAGCGTCACCCCAAGGAAGGCAGTCCCCATCTCCAAGTACTAGGCCTATTAGGAGAGTCTCCAGGACCCCGGAGCC
CAAAAAGATAAAAAAGGCTGCCTCACCAAGCCCTCAGTCCGTAAGAAGGGTTTCATCTTCCAGATCTGTCTCTGGATCTC
CTGAGCCAGCAGCTAAAAAGCCGCCAGCACCTCCCTCTCCTGTGCAGTCTCAGTCACCCTCCACAAACTGGTCACCTGCA
GTACCAGCCAAAAAGGCTAAGAGCCCAACACCAAGCCTGTCCCCTGCCCGGAATTCTGATCAAGAAGGAGGTGGGAAGAA
AAAGAAGAAGAAGAAGGACAAGAAACACAAGAAGGATAAGAAACACAAGAAGCACAAAAAACACAAGAAGGAGAAGGCTG
TGACCATAGCCACCCCAGCTACTGCAGCCCCTGCAGCTGTTTCTGCTGCCACCACCACATCAGCACAGGAAGAGCCTGCA
GCAGCACCAGAGCCCAGGAAGGAGACTGAGAGTGAAGCTGAAGATAACCTTGATGACCTAGAGAGGCACCTGCGGGAGAA
GGCCCTGCGGTCCATGCGGAAGGCTCAAGTGTCCCCACAGTCC
