# Supplementary material for: Divergent genes in gerbils: prevalence, relation to GC-biased substitution, and phenotypic relevance
Source: BMC Evol Biol. 2020 Oct 19;20:134. doi: 10.1186/s12862-020-01696-3 (PMC7574485; doi:10.1186/s12862-020-01696-3)
Supplement: Supplementary file 3 — Additional file 3 Supplementary Data. DNA alignments for 10,554 1-to-1 orthologues used in analysis. Each alignment file is named using its orthogroup ID. [file 12862_2020_1696_MOESM3_ESM.zip › Additional_File_3/masked_alignments/OG0001745.fa]

>fukomys_damarensis
------------------CACCCTCAGAGAAAGCGACGCAGTGGAACAGTAAATTCTAGACAAGCCCAGAAGAGAACTCG
GGAAGCAGGCTCCACCCCTGAGATTGCCTTGGAAGCAGAACCCATAGAACTCGTGGAAACG------------------G
CTGGAGACGAAATCGTGGACCTCACGTGTGAATCACTAGAGCCCGTGGTTGTTGACCTGACTCACAATGACTCGGTCGTG
ATCATTGAAGAGAGAAGGCGGCCAAGGAGGACTGCAAGGAGGCTGCGCCAGGACCACACTGACAGCTGTGTGGTGAGCAG
TGACGATGAGGAGCTGTCCAGGGACAGGGATGTGTACGTCACCACTCATGCTCCCAGAAATGCCCGGGATGATGGCACCA
CAGGCCTGAGGCCTTCTGGCACCGTCAGCTGTCCCATCTGCATGGATGGATATTCAGAGATTGTGCAGAATGGGCGTCTC
ATTGTCTCCACAGAGTGTGGCCACGTCTTCTGTAGCCAGTGCCTCCGTGACTCACTGAAGAATGCCAACACTTGCCCGAC
TTGTAGGAAGAAGATCAGCCACAAACGGTACCACCCCATTTATATA
>homo_sapiens
---------------------------AGAAAGCGTCGTGGTGGAGCAATAAATTCTAGACAAGCTCAGAAGCGAACTCG
GGAAGCAACCTCCACCCCCGAGATCTCCTTGGAAGCAGAACCCATAGAACTCGTGGAAACT------------------G
CTGGAGATGAAATTGTGGACCTCACTTGTGAATCTTTAGAGCCTGTGGTGGTTGATCTGACTCACAATGACTCTGTTGTG
ATTGTTGACGAAAGAAGAAGACCAAGGAGGAATGCTAGGAGGCTGCCCCAGGACCATGCTGACAGCTGTGTGGTGAGCAG
TGACGATGAGGAGTTGTCCAGGGACAGAGACGTATATGTGACTACCCATACTCCCAGAAACGCCAGGGATGAGGGCGCTA
CAGGCCTCAGGCCCTCAGGTACTGTCAGTTGTCCCATCTGCATGGACGGATACTCAGAGATCGTGCAGAATGGACGTCTC
ATCGTTTCCACAGAATGCGGCCATGTCTTCTGTAGCCAGTGCCTCCGTGATTCCCTGAAGAATGCTAATACTTGCCCAAC
TTGTAGGAAAAAGATCAACCACAAACGGTACCACCCCATTTATATA
>cavia_porcellus
---------------------------AGAAAGCGTCGTGGTGGAACAGTAAGTTCTAGACAAGCCCAGAAGCGAACTCG
GGAAACAGGCTCGATTCCCGAGATTGCCATGGATCCAGAACCCATAGAACTTGAGGAAACA------------------G
CTGGAGATGAAATTGTGGACCTCACATGTGAATCATTAGAGCCTGTGGTCGTCGACCTGACTCACAATGACTCTGTTGTG
ATCGTTGAAGAGAGAAGGCGGCCACGGAGGACCGTGAGGAGCCAGCGCCAGGACCACACTGACAGCTGCGTGGTGAGCAG
TGATGATGAGGAGCTGTCCAGGGACAGGGATGTGTATGTCACCACCCATGCCCCCCGAAGTGCCAGGGATGAGAGCACCA
CAAGATTGAGGCCCTCTGGCACCGTTAGCTGTCCCATCTGCATGGATGGATACTCGGAGATCGTGCAGAATGGACGTCTC
ATTGTCTCTACAGAGTGTGGCCATGTCTTCTGTAGCCAGTGCCTCCGAGACTCCCTGAAGAATGCTAACACTTGCCCGAC
TTGTAGGAAGAAGATCAGCCACAAACGGTACCACCCCATTTATATA
>chinchilla_lanigera
ATGAGTACATCT------------CAGAGAAAGCGTCGCGGTGGAACAATAAGTTCTAGACAAGCCCAGAAGCGAACTCG
GGAAGCAGGCACCACCCCCGAGATTGCCATGGATCCAGAACCCATAGAACTTGAGGAGACA------------------G
CTGGAGATGAAATCGTGGACCTTACATGTGAATCATTAGAGCCGGTGGTCGTCGACCTGACTCACAATGATTCTGTTGTG
ATTGTTGAAGAGAGAAGGCGGCCGAGGAGGACCATGAGGAGCCAGCGCCAGGACCACTCGGACAGCTGTGTGGTGAGCAG
CGATGACGAGGAGCTCTCCAGGGACAGGGATGTGTATGTCACCACCCATGCTCCCCGAAGTGCCAGGGACGAGGGTGCCA
CAGGACTAAGGCCCTCTGGCACCGTCAGCTGTCCCATCTGCATGGACGGATACTCAGAGATTGTGCAGAATGGACGTCTC
ATTGTCTCTACAGAGTGTGGCCACGTCTTCTGTAGCCAGTGCCTCCGTGATTCCCTAAAGAATTCTAACACTTGCCCAAC
TTGTAGGAAGAAGATAAGCCACAAACGGTACCACCCCATTTATATA
>octodon_degus
------------CTTTGCCATCCTCAGAGAAAGCGGCGTGGTGGAACAGTAAGTTCTAGACAAGCCCAGAAGCGAACTCG
GGAAGCAGGCTCCACCCCCGAGATTGCCATGGATCCAGAACCCATAGAACTTGAGGAAACG------------------G
CAGGTGATGAAATCGTGGACCTCACTTGTGAATCGTTAGAGCCTGTGGTCGTCGACCTGACTCACAATGACTCTGTTGTG
GTA------AAGAGAAGGCGACCAAGGAGGACCATGAGGAGCCAGCGCCAGGACCACGCAGACAGCTGCGTGGTAAGCAG
TGATGACGAGGAGCTGTCCAGGGACAGGGATGTGTATGTCACCACCCATGCTCCCCGAAGTGCCAGGGATGAGGGCGCCA
CAGGACTGAGGCCCTCCGGCACTGTCAGCTGTCCCATCTGCATGGATGGATACTCAGAGATTGTGCAGAATGGACGGCTC
ATCGTCTCTACGGAGTGCGGCCATGTCTTCTGTAGCCAGTGCCTCCGCGACTCCCTGAAGAATGCTAACACTTGCCCAAC
TTGTAGGAAGAAGATCAGCCACAAACGGTACCACCCCATTTATATA
>nannospalax_galili
--------------------------------------------------------------------------------
--------------------------------------------------------------------------------
--------------------------------------------------------------------------------
------TTAGAGAGGAGACGGCCACGGAGAAATACAAGGAGACTCCGCCAAGACCATGCTGACAGCTGTGTAGTGAGCAG
TGATGACGAGGAACTGTCAAGGGACAGAGATGTGTATGTGACCACCCATACTCCTCGAAGCACAAAAGACGAAGGAGCTA
CGGGACTCAGGCCCTCGGGTACTGTCAGTTGTCCAATCTGCATGGATGGATACTCTGAGATTGTACAGAATGGGCGCCTC
ATTGTTTCTACAGAATGTGGCCACGTCTTCTGTAGCCAGTGCCTCCGTGATTCTCTTAAGAATGCTAACACTTGCCCAAC
TTGTAGGAAAAAGATCAGCCATAAACGATACCACCCCATTTATATA
>mus_musculus
ATGAGTACAAGA------AATCCTCAAAGAAAGCGGCGTGGTGGAACTGTGAATTCTAGACAAACCCAGAAGCGAACTCG
GGAAACAACTTCGACCCCTGAGGTTTCCTTGGAAACAGAACCCATAGAACTTGTGGAAACT------------------G
TTGGAGATGAAATTGTGGACCTCACCTGTGAATCTTTAGAGCCCGTGGTTGTGGACCTGACTCACAATGACTCTGTTGTG
ATTGTTGAAGAAAGGAGAAGGCCAAGGAGAAATGGGAGGAGGTTGCGCCAAGACCATGCTGACAGCTGTGTGGTGAGCAG
TGATGATGAGGAGCTGTCTAGGGACAAAGATGTGTACGTGACTACCCATACTCCTCGAAGCACCAAGGATGATGGAGCTA
CTGGACCCAGGCCCTCAGGTACCGTCAGTTGTCCTATCTGTATGGATGGATACTCTGAGATTGTGCAGAATGGGCGTCTC
ATTGTTTCTACAGAATGTGGCCACGTCTTCTGTAGCCAGTGCCTCCGTGATTCCCTTAAGAATGCTAACACTTGCCCAAC
TTGTAGGAAAAAGATCAACCATAAGCGGTACCACCCCATTTATATA
>rattus_norvegicus
ATGAGTACAAGA------AATCCTCAAAGAAAGCGGCGTGGTGGAGCTGTGAATTCTAGACAAACCCAGAAGCGAACTCG
GGAAACAACTTCAACCCCTGAGATTTCCTTGGAAGCAGAACCCATAGAACTTGTGGAAACC------------------G
TTGGAGATGAAATCGTGGACCTCACCTGTGAATCTTTAGAGCCTGTGGTTGTGGACCTGACTCACAATGACTCTGTTGTG
GTAAGCGAGAAAAGGAGAAGGCCAAGGAGAAATGGGAGGAGGTTGCGCCAAGACCATGCTGACAGCTGTGTGGTGAGCAG
TGATGATGAAGAACTGTCTAAGGACAAAGATGTATACGTGACTACCCATACTCCTCGAAGCACCAAGGATGAAGGAACTA
CTGGACTTAGGCCCTCGGGCACCGTCAGTTGTCCGATCTGCATGGATGGATACTCTGAGATTGTGCAGAATGGGCGTCTC
ATTGTTTCTACAGAATGTGGCCACGTCTTCTGTAGCCAGTGCCTCCGTGATTCCCTTAAGAATGCTAACACTTGCCCAAC
TTGTAGGAAAAAGATCAACCATAAACGGTACCATCCCATTTATATA
>meriones_unguiculatus
ATGAGTTCAAGA------AATCCTCAAAGAAAGCGGCGTGGTGGGACAGTGAGTTCCAGACAAACCCAGAAGCGAACTCG
GGAACCAACTTCAACTCCTGAGGTTTCCTTGGAAGCAGAACCCATAGAACTTGTGGAAACA------------------G
CTGGAGATGAAATTGTGGACCTCACCTGTGAATCTCTAGAACCTGTGGTTGTGGACCTGACACACAATGACTCTGTTGTG
TTTGTTGAAGAAAGAAGAAGGCCAAGGAGAAACGGGCGGAGGTTGCATCAAGACCATGCTGATAGCTGTGTGGTGAGCAG
TGATGATGAGGAACTGTCTAGAGACAAAGATGTATATGTGACTACCCATACTCATCGAAGCAACAAGGACGAAGGAGCTA
CAGGACCCAGGCCCTCAGGTACTGTCAGTTGTCCGATCTGCATGGATGGATACTCTGAGATTGTGCAGAATGGGCGTCTC
ATTGTTTCTACAGAATGTGGCCATGTCTTCTGTAGCCAGTGCCTCCGTGATTCCCTTAAGAATGCTAATACTTGCCCAAC
TTGTAGAAAAAAGATCAACCATAAACGGTACCACCCCATTTATATA
>psammomys_obesus
------------------AATCCTCAAAGAAAGCGGCGTGGTGGAACAGTAAGTTCCAGACAAACCCAGAAGCGAACTCG
GGAAACAACTTCCACTCCTGAGGTTTCCTTGGAAGCAGAACCCATAGAACTTGTGGAAACG------------------G
CTGGAGATGAAATTGTGGACCTCACCTGTGAATCTCTAGAACCTGTGGTTGTGGACCTGACACACAATGACTCTGTTGTG
TTTGTTGAAGAAAGAAGAAGGCCAAGGAGAAACGGGCGGAGGTTGCATCAAGACCATGCTGATAGCTGTGTGGTGAGCAG
TGATGATGAGGAACTGTCTAGAGACAAAGATGTATATGTGACTACCCATACTCATCGAAGCAACAAGGATGAAGGAGCTA
CAGGACCCAGGCCCTCAGGTACTGTCAGTTGTCCGATCTGCATGGATGGATACTCTGAGATTGTGCAGAATGGGCGTCTC
ATTGTTTCTACAGAATGTGGCCATGTCTTCTGTAGCCAGTGCCTCCGTGATTCCCTTAAGAATGCTAACACTTGCCCAAC
TTGTAGAAAAAAGATCAACCATAAACGGTACCACCCCATTTATATA
>dipodomys_ordii
GCATGTACCATT------AACCCCAACAGAAAGCGTCGTGGTGGGTCAGTAAGTTCTAGACAAGCACAGAAGCGAACTCG
GGAAGCAGCTGCCACCCCTGAGATTTCCTTGGAAGCTGAACCCATAGAGCTTATGGAAACTGGGAAATGTTATTTTGAAG
CTGGAGATGAAATTGTGGACCTCACCTGTGAATCTTTGGAACCAGTGGTTGTCGATCTGACTCATAATGACTCTGTGGTG
GTAAAA------AGGAGGCGGCCAAGGAGGAATGCAAGAAGGCTGCGCCAAGACCATGCGGACAGCTGCGTGGTGAGCAG
CGATGAGGAGGAGCTGTCCAGGGACAGAGATGTGTATGTGACCACCCACGCTCCCAGAGGCGCGAGGGAGGAGGGGACCA
CAGGCCCCAGGCCCTCCGGTACTGTCAGTTGTCCAATCTGCATGGATGGGTACTCTGAGATTGTGCAGAACGGTCGTCTG
ATTGTTTCTACAGAATGTGGCCATGTCTTCTGTAGCCAGTGCCTCCGTGATTCCCTTAAGAATGCTAACACTTGCCCAAC
TTGTAGGAAAAAGATCAGCCACAAACGGTACCACCCCATTTATATA
