# Supplementary material for: Divergent genes in gerbils: prevalence, relation to GC-biased substitution, and phenotypic relevance
Source: BMC Evol Biol. 2020 Oct 19;20:134. doi: 10.1186/s12862-020-01696-3 (PMC7574485; doi:10.1186/s12862-020-01696-3)
Supplement: Supplementary file 3 — Additional file 3 Supplementary Data. DNA alignments for 10,554 1-to-1 orthologues used in analysis. Each alignment file is named using its orthogroup ID. [file 12862_2020_1696_MOESM3_ESM.zip › Additional_File_3/masked_alignments/OG0001750.fa]

>chinchilla_lanigera
--------------------------------------------------------------------------------
-CTCCCAAGTGAAACCTATGAGAATATCCCAGGCCAGTCAAAGATCACATTCCTCCTACAAGCCATCAGGAATACAACAG
CTGCTGAGGAGGCTCGACAAATGGCCGCTGTTCTCCTGAGACGCCTTCTGTCCTCTGCGTTTGATGAAGTTTATCCAACT
CTTCCCTCGGATGTTCAGACTGCCATCAAGAGTGAGCTACTAATGATTATTCAGATGGAAACGCAGTCTAGCATGAGGAA
GAAAATTTGTGATATTGCTGCAGAACTGGCCAGGAATTTAATAGATGAAGATGGCAACAACCAGTGGCCTGAGGGTTTGA
AGTTTCTTTTTGATTCGGTCAGCTCTCAAAACATGGGATTGCGAGAAGCTGCCCTTCACATTTTCTGGAACTTTCCTGGA
ATTTTTGGGAACCAACAGCAGCACTATTTAGATGTCATCAAACGGATGTTAGCTCAGTGTATGCAAGATCAGGAACATCC
ATCAATCAGGACATTATCAGCTAGAGCCACAGCTGCATTTATACTCGCAAATGAGCATAATGTTGCTCTGTTCAAACATT
TTGCAGACTTGTTACCTGGATTCTTACAGGCTGTTAATGACTCATGCTACCAGAATGATGATTCGGTCCTAAAATCCCTT
GTTGAAATCGCAGATACTGTTCCAAAGTATTTGCGTCCTCACTTGGAAGCAACTCTGCAGTTAAGTCTAAAG--------
----------TTGTGTGGAGACACCAGCCTTAATAACATGCAGCGCCAGCTTGCCCTGGAAGTGATCGTGACCCTCTCGG
AGACTGCAGCGGCTATGTTAAGAAAGCATACTAATATTATCGCACAGACT---------------ATTCCTCAGATGTTA
GCGATGATGGTTGACCTGGAAGAGGATGAGGACTGGGCGAATGCGGATGAACTGGAAGACGATGATTTTGATAGCAATGC
AGTGGCTGGTGAGAGTGCTCTAGACCGGATGGCGTGTGGACTTGGTGGCAAGCTTGTTCTGCCGATGATCAAGGAACACA
TTATGCAGATGCTTCAAAACCCTGACTGGAAATACCGGCATGCGGGATTGATGGCCTTATCTGCCATTGGTGAAGGGTGC
CACCAGCAAATGGAAGGAATTCTGAATGAGATAGTAAATTTTGTTTTGCTTTTCCTTCAGGATCCTCATCCAAGAGTAAG
GTACGCAGCCTGCAATGCTGTGGGACAGATGGCTACAGATTTTGCACCTGGTTTCCAGAAGAAATTTCATGAGAAGGTGA
TTGCAGCTCTGCTGCAGACCATGGAAGACCAAGGCAACCAGCGCGTGCAGGCCCACGCTGCCGCTGCCCTCATCAACTTC
ACCGAAGACTGCCCCAAATCGCTGCTCATCCCGTACCTGGATAATTTGGTGAAACACCTGCATTCCATTATGGTCCTGAA
GCTTCAGGAGTTGATTCAGAAAGGCACCAAATTAGTTTTGGAACAAGTTGTGACATCCATTGCATCAGTTGCAGATACTG
CAGAAGAAAAATTTGTCCCCTACTATGATTTGTTTATGCCGTCACTGAAGCACATTGTTGAAAATGCCGTACAGAAGGAA
CTCAGACTTCTGAGAGGGAAAACTATTGAATGTATCAGCCTCATTGGTCTGGCAGTTGGGAAGGAAAAATTCATGCAGGA
TGCGTCAGATGTGATGCAGCTGTTGTTAAAGACCCAGACAGACTTCAGTGACATGGAAGACGACGATCCGCAGATCTCTT
ACATGATCTCAGCATGGGCTAGGATGTGCAAAATCCTTGGAAAAGAATTTCAGCAATACCTTCCAGTGGTTATGGGGCCT
TTAATGAAGACGGCTTCGATCAAGCCTGAAGTCGCCCTTTTAGACACCCAAGACATGGAGAACATGAGTGACGATGATGG
CTGGGAATTTGTGAACCTTGGAGACCAACAGAGTTTTGGTATTAAAACTGCAGGACTGGAAGAAAAGTCAACTGCTTGCC
AGATGTTGGTTTGCTATGCTAAGGAGTTAAAGGAAGGTTTTGTGGAATATACCGAACAGGTTGTCAAGCTGATGGTCCCT
TTACTGAAATTTTACTTCCACGATGATATCCTA------------------ATGGCAGCGGCAGAGTCCATGCCTCTTCT
CCTGGAGTGTGCGAGAGTGCGGGGTCCTGAGTACCTCACGCAGATGTGGCATTTCATGTGCGACGCGCTGATCAAGGCCA
TTGGCACAGAACCAGACTCGGACGTCCTCTCGGAAATCATGCACTCGTTTGCCAAGTGCATTGAAGTCATGGGGGACGGG
TGCCTTAACAACGAGCACTTCGAGGAGCTGGGAGGGATCCTGAAAGCCAAACTTGAAGAACACTTTAAAAATCAAGAATT
GCGGCAAGTTAAAAGACAAGATGAAGACTATGATGAACAGGTTGAAGAATCACTACAAGATGAGGATGATAATGATGTTT
ATATACTGACCAAAGTGTCAGATATTTTACACTCGATATTCAGTAGCTACAAGGAAAAGGTGTTACCGTGGTTTGAACAG
CTGCTTCCTCTAATTGTCAATCTAATCTGTCCACATAGACCGTGGCCAGACAGACAGTGGGGACTGTGCATCTTTGACGA
TGTCATAGAGCACTGTAGTCCAGCCTCATTTAAGTATGCAGAGTACTTCCTAAGGCCCATGCTCCAGTATGTATGTGACA
ACAGCCCGGAGGTCAGGCAAGCGGCAGCGTACGGCCTGGGGGTCATGGCGCAGTATGGAGGCGAGAACTACCGCCCTTTC
TGTACAGAAGCTCTTCCACTGCTTGTTAGAGTTATTCAGTCTGGAGATTCTAAGACCAAAGAGAATGTCAATGCTACAGA
GAACTGCATCTCAGCAGTAGGGAAAATTATGAAGTTCAAGCCTGACTGCGTGAACGTCGAGGAGATCCTGCCGCACTGGC
TGTCCTGGCTTCCTCTCCATGAAGACAAAGAAGAAGCGGTTCAGACTTTCAGTTATCTCTGCGACCTGATCGAAAGTAAT
CACCCAATTGTTCTTGGCCCAAACAACACCAATCTGCCCAAAATATTCAGCATAATTGCAGAAGGAGAAATACATGAGGC
CATTAAACATGAAGATCCGTGTGCCAAACGTTTGGCTAATGTAGTTCGCCAGGTACAGACTTCTGGAGGATTGTGGACTG
AATGCATATCACAGCTCAGTCCCGAGCAGCAGGCGGCCATACAGGAGCTCCTGAACTCTGCG
>dipodomys_ordii
------------------------GAGCAGTTCTACATGGTCTTAAGTAGTTTT------------------------CC
AGAATATAAAGAAACCTATGAGAATATCCCAGGCCAATCAAAGATCACATTCCTCTTGCAAGCCATCAGAAATACAACAG
CTGCTGAGGAGGCTAGACAAATGGCTGCCGTCCTCCTGAGACGTCTTTTGTCCTCTGCATTTGATGAAGTCTATCCCACT
CTTCCATCGGATGTTCAGACTGCCATCAAGAGTGAACTGCTAATGATTATTCAGATGGAAACACAATCTAGCATGAGGAA
AAAAATTTGTGATATTGCTGCAGAATTGGCCAGGAACTTAATAGATGAGGACGGCAACAACCAGTGGCCTGAAGGTTTGA
AGTTCCTCTTTGACTCAGTCAGCTCTCAGAACATGGGTCTGCGGGAAGCCGCCCTTCACATATTCTGGAACTTTCCTGGA
ATTTTTGGAAACCAACAGCAGCACTATTTAGACGTCATCAAACGGATGTTAGTTCAGTGTATGCAAGATCAGGAACATCC
ATCGATCAGGACATTATCTGCTAGAGCTACAGCTGCATTTATACTTGCAAATGAACATAATGTTGCTCTCTTCAAACATT
TTGCAGACTTGTTACCTGGATTCCTACAGGCTGTTAATGACTCGTGCTACCAGAATGATGATTCGGTCCTAAAATCCCTG
GTTGAGATAGCAGATACTGTCCCAAAGTATCTGCGTCCTCACTTGGAAGCAACTCTGCAGCTAAGTCTAAAG--------
----------TTGTGTGGAGATACCAGCCTCAATAATATGCAGCGCCAGCTTGCCCTTGAAGTGATCGTGACCCTCTCAG
AGACCGCCGCTGCTATGTTACGAAAGCATACTAATATTGTTGCACAGACA---------------ATTCCTCAGATGTTA
GCTATGATGGTTGATCTGGAAGAGGATGAGGACTGGGCAAATGCTGATGAACTAGAAGATGATGATTTTGACAGCAACGC
AGTTGCAGGGGAGAGCGCATTAGACCGGATGGCCTGTGGCCTTGGTGGGAAGCTTGTACTGCCGATGATCAAGGAACACA
TCATGCAGATGCTTCAGAATCCTGACTGGAAGTACCGGCATGCAGGACTGATGGCCTTGTCTGCCATTGGGGAAGGGTGC
CACCAGCAAATGGAAGGAATTCTAAATGAGATAGTAAATTTTGTATTGCTTTTCCTTCAGGATCCTCATCCAAGAGTGCG
GTATGCAGCCTGCAATGCTGTTGGACAGATGGCTACAGATTTTGCACCCGGTTTCCAAAAGAAATTTCATGAGAAGGTGA
TTGCAGCTCTGCTGCAGACCATGGAAGACCAAGGCAACCAACGGGTGCAGGCCCATGCGGCAGCCGCCCTCATTAACTTC
ACTGAGGACTGTCCCAAGTCGCTGCTTATTCCCTACTTAGATAACTTGGTAAAACATCTGCACTCCATAATGGTACTTAA
ACTTCAAGAGCTGATACAGAAAGGCACCAAGTTAGTTTTGGAACAAGTTGTGACATCCATTGCGTCAGTTGCAGATACTG
CAGAAGAGAAATTTGTCCCTTATTATGATTTATTTATGCCATCCCTGAAGCACATTGTTGAGAATGCAGTGCAGAAGGAA
CTTAGACTTCTGAGAGGAAAAACTATCGAATGCATCAGCCTTATTGGTCTGGCTGTTGGGAAGGAAAAATTCATGCAGGA
TGCATCAGATGTGATGCAGCTGTTGCTGAAGACCCAGACAGACTTCAATGATATGGAAGATGATGACCCTCAGATCTCTT
ACATGATCTCAGCATGGGCCAGAATGTGTAAAATCCTTGGAAAAGAATTTCAGCAGTACCTTCCGGTGGTTATGGGCCCT
TTGATGAAGACAGCTTCAATTAAGCCTGAAGTGGCCCTTTTAGACACCCAAGACATGGAGAATATGAGTGATGATGATGG
TTGGGAATTTGTGAACCTTGGAGACCAGCAAAGTTTTGGTATTAAAACTGCAGGACTAGAAGAAAAATCAACTGCGTGCC
AGATGCTGGTTTGCTATGCGAAGGAATTAAAGGAAGGTTTTGTGGAATACACTGAGCAGGTGGTCAAACTGATGTCA---
---------------TTTAGTGATTGTATTTCC---------CGTGTTCGAGTGGCGGCGGCAGAGTCTATGCCTCTTCT
TCTGGAATGTGCCAGAGTCCGTGGTCCTGAGTACCTCACACAGATGTGGCATTTCATGTGTGATGCTCTGATCAAGGCCA
TCGGCACTGAACCAGACTCGGACGTCCTCTCCGAAATCATGCATTCTTTCGCAAAGTGCATTGAAGTCATGGGAGACGGA
TGCCTTAACAACGAGCACTTCGAAGAACTCGGGGGCATATTGAAGGCAAAGCTTGAAGAACATTTTAAAAATCAAGAATT
ACGGCAGGTTAAAAGACAAGATGAAGACTATGATGAACAGGTTGAAGAGTCACTACAAGATGAGGATGATAATGATGTTT
ATATTCTGACCAAAGTGTCAGACATTTTACACTCAATATTCAGTAGCTACAAGGAAAAGGTGTTGCCATGGTTTGAGCAG
CTGCTTCCATTAATTGTCAACCTAATATGTCCACATAGACCCTGGCCAGACAGACAATGGGGCTTGTGCATCTTTGATGA
TGTCATAGAACACTGTAGTCCAGCCTCATTTAAGTATGCAGAATATTTCTTACGGCCAATGCTCCAGTACGTATGTGATA
ACAGCCCAGAGGTCAGACAGGCAGCAGCATATGGCCTGGGAGTCATGGCACAGTACGGTGGAGATAACTATCGCCCTTTC
TGTACAGAAGCGCTTCCGCTGCTCGTGAGAGTTATTCAGTCTGCGGATTCTAAGACCAAAGAAAATGTCAATGCCACAGA
GAACTGCATCTCAGCAGTAGGCAAAATGATGAAGTTCAAGCCCGACTGTGTAAACGTTGAAGAAGTCCTGCCACACTGGT
TGTCTTGGCTGCCTCTACATGAAGATAAGGAAGAAGCTGTTCAGACTTTCAGTTACCTGTGCGACTTGATTGAAAGTAAC
CACCCAATCGTTCTTGGCCCAAACAATTCCAATCTGCCCAAAATATTCAGCATAATCGCCGAAGGAGAAATGCACGAGGC
CATTAAACATGAAGACCCTTGTGCCAAACGTCTGGCCAATGTCGTTCGCCAAGTACAGACTTCTGGAGGATTGTGGACTG
AATGCATAGCACAGCTCAGTCCAGAGCAGCAGGCAGCAATACAAGAGCTCCTGAACTCTGCT
>psammomys_obesus
ATGGCGGCGGCCGCGGCGGAGCAGCAACAGTTCTACCTGCTCCTGGGAAACCTGCTCAGCCCCGACAATGTGGTCCGGAA
ACAGGCGGAGGAAACCTATGAGAATATCCCAGGCCAGTCCAAGATCACATTCCTCTTACAAGCCATCAGAAACACAACAG
CTGCTGAGGAGGCTAGACAAATGGCTGCTGTTCTCCTGCGGCGTCTTTTGTCCTCTGCATTTGATGAAGTCTATCCAGCT
CTTCCATCAGACGTCCAGACTGCCATCAAGAGTGAACTGCTAATGATTATCCAGATGGAAACACAATCTAGCATGAGGAA
AAAAATTTGTGATATTGCTGCAGAACTGGCCAGGAATTTAATAGATGAGGACGGCAACAATCAATGGCCTGAAGGTTTGA
AGTTCCTCTTTGATTCAGTCAGCTCACAAAACATGGGACTCCGGGAAGCTGCCCTTCACATATTTTGGAACTTCCCTGGA
ATCTTTGGGAACCAACAACAGCACTATTTGGACGTCATCAAACGGATGTTAGTTCAGTGTATGCAAGATCAAGAGAACCC
CTCGATCAGGACGCTGTCTGCCAGAGCTACAGCCGCCTTTATACTTGCCAATGAGCACAATGCTGCTCTGTTCAAACACT
TTGCAGACTTGCTACCTGGATTCTTACAGGCTGTCAATGATTCATGTTACCAGAATGACGACTCAGTCCTGAAATCCCTC
GTTGAGATCGCAGATACTGTTCCAAAGTATCTGCGCCCTCACTTAGAAGCAGCTCTACAGCTAAGTCTAAAGGCAAGTCC
ACCCCAGTTGCTGTGTGGAGACACCACCCTCAATAATATGCAGCGCCAGCTGGCCCTCGAGGTGATTGTAACCCTGTCTG
AGACCGCAGCTGCAATGTTAAGAAAGCACACCAATATTGTTGCACAGACT---------------ATTCCTCAGATGCTG
GCGATGATGGTGGACCTGGAGGAGGATGAGGACTGGGCGAACGCTGACGAGCTAGAGGACGACGACTTCGACAGCAATGC
AGTTGCTGGTGAGAGTGCGCTGGACCGGATGGCCTGTGGACTTGGTGGAAAGCTCGTTCTGCCGATGATCAAGGAGCACA
TCATGCAGATGCTTCAGAACCCTGACTGGAAGTACCGGCACGCAGGCTTAATGGCTTTATCTGCCATTGGTGAAGGATGC
CACCAGCAGATGGAGGGAATTCTAAATGAGATTGTAAATTTTGTCTTGCTTTTCCTCCAGGATCCTCACCCAAGAGTCCG
GTATGCAGCCTGCAACGCCGTGGGTCAGATGGCTACAGACTTTGCACCTGGGTTTCAAAAGAAATTTCACGAGAAGGTGA
TTGCAGCTTTGCTTCAGACCATGGAAGACCAAGGCAACCAAAGGGTGCAGGCCCACGCAGCAGCTGCTCTTATTAACTTC
ACTGAAGACTGTCCCAAGTCGCTGCTTATTCCATACTTGGATAACCTGGTGAAGCATCTGCATTCCATTATGGTACTCAA
GCTCCAGGAGCTTATTCAGAAAGGCACCAAGTTAGTTTTGGAGCAAGTTGTGACATCCATTGCGTCAGTCGCAGACACTG
CAGAAGAAAAGTTTGTCCCCTACTATGACTTATTCATGCCATCGCTGAAGCACATTGTTGAGAACGCAGTCCAGAAGGAG
CTGAGGCTGCTGAGAGGGAAGACCATCGAGTGCATCAGCCTCATTGGTCTGGCAGTTGGCAAGGAGAAGTTCATGCAGGA
TGCATCAGATGTGATGCAGCTGCTGTTGAAGACCCAGACAGACTTCAATGACATGGAGGACGATGACCCTCAGATTTCTT
ACATGATCTCAGCGTGGGCCAGAATGTGCAAGATCCTTGGGAAGGAGTTCCAGCAGTACCTTCCAGTGGTTATGGGGCCG
CTGATGAAGACTGCTTCAATCAAGCCTGAAGTAGCCCTCCTCGACACCCAGGACATGGAGAACATGAGTGATGATGATGG
CTGGGAATTTGTGAACCTCGGAGATCAGCAAAGTTTTGGTATTAAAACTGCAGGCCTGGAAGAGAAATCAACTGCCTGTC
AGATGTTGGTTTGCTATGCTAAGGAACTAAAGGAAGGTTTTGTGGAATACACTGAACAGGTTGTTAAGCTGATGGTCCCT
CTGCTGAAATTTTATTTCCACGATGATATCCTTCAACAGCTGCGGGTCCGAGTGGCAGCTGCAGAGTCCATGCCTCTTCT
GCTGGAGTGTGCGAGAGTACGGGGTCCTGAGTACCTCACACAGATGTGGCACTTCATGTGCGATGCTCTCATCAAGGCTA
TCGGCACAGAGCCAGATTCCGATGTCCTCTCAGAGATAATGCATTCCTTTGCAAAGTGCATTGAGGTGATGGGAGACGGC
TGCCTTAGCAGTGAGCACTTTGAGGAGCTGGGAGGCATACTGAAAGCGAAGCTGGAAGAGCACTTCAAAAATCAGGAACT
GCGGCAAGTGAAAAGACAAGATGAAGACTATGATGAACAGGTGGAGGAGTCACTGCAAGATGAGGATGATAATGATGTTT
ATATACTGACTAAAGTGTCAGATATTTTACACTCAATATTCAGTAGCTACAAAGAAAAGGTGTTGCCGTGGTTTGAACAG
CTGCTTCCTTTAATTGTCAACCTGATTTGTCCACACAGACCGTGGCCAGACAGACAGTGGGGACTGTGCATCTTCGATGA
CATCATAGAACACTGTAGCCCAGCTTCATTTAAGTATGCAGAATATTTCCTAAGGCCGATGCTGCAGTATGTGTGTGACA
ACAGCCCAGAAGTCAGACAGGCTGCCGCATACGGCCTCGGCGTCATGGCACAGTTTGGTGGGGACAACTACCGCCCTTTC
TGTACAGAAGCCCTCCCACTGCTTGTAAGAGTTATTCAGTCTGCAGATTCTAAGACCAAAGAAAACGTCAATGCCACAGA
GAACTGCATCTCAGCAGTGGGAAAAATCATGAAGTTCAAGCCTGACTGTGTAAACGTTGATGAAGTCTTACCACACTGGC
TGTCTTGGCTCCCTCTACACGAAGACAAAGAAGAAGCTGTCCAGACCTTCAGCTACCTGTGCGACCTGATTGAAAGTAAT
CATCCAGTTGTTCTTGGCCCAAACAATACCAATCTACCCAAAATATTCACTATAATTGCGGAAGGAGAAATCCATGAGGC
CATTAAACATGAAGACCCTTGTGCCAAACGCCTGGCTAACGTAGTTCGCCAAGTACAGACTTCTGGAGGATTGTGGGCTG
AGTGCATAGCCCAGCTCAGTCCGGAGCAGCAGGCGGCCATACAGGAGCTCCTCAACTCTGCC
>fukomys_damarensis
--------------------------------------------------------------------------------
--------------------------------------------------------------------------------
-----------GTTAGGCAAATGGCTGCTGTTCTTCTGAGACGCCTTTTATCCTCTGCGTTTGATGAAGTTTACCCAACT
CTTCCATCGGATGTTCAGACTGCCATCAAGAGTGAGCTAGTAATGATTATTCAGATGGAAACACAGTCCAGCATGAGGAA
AAAAATTTGTGATATTGCTGCAGAACTGGCCAGGAATCTAATATATGAGGATGGCAACAACCAGTGGCCTGAAGGTTTGA
AGTTTCTTTTTGATTCAGTCAGCTCTCAAAACATGGGATTGCAGGAAGCTGCCCTTCACATATTCTGGAACTTTCCTGGA
ATTTTTGGGAACCAACAGCAGCACTATTTAGATGTCATCAAACGGATGTTAGTTCAGTGTATGCAAGATCAGGAACATCC
ATCAATCAGGACATTATCTGCTAGAGCCACAGCTGCATTTATACTTGCAAATGAGCATAACATTGCTCTGTTCAAACATT
TTGCAGACTTGTTACCTGGATTCTTACAGGCTGTAAATGACTCGTGCTACCAGAATGATGATTCGGTCCTAAAATCTCTT
GTTGAAATCGCAGATACTGTTCCCAAGTATTTGCGCCCTCACTTGGAAGCAACTCTGCAGCTAAGTCTGAAG--------
----------TTGTGTGCAGACACCAGCCTCAACAACATGCAGCGCCAGCTTGCCCTGGAAGTGATCGTGACCCTCTCGG
AGACCGCAGCAGCTGTGTTAAGAAAGCATACAAATATCATCGCACAGACT---------------ATTCCTCAGATGTTA
GCCATGATGGTTGATCTGGAAGAGGACGAGGACTGGGCGAATGCGGATGAACTAGAAGATGATGACTTTGATAGCAACGC
AGTGGCTGGTGAGAGTGCTTTAGACCGGATGGCTTGTGGACTTGGTGGAAAGCTTGTTCTGCCGATGATCAAGGAACACA
TTATGCAAATGCTTCAAAACCCTGACTGGAAGTACCGGCATGCAGGATTGATGGCCTTATCTGCCATTGGTGAAGGGTGC
CACCACCAAATGGAAGGAATTCTAAATGAGATAGTAAATTTTGTTTTGCTTTTCCTTCAGGATCCTCATCCAAGAGTAAG
GTATGCAGCCTGCAATGCTGTGGGACAGATGGCTACAGATTTTGCACCTGGTTTCCAGAAGAAATTTCATGAAAAGGTGA
TTGCAGCCCTGCTGCAGACCATGGAAGACCAAGGCAACCAGCGAGTGCAGGCCCATGCTGCCGCCGCTCTCATCAACTTC
ACTGAAGACTGCCCCAAGTCGCTGCTTATTCCATACTTGGATAATTTGGTGAAACATCTGCATTCCATTATGGTACTCAA
GCTTCAGGAGTTAATTCAGAAAGGCACCAAATTAGTTTTGGAACAAGTTGTGACATCCATTGCATCAGTTGCAGATACTG
CAGAAGAAAAATTTGTCCCCTACTATGAGCTATTCATGCCATCACGTAAGCACATTGTTGAGAATGCAGTGCAAAAGGAA
CTCAGACTTCTGAGAGGAAAAACTATTGAATGTATCAGCCTCATCGGTCTGGCAGTTGGGAAGGAAAAATTCATGCAGGA
TGCGTCGGATGTGATGCAGCTGTTACTGAAGACTCAGACAGACTTCAGTGACATGGAAGATGATGATCCTCAGATCTCTT
ACATGATCTCAGCATGGGCCAGAATGTGCAAAATCCTTGGAAAAGAATTTCAGCAATACCTTCCAGTGGTTATGGGGCCT
TTAATGAAGACAGCTTCGATCAAGCCTGAAGTGGCCCTTTTAGACACCCAAGACATGGAAAACATGAGTGACGACGATGG
CTGGGAATTTGTGAACCTTGGAGATCAACAGAGTTTTGGTATTAAAACTGCAGGACTGGAAGAAAAGTCAACCGCCTGCC
AGATGTTGGTTTGCTATGCTAAGGAATTAAAGGAAGGTTTTGTGGAATACACCGAACAGGTTGTCAAATTGATGGTCCCT
TTACTGAAATTTTACTTCCATGATGGTGTCCGA------------------GTGGCAGCAGCGGAGTCCATGCCTCTTCT
CCTCGAGTGTGCGAGAGTGCGGGGTCCCGAGTACCTCACACAGATGTGGCATTTCATGTGTGATGCACTAATCAAGGCTA
TTGGCACAGAACCAGATTCAGATGTCCTCTCAGAAATAATGCATTCGTTTGCAAAGTGCATTGAAGTAATGGGTGATGGA
TGCCTTAATAATGAACACTTTGAAGAACTGGGAGGTATACTGAAAGCCAAACTTGAAGAACATTTTAAAAATCAAGAATT
GCGGCAAGTTAAAAGGCAAGACGAAGACTATGATGAACAGGTTGAAGAATCACTACAAGATGAGGATGATAATGATGTTT
ATATATTGACCAAAGTGTCAGATATTTTACACTCAATATTCAGTAGCTACAAGGAAAAGGTGTTACCATGGTTTGAACAG
CTCCTTCCATTAATCGTCAACCTAATTTGTCCACATAGACCATGGCCAGACAGGCAGTGGGGGTTGTGCATCTTTGATGA
TGTCATAGAACACTGTAGTCCGGCCTCGTTTAAGTACGCAGAATATTTCTTAAGGCCAATGCTCCAGTATGTATGTGACA
ACAGCCCAGAAGTCAGGCAAGCAGCCGCGTACGGCTTGGGAGTCATGGCGCAGTATGGAGGAGATAACTACCGCCCTTTC
TGTACAGAAGCTCTTCCACTGCTTGTTCGAGTTATTCAGTCTGGAGATTCTAAGACCAAAGAAAATGTCAATGCTACAGA
GAACTGCATCTCAGCAGTAGGGAAAATTATGAAGTTCAAGCCTAACTGTGTAAACGTTGAAGAAGTCCTGCCACACTGGT
TGTCTTGGCTTCCACTACATGAAGACAAAGAAGAAGCTGTTCAGACTTTCAGTTATCTGTGTGACCTGATTGAAAGTAAT
CACCCAATCGTTCTTGGCCCAAACAACACCAATCTGCCCAAAATATTCAGTATAATTGCCGAAGGAGAAATGCATGAGGC
CATTAAACATGAAGACCCTTGTGCCAAACGTCTGGCAAATGTAGTTCGCCAGGTACAGACTTCTGGAGGATTGTGGACTG
AATGCATATCACAGCTCAGTCCCGAGCAGCAGGCAGCCATACAGGAGCTCCTGAACTCTGCT
>homo_sapiens
ATGGCGGCGGCCGCGGCGGAGCAGCAACAGTTCTACCTGCTCCTGGGAAACCTGCTCAGCCCCGACAATGTGGTCCGGAA
ACAGGCAGAGGAAACCTATGAGAATATCCCAGGCCAGTCAAAGATCACATTCCTCTTACAAGCCATCAGAAATACAACAG
CTGCTGAAGAGGCTAGACAAATGGCCGCCGTTCTCCTAAGACGTCTCTTGTCCTCTGCATTTGATGAAGTCTATCCAGCA
CTTCCCTCTGATGTTCAGACTGCCATCAAGAGTGAGCTACTCATGATTATTCAGATGGAAACACAATCTAGCATGAGGAA
AAAAGTTTGTGATATTGCGGCAGAACTGGCCAGGAATTTAATAGATGAGGATGGCAATAACCAGTGGCCCGAAGGTTTGA
AGTTCCTTTTTGATTCAGTCAGCTCTCAAAATGTGGGACTGCGGGAAGCTGCCCTTCACATTTTCTGGAACTTTCCTGGA
ATTTTTGGGAACCAGCAACAACACTATTTAGATGTCATCAAACGAATGTTAGTTCAGTGTATGCAAGATCAGGAACACCC
GTCGATCAGGACGTTATCTGCTAGAGCTACAGCTGCATTTATACTTGCAAATGAGCATAATGTTGCTCTGTTCAAACATT
TTGCAGACTTGCTACCGGGATTCCTACAGGCGGTAAATGACTCGTGCTACCAGAATGATGATTCTGTCCTAAAATCCCTC
GTTGAGATTGCAGATACTGTTCCAAAGTATTTGCGTCCTCACTTGGAAGCAACTCTACAGCTAAGTCTAAAG--------
----------TTGTGTGGAGACACTAGCCTCAACAATATGCAACGCCAGCTTGCCCTTGAAGTGATCGTCACCCTCTCTG
AGACTGCAGCTGCTATGTTAAGAAAACATACCAATATTGTTGCACAGACT---------------ATTCCTCAGATGTTA
GCAATGATGGTTGATTTGGAAGAAGATGAGGACTGGGCAAATGCAGATGAACTAGAAGATGATGATTTTGACAGCAATGC
AGTTGCAGGCGAGAGTGCTCTAGATCGAATGGCTTGCGGACTTGGTGGAAAGCTCGTTCTGCCGATGATCAAGGAACACA
TTATGCAAATGCTTCAAAATCCTGACTGGAAATACCGGCATGCAGGATTGATGGCCTTATCTGCCATTGGTGAAGGGTGC
CACCAGCAAATGGAAGGAATTCTAAATGAGATCGTAAATTTTGTTTTACTTTTTCTCCAGGATCCTCATCCAAGAGTAAG
GTATGCAGCCTGTAATGCCGTGGGACAGATGGCTACAGATTTTGCACCTGGTTTCCAAAAGAAATTTCATGAGAAGGTGA
TTGCAGCTCTGCTGCAGACCATGGAAGACCAAGGCAATCAACGTGTGCAGGCCCATGCAGCTGCTGCCCTCATTAACTTT
ACTGAAGACTGTCCCAAGTCACTACTTATTCCATACTTGGATAATTTGGTGAAACATCTGCATTCCATTATGGTACTGAA
GCTTCAAGAGCTGATTCAGAAAGGCACCAAGTTAGTTTTGGAACAAGTTGTGACATCCATTGCATCAGTTGCCGATACTG
CAGAAGAAAAATTTGTCCCCTACTATGATTTATTTATGCCATCACTGAAGCACATCGTTGAGAATGCGGTTCAAAAAGAA
CTGAGACTTCTGAGAGGAAAAACTATTGAATGCATTAGCCTCATTGGTCTGGCTGTTGGGAAGGAAAAATTCATGCAGGA
TGCATCAGATGTGATGCAGCTTTTGTTAAAGACCCAGACAGACTTCAATGATATGGAAGATGATGATCCTCAGATCTCTT
ACATGATCTCAGCATGGGCCAGAATGTGCAAAATCCTTGGAAAAGAATTTCAGCAATACCTTCCAGTGGTTATGGGGCCT
TTAATGAAGACGGCTTCAATTAAGCCCGAAGTAGCCCTTTTAGATACCCAAGACATGGAGAATATGAGTGATGATGATGG
TTGGGAATTTGTGAACCTTGGAGATCAGCAAAGCTTTGGTATTAAAACTGCAGGACTAGAAGAAAAATCAACTGCTTGCC
AGATGTTGGTTTGCTATGCTAAGGAGTTAAAGGAAGGCTTTGTGGAGTACACCGAACAGGTTGTCAAACTGATGGTCCCT
TTACTGAAATTTTATTTCCACGATGGTGTTCGA------------------GTGGCAGCAGCGGAATCCATGCCTCTTCT
CCTGGAGTGTGCAAGAGTCCGTGGTCCTGAGTATCTCACACAGATGTGGCATTTTATGTGTGATGCTCTAATTAAGGCCA
TTGGTACAGAACCAGATTCAGACGTCCTCTCAGAAATAATGCATTCTTTTGCAAAGTGCATTGAAGTAATGGGAGATGGA
TGCCTTAATAATGAACACTTTGAAGAACTGGGAGGTATATTGAAAGCAAAGCTTGAAGAACATTTTAAAAATCAAGAATT
ACGACAAGTTAAAAGACAAGATGAAGACTATGATGAACAGGTCGAAGAGTCACTACAAGATGAGGATGATAATGATGTTT
ATATTCTGACCAAAGTGTCAGATATTTTACACTCAATATTCAGTAGCTACAAAGAAAAGGTGTTACCATGGTTTGAACAG
CTGCTTCCATTAATTGTCAACCTCATTTGTCCACATAGACCATGGCCAGACAGACAATGGGGATTATGCATCTTTGATGA
TGTCATAGAACACTGTAGTCCAGCCTCATTTAAATACGCAGAATATTTCTTAAGACCAATGCTCCAATATGTATGTGACA
ACAGCCCAGAAGTCAGGCAAGCAGCTGCATATGGCCTGGGAGTCATGGCACAGTACGGTGGAGATAATTATCGCCCTTTT
TGTACAGAAGCACTTCCCCTGCTGGTAAGAGTTATTCAGTCTGCGGATTCTAAGACCAAAGAAAATGTCAATGCTACAGA
GAACTGCATCTCAGCAGTAGGGAAAATCATGAAGTTCAAGCCTGACTGTGTAAACGTTGAAGAGGTCCTTCCACACTGGT
TGTCTTGGCTTCCACTACATGAAGATAAAGAAGAAGCTGTTCAGACTTTCAATTATCTGTGTGACCTGATTGAAAGTAAT
CATCCAATTGTTCTTGGCCCAAACAATACCAATCTGCCCAAAATATTTAGTATAATTGCGGAAGGAGAAATGCACGAGGC
AATTAAACATGAAGATCCTTGTGCCAAACGTCTGGCCAATGTCGTTCGCCAAGTACAGACTTCTGGAGGACTGTGGACTG
AGTGCATAGCACAGCTCAGTCCTGAGCAGCAGGCCGCCATTCAGGAGCTCCTGAACTCTGCG
>rattus_norvegicus
ATGGCGGCGGCCGCGGCGGAGCAGCAACAGTTCTACCTGCTCCTGGGAAACCTGCTCAGCCCCGACAATGTGGTCCGGAA
ACAGGCGGAGGAAACCTATGAGAATATCCCAGGCCGGTCCAAGATCACATTCCTCCTACAAGCCATCAGAAACACCACAG
CCGCTGAGGAGGCTAGACAAATGGCCGCTGTTCTCCTAAGACGTCTTTTGTCCTCTGCATTTGATGAAGTCTATCCAGCT
CTTCCATCAGATGTCCAGACCGCCATCAAGAGTGAATTGCTGATGATCATTCAGATGGAAACACAGTCCAGCATGAGGAA
GAAAATCTGTGATATTGCTGCAGAATTGGCCAGGAATTTAATAGATGAGGATGGCAACAACCAGTGGCCTGAAGGTTTGA
AGTTCCTCTTTGATTCAGTCAGCTCACAAAACATGGGACTCCGGGAAGCTGCCCTTCACATATTTTGGAACTTTCCTGGC
ATTTTTGGGAACCAGCAACAGCACTATTTGGACGTCATCAAACGGATGTTAGTTCAGTGTATGCAAGATCAGGAACATCC
TTCGATCCGGACACTGTCTGCCCGAGCTACAGCTGCCTTTATCCTTGCTAACGAGCACAACGTCGCTCTGTTCAAACACT
TCGCAGACCTGCTGCCTGGGTTCCTACAGGCTGTCAACGACTCATGCTACCAGAATGATGATTCGGTCCTAAAATCCCTT
GTTGAGATTGCAGATACGGTGCCAAAGTATTTGCGCCCTCACTTAGAAGCAACTCTACAGTTAAGTCTAAAG--------
----------TTGTGTGGAGACACTAACCTCAATAACATGCAGCGCCAGCTTGCCCTGGAAGTGATCGTGACGCTGTCGG
AGACCGCAGCTGCTATGCTAAGAAAGCACACCAATATTATCGCACAGACC---------------ATTCCTCAGATGTTG
GCAATGATGGTTGACCTAGAAGAAGACGAGGACTGGGCAAATGCTGATGAGCTAGAAGATGATGATTTCGATAGCAATGC
AGTTGCTGGTGAGAGCGCATTGGACCGAATGGCCTGTGGACTGGGTGGGAAGCTCGTCCTGCCAATGATTAAGGAACACA
TTATGCAAATGCTTCAAAACGCTGATTGGAAATACCGGCATGCGGGATTAATGGCCTTGTCCGCCATTGGTGAAGGATGC
CACCAGCAGATGGAAGGAATTCTCAATGAGATTGTAAATTTCGTCTTGCTTTTCCTCCAGGATCCTCACCCAAGAGTCCG
GTACGCAGCCTGCAATGCCGTGGGTCAGATGGCTACAGATTTCGCACCTGGTTTTCAAAAGAAATTTCATGAGAAGGTGA
TTGCAGCTTTGCTTCAGACCATGGAAGACCAAGGCAACCAACGGGTGCAGGCCCACGCAGCAGCTGCCCTCATTAACTTC
ACGGAAGACTGTCCCAAGTCACTGCTTATTCCCTACTTGGATAACTTGGTGAAGCATCTGCATTCCATTATGGTGCTCAA
GCTTCAGGAGCTGATTCAGAAAGGCACCAAGTTAGTTTTGGAACAAGTTGTGACATCCATTGCATCAGTTGCAGATACTG
CAGAAGAAAAGTTTGTCCCCTACTATGACTTATTCATGCCTTCACTGAAGCACATTGTTGAGAATGCAGTCCAGAAGGAG
CTGAGACTGCTGAGAGGGAAGACCATCGAGTGCATCAGCCTCATTGGTCTGGCCGTCGGGAAGGAGAAGTTCATGCAGGA
CGCTTCGGATGTCATGCAGCTGTTGTTGAAGACGCAGACCGACTTCAATGACATGGAAGATGACGACCCTCAGATTTCTT
ACATGATCTCAGCGTGGGCCAGGATGTGCAAAATCCTTGGGAAAGAATTCCAGCAGTACCTTCCTGTGGTTATGGGGCCA
CTGATGAAGACCGCTTCAATTAAGCCTGAAGTGGCCCTTCTAGACACCCAGGACATGGAGAATATGAGTGACGACGATGG
TTGGGAATTTGTAAACCTTGGAGATCAGCAGAGTTTTGGTATTAAAACTGCAGGACTGGAGGAGAAGTCAACGGCTTGCC
AGATGCTGGTTTGTTATGCTAAGGAATTAAAGGAAGGTTTCGTGGAATACACTGAACAGGTTGTCAAACTGATGGTCCCA
CTGCTGAAATTTTATTTCCATGATGGGGTTCGA------------------GTGGCAGCAGCAGAGTCCATGCCTCTTCT
GCTGGAGTGTGCAAGAGTCCGGGGTCCCGAGTACCTTACACAGATGTGGCACTTCATGTGCGATGCTCTCATCAAGGCCA
TTGGCACGGAGCCTGACTCAGACGTCCTCTCGGAAATAATGCACTCCTTTGCTAAGTGCATTGAAGTGATGGGAGATGGG
TGTCTCAACAATGAACACTTCGAGGAACTGGGAGGTATACTGAAGGCGAAGCTCGAGGAACATTTCAAAAATCAAGAGTT
GCGGCAAGTTAAAAGACAAGATGAAGACTACGACGAACAGGTTGAAGAGTCGCTACAAGATGAAGATGATAATGATGTTT
ATATACTGACTAAAGTCTCAGATATTTTACACTCAATATTCAGTAGCTACAAAGAAAAGGTGTTGCCGTGGTTTGAACAG
CTGCTCCCATTAATTGTCAACCTGATTTGTCCACATAGACCCTGGCCAGACAGACAATGGGGATTGTGCATCTTCGATGA
TATCATAGAACACTGTAGTCCAGCTTCATTTAAGTATGCAGAATATTTCTTAAGGCCAATGCTCCAGTATGTATGTGACA
ACAGCCCGGAAGTCAGGCAAGCTGCAGCATATGGCCTTGGCGTCATGGCGCAGTACGGTGGAGATAACTACCGCCCCTTC
TGTACAGAAGCACTCCCGCTGCTTGTAAGAGTCATTCAGTCTGCAGATTCTAAGACCAAAGAAAATGTCAATGCCACAGA
GAACTGCATCTCAGCAGTGGGAAAGATCATGAAGTTCAAGCCTGACTGCGTGAATGTGGAGGAGGTCTTACCACACTGGC
TGTCGTGGCTCCCCCTACATGAAGATAAAGAAGAAGCTGTCCAGACCTTCAGTTACCTGTGTGACCTGATTGAAAGTAAT
CATCCAATTGTTCTTGGCCCAAATAATACCAATCTACCGAAAATATTCAGTATAATTGCAGAAGGAGAAATGCATGAGGC
CATCAAACATGAAGACCCCTGTGCCAAACGCCTGGCCAATGTAGTTCGCCAAGTACAGACTTCTGGAGGATTGTGGACTG
AATGCATAGCTCAACTCAGTCCGGAGCAGCAGGCAGCCATACAGGAGCTCCTGAACTCTGCC
>meriones_unguiculatus
ATGGCGGCGGCCGCGGCGGAGCAGCAACAGTTCTACCTGCTCCTGGGAAACCTGCTCAGCCCCGACAATGTGGTCCGGAA
ACAGGCGGAGGAAACCTATGAGAATATCCCAGGCCAGTCCAAGATCACATTCCTCTTACAAGCCATCAGAAACACAACAG
CTGCTGAGGAGGCTAGACAAATGGCTGCTGTTCTCCTGCGGCGTCTTTTGTCCTCTGCATTTGATGAAGTCTATCCAGCT
CTTCCATCAGACGTCCAGACTGCCATCAAGAGTGAACTGCTAATGATTATCCAGATGGAAACACAATCTAGCATGAGGAA
AAAAATTTGTGATATTGCTGCAGAATTGGCCAGGAATTTAATAGACGAGGATGGCAACAATCAATGGCCTGAAGGTTTGA
AGTTCCTCTTTGATTCAGTCAGCTCACAAAACATGGGACTCCGGGAAGCTGCCCTTCACATATTTTGGAACTTCCCTGGA
ATTTTTGGGAACCAACAACAGCACTATTTGGACGTCATCAAACGGATGTTAGTTCAGTGTATGCAAGATCAAGAGAACCC
CTCGATCAGGACGCTGTCCGCCAGAGCTACAGCCGCCTTTATACTTGCCAATGAGCACAATGCTGCTCTGTTCAAACACT
TTGCAGACTTGCTACCTGGATTCTTACAGGCTGTCAATGATTCATGTTACCAGAATGACGACTCAGTCCTGAAATCCCTC
GTTGAGATCGCAGATACTGTTCCAAAGTATCTGCGCCCTCACTTAGAAGCAACTCTACAGCTAAGTCTAAAG--------
----------CTGTGTGGAGACACCACCCTCAATAATATGCAGCGCCAGCTGGCCCTCGAGGTGATTGTGACCCTGTCTG
AGACCGCAGCTGCAATGTTAAGAAAGCACACCAATATTGTTGCACAGACT---------------ATTCCTCAGATGCTG
GCGATGATGGTGGACCTGGAGGAGGACGAGGACTGGGCGAACGCTGACGAGCTAGAGGACGACGACTTCGACAGCAATGC
AGTTGCTGGTGAGAGTGCGCTGGACCGGATGGCCTGTGGACTTGGTGGAAAGCTCGTTCTGCCGATGATCAAGGAGCACA
TCATGCAGATGCTTCAGAACCCTGACTGGAAGTACCGGCACGCAGGCTTAATGGCTTTATCTGCCATTGGTGAAGGATGC
CACCAGCAGATGGAGGGAATTCTAAATGAGATTGTAAATTTTGTCTTGCTTTTCCTCCAGGATCCTCACCCAAGAGTCCG
GTATGCAGCCTGCAACGCCGTGGGTCAGATGGCTACAGACTTTGCACCCGGTTTTCAAAAGAAATTTCACGAGAAGGTGA
TTGCAGCTTTGCTTCAGACCATGGAAGACCAAGGCAACCAAAGGGTGCAGGCCCACGCAGCAGCTGCTCTTATTAACTTC
ACTGAAGACTGTCCCAAGTCGCTGCTTATTCCATACTTGGATAACCTGGTGAAGCATCTGCATTCCATTATGGTACTCAA
GCTCCAGGAGCTTATTCAGAAAGGCACCAAGTTAGTTTTGGAACAAGTTGTGACATCCATTGCATCAGTTGCAGATACTG
CAGAAGAAAAATTTGTCCCCTACTATGACTTATTCATGCCGTCGCTGAAGCACATCGTTGAGAACGCAGTCCAGAAGGAG
CTGAGGCTGCTGAGAGGGAAGACCATCGAGTGCATCAGCCTCATTGGTCTGGCAGTTGGCAAGGAGAAGTTCATGCAGGA
TGCGTCAGATGTGATGCAGCTGCTGTTGAAGACCCAGACAGACTTCAATGACATGGAGGACGATGACCCTCAGATTTCTT
ACATGATCTCGGCGTGGGCCAGAATGTGCAAGATCCTTGGGAAGGAGTTCCAGCAGTACCTTCCAGTGGTTATGGGGCCG
CTGATGAAGACTGCCTCAATCAAGCCTGAAGTAGCCCTCCTCGACACCCAGGACATGGAGAACATGAGTGATGATGATGG
CTGGGAATTTGTGAACCTCGGAGATCAGCAAAGTTTTGGTATTAAAACTGCAGGCCTGGAAGAGAAGTCAACTGCCTGCC
AGATGTTGGTTTGCTATGCTAAGGAACTAAAGGAAGGTTTTGTGGAATACACTGAGCAGGTTGTTAAGCTGATGGTCCCT
CTGCTGAAATTTTATTTCCACGATGGGGTCCGA------------------GTGGCAGCTGCAGAGTCCATGCCTCTTCT
GCTGGAGTGCGCGAGAGTGCGGGGTCCTGAGTACCTCACACAGATGTGGCACTTCATGTGCGATGCTCTCATCAAGGCTA
TCGGCACAGAGCCAGACTCTGACGTCCTCTCAGAGATAATGCATTCCTTTGCAAAGTGCATTGAGGTGATGGGAGACGGC
TGCCTTAGCAGTGAGCACTTTGAGGAGCTGGGAGGCATACTGAAAGCGAAGCTGGAAGAGCACTTCAAAAATCAGGAGCT
GCGGCAGGTGAAAAGACAAGATGAAGACTATGATGAACAGGTGGAGGAGTCACTGCAAGATGAGGATGATAATGATGTTT
ATATACTGACTAAAGTGTCAGATATTTTACACTCAATATTCAGTAGCTACAAAGAAAAGGTGTTGCCATGGTTTGAACAG
CTGCTTCCTTTAATTGTCAACCTGATTTGTCCACACAGACCGTGGCCAGACAGACAATGGGGACTGTGCATCTTCGATGA
CATCATAGAACACTGTAGTCCAGCTTCATTTAAGTATGCAGAATATTTCTTAAGGCCGATGCTGCAGTATGTGTGTGACA
ACAGCCCAGAAGTCAGACAGGCTGCCGCATACGGCCTCGGCGTCATGGCACAGTTTGGTGGAGATAACTACCGCCCTTTC
TGTACAGAAGCCCTCCCACTGCTTGTAAGAGTTATTCAGTCTGCAGATTCTAAGACCAAAGAAAATGTCAATGCCACAGA
GAACTGCATCTCAGCAGTGGGAAAAATCATGAAGTTCAAGCCTGACTGTGTAAACGTTGATGAAGTCTTACCACACTGGC
TGTCTTGGCTCCCTCTGCACGAAGACAAAGAAGAAGCTGTCCAGACCTTCAGCTACCTGTGCGACCTGATTGAAAGTAAT
CATCCAGTTGTTCTTGGCCCAAACAATACCAATCTACCCAAAATATTCACTATAATTGCGGAAGGAGAAATCCATGAGGC
CATTAAACATGAAGACCCTTGTGCCAAACGCCTGGCCAACGTAGTTCGCCAAGTACAGACTTCTGGAGGATTGTGGGCTG
AGTGCATAGCCCAGCTCAGTCCGGAGCAGCAGGCGGCCATACAGGAACTCCTCAACTCTGCC
>ictidomys_tridecemlineatus
--------------------------------------------------------------------------------
-TTTTCTACAGAAACCTATGAAAATATCCCAGGTCAGTCAAAGATCACGTTCCTCTTACAAGCCATCAGAAATACAACAG
CTGCTGAGGAGGCTAGACAAATGGCTGCTGTTCTCCTAAGACGTCTTTTGTCCTCTGCATTTGATGAAGTCTATCCAACT
CTTCCATCAGATGTTCAGACTGCCATCAAGAGTGAACTACTGATGATTATTCAGATGGAAACACAGTCTAGCATGAGGAA
AAAAATTTGTGACATTGCTGCAGAATTGGCCAGGAATTTAATAGATGAGGATGGCAACAACCAGTGGCCTGAAGGTTTGA
AGTTCCTTTTCGATTCAGTAAGCTCTCAAAATATGGGACTGCGGGAAGCTGCCCTTCACATATTCTGGAACTTCCCTGGA
ATTTTTGGGAACCAGCAGCAGCACTATTTAGACGTCATCAAACGGATGTTAGTTCAGTGTATGCAAGATCAGGAACATCC
ATCGATCAGGACATTATCTGCTAGAGCTACTGCTGCATTCATACTTGCAAATGAGCATAATGTTGCTCTGTTCAAACATT
TTGCAGATTTGTTACCCGGATTCTTACAGGCTGTAAATGATTCGTGCTACCAGAATGATGATTCAGTCTTAAAGTCTCTT
GTTGAGATTGCAGATACTGTTCCAAAGTATTTGCGTCCTCACTTGGAAGCGACTTTACAACTAAGTCTAAAG--------
----------TTGTGTGGAGATACAAGCCTCAACAACATGCAGCGCCAGCTTGCCCTTGAAGTGATCGTTACACTCTCAG
AGACTGCAGCTGCTATGTTAAGAAAACATACTAATATTGTCGCTCAGACA---------------ATTCCTCAGATGTTA
GCAATGATGGTTGATCTCGAAGAAGATGAGGACTGGGCAAATGCTGATGAACTAGAAGATGATGATTTTGATAGCAATGC
AGTTGCTGGCGAGAGCGCTTTAGACCGGATGGCTTGTGGACTTGGTGGAAAGCTTGTTCTGCCAATGATCAAGGAACACA
TTATGCAAATGCTTCAAAACCCTGACTGGAAATACCGGCATGCAGGATTGATGGCCTTATCTGCAATTGGCGAAGGGTGC
CACCAGCAAATGGAAGGAATTCTAAATGAGATAGTAAATTTTGTTTTGCTTTTCCTTCAAGATCCTCATCCAAGAGTAAG
ATATGCTGCCTGCAATGCTGTGGGACAGATGGCTACAGATTTTGCACCTGGTTTCCAAAAGAAATTTCATGAAAAGGTGA
TTGCAGCTTTGCTCCAGACCATGGAAGACCAAGGCAACCAACGGGTACAGGCCCATGCAGCTGCTGCTCTCATAAACTTT
ACTGAAGACTGTCCCAAGTCTCTACTTATTCCATACTTAGATAATTTAGTGAAACATCTGCACTCTATTATGGTACTTAA
ACTTCAAGAGTTGATTCAGAAAGGTACCAAGTTAGTTTTGGAACAAGTTGTGACATCCATTGCATCAGTTGCAGATACTG
CAGAAGAAAAGTTTGTCCCCTACTATGATTTATTTATGCCATCACTGAAGCACATTGTTGAGAATGCAGTTCAAAAGGAA
CTCAGACTTTTGAGAGGGAAAACTATTGAATGCATCAGTCTCATTGGCCTGGCTGTTGGGAAGGAAAAGTTCATGCAGGA
TGCCTCAGATGTGATGCAGCTATTATTGAAGACTCAGACAGATTTCAATGATATGGAAGATGATGATCCTCAGATCTCTT
ACATGATCTCAGCATGGGCCAGAATGTGCAAAATCCTTGGGAAAGAGTTTCAGCAATACCTTCCCGTGGTTATGGGGCCT
TTAATGAAGACAGCTTCAATTAAGCCTGAAGTAGCCCTTTTAGATACCCAAGACATGGAGAATATGAGTGATGATGATGG
TTGGGAATTTGTGAACCTTGGAGATCAGCAAAGTTTTGGTATTAAAACGGCAGGACTGGAAGAAAAATCAACTGCTTGCC
AGATGTTGGTTTGCTACGCCAAGGAATTAAAAGAAGGTTTTGTGGAATACACCGAACAGGTTGTCAAGCTGATGGTCCCT
TTACTGAAATTTTATTTCCATGATGATATCCTA------------------TACAGTACAGCGGAATCCATGCCTCTTCT
CCTGGAGTGTGCACGGGTTCGGGGTCCTGAGTACCTCACCCAGATGTGGCATTTCATGTGTGATGCTCTAATCAAGGCCA
TTGGCACAGAACCAGATTCTGATGTCCTCTCAGAAATAATGCATTCTTTTGCAAAGTGCATTGAAGTAATGGGAGATGGA
TGCCTAAATAATGAACACTTTGAAGAACTGGGGGGTATACTGAAAGCAAAACTTGAAGAACATTTTAAAAATCAAGAATT
GCGGCAAGTTAAAAGACAAGATGAAGACTATGATGAACAGGTTGAAGAGTCACTACAAGATGAGGATGATAATGATGTTT
ATATTCTGACCAAAGTGTCAGATATTTTACACTCAATATTCAGCAGCTACAAGGAAAAGGTGTTACCATGGTTTGAACAG
TTTCTTCCATTAATTGTCAACCTAATTTGTCCACATAGACCATGGCCAGACAGACAATGGGGATTGTGCATCTTTGATGA
TGTCATAGAACATTGTAGTCCAGCTTCATTTAAGTATGCAGAATATTTCTTAAGGCCAATGCTCCAATATGTATGTGACA
ACAGCCCAGAAGTCAGGCAAGCAGCAGCATATGGCCTGGGAGTCATGGCACAGTATGGTGGAGATAACTATCGCCCTTTT
TGTACAGAAGCACTACCGCTGCTTGTAAGAGTTATTCAGTCTGCAGATTCTAAGACCAAAGAAAATGTGAACGCTACTGA
GAACTGCATCTCAGCTGTAGGGAAAATTATGAAGTACAAGCCTGACTGTGTAAACGTTGAAGAAGTCCTTCCACATTGGT
TGTCTTGGCTTCCACTACATGAAGATAAAGAAGAAGCTGTTCAGACTTTTAATTATCTCTGTGACCTGATCGAAAGTAAT
CACCCAATTGTTCTTGGCCCAAATAATACCAATCTGCCCAAAATATTCAGTATAATTGCAGAAGGAGAATTGCATGAGGC
CATAAAACATGAAGATCCTTGTGCCAAACGTTTGGCTAATGTAGTTCGCCAAGTACAGACTTCTGGAGGATTGTGGACTG
AATGCATAGCACAGCTCAGTCCCGAGCAGCAGGCAGCCATACAGGAGCTCCTGAACTCTGCT
>mus_musculus
ATGGCGGCGGCCGCGGCGGAGCAGCAACAGTTCTACCTGCTCCTGGGAAACCTGCTCAGCCCCGACAATGTGGTCCGGAA
ACAGGCGGAGGAAACCTATGAGAATATCCCAGGCCGGTCCAAGATCACATTCCTCTTACAAGCCATCAGAAACACAACCG
CTGCCGAGGAGGCTAGACAAATGGCTGCTGTTCTCCTAAGACGTCTTTTGTCCTCTGCATTTGATGAAGTCTACCCAGCT
CTTCCATCAGATGTCCAGACTGCCATCAAGAGTGAATTGCTAATGATCATTCAGATGGAAACACAATCCAGCATGAGGAA
GAAAATCTGTGATATTGCTGCAGAATTGGCCAGGAATTTAATAGATGAGGACGGCAACAACCAGTGGCCTGAAGGTTTGA
AGTTCCTCTTTGATTCAGTCAGCTCACAAAACATGGGACTCCGGGAAGCTGCCCTTCACATATTTTGGAACTTTCCTGGA
ATTTTTGGGAACCAACAACAGCACTATTTGGACGTCATCAAACGGATGTTAGTTCAGTGTATGCAAGATCAGGAGCATCC
TTCGATCAGGACACTGTCTGCCAGAGCTACTGCTGCCTTCATACTTGCCAATGAGCATAATGTCGCTCTGTTCAAACACT
TTGCAGACTTGCTGCCTGGATTCTTACAGGCTGTCAATGACTCATGCTACCAGAATGATGACTCGGTCCTAAAATCCCTT
GTTGAGATTGCAGACACCGTACCAAAGTACTTGCGCCCTCACTTAGAAGCAACTCTGCAGTTGAGTCTGAAG--------
----------TTGTGTGGAGACACTAACCTCAATAATATGCAGCGCCAGCTTGCCCTTGAAGTGATTGTGACACTGTCAG
AGACTGCAGCTGCTATGTTAAGAAAGCATACCAGTCTCATCGCACAGACG---------------ATTCCTCAGATGTTG
GCAATGATGGTTGACCTAGAAGAAGATGAGGACTGGGCAAATGCTGATGAGCTAGAAGATGATGATTTCGATAGCAATGC
AGTTGCTGGTGAGAGTGCATTAGACCGAATGGCCTGTGGACTTGGTGGAAAGCTCGTTCTGCCCATGATTAAGGAACACA
TTATGCAAATGCTTCAAAACCCTGATTGGAAATACAGGCATGCAGGACTGATGGCCCTATCCGCCATTGGCGAAGGATGC
CACCAGCAGATGGAAGGAATTCTAAATGAGATTGTAAATTTTGTCTTGCTTTTCCTCCAGGATCCTCATCCGAGAGTCCG
GTATGCAGCCTGCAATGCTGTGGGTCAAATGGCTACAGATTTTGCACCTGGTTTTCAAAAGAAATTTCATGAGAAGGTGA
TTGCAGCTTTGCTTCAGACCATGGAAGACCAAGGCAACCAGCGGGTGCAGGCCCATGCAGCGGCTGCCCTCATTAACTTC
ACTGAAGATTGTCCCAAGTCGCTGCTTATTCCCTACTTGGATAACTTGGTGAAGCACCTGCACTCCATTATGGTGCTCAA
GCTCCAGGAGCTGATTCAGAAAGGCACCAAGTTAGTTTTGGAACAAGTTGTGACATCCATTGCATCAGTTGCAGATACTG
CAGAAGAAAAGTTTGTCCCCTACTATGACTTGTTTATGCCATCACTGAAGCACATTGTCGAGAACGCAGTCCAGAAGGAG
CTGAGACTGCTGCGAGGGAAGACCATCGAGTGCATCAGCCTCATCGGGCTGGCCGTCGGGAAGGAGAAATTCATGCAGGA
TGCTTCAGATGTGATGCAGCTATTGTTGAAGACACAGACAGACTTCAATGATATGGAAGATGACGACCCCCAGATTTCTT
ACATGATCTCAGCATGGGCCAGGATGTGCAAAATCCTTGGGAAAGAATTCCAGCAGTACCTTCCCGTGGTTATGGGGCCG
CTGATGAAGACTGCTTCAATTAAGCCTGAAGTGGCCCTTCTAGACACCCAGGACATGGAGAATATGAGTGATGATGACGG
TTGGGAATTTGTGAACCTCGGAGATCAGCAAAGTTTTGGTATTAAAACTGCAGGACTGGAAGAAAAGTCAACGGCTTGTC
AGATGTTGGTTTGCTATGCTAAGGAATTAAAGGAAGGTTTTGTGGAATACACTGAACAGGTTGTCAAACTGATGGTCCCG
CTGCTGAAATTTTATTTCCACGATGGGGTCCGA------------------GTGGCAGCAGCAGAGTCCATGCCTCTTCT
GCTTGAGTGTGCGAGAGTCCGGGGTCCCGAGTACCTTACACAGATGTGGCACTTCATGTGCGACGCTCTCATCAAGGCCA
TCGGCACAGAGCCCGACTCAGATGTCCTCTCGGAGATCATGCATTCCTTTGCAAAGTGCATTGAGGTCATGGGAGACGGG
TGCCTCAACAATGAGCACTTTGAGGAGCTGGGAGGCATCCTGAAGGCGAAGCTTGAAGAACATTTCAAAAATCAGGAGTT
GCGGCAAGTTAAAAGACAAGATGAAGACTATGACGAGCAGGTTGAAGAGTCACTACAAGATGAGGATGATAATGATGTTT
ATATACTGACTAAAGTGTCGGATATTTTACACTCAATATTCAGTAGCTACAAAGAAAAGGTGTTGCCGTGGTTTGAACAG
CTGCTCCCATTAATTGTCAACCTGATTTGTCCGCAAAGACCATGGCCAGACAGACAATGGGGATTGTGCATCTTCGATGA
TATCGTAGAACACTGTAGTCCAGCTTCATTTAAGTATGCAGAATATTTCATAAGTCCAATGCTCCAGTATGTGTGTGACA
ACAGCCCAGAAGTCAGGCAAGCTGCGGCATATGGCCTCGGCGTCATGGCGCAGTTTGGTGGAGATAACTACCGCCCTTTC
TGTACCGATGCACTCCCGCTGCTTGTAAGAGTCATTCAGGCTCCAGAGGCTAAGACCAAAGAAAATGTCAACGCCACGGA
GAACTGCATCTCAGCAGTGGGAAAGATCATGAAGTTCAAGCCCGACTGTGTGAATGTGGAGGAGGTCTTACCACACTGGC
TGTCATGGCTGCCCCTACACGAAGATAAAGAAGAAGCTGTCCAGACCTTCAGTTACCTGTGCGACCTGATTGAAAGTAAT
CACCCAATTGTTCTTGGCCCAAACAATACCAATCTACCGAAAATATTCAGTATAATTGCAGAAGGAGAAATGCATGAGGC
CATTAAACATGAAGACCCCTGTGCCAAACGCCTGGCCAATGTAGTTCGCCAAGTACAGACTTCTGGAGGATTGTGGACTG
AATGCATAGCTCAACTCAGTCCGGAGCAGCAGGCAGCCATCCAGGAGCTCCTGAACTCTGCC
>nannospalax_galili
ATGGCGGCGGCCGCGGCGGAGCAGCAACAGTTCTACCTGCTCCTAGGAAACCTGCTCAGCCCCGACAATGTGGTCCGGAA
ACAGGCGGAGGAAACCTATGAGAATATCCCAGGCCAGTCAAAGATCACATTCCTCTTACAAGCTATCAGAAATACAACAG
CTGCTGAGGAGGCTAGACAAATGGCTGCTGTTCTCCTAAGACGTCTTTTGTCCTCTGCATTTGATGAAGTCTATCCAACT
CTTCCATCAGATGTTCAAACCACCATCAAGAGTGAACTGCTAATGATTATTCAGATGGAAACACAATCTAGCATGAGAAA
AAAAATTTGTGATATTGCCGCAGAATTGGCCAGGAATTTAATAGATGAGGATGGCAACAACCAGTGGCCTGAAGGTTTGA
AGTTCCTTTTTGATTCAGTCAGCTCGCAAAACATGGGACTCCGGGAAGCTGCCCTTCACATATTTTGGAACTTTCCTGGA
ATTTTTGGGAACCAACAACAGCACTATTTAGATGTCATCAAGCGGATGTTAGTTCAGTGTATGCAAGATCAGGAACATCC
TTCGATCAGGACATTATCTGCTAGAGCTACAGCTGCATTTATACTTGCAAACGAGCATAATGTTGCTCTGTTCAAGCATT
TTTCAGACTTGCTACCTGGATTCTTACAGGCAGTGAATGACTCATGCTACCAGAATGATGATTCGGTCCTAAAGTCCCTT
GTTGAGATTGCAGATACAGTTCCAAAGTATTTGCGGCCTCACTTGGAAGCAACTCTACAGTTAAGTCTAAAG--------
----------TTGTGTGGAGACACCAGCCTCAATAATATGCAGCGCCAGCTTGCCCTGGAAGTGATTGTGACACTCTCTG
AGACTGCAGCTGCTATGCTAAGAAAGCATACCAATATTGTTGCACAGACT---------------ATTCCTCAGATGTTA
GCAATGATGGTTGACTTGGAAGAAGATGAGGACTGGGCAAATGCTGATGAACTGGAAGATGATGACTTTGATAGCAATGC
CGTTGCTGGTGAGAGTGCTTTAGACCGAATGGCTTGTGGACTTGGTGGAAAGCTCGTGTTGCCGATGATTAAGGAACACA
TTATGCAAATGCTTCAAAATCCTGACTGGAAATACCGGCATGCAGGATTAATGGCCTTGTCTGCCATTGGTGAAGGGTGC
CACCAGCAGATGGAAGGAATTCTAAATGAGATAGTAAATTTTGTTTTGCTTTTCCTTCAGGATCCTCATCCAAGAGTCCG
GTATGCAGCCTGCAATGCTGTGGGTCAGATGGCTACAGATTTTGCACCAGGTTTCCAAAAGAAATTTCATGAGAAGGTGA
TTGCAGCTTTGCTTCAGACCATGGAAGACCAAGGCAACCAAAGGGTGCAGGCCCACGCAGCGGCTGCTCTCATTAACTTC
ACTGAAGACTGTCCCAAGTCACTGCTTATTCCATACTTGGATAATCTGGTAAAGCATCTGCATTCCATTATGGTACTCAA
ACTTCAGGAGCTGATTCAGAAAGGCACCAAGTTAGTTTTGGAACAAGTTGTGACATCCATTGCATCAGTTGCAGATACTG
CAGAAGAAAAGTTTGTCCCCTACTATGACTTATTCATGCCGTCACTGAAGCACATTGTTGAGAATGCCGTCCAGAAGGAG
TTGAGACTGCTGAGAGGGAAAACTATTGAATGCATCAGCCTCATTGGTCTGGCAGTTGGGAAGGAAAAATTCATGCAGGA
TGCATCAGATGTGATGCAGCTATTATTGAAGACCCAGACAGACTTCAATGATATGGAAGATGACGATCCTCAGATCTCTT
ACATGATCTCAGCATGGGCCAGAATGTGCAAAATTCTTGGAAAAGAATTTCAGCAATACCTTCCAGTGGTTATGGGGCCA
TTAATGAAGACTGCTTCAATCAAACCAGAAGTAGCCCTTTTGGATACCCAAGACATGGAGAATATGAGTGATGATGACGG
TTGGGAATTTGTGAACCTTGGAGATCAGCAAAGTTTTGGTATTAAAACTGCAGGGCTGGAAGAGAAGTCAACTGCTTGCC
AGATGCTGGTTTGCTATGCTAAGGAATTAAAGGAAGGCTTTGTGGAATACACCGAACAGGTTGTCAAACTGATGGTGCCT
CTACTGAAGTTTTATTTCCACGATGATATCCTT------------------GTGGCGGCGGCAGAGTCCATGCCTCTTCT
CCTGGAGTGTGCACGAGTCCGGGGTCCCGAGTACCTTACACAGATGTGGCACTTCATGTGTGACGCTCTCATCAAGGCCA
TTGGCACAGAACCAGATTCAGATGTCCTCTCAGAAATAATGCATTCTTTTGCAAAGTGCATTGAGGTCATGGGAGATGGA
TGCCTTAATAATGAGCACTTTGAAGAGCTGGGGGGTATACTGAAAGCAAAACTTGAAGAGCATTTTAAAAATCAAGAATT
GCGGCAAGTTAAAAGACAAGATGAAGACTATGATGAGCAGGTTGAGGAATCGCTACAAGATGAGGATGATAATGATGTTT
ATATTCTGACTAAAGTGTCAGATATTTTACACTCAATATTCAGTAGCTACAAGGAAAAGGTGTTACCATGGTTTGAACAG
CTGCTTCCACTAATTGTCAACCTGATTTGTCCACATAGACCGTGGCCAGACAGACAATGGGGATTGTGCATCTTTGATGA
TGTCATAGAACACTGTAGTCCAGCTTCATTTAAGTATGCAGAATATTTCTTAAGGCCAATGCTCCAGTATGTGTGTGACA
ACAGCCCAGAAGTCAGGCAAGTT---------------------------------------------TTTCTTCTTTTT
AAGGACGTGTCACTCCCGCTGCTTGTAAGAGTTATTCAGTCTGGAGACTCAAAGACCAAAGAAAACGTCAATGCTACTGA
GAACTGCATCTCAGCAGTAGGTAAAATTATGAAGTTCAAGCCTGACTGTGTAAATGTTGAAGAGGTCTTACCACACTGGT
TGTCTTGGCTTCCACTACATGAAGATAAAGAAGAAGCTGTTCAGACCTTCAATTATTTGTGTGACCTGATTGAAAGTAAT
CACCCAATTGTTCTTGGCCCAAACAATACCAATCTGCCTAAAATATTCATTATAATTGCGGAAGGAGAAATGCATGAGGC
CATTAAACATGAAGACCCATGTGCCAAGCGCCTGGCTAACGTAGTTCGCCAAGTACAGACTTCTGGAGGATTGTGGACTG
AATGCATAGCACAACTCAGTCCTGAGCAGCAGGCAGCCATACAGGAACTCCTTAACTCTGCC
>jaculus_jaculus
ATGGCGGCGGCCGCGGCGGAGCAGCAACAGTTCTACCTGCTCCTGGGAAACCTGCTCAGCCCCGACAATGTGGTCCGGAA
ACAGGCGGAGGAAACCTATGAGAATATCCCAGGCCAGTCAAAGATCACATTCCTCTTACAAGCCATCAGAAATACAACTG
CTGCTGAGGAGGCTAGACAAATGGCCGCCGTTCTCCTAAGACGTCTTTTGTCCTCTGCATTTGATGAAGTCTATCCAACT
CTCCCATCAGATGTTCAGACTGCCATCAAGAGTGAATTACTGATCATTATTCAGATGGAAACACAATCCAGCATGAGGAA
AAAAGTTTGTGATATTGCTGCAGAATTGGCCAGGAATTTAATAGACGAGGATGGCAACAACCAGTGGCCTGAAGGTTTGA
AGTTCCTTTTTGATTCAGTCAGCTCTCAGAACATGGGACTACGGGAAGCTGCCCTTCACATATTTTGGAACTTTCCTGGA
ATTTTTGGGAACCAACAACAGCACTATTTAGATGTCATCAAGAGGATGTTAGTTCAGTGTATGCAAGATCAAGAACATGC
TTCGATCAGGACATTATCAGCTAGAGCTACGGCTGCATTCATACTTGCAAATGAGCATAATGTTGCTCTGTTCAAACATT
TTGCAGATTTGTTACCCGGATTCTTACAGGCTGTGAATGACTCGTGCTACCAGAACGATGATTCTGTGCTCAAATCCCTC
GTTGAGATTGCAGATACCGTTCCGAAGTATTTGCGTCCTCACTTGGAAGCAACGCTACAGCTAAGTCTCAAG--------
----------TTGTGTGCAGACACGAGCCTCAGCAGCATGCAGCGCCAGCTAGCCCTCGAAGTGATTGTGACCCTCTCCG
AGACTGCGGCTGCCATGTTAAGAAAGCACACTAACATTATTGCTCAGACGAGTAAATATCTTTTAGTCCCACAGATGCTG
GCAATGATGGTTGATCTGGAAGAAGATGAGGACTGGGCAAATGCGGATGAACTAGAAGATGATGATTTTGATAGCAATGC
GGTTGCTGGTGAGAGTGCGTTAGACCGGATGGCTTGTGGACTTGGTGGGAAGCTCGTTTTGCCAATGATCAAGGAGCACA
TTATGCAGATGCTTCAGAATGGTGATTGGAAGTGTCGGCATGCAGGACTAATGGCCTTATCTGCCATTGGTGAAGGGTGC
CACCAGCAGATGGAAGGGATTCTAAATGAGATTGTGAATTTCGTTCTTCTTTTCCTTCAGGATCCTCATCCCAGAGTGAG
GTATGCAGCCTGCAATGCTGTTGGTCAGATGGCTACGGACTTTGCACCTGGTTTCCAAAAGAAGTTTCATGAGAAGGTCA
TTGCCGCTCTGCTCCAGACCATGGAAGACCAAGGCAACCAGCGGGTGCAGGCCCACGCAGCAGCCGCTCTCATCAACTTC
ACTGAGGACTGCCCCAAGTCCCTGCTTATTCCGTACCTGGACAATCTGGTGAAACACCTGCATTCCATCATGGTGCTTAA
ACTCCAAGAGCTGATTCAGAAAGGCACCAAGTTAGTTTTGGAACAAGTTGTGACATCCATTGCATCAGTTGCAGATACTG
CAGAAGAAAAATTTGTTCCTTACTATGACTTGTTTATGCCATCACTGAAGCACATTGTTGAGAATGCAGTTCAGAAGGAA
CTCAGACTTCTGAGAGGAAAAACTATCGAGTGCATCAGCCTCATTGGGCTGGCAGTGGGAAAAGAAAAATTCATGCAGGA
TGCCTCCGACGTGATGCAGCTCTTGTTGAAGACCCAGACTGACTTCAATGATATGGAGGATGACGACCCTCAGATCTCTT
ACATGATCTCAGCATGGGCCAGAATGTGCAAAATCCTTGGAAAAGAATTTCAACAGTACCTTCCAGTGGTTATGGGGCCT
TTAATGAAGACAGCTTCCATTAAGCCTGAAGTCGCCCTTTTAGACACCCAAGACATGGAAAATATGAGTGATGATGATGG
CTGGGAATTTGTGAACCTTGGAGATCAGCAGAGTTTTGGTATTAAAACTGCAGGTCTAGAAGAAAAATCAACTGCTTGCC
AGATGTTGGTTTGTTACGCTAAGGAACTAAAGGAAGGTTTTGTGGAATACACTGAACAAGTTGTCAAACTGATGGTCCCC
CTACTGAAATTTTATTTCCATGATGATATCCTT------------------GTGGCAGCCGCGGAGTCCATGCCTCTTCT
CCTAGAGTGCGCACGAGTCCGCGGTCCTGAGTACCTTACCCAGATGTGGCATTTCATGTGTGATGCTCTCATCAAGGCCA
TTGGCACAGAACCGGATTCAGATGTGCTCTCAGAAATAATGCATTCTTTTGCAAAGTGCATTGAAGTGATGGGAGATGGC
TGCCTTAATAACGAACACTTTGAAGAATTAGGAGGTATATTGAAAGCAAAACTAGAAGAACATTTTAAAAACCAGGAATT
GCGGCAAGTTAAAAGACAAGATGAAGACTATGATGAGCAGGTTGAAGAGTCACTGCAAGATGAGGATGAGAATGATGTTT
ATATTCTGACAAAAGTGTCAGATATTCTGCACTCAATATTCAGCAGCTACAAGGAGAAGGTGTTGCCATGGTTTGAACAG
CTGCTTCCGCTCATCGTCAACCTGATTTGTCCACACAGACCATGGCCAGACAGACAGTGGGGATTGTGCATCTTTGATGA
TATCATAGAGCACTGTAGTCCAGCCTCGTTTAAGTACGCAGAATATTTCCTAAGGCCAATGCTCCAGTACGTGTGTGACA
ACAGCCCGGAAGTCAGGCAAGCAGCTGCATACGGCCTGGGAGTTATGGCGCAGTATGGTGGAGATAACTACCGCCCGTTT
TGCACAGAAGCACTTCCACTGCTTGTTCGAGTTATCCAGTCTGCAGATGCAAAGACCAAAGAAAATGTCAACGCCACGGA
GAATTGCATCTCGGCCGTAGGGAAGATCATGAAGTTCAAGCCGGACTGTGTAAACGTGGAAGAAGTCTTGCCACACTGGT
TGTCTTGGCTTCCACTACATGAGGATAAAGAAGAAGCTGTCCAGACCTTCAGTTATTTGTGTGACCTGATCGAAAGTAAT
CACCCAATTGTTCTTGGCCCAAACAATACCAACCTGCCCAAAATATTCAGCATAATCGCAGAAGGACAAATGCATGAGGC
CATTAAACATGAAGATCCCTGTGCCAAACGTCTGGCTAATGTAGTTCGCCAAGTACAGACTTCTGGAGGACTATGGACTG
AGTGCATAGCCCAGCTCAGTCCCGAGCAGCAGGCGGCCATCCAGGAGCTCCTGACCTCTGCT
