# Supplementary material for: Divergent genes in gerbils: prevalence, relation to GC-biased substitution, and phenotypic relevance
Source: BMC Evol Biol. 2020 Oct 19;20:134. doi: 10.1186/s12862-020-01696-3 (PMC7574485; doi:10.1186/s12862-020-01696-3)
Supplement: Supplementary file 3 — Additional file 3 Supplementary Data. DNA alignments for 10,554 1-to-1 orthologues used in analysis. Each alignment file is named using its orthogroup ID. [file 12862_2020_1696_MOESM3_ESM.zip › Additional_File_3/masked_alignments/OG0001752.fa]

>meriones_unguiculatus
ATGAAATGCATTGCCAAGAAATGTGGAGTTCGGTTCCAGCCTCCAGCTATGATCTTAATTTATGAGAATGAAAACGAGGG
AAAGAGCCGCCAACGCATCATGCCAGTCCGAAACTTTTCAAAGTTCTCAGACTGCACCAGAGCTGCTGAACAATTAAAGA
ATAACCCACGGCACAAGACTTACCTAGAACAGGTGTCCCTGAAGCAGCTCGAGAAGCTGTTCGCTTTTCTACGAGGTCAC
TTACAGGGGCAGAGCTTGGCAGAAACGAAGGAACAGATTCAGCGGCAAACAACCATTGACCCCGAGGAAGACCTGAACAA
GCTGGATGACAAGGAGCTTGCCAAAAGGAAGAGCATCATGGATGAACTTTTTGAGAAAAATCAGAAGAGAAAGGACGACC
CCGGTTTTGTGTATGACGTTGAAGTTGAGTTCCCTCAGGAGGAGCAGCTGCTGTCCTGCAGCTGGGATGCAGAGTCAGCC
GATGAGTTC
>cavia_porcellus
ACGATGTACACTGCCAAGAAATGTGGAATTAGATTCCAGCCTCCAGCTATTATCTTAATTTATGAGAATGAAGTCAAGGG
GAAGAATCGCCAGCGTATCATGCCTGTCCGAAACTTTTCTAAGTTCTCAGATTGCACCAGAGCTGCTGAACAATTAAAGA
ATAATCCACGCCACAAAAGTTACCTGGAACAGGTATCCCCAAAGCAGCTAGAGAAGTTGTTCACTCTTCTCCGCGGTCAC
TTATGTGGACAGAGTCTGGCAGCAACAATGGAACAAATTCAGCAGGAAACAACCATTGATCCCGAGGAAGACTTGAACAA
ATTAGATGACAAGGAGCTTGCCAAAAGGAAGAGCATCATGGATGAACTCTTTGAGAAAAATCAGAAGAAGAAGGACGATC
CAGATTTCGTTTATGACATCGAGGTTGAGTTCACACAGGATGAA---CTGCAGTCCTGCGGCTGGGATACTGAGTCAGCT
GATGAGTTC
>chinchilla_lanigera
---ATGTGCACTGCCAAGAAATGTGGAATCAGATTCCAGCCTCCAGCTATTATTTTAATTTATGAGAATGAAGTCAAGGG
GAAGAATCGCCAGCGCATCATGCCAGTCCGAAACTTTTCCAAGTTCTCAGACTGCACCAGAGCTGCTGAACAATTAAAGA
ATAATCCGCGCCACAAGAGTTACCTGGAGGAGGTATCCCCAAAGCAGCTGGAGAAGCTGTTCACTCTTTTACAAGGTCAC
TTGTGTGGACAGAGCCTGGCGGCAACGATGGAGCAAATTCAGCGGGAAACAGCCATCGATCCTGAGGAAGACATGAACAA
ATTAGATGACAAGGAGCTTGCCAAAAGGAAGAGCATCATGGATGAACTCTTTGAGAAAAATCAGAAGAAGAAGGATGATC
CAGATTTTGTGTATGACATCGAGGTTGAGTTCGCACAGGATGAG---CTGCAGTCCTGCGGCTGGGACACAGAGTCAGCT
GACGAGTTC
>octodon_degus
ACAATGTGCACTGCCAAGAAATGTGGAATTAGATTCCAGCCTCCAGCTATTATTTTAATTTATGAGAATGAAATCAAGGG
AAAGAATCGCCAGCGCATCATGCCAGTCCGAAACTTTTCCAAGTTCTCAGATTGCACCAGAGCTGCTGAGCAATTGAAGA
ATAATCCACGCCACAAGAGTTACCTGGAGCAGGTATCCCCAAAGCAGCTAGAGAAGTTGTTTGCTCTTTTACGAGGTCAC
TTGTGTGGACAGAGTCTAGCAGCAACAATGGAGCAAATTCAGCAGGAGACAACCATCAATCCTGAAGAAGACATGAACAA
ATTAGACGACAAGGAGCTTGCCAAGAGGAAGAGCATCATGGATGAACTCTTTGAGAAAAATCAGAAGAAGAAGGATGATC
CAGATTTTGTTTATGACATCGAGGTTGAGTTTGTACAGGATGAA---CTGCAGTCCTGCGGCTGGGACACAGAGTCAGCT
GATGAGTTC
>fukomys_damarensis
ACGATGTACACTGCCAAGAAGTGTGGAGTTAGATTCCAGCCTCCAGCTGTTATCTTAATTTATGAGAATGAAGTCAAGGG
GAAGAACCGCCAGCGCATCATGCCGGTCCGAAACTTCTCCAAGTTCTCAGATTGCACCAGAGCTGCTGAACAATTAAAGA
ATAATCCACGCCACAAGAGTTACCTGGAACAGGTATCCCCAAAGCAGCTAGAGAAGTTGTTTGCTCTTTTACGAGGTCAC
TTATGCGGACAGAGTTTGGCAACAACGATGGAACAAATCCAGCGGGAAACCAGCATTGATCCTGAGGAAGACCTGAACAA
ACTGGATGACGAGGAGCTTGCCAAAAGGAAGAGCATTATGGACGAGCTCTTTGAGAAAAACCGGAAGAAGAAGGACGACC
CAGATTTTGTTTACGACATCGAAGTTGAGTTCGCACAGGATGAA---CTGCAGTCCTGCAGCTGGGACACAGACTCAGCT
GATGAGTTT
>dipodomys_ordii
ATGATGTGCACTGCCAAGAAGTGTGGGATTAGATTCCAGCCTCCAGCTATCATCTTAATTTATGAGAATGAAATCAAAGG
GAAGAGTCGTCAGCGCATCATGCCAGTTCGAAACTTTTCAAAGTTTTCAGATTGTTCAAGAGCTGCTGAACAATTAAAGA
ATAATCCACGACACAAAAGTTACCTAGAACAAGTATCTCTGAAGCAATTAGAGAAGTTGTTTAGTTTTTTACGAGGTTAC
TTGCAGGGACAAAGCTTAGAGGAAACCATGAAACAAATTGAACAGGAAACAACCATTGATCCTGAGGAAGATCTAAACAA
ACTAGATGACAAGGAGCTTGCCAAAAGGAAGAGAATCATGGATGAACTTTTTGAGAAAAATCAGAAGAAGAAGGATGATC
CGGATTTTGTTTATGACATTGAGGTAGAATTCCCACAAGATGAACAAGTTCAGTCCTGTGGCTGGGATACAGAGTCAGCC
GATGAGTTC
>ictidomys_tridecemlineatus
ATGATGTGCACTGCCAAGAAATGTGGAGTTAGATTCCAGCCTCCAGCTATTATCTTAATCTATGAGAATGAAGTCAAAGG
AAAGAGTCGCCAGCGCATCATGCCAGTCCGAAATTTTTCAAAGTTCTCAGACTGTACCAGAGCTGCTGAACAGTTAAAGA
ATAATCCACGACACAAGAGTTACCTGGAACAAGTATCCCTGAAGCAGCTAAAGAAGTTATTCACTTTTTTACGAGGTTAC
TTGTGGGGACAGAGTTTGGCAGAAACGATGGAACAAATTCAACGGGAAACAACCATTGATCCTGAGGAAGACCTGAACAA
ACTAGATGACAAGGAGCTTGCCAAAAGGAAGAGCATCATGGATGAACTTTTTGAGAAAAATCAGAAGAAGAAAGATGATC
CAAATTTTGTTTATGACATTGTAGTTGAGTTCCCACAGGATGAACAACTACAGTCCTGTGGCTGGGACACAGAGTCAGCT
GATGAGTTC
>homo_sapiens
ATGATGTGCACTGCCAAGAAATGTGGGATTAGGTTTCAGCCTCCAGCTATTATCTTAATCTATGAGAGTGAAATCAAGGG
GAAAATTCGCCAGCGCATTATGCCAGTTCGAAACTTTTCAAAGTTTTCAGATTGCACCAGAGCTGCTGAACAATTAAAGA
ATAATCCGCGACACAAGAGTTACCTAGAACAAGTATCCCTGAGGCAGCTAGAGAAGCTATTCAGTTTTTTACGAGGTTAC
TTGTCGGGGCAGAGTCTGGCAGAAACAATGGAACAAATTCAACGGGAAACAACCATTGATCCTGAGGAAGACCTGAACAA
ACTAGATGACAAGGAGCTTGCCAAAAGAAAGAGCATCATGGATGAACTTTTTGAGAAAAATCAGAAGAAGAAGGATGATC
CAAATTTTGTTTATGACATTGAGGTTGAATTTCCACAGGACGATCAACTGCAGTCCTGTGGCTGGGACACAGAGTCAGCT
GATGAGTTC
>rattus_norvegicus
---AAATACATTGCCAAGAAGTGTGGAGTTAGGTTCCAGCCTCCGGCCATGATCTTGATTTATGAGAATGAAGCTGAAGG
AAAGAGCCGCCAGCGCATCATGCCTGTCCGAAACTTTTCGAAGTTCTCAGATTGCACCAGAGCTGCTGAACAATTAAAGA
ATAACCCACGGCACAAGAGTTACCTGGAACAGGTGTCCCTGAAGCAGCTGGAGAAGCTGTTTGTTTTTTTACGAGGTTCC
CTACAGGGGCAGAGCCTGGCAGAAACAATGGAACAGATCCAGCGGGAAACAACCATTGATCCCGAGGAAGACCTGAACAA
ACTGGACGACAAGGAGCTCGCCAAAAGGAAGAGCATCATGGATGAGCTTTTCGAGAAAAATCAGAAGAGAAAGGATGACC
CCAGTTTTGTGTATGACGTGGAGGTTGAGTTCCCTCAGGATGAGCAGCTGCTGTCCTGCAGCTGGGACACAGCATCCGTC
GATGAGTTC
>mus_musculus
ATGAAATACATTGCCAAGAAATGTGGAGTTAGGTTCCAGCCTCCAGCTGTGATCTTGATTTATGAGAATGAAACCGAAGG
AAAGAGCCGCCAGCGTATCATGCCTGTCCGAAACTTTTCAAAGTTCTCAGATTGCACCAGAGCTGCGGAACAGTTAAAGA
ATAACCCACGGCACAAGAGTTACCTGGAACAGGTGCCCCTGAAGCAGCTGGAGAAGCTGTTTGTTTTTTTGCGAGGTTCC
TTGCAGGGGCAGAGCTTGGCAGAAACAATGGAACAGATTCGGCGGGAAACGACCATCGATCCCGAGGAAGACCTGAACAA
ACTGGACGACAAGGAGCTCGCCAAAAGGAAGAGCATCATGGATGAGCTTTTCGAGAAAAATCAGAAGAGAAAGGACGACC
CCACTTTTGTGTACGACGTCGAGGTGGAGTTCCCTCAGGATGAACAGCTGCTGTCCTGCAGCTGGGACACAGCGTCAGTG
GATGACTTC
>psammomys_obesus
------------------------------------------------ATGATCTTAATTTATGAGAATGAAAACGAGGG
AAAGAGCCGCCAACGTATCATGCCAGTCCGAAACTTTTCAAAGTTCTCAGACTGCACCAGAGCTGCTGAACAATTAAAGA
ATAACCCACGGCACAAGACTTACCTAGAACAGGTGTCCCTGAAGCAGCTCGAGAAGCTGTTCGCTTTTCTACGAGGTCAC
TTGCAGGGGCAGAGCTTGGCAGAAACAAAGGAACAGATTCAGCGGGAAACAACCATTGACCCCGAGGAAGACCTGAACAA
GCTGGATGACAAGGAGCTTGCCAAAAGGAAGAGCATCATGGATGAACTTTTTGAGAAAAATCAAAAGAGAAAGGACGACC
CCGGTTTTGTGTATGACGTTGAAGTTGAGTTCCCTCAGGATGAGCAGCTGCTGTCCTGCAGCTGGGATGCAGAGTCAGCC
GATGAGTTC
