# Supplementary material for: Divergent genes in gerbils: prevalence, relation to GC-biased substitution, and phenotypic relevance
Source: BMC Evol Biol. 2020 Oct 19;20:134. doi: 10.1186/s12862-020-01696-3 (PMC7574485; doi:10.1186/s12862-020-01696-3)
Supplement: Supplementary file 3 — Additional file 3 Supplementary Data. DNA alignments for 10,554 1-to-1 orthologues used in analysis. Each alignment file is named using its orthogroup ID. [file 12862_2020_1696_MOESM3_ESM.zip › Additional_File_3/masked_alignments/OG0001758.fa]

>nannospalax_galili
ATGGAAGAATCCCATAAGAGTAACAATTCAGAGACTGCACCTCGACCTGGTTCAACAGTTCAGGGAACTCATATTTCTCA
TATAACCCAACAG------------------GTATCATCTTTATCAGAAAGTGAGGAGTCCCAGGACTCATCTGACAGCA
TAGGCTCCTCCCAGAAAGCTCACGGCATCCTAGCACGACGCCCATCTTACAGAAAAATTTTGAAAGACCTCTCTTCTGAA
GATACACGGGGCAGAAAAGGAGACGGAGAAAATCCTGGCATTTCTGCCGTCACGTCTATGTCTATTCCAACTCCCATTTA
TCAGACTAGCAGCGGACAGTACATTGCCATTGCACCCAATGGAGCCTTACAGTTGGCCAGTCCAGGCACAGATGGAGTAC
AGGGACTGCAGACATTAACCATGACAAATTCAGGCAACACTCAGCAAGGTACAATTCTCCAGTATGCACAGACCTCTGAT
GGACAGCAAATACTTGTGCCCAGCAACCAGGTGGTTGTACAAACTGCATCAGGAGATATGCAGACATACCAGATCCGTAG
CACACCATCTGCCAGTTCACTGCCACAAACTGTGGTGATGACTTCTCCTGTGACTCTTACATCTCAGACAACGAAAACCG
ATGATCCCCAACTGAAAAGAGAAATAAGGCTGATGAAAAACAGATCACCTGAG---------------------------
--------------------------------------------------------------------------------
-------------------------------
>cavia_porcellus
ATGGAAGATTCTCACAAGAATAACACTTCAGAGACTTCAACTCAACCTGCTACAACAGTTCAGGGAACTCATATTTCTCA
TATTGCTCAGCAG------------------GTATCATCTTTATCAGAAAGTGAAGAGTCCCAGGACTCATCTGATAGCA
TAGGGTCCTCACAGAAAGCTCACGGGATCCTAGCACGACGCCCATCCTACAGAAAAATTTTGAAAGATCTGTCTTCTGAA
GATACACGGGGCAGAAAAGGAGACGGAGAAAACCCTGGAGTTCCTGCCGTCACTTCTATGTCTGTTCCAACTCCCATCTA
TCAGACTAGCAGCGGACAGTACATTGCCATTGCTCCAAATGGAGCTTTACAGTTGGCCAGTCCAGGAACAGATGGCGTCC
AGGGACTTCAGACATTAACCAGGACCAATTCCGGCAGTACTCAGCAAGGTACAATTCTCCAGTATGCACAGACCTCTGAT
GGACAGCAAATACTTGTGCCCAGCAACCAGGTGGTTGTACAAACTGCATCAGGAGATATGCAAACATACCAGATCCGTAC
CACACCTTCAGCTACTTCACTGCCACAGACTGTGGTGATGACATCTCCAGTGACTCTTACATCTCAGACAACTAAGACAG
ATGACCCCCAACTGAAGAGAGAAATAAGGTTGATGAAAAATAGA------GAAGCTGCTCGAGAATGTCGCAGAAAGAAG
AAAGAATATGTGAAATGCCTGGAAAATCGAGTTGCAGTCCTGGAAAATCAAAATAAAACTCTAATAGAAGAGTTAAAAAC
TTTGAAGGATCTTTATTCTCATAAAAGTGTT
>chinchilla_lanigera
ATGGAAGATTCTCACAAGAATAACACTTCAGAGACTTCAACTCAACCTGCTGCAACCATTCAGGGAGCTCATATTTCTCA
TATTGCTCAGCAG------------------GTATCATCTTTATCAGAAAGTGAAGAGTCTCAGGACTCATCTGACAGCA
TCGGCTCCTCACAGAAAGCCCACGGGATCCTTGCACGGCGCCCGTCTTACAGAAAAATTTTAAAAGACCTGTCTTCTGAA
GATACACGGGGCAGAAAAGGAGACGGAGAAAACCCTGGAGTTCCTGCTGTCACTTCTATGTCTGTTCCAACTCCTATCTA
TCAGACTAGCAGCGGACAGTACATTGCTATTGCCCCAAATGGAGCTTTACAGTTGGCTAGTCCAGGAACAGATGGTGTCC
AGGGACTTCAGACATTAACCAGGACCAGTTCCGGCAGTACTCAGCAAGGTACAATTCTCCAGTATGCTCAGACCTCTGAT
GGACAGCAGATACTTGTGCCCAGCAACCAGGTGGTTGTACAGACTGCATCAGGAGATATGCAGACATATCAGATCCGTAC
CACACCTTCAGCTACTTCGTTGCCACAGACTGTGGTGATGACATCTCCGGTGACTCTTACATCTCAGACAACTAAGACAG
ATGACCCCCAGCTGAAGAGAGAAATAAGGTTGATGAAAAATAGA------GAAGCTGCTCGAGAATGTCGTAGAAAGAAG
AAAGAATATGTGAAATGCCTGGAAAATCGAGTTGCAGTCCTGGAAAATCAAAATAAAACTCTAATAGAAGAGTTAAAAAC
TTTGAAGGATCTTTATTCTCATAAAAGTGTT
>homo_sapiens
ATGGAAGATTCCCACAAGAGTACCACGTCAGAGACAGCACCTCAACCTGGTTCAGCAGTTCAGGGAGCTCACATTTCTCA
TATTGCTCAACAG------------------GTATCATCTTTATCAGAAAGTGAGGAGTCCCAGGACTCATCCGACAGCA
TAGGCTCCTCACAGAAAGCCCACGGGATCCTAGCACGGCGCCCATCTTACAGAAAAATTTTGAAAGACTTATCTTCTGAA
GATACACGGGGCAGAAAAGGAGACGGAGAAAATTCTGGAGTTTCTGCTGTCACTTCTATGTCTGTTCCAACTCCCATCTA
TCAGACTAGCAGCGGACAGTACATTGCCATTGCCCCAAATGGAGCCTTACAGTTGGCAAGTCCAGGCACAGATGGAGTAC
AGGGACTTCAGACATTAACCATGACAAATTCAGGCAGTACTCAGCAAGGTACAATTCTTCAGTATGCACAGACCTCTGAT
GGACAGCAGATACTTGTGCCCAGCAATCAGGTGGTCGTACAAACTGCATCAGGAGATATGCAAACATATCAGATCCGAAC
TACACCTTCAGCTACTTCTCTGCCACAAACTGTGGTGATGACATCTCCTGTGACTCTCACCTCTCAGACAACTAAGACAG
ATGACCCCCAATTGAAAAGAGAAATAAGGTTAATGAAAAACAGA------GAAGCTGCTCGAGAATGTCGCAGAAAGAAG
AAAGAATATGTGAAATGCCTGGAAAACCGAGTTGCAGTCCTGGAAAATCAAAATAAAACTCTAATAGAAGAGTTAAAAAC
TTTGAAGGATCTTTATTCCAATAAAAGTGTT
>ictidomys_tridecemlineatus
ATGGAAGATTCCCACAAGAGTAACACTTCAGAGACTACACCTCAACCTGGTTCAGCAGTTCAGGGAGCTCATATTTCTCA
TATTGCTCAACAG------------------GTATCATCTTTATCGGAAAGTGAGGAGTCTCAGGACTCATCTGACAGCA
TAGGCTCCTCACAGAAAGCTCACGGGATCCTAGCACGGCGCCCATCTTACAGAAAAATTTTGAAAGACCTCTCTTCAGAA
GATACACGAGGCAGAAAAGGAGACGGAGAAAACCCTGGAGTTTCTGCTGTTACTTCTATGTCTGTTCCAACTCCGATCTA
TCAGACTAGCAGCGGACAGTATATTGCCATTGCCCCAAATGGAGCCTTACAGTTGGCCAGTCCAGGCACCGATGGAGTAC
AGGGACTTCAGACATTAACCATGACAAATTCAGGCAGTACTCAGCAAGGCACAATCCTACAGTATGCACAGACCTCTGAT
GGACAACAAATACTTGTGCCCAGCAACCAGGTGGTTGTACAAACTGCATCAGGAGATATGCAGACATATCAGATCCGCAC
CACACCTTCGGCTACTTCACTGCCACAGACTGTGGTGATGACATCCCCTGTGACTCTAACATCTCAGACAGCTAAGACAG
ATGACCCCCAATTAAAAAGAGAAATAAGGTTGATGAAAAACAGA------GAAGCTGCTCGAGAATGTCGCAGAAAGAAG
AAAGAATACGTGAAATGCCTGGAAAATCGAGTTGCAGTCTTGGAAAATCAAAATAAAACTCTAATAGAAGAGTTAAAAAC
TTTGAAGGATCTTTACTCTCATAAAAGTGTT
>fukomys_damarensis
ATGGAAGAGTCTCACAAGAATAACACTTCAGAGACTTCAACTCGACCTGCTCCAACAGTTCAGGGAGTTCACATTTCTCA
TATTGCTCAGCAGATATCATTAGTGCACACGGTATCGTCTTTATCAGAAAGTGAAGAGTCTCAGGACTCATCTGACAGCA
TAGGCTCCTCTCAGAAAGCTCACGGGATCCTAGCCCGGCGGCCATCTTACAGAAAAATTTTGAAAGACCTGTCTTCTGAA
GATACACGGAGCAGAAAAGGAGACAGAGAAAACCCTGGAGTTCCTGCTGTCACTTCTATGTCTGTTCCGACTCCCATCTA
TCAGACTAGCAGCGGACAGTACATTGCCATTGCCCCAAATGGAGCCTTACAGTTGGCCAGCCCAGGAACAGATGGTGTAC
AGGGACTTCAGACATTAACCAGGACCAATTCAGGCAGTACTCAGCAAGGTACAATTCTCCAGTATGCACAGACCTCTGAT
GGACAGCAAATACTTGTGCCCAGCAACCAGGTGGTTGTACAAACTGCGTCAGGAGATATGCAAACATATCAGATCCGTAC
CACACCTTCAGCTACTTCACTGCCACAAACTGTGGTGATGACATCTCCGGTGACTCTTACGTCTCAGACAACTAAGATGG
ATGACCCTCAATTGAAGAGAGAAATAAGGTTGATGAAAAATAGA------GAAGCTGCTCGAGAATGTCGCAGAAAGAAG
AAAGAATATGTAAAATGCCTGGAAAATCGAGTTGCAGTCCTGGAAAATCAAAATAAAACTCTAATAGAAGAGTTAAAAAC
TTTGAAGGATCTTTATTCTCATAAAAGTGTT
>rattus_norvegicus
ATGGAAGATTCCCACAAGAGTAACACTTCAGAGACTGCATCACAGCCTGGTTCAACAGTTCCGGGAATC---ATTTCTCA
GATAGTCCATCAG------------------GTGTCATCGTTGTCAGAAAGTGAGGAGTCTCAGGACTCATCTGACAGCA
TAGGCTCCTCACAGAAAGCTCACGGGATCCTGGCGCGGCGCCCATCTTACAGGAAAATTTTGAAAGACCTCTCTTCTGAA
GACACACGGGGCAGAAAAGGAGACGGAGAAAATCCCAGCATTTCTGCCGTCACTTCTATGTCTGTTCCGACTCCCATCTA
TCAGACTAGCAGCGGACAGTACATTGCCATTGCCCCAAACGGAGCCTTACAGTTGGCCAGTCCAGGCCCAGATGGAGTAC
AGGCCCTGCAGACATTGACCATGACAAATTCAAGCAGTGCTCAGCAAGGGGCGATCCTCCAGTACGCGCAGACCTCTGAC
GGACAGCAGATACTCGTCCCGAGCAACCAGGTGGTGGTGCAGACTGCATCAGGAGATATGCAGACCTACCAGATCCGTAC
CACACCATCTGCCACGTCACTTCCACAGACCATGGTGATGACTTCTCCTGTTACCCTTACATCTCAGACAACAAAGACAG
ATGACCCCCAACTCAAAAGAGAAATACGGCTGATGAAAAACAGA------GAAGCTGCCCGGGAGTGCCGGCGGAAGAAG
AAGGAGTATGTGAAGTGCCTGGAGAACCGAGTTGCTGTTCTGGAAAACCAAAATAAAACCCTAATAGAGGAGCTAAAGAC
TCTGAAGGACCTTTATTCTCATAAAAGTGTT
>mus_musculus
ATGGAAGATTCCCACAAGAGTAACACGACAGAGACTGCATCTCAGCCTGGTTCAACCGTTGCGGGGCCTCACGTTTCTCA
GATAGTACATCAG------------------GTGTCATCGTTATCAGAAAGTGAGGAGTCTCAGGACTCATCTGACAGCA
TAGGCTCCTCACAGAAAGCTCACGGGATCCTGGCCCGGCGCCCATCCTACAGGAAAATTTTGAAAGACCTCTCTTCTGAA
GATACACGGGGCAGAAAAGGGGAAGGAGAAAATCCCAGCATTTCTGCCATCACGTCTATGTCTGTTCCAGCCCCCATCTA
TCAGACGAGCAGCGGACAGTACATTGCCATTGCCCCAAACGGAGCCTTACAGTTGGCCAGTCCAAGCACGGATGGAGTGC
AGGCACTGCAGACATTAACCATGACAAATTCAAGCAGTACTCAGCAGGGGACGATCCTCCAGTATGCACAGACCTCTGAC
GGACAGCAGATACTCGTCCCGAGCAACCAGGTGGTTGTACAGACTGCATCAGGAGATATGCAGACCTACCAGATCCGTAC
CACGCCGTCTGCCACGTCTCTCCCGCAGACCGTGGTGATGACTTCTCCTGTGACTCTTGCATCTCAGACAACAAAGACAG
ATGACCCTCAACTAAGAAGAGAAATACGACTGATGAAAAACAGA------GAAGCTGCCCGAGAGTGCCGCCGGAAGAAG
AAGGAGTACGTGAAGTGCCTGGAGAACCGTGTTGCTGTTCTGGAAAATCAAAATAAAACTCTAATAGAGGAGCTAAAGAC
TTTGAAGGACCTTTATTCTCATAAAAGTGTT
>meriones_unguiculatus
ATGGAAGATTCCCACAAGAGTAACACTTCAGAGACTGCATCTCAGCCTGGCTCGGCAGTACCGGGGGCTCGCATTTCTCA
GATAGTCCATCAG------------------GTGTCATCTCTGTCAGAAAGCGAGGAGTCTCAGGACTCATGTGACAGCA
TAGGCCCCTCAAAGAAAGCTCACGGGATCCTGGCCCGGCGCCCGTCTTACAGGAAAATTTTGAAAGACCTCTCTTCTGAA
GATACACGGGGCAGAAAAGGAGACGGAGAAAATTCTGGCCTCTCTGCTGTCACTTCTATGTCTGTTCCGACCCCCATCTA
TCAGACGAGCAGCGGACAGTACATTGCCATTGCCCCCAACGGAGCCTTGCAGTTGGCCAGTCCAGGCGCAGATGGAGTGC
AGGGCCTGCAGACGTTAACCATGACAAACTCGGGCAGTGCTCCGCAAGGCACGCTCCTGCAGTGCGCACAGACCTCGGAC
GGACAGCAGATACTTGTCCCGACCAACCAGGTGGTTGTGCAGACTGCATCAGGAGATATGCAGACTTACCAGATCCGCAC
CACACCGTCTGCTACGTCACTTCCACAGACCGTGGTGATGACATCGCCTGTGACTCTTACGTCCCAGACAACGAAGACAG
ATGACCCCCAACTGAAGAGAGAAATACGGCTGATGAAAAACAGA------GAGGCTGCCCGGGAATGCCGCCGGAAGAAG
AAGGAGTACGTGAAGTGCCTGGAGAACCGCGTGGCCGTTCTGGAAAATCAAAACAAAACCCTAATAGAAGAGCTGAAGAC
CCTGAAGGATCTTTATTCTCATAAAAGTGTT
>psammomys_obesus
ATGGAAGATTCCCACAAGAGTAACACTTCAGAGACTGCATCTCAGCCTGGCTCAGCAGTACCGGGGGCTCGCATTTCTCA
GATAGTCCATCAG------------------GTGTCATCTCTGTCAGAAAGCGAGGAGTCTCAGGACTCAAGTGACAGCA
TAGGCCCCTCAAAGAAAGCTCACGGGATCCTGGCCCGGCGCCCGTCTTACAGGAAAATTTTGAAAGACCTCTCTTCTGAA
GATACACGGGGCAGAAAAGGAGACGGAGAAAATTCTGGCCTTCCTGCTGTCACTTCTATGTCTGTTCCGACCCCCATCTA
TCAGACGAGCAGCGGACAGTACATTGCCATTGCCCCCAACGGAGCCTTGCAGTTGGCCAGTCCAGGCGCAGATGGAGTGC
AGGGCCTGCAGACGTTAACCATGACGAACTCGGGCAGTGCTCCGCAAGGCACGCTCCTGCAGTGCGCACAGACCTCAGAC
GGGCAGCAGATACTTGTCCCGACCAACCAGGTGGTTGTGCAGACTGCGTCAGGAGATATGCAGACTTACCAGATCCGCAC
CACACCGTCTGCCACGTCGCTTCCACAGACCGTGGTGATGACGTCACCTGTGACTCTTGCATCCCAGACAACGAAGACAG
ATGACCCCCAACTGAAGAGAGAAATACGGCTGATGAAAAACAGA------GAGGCTGCCCGCGAATGCCGCCGGAAGAAG
AAGGAGTACGTGAAGTGCCTGGAGAACCGCGTGGCTGTTCTGGAAAATCAAAACAAAACCCTGATAGAAGAGCTGAAGAC
GCTGAAGGATCTGTATTCTCATAAAAGTGTT
>dipodomys_ordii
ATGGAAGATTCCCACAAGAATAACACTTCAGAGACTGCACCTCAACCTGGTTCAACAGTTCAGGGAGCTCATATTTCTCA
TATTGCTCAACAG------------------GTGTGT---TTATCAGAAAGTGAGGAGTCTCAGGACTCATCTGACAGCA
TAGGCTCTTCACAGAAAGCTCACGGGATCCTAGCCCGGCGCCCATCTTACAGAAAAATTTTGAAAGACCTCTCTTCAGAA
GATACACGTAGTAGAAAAGGA------GAAAATCCTGGCGTTTCTGCTGTCACATCTATGTCTGTTCCAACTTCCATCTA
TCAAACTAGCAGCGGACAATACATTGCCATTGCCCCAAACGGAGCCTTACAGCTGGCCAGTCCAGGCACAGATGGAGTAC
AGGGCCTGCAGACACTAACCATGACAAATTCAGGAAGTGCTCAGCAAGGTACTATTCTCCAGTATGCACAGACCTCTGAT
GGACAGCAAATCCTTGTGCCTAGCAACCAGGTGGTTGTACAAACTGCATCAGGAGATATGCAGACATATCAGATCCGAAC
CACACCTTCAGCTACTTCGCTGCCACAAACTGTGGTGATGACGTCTCCAGTGACGCTTACATCTCAGACATCTAAGACAG
ATGACCCTCAGTTGAAGAGAGAAATAAGATTGATGAAAAAT---------------------------------------
--------------------------------------------------------------------------------
-------------------------------
