# Supplementary material for: Divergent genes in gerbils: prevalence, relation to GC-biased substitution, and phenotypic relevance
Source: BMC Evol Biol. 2020 Oct 19;20:134. doi: 10.1186/s12862-020-01696-3 (PMC7574485; doi:10.1186/s12862-020-01696-3)
Supplement: Supplementary file 3 — Additional file 3 Supplementary Data. DNA alignments for 10,554 1-to-1 orthologues used in analysis. Each alignment file is named using its orthogroup ID. [file 12862_2020_1696_MOESM3_ESM.zip › Additional_File_3/masked_alignments/OG0001760.fa]

>fukomys_damarensis
--------------------------------------------------------------------------------
--------------------------------------------------------------------------------
--------------------------------------------------------------------ATGGGGAAGGGG
AGGCTC---------------------------------GCTGTTTTAGATGACAAACCTGAAGACCTTGAAGAGGCAAA
TCCATTCTCTTTTAAAGAGTTTTTGAAAACCAAGAACCTCAGCCTGTCAAAAGATGACACGAGCAACACTAGAATTTACC
CGAAGGAAGTCGCGAGGCGCTCCCTGGGGTTGGACCCTGGCTCCCCACCCACCCAATCTGTGGGCTTCGGCGTAGACTGT
CAGCAGCCATTCTTTGAAGACCTGACTGGGGCCAGTGGCCTCCTGGATGAGGATGAGGACGAGGAAGACGGGTGGAATGG
TGCCTATCTGCCGTCCGCTGTGGAGCAGACCCGCTCATCCCGGGCCGCCACCAGCACATCTCCCTGTGGCACCTACCTGT
CCTTTTTCTCCACCCCATTGGAGCTGGCAGGGCCTGAGTCTCTGCCCCCATGGACAATGAGTGACACGGACTCTCGCATG
TCCCCAGCATCCCCGTCTAGGAGTCCGGGCATGGACTTCACAGCTCACAGGGAGTCCCTGGGAGACAGACAGCTGCGGAC
GCTGCAGATGAGTTATGAAGCACTGAAAGATGAAAATTCTAAGCTAAGAAGAAAGCTGAATGAGATTCAGAGCTTCTCTG
AAACTCAGACAGAAATGGTGAGGACGCTTGAGCGGAAGTTAGAAGCGAAGATGATCAGGGAGGAGAGTGACTACCACGAC
CTGGAATCGGTGGTGCAGCAGGTGAAGCAGAACCTGGAGCTCATGACCAAACGGGCTGTGAAGGCAGAAAATCAGGTCAC
GAAGCTGAGACAGGAAGTGAAGTTGCTCCAGGCACAGGTCTCCGACTTCAAGCAGGAGAACGAGGCCCTGCGGTCGGGCC
AGGGCGCCAGCCTGACAGTGGTGAAGCAGAACACCGACGTGGCCCTGCAGAACCTCCGCATGGTCATGAGCAGCGCACAC
GCATCCATAAAGCAGCTGGTTTCCGGAGCCGAGACATTGAATCTCGTTGCCGAAATCCTTAAATCTATAGACAGAATTTC
TGAGATTAAAGACGAAGAGAACTCT
>rattus_norvegicus
ATGTCGGGCTACGCGCGGCGGCAGGGCGCGCCCCCACTATCGCGGACGCGGAGCCTCGTAGTTCCCGACGCTCCTGCGTT
CTATGAGCGCCGGTCTTGTCTCCCCCAGCTAGACTGTGAACGCCCCCATGGCGGGGACCTGCACCCCCAGTTCTTCGGCT
TTCGGCCGACGTTTATGTGCTATGTGCCCAGCCCGGTGCTGGCTTCGGTAGGAGACACAGATTTTGGCTATGGAAAGGGG
AAATGTACTAAACAAGGCCCGTCGGGAGCCCATGAGACGCGCTTTGGAGGTGACAAACTTGAAGACCTTGAAGAAGCCAA
TCCATTCTCCTTCAAAGAGTTTTTGAAAACCAAGAACCTCAGCCTGTCAAAAGAAGACACAGCCACCAGTCGAATTTACC
CGAAGGAGGCCTCGAGGCACCCACTGGGACTAGACCACAACTCCCCTGTCTCCCAGCCCATGGGATATGGCCTGGAATAT
CAGCAGCCATTTTTTGAAGACCCAACAAGAGCCAGCAACCTA---------GAGGAGGATGAAGAGGACGGGTGGAGCAG
AGCCTACCTGCCGTCTGCCGTGGAGCAGACTCACTCCACGAGAGCCACGCAGAACTCATCGCCCTGTGGCACCTACCTTT
CCTTCTTTTCCAACGCGTCAGAGCTGGCAGGTCCTGAGTCTTTGCCCCCATGGACACTGAGTGACACTGACTCCAGGCTC
TCCCCAGCGTCTCCAGCTGGGAATCCTAATGTAGACTTTGCAGCTCATGAAGAATCCTTAGGGGACAGACACCTGCGGAC
GCTGCAGTTAAGTTACGAAGCACTGAAAGATGAAAACTCTAAGCTCAGAAGAAAGCTAAGTGAGGTTCAGAGCTTCTCTG
AAACTCAAACAGAAATGGTGAGGACGCTCGAACGGAAGTTGGAGGCGAAGATGATCAAGGAAGAGAGTGACTTCCATGAC
CTGGAGTCAGTAGTCCAGCAAGTCGAACAGAACCTCGAACTGATGACCAAACGGGCTGTAAAAGCAGAAAATCATGTCAT
GAAGCTGAAACAGGAAGTAAATTTGCTCCAGGCACAGCTCTCCAACTTCAAGCGAGAAAACGAAGCCCTTCGGTCAGGCC
AGGGTGCCAGCCTTACCGTGGTGAAGCAGAACACCGATGTGGCCTTGCAGAACCTCCATGTTGTCATGAACAGTGCACAC
GCATCTATAAAGCAGCTGGTGTCTGGAGCAGAGACACTGAACCTTGTTGCTGAAATCCTCAAGTCTATCGACAGAATTAC
TGAAGTTAAGGATGAGGCAGACTCT
>jaculus_jaculus
ATGTCGGGCTACGCGCGCCGCCCTGGCGCGCCCCCGCTGTCCCGGACTCGGAGCCTCGTCGTTCCCGACGCTCCTGCGTT
CTATGAGCGCCGGTCTTGCCTCCCCCAGCTAGACTGTGAGCGCTCCCGTGGCGGGGCCCTGCACCCCCACCTCCTCGGCT
TTCGGCCGACGTTTATGTGCTATGTGCCCAGCCCGGTGCTGGCTTCGGTGGGAGACACAGATTTTGGCTATGGAAAGGGA
AAATGTACAAAGCAAAGTCCATCAGGAGCCCACGAGACACGTTTTGGAGATGACAAACCGGAAGACCTTGAAGAGGCTAA
TCCATTCTCCTTTAAAGAGTTTCTAAAAACCAAGAACCTTAGCCTGTCGAAAGAAGACACGTCAAACAGTAGGACTTATC
CGAAGGAAGCATCAAGGCACCCATTGGGACTAGACCACAGTTCTCCAACCTCTCAGACCATGGGATATGGCCTGGATTAT
CAGCAGCCATTTTTTGAAGACCCAACAGGAGCCGGTGACCTG------GAAGAGGAGGAAGAGGAGGATGGGTGGGATGG
AGCCTACATGCCGTCTACCGTGGAACAGACTCACTCCTCCAGGGTCACAGGCAGCACGTCACCCTGTGGCACATACCTTT
CCTTTTTCTCCAACACATCGGAGCTTGCAGGACCCGAGTCTTTGCCCCCATGGACCATTAGTGACACCGACTCGCATGTT
TCCCCGGCATCTCCAGCCGGGAGTCCAGGTGCAGACTTTGCAGCACACGGAGAATCCTCGGGAGACCGACACCTGCGGAC
GCTGCAGATAAGTTACGAAGCACTAAAAGACGAAAATTCTAAACTAAGAAGAAAGCTGAATGAGGTTCAGAGCTTCTCTG
AAACTCAAACAGAAATGGTGAGGACACTGGAGCGGAAGTTGGAAGCAAAGATGATCAAGGAGGAGAGTGACTTCCATGAC
CTGGAGTCGGTGGTCCAGCAAGTCGAGCAGAACCTCGAACTAATGACTAAACGGGCTATAAAGGCAGAAAATCATGTGGT
AAAGCTGAAACAGGAAGTAAGCTTGCTCCAGGTAATT---------------AGAGAA---------------ACTGGGA
GTGGCACCAGCCTTACAGTGGTGAAACAGAACACGGAAGTGGCCTTGCAGAACCTCCGCATTGTCATGAACAATGCACAC
TCATCCATAAAGCAGCTGGTGTCTGGAGCAGAAACACTGAATCTTGTTGCTGAAATCCTGAAATCTATCGACAGAATTTC
CGAAGTTAACGAGGAGGAGAAGTCT
>meriones_unguiculatus
ATGTCGGGCTACACGCGGCGGCCGGGCGCGCCCCCATTATCGCGGACGCGAAGCCTCGTGGTTCCCGACGCTCCTGCGTT
CTATGAGCGCCGGTCTTGTCTCCCCCAGCTAGACTGTGAGCGCCCCCATGGCGGGGACCTGCAGCCCCACCTCTTCGGCT
TTCGGCCGACGTTTATGTGCTATGTGCCCAGCCCGGTGCTGGCTTCGGTAGGAGACACAGATTTTGGCTATGGAAAGGGA
AAATGTACTAAGCCAGGTCCGTCGGGAGCCCATGAAACACGCTTTGGAGGTGACAAACTTGAAGACCTAGAAGAAGCCAA
CCCATTCTCCTTCAAAGAGTTTCTGAAAACCAAGAACCTTAGCCTGTCAAAAGAAGACACGACCAACAGTCGAATTTACC
CGAAGGAAGCTTCACGGCACCCACTGGGACTAGACCACAGCTCCCCTGCCTCCCAGCCTGTGGGATATGGCCTGGAATAT
CAGCAGCCATTTTTTGAAGATCCAACAAGAGCCAACAACCTA------GAGGAGGATGAAGATGATGATGGATGGAATGG
AGCCTACCTGCCATCTGCCATGGAGCAGACTCATTTCTCTAGAGCCACAGAGAATTCATCACCCTGTGGCACCTACCTTT
CCTTTTTTTCCAACGCATCAGAGCTGGCAGGTCCTGAGTCTTTGCCCCCATGGACGCTGAGTGACACTGAATCAAGGGTC
TCCCCGGCATCTCCAGCTGGGAGTCCTAATGCAGACTTTGCAGCCCATGGAGAGTCCCTAGGAGACAGACACCTGCGGAC
GCTGCAGATAAGTTATGAAGCACTGAAAGATGAAAATTCTAAACTCAGAAGAAAGCTAAATGAGGTTCAGAGCTTCTCTG
AAACTCAAACAGAAATGGTGAGGACGCTCGAACGAAAATTGGAAGCGAAGATGATCAAGGAGGAGAGTGACTTCCGTGAC
CTGGAGTCGGTGGTACAGCAAGTCGAACAGAACCTCGAACTGATGACCAAACGAGCTATAAAAGCAGAAAATCATGTCAT
GAAGCTGAAACAGGAAATAAGTTTGCTCCAGGTACAGCTCTCCAACTTCAAGCGAGAAAATGAAGCCCTGAGGTCAGGCC
AGGGCGCCAGTCTTACAGTAGTGAAGCAGAACACCGATGCGGCCTTGCAGAACCTCCATGTTGTCATGAACAGTGCACAT
GCATCCATAAAGCAGCTGGTGTCTGGAGCAGAGACACTGAACCTTGTTGCTGAAATCCTTAAGTCTATCGACAGAATTAC
CGAAGTTAAAGATGAAACAGACTCT
>psammomys_obesus
ATGTCGGGCTACACGCGGCGGCCGGGCGCGCCCCCATTATCGCGGACGCGAAGCCTCGTGGTTCCCGACGCTCCTGCGTT
CTATGAGCGCCGGTCTTGTCTCCCCCAGCTAGACTGTGAGCGCCCCCATGGCGGGGACCTGCAGCCCCACCTCTTCGGCT
TTCGGCCGACGTTTATGTGCTATGTGCCCAGCCCGGTGCTGGCTTCGGTAGGAGACACAGATTTTGGCTATGGAAAGGGA
AAATGTACTAAGCCAGGTCCGTCGGGAGCCCATGAAACACGCTTTGGAGGTGACAAACTTGAAGACCTAGAAGAAGCCAA
CCCATTCTCCTTCAAGGAGTTTCTGAAAACCAAGAACCTTAGCCTGTCAAAAGAAGACACGACCAACAGTCGAATTTACC
CGAAGGAAGCTTCACGGCACCCACTGGGACTAGACCACAGCTCCCCTGCCTCCCAGCCTGTGGGATATGGCCTGGAATAT
CAGCAGCCATTTTTTGAAGATCCAACAAGAGCCAACAACCTA------GAGGAGGATGAAGATGATGATGGATGGAATGG
AGCCTACCTGCCATCCACCATGGAGCAGACTCATTTCTCTAGAGCCACAGAGAATTCATCACCCTGTGGCACCTACCTTT
CCTTTTTTTCCAACACATCAGAGCTGGCAGGTCCTGAGTCTTTGCCCCCATGGACGCTGAGTGACACTGAGTCAAGGGTC
TCCCCGGCATCTCCAGCTGGGAGTCCTAATGCAGACTTTGCAGCCCATGGAGAGTCCCTAGGAGACAGACACCTGCGGAC
GCTGCAGATAAGTTATGAAGCACTGAAAGATGAAAATTCTAAACTCAGAAGAAAGCTAAATGAGGTTCAGAGCTTCTCTG
AAACTCAAACAGAAATGGTGAGGACGCTCGAACGAAAATTGGAAGCGAAGATGATCAAGGAGGAGAGTGACTTCCGTGAC
CTGGAGTCGGTGGTACAGCAAGTCGAACAGAACCTCGAACTGATGACCAAACGGGCTATAAAAGCAGAAAATCATGTCAT
GAAGCTGAAACAGGAAATAAGTTTGCTCCAGGTACAGCTCTCCAACTTCAAGCGAGAAAATGAAGCCCTGAGGTCAGGCC
AGGGCGCCAGTCTTACAGTAGTGAAGCAGAACACCGATGCCGCCTTGCAGAACCTTCATGTTGTCATGAACAGTGCACAT
GCATCCATAAAGCAGCTGGTGTCTGGAGCAGAGACACTGAACCTTGTTGCTGAAATCCTTAAGTCTATCGACAGAATTAC
CGAAGTTAAAGATGAAACAGACTCT
>cavia_porcellus
ATGTCGGGCTACGGACGCCGCCAGGGCGCTCCCCCGCTGTCCCGGGCGCGGAGCCTCGTGGTGACGGACGCTCCTGCGTT
CTGTGAGCGCCGGTCTTGCCTGCCCCAGCTAGACTGTGGGCGGCCC---------------------CCTTTCCTCGGCT
TTCGGCCGACGTTTATGTGCTATGTGCCCAGCCCGGTGCTGGCTTCCGTGGGAGACACAGATTTTGGCTATGAAAAAGGG
AAATGTACTAAGCAAGGTCCATCAGGAGCTCACGAGACACGATTTGGAGATGATAAACCTGAAGACCTTGAAGAAGCAAA
TCCGTTCTCCTTTAAAGAGTTTCTGAAAACCAAGAACCTCAGCTTGTCGAAAGATAACACAAACAACAGTAGAATTTACC
CAAAGGAAACCTCGAGGCGCTCCCTGGGACTGGACTCTGGCTCCCCAACTGCCCAGGCTGTGGGCTTCAGCCTGGACTAT
CAGCAGCCATTTTTCGAAGACCTGACAGGGGCAGGAGATCTCCTGGAAGAGGATGATGACGAAGAAGATGGGTGGAACGG
GGCCTATCTGCCGTCTGCCGTGGAGCAGACTCGCTCATCTCGGGCCACGGCCAGCACGTCCCCCTGCGGCACCTACCTTT
CCTTCTTCTCCACCCCGTCGGAGCTGGCAGGGCCCGAGTCCCTGCCCCCGTGGGCGATGAGTGACACAGACTCACGCATC
TCCCCGGCATCCCCACCTGGGAGTCCAGACACCAACTTCCCGGCTCACGGAGAGTGCCTGGGAGACAGGCAGCTGCGGAC
GCTACAGATAAGCTACGAGGCGCTGAAAGACGAAAACTCTAAGCTAAGAAGAAAGCTCAATGAGGTTCAGAGCTTCTCTG
AAACTCAGACAGAAATGGTGAGGACGCTGGAGCGGAAGCTGGAGGCGAAGATGATCAAGGAGGAGAGCGACTACCATGAC
CTGGAGTCGGTGGTGCAGCAGGTGGAGCAGAACCTGGAGTTGATGACTAAACGGGCCGTGAAGGCAGAGAATCACGTCAT
GAAACTCAAGCAGGAAGTGAACCTGCTCCAGGCACAGGTCTCCAACTTCAAGCGAGAGAACGAAGCCCTGCGGTCAGGCC
AGGGTGCTAGCCTCACGGTGGTGAAGCAGAACACCGACGTGGCCCTGCAGAACCTCCGCGTGGTCATGAACAGTGCACAT
GCATCCATAAAGCAGCTGGTTTCGGGAGCCGAGACGTTGAATCTCGTTGCTGAAATCCTTAAATCCATAGACAGAATCTC
TGAGATTAGAGAAGAGGAGAACTCT
>chinchilla_lanigera
--------------------------------------------------------------------------------
--------------------------------------------------------------------------------
--------------ATGTGCTATGTGCCCAGCCCGGTGCTGGCTTCCGTGGGAGACACAGATTTTGGCTATGGAAAAGGG
AAATGTACTAAGCAAGGTCCATCAGGAGCCCATGAGACTCGATTTGGAGATGATAAACCTGAAGACCTTGAAGAGGCAAA
CCCATTCTCCTTTAAAGAGTTTCTGAAAACTAAGAACCTCAGCCTGTCAAAAGATGACACAAGCAACAGCAGAATTTACC
CGAAGGAAGCCTCAAGGCGCTCCCTGGGACTGGACCCCAGCTCTCCAAGCACCCCAGCTGTGAGCTTCGGCCTGGACTAT
CCACAGCCGTTTTTTGAAGACCTGACAGGGGCAGGGGACCTCCTGGATGAAGATGACGATGAGGAAGACGGGTGGAACGG
GACCTATCTGCCATCAGCCGTGGAGCAGACCCGCACCTCCCGGGCCACCAGCAACACATCCCCCTGTGGCACCTACCTCT
CCTTCTTCTCCACCCCGTCGGAGCTGGCGGGGCCTGAGTCTCTTCCCCCTTGGACGATGAGTGACACAGACTCCCACGTC
TCCCCAGCATCACCATCCGGGAGTCCAGGCACAGACTTAGCTGCACACGGAGAGTGCCTGGGAAACAGACAGCTGCGGAC
ACTGCAGATGAGTTATGAAGCACTGAAAGATGAAAATTCTAAGCTAAGAAGAAAGCTCAATGAGGTTCAGAGCTTCTCTG
AAACTCAAACTGAAATGCTGAGGACACTTGAGCGGAAGCTGGAGGCGAAGATGGTCAGGGAGGAGAGTGACTACCGCGAC
CTGGAGTTGGCGGTGCAGCAGGTGGAGCAGAACCTGGAGCAGATGACCAAGCGGGCTGTGAAGGCAGAGAATCATGTCGT
GAAGCTGAAACAGGAGGTAAACTTGCTCCAGGTGCAGGTCTCCAACTTCAAGCGGGAAAACGAAGTCCTGCGGTCGGGCC
AGGGTGCCAGCCTGACTGTGGTGAAGCAAAACACCGACGTGGCTCTGCATAACCTCCATGTGGTCATGAGCAGCGCACAT
GCGTCAATAAAGCAGCTGGTTTCTGGAGCTGAGACATTGAATCTCGTTGCTGAAATCCTTAAATCTATAGACAGAATTTC
TGAGGTGAAAGAAGAGGAGAACTCC
>nannospalax_galili
ATGTCCGGCTACGCGCGCCGGCCCGGG---CCGCCGCTATCACGGACGCGGAACCTGGTGATCCCGGACGCTCCTGCGTT
CTATGAGCGCCGGTCTTGTCTCCCCCAGCTCGAGTGCGAGCGTCCCCGTGGCGGGGACCTGCACCCCCACCTGCTCGGCT
TCCGGCCGACCTTTACGCGCTATGTGCCCAGCCCGGTGCTGGCGTCGGTGGGCGACACAGATTTTGGCTATGGAAAGGGG
AAATGTATTAAGCAAGGTCCATCAGGAGCCCAGGAGACACGTTTTGGAGGTGATAAACATGAAGACCTTCAAGAGTCCAA
TCCATTCTCCTTCAAAGAGTTTCTGAAAACCAAGAACCTCAGCTTGGCCAAAGAGGACATGACCAACAGTCGAATTTACC
CAAAGGAAGCCTCAAGGCACCCACTGGGACTGGACCCCAACTCCCCCACCTCCCCACTGGTGGGGTATGGCTTGGAATAT
CAGCAGCCATTTTTTGAAGACCCCACAGTGGCCAGCAACTTG---AAGGAGGAGGAGGAGGAGGAGGATGGGTGGAATGG
AGCCTACCTGCCATCTGCAGTGGAGCAGACTCAGTCGTCGAGAGCCACGGACAACACATTGCCCTGTGGCACATACCTTT
CTTTTTTCTCCAATGCATCGGAGCTGGCAGGGCCCGAGTCTTTGCCCTCATGGATGCTGAGTGACACTGACTCTCAGGTC
TCCCCGACATCTCCAGCTGGAAGTCTTACTACAGACTTTTTGGCTCATGGAGAGACCCTGGGAGACAGACACCTTCGAAC
CCTGCAGATAAGTTATGAAGCACTGAAAGATGAAAATACTAAGCTCAGAAGAAAGCTGAATGAGATTCAGAGCTTCTCTG
AAACTCAAACAGAAATGGTGAGGACGCTTGAGCGGAAGCTGGAGGCAAAGATGACAAAGGAGGAGAGTGACTTCCACGAC
CTGGAGTCAGTGGTCCAGCAAGTCGAGCAGAACCTTGAGCTGATGACCAAACGAGCTGTAAAAGCAGAAAATCACGTTAT
GAAGCTGAAGCAGGAAATAAGTTTGCTCCAGGCACAGGTCTCCAATTTCAAGCAAGAGAATGAAGCCCTGCGGTCAGGCC
AGGGCGCCAGCCTTACTGTGGTAAAGCAGAATACTGACATGGCCTTGCAGAACCTCCATGTTGTCATGAAGAGTGCACAT
GCATCCATAAAGCAGCTCATGTCTGGAGCAGAAACACTGAATCTTGTTGCTGAAATCCTTAAGTCTATTGACAGAATCAC
TGAAGTCAAAGATGAAGTGGACTCT
>mus_musculus
ATGTCGGGCTACGCGCGGCGGCAGGGCGCGCCCCCTCTATCGCGGACGCGGAGCCTTGTGGTTCCCGACGCTCCTGCGTT
CTATGAGCGCCGGTCTTGTCTCCCCCAGCTAGACTGTGAGCGCCCCCATGGCGGGGACCTGCACCCCCATCTCTTCGGCT
TTCGGCCGACGTTTATGTGCTATGTGCCCAGCCCGGTGCTGGCTTCGGTAGGAGACACAGGTTTTGGCTATGGAAAGGGG
AAATGTACTAACCAAGGTCCTTCGGGAGCCCCTGAGACGCGCTTTGGAGGTGACAAACTTGAAGACCTTGAAGAAGCCAA
TCCATTCTCCTTCAAAGAGTTTTTGAAAACCAAGAACCTCAGCCTGTCAAAAGAAGACACGACCACCAGCCGAATTTACC
CAAAGGAAGCCTCAAGGCACCCACTGGGACTAGAGCACAGCTCCCCTGCCTCCCAGCTCATGGGATATGGCCTGGAATCT
CAGCAGCCATTTTTTGAAGACCCAACAAGAGCCAGCAACCTA---------GAGGAGGATGAAGATGATGGATGGAATAT
AACCTACTTGCCATCTGCCGTGGATCAGACTCATTCCTCTAGAGACACACAGGACTCACCGCCCTGTGACACCTACCTTT
CCTTTTTCTCCAACTCGTCAGAGCTGGCATGTCCCGAGTCTTTGCCCCCATGGACGCTGAGTGACACCGACTCCAGGATC
TCCCCAGCGTCTCCAGCTGGGAGTCCTAATGCAGACTTTGCAGCTCATGAAGAATCCCTAGGGGACAGACACCTGCGGAC
GCTGCAGATAAGTTATGAAGCACTGAAAGATGAAAACTCTAAGCTCAGAAGAAAGCTAAATGAGGTTCAGAGCTTCTCTG
AAACTCAAACAGAAATGGTGAGGACACTCGAACGGAAGTTGGAGGCGAAGATGATCAAGGAGGAGAGTGACTTCCATGAC
CTCGAGTCAGTAGTCCAGCAAGTCGAACAGAACCTTGAACTGATGACCAAACGGGCTGTAAAAGCAGAAAATCATGTCTT
GAAGCTGAAACAGGAAATAAATTTGCTTCAGGCCCAGCTCTCAAACTTGAGGCGAGAAAATGAAGCCCTGCGGTCAGGCC
AGGGTGCCAGCCTTTCTGTAGTGAAGCAGAACACCGACGTGGCCTTGCAGAACCTCCACCTTGTCATGAACAGTGCACAC
GCATCCATAAAGCAGCTGGTGTCTGGGGCAGACACACTGAACCTTGTTGCTGAAATCCTCAAGTCTATCGACAGAATTAG
TGAAGTTAAAGATGAGGTGGACTCT
>homo_sapiens
ATGTCGGGCTACCAGCGCCGCCCGGGCGCCACCCCGCTGTCCCGAGCCCGGAGCCTCGCCATTCCCGACGCTCCAGCGTT
CTATGAGCGCCGGTCTTGTCTCCCCCAGCTAAATTGTGAGCGCCCCCATGGCAGGGACCTGGACTCCCCCTTCTTCGGCA
TTCGGCCGGCCTTTATGTGCTATGTGCCCAGCCCGGTGCTGGCTTCCGTGGGAGACACAGATTTTGGCTATGGAAAGGGG
AAATGTTCTAAGCAGAGCCCGTCAGGAGCCCACGGGACACATTTTGGAGATGACAGATTTGAAGATCTGGAAGAGGCAAA
TCCATTCTCTTTTAGAGAGTTTCTGAAGACCAAGAACCTCGGCCTCTCGAAAGAGGATCCGGCC---AGCAGAATTTATG
CAAAGGAAGCCTCGAGGCATTCCCTGGGACTTGACCACAACTCCCCACCCTCCCAAACCGGCGGGTATGGCCTGGAGTAT
CAGCAGCCATTTTTCGAGGATCCGACAGGGGCTGGTGACCTCCTGGATGAGGAGGAGGATGAGGACACCGGATGGAGTGG
GGCCTACCTGCCGTCCGCCATCGAGCAGACTCACCCCGAGAGGGTCCCTGCCGGCACGTCGCCCTGCAGCACATACCTTT
CCTTTTTCTCCACCCCGTCGGAGCTGGCAGGGCCTGAGTCTCTGCCCTCGTGGGCGTTGAGTGACACTGATTCTCGCGTG
TCTCCGGCCTCTCCGGCAGGGAGTCCTAGCGCAGACTTTGCGGTTCATGGAGAGTCTCTGGGAGACAGGCACCTGCGGAC
GCTGCAGATAAGTTACGACGCACTGAAAGATGAAAATTCTAAGCTGAGAAGAAAGCTGAATGAGGTTCAGAGCTTCTCTG
AAGCTCAAACAGAAATGGTGAGGACGCTTGAGCGGAAGTTAGAAGCAAAAATGATCAAGGAGGAAAGCGACTACCACGAC
CTGGAGTCGGTGGTTCAGCAGGTGGAGCAGAACCTGGAGCTGATGACCAAACGGGCTGTAAAGGCAGAAAACCACGTCGT
GAAACTAAAACAGGAAATCAGTTTGCTCCAGGCGCAGGTCTCCAACTTCCAGCGAGAGAATGAAGCCCTGCGGTGCGGCC
AGGGTGCCAGCCTGACCGTGGTGAAGCAGAACGCCGACGTGGCCCTGCAGAACCTCCGGGTGGTCATGAACAGTGCACAG
GCTTCCATCAAGCAACTGGTTTCCGGAGCTGAGACACTGAATCTTGTTGCCGAAATCCTTAAATCTATAGACAGAATTTC
TGAAGTTAAAGACGAGGAAGACTCT
>dipodomys_ordii
------------------------------------------------------------------------CCTGCGTT
CTATGAGCGCCGGTCTTGTCTCCCCCAGCTAGACTGTGAGCGCCCCCATGGCGGGGACCTGCACCCCCACTTCTTCGGCA
TTCGGCCGACGTTTATGTGCTATGTGCCCAGCCCGGTGCTGGCTTCCGTGGGAGACACAGATTTTGGCTATGGAAAGGGG
AAATGTACTAAGCAAGGTCCAGCAGGAGCCCATGAGACACGTTTTGGAGATGACAAACTTGAAGACCTTGAAGAGGCGAA
CCCATTTTCATTTAAGGAGTTTCTGAAAACCAAGAACCTTGGCTTATCCAAAGAGGACACAGCCGGCAGTAGAAGTTACC
CAAAGGAGACCTCGAGGCATACGCTGGGTCTGGACCACAGCTCCTCCAACGCCCAGACCATGGGGTATGGCTTGGAATAT
CAACAGCCTTTCTTTGAAGACCCAACAGGGGCTGGGGACCTCCTGGATGAAGAGGACGACGAGGACGATGGGTGGAACGG
GGCCTATATGCCATCTGCTGTGGAGCAGACCCACCCGCCCAGGGCCAACACCAGCACATCACCCTGCGCCACCTACCTGT
CATTTTTCTCCACCCCGTCGGAATTGGTTGGGACCGAGTCTCTGCCCCCGTGGACTCTGAGTGACACAGACTCACGTGTC
TCTCCAGCATCTCCAGCAGGGAGTCCTAGCACAGACTTTGCGGCCCATGGAGAGTCCCTAGGAGACAGACACCTGCGGAC
ACTGCAGATAAGTTATGAAGCAGTA-------------------------------------------------------
--------------------------------------------------------------------------------
--------------------------------------------------------------------------------
-------------------CACCCTCCCCAGGCACAGATCTCCAACTTCAAGCGGGAGAATGAAGCCCTGCGGTCAGGGC
AAGGCGCCAGCCTGACAGTGGTGAAGCAGAACACCGATGTAGCCCTGCAGAACCTCCGTGTGGTCATGAACAGCGCACAC
GCATCCATAAAGCAGCTGGTTTCTGGAGCAGAAACACTGAATCTTGTTGCTGAAATCCTTAAATCTATAGACAGAATTTC
TGAAATTAAAGATGAGGAGAACTCT
