# Supplementary material for: Divergent genes in gerbils: prevalence, relation to GC-biased substitution, and phenotypic relevance
Source: BMC Evol Biol. 2020 Oct 19;20:134. doi: 10.1186/s12862-020-01696-3 (PMC7574485; doi:10.1186/s12862-020-01696-3)
Supplement: Supplementary file 3 — Additional file 3 Supplementary Data. DNA alignments for 10,554 1-to-1 orthologues used in analysis. Each alignment file is named using its orthogroup ID. [file 12862_2020_1696_MOESM3_ESM.zip › Additional_File_3/masked_alignments/OG0001763.fa]

>cavia_porcellus
ATGAGTAGCACTTTAGCAAAGATTGCGGAGATCGAAGCCGAG---------ATGGCTCGGACTCAGAAGAACAAGGCCAC
AGCACATCACCTAGGGCTGCTTAAGGCTCGCCTTGCTAAGCTTCGTAGAGAACTCATCACACCAAAAGGTGGTGGTGGTG
GTGGGCCAGGAGAAGGTTTTGATGTGGCCAAGACAGGTGATGCTCGAATTGGGTTTGTGGGCTTTCCATCTGTGGGGAAG
TCAACACTGCTGAGTAACCTAGCAGGAGTATATTCTGAGGTGGCAGCCTATGAGTTCACTACTCTGACTACTGTGCCTGG
TGTAATCAGATACAAGGGTGCCAAGATCCAGCTCCTAGATCTCCCAGGTATCATTGAAGGTGCCAAAGATGGGAAAGGTA
GAGGTCGTCAAGTCATTGCAGTGGCCCGAACATGTAATTTAATCCTGATCGTTCTGGATGTCTTGAAACCCTTGGGACAC
AAGAAGATAATTGAAAATGAGCTGGAAGGCTTTGGTATTCGCTTGAATAGCAAACCTCCTAACATTGGCTTTAAGAAGAA
AGATAAGGGAGGCATCAATCTCACAGCGACT------------------TGCCCTCAGAGTGAGCTGGATGCTGAAACTG
TGAAGAGCATTCTGGCGGAATACAAAATTCATAATGCTGATGTAACTTTGCGTAGTGATGCCACAGCTGATGACCTCATT
GATGTGGTGGAAGGAAACAGAGTATATATCCCTTGTATCTATGTGTTAAACAAGATTGATCAGATCTCCATTGAGGAATT
GGATATCATCTATAAGGTGCCACACTGTGTACCCATCTCTGCCCATCATCGCTGGAATTTTGATGACTTGTTGGAGAAGA
TCTGGGACTATCTGAAACTAGTGAGAATCTACACCAAACCCAAAGGTCAGTTACCAGATTACACATCTCCTGTAGTGCTG
CCTTATTCCAGGACCACAGTGGAGGATTTCTGCATGAAGATTCACAAAAATCTTATCAAAGAATTTAAATATGCTCTGGT
CTGGGGTCTCTCTGTGAAACACAATCCTCAGAAAGTGGGTAAAGACCATACACTGGAGGACGAGGATGTCATTCAAATTG
TGAAGAAG
>chinchilla_lanigera
ATGAGCAGCACTTTAGCAAAGATTGCGGAGATCGAAGCCGAG---------ATGGCTCGGACTCAAAAGAACAAGGCCAC
AGCACATCACCTAGGGCTGCTTAAGGCTCGCCTTGCTAAGCTTCGTAGAGAACTCATTACACCGAAAGGTGGTGGTGGTG
GTGGGCCAGGAGAAGGTTTTGATGTGGCCAAGACAGGTGATGCTCGAATTGGGTTTGTGGGCTTCCCATCTGTGGGGAAG
TCAACACTGCTGAGTAACCTGGCAGGAGTGTATTCGGAGGTGGCAGCCTATGAGTTCACTACCCTGACTACTGTGCCTGG
TGTCATCAGATACAAAGGCGCCAAGATCCAGCTCCTAGATCTCCCGGGTATCATTGAAGGTGCCAAGGATGGGAAAGGTA
GAGGTCGTCAAGTCATTGCAGTGGCCCGTACATGTAATTTGATCCTGATTGTTCTGGATGTCTTGAAACCCTTGGGACAC
AAGAAGATAATTGAAAATGAGCTGGAAGGCTTTGGCATTCGCTTGAATAGCAAACCTCCTAACATTGGCTTTAAGAAGAA
AGACAAGGGAGGCATTAATCTCACAGCCACC------------------TGCCCCCAGAGTGAGCTGGATGCTGAAACGG
TGAAGAGCATTCTGGCTGAATACAAAATCCATAATGCGGACGTAACTTTGCGGAGTGATGCCACAGCCGATGACCTCATC
GATGTGGTGGAAGGAAACAGAGTGTATATCCCTTGTATCTATGTATTAAACAAGATTGACCAGATCTCCATTGAGGAATT
GGACATCATCTATAAAGTGCCGCACTGTGTACCCATCTCTGCCCATCACCGCTGGAATTTTGATGACTTACTGGAGAAGA
TCTGGGACTATCTGAAACTAGTGAGAATCTACACCAAACCCAAAGGGCAGTTACCAGATTACACATCTCCTGTGGTGCTG
CCTTACTCCAGGACCACAGTGGAGGATTTCTGCATGAAGATTCACAAAAATCTTATCAAAGAATTTAAATACGCTCTGGT
CTGGGGTCTCTCTGTGAAACACAATCCTCAGAAAGTGGGTAAAGATCATACGCTGGAGGATGAGGATGTCATTCAGATTG
TGAAGAAG
>homo_sapiens
ATGAGCAGCACCTTAGCTAAGATCGCGGAGATAGAAGCAGAG---------ATGGCTCGGACTCAAAAGAACAAGGCCAC
AGCACACCACTTAGGGCTGCTTAAGGCTCGTCTTGCTAAGCTTCGTCGAGAACTCATTACTCCAAAGGGTGGTGGTGGTG
GAGGTCCAGGAGAAGGTTTTGATGTGGCCAAGACAGGTGATGCTCGAATTGGATTTGTTGGTTTTCCATCTGTGGGGAAG
TCAACACTGCTTAGTAACCTGGCAGGGGTATATTCTGAGGTGGCAGCCTATGAATTCACTACTCTGACCACTGTGCCTGG
TGTCATCAGATACAAAGGTGCCAAGATCCAGCTCCTGGATCTCCCAGGTATCATTGAAGGTGCCAAGGATGGGAAAGGTA
GAGGTCGTCAAGTCATTGCAGTGGCCCGAACCTGTAACTTGATCTTGATTGTTCTGGATGTCCTGAAACCTTTGGGACAT
AAGAAGATAATTGAAAATGAGCTGGAAGGCTTTGGCATTCGCTTGAACAGCAAACCCCCCAACATTGGCTTTAAGAAGAA
GGACAAGGGAGGCATTAATCTCACAGCCACT------------------TGCCCCCAGAGTGAGCTGGATGCTGAAACTG
TGAAGAGCATTCTGGCTGAATACAAGATTCATAATGCCGATGTGACTCTACGTAGTGATGCTACAGCTGATGACCTCATT
GATGTGGTGGAAGGAAACAGAGTTTATATCCCCTGTATCTATGTGTTAAATAAGATTGACCAAATCTCCATTGAGGAATT
GGATATCATCTATAAGGTGCCTCACTGTGTACCCATCTCTGCCCATCACCGCTGGAATTTTGATGACCTATTGGAAAAGA
TCTGGGACTATCTGAAACTAGTGAGAATTTACACCAAACCCAAAGGCCAGTTACCAGATTACACATCCCCAGTGGTGCTT
CCTTACTCCAGGACCACAGTGGAGGATTTCTGCATGAAGATTCACAAAAATCTTATCAAAGAATTTAAATATGCTCTGGT
CTGGGGTCTCTCTGTGAAACACAATCCTCAGAAAGTGGGTAAAGACCATACGTTGGAGGATGAGGATGTCATTCAAATTG
TGAAGAAG
>rattus_norvegicus
ATGAGTGGGACCTTAGCGAAGATCGCGGAGATCGAAGCCGAG---------ATGGCTCGGACTCAAAAGAACAAAGCTAC
AGCACATCACCTTGGACTGCTTAAGGCTCGCCTTGCTAAGCTTCGAAGAGAGCTTATCACTCCAAAAGGTGGTGGTGGTG
GTGGGCCAGGAGAAGGTTTTGATGTGGCCAAGACAGGCGATGCTCGAATTGGGTTTGTGGGTTTTCCCTCTGTGGGGAAG
TCAACTCTGCTAAGTAACTTAGCAGGAGTGTATTCTGAAGTGGCAGCCTACGAGTTCACTACTTTGACCACAGTACCTGG
TGTCATCAGATACAAAGGGGCCAAGATCCAGCTCCTGGATCTCCCAGGTATCATTGAAGGTGCCAAGGATGGGAAAGGTA
GAGGTCGTCAGGTCATTGCAGTGGCCCGAACGTGTAATTTGATCTTGATTGTTCTGGATGTCCTAAAACCCTTGGGGCAC
AAGAAGATAATTGAAAATGAGTTGGAAGGCTTTGGGATTCGTTTGAACAGCAAACCCCCCAACATTGGCTTTAAGAAGAA
AGACAAGGGAGGCATTAATCTCACAGCCACT------------------TGTCCTCAGAGTGAACTAGATGCTGAAACGG
TGAAGAGCATTCTGGCTGAATATAAAATTCATAATGCTGATGTAACTTTGCGTAGTGATGCCACAGCTGATGACCTCATC
GACGTGGTTGAAGGAAACAGAGTTTATATTCCCTGTATCTATGTATTAAATAAGATTGATCAGATCTCCATTGAGGAGTT
GGATATTATATATAAGGTGCCTCACTGTGTACCCATCTCTGCTCATCACCGCTGGAATTTTGATGACCTTTTGGAGAAGA
TCTGGGACTATCTGAAACTAGTGAGAATTTACACTAAACCCAAAGGCCAGTTACCAGATTACACGTCTCCAGTAGTCCTG
CCTTATTCTAGGACCACGGTGGAAGATTTCTGCATGAAGATTCACAAAAATCTGATCAAAGAATTTAAATATGCTTTGGT
CTGGGGTCTCTCTGTGAAACATAATCCTCAGAAAGTGGGTAAAGACCATACGTTGGAAGATGAAGATGTCATTCAGATCG
TGAAGAAG
>meriones_unguiculatus
ATGAGCGGGACCTTAGCGAAGATCGCGGAGATCGAGGCCGAG---------ATGGCTCGGACTCAGAAGAACAAAGCTAC
AGCACATCATCTTGGGCTGCTTAAGGCTCGACTTGCTAAGCTCCGAAGAGAACTCATTACTCCAAAAGGTGGCGGCGGTG
GTGGGCCAGGAGAAGGTTTTGATGTGGCCAAGACAGGTGATGCTCGAATTGGATTTGTGGGTTTTCCATCTGTGGGGAAG
TCAACTCTGCTAAGTAACCTAGCAGGAGTTTATTCTGAAGTGGCAGCCTACGAATTTACTACTTTGACCACTGTGCCTGG
TGTCATCAGATATAAAGGTGCCAAGATCCAGCTCCTGGATCTCCCAGGTATTATTGAAGGTGCCAAGGATGGGAAAGGTA
GAGGCCGTCAAGTCATTGCAGTGGCCCGCACTTGTAATTTGATCTTGATTGTTCTGGATGTCCTAAAACCTTTGGGACAT
AAGAAGATAATTGAAAATGAGTTGGAAGGCTTTGGGATTCGCTTGAACAGCAAACCCCCCAACATTGGCTTTAAGAAGAA
AGACAAGGGAGGCATTAATCTCACAGCCACT------------------TGCCCTCAGAGTGAACTGGATGCTGAGACGG
TGAAGAGCATTCTGGCTGAATACAAAATCCATAATGCTGATGTGACTTTGCGTAGTGATGCCACAGCTGATGACCTCATT
GATGTGGTAGAAGGAAACAGAGTTTATATCCCGTGTATCTATGTATTAAATAAGATTGATCAGATCTCCATTGAGGAATT
GGATATCATCTATAAGGTGCCTCACTGTGTACCCATTTCTGCTCATCACCGATGGAATTTTGATGACCTGTTGGAGAAGA
TCTGGGACTATCTGAAACTAGTGAGAATTTATACCAAACCCAAAGGCCAGTTACCAGATTACACCTCTCCGGTGGTGCTG
CCCTACTCAAGGACCACGGTGGAAGATTTCTGCATGAAGATTCACAAAAATCTTATCAAAGAATTTAAATATGCTTTGGT
CTGGGGTCTCTCTGTGAAACACAATCCTCAGAAAGTGGGGAAAGACCATACGCTGGAAGATGAAGACGTCATTCAGATTG
TGAAGAAG
>nannospalax_galili
ATGAGCGGCACGTTAGCGAAAATCGCGGAGATCGAAGCCGAG---------ATGGCTCGGACACAGAAGAACAAGGCTAC
AGCACATCACCTTGGGCTGCTTAAGGCTCGCCTTGCTAAACTTCGAAGAGAGCTCATTACTCCAAAAGGTGGTGGTGGTG
GTGGGCCAGGAGAAGGTTTTGATGTGGCCAAGACAGGCGATGCTCGAATTGGGTTTGTGGGTTTTCCGTCTGTGGGGAAG
TCAACACTGCTAAGTAACCTGGCAGGGGTGTATTCTGAGGTGGCAGCCTATGAATTCACTACTTTGACCACTGTGCCTGG
TGTCATCAGATACAAAGGTGCCAAGATCCAGCTCCTGGATCTCCCAGGTATTATTGAAGGTGCAAAGGATGGAAAAGGTA
GAGGTCGTCAAGTCATTGCAGTGGCCCGAACATGCAATTTGATCTTGATTGTTCTAGATGTCCTGAAACCCTTGGGGCAT
AAGAAAATAATTGAAAATGAGTTGGAAGGATTTGGCATTCGCTTGAACAGCAAACCCCCCAACATTGGCTTTAAGAAGAA
AGACAAGGGCGGCATTAATCTGACAGCCACT------------------TGCCCTCAGAGCGAACTGGATGCTGAAACTG
TGAAGAGCATTCTGGCTGAATACAAAATTCACAATGCTGATGTGACTTTGCGTAGTGATGCCACAGCTGATGACCTCATT
GACGTGGTAGAAGGAAACAGAGTTTATATCCCCTGTATCTATGTGTTAAATAAGATTGATCAGATCTCCATTGAGGAACT
GGATATTATCTATAAGGTGCCGCACTGTGTACCCATTTCTGCCCATCATCGCTGGAATTTTGATGACCTGTTGGAAAAGA
TCTGGGACTATCTGAAGCTAGTGAGAATATACACCAAACCTAAAGGCCAGTTACCAGATTACACGTCTCCAGTGGTGTTG
CCGTACTCCAGGACCACAGTGGAAGATTTCTGTATGAAGATTCACAAAAATCTTATCAAAGAATTTAAATATGCTCTGGT
TTGGGGTCTTTCTGTGAAACATAATCCTCAAAAAGTGGGTAAAGACCATACATTGGAAGATGAGGACGTCATTCAGATTG
TGAAGAAA
>mus_musculus
ATGAGCGGGACCTTAGCGAAGATCGCGGAGATCGAAGCCGAG---------ATGGCTCGGACTCAGAAGAACAAAGCCAC
AGCTCATCACCTTGGCCTGCTTAAGGCTCGCCTTGCTAAACTTCGAAGAGAACTCATCACTCCTAAAGGTGGCGGCGGCG
GGGGGCCAGGAGAAGGTTTTGATGTGGCCAAGACAGGTGATGCTCGAATTGGGTTTGTGGGTTTTCCATCTGTGGGGAAA
TCAACTCTGCTAAGTAACTTAGCAGGAGTGTATTCTGAAGTGGCAGCCTATGAATTCACTACATTGACCACAGTGCCTGG
TGTCATCAGATATAAAGGTGCCAAGATCCAGCTCCTGGATCTCCCGGGTATTATTGAAGGTGCCAAGGATGGGAAAGGTA
GAGGTCGTCAAGTCATTGCAGTGGCCCGAACGTGTAATTTGATTTTGATTGTTCTGGATGTCCTAAAACCCTTGGGACAT
AAGAAGATAATTGAAAATGAGTTGGAAGGCTTTGGGATTCGCTTGAACAGCAAACCCCCCAACATTGGCTTTAAGAAGAA
AGACAAGGGAGGCATTAACCTCACAGCCACT------------------TGTCCTCAGAGTGAACTGGATGCTGAAACAG
TGAAGAGCATTCTGGCTGAATATAAGATTCATAATGCTGATGTGACTTTGCGTAGTGATGCCACAGCTGACGACCTCATT
GACGTGGTCGAAGGGAACAGAGTTTATATTCCCTGTATCTATGTATTAAATAAGATTGATCAGATCTCCATTGAGGAGTT
GGATATTATCTATAAGGTGCCTCACTGTGTACCCATCTCTGCTCATCACCGCTGGAATTTTGATGACCTTTTGGAGAAAA
TCTGGGACTATCTGAAACTAGTGAGAATTTACACCAAACCGAAAGGCCAGTTACCAGATTACACATCTCCAGTAGTGCTG
CCTTATTCTAGGACCACTGTGGAAGATTTCTGCATGAAGATTCACAAAAATCTCATCAAAGAATTTAAATATGCTTTGGT
CTGGGGTCTGTCTGTGAAACATAATCCTCAGAAAGTGGGTAAAGACCACACATTGGAAGATGAAGACGTCATTCAGATTG
TGAAGAAG
>jaculus_jaculus
ATGAGCGGCACCTTAGCGAAGATCGCGGAGATCGAGGCCGAG---------ATGGCTCGGACCCAGAAGAACAAGGCTAC
AGCACACCACCTTGGGCTGCTCAAGGCTCGCCTTGCTAAACTTCGCAGAGAACTCATTACTCCAAAAGGCGGTGGTGGTG
GTGGGCCAGGAGAAGGTTTTGATGTTGCCAAGACAGGTGATGCTCGAATTGGATTTGTGGGTTTTCCATCTGTGGGGAAG
TCAACACTGCTAAGTAACCTGGCAGGTGTATATTCTGAGGTGGCAGCCTATGAATTCACTACTTTGACCACGGTGCCTGG
TGTTATCAGATATAAAGGTGCCAAGATCCAGCTCCTGGATCTTCCAGGTATTATTGAAGGTGCCAAGGATGGGAAAGGTA
GAGGTCGTCAAGTTATTGCAGTTGCCCGGACATGTAACTTGATCTTGATTGTTCTGGATGTCCTGAAGCCCTTGGGACAC
AAGAAGATAATTGAACATGAGCTGGAAGGCTTTGGTATTCGCTTGAACAGTAACCCCCCCAACATTGGCTTTAAGAAGAA
AGATAAGGGGGGCATTAATCTAACAGCCACT------------------TGCCCACAGAGTGAGCTGGATGCTGAGACTG
TGAAGAGCATCCTGGCCGAGTACAAAATTCACAATGCCGATGTCACTTTGCGGAGCGATGCCACAGCTGATGACCTCATT
GACGTGGTAGAAGGAAATAGAGTTTATATCCCCTGTATCTATGTGCTGAATAAGATTGATCAAATCTCCATTGAAGAATT
GGATATTATCTATAAGGTGCCTCATTGTGTACCCATTTCTGCCCATCACCGCTGGAATTTTGATGACCTGTTGGAAAAGA
TCTGGGACTATTTGAAACTAGTGAGAATTTACACCAAACCCAAAGGACAGTTACCAGACTACACATCTCCAGTAGTTTTA
CCTTATTCCAGAACCACAGTGGAGGATTTCTGTATGAAGATTCACAAAAATCTTATCAAAGAATTTAAATATGCTCTGGT
CTGGGGTCTGTCTGTGAAACACAATCCTCAGAAAGTGGGTAAAGACCATACGTTGGAGGATGAGGATGTCATTCAGATTG
TGAAGAAA
>fukomys_damarensis
------------------------------------------TGCAGATGTATGGCACGGACTCAGAAGAACAAGGCCAC
AGCCCATCACCTAGGGCTGCTTAAGGCTCGCCTTGCTAAGCTTCGTAGAGAACTCATTACACCAAAAGGTGGTGGTGGTG
GTGGGCCAGGAGAAGGTTTTGATGTGGCCAAGACAGGTGATGCTCGAATTGGCTTTGTGGGCTTTCCATCTGTGGGGAAG
TCAACGCTGCTGAGTAACCTGGCAGGAGTATATTCTGAGGTGGCAGCCTATGAGTTCACTACTCTGACTACTGTGCCTGG
TGTTATCAGATACAAAGGTGCCAAGATCCAGCTCCTAGATCTCCCAGGTATCATCGAAGGTGCCAAGGATGGGAAAGGTA
GAGGTCGTCAAGTCATTGCAGTGGCCCGTACATGTAATTTGATCCTGATCGTTCTGGATGTCCTGAAACCCTTGGGACAC
AAGAAGATAATTGAAAACGAGCTGGAAGGCTTTGGCATTCGCTTGAATAGCAAACCTCCTAACATTGGCTTTAAGAAGAA
AGACAAGGGAGGCATTAATCTCACAGCCACT------------------TGCCCTCAGAGTGAACTGGATGCCGAAACTG
TGAAGAGCATTCTGGCTGAATACAAAATTCATAATGCCGATGTAACTTTGCGTAGTGATGCCACAGCTGATGACCTCATT
GATGTGGTGGAAGGAAACAGAGTGTATATCCCCTGTATCTATGTATTAAACAAGATTGACCAGATCTCTATTGAGGAATT
GGACATCATCTATAAAGTGCCACACTGTGTACCCATCTCTGCCCATCACCGCTGGAATTTTGATGATCTGTTGGAAAAGA
TCTGGGACTATCTGAAACTAGTAAGAATCTACACCAAACCCAAAGGCCAGTTACCAGATTATACATCTCCTGTGGTGCTG
CCTTACTCCAGGACCACTGTGGAGGATTTCTGCATGAAGATTCACAAAAATCTTATCAAAGAATTTAAATATGCTCTGGT
CTGGGGTCTCTCTGTGAAACACAATCCTCAGAAAGTGGGTAAAGACCATACGTTGGAGGACGAGGATGTCATTCAGATTG
TGAAGAAG
>psammomys_obesus
ATGAGCGGGACCTTAGCGAAGATCGCGGAGATCGAGGCCGAG---------ATGGCTCGGACTCAGAAGAACAAAGCTAC
AGCACATCACCTTGGGCTGCTTAAGGCTCGACTTGCTAAGCTTCGAAGAGAACTCATTACTCCAAAAGGTGGCGGCGGTG
GTGGGCCCGGAGAAGGTTTTGATGTGGCTAAGACAGGTGATGCTCGAATTGGATTTGTGGGTTTTCCATCTGTGGGGAAG
TCAACTCTGCTAAGTAACCTAGCAGGAGTTTATTCTGAAGTGGCAGCCTACGAATTTACTACTTTGACCACTGTGCCTGG
TGTCATCAGATATAAAGGTGCCAAGATCCAGCTCCTGGATCTCCCAGGTATTATTGAAGGTGCCAAGGATGGGAAAGGTA
GAGGCCGTCAAGTCATTGCAGTGGCCCGCACTTGTAATTTGATCTTGATTGTTCTGGATGTCCTAAAACCTTTGGGACAT
GAGAAGATAACTGAAAATGAATTGGAAGGCTGTGGGATTCGATTGAACAGC---CCCCCCAACATTGGCTTTAAGAAGAA
AGACAAGGGAGGCATTAATCTCACAGCCACTGACCTTTTAAAAGACAAGTGCCCTCAGAGTGAACTGGATGCTGAGACGG
TGAAGAGCATTCTGGCTGAATACAAAATCCATAATGCCGATGTGACTTTGCGTAGTGATGCCACAGCTGATGACCTCATT
GATGTGGTAGAAGGAAACAGAGTTTATATCCCGTGTATCTATGTATTAAATAAGATTGATCAGATCTCCATTGAGGAATT
GGATATCATCTATAAGGTGCCTCACTGTGTACCCATTTCTGCTCATCACCGATGGAATTTTGACGACCTGTTAGAGAAGA
TCTGGGACTATCTGAAACTAGTGAGAATTTACACCAAACCCAAAGGCCAGTTACCAGATTACACCTCTCCGGTGGTGCTG
CCCTATTCAAGGACCACGGTGGAAGATTTTTGCATGAAGATTCACAAAAACCTTATCAAAGAATTTAAATATGCTTTGGT
CTGGGGTCTCTCTGTGAAACACAATCCTCAGAAAGTGGGGAAAGACCATACGCTGGAAGATGAGGACGTCATTCAGATTG
TGAAGAAG
>dipodomys_ordii
--------------------------------------------------------------------------------
--------------------------------------------------------------------------------
--------------GGTTTTGATGTGGCCAAGACAGGTGATGCTCGAATTGGGTTTGTTGGTTTTCCATCTGTGGGGAAG
TCAACACTACTAAGTAACCTGGCGGGAGTATATTCTGAGGTGGCAGCCTATGAGTTCACTACTCTGACCACTGTGCCTGG
TGTCATCAGATACAAAGGTGCCAAGATCCAGCTCTTGGATCTTCCAGGGATTATTGAAGGCGCCAAGGATGGGAAAGGTA
GAGGCCGTCAAGTCATTGCAGTGGCTCGAACATGTAATTTGATTTTGATTGTTTTGGATGTCCTGAAGCCCTTGGGACAT
AAGAAAATCATTGAAAATGAGTTGGAAGGCTTTGGCATTCGCTTGAACAGCAAACCTCCCAATATTGGCTTTAAGAAGAA
AGACAAAGGAGGCATTAATCTTACAGCCACT------------------TGCCCTCAAAGTGAGCTGGATGCTGAAACTG
TGAAGAGCATTCTGGCTGAATACAAAATTCACAATGCTGATGTGACTTTGCGGAGCGATGCCACCGCTGATGACCTCATT
GATGTGGTAGAAGGAAACAGAGTTTATATCCCTTGTATCTATGTGTTAAATAAGATCGATCAGATCTCCATTGAGGAATT
GGATATTATCTACAAGGTACCACACTGTGTACCCATCTCTGCCCATCACCGCTGGAATTTTGATGACCTGTTGGAAAAGA
TCTGGGATTATTTGAAACTAGTGAGAATTTACACTAAACCCAAAGGCCAGTTACCAGATTATACATCTCCAGTGGTTTTG
CCTTACTCCAGGACCACAGTGGAGGATTTCTGCATGAAGATTCACAAAAATCTTATCAAGGAATTCAAATATGCTCTGGT
CTGGGGTCTCTCTGTGAAACATAACCCTCAAAAAGTCGGTAAAGATCATACGTTGGAGGATGAAGATGTCATTCAGATTG
TAAAGAAG
