# Supplementary material for: Divergent genes in gerbils: prevalence, relation to GC-biased substitution, and phenotypic relevance
Source: BMC Evol Biol. 2020 Oct 19;20:134. doi: 10.1186/s12862-020-01696-3 (PMC7574485; doi:10.1186/s12862-020-01696-3)
Supplement: Supplementary file 3 — Additional file 3 Supplementary Data. DNA alignments for 10,554 1-to-1 orthologues used in analysis. Each alignment file is named using its orthogroup ID. [file 12862_2020_1696_MOESM3_ESM.zip › Additional_File_3/masked_alignments/OG0001770.fa]

>homo_sapiens
ATGTGGAACAGTAATGATGGGAAAACAGGTGGATTCGAAAGCTATGGCAGCTCCTCATACGGGGGAGCCGGCGGCTACAC
GCAGTCCCCGGGGGGCTTTGGATCGCCCGCACCTTCTCAAGCCGAAAAGAAATCAAGAGCCCGAGCCCAGCACATTGTGC
CCTGTACTATATCTCAGCTGCTTTCTGCCACTTTGGTTGATGAAGTGTTCAGAATTGGGAATGTTGAGATTTCACAGGTC
ACTATTGTGGGGATCATCAGACATGCAGAGAAGGCTCCAACCAACATTGTTTACAAAATAGATGACATGACAGCTGCACC
CATGGACGTTCGCCAGTGGGTTGACACAGATGACACCAGCAGTGAAAACACTGTGGTTCCTCCAGAAACATATGTGAAAG
TGGCAGGCCACCTGAGATCTTTTCAGAACAAAAAGAGCCTGGTAGCCTTTAAGATCATGCCCCTGGAGGATATGAATGAG
TTCACCACACATATTCTGGAAGTGATCAATGCACACATGGTACTAAGCAAAGCCAACAGCCAGCCCTCAGCAGGGAGAGC
ACCTATCAGCAATCCAGGAATGAGTGAAGCAGGGAACTTTGGTGGGAATAGCTTCATGCCAGCAAATGGCCTCACTGTGG
CCCAAAACCAGGTGTTGAATTTGATTAAGGCTTGTCCAAGACCTGAAGGGTTGAACTTTCAGGATCTCAAGAACCAGCTG
AAACACATGTCTGTATCCTCAATCAAGCAAGCTGTGGATTTTCTGAGCAATGAGGGGCACATCTATTCTACTGTGGATGA
TGACCATTTTAAATCCACAGATGCAGAA
>psammomys_obesus
------------------------------GGGCTCGACAGCTTCGGCAGCTCCACCTACGGCGGAGCGGGCGGCTACAC
GCAGTCCCCCGGCGGCTTCGGGTCGCCCACGGCCACGCAGAGCGAGAAGAAGTCGAGAGTCCGCGCCCAGCACATTGTGC
CTTGTACCATATCTCAGCTGCTTTCTGCTACTCTGACTGATGAAGTGTTCAAAATTGGGAATGTTGAGATTTCACAGGTC
ACTGTTGTGGGAGTCGTCAGGCATGCAGAGAAGGCGCCAACCAATATTGTCTACAAAGTAGACGACATGACTGCCGCGCC
CATGGATGTCCGCCAGTGGGTTGACACGGACGATGCCAGTGGTGAAAACACTGTGGTTCCTCCAGAAACGTACGTGAAAG
TGGCTGGCCACCTTAGGTCCTTCCAGAACAAAAAGAGCTTGGTAGCCTTTAAAATCATTCCCCTGGAAGATATGAATGAG
TTCACCGCACATATTCTAGAAGTGGTCAATTCACACATGATGCTTAGCAAAGCCCACAACCAGGCCTCTGTAGGGAGACC
ATCTATCAGCAACTCAGGAATGGGTGAGCCAGGAAACTACAGCGGGAATAACTTCATGCCGGCAAATGGCCTCAATGTGG
TCCAAAACCAGGTACTGAATTTGATCAAGGCTTGCCCAAGACCAGAAGGATTAAACTTTCAGGACCTCAGGAGCCAGCTC
CAGCACATGCCTGTCGCCTCAGTCAAGCAAGCAGTGGATTTTCTGTGCAACGAGGGACATATTTATTCTACTGTGGATGA
TGATCACTTTAAGTCTACAGATGCAGAG
>nannospalax_galili
ATGTGGAATAGT------------------GGATTCGAAAGCTACGGCGGTGCGAGCTATGGCGGCGCGGGCGGCTATAC
CCAGTCCCCTGGGGGCTTCGGGTCGCCGACCCCGTCGCAGGCAGAGAAGAGATCTAGAGCCCGAGCCCAGCACATAGTGC
CCTGTACCATATCTCAGCTGCTTTCTGCTACTCTGACTGATGAAGTTTTCAAAATTGGGAATGTTGAGATTTCACAGGTC
ATTATTGTGGGAATAATCAGACATGCAGAGAAGGCACCAACCAACATTGTCTACAAAATAGATGATATGACAGCTGTACC
CATGGATGTTCGCCAGTGGGTTGACACAGATGATGCCAGTGGTGAGAACACTGTGGTTCCTCCAGAAACATATGTGAAAG
TGGCTGGCCACCTCAGGTCTTTTCAGAACAAAAAGAGCCTGGTAGCCTTCAAGATTATTCCTCTGGAAGATATGAATGAG
TTTACTACACATATTCTTGAAGTGGTCAACGCACACATGATGCTGAGCAAATCCAACAACCCGCCACCAACAGGGAGAAC
ATCTCTCAGCAACCCAGGAATAAGTGATTCAGGAAACTTCAGTGGGAATAGCTTCATGCCAGCAAATGGCCTCACTGTGA
CCCAAAACCAGGTGCTGAATTTGATTAAGGCTTGCCCAAGACCTGAAGGATTGAACTTTCAGGATCTGAGGAAACAGCTC
CAGCACATGCCTGTAGCCTCAATCAAGCAAGCAGTGGATTTCCTGAGCAACGAGGGGCACATTTACTCTACTGTGGATGA
TGATCACTTTAAATCCACAGATGCGGAG
>cavia_porcellus
ATGTGGAATAGT------------------GGCTATGAAAGCTATAGCAGCAGCAGCTACGGAGGAGGCGTCAGCTACAC
TCAGACCCCGGGAGGTTTCGGATCGCCCACAGCTTCTCAGGCTGAGAAGAAATCAAGAGCTCGGTCCCAGAACATTGTAC
CCTGCACCATATCTCAGCTGCTTTCCGCTACTCTGGTAGATGAAGTGTTCAAAATTGGGAATGTTGAGATTTCACAGGTC
ATTATTGTGGGAATAATCAGACATGCAGAGAAGGCGCCAACCAACATTGTTTATAAAATAGACGATATGACAGCTGCACC
CATGGATGTCCGCCAGTGGGTTGACACAGATGACACTGGTGGAGAAAACACTGTGGTTCCTCCAGAGACATACGTGAAGG
TGGCGGGCCACCTGCGGTCCTTTCAGAACAAAAAGAGCCTGGTAGCCTTTAAGATCATGCCCCTGGAGGATATGAATGAG
TTCACCACGCATATTCTTGAAGTAGTCAATGCACACATGATGCTCAGCAAACCCAGCACCCAGCCCTCAGCAGGGAGAGC
CTCTCTCAGCAATCCGGGAATGGGTGAAATGGGAAACTTTGGTGGGAATAGCTTCACGCCAACCAATGGCCTCAACGTGA
CCCAAAACCAGGTGCTGAATTTGATTAAGGCTTGTCCAAGACCTGAAGGATTGAACTTTCAGGATCTCAGAAACCAGCTC
CAGCACATGCCTCTAGCCACAATCAAGCAAGTTGTCGATTTTCTTAGCAACGAGGGCCATATCTATTCTACTGTGGATGA
TGATCACTTTAAATCTACAGATGCGGAG
>fukomys_damarensis
ATGTGGAATAGT------------------GGCTATGAAAGCTATAGCAGCTCCAGCTACGGAGGAGGCGTCAGCTACAC
TCAGTCTCCAGGGGGCTTCGGGTCACCAACAGCTTCTCAGGCTGAGAAGAAATCAAGAGCCCGAGCCCAGTACATTGTGC
CTTGTACCATATCTCAGCTGCTTTCTGCTACTCTGGTTGATGAAGTATTCAAAATTGGGAATGTTGAGATTTCACAGGTC
ACTATTGTGGGAATAATCAGACAAGCAGAGAAGGCTCCAACCAACATTGTTTACAAAATAGATGACATGACAGCTGCACC
CATGGATGTCCGCCAGTGGGTTGACACAGATGACACTGGTGGAGAAAACACTGTGGTTCCTCCAGAAACATATGTGAAAG
TGGCTGGCCACCTGAGGTCCTTTCAGAACAAAAAGAGCCTGGTAGCGTTTAGGATCATGCCCCTGGAGGATATGAATGAG
TTCACCGCACATATTCTGGAAGTAGTCAATGCACACATGATGCTGAGCAGACCGAGCACCCAGCCCTCAGCCGGAAGAGC
ATCTATCAGCAACCCAGGAATGGGTGAACCAGGAAACTTCATTGAGAACAGCTTCATGCCAGCCAATGGCCTCACTGTGA
CCCAAAACCAGGTGCTGAATTTGATTAAGGCCTGTCCAAGGCCCGAAGGATTGAACTTTCAGGATCTCAGAAACCAACTC
CAGCACATGCCGATAGCCTCAATCAAGCAAGCTGTGGATTTTCTTAGCAACGAGGGACATATCTATTCTACAGTGGATGA
TGATCACTTTAAATCTACAGATGCAGAA
>chinchilla_lanigera
ATGTGGAGTAGT------------------GGCTATGAAAGCTACAGCACCGCCAGCTACGGAGGAGGCGGCAGCTACAC
GCAGACCCCGGGGGGCTTCGGGTCGCCAACACCTTCCCAGGCCGAGAGGAAATCGAGAGCCCGAGCCCAGTACATTGTAC
CCTGTACTATATCTCAGCTACTTTCTGCTACTCTGGTTGATGAGGTGTTCAAAATTGGGAATGTTGAGATTTCACAGGTC
ACTATTGTGGGGATAATCAGACACGCAGAGAAGGCTCCAACCAACATTGTTTACAAAATAGATGACATGACAGCTGCACC
CATGGATGTCCGCCAGTGGGTTGACACAGATGACACCAGTGGAGAAAACACCGTGGTCCCTCCAGAAACGTATGTGAAGG
TGGCCGGCCACCTGAGGTCCTTTCAGAACAAAAAGAGCTTGGTAGCCTTTAAGATCATGCCCCTGGAGGATATGAATGAG
TTCACCACACATATTCTGGAAGTAGTCAATGCACACATGATGCTGAGCAAACCCAGCACCCAGCCCTCAGCAGGGAGAGC
GTCCATCGGCAACCCAGGAATGGGTGAAACAGGAAACTTCGGTGGAAACAGCTTCATGCCAGCCAACGGCCTCAACGTGA
CCCAAAACCAGGTGCTGAACTTGATTAAGGCTTGTCCAAGGCCCGAAGGACTGAACTTTCAGGATCTCAGAAACCAGCTC
CAACACATGCCTATAGCCACAATCAAGCAAGCTGTGGATTTCCTTAGCAATGAGGGCCATATCTATTCTACTGTGGATGA
TGATCACTTTAAATCTACAGATGCAGAG
>mus_musculus
ATGTGGAATAGC------------------GGATTCGAAAGCTTCAGCAGCTCCACCTATGGCGGAGCAGGCGGCTACAC
GCAGTCCCCCGGTGGCTTCGGGTCGCCCACACCGTCGCAGGCGGAGAAGAAATCGAGAGTCCGAGCCCAGCATATTGTGC
CCTGTACCATATCCCAGCTGCTTTCTGCTACTCTGACTGATGAAGTGTTCAGAATTGGAGATGTCGAGATTTCACAGGTC
ACTATTGTGGGGATAATCAGACATGCGGAGAAGGCTCCAACCAACATTGTTTACAAGATAGACGATATGACAGCTCCGCC
CATGGATGTTCGTCAGTGGGTTGACACGGATGATGCCAGTGGTGAGAACGCCGTGGTTCCTCCCGAAACATACGTGAAAG
TCGCTGGTCACCTCAGGTCTTTCCAGAACAAAAAGAGCTTGGTGGCCTTTAAGATCATTCCTCTGGAAGACATGAATGAG
TTCACCGCACACATCCTGGAAGTGGTCAATTCACACATGATGCTCAGCAAGCCCAACAGCCAGGCCTCTGCAGGGAGACC
ATCGATGAGCAACCCAGGAATGAGTGAGCCGGGGAACTTCAGCGGGAATAACTTCATGCCAGCAAATGGCCTCACTGTGG
TCCAAAACCAGGTGCTGAATTTGATCAAGGCTTGCCCAAGACCTGAAGGCCTGAACTTCCAGGACCTCAGGAGCCAGCTC
CAGCATATGCCTGTTCCCTCAATCAAGCAAGCAGTGGATTTTCTGTGCAACGAGGGCCACATTTACTCTACTGTGGACGA
CGATCACTTTAAGTCTACAGATGCAGAG
>rattus_norvegicus
ATGTGGAATAGC------------------GGATTCGAAAGCTTCAGCAGCTCCTCCTATGGCGCAGCGGGCGGCTACAC
GCAGTCCCCCGGTGGCTTCGGGTCACCCACACCGTCGCAGGCAGAGAAGAAATCAAGAGCCCGAGCCCAGCACATTGTGC
CCTGTACCATATCTCAGCTGCTCTCTGCTACTCTGACTGATGAGGTGTTCAAAATTGGGGATGTCGAGATTTCACAGGTC
ACTATTGTGGGAATAATCAGACATGCAGAGAAAGCGCCAACCAACATTGTCTACAAAATAGACGACATGACCGCAGCGCC
CATGGACGTTCGCCAGTGGGTTGACACAGATGATACCAGTGGCGAGAACACTGTGGTTCCTCCAGAAACATACGTGAAAG
TTGCTGGCCACCTCAGGTCTTTTCAGAACAAAAAGAGCCTGGTGGCCTTTAAGATCATTCCTCTGGAGGATATGAATGAG
TTCACGGCGCACATTCTGGAAGTGGTCAATTCACACTTGATGCTCAGCAAAGCCAACAGCCAGGCCTCTGTAGGGAGACC
ATCTATGAGCAACCCAGGAATGGGTGAGCCAGGAAACTTCAGTGGGAATAACTTCATGCCAGCAAATGGCCTCACCGTGG
TCCAAAACCAGGTGCTGAATTTGATTAAGGCTTGCCCAAGACCTGAAGGATTGAACTTCCAGGATCTCAGGAGCCAGCTC
CAGCACATGCCTGTAGCCTCAATCAAACAAGCAGTGGATTTTCTATGCAACGAGGGCCACATTTACTCTACAGTGGATGA
TGATCACTTTAAATCCACGGACGCAGAG
>meriones_unguiculatus
ATGTGGAATAGC------------------GGGCTCGACAGCTTCGGCAGCTCCACCTACGGCGGAGCGGGCGGCTACAC
GCAGTCCCCCGGCGGCTTCGGGTCGCCCACGGCCACGCAGAGCGAGAAGAAGTCGAGAGTCCGCGCCCAGCACATCGTGC
CCTGTACCATATCTCAGCTGCTTTCTGCTACTCTGACTGATGAAGTGTTCAAAATTGGGAATGTTGAGATTTCACAGGTC
ACTATTGTGGGAATCATCAGACATGCAGAGAAAGCTCCAACCAATATTGTTTACAAAATAGACGACATGACTGCTGCGCC
CATGGATGTTCGGCAGTGGGTTGACACAGACGATGCCAGTGGTGAAAACACTGTGGTTCCTCCAGAAACGTACGTGAAAG
TGGCTGGCCACCTCAGGTCTTTCCAGAACAAGAAGAGCTTGGTGGCCTTTAAAATCATCCCCCTGGAAGATATGAATGAG
TTCACCGCACATATTCTAGAAGTGGTCAATTCACACATGATGCTTAGCAAAGCCCACAACCAGGCCTCTGTAGGGAGACC
ATCTATCAGCAACTCAGGAATGGGTGAGCCAGGAAACTACAGTGGGAATAACTTCATGCCAGCAAATGGCCTCAATGTGG
TCCAAAACCAGGTACTGAATTTGATCAAGGCTTGCCCAAGACCAGAAGGATTAAACTTTCAGGATCTCAGGAGCCAGCTC
CAGCACATGCCTGTCGCCTCAGTCAAGCAAGCAGTGGATTTTCTGTGCAACGAGGGACATATTTATTCTACTGTGGATGA
TGATCACTTTAAGTCTACAGATGCAGAG
>ictidomys_tridecemlineatus
ATGTGGAATAGT------------------GGATTTGAAAGCTATAGCAGCTCCACCTTTGGGGGAGCCAGCAGCTACAC
TCAGTCCCCGGGGGGCTTCGGATCGCCGACACCTTCCCAGGCTGAAAAGAAATCAAGAGCCCGAGCCCAGCACATTGTAC
CCTGTACCATATCTCAGCTGCTTTCTGCTACTCTGGTTGATGAAATGTTCAAAATTGGGAATGTTGAAATTTCACAGGTC
ACTATTGTGGGAATAATCAGACACGCAGAGAAGGCTCCAACCAATATTGTTTACAAAATAGATGACATGACAGCTGCACC
CATGGATGTTCGCCAGTGGGTGGACACAGATGACACCAGTGGTGAAAATACTGTAGTTCCTCCAGAAACATATGTGAAAG
TGGCTGGCCACCTGAGATCCTTTCAGAACAAAAAGAGCCTGGTAGCCTTTAAGATCATGCCCCTGGAGGATATGAATGAA
TTTACCACACATATCCTGGAAGTAGTCAATGCACACATGGTGCTGAGCAAATCCAACAGCCAGCCCTCAGTAGGGAGAGC
ATCTATCAGCAATCCAGGAATGGGGGAAGCAGGAAACTTCAGTGGGAATAGCTTCATGCCAACAAATGGCCTCACTGTGG
TCCAAAACCAGGTGCTGAATTTGATAAAGGCTTGCCCAAGACCCGAAGGGTTGAACTTTCAGGATCTCAGGACTCAGCTC
CAACACATGCCTGTAGCTTCAATCAAGCAAGCTGTGGATTTTCTCAGCAACGAGGGACACATCTATTCTACTGTGGATGA
TGATCACTTTAAATCCACAGATGCAGAA
>dipodomys_ordii
--------------------------------------------------------------------------------
-------CCTGGG---TTCGACTCCTCAATACCA---------CAGAAGCAGAAAAAAACCCGAGCCCAGCACATCGTAC
CCTGTACTATATCTCAGTTGCTTTCTGCCACTCTCACAGATGAAGTATTCAAAATTGGGAATGTTGAAATTTCACAGGTC
ACTATTGTGGGAATAATCAGACATGCAGAAAAGGCTCCAACCAATATTGTTTACAAAGTAGATGACATGACTGCTTCACC
GATGGATGTTCGTCAGTGGGTTGACACAGATGATGCCAGCAGTGAAAACACTGTGGTTCCTCCAGAAACATACGTGAAAG
TGGCTGGCCACCTCAGATCTTTTCAGAACAAAAAGAGCCTTGTGGCATTTAAGATCATGCCCTTGGAGGACATGAATGAG
TTCACCACACATATTCTTGAAGTGGTCAATGCACACATGATGCTGACCAAGTCCAACAGCCAGCCCATGGCAGGAAGACC
CTCTCTCAGCAACCCAGGAATGAGCGATGCAGGGAGCTTCAGTGGGAATAGCTTCATGCCCTCCAATGGCCTCACTGTGG
TTCAGAATCAGGTGCTGAGCTTGATTAAGGCTTGCCCAAGACCTGAAGGATTGAACTTTCAGGATCTCCGGAACCAGCTC
CAGCATATGCCTATAGCCACTATTAAGCAAGCTGTGGATTTTCTTAGCAACGAGGGACATATTTATTCTACTGTGGATGA
TGATCACTTTAAGTCCACAGATGCAGAA
