# Supplementary material for: Divergent genes in gerbils: prevalence, relation to GC-biased substitution, and phenotypic relevance
Source: BMC Evol Biol. 2020 Oct 19;20:134. doi: 10.1186/s12862-020-01696-3 (PMC7574485; doi:10.1186/s12862-020-01696-3)
Supplement: Supplementary file 3 — Additional file 3 Supplementary Data. DNA alignments for 10,554 1-to-1 orthologues used in analysis. Each alignment file is named using its orthogroup ID. [file 12862_2020_1696_MOESM3_ESM.zip › Additional_File_3/masked_alignments/OG0001773.fa]

>nannospalax_galili
--------------------------------------------------------------------------------
--------------------------------------------------------------------------------
-----------------TTCTTTTGGAGACGGGGCATTGGAATGGATACTTGCGTCATTCCTTTGAGGCATGGTGGTCTT
TCCTTGGTTCAAACCACAGATTATATTTATCCTATCGTCGATGACCCTTACATGATGGGCAGGATAGCATGTGCCAATGT
CCTCAGTGACCTCTATGCAATGGGAGTCACAGAGTGTGACAACATGTTGATGCTCCTTGGAGTCAGTAATAAAATGACTG
ACAGGGAAAGGGATAAAGTGATACCGCTAATTATACAGGGTTTTAAAGATGCAGCAGAGGAAGCAGGGACATCTGTAACA
GGCGGCCAAACAGTATTAAACCCCTGGATTGTCCTAGGAGGAGTTGCCACAACGGTCTGTCAGCCCAATGAGTTTATCAT
GCCAGATAATGCGGTACCAGGGGACGTGCTGGTGTTAACGAAACCCCTGGGGACACAAGTTGCGGTTGCTGTGCACCAGT
GGCTGGATATTCCTGAAAAATGGAATAAAATTAAGCTAGTGGTCACCCAAGAAGACGTAGAGTTGGCATACCAAGAAGCA
ATGATGAACATGGCACGACTCAACAGAACAGCTGCAGGCCTCATGCACACGTTCAATGCCCATGCAGCTACTGACATCAC
AGGCTTTGGGATTTTGGGCCACGCACAGAACCTGGCCAAACAACAGAGGAACGAGGTGTCGTTTGTGATTCACAACCTTC
CTGTGTTGGCCAAGATGGCAGCCGTTAGCAAAGCCTGTGGAAATATGTTCGGCCTCATGCACGGGACCTGCCCAGAGACA
TCAGGAGGCCTGCTAATCTGTTTACCACGGGAACAAGCAGCTCGGTTCTGTGCAGAGATAAAGTCCCCTAAATATGGTGA
AGGCCACCAAGCATGGATTATTGGGATCGTAGAGAAGGGCAACCGCACCGCTAGAATCATCGACAAACCCCGGATCATTG
AAGTCGCACCTCAAGTAGCAACTCAAAACGTGAATCCCACACCTGGTGCCACCTCT
>meriones_unguiculatus
--------------------------------------------------------------------------------
--------------------------------------------------------------------------------
-----TTTTTGGGGCTGGCAATGTACACCTTGGGCATTGGGATGGATACTTGCGTCATTCCTTTGAGGCATGGTGGTCTC
TCCTTGGTTCAAACCACAGATTACATTTACCCCATTGTCGACGACCCTTACATGATGGGCAGGATAGCATGTGCCAATGT
CCTCAGTGACCTTTATGCAATGGGCGTCACAGAATGTGACAATATGCTGATGCTCCTTGGAGTCAGTAATAAAATGACTG
ACAGGGAAAGGGATAAAGTGATACCGCTAATTATACAGGGTTTTAAAGATGCAGCAGAGGAAGCAGGAACCTCCGTAACG
GGTGGCCAAACGGTGTTAAACCCCTGGATTGTTCTGGGAGGAGTCGCCACGACTGTCTGCCAGCCCAATGAGTTTATCAT
GCCAGATAATGCAGTACCAGGGGATGTACTGGTTCTGACAAAGCCCCTGGGGACACAAGTAGCGGTGGCTGTGCACCAGT
GGCTGGATATTCCTGAAAAATGGAATAAAATTAAGCTAGTGGTCACCCAAGAAGACGTAGAGTTGGCATACCAAGAGGCA
ATGATGAACATGGCACGGCTCAACAGGACAGCTGCAGGCCTCATGCACACGTTCAATGCTCACGCAGCCACTGACATCAC
AGGCTTCGGGATTCTGGGCCATGCACAGAACCTAGCCAAGCAACAGAGGAACGAGGTGTCGTTTGTGATTCACAACCTTC
CTGTACTAGCCAAGATGGCGGCTGTGAGCAAAGCCTGTGGGAATATGTTCGGTCTCATGCATGGGACCTGCCCGGAGACA
TCAGGAGGCCTGCTAATCTGTCTACCGCGTGAGCAAGCAGCTCGGTTCTGTGCGGAGATAAAGTCCCCCAAATACGGCGA
GGGCCACCAAGCATGGATTATTGGGATTGTAGAGAAGGGTAACCGCACAGCCAGGATCATCGACAAACCTCGGATTATCG
AAGTTGCGCCTCAAGTAGCCACGCAAAACGTGAATCCCACACCTGGGGCCACCTCC
>psammomys_obesus
--------------------------------------------------------------------------------
--------------------------------------------------------------------------------
--------------------ATGTACACCTTGGGTATTGGGATGGATACTTGCGTCATTCCTTTGAGGCATGGTGGTCTC
TCCTTGGTTCAAACCACAGATTACATTTACCCCATTGTCGACGACCCTTACATGATGGGCAGGATAGCATGTGCCAATGT
CCTCAGTGACCTTTATGCAATGGGCGTCACAGAATGTGACAATATGCTGATGCTCCTTGGAGTCAGTAATAAAATGACTG
ACAGGGAAAGGGATAAAGTGATACCGCTAATTATACAGGGTTTTAAAGATGCGGCAGAGGAAGCAGGAACCTCTGTAACG
GGTGGCCAAACGGTGTTAAACCCCTGGATTGTTCTGGGAGGAGTCGCCACGACTGTCTGCCAGCCCAATGAATTTATCAT
GCCAGATAATGCAGTACCAGGGGACGTGCTGGTATTGACAAAGCCCCTGGGGACACAGGTAGCAGTAGCTGTGCACCAGT
GGCTGGATATTCCTGAAAAATGGAATAAAATTAAGCTAGTGGTCACCCAAGAAGACGTAGAGTTGGCATACCAAGAGGCA
ATGATGAACATGGCACGGCTCAACAGGACAGCTGCAGGCCTCATGCACACGTTCAATGCTCACGCAGCCACTGACATCAC
AGGCTTCGGGATTCTGGGCCATGCACAGAACCTAGCCAAGCAACAGAGGAACGAGGTGTCGTTTGTGATTCACAACCTTC
CTGTACTAGCCAAGATGGCGGCTGTGAGCAAAGCCTGTGGAAACATGTTCGGTCTCATGCATGGGACCTGCCCGGAGACA
TCAGGAGGCCTGCTAATCTGTCTACCGCGTGAGCAAGCAGCTCGGTTCTGTGCGGAGATAAAGTCCCCCAAATACGGCGA
AGGCCACCAAGCATGGATTATTGGGATTGTAGAGAAGGGCAACCGCACAGCCAGAATCATCGACAAACCTCGGATTATCG
AAGTTGCGCCCCAAGTGGCCACGCAAAACGTGAATCCCACACCTGGGGCCACCTCC
>cavia_porcellus
ATGTCTACGAGGGAAACTTTTAACCCGGAAAGTTATGAACTGGACAAAAGTTTCCGGCTAACAAGATTTACTGAACTGAA
GGGCACAGGCTGCAAAGTGCCCCAAGATGTCCTGCAGAAACTGTTGGAATCCTTACAAGAGAACCACTTCCAAGAAGATG
AGCAGTTTCTGGGAGCCGTTATGCCAAGACTTGGCATTGGAATGGATACTTGCGTCATTCCTTTGAGGCATGGTGGTCTT
TCCTTGGTGCAAACGACGGATTACATTTATCCTATTGTAGACGACCCTTACATGATGGGCAGGATAGCATGTGCCAATGT
CCTCAGCGACCTGTATGCAATGGGGGTCACGGAATGTGATAACATGCTGATGCTGCTTGGAGTCAGTAATAAAATGACTG
ACAGGGAAAGGGATAAAGTGATGCCCCTAATTATACAGGGTTTTAAAGATGCAGCCGAGGAAGCAGGAACATCTGTAACA
GGTGGCCAAACGGTATTAAACCCCTGGATTGTTCTGGGCGGAGTCGCTACAACTGTCTGCCAGCCCAATGAATTCATCAT
GCCAGACAATGCGGTACCTGGAGATGTGCTAGTGCTGACAAAACCCTTGGGGACACAAGTGGCCGTTGCTGTGCACCAGT
GGCTGGATATTCCTGAGAAATGGAATAAAATTAAGCTGGTGGTCACCCAAGAAGACGTGGAGTTGGCATACCAAGAAGCC
ATGATGAACATGGCACGACTCAACAGAACAGCTGCAGGACTTATGCACACATTCAACGCCCATGCGGCCACTGACATCAC
AGGGTTTGGGATTTTGGGCCATGCACAGAACCTGGCCAAGCAACAGAGGAATGAGGTGTCGTTTGTGATTCACAACCTTC
CTGTGCTGGCGAAGATGGCTGCTGTGAGCAAGGCCTGTGGAAACATGTTTGGCCTCATGCATGGGACCTGCCCAGAGACA
TCAGGAGGCCTGCTAATCTGTTTACCACGTGAGCAAGCGGCTCGGTTCTGTGCAGAGATAAAGTCCCCCAAGTATGGTGA
AGGTCACCAAGCATGGATTATTGGGATTGTAGAGAAGGGCAACCGCACAGCCAGGATCATCGACAAGCCACGGATCATTG
AAGTCGCGCCACAAGTGGCCACTCAAAACGTGAACCCCACGCCTGGTGCCACCTCT
>homo_sapiens
ATGTCTACGCGGGAGTCCTTTAACCCGGAAAGTTACGAATTGGACAAAAGCTTCCGGCTAACCAGATTCACTGAACTGAA
GGGCACAGGCTGCAAAGTGCCCCAAGATGTCCTGCAAAAATTGCTGGAATCTTTACAGGAGAACCACTTCCAAGAAGATG
AGCAGTTTCTGGGAGCCGTTATGCCAAGGCTTGGCATTGGAATGGATACTTGTGTCATTCCTTTGAGGCACGGTGGGCTT
TCCTTGGTTCAAACCACAGATTACATTTACCCGATCGTAGACGACCCTTACATGATGGGCAGGATAGCGTGTGCCAATGT
CCTCAGTGACCTCTATGCAATGGGGGTCACGGAATGTGACAATATGCTGATGCTCCTTGGAGTCAGTAATAAAATGACCG
ACAGGGAAAGGGATAAAGTGATGCCTCTGATTATCCAAGGTTTTAAAGACGCAGCTGAGGAAGCAGGAACATCTGTAACA
GGCGGCCAAACAGTACTAAACCCCTGGATTGTCCTGGGAGGAGTGGCTACCACTGTCTGCCAACCCAATGAATTTATCAT
GCCAGACAATGCAGTGCCAGGGGACGTGCTGGTGCTGACAAAACCCCTGGGGACACAGGTGGCAGTGGCTGTGCACCAGT
GGCTGGATATCCCTGAGAAATGGAATAAGATTAAACTAGTGGTCACCCAAGAAGATGTAGAGCTGGCCTACCAGGAGGCG
ATGATGAACATGGCGAGGCTCAACAGGACAGCTGCAGGACTCATGCACACGTTCAATGCCCACGCCGCCACTGACATCAC
GGGCTTCGGGATTTTGGGCCATGCGCAGAACCTGGCCAAGCAGCAGAGGAACGAGGTGTCGTTTGTAATTCACAACCTCC
CGGTGCTGGCCAAGATGGCTGCGGTGAGCAAGGCCTGCGGAAACATGTTCGGCCTCATGCACGGGACCTGCCCGGAGACT
TCAGGCGGCCTTCTGATCTGTTTACCACGTGAGCAAGCAGCTCGGTTCTGTGCAGAGATAAAGTCCCCCAAATATGGTGA
AGGCCACCAAGCATGGATTATTGGGATTGTAGAGAAGGGCAACCGCACAGCCAGAATCATAGACAAACCCCGGATCATCG
AGGTCGCACCACAAGTGGCCACTCAAAATGTGAATCCCACACCCGGGGCCACCTCT
>rattus_norvegicus
ATGTCTACTCGGGAGTCCTTTAACCCGGAAACTTATGAATTGGACAAGAGCTTCCGGCTAACCAGGTTTACTGAACTGAA
AGGCACAGGCTGCAAAGTGCCCCAAGATGTCTTGCAGAAATTGCTGGAATCTTTACAAGAGAACCACTTCCAAGAAGATG
AGCAGTTTCTGGGAGCGGTTATGCCACGACTTGGCATTGGGATGGATACTTGCGTCATTCCTCTGAGGCACGGTGGTCTC
TCCTTGGTTCAAACCACAGATTACATTTATCCTATCGTGGACGACCCTTACATGATGGGCAGGATAGCGTGTGCCAATGT
CCTCAGTGACCTCTATGCGATGGGTGTCACAGAATGTGACAATATGCTAATGCTCCTTGGAGTCAGTAATAAAATGACTG
ACCGGGAAAGGGATAAAGTGATGCCGCTAATTATACAGGGTTTTAAAGATGCGGCCGAGGAAGCGGGGACCTCTGTAACG
GGGGGCCAAACGGTATTGAACCCCTGGATTGTTCTGGGAGGAGTCGCCACAACTGTCTGCCAGCCCAATGAATTTATCAT
GCCAGACAACGCGGTGCCGGGGGACGTGCTGGTGCTGACCAAACCCCTGGGGACGCAGGTTGCAGTGGCTGTGCACCAGT
GGCTGGATATTCCTGAAAAATGGAATAAAATTAAGCTCGTGGTCACCCAAGAAGACGTAGAGCTGGCATACCAAGAGGCA
ATGGTGAACATGGCGCGGCTCAACAGGACAGCTGCAGGCCTCATGCACACGTTCAATGCTCATGCAGCCACTGATATCAC
AGGCTTCGGGATTCTGGGCCATGCACAGAACCTGGCCAAGCAACAGAGGAACGAGGTGTCGTTTGTGATTCACAATCTTC
CCGTGCTAGCCAAGATGGCCGCTGTGAGCAAAGCCTGCGGAAACATGTTCGGCCTAATGCATGGGACCTGCCCAGAGACG
TCAGGAGGCCTGCTAATCTGCCTACCGCGTGAGCAAGCAGCTCGGTTCTGTGCAGAGATAAAGTCCCCCAAATATGGCGA
AGGCCACCAAGCATGGATTATTGGGATTGTAGAGAAGGGCAACCGCACAGCCAGAATCATCGACAAACCTCGGATTATTG
AAGTCGCACCTCAAGTAGCCACGCAAAACGTGAATCCCACACCTGGTGCCACCTCC
>ictidomys_tridecemlineatus
ATGTCTACGCGGGAGTCCTTTAACCCAGAAAGTTATGAATTGGATAAGAGCTTCCGGTTAACTAGATTTACTGAACTGAA
GGGCACAGGCTGCAAAGTGCCCCAAGATGTCCTGCAGAAGTTACTGGAGTCTTTACAAGAGAACCACTTCCAAGAAGATG
AACAGTTTCTGGGAGCTGTTATGCCAAGGCTTGGCATTGGAATGGATACTTGCGTCATTCCTTTGAGGCATGGTGGTCTT
TCCTTGGTTCAAACCACAGATTACATTTATCCTATCGTAGATGACCCTTACATGATGGGCAGGATAGCATGTGCCAATGT
CCTCAGTGACCTCTATGCAATGGGGGTTACAGAATGTGACAATATGCTGATGCTCCTTGGAGTCAGTAATAAAATGACCG
ACAGGGAAAGGGATAAAGTGATGCCCCTAATTATACAGGGTTTTAAAGATGCAGCTGAGGAAGCAGGAACATCTGTAACC
GGTGGCCAAACAGTATTAAACCCCTGGATTGTTCTGGGAGGAGTTGCTACAACTGTCTGCCAGCCCAATGAATTTATCAT
GCCAGATAATGCAGTACCAGGGGATGTGCTTGTGTTGACAAAACCTCTGGGGACACAAGTTGCTGTCGCTGTGCATCAGT
GGCTGGATATTCCTGAAAAATGGAATAAAATTAAGCTAGTAGTCACCCAAGAAGACGTAGAGTTGGCATACCAAGAAGCA
ATGATGAATATGGCACGGCTCAACAGGACAGCTGCAGGACTTATGCACACATTCAATGCCCACGCAGCCACTGACATCAC
AGGCTTCGGGATCTTGGGCCATGCTCAGAACCTGGCTAAGCAACAGAGGAATGAAGTGTCGTTTGTGATTCACAACCTCC
CTGTGCTGGCCAAGATGGCTGCTGTGAGCAAGGCCTGTGGGAACATGTTTGGTCTCATGCATGGAACCTGTCCGGAGACA
TCAGGAGGCCTTCTAATATGTTTACCACGTGAGCAGGCTGCTCGGTTCTGTGCAGAGATAAAGTCCCCCAAGTATGGCGA
AGGTCACCAAGCATGGATTATTGGGATTGTAGAGAAGGGCAACCGTACTGCCAGAATAATAGACAAGCCCCGGATTATCG
AAGTTGCACCACAAGTGGCCACTCAAAATGTGAATCCCACACCTGGTGCCACCTCC
>mus_musculus
ATGTCTACTCGAGAGTCCTTTAACCCGGAGACTTATGAATTGGACAAGAGCTTCCGGCTAACCAGGTTTACTGAACTGAA
AGGCACAGGCTGCAAAGTGCCCCAAGATGTCCTACAGAAACTGCTGGAATCTTTACAAGAGAACCACTTCCAAGAAGATG
AGCAGTTTCTGGGAGCTGTTATGCCACGACTTGGCATTGGGATGGATACTTGCGTCATTCCTTTGAGGCATGGTGGTCTT
TCCTTGGTTCAGACCACAGATTACATTTATCCTATCGTCGACGACCCGTATATGATGGGCAGGATAGCATGTGCCAATGT
CCTCAGTGACCTTTATGCAATGGGTGTCACGGAGTGTGACAATATGCTGATGCTCCTTGGAGTCAGTAATAAAATGACTG
ACCGGGAGAGGGATAAAGTGATACCGCTAATTATACAGGGTTTTAAAGATGCGGCAGAGGAAGCGGGAACCTCTGTAACA
GGCGGCCAAACGGTATTAAACCCCTGGATTGTTCTGGGAGGAGTCGCCACAACGGTCTGCCAGCCCAATGAATTTATCAT
GCCAGATAATGCAGTACCTGGGGATGTGCTGGTATTGACAAAGCCCCTGGGGACACAGGTTGCAGTTGCTGTGCACCAGT
GGCTGGATATTCCCGAAAAATGGAATAAAATTAAGCTAGTGGTCACCCAAGAAGACGTAGAGTTGGCATACCAAGAGGCA
ATGATGAACATGGCCCGGCTCAACAGGACAGCTGCAGGCCTCATGCACACGTTCAATGCTCATGCAGCCACTGACATCAC
CGGCTTCGGGATTCTGGGCCACGCGCAGAACCTGGCCAAGCAACAGAGGAACGAAGTGTCCTTCGTGATTCACAACCTTC
CTGTGCTGGCGAAGATGGCCGCTGTGAGCAAAGCCTGCGGAAACATGTTCGGCCTAATGCATGGGACCTGCCCAGAGACG
TCAGGAGGCCTGCTAATCTGTCTACCCCGTGAGCAAGCAGCTCGGTTCTGTGCAGAGATCAAGTCCCCCAAATACGGCGA
AGGGCACCAAGCATGGATTATTGGGATAGTGGAGAAGGGCAACCGCACAGCCAGGATCATCGACAAGCCTCGGATTATTG
AAGTCGCACCTCAAGTAGCCACACAAAACGTGAACCCCACACCTGGTGCCACCTCC
>jaculus_jaculus
ATGTCTGCTCGGGAGTCCTTTAACCCGGAAAGTTATGAATTGGACAAAAGCTTCCGACTAACCAGGTTTACTGAGTTGAA
GGGCACAGGCTGCAAAGTGCCCCAAGATGTCCTGCAGAAATTGCTGGAATCTTTGCAAGAGAACCACTTCCAAGAAGATG
AGCAGTTTCTGGGAGCGGTCATGCCACGGCTTGGCATTGGAATGGATACTTGCGTCATTCCTCTGAGGCATGGTGGTCTT
TCCTTGGTTCAAACCACAGATTACATTTATCCTATTGTAGATGACCCTTATATGATGGGCAGGATAGCATGTGCCAATGT
CCTCAGTGACCTCTACGCAATGGGAGTCACAGAGTGTGACAATATGCTAATGCTCCTTGGAGTCAGTAATAAGATGACCG
ACAGGGAAAGGGATAAAGTGATACCCCTAATTATACAGGGTTTTAAAGACGCAGCCGAGGAAGCGGGAACATCTGTAACA
GGTGGCCAAACGGTATTAAATCCCTGGATTGTTCTGGGAGGAGTGGCAACAACTGTCTGCCAACCCAATGAGTTTATCAT
GCCAGATAATGCAGTGCCAGGGGACGTGCTGGTTTTGACAAAGCCTCTGGGGACGCAGGTCGCCGTCGCTGTGCACCAGT
GGCTGGACATTCCTGAAAAATGGAATAAAATTAAGCTAGTGGTCACTCAAGAAGATGTAGAGTTGGCATACCAAGAGGCA
ATGATGAACATGGCACGGCTCAACAGGACA--------------------------------------------------
----------------------------------------------------------------------CATAACCTTC
CTGTGCTTGCCAAGATGGCTGCCGTGAGCAAAGCCTGTGGAAACATGTTTGGCCTCATGCATGGGACCTGCCCGGAGACA
TCAGGAGGCCTTCTAATCTGTTTACCACGTGAGCAAGCAGCTCGGTTCTGTGCAGAGATAAAGTCCCCCAAATACGGTGA
AGGCCATCAAGCATGGATTATTGGGATTGTAGAAAAGGGCAACCGTACCGCCAGAATCATAGACAAACCCCGGATCATCG
AAGTCGCACCTCAAGTGGCCACTCAAAACGTGAATCCTACGCCTGGCGCTGCCTCT
>chinchilla_lanigera
ATGTCTTCGAGGGAGTCCTTTAACCCGGAAACTTACGAACTGGACAAAAGCTTCCGGCTAACCAGGTTCACTGAACTGAA
GGGCACGGGATGCAAAGTGCCCCAAGATGTCCTGCAGAAACTGTTGGAATCCTTACAGGAGAACCACTTCCAAGAAGATG
AACAGTTCCTGGGAGCCGTTATGCCAAGACTTGGCATTGGAATGGATACTTGCGTCATTCCTTTGAGGCACGGTGGTCTT
TCCTTGGTTCAAACCACGGATTACATTTATCCTATTGTAGACGACCCTTACATGATGGGCAGGATAGCGTGTGCCAATGT
CCTCAGTGACCTGTATGCAATGGGGGTCACAGAGTGTGACAACATGCTGATGCTCCTTGGAGTCAGTAACAAAATGACCG
ACAGGGAAAGGGATAAAGTGATGCCCCTGATTATACAGGGCTTTAAAGATGCAGCAGAGGAAGCGGGAACATCTGTGACA
GGTGGCCAGACGGTACTGAACCCCTGGATTGTCCTGGGCGGAGTCGCTACAACGGTCTGCCAACCCAACGAGTTCATCAT
GCCAGACAACGCAGTGCCTGGAGACGTGCTTGTGTTGACAAAACCCCTGGGGACACAAGTGGCCGTCGCTGTGCACCAGT
GGCTGGACATTCCTGAAAAATGGAATAAAATTAAGCTAGTGGTCACCCAAGAAGACGTGGAGTTGGCATACCAAGAAGCC
ATGATGAACATGGCACGGCTCAACAGAACAGCTGCAGGACTTATGCACACATTCAACGCCCATGCGGCCACTGACATCAC
AGGTTTCGGGATTTTGGGCCACGCACAGAACCTGGCTAAGCAACAGAGGAACGAGGTGTCGTTTGTGATTCACAACCTTC
CCGTGCTGGCAAAGATGGCTGCTGTGAGCAAGGCCTGTGGAAATATGTTTGGCCTCATGCATGGGACCTGCCCAGAGACA
TCAGGAGGCCTGCTCATCTGCTTACCACGTGAGCAAGCGGCTCGGTTCTGTGCAGAGATAAAGTCCCCCAAATACGGTGA
AGGTCACCAAGCGTGGATTATTGGGATTGTAGAGAAGGGCAACCGCACGGCCAGGATCATAGACAAGCCCCGGATCATCG
AAGTCGCACCACAGGTGGCCACTCAAAGCGTGAATCCCACACCTGGTGCTACCTCC
>fukomys_damarensis
ATGTCTACGCGGGAGTCCTTTAACCCGGAAAGCTATGAGTTGGACAAAAGCTTCCGGCTAACCAGATTCACTGAACTGAA
GGGCACAGGCTGCAAAGTGCCCCAAGATGTCCTGCAGAAGCTGTTGGAGCCCTTACAGGAGAACCACTTCCAAGAAGATG
AGCAGTTTCTGGGAGCCGTCATGCCAAGACTTGGCATTGGAATGGATACTTGCGTCATTCCTTTGAGGCACGGTGGTCTT
TCCTTGGTTCAAACCACGGATTACATTTACCCTATTGTAGACGACCCTTACATGATGGGCCGGATAGCGTGTGCCAACGT
CCTCAGTGACCTGTATGCAATGGGCGTCACGGAGTGTGACAATATGCTGATGCTCCTTGGAGTCAGTAACAAGATGACCG
ACAGGGAAAGGGATAAAGTGATGCCCCTGATTATACAGGGTTTTAAAGATGCAGCAGAGGAAGCAGGAACATCTGTAACA
GGTGGCCAAACCGTGTTAAACCCCTGGATTGTCCTGGGTGGAGTCGCCACAACTGTCTGCCAACCCAACGAATTTATCAT
GCCAGACAACGCAGTCCCGGGAGACGTGCTTGTGCTGACAAAGCCCCTGGGGACGCAGGTGGCTGTGGCGGTGCACCAGT
GGCTGGATATTCCTGAGAAATGGAATAAAATTAAGCTAGTGGTCACCCAGGAAGACGTGGAGTTGGCCTACCAGGAAGCC
ATGATGAACATGGCCCGGCTCAACAGAACAGCTGCAGGACTCATGCACACGTTCAACGCCCACGCGGCCACTGACATCAC
GGGCTTCGGGATTCTGGGCCACGCACAGAACCTGGCCAAGCAGCAGAGGAACGAGGTGTCGTTTGTGATTCACAATCTTC
CTGTGCTGGCGAAGATGGCTGCTGTGAGCAAGGCCTGTGGAAACATGTTTGGCCTCATGCATGGGACCTGCCCTGAGACG
TCAGGAGGCCTGCTAATCTGTTTACCACGGGAGCAAGCAGCTCGGTTCTGTGCAGAGATAAAGTCCCCCAAGTATGGTGA
AGGCCACCAGGCATGGATTATTGGGATTGTTGAGAAGGGCAACCGTACGGCCAGAATCATAGACAAGCCCCGGATCATCG
AAGTTGCGCCACAAGTGGCCACTCAAAACGTGAATCCCACACCCGGTGCTACCTCT
>dipodomys_ordii
ATGTCTACGCGGGAGTCCTTTAACCCGGAAAGTTATGAATTGGACAAGAGCTTCCGGTTAACCAGATTTACTGAACTGAA
GGGCACAGGCTGCAAAGTGCCCCAAGATGTCCTGCAGAAATTGCTGGAGTCCTTACAAGAGAACCACTTCCAAGAGGATG
AGCAGTTTCTGGGAGCTGTTATGCCAAGGCTGGGTATA------------------------------------------
---------------------------------------------------------------ATAGCATGTGCCAATGT
CCTCAGTGACCTCTATGCAATGGGGGTCACAGAGTGTGACAATATGCTGATGCTCCTTGGAGTCAGTAATAAAATGACGG
ACAGGGAAAGAGATAAAGTCATACCCCTAATTATACAGGGTTTTAAAGATGCGGCAGAGGAAGCAGGAACGTCAGTGACA
GGTGGCCAAACAGTGCTAAACCCCTGGATTGTTCTAGGAGGAGTCGCCACAACCGTCTGCCAGCCCAATGAATTTATCAT
GCCAGATAATGCAGTACCAGGGGATGTGCTAGTGCTGACTAAGCCCCTGGGGACGCAGGTCGCCGTGGCGGTCCACCAGT
GGCTGGATATCCCTGAAAAATGGAATAAAATTAAGCTCGTAGTCACCCAAGAAGATGTCGAGTTGGCATACCAGGAGGCA
ATGATGAACATGGCCCGGCTCAACAGGACAGCTGCAGGACTCATGCACACGTTCAATGCCCACGCAGCCACAGACATCAC
AGGCTTTGGGATTTTGGGCCACGCACAGAACCTGGCGAAGCAACAGAGGAATGAGGTGTCCTTTGTAATTCACAACCTTC
CTGTGCTGGCCAAGATGGCTGCTGTGAGCAAAGCCTGTGGGAACATGTTTGGCCTCATGCATGGGACCTGCCCAGAGACA
TCAGGAGGCCTTCTGATCTGCTTACCACGTGAGCAAGCAGCTCGGTTCTGTGCGGAGATAAAGTCCCCCAAATACGGCGA
AGGCCACCAAGCATGGATTATTGGGATTGTAGAGAAGGGTAACCGCACGGCCAGAATCATAGACAAACCCCGGATCATCG
AAGTCGCG------GTGGCCACTCAGAACGCAAACCCCACGCCTGGTGCCACCTCC
