# Supplementary material for: Divergent genes in gerbils: prevalence, relation to GC-biased substitution, and phenotypic relevance
Source: BMC Evol Biol. 2020 Oct 19;20:134. doi: 10.1186/s12862-020-01696-3 (PMC7574485; doi:10.1186/s12862-020-01696-3)
Supplement: Supplementary file 3 — Additional file 3 Supplementary Data. DNA alignments for 10,554 1-to-1 orthologues used in analysis. Each alignment file is named using its orthogroup ID. [file 12862_2020_1696_MOESM3_ESM.zip › Additional_File_3/masked_alignments/OG0001796.fa]

>cavia_porcellus
ATGGGGGTGAACGCCGTGCACTGGTTCCGCAAGGGGCTGCGGCTCCACGACAACCCCGCGCTGAAGGAGTGTATCCGGGG
CGCCGACACCATCCGCTGCGTCTACATCCTTGACCCCTGGTTCGCCGGCTCCTCCAACGTGGGCATCAACAGGTGGCGGT
TTCTGCTTCAGTGTCTTGAGGATCTGGACGCCAATCTACGCAAGCTAAATTCTCGCCTGTTTGTGATTCGCGGACAGCCA
GCAGATGTGTTTCCCCGGCTTTTCAAGGAGTGGAATATTACTAAGCTGTCAATTGAGTATGACTCAGAGCCCTTTGGAAA
GGAACGGGATGCGGCGATTAAGAAACTGGCCTCAGAAGCCGGCGTGGAAGTCATCGTGCGAATCTCGCACACATTGTATG
ACCTGGACAAGATCATAGAGCTGAACGGTGGACAGCCGCCTCTGACTTACAAAAGATTTCAGACACTGATCAGCAAAATG
GAGCCGCTGGAGATTCCAGTAGAGACGATCACTTCGGAAGTGGTAGAAAAGTGTGTGACTCCTTTGTCTGACGACCATGA
CGAGAAATACGGAGTCCCTTCCCTGGAGGAGCTCGGTTTCGACACTGACGGCCTGCCCTCTGCAGTGTGGCCAGGAGGAG
AAACTGAAGCCCTCACACGTTTGGAAAGGCATTTGGAGAGAAAAGCGTGGGTGGCAAACTTTGAAAGACCTCGGATGAAC
GCTAACTCCCTGCTCGCCAGCCCAACCGGGCTCAGCCCGTACCTCCGGTTTGGCTGTCTGTCCTGTCGGCTGTTTTACTT
CAAGCTAACAGATCTCTACAAAAAGGTGAAGAAGAACAGTTCCCCTCCCCTTTCTCTGTATGGGCAACTGCTGTGGCGTG
AATTTTTCTACACAGCAGCAACAAACAATCCTCGCTTTGATAAGATGGAAGGAAACCCCATCTGTGTGCAGATTCCTTGG
GATAGGAATCCCGAGGCGCTGGCCAAGTGGGCCGAGGGCCGGACGGGCTTTCCGTGGATCGACGCCATCATGACCCAGCT
CCGCCAGGAGGGCTGGATTCACCACCTGGCCAGGCACGCGGTCGCCTGCTTCCTGACGCGGGGGGACCTGTGGGTGAGCT
GGGAAGAAGGGATGAAGGTGTTTGAAGAATTGCTGCTTGATGCGGACTGGAGCATCAATGCTGGGAGCTGGATGTGGCTG
TCGTGCAGTTCCTTTTTCCAGCAGTTTTTCCACTGCTATTGCCCTGTTGGTTTCGGTAGGAGGACAGATCCCAATGGAGA
CTATATCAGGCGTTATTTGCCTGTCCTGAGAGGCTTCCCTGCGAAATACATCTATGACCCCTGGAACGCACCAGAAGGCA
TCCAGAAAGTAGCCAAGTGTTTGATCGGGGTGAACTACCCCAAGCCCATGGTGCACCACGCCGAGGCCAGCCGCCTGAAC
ATCGAGCGGATGAAGCAGATCTACCAGCAGCTGTCCCGGTACCGGGGGCTAGGTCTTCTTGCATCAGTGCCTTCCAATCC
CAATGGCAATGGAGGCCTCTTGGGCTACGCTCCGGGAGAGAGTACGCCAGGC---AGCGGCGGCGGAAGT------TGCG
TCCCCGGGAGCGGAGTCTCGCACTGTGCGCAGGGAGAAGCTCCGCAGGCG---------CCGCCAGGGCGCGACCCCGCG
GGCCCTGGGCTGGGCGGTGGGAAGCGGCCCAGTCAGGAGGAGGACGCGCAGAGCACTGGTCACAAGATCCAGCGGCAGAG
CCCCGAC
>rattus_norvegicus
ATGGGGGTGAACGCCGTGCATTGGTTCCGAAAGGGACTCCGGCTGCACGACAACCCCGCCCTGAAGGAGTGCATCCAGGG
CGCCGACACCATCCGCTGCGTGTACATCCTCGACCCCTGGTTCGCCGGCTCTTCCAACGTGGGCATCAACAGGTGGCGAT
TTTTGCTTCAGTGTCTTGAGGACCTTGATGCCAATCTACGAAAGTTAAATTCTCGCCTGTTTGTGATCCGGGGACAGCCA
GCTGACGTGTTTCCGAGGCTTTTCAAGGAATGGAATATTACTAAACTTTCAATTGAGTACGATTCTGAGCCTTTTGGGAA
GGAACGAGATGCGGCCATCAAGAAGCTGGCCACTGAGGCTGGTGTGGAAGTCATCGTGCGCATTTCACACACACTGTATG
ACCTAGACAAGATCATAGAACTCAATGGTGGGCAGCCACCCCTAACATACAAAAGGTTTCAGACTCTCGTCAGCAAAATG
GAGCCCCTGGAGATGCCAGCAGACACCATCACATCAGACGTGATAGGGAAGTGCACAACCCCTCTGTCCGACGACCATGA
TGAGAAGTACGGAGTTCCTTCCCTGGAGGAGCTCGGTTTTGATACCGATGGCTTGTCCTCTGCGGTGTGGCCAGGAGGAG
AAACTGAGGCACTTACACGTTTGGAAAGGCATTTGGAAAGAAAGGCCTGGGTGGCAAACTTTGAAAGACCTCGAATGAAT
GCAAACTCCCTGCTCGCAAGCCCAACTGGACTGAGTCCTTATCTCCGCTTCGGTTGTTTGTCATGTCGGCTATTTTATTT
CAAACTAACAGATCTCTACAAAAAGGTAAAGAAAAATAGTTCCCCTCCCCTTTCTCTTTATGGGCAACTCCTGTGGCGTG
AATTTTTTTATACAGCAGCCACAAACAACCCACGCTTTGACAAAATGGAAGGGAACCCCATCTGTGTTCAAATCCCTTGG
GACAAGAATCCCGAGGCTCTGGCCAAATGGGCAGAAGGCCGGACAGGCTTTCCGTGGATTGACGCCATCATGACACAGCT
TCGTCAGGAGGGCTGGATCCACCATCTAGCCCGACATGCAGTTGCCTGTTTCCTGACCCGCGGCGACCTATGGATCAGTT
GGGAAGAAGGGATGAAGGTCTTTGAAGAATTACTGCTTGACGCCGACTGGAGCATCAATGCTGGGAGTTGGATGTGGCTG
TCCTGCAGTTCCTTTTTCCAACAGTTTTTCCACTGCTACTGCCCTGTTGGTTTTGGTAGGAGGACAGACCCCAATGGAGA
CTATATTAGGCGTTATTTGCCTGTCCTAAGAGGCTTCCCTGCAAAATATATCTACGATCCTTGGAATGCACCAGAAGGTA
TCCAGAAGGTAGCCAAATGTTTGATAGGCGTTAATTATCCCAAACCAATGGTGAACCATGCCGAGGCAAGTCGACTGAAT
ATTGAAAGAATGAAGCAGATCTATCAGCAGCTCTCCCGCTACAGAGGGCTAGGTCTCCTTGCCTCAGTCCCTTCTAATCC
TAATGGGAACGGAGGGCTCATGGGCTATGCTCCTGGAGAGAATGTCCCCGGTGGCAGTGGTGGCGGAAAC------TGCT
CTCAAGGAAGTGGTATTTTACACTATGCTCACGGAGACAGTCAGCAAACTAACCCACTAAAGCAAGGAAGAAGCTCCATG
GGCACTGGCCTCAGCAGCGGGAAGCGCCCAAGTCAGGAAGAGGACGCACAGAGTGTTGGCCCCAAAGTCCAGCGACAGAG
CAGTAAC
>mus_musculus
ATGGGGGTGAACGCCGTGCACTGGTTCCGAAAGGGACTCCGGCTCCACGACAACCCCGCCCTGAAGGAGTGCATCCAGGG
CGCCGACACCATCCGCTGCGTCTATATCCTCGACCCCTGGTTCGCCGGCTCTTCCAACGTGGGCATCAACAGGTGGCGAT
TTTTGCTTCAGTGTCTTGAGGATCTTGATGCCAATCTACGAAAATTAAATTCTCGTCTGTTTGTGATTCGGGGACAGCCA
GCTGATGTATTTCCCAGGCTTTTCAAGGAATGGAACATCACTAAACTCTCAATTGAGTATGATTCTGAGCCTTTTGGGAA
GGAACGAGATGCAGCTATCAAGAAGCTGGCTACTGAGGCTGGCGTGGAAGTCATCGTGCGCATTTCACATACACTGTATG
ACCTGGACAAGATCATAGAACTCAATGGCGGACAGCCACCTCTAACATATAAAAGGTTTCAGACTCTCGTCAGCAAGATG
GAGCCACTGGAGATGCCAGCAGACACCATCACATCAGATGTGATAGGAAAGTGCATGACCCCTCTGTCTGATGACCATGA
TGAGAAATATGGCGTTCCTTCCCTGGAAGAGCTCGGCTTTGATACAGATGGCCTGTCCTCTGCAGTGTGGCCAGGAGGAG
AAACTGAGGCACTTACACGTTTGGAAAGGCATTTGGAAAGAAAGGCCTGGGTGGCAAACTTTGAACGACCTCGAATGAAT
GCAAACTCCCTGCTTGCAAGCCCAACTGGACTCAGTCCTTATCTCCGCTTTGGTTGTTTATCATGTCGGCTGTTTTATTT
CAAACTAACAGATCTCTACAAAAAGGTAAAGAAGAATAGTTCCCCTCCCCTTTCTCTTTATGGGCAACTCCTGTGGCGTG
AATTTTTTTATACAGCAGCCACAAACAACCCACGCTTTGACAAAATGGAAGGGAACCCCATCTGTGTTCAGATCCCTTGG
GACAAGAACCCCGAGGCTCTGGCCAAATGGGCAGAAGGCCGGACAGGCTTCCCGTGGATTGACGCCATCATGACTCAGCT
TCGTCAGGAGGGCTGGATCCACCATTTAGCCAGACACGCGGTTGCCTGTTTCCTGACTCGTGGTGACCTGTGGATCAGCT
GGGAAGAAGGGATGAAGGTCTTTGAAGAGTTACTGCTTGATGCAGATTGGAGCATAAATGCTGGAAGTTGGATGTGGCTG
TCCTGCAGTTCCTTTTTTCAGCAATTTTTTCACTGCTACTGCCCTGTGGGTTTTGGTAGGAGGACAGATCCCAATGGAGA
CTATATTAGGCGTTATTTACCTGTCCTAAGAGGCTTCCCTGCAAAATATATCTACGATCCTTGGAATGCACCAGAAGGCA
TCCAGAAGGTTGCCAAGTGTTTGATAGGAGTTAATTACCCCAAACCGATGGTGAACCATGCTGAGGCAAGCAGACTGAAT
ATTGAAAGAATGAAGCAGATCTATCAGCAGCTTTCCCGGTACAGAGGGCTAGGTCTTCTCGCCTCGGTCCCTTCTAACTC
TAATGGGAATGGAGGGCTCATGGGCTATGCTCCTGGAGAGAATGTCCCGAGTTGTAGCAGCAGCGGGAAT------TGCT
CTCAAGGAAGTGGTATTTTACACTATGCTCACGGGGACAGTCAGCAGACTCACTCACTCAAGCAAGGGAGAAGCTCCGCG
GGCACCGGCCTCAGCAGTGGGAAGCGTCCTAGTCAGGAAGAGGATGCCCAGAGTGTCGGCCCCAAAGTCCAGCGGCAGAG
CAGTAAC
>chinchilla_lanigera
ATGGGGGTGAACGCCGTGCACTGGTTCCGCAAGGGGCTGCGGCTCCACGACAACCCCGCGCTGAAGGAGTGCATCCGGGG
CGCCGACACCATCCGCTGCGTCTACATCCTCGACCCCTGGTTCGCCGGCTCCTCCAACGTGGGCATCAACAGGTGGCGAT
TTTTACTTCAGTGTCTTGAGGATCTCGACGCCAATCTACGAAAATTAAATTCTCGCCTATTTGTGATTCGTGGACAGCCA
GCAGATGTGTTTCCCCGGCTGTTCAAGGAGTGGAATATTACTAAACTCTCAATCGAGTATGATTCGGAACCCTTTGGAAA
GGAGCGGGATGCGGCTATTAAGAAACTGGCTATGGAAGCTGGTGTGGAAGTCATTGTCCGAATCTCTCATACGTTATATG
ACCTAGACAAGATCATAGAACTCAATGGGGGACAGCCACCTCTGACTTACAAGAGATTTCAGACACTAATCAGCAAAATG
GAGCCCCTGGAGATCCCAGTGGAGACGATCACTGCAGAAGTGATAGAAAAGTGCATGACTCCTCTGGCTGATGACCATGA
TGAGAAATACGGGGTCCCCTCCCTGGAAGAGCTTGGGTTTGATACTGATGGCTTACCCTCTGCAGTGTGGCCAGGAGGAG
AAACGGAAGCGCTCACACGTTTGGAAAGGCATTTGGAAAGAAAAGCTTGGGTGGCAAACTTTGAAAGGCCTCGGATGAAT
GCCAACTCCCTGCTTGCGAGCCCTACTGGGCTCAGCCCTTACCTCAGATTTGGTTGTTTGTCCTGCCGCCTGTTTTACTT
CAAGCTAACAGATCTCTACAAAAAGGTAAAGAAGAACAGTTCTCCTCCCCTTTCTCTGTATGGGCAACTGTTATGGCGTG
AATTTTTCTACACAGCAGCAACAAATAACCCACGCTTTGATAAGATGGAAGGAAACCCCATCTGTGTGCAGATTCCTTGG
GATAAGAATCCCGAGGCTTTAGCCAAGTGGGCAGAGGGCCGGACAGGCTTTCCCTGGATTGACGCCATCATGACCCAGCT
TCGCCAGGAAGGTTGGATTCACCACCTGGCCAGGCATGCGGTCGCCTGCTTTCTGACGCGAGGGGACCTGTGGGTGAGCT
GGGAAGAAGGAATGAAGGTATTTGAAGAATTACTGCTTGATGCAGATTGGAGCATAAATGCTGGAAGTTGGATGTGGCTG
TCTTGTAGTTCCTTTTTCCAACAGTTTTTTCACTGCTATTGCCCTGTTGGTTTTGGTAGGAGAACAGATCCCAATGGAGA
CTATATCAGGCGTTATTTGCCTGTCCTGCGAGGCTTCCCTGCAAAATATATCTATGATCCCTGGAATGCACCAGAAGGCA
TCCAAAAAGTAGCCAAGTGTTTGATCGGCGTGAATTACCCCAAGCCGATGGTGAACCATGCTGAGGCCAGCCGCCTCAAC
ATTGAGCGGATGAAGCAGCTCTACCAGCAGCTCTCCCGGTACCGAGGGCTAGGTCTTCTTGCATCAGTGCCTTCCAATCC
TAACGGCAATGGAGGCCTAATGGCCTACGCTTCCGGAGAGAGTGTCTCAGGAGGTGGCAGCAGTGGAGGT------TGTG
CCCAGGGGAGCAGCATCTTACACTGTGCGCACGGAGACGGGCAGCAGGCTCAGCTGCTGAAGCCAGGGCGGAGCTCCGGG
GGCCCCGTGCAGGGCAGCGGGAAGCGGCCTGGTCAGGAGGAGGACGCTCAGAGCACCGGTCACAAGATCCAGCGGCAGAG
CACTAAC
>homo_sapiens
ATGGGGGTGAACGCCGTGCACTGGTTCCGAAAGGGGCTCCGGCTCCACGACAACCCCGCCCTGAAGGAGTGCATTCAGGG
CGCCGACACCATCCGCTGCGTCTACATCCTGGACCCCTGGTTCGCCGGCTCCTCCAATGTGGGCATCAACAGGTGGCGAT
TTTTGCTTCAGTGTCTTGAGGATCTTGATGCCAATCTACGAAAATTAAACTCCCGTCTGTTTGTGATTCGTGGACAACCA
GCAGATGTGTTTCCCAGGCTTTTCAAGGAATGGAACATTACTAAACTTTCAATTGAGTATGATTCTGAGCCCTTTGGAAA
GGAACGAGACGCAGCTATTAAGAAACTGGCAACTGAAGCTGGAGTAGAAGTCATTGTAAGAATTTCACATACATTATATG
ACCTAGACAAGATCATAGAACTCAATGGTGGACAACCGCCTCTAACTTATAAAAGATTCCAGACTCTCATCAGCAAAATG
GAACCACTAGAGATACCAGTAGAGACAATTACTTCAGAAGTGATAGAAAAGTGCACAACTCCTCTGTCTGATGACCATGA
TGAGAAATATGGAGTCCCTTCACTGGAAGAGCTAGGTTTTGATACAGATGGCTTATCCTCTGCAGTGTGGCCAGGTGGAG
AAACTGAAGCACTTACTCGTTTGGAAAGGCATTTGGAAAGAAAAGCTTGGGTGGCAAATTTTGAAAGACCTCGAATGAAT
GCGAATTCTCTGCTTGCAAGCCCTACTGGACTTAGTCCTTATCTCCGATTTGGTTGTTTGTCATGTCGACTGTTTTACTT
CAAACTAACAGATCTCTACAAAAAGGTAAAGAAGAACAGTTCCCCTCCCCTTTCCCTTTATGGGCAACTGTTATGGCGTG
AATTTTTCTATACAGCAGCAACAAATAATCCACGCTTTGATAAAATGGAAGGAAACCCTATCTGTGTTCAGATTCCTTGG
GATAAAAATCCTGAGGCTTTAGCCAAATGGGCGGAAGGCCGGACAGGCTTTCCATGGATTGATGCCATCATGACACAGCT
TCGTCAGGAGGGTTGGATTCATCATCTAGCCAGGCATGCAGTTGCTTGCTTCCTGACACGAGGGGACCTGTGGATTAGTT
GGGAAGAAGGAATGAAGGTATTTGAAGAATTATTGCTTGATGCAGATTGGAGCATAAATGCTGGAAGTTGGATGTGGCTG
TCTTGTAGTTCCTTTTTTCAACAGTTTTTTCACTGCTATTGCCCTGTTGGTTTTGGTAGGAGAACAGATCCCAATGGAGA
CTATATCAGGCGTTATTTGCCTGTCCTAAGAGGCTTCCCTGCAAAATATATCTATGATCCCTGGAATGCACCAGAAGGTA
TCCAAAAGGTAGCCAAATGTTTGATAGGAGTTAATTATCCTAAACCAATGGTGAACCATGCTGAGGCAAGCCGTTTGAAT
ATCGAAAGGATGAAACAGATCTATCAGCAGCTTTCACGATATAGAGGACTAGGTCTTCTGGCATCAGTACCTTCTAATCC
TAATGGGAATGGAGGCTTCATGGGATATTCT---GCAGAAAATATCCCAGGTTGTAGCAGCAGTGGAAGT------TGCT
CTCAAGGGAGTGGTATTTTACACTATGCTCATGGCGACAGTCAGCAAACTCACCTGTTGAAGCAAGGAAGAAGCTCCATG
GGCACTGGTCTCAGTGGTGGGAAACGTCCTAGTCAGGAAGAGGACACACAGAGTATTGGTCCTAAAGTCCAGAGACAGAG
CACTAAT
>nannospalax_galili
ATGGGGGTGAACGCTGTGCATTGGTTCCGAAAGGGACTCCGACTCCACGACAACCCCGCCCTGAAGGAGTGCATCCAGGG
CGCCGACACCATCCGCTGCGTCTACATCCTTGACCCTTGGTTCGCCGGCTCCTCCAACGTGGGCATCAACAGGTGGCGAT
TTTTGCTTCAGTGTCTTGAGGATCTTGATGCCAATCTACGAAAATTAAATTCTCGCCTGTTTGTAATTCGTGGTCAGCCA
GCTGATGTGTTTCCCAGGCTTTTCAAGGAATGGAACATTACTAAACTTTCAATTGAGTATGATTCTGAGCCCTTTGGAAA
GGAAAGAGACGCAGCTATTAAGAAACTGGCTACTGAAGCTGGAGTAGAAGTCATTGTACGAATTTCACATACATTATATG
ACCTAGACAAGATCATAGAACTGAATGGTGGACAGCCACCTCTAACTTATAAAAGATTTCAAACTCTCATCAGCAAAATG
GAACCACTGGAGATACCAGTAGAGACAATTACTTCAGAAGTGATCGAGAAGTGCACAACTCCACTATCTGATGACCACGA
CGAGAAATATGGAGTCCCTTCACTGGAAGAGTTAGGATTTGATACAGATGGCTTATCCTCTGCAGTGTGGCCAGGAGGGG
AAACTGAAGCACTTACACGTCTGGAAAGACACTTGGAAAGAAAAGCTTGGGTGGCAAACTTTGAAAGACCTCGAATGAAT
GCAAATTCACTGCTTGCAAGCCCTACTGGACTTAGTCCTTACCTCCGATTTGGTTGTTTGTCATGTCGGCTGTTTTATTT
CAAGCTAACAGATCTCTACAAAAAGGTAAAGAAAAATAGTTCCCCTCCCCTTTCTCTTTATGGGCAACTCCTATGGCGTG
AATTTTTCTACACAGCAGCAACAAATAATCCACGCTTTGATAAAATGGAAGGAAACCCCATCTGTGTCCAGATTCCTTGG
GATAAGAATCCTGAGGCTTTAGCCAAATGGGCAGAAGGCCGGACAGGCTTTCCATGGATTGATGCCATCATGACCCAGCT
TCGTCAGGAGGGCTGGATTCACCATTTAGCTAGACATGCTGTTGCTTGCTTCCTGACAAGAGGTGACCTATGGATTAGTT
GGGAAGAAGGAATGAAGGTGTTTGAAGAGTTGCTGCTTGACGCAGATTGGAGCATCAATGCCGGAAGCTGGATGTGGCTG
TCTTGTAGTTCCTTCTTCCAACAATTTTTTCACTGCTATTGCCCTGTTGGTTTTGGTAGGAGGACAGATCCCAATGGAGA
CTATATCAGGCGGTATTTGCCTGTCCTAAGAGGCTTCCCTGCAAAATATATATATGATCCCTGGAACGCACCAGAAGGTA
TCCAAAAAGTAGCCAAATGCTTGATAGGAGTTAATTACCCCAAACCAATGGTGAACCATGCTGAGGCAAGCCGTTTGAAT
ATTGAAAGAATGAAGCAGATCTATCAGCAGCTTTCACGATACAGAGGACTAGGTCTTCTCGCATCAGTACCTTCTAACCC
TAATGGAAATGGAGGTCTCATGGGGTATACTCCTGGAGAAAATATCCCAAATTGTAGCAGCAGTGGAAGT------TGCT
CTCAAGGAAGTGGTATTTTACATTATGCTCACGGAGACAGTCAACAAGCACACCTGCTAAAGCAAGGAAGAAGCTCCATG
GGCCATGGTCTCAGCAATGGGAAGCGTCCTAGTCAGGAAGAGGACACACAGAGTATTGGTCCTAAAGTCCAGAGACAGAG
CAGTAAC
>ictidomys_tridecemlineatus
ATGGGGGTGAACGCCGTGCACTGGTTCCGAAAGGGGCTCCGGCTCCACGACAACCCCGCCCTGAAGGAGTGCATCCAGGG
CGCGGACACCATCCGCTGCGTCTACATCCTCGACCCCTGGTTCGCGGGCTCCTCCAATGTGGGCATCAACAGGTGGCGAT
TTTTGCTTCAATGTCTTGAGGATCTTGATGCCAATCTACGAAAATTAAATTCTCGTCTATTTGTGATTCGTGGACAACCA
GCAGATGTGTTTCCCAGGCTTTTCAAGGAATGGAACATTACTAAACTTTCAATTGAATATGATTCTGAGCCCTTTGGAAA
GGAACGAGATGCAGCTATAAAGAAACTGGCTACTGAAGCTGGAGTAGAAGTCATTGTACGAATTTCACACACATTATATG
ACCTAGACAAGATTATAGAACTCAATGGTGGACAACCGCCTCTAACTTATAAAAGATTTCAGACTCTCATCAGCAAAATG
GAACCACTGGAGATACCAGTAGAGACGATTACTTCAGAAGTGATAGAAAAGTGCACAACTCCTCTGTCCGATGACCATGA
TGAGAAATACGGTGTTCCTTCACTGGAAGAGCTAGGTTTTGATACAGATGGCTTATCCTCTGCAGTGTGGCCAGGTGGAG
AAACTGAAGCACTTACACGTTTGGAAAGGCATTTAGAAAGAAAAGCTTGGGTGGCAAACTTTGAAAGACCTCGAATGAAT
GCAAATTCCTTACTTGCTAGCCCTACTGGACTCAGTCCTTATCTCCGATTTGGCTGTTTGTCATGTCGACTCTTTTACTT
CAAACTAACTGACCTTTACAAAAAGGTAAAGAAAAACAGTTCTCCTCCCCTTTCTCTTTATGGGCAACTGCTATGGCGTG
AGTTTTTCTATACAGCAGCAACAAATAATCCACGCTTTGATAAAATGGAAGGAAACCCCATCTGTGTTCAGATTCCTTGG
GATAAGAATCCTGAGGCTTTAGCCAAATGGGCAGAAGGCCGGACAGGCTTTCCGTGGATCGATGCTATCATGACACAGCT
TCGTCAGGAGGGTTGGATTCACCATTTGGCCAGACATGCGGTTGCTTGCTTCCTCACACGAGGTGACCTATGGATAAGCT
GGGAAGAAGGAATGAAGGTATTTGAAGAATTACTGCTTGATGCAGACTGGAGCATAAATGCTGGAAGCTGGATGTGGCTG
TCTTGTAGTTCCTTTTTCCAACAGTTTTTTCACTGCTATTGCCCTGTTGGTTTTGGTAGAAGAACAGATCCCAATGGAGA
CTACATCAGGCGTTATTTACCTGTCCTAAGAGGCTTCCCTGCAAAATATATTTATGATCCCTGGAATGCACCAGAAGGTA
TTCAGAAGGTAGCCAAATGTTTGATTGGAGTTAATTATCCCAAACCAATGGTGAACCATGCCGAGGCAAGCCGTTTGAAT
ATTGAAAGGATGAAACAGATCTATCAGCAGCTCTCACGATATAGAGGACTAGGGCTTCTTGCTTCCGTACCTTCTAATCC
TAATGGGAATGGAGGTCTCATGGGGTATGCACCTGGAGAAAATATCCCAGGTTGTAGCAGCAGTGGAAAAAATGTGTGCA
CTCAAGGGAGTAGTATTTTACATAATGCTCATGGAGACAGTCAGCAAACTCACCTGTTAAAGCAAGGAAGAAGCTCCATG
GGCACTGGTCTCAGCAGTGGGAAACGTCCTAGTCAGGAAGAGGACACACAGAGTATTGGTCCTAAAGTCCAGAGACAGAG
CACTAAT
>jaculus_jaculus
ATGGGGGTGAACGCCGTGCACTGGTTCCGAAAGGGGCTCAGGCTCCACGACAACCCCGCCCTCAAGGAGTGCATCCAGGG
CGCCGACACCATCCGCTGCGTCTACATCCTCGACCCCTGGTTCGCCGGCTCCTCCAATGTGGGCATCAACAGGTGGCGGT
TTCTGCTTCAGTGTCTTGAGGATCTTGATGCTAATTTAAGAAAATTAAATTCTCGCTTGTTTGTGATTCGTGGACAACCA
GCTGATGTGTTTCCTAGACTTTTCAAGGAATGGAACATTACTAAACTTTCGATCGAGTATGATTCTGAGCCATTTGGAAA
GGAACGAGATGCAGCTATTAAGAAACTGGCTACTGAAGCTGGAGTGGAAGTCATTGTACGAATTTCACATACCTTATATG
ACTTAGACAAGATCATAGAACTCAATGGTGGACAACCTCCTTTAACTTATAAGAGATTTCAGACTCTCATCAGCAAAATG
GAACCATTAGAGATACCAGTAGAGACAATTACTTCAGAAATAATAGAAAAGTGCACAACTCCTCTGTCTGATGACCATGA
TGAGAAATACGGAGTTCCTTCACTGGAAGAGCTAGGGTTTGATACAGATGGTTTGTCCTCCGCTGTGTGGCCTGGAGGAG
AAACAGAAGCGCTCACACGTTTGGAAAGACATTTGGAAAGAAAAGCTTGGGTGGCAAATTTTGAAAGACCTCGGATGAAT
GCAAATTCCCTGCTTGCAAGCCCCACTGGACTCAGTCCTTATCTTCGATTTGGTTGTTTGTCGTGTCGCCTGTTTTATTT
CAAACTAACAGATCTCTACAAAAAGGTGAAGAAAAACAGTTCCCCTCCCCTTTCTCTTTATGGGCAACTACTATGGCGTG
AATTTTTCTATACAGCAGCGACAAATAACCCCCGCTTTGATAAAATGGAAGGAAACCCCATCTGTGTTCAGATCCCTTGG
GATAAGAATCCCGAGGCCTTAGCCAAGTGGGCAGAAGGCCGGACAGGCTTTCCGTGGATTGATGCCATCATGACACAGCT
TCGTCAGGAAGGCTGGATTCACCATTTAGCTAGGCATGCAGTTGCTTGCTTTCTGACAAGAGGTGACTTATGGATTAGTT
GGGAAGAAGGAATGAAGGTGTTTGAAGAGCTGCTGCTTGATGCTGACTGGAGCATAAATGCTGGAAGTTGGATGTGGCTG
TCTTGTAGTTCCTTTTTCCAGCAGTTTTTTCACTGCTATTGCCCTGTCGGTTTTGGTAGGAGGACAGATCCCAATGGAGA
CTATATCAGGCGTTATTTGCCTGTCCTAAGAGGCTTTCCTGCAAAATATATCTATGATCCCTGGAATGCACCAGAAGGCA
TCCAGAAGGTAGCTAAGTGTTTGATAGGAGTTAACTATCCCAAGCCAATGGTGAACCATGCCGAGGCAAGCCGTTTGAAT
ATTGAAAGGATGAAGCAGATCTACCAGCAGCTCTCCCGATACAGAGGGCTAGGTCTTCTTGCATCAGTGCCTTCCAATCC
TAATGGCAATGGAGGCCTCATGGGGTTTACTTCTGGAGAAAATGTCCCAGGCTGTAGCAGTGCACACAGT------TGCT
CTCAAGGGAGTGGCATTTTACATTATGCTCATGGAGACAGTCAGCAAACACACCCGCTAAAGCAAGGAAGAAGTGCCCTG
GCCGCGGGTCTCAGCAGTGGGAAGCGCCCCAGTCAGGAAGAAGACTCGCAGAGCGTTGGGCCGAAAGTCCAGAGACAGAG
CACTAAC
>meriones_unguiculatus
ATGGGGGTGAACGCCGTGCACTGGTTCCGAAAGGGACTCCGACTCCACGACAACCCCGCCCTGAAGGAGTGCATACAGGG
CGCCGACACCATCCGTTGTGTCTACATTCTCGACCCCTGGTTCGCCGGCTCTTCCAACGTAGGCATCAACAGGTGGCGGT
TTTTGCTTCAGTGTCTTGAGGATCTTGATGCCAATCTGCGAAAATTAAATTCTCGTCTGTTTGTAATTCGTGGACAGCCA
GCTGATGTATTTCCCAGGCTTTTCAAGGAATGGAACATAACTAAACTTTCAATTGAATATGATTCTGAGCCTTTTGGGAA
GGAACGAGATGCAGCTATCAAGAAGCTGGCCAGTGAGGCTGGAGTGGAAGTCATTGTGCGCATTTCACATACTTTGTATG
ACCTAGACAAGATCATAGAACTCAATGGCGGACAGCCACCTCTAACTTATAAAAGGTTTCAGACTCTCGTCAGCAAAATG
GAGCCACTGGAGATGCCAGCAGAGACCATCACGTCAGATGTGATAGGAAAGTGCACGACCCCTCTGTCTGATGACCATGA
TGAGAAATACGGAGTCCCTTCCCTGGAAGAGTTAGGCTTTGATACAGATGGCTTGTCCTCTGCAGTGTGGCCAGGAGGAG
AAACTGAAGCACTTACACGTTTGGAAAGGCATTTGGAAAGAAAGGCCTGGGTGGCAAACTTTGAAAGACCTCGAATGAAT
GCAAATTCCCTGCTTGCAAGCCCAACTGGACTCAGTCCTTATCTCCGCTTTGGTTGTTTATCATGTCGGCTCTTTTATTT
CAAATTAACAGATCTCTACAAAAAGGTGAAGAAAAATAGTTCCCCTCCCCTTTCTCTTTATGGGCAACTTTTGTGGCGTG
AATTTTTTTATACAGCAGCAACAAACAACCCACGCTTTGATAAAATGGAAGGGAACCCCATCTGCGTTCAGATCCCTTGG
GATAAGAATCCTGAGGCACTGGCCAAATGGGCAGAAGGCCGGACAGGCTTCCCATGGATCGATGCCATCATGACACAACT
TCGTCAGGAGGGCTGGATACACCATTTAGCCAGACATGCAGTTGCATGTTTCCTGACACGTGGTGACCTATGGATCAGTT
GGGAAGAAGGGATGAAGGTATTTGAAGAATTACTGCTTGATGCAGATTGGAGCATAAATGCTGGAAGTTGGATGTGGCTG
TCCTGTAGTTCCTTTTTCCAACAGTTTTTCCACTGCTACTGCCCTGTTGGTTTTGGTAGGAGAACAGATCCCAATGGTGA
CTATATCAGGCGTTATTTGCCTGTCCTAAGAGGCTTCCCTGCAAAATATATCTATGATCCTTGGAATGCACCAGAAGGAA
TCCAGAAGGTAGCTAAATGTTTGATAGGAGTTAATTACCCTAAACCAATGGTGAACCATGCCGAGGCAAGCCGTTTGAAC
ATTGAAAGAATGAAACAGATCTATCAGCAGCTTTCCCGTTACAGAGGGCTAGGTCTTCTTGCCTCAGTCCCTTCTAATCC
TAATGGGAATGGAGGGCTCATGGGCTATGCTCCTGGAGAAAATGTCCCAAGCTGTAGCAGCAGTGGAAGT------TGCT
CTCAAGGAAGTGGTATTTTACATTATGCTCACGGAGATAGTCAGCAAACTCACCTGCTAAAGCACGGGAGAAGCTCCATG
GGCACTGGCCTCGGCAATGGGAAGCGCCCTAGTCAGGAAGAGGACACACAGAGTGTTGGTCCCAAAGTCCAGCGACAGAG
CAGTAAC
>psammomys_obesus
--------------------------------------------------------------------------------
----------------------------------------------------------------------------ATGT
TTTTGCTTCAGTGTCTTGAGGATCTTGATGCCAATCTGCGAAAATTAAATTCTCGTCTGTTTGTAATTCGTGGACAGCCA
GCTGATGTATTTCCCAGGCTTTTCAAGGAATGGAACATAACTAAACTTTCAATTGAATATGATTCTGAGCCTTTTGGGAA
GGAACGAGATGCAGCTATCAAGAAGCTGGCCAGTGAGGCTGGAGTAGAAGTCATTGTGCGCATTTCACATACTTTGTATG
ACCTAGACAAGATCATAGAACTCAATGGCGGACAGCCACCTCTAACTTATAAAAGGTTTCAGACTCTCGTCAGCAAAATG
GAGCCACTGGAGATGCCAGCAGAGACCATCACGTCAGATGTGATAGGAAAGTGCACGACCCCTCTGTCTGATGACCATGA
TGAGAAATACGGAGTCCCTTCCCTGGAAGAGTTAGGCTTTGACACTGATGGCTTGTCCTCTGCAGTGTGGCCAGGAGGAG
AAACTGAAGCACTTACACGTTTGGAAAGGCATTTGGAAAGAAAGGCCTGGGTGGCAAACTTTGAAAGACCTCGAATGAAT
GCAAATTCCCTGCTTGCAAGCCCAACTGGACTCAGTCCTTATCTCCGCTTTGGTTGTTTATCATGTCGGCTATTTTATTT
CAAATTAACAGATCTCTACAAAAAGGTGAAGAAGAATAGTTCCCCTCCCCTTTCTCTTTATGGGCAACTTTTGTGGCGTG
AATTTTTTTATACAGCAGCAACAAACAACCCACGCTTTGATAAAATGGAAGGGAACCCCATCTGTGTTCAGATCCCTTGG
GATAAGAATCCTGAGGCACTGGCCAAATGGGCAGAAGGCCGGACAGGCTTCCCGTGGATTGATGCCATCATGACACAACT
TCGTCAGGAGGGCTGGATACACCATTTAGCCAGACATGCAGTTGCATGTTTCCTGACACGTGGTGACCTATGGATCAGTT
GGGAAGAAGGGATGAAG---------------------------------------------------------------
------------------------TTTTTCCACTGCTACTGCCCTGTTGGCTTTGGTAGGAGAACAGATCCCAATGGAGA
CTATATCAGGCGTTATTTGCCTGTCCTAAGAGGCTTCCCTGCAAAATATATCTATGATCCTTGGAATGCACCAGAAGGAA
TCCAGAAGGTAGCTAAATGTTTGATAGGAGTTAATTACCCTAAACCAATGGTGAACCATGCTGAGGCAAGCCGTTTGAAT
ATTGAAAGAATGAAACAGATCTATCAGCAGCTTTCCCGTTACAGAGGGCTAGGTCTTCTTGCCTCAGTCCCTTCTAATCC
TAATGGGAATGGAGGGCTCATGGGCTATGCTCCTGGAGAAAATGTCCCAAGCTGTAGCAGCAGTGGAAGT------TGCT
CTCAAGGAAGTGGTATTTTACATTATGCTCACGGAGATAGTCAGCAAACTCACCTGCTAAAGCACGGGAGAAGCTCCATG
GGCACTGGCCTCGGCAATGGGAAGCGCCCTAGTCAGGAAGAGGACACACAGAGTGTTGGTCCCAAAGTCCAGCGACAGAG
CAGTAAC
>dipodomys_ordii
ATGGGGGTGAACGCGGTGCACTGGTTCCGAAAGGGGCTCCGGCTCCACGACAACCCCGCCCTGAAGGAGTGCATCCAGGG
CGCCGACACCATCCGCTGCGTCTACATCCTCGATCCCTGGTTCGCCGGATCCTCCAACGTGGGCATCAACAGGTGGCGGT
TTTTGCTTCAGTGTCTTGAGGATCTTGATGCCAATCTACGAAAATTAAATTCTCGTCTATTTGTGATTCGTGGACAACCA
GCTGATGTGTTTCCAAGACTTTTCAAGGAATGGAACATTACCAAACTTTCAATTGAGTATGATTCTGAGCCTTTTGGAAA
GGAACGAGATGCAGCTATTAAGAAGCTGGCTACTGAAGCTGGTGTAGAAGTCATTGTGCGAATTTCACATACATTATATG
ACCTAGACAAGATCATAGAACTCAATGGTGGACAACCACCTCTAACTTATAAAAGATTTCAGACTCTCATCAGCAAAATG
GAACCACTAGAGATACCAGTAGAAACAATTACTTCAGAAGTGATAGAAAAGTGCACAACTCCTCTGTCTGATGACCATGA
TGAGAAGTATGGAGTCCCTTCCCTGGAGGAGCTAGGATTTGATACAGATGGCTTATCCTCTGCAGTGTGGCCAGGAGGAG
AAACTGAGGCACTTACACGTTTGGAGAGGCATTTGGAAAGAAAAGCCTGGGTGGCAAACTTTGAAAGACCTCGAATGAAT
GCAAATTCCCTGCTTGCAAGCCCGACTGGACTCAGCCCTTATCTCCGATTTGGTTGTTTGTCATGTCGGTTATTTTACTT
CAAATTGACTGATCTCTACAAAAAGGTAAAGAAGAACAGTTCCCCACCGCTTTCTCTTTATGGGCAACTACTATGGCGTG
AATTTTTCTATACAGCAGCAACAAATAATCCCCGCTTTGATAAAATGGAAGGGAACCCCATCTGTGTTCAGATTCCTTGG
GATAAGAATCCCGAGGCTTTGGCTAAATGGGCAGAAGGCCGGACGGGTTTCCCCTGGATTGACGCCATCATGACGCAGCT
CCGTCAAGAGGGCTGGATTCACCATTTAGCCAGACACGCAGTGGCTTGCTTCCTGACACGAGGCGACCTGTGGATTAGCT
GGGAGGAAGGAATGAAGGTATTTGAAGAATTACTGCTTGATGCAGATTGGAGCATAAATGCTGGCAGTTGGATGTGGCTC
TCGTGTAGTTCCTTTTTCCAACAGTTTTTTCATTGCTATTGCCCTGTTGGTTTTGGAAGGAGAACAGATCCCAATGGAGA
CTATATCAGACGTTATTTGCCAGTCTTAAGAGGCTTCCCTGCAAAATACATCTATGATCCCTGGAATGCACCAGAAGGTA
TCCAGAAGGTAGCCAAATGTTTGATAGGAGTTAATTATCCCAAACCGATGGTAAACCATGCTGAAGCAAGCCGCTTGAAT
ATTGAAAGGATGAAACAGATCTATCAACAGCTTTCCCGCTATCGCGGACTAGGT------ACATCAGCCCCT--------
----------------TTTTTGGGTTTTTTA---------------------------AACTCAGGGCAT----------
--------------------------------------------------------------------------------
--------------------------------------------------------------------------------
-------
