# Supplementary material for: Divergent genes in gerbils: prevalence, relation to GC-biased substitution, and phenotypic relevance
Source: BMC Evol Biol. 2020 Oct 19;20:134. doi: 10.1186/s12862-020-01696-3 (PMC7574485; doi:10.1186/s12862-020-01696-3)
Supplement: Supplementary file 3 — Additional file 3 Supplementary Data. DNA alignments for 10,554 1-to-1 orthologues used in analysis. Each alignment file is named using its orthogroup ID. [file 12862_2020_1696_MOESM3_ESM.zip › Additional_File_3/masked_alignments/OG0001801.fa]

>cavia_porcellus
ATGCCGTTAGTGAAAAGAAACATTGACCCCAGGCACTTGTGCCACACAGCATTGCCTCGGGGCATTAAGAATGAACTGGA
ATGTGTAACCAATATTTCCTTGGCAAATATAATTAGACAACTAAGTAGCCTGAGTAAATATGCCGAAGATATTTTTGGGG
AATTATTCAATGAAGCACATAGTTTTTCCTTCAGAGTTAACTCATTGCAAGAACGTGTGGATCGCTTATCTGTTAGTGTT
ACTCAACTTGACCCTAAGGAGGAAGAGTTGTCTCTGCAAGATATAACAATGAGAAAAGCTTTCCGAAGTTCTACAATTCA
AGATCAGCAGCTTTTTGACCGCAAGACTTTGCCTATTCCATTACAGGAAACATACGATGTTTGTGAACAACCTCCACCTC
TCAATATCCTCACTCCTTATAGAGATGATGGTAAAGAAGGTTTGAAGTTTTATACCAATCCTTCATATTTCTTTGATCTA
TGGAAAGAAAAAATGTTGCAAGATACCGAGGATAAGAGGAAAGAAAAGCGGAAGCAGAAGCAGAAAAATCTAGATCGTCC
TCATGAACCAGAGAAAGTGCCAAGAGCACCTCATGACAGGCGGAGAGAATGGCAGAAGCTGGCCCAAGGTCCAGAGCTGG
CTGAAGACGATGCTAATCTCTTACATAAGCATATCGAAGTTGCTAATGGCCCAGCCTCGCATTTTGAAACAAGACCTCAG
ACATATGTGGATCACATGGATGGATCGTATTCACTTTCTGCCTTGCCATTTAGTCAAATGAGTGAGCTTCTGACTAGAGC
TGAGGAAAGGGTCTTAGTCAGACCGCATGAACCACCTCCGCCTCCACCCATGCACGGAGCAGGAGATGTGAAACCCATAC
CTACCTGTATCAGTTCTGCTACAGGTTTGATAGAGAATCGTCCTCAGTCACCCGCTGCAGGCAGAACCGCGGTGTTTGTG
AGCCCCACTCCCCCACCTCCTCCACCACCTCTGCCATCTGCCTTGTCTACTTCTTCATTAAGAGCTTCAATGACTTCAAC
CCCTCCCCCGCCAGTACCTCCCCCGCCTCCACCTCCGGCCGCTGCTTTGCAAGCTCCAGCAGTGCCGCCACCTCCAGCCC
CTCTGCAGATTGCCCCTGGAGTCCTCCACCCAGCTCCTCCTCCAATCGCACCTCCTCTAGTACAGCCCTCTCCACCAGTA
GCTAGAGCTGCCCCAGTGTGTGAGACTGTACCGGTTCATCCGCTCCCGCAAGGTGAAGTCCAGGGGCTGCCTCCACCCCC
ACCACCGCCTCCTCTGCCTCCACCTGGCATCCGACCATCATCACCTGTCACGGTTGCAGCTCTTACTCATCCTCCGTCTG
GGCTACATCCAGCTCCATCTACTGCCCCAGGTCCCCATGTTCCATTAATGCCTCCATCTCCTCCATCACAAGTTATATCT
GCTTCTGAGCCAAAGCGTCACCCATCAACCCTACCTGTAATCAGTGATGCCAGGAGTGTACTGCTGGAAGCAATACGGAA
AGGTATCCAGCTACGCAAAGTAGAAGAACAGCGTGAGCAGGAAGCTAAGCATGAACGCATTGAAAATGATGTCGCCACTA
TCCTCTCTCGACGTATTGCTGTGGAATACAGTGACTCAGAAGATGACTCAGAATTCGATGAAGTAGATTGGCTGGAG
>chinchilla_lanigera
ATGCCATTAGTGAAAAGAAATATTGATCCTAGGCACTTGTGCCACACAGCATTGCCTAGGGGCATTAAGAACGAACTGGA
ATGTGTAACCAATATTTCCTTGGCAAATATAATTAGACAGCTAAGTAGCCTAAGTAAATATGCTGAAGATATCTTTGGGG
AATTATTCAATGAAGCACATAGTTTCTCCTTCAGAGTTAACTCCTTGCAGGAACGTGTGGACCGCTTATCTGTTAGTGTT
ACACAGCTTGACCCTAAAGAGGAAGAACTGTCTCTGCAAGATATAACAATGAGAAAAGCGTTCCGAAGTTCTACAATTCA
AGATCAGCAACTTTTTGACCGCAAGACTTTGCCTATTCCATTACAGGAAACATACGATATTTGTGAACAACCTCCACCTC
TCAATATACTCACTCCTTATAGAGATGATGGTAAAGAAGGTCTGAAGTTTTATACCAATCCTTCATATTTCTTTGATCTG
TGGAAAGAAAAAATGTTGCAAGACACAGAGGATAAGAGGAAGGAAAAGAGGAAGCAGAAGCAGAAAAATCTAGATCGTCC
TCATGAACCAGAGAAAGTGCCAAGAGCACCTCATGACAGGCGGAGAGAGTGGCAGAAGCTGGCCCAAGGTCCAGAGCTGG
CTGAAGATGATGCTAATCTCTTACATAAGCATATTGAAGTTGCTAATGGCCCAGCCTCTCATTTTGAAACAAGACCTCAA
ACATACGTGGATCACATGGATGGATCTTACTCACTTTCTGCCTTGCCCTTCAGTCAGATGAGTGAGCTTCTGACTAGAGC
TGAGGAAAGGGTCCTAGTCAGACCACACGAACCACCTCCGCCTCCACCCATGCACGGAGCAGGAGATGTGAAACCCATAC
CTACCTGTATCAGTTCTGCTACAGGTTTGATAGAAAATCGTCCTCAGTCACCAGCTACAGGCAGAACACCTGTGTTTGTG
AGCCCCACTCCCCCACCTCCTCCACCGCCTCTTCCATCTGCCTTGTCAACTTCTTCATTAAGAGCTTCAATGACTTCAAC
TCCTCCCCCGCCAGTACCTCCCCCACCTCCACCTCCAGCCACTGCTTTGCAAGCTCCAGCAGTACCACCACCTCCAGCTC
CTCTCCAGATTGCCCCTGGAGTTCTTCACCCAGCTCCTCCTCCAATTGCACCTCCTCTAGTACAGCCCTCTCCACCAGTA
GCTAGAGCTGCCCCAGTATGTGAGACTGTACCAGTTCATCCTCTCCCACAAGGTGAAGTCCAGGGGCTACCTCCACCCCC
ACCACCGCCTCCTCTGCCTCCACCTGGCATTCGGCCATCATCGCCTGTCACAGTTGCAGCTCTTGCTCATCCTCCCTCTG
GGCTGCATCCAACTCCATCTACTGCCCCAGGTCCCCATGTTCCATTAATGCCTCCATCTCCTCCATCACAAGTTATATCT
GCTTCTGAGCCAAAGCGTCACCCATCAACCCTACCTGTAATCAGTGATGCCCGGAGTGTACTCCTAGAAGCAATACGAAA
AGGTATTCAGCTCCGCAAAGTAGAAGAGCAGCGTGAACAAGAAGCTAAGCATGAACGCATTGAAAATGATGTTGCCACCA
TCCTCTCTCGACGTATTGCTGTGGAATACAGTGACTCAGAAGATGATTCAGAATTTGATGAAGTAGATTGGTTGGAG
>octodon_degus
ATGCCATTAGTGAAAAGAAATATTGATCCTAGGCACTTGTGCCACACAGCATTGCCTAGAGGCATTAAGAATGAACTGGA
ATGTGTGACCAATATTTCCTTGGCAAATATCATTAGACAGCTAAGTAGCCTAAGTAAATATGCTGAAGATATATTTGGGG
AATTATTCAATGAAGCTCATAGTTTTTCCTTCAGAGTTAACTCATTGCAGGAACGTGTGGACCGCCTATCTGTTAGTGTA
ACGCAGCTTGACCCTAAAGAGGAAGAATTGTCTCTGCAAGATATAACAATGAGGAAAGCTTTCCGAAGTTCTACAATTCA
AGATCAGCAACTTTTTGACCGCAAGACTTTGCCTATTCCATTACAGGAGACATACGATATTTGTGAACAACCTCCACCTC
TCAATATACTCACTCCTTATAGAGATGATGGTAAAGAAGGCTTGAAGTTTTATACCAATCCTTCATATTTCTTTGATCTG
TGGAAAGAAAAAATGTTACAAGATACAGAGGATAAGAGAAAGGAAAAGAGAAAGCAGAAGCAGAAAAATCTAGATCGTCC
TCATGAACCAGAGAAAGTGCCAAGAGCACCTCATGACAGGCGGAGAGAGTGGCAGAAGCTGGCCCAGGGTCCAGAGCTGG
CTGAAGATGATGCTAATCTCTTACATAAGCATATTGAAGTTGCTAATGGCCCAGCTTCACATTTTGAAACAAGACCTCAA
ACATATGTGGATCATATGGATGGATCTTACTCACTTTCTGCCCTGCCATTTAGTCAGATGAGTGAGCTTCTGACTAGAGC
TGAGGAAAGGGTCTTAGTCAGACCACATGAACCACCACCACCTCCTCCCATGCATGGAACAGGAGATGTGAAACCCATAC
CTACCTGTATCAGTTCTGCTACAGGTTTGATAGAAAATCGTCCCCAGTCGCCAGCTACAGGCAGAACACCTGTGTTTGTG
AGCCCCACTCCCCCACCTCCTCCACCACCTCTTCCATCTGCCTTGTCAACTTCTTCATTAAGAGCTTCAATGACTTCAAC
TCCTCCCCCACCAGTACCTCCCCCACCTCCGCCTCCAGCCACTGCTTTGCAAGCTCCAGCAGTACCACCACCTCCAGCTC
CTCTCCAGATTGCCCCTGGAGTTCTTCACCCAGCTCCTCCTCCAATTGCACCTCCTCTAGTACAGCCCTCTCCACCAGTA
GCTAGAGCTGCCCCAGTATGTGAGACTGTTCCTGTTCATCCACTCCCACAAGGTGAAGTTCAGGGGCTGCCTCCACCCCC
ACCACCGCCTCCTCTGCCTCCACCTGGCATTCGACCATCATCACCTGTCACAGTTGCAGCTCTTACTCATCCTCCCTCTG
GGCTACATCCAACTCCATCTACTGCCCCAGGTCCCCATGTTCCATTAATGCCTCCATCTCCTCCATCACAAGTTATATCT
GCTTCTGAGCCAAAGCGTCATCCATCAACCCTACCTGTAATCAGTGATGCCAGGAGTGTACTACTGGAAGCAATACGAAA
AGGTATTCAGCTACGCAAAGTAGAAGAGCAGCGTGAGCAGGAAGCTAAGCATGAACGCATTGAAAATGATGTTGCCACCA
TCCTCTCTCGACGTATTGCTGTGGAATACAGTGACTCCGAAGATGATTCAGAATTTGATGAAGTAGATTGGTTGGAG
>mus_musculus
ATGCCGTTGGTGAAAAGAAACATCGACCCTCGGCACTTGTGCCACACAGCACTGCCCAGGGGCATTAAGAACGAACTGGA
ATGTGTAACCAACATTTCCCTGGCAAATATAATTAGACAACTGAGTAGCCTAAGTAAGTATGCTGAAGACATATTTGGAG
AATTATTCAATGAAGCACACAGTTTTTCCTTCAGAGTTAACTCGTTGCAAGAGCGCGTGGACCGATTGTCTGTTAGTGTC
ACACAGCTTGATCCTAAGGAGGAAGAACTGTCTTTGCAAGATATAACGATGAGAAAGGCTTTCCGGAGCTCCACAATTCA
AGATCAGCAGCTTTTCGACCGCAAGACGTTGCCTATTCCATTGCAAGAAACATACGATGTGTGTGAGCAACCTCCGCCTC
TCAATATCCTCACCCCTTACAGGGATGATGGTAAGGAAGGGCTGAAGTTTTATACCAATCCTTCATATTTCTTTGATCTG
TGGAAAGAAAAGATGTTGCAAGATACAGAGGACAAGAGGAAGGAAAAGAGAAAGCAGAAGCAGAAAAATCTAGACCGTCC
TCATGAACCAGAGAAAGTGCCAAGAGCACCTCATGACAGGCGGCGGGAATGGCAGAAGCTGGCCCAAGGTCCAGAGCTGG
CTGAGGATGACGCTGACCTCCTACACAAGCATATTGAAGTTGCCAATGGCCCAGCCTCTCATTATGAGACAAGGCCACAG
ACATACGTGGATCATATGGACGGATCGTACTCACTCTCTGCCTTGCCATTCAGTCAGATGAGTGAACTTCTGACCAGAGC
TGAGGAGAGGGTCTTAGTCAGACCCCATGAACCTCCTCCGCCTCCACCAATGCATGGAGCAGGAGATGCAAAGCCCACAC
CCACCTGTATCAGTTCTGCTACAGGTTTGATAGAGAATCGCCCCCAGTCCCCAGCTGCAGGCAGAACACCTGTGTTTGTG
AGCCCCACTCCCCCACCTCCTCCCCCACCTCTTCCGTCTGCCTTGTCCACTTCTTCACTAAGAGCTTCAATGACCTCAAC
TCCTCCCCCACCAGTCCCTCCTCCGCCTCCTCCCCCAGCCACTGCTTTGCAGGCCCCAGCAGTGCCCCCACCTCCGGCTC
CTCTTCAGATTGCCCCTGGTGTTCTTCACCCAGCTCCTCCTCCAATTGCTCCTCCTCTAGTGCAGCCCTCTCCCCCAGTA
GCTCGAGCTGCCCCAGTATGCGAGACTGTGCCAGTTCACCCACTCCCGCAAGGTGAAGTGCAGGGGCTGCCTCCACCCCC
ACCACCGCCTCCTCTACCTCCGCCTGGCATCCGGCCATCATCTCCTGTCGCAGTTGCAGCTCTTGCTCATCCTCCCTCTG
GGCTCCATCCAGCACCATCTACTGCCCCGGGTCCCCATGCTCCATTAATGCCTCCATCTCCTCCATCACAAGTTCTACCT
GCCTCTGAGCCAAAGCGCCATCCATCCACCCTGCCTGTAATCAGTGACGCAAGGAGTGTGCTGCTGGAAGCCATCCGAAA
AGGTATTCAGCTTCGCAAAGTGGAAGAGCAGCGTGAACAGGAAGCAAAACACGAGCGGATTGAAAACGACGTGGCCACCA
TCCTGTCTCGCCGCATTGCTGTGGAGTATAGCGACTCGGAAGATGACTCGGAGTTCGATGAAGTAGACTGGCTGGAG
>jaculus_jaculus
ATGCCGTTAGTGAAGCGAAACATCGACCCTCGGCACTTGTGCCATACTGCACTGCCTCGAGGCATTAAGAATGAACTGGA
ATGTGTGACCAACATTTCCTTGGCAAATATAATTAGACAACTTAGTAGCCTAAGCAAGTATGCTGAAGATATATTTGGAG
AGTTGTTCAATGAAGCTCATAGTTTTTCCTTCAGAGTTAACTCATTGCAAGAGCGCGTGGACCGCCTGTCTGTTAGCGTT
ACCCAGCTGGATCCTAAAGAAGAAGAATTGTCTTTACAAGATATAACAATGAGAAAAGCTTTCCGAAGTTCTACAATTCA
AGACCAGCAGCTTTTCGACCGCAGGACTTTGCCTATTCCATTACAGGAGACGTATGATGTCTGTGAGCAGCCTCCGCCTC
TCAATATACTCACTCCATATAGAGATGATGGAAAAGAAGGCCTGAAGTTTTATACCAATCCTTCGTATTTCTTTGATCTA
TGGAAAGAAAAAATGTTGCAAGATACGGAGGATAAGAGGAAAGAAAAGAGAAAGCAGAAGCAGAAAAATCTAGATCGTCC
TCATGAACCAGAAAAAGTGCCAAGAGCACCTCATGACAGGCGGAGAGAATGGCAGAAGTTGGCCCAAGGTCCAGAGCTGG
CTGAAGATGACGCTAATCTGTTACATAAGCATATTGAAGTTGCGAATGGCCCAGCCTCTCATTTTGAAACAAGGCCTCAG
ACATATGTGGATCACATGGATGGATCTTACTCACTGTCTGCCTTGCCGTTCAGTCAGATGAGTGAGCTTCTGACTAGAGC
TGAGGAAAGGGTCTTAGTCAGACCACATGAGCCCCCTCCACCCCCACCAATGCATGGAGCGGGAGAGGCAAAACCAATAC
CCACTTGTATCAGCTCTGCTACAGGTCTGATAGAAAATCGCCCGCAGTCCCCTGCAGCGGGCAGAACACCAGTGTTCGTG
AGCCCCACTCCCCCTCCGCCCCCACCACCACTTCCATCGGCCTTGTCAACTTCTTCTCTAAGAGCTTCGATGACCTCAAC
TCCTCCCCCGCCAGTACCTCCCCCACCGCCACCTCCAGCCACTGCTCTGCAAGCTCCGGCAGTGCCGCCCCCTCCAGCTC
CGCTGCAGATCGCCCCTGGGGTTCTTCACCCAGCTCCTCCTCCAATCGCACCTCCTCTAGTACAGCCCTCTCCACCAGTA
GCTAGAGCTGCCCCAGTATGTGAGACTGTGCCAGTTCATCCACTCCCACAAGGTGAAGTACAGGGGCTGCCTCCACCCCC
ACCGCCACCGCCTCTGCCTCCACCTGGCATCCGGCCGTCATCACCTGTCACCGTGGCAGCGCTTGCTCACCCTCCCTCAG
GGCTGCATCCAACTCCATCCACTGCCCCAGGTCCCCATGCTCCATTAATGCCTCCATCTCCTCCATCACAAGTTCTACCT
GCCTCTGAGCCAAAGCGTCACCCGTCAACCTTACCTGTCATCAGTGACGCCAGGAGTGTTCTGCTGGAAGCAATACGAAA
AGGTATTCAGCTGCGCAAGGTAGAAGAGCAGCGTGAACAGGAAGCTAAGCATGAACGCATTGAAAACGACGTGGCCACCA
TCCTGTCACGCCGCATTGCCGTAGAATACAGTGACTCGGAGGACGACTCGGAGTTCGACGAGGTGGACTGGCTGGAG
>dipodomys_ordii
ATGCCATTAGTGAAAAGAAACATTGATCCTCGGCACTTGTGCCACACAGCACTGCCTCGAGGCATTAAAAATGAACTCGA
ATGTGTAACCAATATCTCATTGGCAAACATAATTAGACAACTAAGTAGCCTAAGTAAATATGCTGAAGATATATTTGGAG
AATTATTCAATGAAGCACATAGTTTTTCCTTCAGAGTTAATTCATTACAAGAACGCGTGGACCGTTTATCTGTTAGTGTT
ACACAGCTTGATCCTAAAGAAGAAGAATTGTCTTTACAAGATATAACAATGAGGAAAGCTTTCCGAAGTTCCACAATTCA
AGATCAGCAGCTTTTCGACCGCAAGACTTTGCCAATTCCATTACAGGAGACATATGATGTCTGTGAGCAACCTCCACCTC
TCAATATACTCACTCCATATAGAGATGATGGTAAAGAAGGCTTGAAGTTTTATACCAATCCTTCATATTTCTTTGATCTA
TGGAAAGAAAAAATGTTGCAAGATACAGAGGATAAGAGGAAGGAAAAGAGAAAGCAGAAGCAGAAAAATCTAGATCGTCC
TCATGAACCAGAAAAAGTGCCAAGAGCACCTCATGACAGGCGGAGGGAATGGCAGAAGCTGGCCCAGGGTCCAGAGCTGG
CTGAAGATGATGCTAATCTCTTACACAAGCATATTGAAGTTGCTAATGGCCCAGCTTCTCATTTTGAAACAAGGCCTCAG
ACGTATGTGGATCATATGGATGGATCTTATTCACTTTCTGCATTACCGTTTAGTCAGATGAGTGAGCTTCTAACTAGAGC
TGAGGAACGGGTCTTAGTCAGACCACATGAACCACCTCCACCTCCACCAATGCATGGAGCTGGAGATACGAAACCTATAC
CCACCTGTATCAGTTCTGCTACAGGTTTGATAGAAAACCGCCCTCAGTCACCAGCTACAGGCAGAACACCTGTGTTTGTG
AGCCCCACGCCCCCACCTCCTCCACCACCTCTTCCATCTGCCTTGTCAACTTCTTCATTAAGAGCCTCAATGACTTCAAC
TCCACCCCCACCTGTTCCTCCCCCACCTCCACCTCCCACCACTGCTTTGCAAGCTCCAGCAGTACCTCCTCCTCCAGCTC
CTCTTCAGATTGCCCCTGGAGTTCTCCATCCAGCTCCTCCACCAATTGCACCTCCTCTAGTACAGCCCTCTCCTCCAGTA
GCTAGAGCTGCCCCAGTATGTGAGACTGTACCAGTGCATCCACTCCCACAAGGCGAAGTCCAGGGGCTGCCTCCACCCCC
ACCACCTCCTCCTCTGCCTCCTCCTGGCATCCGACCATCATCACCGGTCACAGTTGCAGCTCTTGCTCATCCTCCCTCTG
GGCTACATCCAACTCCATCCACTGCCCCAGGTCCCCATGTTCCATTAATGCCTCCATCTCCTCCATCACAAGTTATACCT
GCTTCTGAGCCAAAGCGTCATCCTTCAACCCTACCTGTAATCAGTGATGCCAGGAGTGTACTGTTAGAAGCAATACGAAA
AGGTATTCAGCTACGCAAAGTAGAAGAGCAGCGTGAACAGGAAGCTAAGCATGAACGCATTGAAAATGACGTAGCCACCA
TCCTGTCTCGCCGTATTGCTGTGGAATATAGTGATTCAGAAGATGATTCAGAATTTGATGAAGTAGACTGGTTGGAG
>homo_sapiens
ATGCCGCTAGTGAAAAGAAACATCGATCCTAGGCACTTGTGCCACACAGCACTGCCTAGAGGCATTAAGAATGAACTGGA
ATGTGTAACCAATATTTCCTTGGCAAATATAATTAGACAACTAAGTAGCCTAAGTAAATATGCTGAAGATATATTTGGAG
AATTATTCAATGAAGCACATAGTTTTTCCTTCAGAGTCAACTCATTGCAAGAACGTGTGGACCGTTTATCTGTTAGTGTT
ACACAGCTTGATCCAAAGGAAGAAGAATTGTCTTTGCAAGATATAACAATGAGGAAAGCTTTCCGAAGTTCTACAATTCA
AGACCAGCAGCTTTTCGATCGCAAGACTTTGCCTATTCCATTACAGGAGACGTACGATGTTTGTGAACAGCCTCCACCTC
TCAATATACTCACTCCTTATAGAGATGATGGTAAAGAAGGTCTGAAGTTTTATACCAATCCTTCGTATTTCTTTGATCTA
TGGAAAGAAAAAATGTTGCAAGATACAGAGGATAAGAGGAAGGAAAAGAGGAAGCAGAAGCAGAAAAATCTAGATCGTCC
TCATGAACCAGAAAAAGTGCCAAGAGCACCTCATGACAGGCGGCGAGAATGGCAGAAGCTGGCCCAAGGTCCAGAGCTGG
CTGAAGATGATGCTAATCTCTTACATAAGCATATTGAAGTTGCTAATGGCCCAGCCTCTCATTTTGAAACAAGACCTCAG
ACATACGTGGATCATATGGATGGATCTTACTCACTTTCTGCCTTGCCATTTAGTCAGATGAGTGAGCTTCTGACTAGAGC
TGAGGAAAGGGTATTAGTCAGACCACATGAACCACCTCCACCTCCACCAATGCATGGAGCAGGAGATGCAAAACCGATAC
CCACCTGTATCAGTTCTGCTACAGGTTTGATAGAAAATCGCCCTCAGTCACCAGCTACAGGCAGAACACCTGTGTTTGTG
AGCCCCACTCCCCCACCTCCTCCACCACCTCTTCCATCTGCCTTGTCAACTTCCTCATTAAGAGCTTCAATGACTTCAAC
TCCTCCCCCTCCAGTACCTCCCCCACCTCCACCTCCAGCCACTGCTTTGCAAGCTCCAGCAGTACCACCACCTCCAGCTC
CTCTTCAGATTGCCCCTGGAGTTCTTCACCCAGCTCCTCCTCCAATTGCACCTCCTCTAGTACAGCCCTCTCCACCAGTA
GCTAGAGCTGCCCCAGTATGTGAGACTGTACCAGTTCATCCACTCCCACAAGGTGAAGTTCAGGGGCTGCCTCCACCCCC
ACCACCGCCTCCTCTGCCTCCACCTGGCATTCGACCATCATCACCTGTCACAGTTACAGCTCTTGCTCATCCTCCCTCTG
GGCTACATCCAACTCCATCTACTGCCCCAGGTCCCCATGTTCCATTAATGCCTCCATCTCCTCCATCACAAGTTATACCT
GCTTCTGAGCCAAAGCGCCATCCATCAACCCTACCTGTAATCAGTGATGCCAGGAGTGTGCTACTGGAAGCAATACGAAA
AGGTATTCAGCTACGCAAAGTAGAAGAGCAGCGTGAACAGGAAGCTAAGCATGAACGCATTGAAAACGATGTTGCCACCA
TCCTGTCTCGCCGTATTGCTGTTGAATATAGTGATTCGGAAGATGATTCAGAATTTGATGAAGTAGATTGGTTGGAG
>psammomys_obesus
ATGCCACTGGTGAAAAGAAACATCGACCCTAGGCACTTGTGCCATACAGCACTGCCCAGGGGCATTAAGAATGAACTGGA
ATGTGTGACCAACATCTCCCTGGCAAATATAATTAGACAACTGAGTAGCCTAAGTAAGTATGCTGAGGACATATTTGGAG
AATTATTCAATGAAGCACACAGTTTTTCCTTCAGAGTTAACTCACTACAAGAACGCGTGGACCGCTTGTCTGTCAGCGTT
ACACAGCTGGATCCTAAAGAAGAAGAGCTGTCTTTACAAGATATAACAATGAGAAAAGCTTTCCGAAGTTCTACAGTTCA
AGACCAGCAACTTTTCGACCGCAAGACTTTGCCCATCCCCTTGCAGGAGACGTATGACGTCTGTGAACAGCCTCCGCCCC
TCAATATCCTCACTCCTTACAGGGACGATGGGAAGGAAGGGCTGAAGTTCTACACCAATCCTTCATACTTCTTTGACCTG
TGGAAAGAAAAGATGTTGCAAGATACAGAGGATAAGAGGAAGGAGAAGAGAAAGCAGAAGCAGAAAAATCTAGATCGTCC
TCATGAACCAGAAAAAGTGCCAAGAGCACCTCATGACAGGCGAAGAGAATGGCAGAAGCTGGCCCAAGGTCCGGAGCTGG
CTGAGGACGACGCTGATCTTCTGCATAAGCATATTGAAGTTGCGAATGGCCCCGCCTCTCATTTTGAAACAAGGCCGCAG
ACATACGTGGATCATATGGACGGATCTTACTCACTTTCCGCCCTGCCCTTTAGTCAAATGAGTGAACTTCTGACCAGAGC
TGAGGAAAGGGTCTTGGTCAGACCACATGAGCCACCTCCACCTCCACCAATGCACGGAGCAGGAGATGCAAAGCCCATAC
CCACCTGTATCAGTTCTGCTGCAGGTTTGATAGAAAACCGCCCCCAGTCTCCAGCTGCAGGCAGAACACCTGTGTTTGTG
AGCCCCACCCCCCCACCTCCTCCGCCACCTCTTCCATCTGCCTTGTCAGCTTCTTCACTCAGAGCTTCGATGACTTCAAC
GCCCCCCCCTCCAGTGCCACCTCCCCCTCCA---------------------------------------------GCCC
CTCTTCAGATCGCCCCCGGCGTTCTCCACCCAGCGCCTCCTCCAGTCGCTCCTCCGCTGGTGCAGCCCTCTCCTCCAGTG
GCTAGAGCCGCCCCAGTATGTGAGACTGTGCCAGTTCACCCACTCCCACAGGGTGAGGTGCAGGGGCTGCCTCCGCCCCC
ACCCCCGCCACCTCTGCCTCCGCCTGGCATCCGGCCATCATCACCTGTCACAGTTGCAGCTCTTGCTCATCCGCCCTCTG
GGCTACATCCAACTCCATCTACTGCCCCAGGTCCCCATGTTCCATTAATGCCTCCATCTCCTCCATCACAAGTGGTACCT
GCTTCTGAGCCAAAGCGTCATCCATCCACCCTACCGGTGATCAGTGACGCGAGGAGTGTGCTGCTGGAAGCAATACGAAA
AGGTATTCAGCTACGCAAGGTAGAAGAGCAGCGTGAACAGGAAGCTAAGCACGAGCGGATTGAAAACGATGTCGCCACCA
TCCTGTCTCGCCGCATTGCCGTGGAATATAGTGATTCCGAAGATGACTCGGAGTTCGATGAAGTGGACTGGCTGGAG
>meriones_unguiculatus
ATGCCACTGGTGAAAAGAAACATCGACCCTCGGCACTTGTGCCATACAGCACTGCCCAGGGGCATTAAGAACGAACTGGA
ATGTGTGACCAACATTTCCCTGGCAAATATAATTAGACAGCTGAGCAGCCTAAGTAAGTATGCTGAGGACATCTTTGGAG
AATTATTCAATGAAGCACACAGTTTTTCCTTCAGAGTTAACTCACTACAAGAACGCGTGGACCGCTTGTCTGTCAGCGTT
ACACAGCTGGATCCTAAAGAAGAAGAGCTGTCTTTGCAAGATATAACCATGAGAAAAGCTTTCCGAAGTTCTACAGTTCA
AGACCAGCAGCTTTTCGACCGCAAGACTTTGCCCATCCCCTTGCAGGAGACGTATGACGTCTGTGAACAGCCTCCGCCCC
TCAATATCCTCACTCCTTACAGGGACGATGGGAAGGAAGGGCTGAAGTTCTACACCAATCCTTCGTACTTCTTTGACCTG
TGGAAAGAAAAGATGTTGCAAGATACAGAGGATAAGAGGAAGGAGAAGAGAAAGCAGAAGCAGAAAAATCTAGATCGTCC
TCATGAACCAGAAAAAGTGCCAAGAGCACCTCATGACAGGCGAAGAGAATGGCAGAAGCTGGCCCAAGGTCCAGAGCTGG
CTGAGGACGATGCTGATCTCCTGCATAAGCATATTGAAGTTGCGAATGGCCCCGCCTCTCATTTTGAAACAAGGCCGCAG
ACATACGTGGATCATATGGACGGATCTTACTCACTTTCCGCCCTGCCCTTTAGTCAGATGAGTGAACTTCTGACCAGAGC
TGAGGAAAGGGTCTTGGTCAGACCACATGAGCCACCTCCACCTCCACCAATGCACGGAGCAGGAGATGCAAAGCCCATAC
CCACCTGTATCAGTTCTGCTGCAGGTTTGATAGAAAACCGCCCCCAGTCTCCAGCTGCAGGCAGAACACCTGTGTTCGTG
AGCCCCACCCCCCCACCTCCTCCGCCACCTCTTCCATCTGCCTTGTCAGCTTCTTCACTCAGAGCTTCGATGACTTCAAC
GCCCCCCCCTCCAGTGCCGCCCCCCCCTCCTCCTCCAGCCACTGCTGTGCCAGCCCCGGCCGTGCCGCCACCCCCAGCCC
CTCTTCAGATCGCCCCCGGCGTTCTCCACCCAGCTCCTCCTCCAGTCGCTCCTCCGCTGGTGCAGCCCTCTCCTCCAGTG
GCTAGAGCCGCCCCAGTATGTGAGACTGTGCCAGTTCACCCGCTCCCACAGGGTGAGGTGCAGGGGCTGCCTCCGCCCCC
ACCCCCACCGCCTCTGCCTCCACCTGGCATCCGGCCATCATCACCTGTCACAGTTGCAGCTCTTGCTCATCCGCCCTCTG
GGCTACATCCAACTCCATCTACTGCCCCAGGTCCCCATGTTCCATTAATGCCTCCATCTCCTCCATCACAAGTGGTACCT
GCTTCTGAGCCAAAGCGTCATCCATCCACCCTACCGGTAATCAGTGACGCGAGGAGTGTGCTGCTGGAAGCAATACGAAA
AGGTATTCAGCTACGCAAGGTAGAAGAGCAGCGTGAACAGGAAGCTAAGCACGAGCGGATTGAAAACGATGTCGCCACCA
TCCTGTCTCGCCGCATTGCCGTGGAATATAGTGATTCCGAAGATGACTCGGAGTTCGATGAAGTGGACTGGCTGGAG
>nannospalax_galili
ATGCCATTAGTGAAAAGAAACATTGATCCTAGGCACTTGTGCCATACAGCATTGCCTAGAGGAATTAAGAATGAGTTGGA
ATGTGTAACCAATATTTCCCTGGCAAATATAATTAGACAACTAAGTAGCCTAAGTAAGTATGCTGAGGATATATTTGGAG
AATTATTCAATGAAGCACATAGTTTTTCCTTCAGAGTTAACTCATTGCAAGAACGTGTGGACCGCTTGTCTGTTAGTGTT
ACACAGCTTGATCCTAAAGAAGAAGAATTGTCTTTGCAAGATATAACAATGAGAAAAGCTTTCAGAAGTTCCACAATTCA
AGATCAGCAGCTTTTCGACCGCAAGACTTTGCCTATTCCATTGCAAGAGACATATGATGTCTGTGAACAACCTCCACCTC
TCAATATACTCACTCCTTATAGAGATGATGGTAAAGAAGGTCTGAAGTTTTATACCAATCCTTCATATTTCTTTGATCTG
TGGAAAGAAAAAATGTTGCAAGATACGGAGGATAAGAGGAAGGAGAAGAGAAAACAGAAGCAGAAAAATCTAGATCGTCC
TCATGAACCAGAAAAAGTGCCAAGAGCACCTCATGACAGGCGGAGAGAGTGGCAGAAGCTGGCCCAGGGTCCAGAGCTGG
CTGAAGATGATGCCAATCTCTTACATAAGCACATTGAAGCTGCCAATGGCCCAGCCTCTCATTTTGAAACAAGGCCACAG
ACATATGTAGATCATATGGATGGATCTTATTCACTTTCTGCTTTGCCATTTAGTCAAATGAGTGAACTTCTGACTAGAGC
GGAGGAAAGGGTCTTAGTCAGACCACATGAACCACCTCCACCTCCACCAATGCATGGAGCAGGAGATACAAAGCCTATAC
CCACCTGTATCAGTTCTGCTACAGGTTTGATAGAAAATCGCCCTCAGTCACCAGCTGCAGGCAGAGCACCAGTGTTTGTG
AGCCCCACTCCCCCACCTCCTCCACCACCTCTTCCATCTGCCTTGTCAACTTCTTCATTAAGAGCTTCAATGACTTCAAC
TCCTCCCCCACCAGTACCTCCCCCACCTCCACCTCCAGCCACTGCTTTGCAGGCTCCAGCAGTACCACCACCTCCAGCTC
CTCTTCAGATTGCCCCTGGAGTTCTTCACCCAGCTCCTCCTCCAATTGCACCTCCTCTAGTACAGCCCTCTCCACCAGTA
GCTAGAGCAGCCCCAGTATGTGAGACTGTACCAGTTCATCCACTCCCACAAGGTGAAGTTCAGGGACTGCCTCCACCCCC
ACCACCGCCTCCTCTACCTCCACCTGGCATTCGACCATCATCACCTGTCACAGTTGCAGCTCTTGCTCATCCTCCCTCTG
GGCTACATCCTACTCCATCTGCTGCCCCAGGTCCCCATGTTCCATTAATGCCTCCATCTCCTCCATCACAAGTTATCCCT
GCTTCTGAGCCAAAGCGTCATCCATCAACCCTACCTGTAATCAGTGATGCAAGGAGTGTTCTACTGGAAGCAATACGAAA
AGGTATTCAGCTCCGCAAAGTAGAAGAACAGCGTGAACAGGAAGCTAAGCATGAAAGAATTGAAAATGATGTTGCCACCA
TCCTGTCTCGCCGCATTGCTGTGGAATACAGTGATTCAGAAGATGATTCAGAATTTGATGAAGTAGACTGGTTGGAG
>rattus_norvegicus
ATGCCGCTGGTGAAAAGAAACATCGACCCTAGGCACTTGTGCCACACAGCACTGCCCAGGGGCATTAAGAACGAGCTGGA
ATGTGTGACCAACATCTCCCTGGCAAATATAATTAGACAACTGAGTAGCCTAAGTAAATATGCTGAAGACATATTTGGAG
AATTATTCAATGAAGCACATAGTTTTTCCTTCAGAGTTAACTCATTACAAGAGCGCGTGGACCGATTGTCCGTTAGTGTC
ACACAGCTTGATCCTAAAGAAGAAGAACTGTCCTTACAAGACATAACGATGAGAAAAGCTTTCCGGAGCTCTACAATTCA
GGACCAGCAGCTTTTCGACCGCAAGACTTTGCCTATCCCGCTGCAGGAAACGTACGATGTGTGCGAGCAGCCTCCGCCTC
TCAATGTCCTCACACCCTACAGGGACGATGGTAAGGAGGGGCTGAAGTTTTATACCAACCCTTCGTATTTCTTTGATCTG
TGGAAAGAAAAGATGTTGCAAGATACAGAGGATAAGAGGAAGGAAAAGAGAAAGCAGAAGCAGAAAAATCTAGACCGTCC
TCATGAACCAGAAAAAGTGCCAAGAGCACCACATGACAGGCGGCGAGAATGGCAGAAGCTGGCCCAAGGTCCAGAGCTGG
CTGAAGATGATGCCGATCTCCTCCACAAGCACATCGAAGTTGCTAACGGCCCAGCCTCTCATTTTGAGACAAGGCCGCAG
ACATACGTGGACCACATGGATGGATCTTACTCACTCTCTGCCTTGCCATTCAGTCAGATGAGTGAACTCCTAAGCAGAGC
TGAGGAGAGGGTCTTAGTCAGACCCCATGAACCACCTCCACCTCCACCAATGCATGCAGCAGGGGATGCAAGACCCACCC
CCACCTGTGTCAGCTCTGCTGCGGGTTTGATAGAGAATCGTCCCCAGTCCCCAGCTGCAGGCAGAACACCCGTGTTTGTG
AGCCCCACGCCCCCACCTCCTCCACCACCTCTCCCGTCTGCCCTGTCCACCTCCTCACTGAGAGCTTCCATGACCTCAAC
TCCTCCCCCACCGGTGCCTCCCCCGCCTCCTCCTCCAGCCCCTGCCTTGCAGGCCCCAGCAGTGCCCCCGCCTCCAGCCC
CTCTTCAGATTGCCCCTGGTGTCCTTCACCCAGCTCCTCCTCCAATCGCTCCTCCTCTAGTACAGCCCTCTCCCCCGGTA
GCCAGAGCCGCCCCAGTGTGTGAGACTGTACCCGTTCATCCACTCCCACAAGGTGAAGTGCAGGGGCTGCCTCCGCCCCC
GCCGCCGCCGCCTCTGCCTCCTCCAGGCATTCGGCCATCATCACCTGTCACGGTCGCAGCTCTTGCGCATCCTCCCTCTG
GGCTCCACCCAACTCCATCTCCTGCCCCTGGTCCCCATGCTCCATTAATGCCTCCGTCCCCACCTTCACAAGTCCTGCCT
GCCTCTGAGCCAAAGCGCCATCCTTCCACCCTACCCGTGATCAGTGACGCGAGGAGTGTGCTGCTGGAGGCCATACGGAA
AGGCATTCAGCTTCGCAAAGTGGAAGAGCAGCGTGAACAGGAAGCAAAGCATGAGCGGATTGAAAACGACGTGGCCACCA
TCCTGTCACGCCGCATCGCTGTGGAGTACAGCGACTCGGAAGACGACTCGGAGTTCGATGAAGTAGACTGGCTGGAG
