# Supplementary material for: Divergent genes in gerbils: prevalence, relation to GC-biased substitution, and phenotypic relevance
Source: BMC Evol Biol. 2020 Oct 19;20:134. doi: 10.1186/s12862-020-01696-3 (PMC7574485; doi:10.1186/s12862-020-01696-3)
Supplement: Supplementary file 3 — Additional file 3 Supplementary Data. DNA alignments for 10,554 1-to-1 orthologues used in analysis. Each alignment file is named using its orthogroup ID. [file 12862_2020_1696_MOESM3_ESM.zip › Additional_File_3/masked_alignments/OG0001802.fa]

>cavia_porcellus
ATGGCTTATGATGACTCCGAGAAGAAAGAAGATTGCTTCGATGGTGATCACGGCTTTGAGGACATAGGCCTTGCAGCCGG
CCGAAGCCAGCGAGAAAAGAGACGTTCTTACAAAGATTTCTTAAGGGAAGAGGAAGAGATCGCTGCTCAGGTCAGGAATT
CTTCCAAGAAGAAGTTAAAGGACAGTGAGCTGTGCTTCTTGGGGACGGACGCACATAGGAAGAAGAGGAAGCACTCCCCT
GATGACTGCCACCATGGAGACATTTCTTCTTTGGAATTGGCACAGAAGAAAAAGAAAAGGTCCAGTCTGCAGGCTGCTGA
CACAGCTATGGATCTGTTGAAAGCGATCACTTCCCCGCTGGCAGCAGGCGCCAAGCCCCCCAGAAAGGCAGGGGAGAAGT
CTTCTGGCTCCTCAAGCCACACAAAGAGCAAGCGTGAGCACCACAGAAAGAAGGTCAGTGCCGGCAGTGGGGAGCCCACC
CCGGAGGACAGCAGCTCCCACAAATCCAAGAAAATGAAGCCACTCTACGTGAACACAGAGACCCTGACCCTCCGTGAGCC
TGATGGCTTGAAGATGAAACTGATTCTTTCCCCGAAGGAGAAAGGAAGCAGCTCCGTCGAGGACGAGTCTTTTCAGTATC
CT---CAGCAAGCAGCTGTGAAAAAGTCCTCTAAGAAGTCTGCTCGGGATGAGCAGGGTGCTGTACTCCTAGGACACGAG
TTACAGAGTTTTCTGAAAACGGCCCGGAAGAAGCACAAGTCGTCCTCAGAGCCACACTCATCACCTGGCCCTGAAGGCTG
TGGATCTGATGCTGCCCCGTTCCCAGAACCCCAGAATTCTAACCTCGACCTTTCAGGGATTGAGCCGATTCTAGTGGAGT
CAGACTCATCCTCGGGTGGAGAGCTGGAGGCAGGCGAGTTGGTAATAGATGATTCTTACCGGGAAATCAAGAAGAAGAAG
AAGTCAAAGAAGAGCAAAAAGAAGAAGGACAAGGAGAAGCATAAAGAGAAGAGGCACTCCAAGTCTAGGAGGAGTTCGGG
GCTG---------CCTGCTACAGCAGTGGGTGACATCTCAGTGACACCTGGCCCCCCTCCCAGCGTCCCC----------
--------------------------------------TCAGATGGGCATGGAGAGAGAAAAAAGAAAAAGGAAGAAAGG
GACAGAGAGAGAGAGAGGGGAGAAAAGCCAAAAAAGAAGAACATGTCGGCCTACCAGGTGTTCTGCAAAGAGTACCGTGT
GACCATCGTGGCTGACCATCCGGGAATAGATTTTGGGGAACTCAGTAAAAAACTGGCTGAAGTGTGGAAGCAGTTGCCAG
AAAAAGACAAACTGATTTGGAAGCAGAAAGCTCAGTATCTGCAACACAAGCAAAACAAAGCGGAGGCTACAACTGTGAAG
AGAAAAGCGTCCAGCTCAGAAGGCTCCACCAAAGTAAAAGCTCCTGCTGCAGGAGTCCTGTCACCCCAGAAGAAGTCCCC
ACCTTCCACTGTGCTGTTACCTGCATCACCAGCCAGAGCTCCTGAGACAGAGCCCATCGATGTGGCTGCGCACCTTCAGC
TGCTGGGGGAGTCCCTCAGCCTCATCGGACACCGCTTGCAGGAGACAGAGGGCATGGTGGCCGTGTCCGGCAGTTTGTCG
GTACTTCTGGATTCTATCATCTGTGCTCTTGGCCCCTTGGCGTGTCTGACCACACAGCTACCTGAGCTGAACGGCTGTCC
CAAGCAGGTCTTGTCAAACACACTAGACAACATTGCTTACATCATGCCTGGACTG
>psammomys_obesus
ATGGCTTATGATGACTCCATGAAGAAAGAAGATTGCTTTGATGGTGATCACAGCTTTGAGGACATAGGACTTGCAGCTGG
CCGAAGCCAACGAGAAAAGAAGCGGTCATACAAAGACTTCTTAAGGGAAGAGGAAGAAGTTGCTGCGCAGGTCAGAAGTT
CTTCCAAGAAGAAGTCAAAGGACAGTGACTTGTTCTTCTTGGGGACGGACACACACAAGAAGAAAAGGAAGCACTCCCCT
GATGATTACTACTATGGAGACATTTCGTCTTTGGAATCATCACAGAAGAAAAAGAAGAAATCTAGTCCACAGTCAGCCGA
CACAGCAATGGACCTATTGAAAGCTATCACCTCCCCACTGTCAGCAGGTGCCAAGTCCTCCAAGAAGGCAGGGGAGAAAT
CCTCCAGTTCTTCAAGCCATTCAGAGAGCAGAAAGGAACACCACAAGAAGAAGGGCAATGGAAGCAGTGGAGAGCTCTCC
CTAGAGGACAGCAATGCTCACAAATCCAAAAAAATGAAGCCACTCTATGTGAACACAGAGACACTGACTCTTCGTGAGCC
TGATGGCTTAAAGATGAAACTTATTCTGTCACCCAAGGAGAAAGGAAGCAGCTCAGTGGAGGAGGAGGCTTTTCAGTACC
CTGCCCAACAGGCTTCTCTGAAAAAGTCCTCCAAGAAATTAGCTCGGGATGAGCAAGGTGCTTTACTCCTAGGACACGAA
CTCCAGAGCCTCCTGAAAACAGCCCGGAAGAAGCACAAGTCATCCTCAGACTCACATTCATCTCCTGGCCCTGAGGGCTG
TGGGTCTGATACCTCCCAGCTTCCAGAATCCCACAGTACTAACCTTGAAATCACAGGGCTTGACCCCATTCTAGTAGAGT
CTGAGTCGTCCTCTGGTGGGGAGCTGGAGGCCGGTGAACTGGTGATAGATGATTCTTATAGGGAAATCAAGAAGAAGAAG
AAGTCAAAGAAGAGCAAGAAGAAGAAGGACAAGGACAGACACAAGGAGAAGCGGCACTCTCGAACCAAGAGGACCTCAGG
GCTGGCAGCAAGC------------------GAGCATGCAGTGATACCTGGCCCAGCCTCCAGTATCCCC----------
--------ACTCTGCCACTTCCT------GCTCTCCACACGGATGGACATGGGGAGAAGAAAAAGAAAAGAGAAGAGAAG
GACAGAGAGAGAGAGAGGGGAGAAAAGCCGAAAAAAAAGAACATGTCTGCCTACCAGGTGTTCTGTAAAGAGTATCGGGT
AACCATTGTGGCTGACCATCCAGGTATAGATTTTGGAGAACTTAGTAAAAAATTGGCTGAAGTATGGAAGCAGTTGCCAG
AAAAAGACAAACTGATCTGGAAGCAGAAGGCTCAGTATCTGCAGCACAAACAGAACAAAGCTGAAGCCACAACTGTGAAA
AGAAAAGCCTCCAGTGCAGAAGGTTCGGTCAGAGTCAGAGCTTCTTCTGTGGGAATACTGTCACCCCAAAAGAAGTCCCC
ACCCACCACAATGCTTTTGCCAGCCTCACCAGCCAAAGCCCCTGAGACAGAGCCCATTGATGTTGCTGCTCATCTCCAGT
TGTTGGGAGAGTCTCTCAGCCTCATTGGACACCGCCTGCAGGAGACAGAGGGCATGGTAGCAGTGTCTGGCAGCTTGTCA
GTGCTCCTGGACTCCATTATCTGTGCTCTTGGCCCTTTGGCATGCCTGACCACACAACTACCTGAACTGAATGGCTGTCC
CAAACAGGTCCTGTCAAACACGCTAGACAACATTGCGTACATCATGCCTGGACTG
>ictidomys_tridecemlineatus
ATGGCTTATGATGACTCCATGAAGAAAGAAGATTGCTTTGATGGTGACCACAGCTTTGAGGACATAGGACTTGCAGCTGG
CCGAAGCCAACGAGAAAAGAAACGTTCTTACAAAGATTTCTTAAGGGAAGAGGAAGAAATTGCTGCTCAGGTCAGGAATT
CTTCCAAGAAGAAGTTTAAGGATAGTGAGCTTTACTTCTTGGGGACGGACACACACAAGAAGAAGCGGAAGCACTCCTCT
GATGACTACTACTATGCAGACATTTCGTCTCTGGAATCGTCACAAAAGAAAAAGAAGAAGTCCAGCCCACAGCCTGCCGA
TACAGCTATGGACCTGTTGAAAGCCATCACCTCCCCACTGGCCACCGGCTCCAAGCCCTCCAAAAAGGCCGGGGAGAAGT
CCTCCAGCTCCTCAAGCCACTCAGAAAGCAAGAAAGAACACCACCGGAAGAAAGGCAGCGGAAGTGGCGGGGAGCTCTCC
CTGGAGGACGGCAGCTCCCACAAATCCAAAAAAATGAAGCCCCTCTATGTAAACACAGAGACACTGACCCTCCGTGAGCC
TGATGGCTTGAAGATGAAACTTATTCTCTCACCCAAGGAGAAGGGAAGCAGCTCAGTTGATGAGGAGTCTTTTCAGTACC
CCTCTCAACAAGCGACTCTGAAAAAATCCTCCAAGAAGTCAGCTCGGGATGAGCAAGGTGCTTTACTCCTAGGACACGAG
TTACAGAGCTTTCTGAAAACCGCTCGGAAGAAGCACAAGTCATCCTCAGACCCACATTCGTCTCCTGGCCCTGAAGGCTG
CGGGCCTGATGCCTCCCAGGCCCCCGAACCCCACAGTGCTAACCTTGATCTTTCAGGGCTTGAACCTATTCTGGTGGAAT
CAGACTCGTCCTCTGGCGGGGAGCTAGAAGCTGGCGAGTTAGTGATAGATGATTCTTACCGGGAAATCAAGAAGAAAAAG
AAGTCAAAGAAGAGCAAAAAGAAGAAGGACAAGGAGAAGCACAAAGAGAGGAGGCACTCAAAGTCCAAGAGAAGTTCGGG
ACTG---------TCTACTGCAGCAGTGGGAGAGGTCACGATGACACCCGCCACCGCCCCT-------------------
--------GCCCCACCACCTCCC------AGCTTCCACACAGATGGGCACAGTGAGAAAAAAAAGAAGAAAGAAGAGAAG
GACAGAGAAAGAGAAAGGGGGGAAAAGCCAAAAAAGAAGAACATGTCAGCCTATCAAGTGTTCTGTAAAGAATATCGTGT
AACCATTGTGGCTGACCATCCAGGGATAGATTTTGGAGAACTTAGTAAAAAACTGGCTGAGGTGTGGAAACAGTTGCCAG
AAAAGGACAAACTGATTTGGAAACAAAAAGCTCAGTATCTGCAGCATAAACAGAACAAAGCAGAAGCTACAACTGTGAAA
AGAAAAGCATCAAGCTCAGAAGGTTCCATGAAAGTCAAAGCTGCTTCTGTGGGAGTATTGTCACCCCAAAAGAAGTCCCC
ACCAGCCACCATGCTGTTACCAGCATCACCAGCCAAAGCCCCTGAGACAGAGCCCATAGATGTTGCAGCTCACCTTCAGC
TGTTGGGAGAGTCTCTCAGCCTCATCGGACACCGCCTACAGGAGACAGAGGGCATGGTGGCAGTGTCTGGCAGTTTGTCA
GTGCTTCTTGATTCCATTATCTGTGCCCTTGGCCCCTTGGCATGTCTGACTACACAACTACCTGAATTGAATGGCTGTCC
CAAACAAGTCTTGTCAAACACGCTAGACAACATTGCTTACATCATGCCTGGACTG
>meriones_unguiculatus
ATGGCTTATGATGACTCCATGAAGAAAGAAGATTGCTTTGATGGTGATCACAGCTTTGAGGACGTAGGACTTGCAGCTGG
CCGAAGCCAACGAGAAAAGAAGCGGTCATACAAAGACTTCTTAAGGGAAGAGGAAGAAGTTGCTGCGCAGGTCAGAAGTT
CTTCCAAGAAGAAGTCAAAGGACAGTGAATTGTTCTTCTTGGGGACGGACACACACAAGAAGAAAAGAAAGCACTCCCCT
GATGATTACTACTATGGAGACATTTCGTCTTTGGAGTCATCACAGAAGAAAAAGAAGAAATCTAGTCCACAGTCAGCCGA
CACAGCAATGGACCTATTGAAAGCTATCACCTCCCCACTGTCAGCAGGTGCCAAGTCCTCCAAGAAGGCAGGGGAGAAAT
CCTCCAGTTCTTCAAGCCATTCAGAGAGCAGAAAGGAACACCACAAGAAGAAGGGCAACGGAAGCAGTGGAGAGCTCTCC
CTAGAGGACAGCAATGCTCACAAATCCAAAAAAATGAAGCCACTCTATGTGAACACAGAGACACTGACTCTTCGTGAGCC
TGATGGCTTAAAGATGAAACTTATTCTGTCACCCAAGGAGAAAGGAAGCAGCTCAGTGGAGGAGGAGGCTTTTCAGTACC
CTGCCCAACAGGCTTCTCTGAAAAAGTCCTCCAAGAAATTAGCTCGGGATGAGCAAGGTGCTTTACTCCTAGGACACGAA
CTCCAGAGCCTCCTGAAAACAGCCCGGAAGAAGCACAAGTCGTCCTCAGACTCACATTCATCTCCTGGCCCTGAGGGCTG
TGGGTCTGATACCTCCCAGCTTCCAGAATCCCACAGTACTAACCTTGAAATCACAGGGCTTGACCCCATTCTAGTAGAGT
CTGAGTCGTCCTCTGGTGGGGAGCTGGAGGCCGGTGAACTGGTGATAGATGACTCTTATAGGGAAATCAAGAAGAAGAAG
AAGTCAAAGAAGAGCAAGAAGAAGAAGGACAAGGACAGACACAAGGAGAAGCGTCACTCTCGAACCAAGAGAAACTCTTC
CCGA---------GAGCATGGCGCTTCTCGGGAGCATGCAGTGATACCTGGCCCAGCCTCCAATATCCCC----------
--------ACCCTGCCCCTTCCT------GCTCTCCACACGGATGGACATGGGGAGAAGAAAAAGAAAAGAGAAGAAAAG
GACAGAGAGAGAGAAAGGGGAGAAAAGCCGAAAAAAAAGAACATGTCTGCCTACCAGGTGTTCTGTAAAGAGTATCGGGT
AACCATTGTGGCTGACCATCCAGGTATAGATTTTGGAGAACTTAGTAAAAAATTGGCTGAAGTATGGAAGCAGTTGCCAG
AAAAAGACAAACTGATCTGGAAGCAGAAGGCTCAGTATCTGCAGCACAAACAGAACAAAGCTGAAGCCACAACTGTGAAA
AGAAAAGCCTCCAGTGCAGAAGGTTCGGTCAGAGTCAGAGCTTCTTCTGTGGGAATACTGTCACCCCAAAAGAAGTCCCC
ACCCACCACAATGCTTTTGCCAGCCTCACCAGCCAAAGCCCCTGAGACAGAGCCTATTGATGTTGCTGCTCATCTCCAGT
TGTTAGGAGAGTCTCTCAGCCTCATTGGACACCGCCTACAGGAGACAGAGGGCATGGTAGCAGTGTCTGGCAGCTTGTCA
GTGCTCCTGGATTCCATTATCTGTGCTCTTGGCCCTTTGGCATGCCTGACCACACAACTACCTGAACTGAATGGTTGTCC
CAAACAGGTCCTGTCAAACACGCTAGACAACATTGCGTACATCATGCCTGGACTG
>mus_musculus
ATGGCTTATGATGACTCCATGAAGAAAGAAGATTGCTTTGATGGTGATCACAGCTTTGAGGACATAGGACTTGCAGCTGG
CCGAAGCCAACGAGAAAAGAAGCGGTCTTACAAAGACTTCTTAAGGGAAGAGGAAGAAGTCGCCGCGCAGGTCAGGAGCT
CTTCCAAGAAGAAGTCAAAGGACAGTGATTTGTTCTTCTTGGGGACGGACACACACAAGAAGAAGAGGAAGCACTCCCCT
GACGATTACTACTATGGAGACATTTCGACTTTGGAATCATCACAGAAGAAAAAGAAGAAGTCTAGCCCACAGTCTCCGGA
CACAGCAATGGACCTGTTGAAAGCTATCACCTCCCCACTGGCAGCGGGTGCCAAGTCCTCTAAGAAGGCAGGGGAGAAAT
CCTCCAGCTCTTCAAGCCATCCAGAGAGCAGGAAGGAGCACCACAAGAAGAAGGGCAATGGCAGCAGTGGAGAGCTCTCC
CTGGATGACAGCAATGCCCACAAATCCAAAAAGATGAAGCCACTCTATGTGAACACAGAGACACTGACTCTTCGTGAGCC
AGATGGCTTAAAGATGAAACTCATTCTCTCACCAAAGGAGAAGGGAAGCAGCTCAGTGGAAGAGGAGGCTTTTCAGTACC
CTGCCCAACAAGCTTCGCTGAAGAAGCCCTCGAAGAAACTAGCTCGGGACGAGCAAGGTGCTTTACTCCTAGGGCACGAG
CTACAGAGCCTCCTGAAAACGGCCCGGAAGAAGCACAAGTCATCCTCAGACTCACACTCCTCTCCTGGCCCAGAAGGCTG
TGGGTCTGACGTCTCCCAGCTTCCAGAACCCCACAGTGCCAATCTCGACATCACAGGGCTTGACCCAATTCTAGTAGAGT
CCGAATCGTCCTCAGCTGGGGAGCTGGAGGCCGGGGAGCTGGTGATAGATGACTCTTACAGGGAGATCAAGAAGAAGAAG
AAGTCAAAAAAGAGCAAAAAGAAGAAGGACAAAGACAGACACAAGGAGAAGCGGCACTCCCGGACCAAGAGAAGCTCTGC
CAGA---------GAGCACGGTACTGCTCGGGAGCACGGGCTGATACCTGGCCCTGCCTCCAGTGTCCCC----------
--------ACCCTGCCACTTCCT------GCTCTACACACAGATGGACACGGGGAGAAGAAAAAGAAAAGGGAAGACAAA
GACAGAGACAGAGAGAGGGGAGAAAAGCCGAAAAAGAAGAACATGTCTGCCTACCAGGTATTCTGTAAGGAGTACCGGGT
AACCATTGTGGCTGACCATCCAGGTATAGATTTTGGGGAACTTAGTAAAAAATTGGCTGAAGTATGGAAGCAGTTGCCAG
AAAAAGACAAACTGATCTGGAAGCAAAAGGCTCAGTATCTGCAGCACAAACAGAACAAAGCTGAAGCCACAACTGTGAAG
AGAAAAGCATCCAGCGCAGAAGGTTCCATGAAAGTCAGAGCCTCTTCTGTAGGAGTACTGTCACCCCAAAAGAAGTCCCC
ACCCACCACAATGCTTTTGCCAGCCTCACCAGCCAAAGCTCCTGAAACAGAGCCCATTGATGTCGCTGCTCATCTCCAGT
TGCTGGGAGAGTCCCTCAGCCTCATTGGACACCGCCTACAGGAGACAGAGGGCATGGTGGCAGTGTCTGGAAGCTTGTCA
GTGCTCCTAGATTCCATTATCTGTGCTCTTGGCCCTCTGGCATGCCTGACCACACAACTACCTGAACTGAACGGCTGTCC
TAAACAGGTCTTGTCAAACACGCTGGACAACATTGCATACATTATGCCTGGACTG
>rattus_norvegicus
ATGGCTTATGATGACTCCATGAAGAAAGAAGATTGCTTTGATGGTGATCACAGCTTTGAGGACATAGGACTTGCAGCTGG
CCGAAGCCAACGAGAAAAGAAGCGGTCTTACAAAGATTTCTTAAGGGAAGAGGAGGAAGTTGCTGCGCAGGTCAGGAGTT
CTTCCAAGAAGAAGTCAAAGGACAGTGATCTGTTCTTCTTGGGGACGGACACACACAAGAAGAAGAGGAAGCACTCCCCC
GATGATTTCTACTATGGAGACATTTCGACTTTGGAATCATCACAGAAGAAAAAGAAGAAATCTAGTCCACAGTCTCCTGA
CACAGCAATGGACCTGTTGAAAGCTATCACCTCCCCGCTGGCAGCAGGGGCCAAGTCCTCTAAGAAGGCAGGGGAGAAAT
CCTGCAGTTCTTCAAGCCATTCAGAGAGCAGAAAGGAACACCACAAGAAGAAGGGCAACGGCAGCACTGGAGAGCCCTCC
CTGGATGACAGCAATGCCCACAAACCCAAAAGAATGAAGCCATTGTACGTGAACACAGAGACGCTGACTCTCCGAGAGCC
TGACGGCTTAAAGATGAGACTTATTCTCTCACCAAAGGAGAAGGGGAGCAGCTCAGTGGAGGAGGAGGCTTTTCAGTACC
CTGCCCAACAGGCTTCTCTGAAGAAGCCCTCCAAGAAATTAGCTCGAGAAGAGCAAGGTGCTTTACTCCTAGGACACGAG
CTACAGAGCCTCCTAAAAACGGCCCGGAAGAAGCACAAGTCATCCTCGGACTCGCACTCCTCTCCTGGCCCAGAAGGCTG
TGGGTCGGATGGCTCCCAGCTTCCAGAACCCCACAGTGCCAATCTCGACATCACAGGGCTTGACCCAATCCTAGTGGAGT
CAGAGTCGTCCTCAGCTGGGGAGCTGGAGGCCGGGGAGCTGGTGATAGACGACTCCTACAGGGAGATCAAGAAGAAGAAG
AAGTCAAAAAAGAGCAAGAAGAAGAAGGACAAGGACAGACACAAGGAGAAGCGGCACTCCCGGACCAAGAGGAGCTCTAC
CAGA----------------------------------------------------------------------------
--------ACCCTGCCACTTCCT------GCTCTACACACAGACGGACATGGGGAGAAGAAGAAGAAAAAGGAAGAAAAG
GACAGAGAGAGAGAGAGGGGAGAAAAGCCGAAAAAGAAGAACATGTCTGCCTACCAGGTATTCTGTAAGGAATACCGGGT
AACCATTGTGGCTGACCATCCAGGTATAGATTTTGGGGAACTTAGTAAAAAATTGGCTGAAGTATGGAAGCAGTTGCCAG
AAAAAGACAAACTGATCTGGAAGCAAAAGGCTCAGTATCTGCAGCACAAACAGAACAAAGCTGAAGCCACAACTGTGAAA
AGAAAAGCGTCCAGTGCAGAAGGCACCATGAAAGTCAGAGCTTCTTCTGTGGGAATACTTTCACCCCAAAAGAAGTCCCC
ACCGACCACAATGCTTTTGCCAGCCTCACCAGCCAAAGCTCCTGAAACCGAGCCCATTGATGTCGCCGCTCATCTCCAGT
TGCTGGGAGAGTCCCTCAGCCTCATTGGACACCGCCTGCAGGAGACAGAGGGCATGGTAGCAGTGTCCGGAAGCTTGTCA
GTGCTCCTGGACTCCATTATCTGTGCTCTTGGCCCTTTGGCATGCCTGACCACACAACTACCTGAACTGAATGGCTGTCC
TAAACAGGTCTTGTCAAACACGCTGGACAACATTGCATACATCATGCCCGGACTG
>homo_sapiens
ATGGCTTATGATGACTCCGTGAAGAAAGAAGATTGTTTTGATGGTGATCATACCTTTGAGGACATAGGACTTGCAGCTGG
CCGAAGCCAACGAGAGAAAAAACGTTCTTACAAAGATTTTTTAAGGGAAGAGGAAGAAATTGCTGCTCAGGTCAGGAATT
CTTCCAAGAAGAAGTTGAAGGATAGTGAACTTTACTTCTTGGGGACGGACACACACAAGAAGAAGAGGAAGCACTCCTCT
GATGATTACTACTATGGAGATATTTCGTCTTTGGAATCGTCACAGAAGAAAAAGAAAAAGTCCAGCCCACAGTCTACTGA
TACAGCTATGGACCTGTTGAAAGCTATCACTTCCCCACTGGCAGCAGGCTCCAAGCCCTCCAAAAAGACTGGGGAGAAAT
CCTCTGGCTCTTCAAGCCATTCGGAGAGTAAAAAGGAGCACCACAGGAAGAAAGTCAGTGGAAGCAGTGGGGAACTACCC
CTAGAGGATGGTGGCTCCCACAAATCGAAAAAAATGAAACCTCTCTATGTGAACACAGAGACACTGACCCTTCGGGAGCC
TGATGGTTTAAAAATGAAACTTATTCTGTCACCAAAGGAGAAGGGAAGCAGCTCTGTTGATGAGGAGTCTTTTCAATATC
CCTCCCAACAAGCGACTGTGAAAAAATCCTCAAAGAAATCAGCTCGGGATGAGCAGGGTGCTTTACTCCTAGGACATGAG
TTACAGAGCTTTCTGAAAACAGCCCGGAAAAAGCACAAGTCATCCTCAGACGCACATTCATCTCCTGGCCCTGAAGGCTG
TGGGTCTGACGCCTCCCAGTTCGCAGAGTCCCACAGTGCTAACCTTGATCTTTCAGGGCTTGAACCTATTCTGGTAGAAT
CAGACTCATCCTCTGGTGGGGAACTAGAGGCTGGGGAGTTAGTGATAGATGATTCTTACCGAGAAATCAAGAAGAAAAAG
AAGTCAAAGAAGAGCAAAAAGAAGAAAGACAAGGAGAAGCATAAAGAGAAGCGACACTCCAAGTCCAAGAGAAGTTTAGG
ACTT---------TCTGCCGTGCCAGTGGGAGAGGTCACAGTGACATCTGGCCCTCCTCCCAGCATCCCATACGCTGGA-
--GCACCTCCCCTGCCACTTCCT------GGCCTCCACACAGATGGGCATAGTGAAAAAAAAAAGAAAAAAGAAGAGAAG
GACAAAGAGAGAGAGAGAGGAGAAAAGCCAAAAAAGAAGAACATGTCGGCCTACCAGGTGTTCTGTAAAGAGTATCGCGT
GACCATTGTGGCTGACCATCCAGGTATAGATTTTGGGGAACTTAGTAAAAAACTGGCTGAGGTGTGGAAGCAATTACCAG
AAAAAGACAAACTGATTTGGAAGCAAAAAGCTCAGTATCTGCAGCACAAACAGAACAAAGCAGAAGCCACAACTGTGAAA
AGGAAAGCATCCAGCTCAGAAGGTTCCATGAAAGTCAAAGCCTCTTCTGTAGGAGTACTGTCACCCCAGAAGAAGTCCCC
ACCCACCACCATGCTGTTACCAGCCTCACCAGCCAAAGCCCCTGAGACAGAGCCCATTGATGTTGCTGCTCATCTTCAGC
TGTTGGGAGAGTCCCTAAGCCTCATTGGACACCGTCTGCAGGAAACTGAGGGTATGGTGGCTGTGTCTGGCAGTTTGTCA
GTGCTTCTGGATTCCATTATCTGTGCCCTTGGCCCCTTGGCATGTCTCACCACACAACTACCTGAATTGAATGGCTGTCC
CAAACAGGTCTTGTCAAACACATTAGACAACATTGCTTACATCATGCCGGGACTG
>chinchilla_lanigera
ATGGCTTATGATGACTCCCAGAAGAAAGAAGATTGCTTTGACGGTGATCACAGCTTTGAGGACATAGGACTTGCAGCTGG
CCGAAGTCAACGAGAAAAGAGACGTTCTTACAAAGATTTCTTAAGGGAAGAGGAAGAGATCGCTGCTCAGGTCAGGAATT
CTTCCAAGAAGAAGTTAAAGGATAGTGAGCTGTGTTTCTTGGGGACGGACGCGCACAGGAAGAAGAGGAAGCACTCCCCC
GATGACTACCACTATGGAGACATTTCTTCTCTGGAATCGGCACAAAAGAAAAAGAAAAGGCCCAGTCCGCAGGCTGCTGA
CACAGCTATGGACCTGTTGAAAGCGATCACTTCCCCGTTGGCAGCAGGCGCCAAGGCCCCCAGAAAGGCTGGGGAAAAGT
CCTCTGGCTCCTCCAGCCACTCGGAGAGTAAGCGGGAGCACCATAGGAAGAAGGGCAGTGCCAGCAGTGGGGAGCCACCC
CTGGAGGACGGCAGCACCCACAAGTCAAAGAAAATGAAGCCACTCTATGTGAACACAGAGACCCTGACCCTGCGTGAGCC
TGATGGTTTGAAGATGAAGCTGATTCTCTCACCAAAGGAGAAGGGAAGCAGCTCCGTTGAGGAGGAGTCTTTTCAGTATC
CTTCTCAACAAGCAGCTGTGAAAAAGTCCTCCAAGAAGTCGGCTCGGGATGAGCAAGGGGCTGTTCTTCTAGGGCACGAG
TTACAGAGCTTTCTGAAAACAGCCCGGAAGAAGCACAAATCGTCCTCAGACCCACACTCGTCACCTGGCCCTGAAGGCTG
TGGATCTGATGCCACCCCGTTCCCAGAACCCCACAGCACTAACCTCGATGTTTCAGGGCTCGAGCCGATCCTGGTGGAGT
CGGACTCATCCTCTGGTGGAGAGCTGGAGGCAGGTGAGCTGGTGATAGATGATTCTTACCGGGAAATCAAGAAGAAAAAG
AAGTCAAAGAAGAGCAAAAAGAAGAAGGACAAGGAGAAGCATAAAGAGAAGAGGCACTCCAAGTCCAGGAGAAGCTCGGG
ACTG---------CCTGCTGCTGCTGTGGGTGACGTTGCCATAACGCCCGGCCCCCCTCCCAGTGTCCCC----------
--------GCTGCGCCTGCCCCA------AGTCTTCCAACAGAGGGGCATGGAGAGAGAAAGAAGAAAAAGGAAGAGAGG
GACAGAGAGAGAGAGAGGGGAGAAAAGCCGAAAAAGAAGAACATGTCGGCCTACCAGGTGTTCTGTAAGGAGTACCGCGT
GAGCATCGTGGCTGACCACCCAGGGATAGATTTTGGGGAACTGAGTAAAAAACTGGCTGAGGTGTGGAAGCAATTGCCAG
AAAAGGACAAACTGATCTGGAAGCAGAAAGCTCAGTATCTGCAGCACAAGCAGAACAAAGCGGAAGCTACAACTGTGAAG
AGAAAGGCGTCCAGCTCGGAAGGCGCTGCCAAAGCAAAAGCTCCCTCTGCTGGAGTCCTGTCTCCCCAAAAGAAGTCCCC
GCCCACCACTGTGCTGTTACCTGCATCGCCAGCCAGAGCTCCGGAGACAGAGCCCATCGATGTGGCCGCGCACCTTCAGC
TGCTGGGAGAGTCCCTCAGCCTCATCGGACACCGCCTTCAAGAGACAGAGGGCATGGTGGCTGTGTCTGGCAGTTTGTCT
GTGCTTCTGGATTCTATCATCTGTGCTCTTGGTCCCTTGGCATGTCTGACCACACAGCTGCCTGAGCTGAACGGCTGTCC
CAAGCAGGTCTTGTCAAACACACTGGACAACATTGCTTACATCATGCCTGGACTG
>fukomys_damarensis
ATGGCTTATGATGACTCCGAGAAGAAAGAAGATTGCTTTGATGGTGATCACGGCTTCGAGGATATAGGACTTGCAGCTGG
CCGAAGCCAACGAGAAAAGAGACGTTCTTACAAAGATTTCTTAAGGGAAGAGGAAGAGATTGCTGCTCAGGTCAGGAATT
CTTCCAAGAAGAAGTTAAAGGACAGTGAACTGTGCTTCTTGGTGACGGACACACACAGGAAGAAGAGGAAACACTCCCCT
GATGACTACCACCATGGAGACATTTCTTCTTTGGAATCAGCACAAAAGAAAAAGAAAAGGTCCAGCCCACAGGCTGCTGA
CACAGCTATGGACCTGTTAAAAGCGATCACTTCCCCGCTGGCAGCAGGTGCCATTCCCCCCAGAAAGGCAGGGGAGAAGT
CCTCTGGCTCTTCGAGCCACTCAGAGAGTAAGCGAGAGCACCACAGGAAGAAAGGCAGTGCCGGCAGCGGGGAGCTCCCC
CCAGAGGATAGCAGCTCCCACAAATCCAAGAAAATGAAGCCACTGTACATGAACACAGAGACCCTGACCCTGCGTGAGCC
TGATGGCTTGAAGATGAAACTTATTCTGTCGCCGAAGGAGAAGGGAAGCAGCTCCGTCGAGGAGGACTCTTTTCAGTACC
CTTCTCAACAAGTAGCAGTGAGAAAATCCTCTAAGAAGTCAGCTCGGGATGAGCAAGGTGCTTTACTCCTAGGACATGAG
TTACAGAGCTTTCTGAAAACAGCCCGGAAGAAGCACAAGTCATCCTCAGAACCACACTCATCACCTGGCCCTGAAGTCTC
TGGTTCCGATGCTGCCCAGTTCCCAGAACCCCACGGCACTAACCTTGACCTTTCAGGGCTTGAGCCAATTCTAGTGGAGT
CAGACTCGTCCTCTGGTGGGGAGCTGGAGGCTGGTGAGCTGGTGATAGATGATTCCTACCGGGAAATCAAGAAGAAAAAG
AAGTCAAAGAAAAGCAAAAAGAAGAAGGACAAGGAGAAGCATAAAGAGAAGAGGCACTCCAAGTCCAGGAGAAGCTCAGG
GCTG---------CCTTCTGCCACTCTGGGAGATGTTGCGGTGACTCCTGGTCCCCCTCCTAGCATCCCGTACACTGGG-
-----------------------------AGCATCCAGACAGATGGGCATGGAGAGAAGAAGAAGAAGAAAGAGGAGAAG
GACAGAGAGAGAGAGAGGGGAGAAAAGCCGAAAAAGAAGAACATGTCAGCCTACCAGGTGTTCTGTAAAGAGTACCGCGT
GACCATCGTGGCTGACCACCCAGGGATTGATTTTGGGGAACTCAGTAAAAAACTGGCTGAGGTGTGGAAGCAATTGCCAG
AAAAGGACAAGCTGATTTGGAAGCAGAAAGCTCAGTATCTGCAGCACAAACAGAACAAAGCAGAAGCTACAACTGTGAAG
AGAAAGGCGTCCAGCTCAGAAGGCTCCGCGAAAGTCACAGCTCCTTCTGCAGGAGTCCTGTCACCCCAAAAGAAGTCCCC
ACCCACCACCATGCTGTTCCCCGCATCTCCAGCCAGAGCTCCCGAGACAGAGCCCATCGATGTGGCTGCACACCTCCAGC
TGCTAGGGGAGTCCCTCAGCCTCATCGGACACCGCCTGCAGGAGACTGAGGGCATGGTGGCCGTGTCTGGCAGTTTGTCT
GTGCTTCTGGATTCTATCATCTGTGCTCTTGGCCCCCTGGCATGTCTGACCACACAGCTACCTGAGCTGAACGGCTGTCC
CAGGCAGGTCTTGTCAAACACTCTAGACAACATTGCTTACGTCATGCCTGGACTG
>octodon_degus
ATGGCTTATGATGACTCCGAGAAGAAAGAAGATTGCTTTGATGGTGACCACAGCTGTGAGGACATAGGACTTGCGGCCGG
CCGAAGTCAACGAGAAAAGAGACGTTCTTACAAGGATTTCTTAAGGGAAGAGGAAGAGATCGCCGCTCAGGTCAGGAGTT
CTTCCAAGAAGAAGTTTAAGGATAGTGAGCTGTGCTTCTTGGGGACGGACACACACAAGAAGAAGAGGAAGCATTCCCCA
GATGACTACCACCATGGAGACATTTCTTCTTTGGAATTGGCACAAAAGAAAAAGAAAAGGTCCAGTCCACAGGCCGCTGA
CACAGCTATGGACCTGTTGAAAGCAATCACTTCCCCACTGGCAGCCAGCGCCAAGCACCCCAGAAAGGCAGGGGAGAAGT
CCTCTGGCTCCTCCAGCCACTCAGAGAGTAAACGGGAGCACCACAGGAAGAAGGGCAGTGTCAGCAGTGGGGACGCCCCC
CTGGAGGACAGCAGCTCCCACAAATCCAAGAAGATGAAACCGCTCTATGTGAACACAGAGACCTTGACCCTGCGTGAGCC
TGATGGCCTGAAGATGAAACTGATTCTTTCACCAAAGGAGAAAGGAAGCAGCTCTGTCGAGGAGGAGTCTTTTCAGTACC
CTTCTCAACAGGCAGCTGTGAAAAAATCCACTAAAAAGTCAGCTCGGGATGAGCAGGGGACTGTGCTCCTAGGACATGAG
TTCCAGAGTTTGCTGAAAACGGCCCGGAAGAAGCACAAGTCGTCCTCAGACCCTCACTCGTCACCTGGCCCTGAAGTCTG
TGGGTCTGAAGCTGCCCCGTTCCGAGAAGCCCACAGTGCCAGCCTTGACCTTTCAGGGCTTGAGCCAATTCTGGTGGAGT
CGGACTCATCCTCGGGTGGAGAGCTGGAGGCAGGCGAGTTGGTCATAGATGATTCTTACCGGGAAATCAAGAAGAAAAAG
AAGTCGAAGAAAAGCAAAAAGAAAAAGGACAAGGAGAAGCATAGAGAGAAGAGGCACTCCAAGTCCAGGAGAAGCTCGGG
GCTG---------CCTGCTGCCACCGCAAGTGACATCACAGTGACACCTGGCCCCCCTCCCAGCATCACCTGCACT----
-----------------------ACTCTGAACCTCCCAACAGAGGGGCATGCAGAGAGAAAGAAGAAAAAGGAAGAGAGG
GACAGAGAGAGAGAGAGGGGAGAAAAGCCAAAAAAGAAGAATATGTCGGCCTACCAGGTGTTCTGTAAGGAGTACCGCGT
GAGCATTGTGGCTGAGCACCCAGGGATAGATTTTGGGGAACTGAGTAAAAAGCTGGCTGAGGTGTGGAAACAGCTGCCAG
AAAAGGACAAACTGATTTGGAAGCAGAAAGCTCAGTATCTGCAGCATAAACAGAACAAAGCGGAAGCTACAACTGTGAAA
AGAAAAGCGTCTGTCTCAGAAGGCTCCACCAAAGTCAGAGCTCCTTCTGCAGGAGTCCTGTCACCCCAAAAGAAGTCCCT
GCCCACCACAGTGCTGTTCCCTGCGTCACCAGCCAGAGCTCCCGAGACAGAGCCCATTGACGTGGCTGCACACCTTCAGC
TGCTGGGAGAGTCCCTCAGCCTCATCGGACACCGCCTGCAGGAGACAGAGGGCATGGTGGCTGTGTCTGGCAGTTTGTCT
GTGCTTCTGGATTCTATCATCTGTGCTCTCGGCCCCTTGGCGTGTCTGACCACACAGCTACCTGAGCTGAACGGCTGTCC
CAAGCAGGTCTTGTCAAACACACTAGACAACATTGCTTACATCATGCCTGGACTG
>jaculus_jaculus
ATGGCTTATGATGACTCCATGAAGAAAGAAGATTGCTTTGATGGTGATCACAGCTTTGAGGACATAGGACTCGCAGCTGG
CCGAAGCCAACGAGAAAAGAAACGTTCTTACAAAGATTTCTTAAGAGAAGAGGAAGAAATCGCAGCTCAGGTCAGGAATT
CTTCCAAGAAGAAGTTAAAGGATAGTGAACTGTACTTCTTGGGGACGGACACACACAAGAACAAGAGAAAGCACTCCTCG
GATGGTTACTACTATGGAGATATTTCGTCTTTGGAATCGTCACAGAAGAAAAAGAAAAGGTCCAGCCCACAGTCTGCTGA
TACAGCAATGGACCTGTTGAAAGCTATCACTTCCCCACTGGCAGCAGGCTCCAAGCCCTTTAAAAAGGCGGGGGAGAAGC
CCTCCAGTTCTCCTAGCCACTCAGACAGCAAAAAGGAGCATCACCGGAAGAAAGGAAGCGGGAGCGGTGGGGAGCGCCCC
CTGGAGGACGGCAGTGCCCACAAATCCAAAAAAATGAAGCCCCTCTACGTGAACACGGAGACGCTGACTCTTCGTGAGCC
TGACGGCCTGAAGATGAAGCTTATTCTCTCCCCTAAGGAGAAGGGAAGCAGCTCAGTTGAGGAGGAGGCATTCCAGTACC
CCTCCCCACAAGCAGCCGTGAAAAAGTCCTCGAAGAAATCCGCTCGGGACGAGCAGGGTGCTCTCCTCCTCGGACACGAG
CTACAGAGCTTCCTGAAAGCAGCCCGGAAGAAGCACAAGGCATCCTCGGAGCCGCGCTCGTCCCCGGGCCCTGAGGGCTG
CGGGTCCGAGGCGTCC------------CCGCACAGCGCCAGCCTCGACGTTTCAGGGCTTGAGCCCATTCTGGTAGAGT
CAGACTCGTCCTCGGGTGTGGAGCTGGAGGCCGGGGAGCTGGTCATTGATGACTCGTACCGCGAAGTCAAGAAGAAGAAG
AAATCCAAGAAGAGCAAGAAGAAGAAGGACAAGGAGAGGCACAAAGAGAGGCGACACTCCAAGGCCAAGAGGAGCTCCGC
ACTT---------TGTGCTGCAGCGACCGAAGAGGTCACAGGGACACCCGGCCCTCCGCCCAGCGCCCCCTATGCAGGAC
CGGGGCCTGCCGCGCCACTTCCT------GCCCTCCACACGGATGGGCATGGGGAGAAAAAAAAGAAAAAAGAGGAGAAA
GACCGAGAAAGAGAGAGAGGAGAAAAGCCAAAAAAGAAGAACATGTCAGCCTACCAGGTGTTCTGTAAAGAGTATCGTGT
GACCATTGTGGCTGACCATCCAGGTATAGATTTTGGGGAACTTAGTAAAAAATTGGCTGAAGTATGGAAGCAGTTGCCAG
AAAAAGACAAACTTATTTGGAAACAGAAGGCTCAGTACCTACAGCATAAACAGAACAAAGCCGAAGCTACAACTGTGAAA
AGAAAAGCATCCAGCTCGGAAGGTTCCATGAAAGTCAGAGCTTCTTCTGTGGGAGCACTGCCACCCCAAAAGAGGTCTCC
ACCTACCACAATGCTGCTACCAGCCTCACCAGCCAAAGCTCCTGAGACAGAGCCCATTGATGTTGCTGCTCATCTTCAGT
TGCTGGGAGAGTCCCTCAGCCTCATTGGACACCGCCTACAGGAGACAGAG------GTGGGTACATGCTCTTCAATTGAA
CCCTTTCTC------------------------------------CTTGTTTTGCAG-----------------------
-------------TCAAACACACTAGACAACATTGCTTACATCATGCCTGGACTG
