# Supplementary material for: Divergent genes in gerbils: prevalence, relation to GC-biased substitution, and phenotypic relevance
Source: BMC Evol Biol. 2020 Oct 19;20:134. doi: 10.1186/s12862-020-01696-3 (PMC7574485; doi:10.1186/s12862-020-01696-3)
Supplement: Supplementary file 3 — Additional file 3 Supplementary Data. DNA alignments for 10,554 1-to-1 orthologues used in analysis. Each alignment file is named using its orthogroup ID. [file 12862_2020_1696_MOESM3_ESM.zip › Additional_File_3/masked_alignments/OG0001808.fa]

>chinchilla_lanigera
ATGGAGCTCAGTGATGCAAATTTGCAAACACTAACAGAATATTTGAAAAAAACTCTTGATCCTGATCCTGCCATCAGACG
TCCAGCTGAAAAATTTCTTGAATCTGTAGAAGGAAATCAGAATTATCCACTATTACTTTTAACATTACTAGAGAAGTCCC
AGGATAATGTCATCAAAGTGTGTGCTTCAGTAACATTCAAGAACTATATCAAAAGAAACTGGAGAATTGTTGAAGATGAA
CCAAACAAAATTTGTGAAGCTGATCGAGTTGCCATTAAAGCCAATATAGTGCATTTGATGCTTAGTAGCCCAGAGCAAAT
TCAGAAGCAGTTGAGTGATGCTATTAGCATTATTGGCAGAGAAGATTTCCCTCAGAAATGGCCTGACTTACTGACAGAAA
TGGTGAATCGCTTTCAGAGTGGGGATTTCCATGTTATTAATGGAGTCCTTCGGACAGCACATTCATTATTTAAAAGATAC
CGTCATGAATTTAAGTCAAATGAGTTATGGACTGAAATTAAACTTGTCCTGGATGCCTTTGCTTTGCCTTTGACGAATCT
ATTTAAGGCCACCATTGAACTGTGTAGTACCCATGCAAATGATGCTTCTGCCCTGAGGATTCTTTTTTCTTCCTTGATTC
TGATCTCAAAATTGTTCTATAGTTTAAACTTTCAGGATCTCCCTGAATTTTTTGAAGATAATATGGAAACTTGGATGAAC
AATTTTCATACCCTCTTGACACTGGATAATAAGCTGCTACAAACTGATGATGAAGAGGAAGCAGGCTTATTGGAGCTCTT
AAAATCCCAGATTTGTGATAATGCTGCACTCTATGCTCAAAAGTATGATGAGGAATTTCAGCGGTACCTGCCTCGCTTTG
TCACGGCAATCTGGAATTTATTAGTTACAACAGGTCAAGAGGTTAAATATGATTTGTTGGTAAGTAACGCAATTCAGTTT
CTGGCTTCAGTTTGTGAGAGACCTCACTATAAGAATCTGTTTGAGGACCAGAACACGCTGACAAGTATCTGTGAAAAGGT
TATTGTGCCCAACATGGAATTTAGAGCTGCTGATGAAGAGGCATTTGAAGATAATTCTGAGGAGTATATAAGAAGAGATT
TAGAAGGATCAGATATTGATACAAGACGCAGGGCTGCTTGTGATCTTGTGCGAGGATTGTGCAAGTTTTTTGAGGGACCT
GTGACAGGAATCTTCTCTGGTTATGTTAACTCTATGCTCCAAGAATATGCAAAAAATCCATCTGTCAACTGGAAACACAA
AGATGCAGCCATTTACCTAGTGACATCTTTGGCATCAAAGGCCCAAACACAGAAGCATGGAATTACACAAGCTAATGAAC
TTGTAAACCTGACTGAGTTCTTTGTGAATCACATTCTTCCTGATTTAAAATCACCTAATGTGAATGAATTTCCTGTCCTT
AAAGCTGATGGTATCAAATATATTATGATTTTTAGGAATCAAGTACCAAAAGAACATCTTTTGGTGTCTATCCCTCTCTT
GATTAATCATCTGCAAGCTGAAAGTATCGTTGTTCATACTTACGCAGCACATGCTCTTGAACGGTTGTTTACTATGAGAG
GGCCTAACAATGCCACTCTTTTTACAGCTGCAGAAATCGCACCGTTTGTTGAGATTCTGCTAACAAACCTTTTCAAAGCT
CTCACACTTCCTGGCTCTTCAGAAAATGAATATATTATGAAAGCTATCATGAGAAGTTTCTCCCTCCTACAAGAAGCCAT
AATCCCCTATATCCCTACTCTCATCACCCAGCTTACGCAGAAGCTGTTAGCTGTTAGTAAGAACCCAAGCAAACCTCACT
TCAATCACTACATGTTTGAAGCAATATGCTTATCCATAAGAATAACTTGCAAAGCTAACCCTGCTGCTGTTGTAAATTTT
GAGGAGGCTTTGTTTCTGGTGTTTACTGAAATTTTACAAAATGATGTACAAGAATTTATTCCATATGTCTTTCAAGTGAT
GTCTTTGCTTCTGGAAACACACAAAAATGATATCCCATCTTCTTATATGGCCTTATTTCCTCACCTGCTTCAGCCAGTGC
TTTGGGAAAGAACAGGAAATATTCCTGCTTTAGTGAGGCTTCTTCAAGCATTTTTAGAACGTGGTTCAAACACAATAGCA
AGTGCTGCAGCCGACAAAATTCCTGGTTTGCTCGGTGTCTTCCAGAAGCTAATTGCATCCAAAGCAAATGACCACCAAGG
TTTTTACCTGCTGAACAGTATAATAGAGCACATGCCACCTGAATCAGTTGACCAGTACAGAAAGCAAATTTTCCTTCTAC
TGTTCCAAAGACTTCAGAATTCCAAAACTACAAAGTTTATCAAGAGT---------------------------------
---------------------------------------GAAGCTGGAATGTTTGGAATGGTTTTGGAAAAAATCATTAT
TCCTGAAATTCAGAAAGTATCTGGAAATGTAGAGAAAAAGATCTGTGCAGTTGGCATAACAAAGTTACTAACCGAATGTC
CACCAATGATGGACACCGAATACACCAAGCTGTGGACTCCTTTATTACAGTCTCTGATTGGCCTTTTTGAGTTACCTGAA
GATGACACCGTTCCAGATGAAGAGCATTTTATTGACATAGAAGATACACCAGGGTATCAGACAGCCTTCTCACAGTTGGC
ATTTGCTGGCAAAAAAGAGCATGACCCCGTAGGTCAAATGGTAAACAATCCCAAAATTCACCTGGCACAGTCTCTTCACA
AATTGTCTACTGCCTGTCCAGGAAGGGTCCCTTCCATGGTGAGTACCAGCCTCAATGCGGAAGCGCTGCAGTACCTGCAG
GGGTACCTTCAGGCTGCCAGTGTGACACTGCTG
>fukomys_damarensis
ATGGAGCTCAGTGATGCAAATTTACAAACACTAACAGAATATCTGAAGAAAACCCTTGATCCTGATCCTGCCATCAGACG
TCCAGCTGAAAAATTTCTTGAATCTGTAGAAGGAAATCAGAATTATCCACTGTTACTTTTAACATTACTAGAGAAGTCCC
AGGATAATGTCATCAAAGTGTGTGCTTCGGTAACATTCAAGAACTATATTAAAAGAAACTGGAGAATTGTTGAAGATGAA
CCAAACAAAATTTGTGAAGCTGATCGAGTAGCCATTAAAGCCAATATAGTGCACCTGATGCTTAGTAGCCCAGAACAAAT
TCAGAAGCAGTTGAGTGATGCTATTAGCATTATTGGCAGAGAAGATTTCCCTCAGAAATGGCCTGACTTGTTGACAGAAA
TGGTGAATCGCTTTCAGAGTGGGGATTTCCATGTTATTAATGGAGTCCTTCGTACAGCACATTCATTATTTAAAAGATAC
CGTCATGAATTTAAGTCAAATGAGTTATGGACTGAAATTAAACTTGTACTGGATGCCTTTGCGTTGCCTTTGACAAATCT
ATTTAAGGCCACCATTGAACTGTGTAGCACCCATGCAAATGATGCCTCTGCTCTGAGGATTCTTTTTTCTTCCTTGATTC
TGATCTCAAAATTGTTCTATAGTTTAAACTTTCAGGATCTCCCTGAGTTTTTTGAAGATAATATGGAAACTTGGATGGAC
AATTTTCATACCCTCTTGACACTGGATAATAAGCTTCTACAAACTGATGATGAAGAGGAAGCAGGCTTATTGGAACTCTT
AAAATCCCAGATTTGTGATAATGCTGCACTCTATGCTCAAAAGTACGATGAAGAATTTCAGCATTACCTGCCTCGCTTTG
TCACAGCTATCTGGAATTTATTAGTTACCACAGGGCAAGAGGTTAAATATGATTTGTTGGTCAGTAATGCAATTCAATTT
CTGGCTTCAGTTTGTGAGAGACCTCACTATAAGAATCTATTTGAGGACCAGAACACGCTGACAAGTATCTGTGAAAAGGT
TATTGTGCCTAACATGGAATTTAGAGCTGCTGATGAAGAAGCATTTGAAGATAATTCTGAGGAGTACATAAGAAGAGATT
TGGAAGGATCAGATATTGATACGAGACGCAGGGCTGCCTGTGATCTGGTACGAGGATTGTGTAAGTTTTTTGAGGGTCCT
GTGACAGGAATCTTCTCTGGCTATGTTAATTCTATGCTTCAAGAATATGCAAAAAATCCATCTGTCAACTGGAAACACAA
AGATGCAGCAATTTACCTAGTGACATCTTTGGCATCAAAAGCCCAAACACAGAAGCATGGAATTACACAAGCTAATGAAC
TTGTTAACCTGACTGAGTTCTTTGTGAATCACATTCTTCCTGATTTAAAATCACCTAATGTGAACGAATTTCCTGTCCTT
AAAGCTGATGGTATCAAATATATTATGATTTTTAGAAGTCAAGTACCAAAAGAGCATCTTTTGGTCTCTGTTCCTCTCTT
GATTAACCATCTTCAAGCTGAAAGTGTCGTTGTTCACACTTATGCAGCACATGCTCTAGAACGGTTGTTTACTATGAGAG
GGCCTAACAGTGCTACCCTTTTTACAGCTGCAGAAATCGCACCGTTTGTTGAGATTCTGCTAACAAACCTTTTCAAAGCT
CTCACACTTCCTGGCTCTTCAGAAAATGAATATATTATGAAAGCTATCATGAGAAGTTTCTCCCTCCTACAAGAAGCCAT
AATCCCCTATATTCCTACTCTCATCACCCAGCTTACACAGAAGCTATTAGCAGTTAGTAAGAACCCAAGCAAACCTCACT
TCAATCACTACATGTTCGAAGCAATATGCTTATCCATAAGAATAACTTGCAAAGCTAATCCCGCTGCTGTTGTAAACTTT
GAGGAGGCGTTGTTTATGGTGTTTACCGAAATTTTACAAAATGATGTACAAGAATTTATTCCGTATGTCTTTCAAGTGAT
GTCTTTGCTTCTCGAAACACACAAAAATGATATCCCGTCATCTTACATGGCCTTATTTCCTCACCTCCTTCAGCCAGTGC
TTTGGGAAAGAACAGGAAATATTCCTGCTTTAGTGAGGCTTCTCCAAGCATTCTTAGAACGTGGTTCAAACACAATAGCA
AGTGCTGCAGCTGACAAAATTCCTGGTTTACTGGGTGTCTTCCAGAAGCTAATTGCATCCAAAGCAAATGACCACCAAGG
CTTTTACCTTCTGAACAGTATAATAGAGCACATGCCTCCTGAATCAGTTGACCAGTACAGAAAGCAGATTTTCCTTCTAC
TATTCCAAAGACTTCAGAATTCCAAAACTACAAAGTTTATCAAGAGTTTCTTAGTCTTTATTAATTTGTACTGCATCAAG
TATGGGGCCCTGGCATTACAGGAAATATTTGATGGTATACAACCAAAAATGTTTGGAATGGTTTTGGAAAAAATCATTAT
TCCTGAAATTCAGAAAGTATCTGGAAATGTAGAGAAAAAGATCTGTGCAGTTGGCATAACAAAATTACTAACAGAATGTC
CACCGATGATGGACACCGAATACACCAAGCTGTGGACTCCTTTATTACAGTCTCTGATTGGCCTGTTTGAGTTACCTGAA
GATGACACCATTCCGGATGAAGAGCATTTTGTTGACATAGAAGACACTCCAGGGTACCAGACAGCATTCTCACAGCTGGC
CTTTGCTGGCAAGAAAGAGCACGACCCTGTAGGTCAGATGGTGAACAACCCCAAAATTCACCTGGCACAGTCACTTCACA
AGTTGTGTACTGCCTGTCCAGGAAGGGTTCCATCGATGGTGAGCACCAGCCTCAATGCGGAGGCGCTGCAGTACCTGCAG
GGTTACCTTCAGGCGGCCAGTGTGACACTGCTC
>homo_sapiens
ATGGAACTCAGCGATGCAAATCTGCAAACACTAACAGAATATTTAAAGAAAACACTTGATCCTGATCCTGCCATCCGACG
TCCAGCTGAGAAATTTCTTGAATCTGTTGAAGGAAATCAGAATTATCCACTGTTGCTTTTGACATTACTGGAGAAGTCCC
AGGATAATGTTATCAAAGTATGTGCTTCAGTAACATTCAAAAACTATATTAAAAGGAACTGGAGAATTGTTGAAGATGAA
CCAAACAAAATTTGTGAAGCCGATCGAGTGGCCATTAAAGCCAACATAGTGCACTTGATGCTTAGCAGCCCAGAGCAAAT
TCAGAAGCAGTTAAGTGATGCAATTAGCATTATTGGCAGAGAAGATTTTCCACAGAAATGGCCTGACTTGCTGACAGAAA
TGGTGAATCGCTTTCAGAGTGGAGATTTCCATGTTATTAATGGAGTCCTCCGTACAGCACATTCATTATTTAAAAGATAC
CGTCATGAATTTAAGTCAAACGAGTTATGGACTGAAATTAAGCTTGTTCTGGATGCCTTTGCTTTGCCTTTGACTAATCT
TTTTAAGGCCACTATTGAACTCTGCAGTACCCATGCAAATGATGCCTCTGCCCTGAGGATTCTGTTTTCTTCCCTGATCC
TGATCTCAAAATTGTTCTATAGTTTAAACTTTCAGGATCTCCCTGAATTTTTTGAAGATAATATGGAAACTTGGATGAAT
AATTTTCATACTCTCTTAACATTGGATAATAAGCTTTTACAAACTGATGATGAAGAGGAAGCCGGCTTATTGGAGCTCTT
AAAATCCCAGATTTGTGATAATGCCGCACTCTATGCACAAAAGTACGATGAAGAATTCCAGCGATACCTGCCTCGTTTTG
TTACAGCCATCTGGAATTTACTAGTTACAACGGGTCAAGAGGTTAAATATGATTTGTTGGTAAGTAATGCAATTCAATTT
CTGGCTTCAGTTTGTGAGAGACCTCATTATAAGAATCTATTTGAGGACCAGAACACGCTGACAAGTATCTGTGAAAAGGT
TATTGTGCCTAACATGGAATTTAGAGCTGCTGATGAAGAAGCATTTGAAGATAATTCTGAGGAGTACATAAGGAGAGATT
TGGAAGGATCTGATATTGATACTAGACGCAGGGCTGCTTGTGATCTGGTACGAGGATTATGCAAGTTTTTTGAGGGACCT
GTGACAGGAATCTTCTCTGGTTATGTTAATTCCATGCTGCAGGAATACGCAAAAAATCCATCTGTCAACTGGAAACACAA
AGATGCAGCCATCTACCTAGTGACATCTTTGGCATCAAAAGCCCAAACACAGAAGCATGGAATTACACAAGCAAATGAAC
TTGTAAACCTAACTGAGTTCTTTGTGAATCACATCCTCCCTGATTTAAAATCAGCTAATGTGAATGAATTTCCTGTCCTT
AAAGCTGACGGTATCAAATATATTATGATTTTTAGAAATCAAGTGCCAAAAGAACATCTTTTAGTCTCGATTCCTCTCTT
GATTAATCATCTTCAAGCTGAAAGTATTGTTGTTCATACTTACGCAGCTCATGCTCTTGAACGGCTCTTTACTATGCGAG
GGCCTAACAATGCCACTCTCTTTACAGCTGCAGAAATCGCACCGTTTGTTGAGATTCTGCTAACAAACCTTTTCAAAGCT
CTCACACTTCCTGGCTCTTCAGAAAATGAATATATTATGAAAGCTATCATGAGAAGTTTTTCTCTCCTACAAGAAGCCAT
AATCCCCTACATCCCTACTCTCATCACTCAGCTTACACAGAAGCTATTAGCTGTTAGTAAGAACCCAAGCAAACCTCACT
TTAATCACTACATGTTTGAAGCAATATGTTTATCCATAAGAATAACTTGCAAAGCTAACCCTGCTGCTGTTGTAAATTTT
GAGGAGGCTTTGTTTTTGGTGTTTACTGAAATCTTACAAAATGATGTGCAAGAATTTATTCCATACGTCTTTCAAGTGAT
GTCTTTGCTTCTGGAAACACACAAAAATGACATCCCGTCTTCCTATATGGCCTTATTTCCTCATCTCCTTCAGCCAGTGC
TTTGGGAAAGAACAGGAAATATTCCTGCTCTAGTGAGGCTTCTTCAAGCATTCTTAGAACGCGGTTCAAACACAATAGCA
AGTGCTGCAGCTGACAAAATTCCTGGGTTACTAGGTGTCTTTCAGAAGCTGATTGCATCCAAAGCAAATGACCACCAAGG
TTTTTATCTTCTAAACAGTATAATAGAGCACATGCCTCCTGAATCAGTTGACCAATATAGGAAACAAATCTTCATTCTGC
TATTCCAGAGACTTCAGAATTCCAAAACAACCAAGTTTATCAAGAGTTTTTTAGTCTTTATTAATTTGTATTGCATAAAA
TATGGGGCACTAGCACTACAAGAAATATTTGATGGTATACAACCAAAAATGTTTGGAATGGTTTTGGAAAAAATTATTAT
TCCTGAAATTCAGAAGGTATCTGGAAATGTAGAGAAAAAGATCTGTGCGGTTGGCATAACCAAATTACTAACAGAATGTC
CCCCAATGATGGACACTGAGTATACCAAACTGTGGACTCCATTATTACAGTCTTTGATTGGTCTTTTTGAGTTACCCGAA
GATGATACCATTCCTGATGAGGAACATTTTATTGACATAGAAGATACACCAGGATATCAGACTGCCTTCTCACAGTTGGC
ATTTGCTGGGAAAAAAGAGCATGATCCTGTAGGTCAAATGGTGAATAACCCCAAAATTCACCTGGCACAGTCACTTCACA
AGTTGTCTACCGCCTGTCCAGGAAGGGTTCCATCAATGGTGAGCACCAGCCTGAATGCAGAAGCGCTCCAGTATCTCCAA
GGGTACCTTCAGGCAGCCAGTGTGACACTGCTT
>ictidomys_tridecemlineatus
ATGGAGCTCAGTGATGCAAATCTGCAAACACTAACAGAATATTTAAAAAAGACCCTTGATCCTGATCCTGCCATCAGACG
TCCAGCTGAGAAATTTCTTGAATCTGTAGAAGGAAATCAGAATTATCCACTGTTGCTTTTAACATTATTGGAGAAGTCCC
AAGATAATGTCATCAAAGTTTGTGCTTCAGTAACATTCAAAAACTATATTAAAAGGAACTGGAGAATTGTTGAAGATGAG
CTGAACAAAATTTGTGAAGCTGATCGAGTAGCCATTAAAGCCAACATCGTGCACCTGATGCTGAGCAGCCCAGAGCAAAT
TCAGAAGCAGTTGAGTGATGCTATTAGTATTATTGGCAGAGAAGATTTCCCTCAGAAATGGCCCGACTTGTTGACAGAAA
TGGTGAATCGATTTCAGAGTGGAGATTTCCATGTTATTAATGGAGTCCTTCGTACTGCACATTCATTATTTAAAAGATAT
CGTCATGAATTTAAGTCAAATGAGTTATGGACTGAAATTAAGCTTGTTCTGGATGCCTTTGCCTTGCCTTTGACTAATCT
CTTTAAGGCCACCATTGAACTGTGCAGTACCCATGCAAATGATGCCTCTGCCTTGAGGATTCTTTTTTCTTCCTTGATTC
TAATCTCAAAATTGTTCTACAGTTTAAACTTTCAGGATCTTCCTGAATTTTTTGAAGATAATATGGAAACTTGGATGAAC
AATTTTCATACCCTGTTGACACTGGATAATAAGCTTCTACAAACTGATGATGAAGAGGAAGCAGGCTTATTGGAGCTTTT
AAAATCACAGATCTGTGATAATGCTGCTCTCTATGCACAAAAGTATGATGAAGAATTTCAGCGGTACCTGCCTCGTTTTG
TCACAGCCATCTGGAATTTACTAGTTACAACAGGTCAAGAGGTTAAATATGATTTGTTGGTGAGTAACGCAATTCAATTT
CTGGCTTCAGTTTGTGAAAGACCTCATTATAAGAATCTGTTTGAGGACCAGAACACACTGACAAGTATCTGTGAAAAGGT
TATTGTGCCTAACATGGAATTTAGAGCTGCTGATGAAGAAGCATTTGAAGATAATTCTGAAGAGTATATAAGAAGAGATT
TGGAAGGCTCTGATATTGATACTAGACGAAGGGCTGCATGTGATCTGGTTCGAGGATTATGCAAGTTTTTTGAGGGACCT
GTGACAGGAATCTTCTCTGGTTATGTTAATTCCATGCTCCAGGAATATGCAAAAAATCCATCTGTCAACTGGAAACACAA
AGATGCTGCCATTTACCTGGTGACATCTTTGGCATCAAAAGCCCAAACACAGAAGCATGGAATTACTCAAGCTAATGAAC
TAGTAAACCTGACTGAGTTCTTTGTGAATCATATCCTTCCTGATTTAAAATCAGCTAATGTGAATGAATTTCCTGTTCTT
AAAGCTGATGGTATCAAATATATTATGATTTTTAGGAATCAAGTACCAAAAGAGCATCTATTAGTCTCTGTTCCTCTCTT
AATCAATCATCTTCAAGCTGAGAGCATTGTCGTTCACACCTACGCAGCCCATGCCCTCGAAAGGCTGTTCACTATGCGTG
GACCTAACAACGCCACTCTTTTTACAGCTGCAGAAATCGCACCGTTTGTTGAGATTCTGCTAACAAACCTTTTCAAAGCT
CTCACACTTCCTGGCTCTTCAGAAAATGAATATATTATGAAAGCTATCATGAGAAGTTTCTCCCTCCTGCAAGAAGCCAT
TATCCCCTATATCCCTACTCTCATCACTCAGCTTACCCAGAAGCTATTAGCTGTTAGTAAGAACCCGAGCAAGCCTCACT
TCAATCACTACATGTTCGAGGCCATCTGCTTGGCCATAAGGATAACCTGCAAAGCCAACCCTGCTGCGGTGGTGAACTTT
GAGGAGGCTTTATTTCTGGTGTTTACCGAAATTTTACAAAATGATGTACAAGAGTTTATTCCGTATGTCTTTCAAGTGAT
GTCTTTGCTTCTGGAAACGCACAAAAATGACATCCCGTCTTCCTACATGGCCTTATTTCCTCACCTACTACAGCCAGTGC
TTTGGGAAAGAACAGGGAACATTCCTGCCCTGGTGCGGCTGCTCCAGGCCTTCCTAGAGCGCGGCTCCAACACCATAGCC
AGCGCCGCGGCCGACAGGATTCCCGGGTTACTGGGCGTCTTCCAGAAGTTGATTGCATCAAAAGCAAATGACCACCAAGG
TTTCTATCTTCTAAACAGTATAATAGAACACATGCCTCCTGAATCCGTTGACCAGTACCGGAAACAAATTTTCCTTCTAC
TGTTCCAAAGACTTCAGAATTCCAAAACAACAAAGTTTATCAAGAGTTTCTTAGTTTTTATTAATTTGTATTGCATAAAA
TATGGAGCACTAGCATTACAAGAAATATTTGATGGTATACAACCAAAAATGTTTGGAATGGTTTTGGAAAAAATCATAAT
TCCTGAAATTCAGAAAGTATCTGGAAATGTAGAGAAAAAGATCTGTGCTGTTGGCATAACCAAATTACTAACAGAATGTC
CCCCAATGATGGATACCGAATATACCAAGCTGTGGACTCCTTTATTACAGTCTCTGATTGGCCTTTTTGAGTTACCCGAG
GATGACACCATTCCAGATGAAGAGCATTTCATTGACATCGAAGACACCCCAGGTTACCAGACTGCCTTCTCACAGTTGGC
ATTTGCTGGGAAAAAGGAGCATGACCCTGTAGGTCAGATGGTGAACAACCCCAAAATTCACTTGGCACAGTCACTTCACA
AGCTGTCTACCGCCTGTCCGGGAAGGGTTCCATCCATGGTGAGCACCAGCCTCAATGCGGAAGCGCTCCAGTACCTCCAA
GGCTACCTCCAGGCAGCCAGTGTGACACTGATG
>meriones_unguiculatus
ATGGAGCTCAGCGATGCAAATTTGCAGACACTAACAGAGTATTTGAAGAAAACTCTGGATCCTGATCCCGCCATTAGACG
TCCAGCTGAGAAATTTCTTGAATCTGTAGAAGGAAATCAGAATTACCCACTGTTGCTTTTAACATTACTGGAAAAGTCAC
AGGATAATGTCATTAAAGTATGTGCTTCAGTAACCTTCAAGAACTATATTAAAAGGAACTGGAGAATTGTTGAAGATGAA
CCAAACAAGATTTGCGAAGCTGATCGAGTAGCTATTAAAGCCAACATTGTTCATCTGATGCTGAGCAGCCCGGAGCAGAT
TCAGAAGCAGTTGAGTGATGCTATTAGCATCATTGGCAGAGAAGACTTCCCTCAAAAATGGCCTGACTTGTTGACAGAAA
TGGTTAATCGCTTTCAGAGTGGAGATTTCCATGTTATTAATGGAGTCCTTCGCACAGCACATTCACTATTTAAAAGATAC
CGTCATGAGTTTAAGTCAAATGAGCTATGGACTGAAATTAAACTTGTCTTGGATGCCTTTGCTTTGCCTTTGACTAATCT
GTTTAAGGCTACCATTGAACTCTGCAGCACCCATGCAAACGACGCCTCTGCCCTGAGGATTCTTTTTTCTTCCTTGATTT
TGATCTCAAAATTGTTTTATAGTTTAAACTTTCAGGATCTCCCTGAATTTTTTGAAGACAATATGGAAACTTGGATGAAC
AATTTTCATACCCTCTTGACACTGGATAATAAGCTCCTACAAACTGACGATGAAGAGGAAGCAGGTTTATTGGAGCTTTT
AAAATCTCAGATTTGTGATAATGCTGCTCTCTATGCACAAAAATATGATGAAGAATTTCAGCGGTACCTGCCTCGTTTTG
TCACAGCCATCTGGAATTTACTAGTTACAACAGGTCAAGAGGTTAAATATGATTTGTTGGTAAGTAATGCAATTCAATTT
CTGGCTTCAGTTTGTGAAAGACCACATTATAAGAATCTGTTTGAGGACCAGAACACGCTGACAAGTATCTGTGAAAAAGT
TATTGTACCTAACATGGAATTTAGAGCTGCTGATGAAGAAGCATTTGAAGATAATTCTGAGGAGTACATAAGAAGGGATT
TGGAAGGCTCTGATATTGATACTAGACGCAGGGCTGCTTGCGATCTTGTACGAGGATTATGCAAATTTTTTGAAGGTCCT
GTGACAGGAATCTTCTCTGGTTATGTTAATTCTATGCTTCAGGAATATGCAAAAAATCCATCTGTCAACTGGAAACACAA
AGATGCAGCCATTTACCTTGTTACATCTTTGGCATCAAAAGCTCAAACACAGAAGCATGGAATCACACAAGCCAATGAAC
TAGTAAACCTAACTGAATTTTTTGTGAATCACATACTTCCTGACTTAAAATCAAATAATGTGAATGAGTTTCCTGTGCTT
AAAGCTGATGGTATCAAATACATTATGATTTTTAGGAATCAAGTACCAAAAGAGCACCTTTTAGTCTCTATTCCTCTCTT
GATTAGTCATCTGCAGGCTGAAAGTATTGTTGTTCATACGTACGCGGCACATGCTCTTGAAAGGCTGTTTACTATGAGAG
GGCCAAATAATGCTACTCTTTTTACAGCTGCAGAAATCGCACCGTTTGTTGAGATTCTGCTAACAAACCTTTTCAAAGCT
CTCACACTTCCTGGCTCTTCAGAAAATGAATATATTATGAAAGCTATCATGAGAAGTTTCTCCCTCCTGCAAGAAGCCAT
AATCCCCTATATCCCTACTCTCATCACTCAGCTCACACAGAAGCTGTTAGCTGTTAGTAAGAATCCCAGCAAACCTCATT
TCAATCATTACATGTTTGAAGCAATATGCTTGTCTATAAGAATAACCTGCAAAGCTAATCCTGCTGCTGTTGTGAATTTT
GAGGAGGCTCTATTCTTAGTGTTTACTGAAATATTACAAAATGATGTGCAAGAATTTATCCCATATGTCTTCCAAGTGAT
GTCTTTGCTTCTGGAAACACATAAAAATGATATCCCATCTTCATATATGGCCTTGTTTCCCCACCTCCTTCAGCCAGTGC
TCTGGGAACGAACAGGCAACATCCCTGCTCTAGTGAGGCTGCTCCAGGCATTCTTAGAACGAGGCTCAAGTACAATAGCA
AGTGCTGCAGCTGACAAAATTCCTGGGTTACTGGGTGTCTTCCAGAAGCTGATTGCATCCAAGGCAAATGATCACCAAGG
TTTCTACCTTCTCAACAGTATAATTGAGCACATGCCTCCGGAGTCAGTTGACCAGTACAGAAAGCAGATTTTCATTCTAC
TATTCCAGAGACTGCAAAACTCCAAGACCACCAAGTTTATCAAGAGTTTCTTAGTGTTTATTAACTTATATTGCATTAAG
TATGGGGCACTAGCATTACAAGAAATATTTGATGGCATACAACCAAAAATGTTTGGGATGGTTTTGGAAAAAATCATTAT
TCCAGAGATTCAGAAGGTATCTGGAAATGTGGAGAAAAAAATCTGTGCAGTTGGCATAACCAAATTACTCACAGAGTGTC
CGCCAATGATGGACACTGAATACACTAAGCTGTGGACTCCCTTGTTACAATCTTTGATTGGCCTTTTTGAGTTACCTGAA
GATGACACCATTCCAGATGAAGAACATTTTATTGACATAGAAGACACGCCAGGATACCAGACTGCCTTCTCACAGCTGGC
ATTTGCTGGTAAAAAAGAACATGACCCTGTAGGTCAGTTGGTGAACAACCCCAAAATCCATCTGGCACAGTCACTTCACA
AACTGTCTACTGCCTGTCCAGGAAGGGTTCCCTCGATGGTGAGCACCAGCCTCAATGCAGAAGCCCTGCAGTACCTCCAA
GGCTACCTGCAGGCGGCCAGTGTGACCCTGTTG
>mus_musculus
ATGGAGCTCAGCGATGCGAATTTACAGACACTAACAGAGTATTTAAAGAAAACCCTGGATCCTGATCCTGCCATTAGACG
GCCAGCTGAGAAGTTTCTCGAATCCGTAGAAGGAAATCAGAATTACCCACTGTTGCTTTTAACATTATTGGAAAAGTCAC
AGGATAATGTCATTAAAGTATGTGCTTCAGTAACCTTCAAGAACTATATTAAAAGGAATTGGAGAATTGTTGAAGATGAA
CCAAACAAAATTTGCGAAGCTGATCGAGTAGCTATTAAAGCCAACATAGTGCATCTGATGCTGAGCAGTCCAGAGCAGAT
TCAGAAGCAGCTGAGTGATGCTATTAGCATCATTGGCAGAGAAGATTTCCCTCAGAAATGGCCTGACTTGTTGACAGAAA
TGGTGAATCGCTTTCAGAGTGGAGATTTTCACGTCATTAATGGAGTCCTTCGTACAGCGCACTCACTATTTAAGAGATAC
CGGCATGAGTTCAAGTCAAATGAGCTGTGGACTGAAATTAAACTTGTCTTGGATGCCTTTGCTTTGCCTTTGACTAATCT
ATTCAAGGCCACCATTGAACTGTGCAGTACCCATGCAAATGACGCCTCTGCCCTGAGGATTCTTTTTTCTTCCTTGATTT
TGATCTCAAAATTGTTCTATAGTTTGAACTTTCAGGATCTCCCTGAATTCTTTGAAGATAATATGGAAACTTGGATGAAC
AATTTTCATACCCTCCTGACACTGGATAATAAGCTCTTGCAGACTGATGATGAAGAGGAAGCAGGCTTACTGGAGCTTTT
AAAGTCTCAGATCTGTGATAATGCCGCTCTCTATGCACAGAAATATGACGAAGAGTTTCAGCGGTACCTCCCTCGCTTTG
TCACAGCTATCTGGAACTTACTCGTTACAACAGGGCGAGAAGTTAAATATGACTTGTTGGTTAGCAATGCAATTCAGTTT
CTGGCTTCAGTTTGTGAAAGGCCACATTATAAGAATCTGTTTGAGGACCAGAACACGCTGACAAGTATCTGTGAAAAAGT
TATTGTGCCTAACATGGAATTTAGAGCTGCTGATGAAGAAGCTTTTGAAGATAATTCTGAGGAGTACATACGGAGGGATT
TGGAAGGCTCTGATATTGATACTAGACGCAGGGCTGCTTGTGATCTTGTACGAGGATTATGCAAATTTTTTGAAGGTCCT
GTGACAGGAATCTTCTCTGGTTATGTTAATTCCATGCTCCAGGAGTATGCAAAAAACCCGTCTGTCAACTGGAAACACAA
AGATGCAGCTATTTACCTTGTCACATCTTTGGCATCAAAAGCCCAGACACAGAAGCATGGAATCACGCAAGCCAATGAAC
TTGTAAACCTAACTGAATTTTTCGTGAATCACATACTTCCTGATTTAAAATCAAATAATGTGAATGAGTTTCCTGTGCTT
AAAGCTGATGGTATCAAATATATTATGATTTTTAGGAATCAAGTACCAAAAGAGCACCTCCTAGTCTCTATTCCCCTCTT
GATCAGTCACCTGGAGGCTGAGAGTATTGTCGTCCACACTTATGCCGCACATGCTCTCGAAAGGCTGTTCACTATGAGAG
GGTCAAACAATACCACTCTTTTTACAGCTGCAGAAATCGCACCGTTTGTTGAGATTCTGCTAACAAACCTTTTCAAAGCT
CTCACACTTCCTGGCTCTTCAGAAAATGAATATATTATGAAAGCTATCATGAGAAGTTTCTCCCTCCTGCAAGAGGCCAT
CATCCCCTATATCCCCACTCTCATCACGCAGCTCACACAGAAGCTGCTGGCTGTTAGTAAGAATCCCAGTAAACCTCATT
TCAATCACTACATGTTTGAAGCAATATGCTTGTCTATAAGAATAACCTGCAAAGCTAACCCTGCTGCTGTTGTGAATTTT
GAGGAGGCTCTGTTTCTAGTGTTCACTGAGATCTTACAAAATGATGTACAAGAGTTTATCCCATATGTCTTTCAAGTGAT
GTCTTTACTTCTGGAAACACATAAAAATGATATCCCGTCTTCCTATATGGCCTTGTTTCCCCACCTCCTTCAGCCAGTAC
TGTGGGAAAGGACAGGAAACATCCCTGCTCTAGTGAGGCTGCTCCAGGCATTCTTAGAACGAGGCTCAAGTACAATAGCA
ACTGCTGCAGCTGACAAAATTCCTGGATTACTGGGTGTCTTCCAGAAGCTGATTGCATCCAAGGCAAACGATCACCAAGG
TTTCTATCTTCTCAACAGTATAATCGAACACATGCCTCCTGAATCAGTTGACCAGTATAGGAAGCAGATCTTCATTCTAC
TATTCCAGAGACTGCAAAACTCCAAGACCACCAAGTTTATCAAGAGTTTCTTAGTGTTTATTAACTTATATTGCATTAAG
TATGGGGCACTAGCATTACAAGAAATATTTGATGGCATACAACCAAAAATGTTTGGAATGGTTTTGGAAAAAATCATTAT
TCCAGAGATTCAAAAGGTATCTGGGAACGTGGAGAAAAAAATCTGTGCAGTTGGCATAACCAAATTACTCACAGAGTGTC
CACCAATGATGGACACGGAGTACACTAAGCTGTGGACTCCTTTGTTACAATCTCTCATTGGCCTGTTTGAATTACCTGAA
GATGACAGCATTCCTGATGAAGAGCATTTCATTGACATAGAAGATACACCAGGATACCAGACTGCCTTCTCACAGCTGGC
ATTTGCTGGTAAAAAGGAACATGATCCTGTAGGTCAGATGGTAAACAACCCCAAAATCCATCTGGCACAGTCACTTCACA
AACTGTCAACTGCTTGTCCTGGAAGGGTTCCCTCGATGGTGAGCACCAGCCTCAATGCAGAAGCCTTGCAGTATCTCCAA
GGTTACCTGCAGGCAGCCAGTGTGACCCTGTTG
>psammomys_obesus
ATGGAGCTCAGCGATGCAAATTTGCAGACACTAACAGAGTATTTGAAGAAAACTCTGGATCCTGATCCCGCCATTAGACG
TCCAGCTGAGAAATTTCTTGAATCTGTAGAAGGAAATCAGAATTACCCACTGTTGCTTTTAACATTACTGGAAAAGTCAC
AGGATAATGTCATTAAAGTATGTGCTTCAGTAACCTTCAAGAACTATATTAAAAGGAACTGGAGAATTGTTGAAGATGAA
CCAAACAAGATTTGTGAAGCTGATCGAGTAGCTATTAAAGCCAACATTGTTCATCTGATGCTGAGCAGCCCGGAACAGAT
TCAGAAGCAGGTGGTTGATGCTATTAGCATCATTGGCAGAGAAGACTTCCCTCAAAAATGGCCTGACTTGTTGACAGAAA
TGGTCAATCGCTTTCAGAGTGGAGATTTCCATGTTATTAATGGAGTCCTTCGCACAGCACATTCACTATTTAAAAGATAC
CGTCATGAGTTTAAGTCAAATGAGCTATGGACTGAAATTAAACTTGTCTTGGATGCCTTTGCTTTGCCTTTGACTAATCT
GTTTAAGGCTACCATTGAACTCTGCAGCACCCATGCAAACGACGCCTCTGCCCTGAGGATTCTTTTTTCTTCCTTGATCT
TGATCTCAAAATTGTTTTATAGTTTAAACTTTCAGGATCTCCCTGAATTTTTTGAAGACAATATGGAAACTTGGATGAAC
AATTTTCATACCCTCTTGACACTGGATAATAAGCTCCTACAAACTGATGATGAAGAGGAAGCAGGTTTATTGGAGCTTTT
AAAATCTCAGATTTGTGATAATGCTGCTCTCTATGCACAAAAATATGATGAAGAATTTCAGCGGTACCTGCCTCGTTTTG
TCACAGCCATCTGGAATTTACTAGTTACAACAGGTCAAGAGGTTAAATATGATTTGTTGGTAAGTAATGCAATTCAATTT
CTGGCTTCAGTTTGTGAAAGACCACATTATAAGAATCTGTTTGAGGACCAGAACACGCTGACAAGTATCTGTGAAAAAGT
TATTGTACCTAACATGGAATTTAGAGCTGCTGATGAAGAAGCATTTGAAGATAATTCTGAGGAGTACATAAGAAGGGATT
TGGAAGGCTCTGATATTGATACTAGACGCAGGGCTGCTTGTGATCTTGTACGAGGATTATGCAAATTTTTTGAAGGTCCT
GTGACAGGAATCTTCTCTGGTTATGTTAATTCTATGCTTCAGGAATATGCAAAAAATCCATCTGTCAACTGGAAACACAA
AGATGCAGCCATTTACCTTGTTACATCTTTGGCATCAAAAGCTCAAACACAGAAGCATGGAATCACACAAGCCAATGAAC
TAGTAAACCTAACTGAATTTTTTGTGAATCACATACTTCCTGACTTAAAATCAAATAATGTGAATGAGTTTCCTGTGCTT
AAAGCTGATGGTATCAAATACATTATGATTTTTAGGAATCAAGTACCAAAAGAGCACCTTTTAGTCTCTATTCCTCTCTT
GATTAGTCATCTGCAGGCTGAAAGTATTGTTGTTCATACTTACGCGGCACATGCTCTTGAGAGGCTGTTTACTATGAGAG
GGCCAAATAATGCTACTCTTTTTACAGCTGCAGAAATCGCACCGTTTGTTGAGATTCTGCTAACAAACCTTTTCAAAGCT
CTCACACTTCCTGGCTCTTCAGAAAATGAATATATTATGAAAGCTATCATGAGAAGTTTCTCCCTCCTGCAAGAAGCCAT
AATCCCCTATATCCCTACTCTCATCACTCAGCTCACACAGAAGCTGTTAGCTGTTAGTAAGAATCCCAGCAAACCTCATT
TCAATCACTACATGTTTGAAGCAATATGCTTGTCTATAAGAATAACCTGCAAAGCTAATCCTGCTGCTGTTGTGAATTTT
GAGGAGGCTCTATTCTTAGTGTTCACTGAAATATTACAAAATGATGTGCAAGAATTTATCCCATATGTCTTCCAAGTGAT
GTCTTTGCTTCTGGAAACACATAAAAATGATATCCCATCTTCATATATGGCCTTGTTTCCCCACCTCCTTCAGCCAGTGC
TCTGGGAAAGAACAGGCAACATCCCTGCTCTAGTGAGGCTGCTCCAGGCATTCTTAGAACGAGGCTCAAGTACAATAGCA
AGTGCTGCAGCTGACAAAATTCCTGGGTTACTGGGTGTCTTCCAGAAGCTGATTGCATCCAAGGCAAATGATCACCAAGG
TTTCTACCTTCTCAACAGTATAATTGAGCACATGCCTCCGGAGTCAGTTGACCAGTACAGAAAGCAGATTTTCATTCTAC
TATTCCAGAGACTGCAAAACTCAAAGACCACCAAGTTTATCAAGAGTTTCCTAGTGTTTATTAACTTATATTGCATTAAG
TATGGGGCACTAGCATTACAAGAAATATTTGATGGCATACAACCAAAAATGTTTGGAATGGTTTTGGAAAAAATCATTAT
TCCAGAGATTCAGAAGGTATCTGGAAATGTGGAGAAAAAAATCTGTGCAGTTGGTATAACCAAATTACTCACAGAGTGTC
CACCAATGATGGACACTGAATACACTAAGCTGTGGACTCCCTTGTTACAATCTTTGATTGGCCTTTTTGAGTTACCTGAA
GATGACACCATTCCAGATGAAGAACATTTTATTGACATAGAAGATACGCCAGGATACCAGACTGCCTTCTCACAGCTGGC
ATTTGCTGGTAAAAAAGAACATGACCCTGTAGGTCAGTTGGTGAACAACCCCAAAATCCATCTGGCACAGTCACTTCACA
AACTGTCTACTGCCTGTCCAGGAAGGGTTCCCTCGATGGTGAGCACCAGCCTCAATGCAGAAGCCCTGCAGTACCTCCAA
GGCTACCTGCAGGCGGCCAGTGTGACCCTGTTG
>nannospalax_galili
ATGGAGCTCAGTGATGCAAATTTGCAAACACTAACAGAATATTTGAAGAAAACCCTTGATCCTGATCCTGCCATCAGACG
TCCAGCTGAGAAATTTCTGGAATCTGTAGAAGGAAATCAGAATTACCCACTGTTGCTTTTAACATTACTGGAGAAGTCTC
AGGACAATGTCATCAAAGTATGTGCTTCAGTGACCTTCAAGAACTATATTAAGAGGAACTGGAGAATTGTTGAAGATGAA
CCAAACAAGATTTGTGAAGCTGATCGAGTAGCTATTAAAGGCAACATAGTGCATTTGATGCTGAGCAGCCCAGAGCAGAT
TCAGAAACAGTTGAGTGATGCTATTAGCATCATTGGCCGAGAAGATTTCCCTCAGAAATGGCCTGACCTGTTAACAGAAA
TGGTGAATCGCTTTCAGAGTGGAGATTTCCACGTTATCAATGGAGTCCTCCGTACAGCACATTCACTATTTAAAAGATAC
CGTCATGAGTTTAAGTCAAACGAGTTATGGACTGAAATTAAGCTTGTCTTGGATGCCTTTGCTTTGCCTTTGACTAATCT
CTTTAAGGCCACCATTGAGCTGTGCAGCACCCATGCAAACGATGCCTCTGCCCTGAGGATTCTTTTTTCTTCTTTGATCT
TGATCTCAAAATTGTTCTATAGTTTAAACTTTCAGGATCTCCCTGAGTTTTTTGAAGATAATATGGAAACTTGGATGAAC
AATTTTCATACCCTCTTGACATTGGATAATAAGCTTCTACAAACTGATGATGAAGAGGAAGCGGGCTTATTGGAGCTTTT
AAAATCCCAGATTTGTGATAATGCTGCGCTTTATGCACAAAAGTATGATGAAGAATTTCAGCGGTACTTGCCTCGTTTTG
TCACAGCCATCTGGAATTTACTAGTTACAACAGGTCAAGAGGTTAAATATGATTTGTTGGTAAGTAATGCAATTCAGTTT
CTGGCTTCAGTTTGTGAGAGACCTCATTATAAGAATCTGTTTGAGGACCAGAACACACTGACAAGCATCTGTGAAAAGGT
TATTGTACCTAATATGGAATTTAGAGCTGCTGATGAAGAAGCATTTGAAGATAATTCAGAGGAGTATATAAGAAGAGATC
TGGAAGGATCTGATATTGATACTAGACGCAGGGCTGCTTGTGATCTTGTACGAGGATTATGCAAGTTTTTTGAGGGACCT
GTGACGGGAATCTTCTCTGGTTACGTTAATTCCATGCTTCAGGAATATGCAAAAAACCCATCTGTCAACTGGAAACACAA
AGATGCAGCCATTTACCTAGTGACATCTTTGGCATCAAAAGCCCAAACACAGAAGCATGGAATTACACAAGCCAATGAAC
TTGTAAACCTGACTGAATTTTTTGTGAATCACATACTCCCTGATTTAAAATCAAATAATGTCAATGAGTTTCCTGTGCTT
AAAGCTGATGGTATCAAATATATTATGATTTTTAGAAATCAAGTGCCAAAAGAACACCTTTTAGTCTCTATTCCTCTTTT
GATTAATCATCTTCAGGCTGAAAGCATTGTTGTTCATACTTACGCAGCACATGCTCTGGAACGGCTGTTTACAATGAGAG
GGTCTAGCAATGCCACTCTTTTTACAGCTGCAGAAATCGCACCGTTTGTTGAGATTCTGCTAACAAACCTTTTCAAAGCT
CTCACACTTCCTGGCTCTTCAGAAAATGAATATATTATGAAAGCTATCATGAGAAGCTTCTCCCTCCTACAAGAAGCCAT
AATCCCCTATATCCCTACTCTGATCACTCAGCTCACACAGAAGCTGTTAGCTGTTAGTAAGAATCCCAGCAAACCTCATT
TTAATCACTACATGTTTGAAGCAATATGCTTATCTATAAGAATAACCTGCAAAGCTAACCCTGCTGCTGTTGTAAATTTT
GAGGAGGCTCTGTTTCTAGTGTTTACTGAAATCTTACAAAATGATGTACAAGAATTCATCCCATATGTCTTTCAAGTGAT
GTCTTTGCTCCTGGAAACACACAAAACTGACATCCCGTCTTCTTATATGGCCTTATTTCCTCACCTCCTTCAGCCAGTGC
TTTGGGAAAGAACAGGAAATATTCCTGCTCTAGTGAGACTGCTCCAGGCATTCTTAGAGCGGGGCTCAAATGCCATAGCA
AGTGCTGCAGCTGACAAGATTCCTGGGTTACTGGGTGTCTTCCAGAAGCTAATCGCATCCAAAGCAAATGATCACCAAGG
TTTTTATCTTCTCAACAGTATAATAGAGCACATGCCTCCGGAGTCAGTTGACCAATACAGGAAACAAATCTTCATTCTAC
TATTCCAGAGACTTCAGAATTCCAAAACCACAAAGTTTATCAAGAGTTTCTTAGTGTTTATTAATTTGTATTGCATAAAG
TATGGAGCACTGGCATTACAAGAAATATTTGATGGTATACAACCAAAGATGTTTGGAATGGTTTTGGAAAAAATCATTAT
TCCAGAAATTCAGAAAGTATCTGGAAATGTGGAGAAAAAGATCTGTGCAGTTGGCATAACCAAACTACTTACAGAGTGTC
CTCCAATGATGGACACTGAGTATACCAAGCTGTGGACTCCTTTGTTACAGTCTCTGATTGGCCTTTTTGAGTTGCCTGAA
GATGACAGCATTCCTGATGAAGAACATTTCATTGACATAGAAGATGCGCCAGGGTACCAGACTGCCTTTTCACAGTTGGC
GTTTGCTGGGAAAAAGGAGCATGACCCTGTAGGTCAGATGGTGAACAATCCCAAAATCCACCTGGCCCAGTCACTTCACA
AATTGTCTACTGCCTGTCCAGGAAGGGTTCCCTCAATGGTAAGCACCAGCCTCAATGCAGAAGCACTGCAGTATCTCCAA
GGCTACCTCCAGGCCGCCAGTGTGACATTATTG
>jaculus_jaculus
ATGGAGCTCAGCGATGCAAATTTGCAAACACTAACGGAATATTTGAAGAAAACCCTTGATCCCGATCCTGCCATCAGACG
ACCAGCTGAGAAATTTCTCGAATCTGTAGAAGGAAATCAGAATTACCCATTGTTGCTTTTAACATTGCTGGAAAAGTCCC
AGGATAATGTCATCAAAGTGTGTGCATCAGTAACCTTCAAGAACTATATTAAAAGGAACTGGAGAATTGTTGAAGATGAA
CCAAACAAAATTTGTGAAGCTGACCGAGTAGCCATTAAAGCCAACATAGTACACTTGATGCTGAGCAGCCCTGAGCAGAT
CCAGAAACAGTTGAGCGATGCTATTAGCATTATTGGCAGAGAAGATTTCCCTCAGAAATGGCCTGACCTGTTGACAGAAA
TGGTGAATCGCTTTCAGAGTGGAGATTTCCATGTTATTAATGGAGTCCTTCGTACAGCACACTCATTATTTAAAAGATAT
CGTCATGAGTTTAAGTCAAACGAGTTATGGACTGAAATTAAACTTGTTTTGGATGCCTTTGCTTTGCCTTTGACTAATCT
ATTTAAGGCCACCATTGAGCTGTGCAATACCCATGCTAATGATGCCTCTGCCCTGAGGATTCTTTTCTCATCCTTGATCC
TGATCTCAAAATTGTTCTATAGTTTAAACTTCCAGGATCTTCCTGAATTTTTTGAAGACAATATGGAAACCTGGATGAAC
AATTTTCATACCCTCTTAACATTGGACAACAAGCTTCTCCAAACTGATGATGAAGAGGAAGCCGGCTTACTGGAACTCTT
AAAATCCCAGATCTGTGATAACGCAGCCCTCTATGCACAGAAGTATGATGAAGAGTTTCAAAGGTACCTGCCTCGCTTTG
TCACAGCCATCTGGAACTTACTGGTTACAACAGGTCAAGAGGTTAAATATGATTTGTTGGTAAGTAACGCAATTCAATTT
CTGGCTTCAGTTTGTGAGAGACCACATTATAAGAATCTTTTTGAGGACCAGAACACGCTGACAAGCATTTGTGAAAAAGT
TATTGTGCCTAACATGGAATTTAGAGCGGCAGATGAAGAGGCCTTTGAGGACAATTCTGAGGAGTACATACGCAGAGATC
TGGAAGGCTCTGATATTGATACTAGACGTAGGGCTGCTTGTGATCTTGTTCGAGGATTATGCAAGTTTTTTGAAGGACCC
GTGACAGGAATCTTCTCTGGTTATGTTAATTCCATGCTCCAGGAGTATGCAAAAAATCCATCTGTCAACTGGAAACACAA
GGATGCAGCCATTTATCTAGTGACATCTTTGGCATCAAAAGCCCAAACACAAAAGCATGGAATTACTCAAGCCAATGAAC
TTGTGAACCTGACTGAGTTCTTTGTGACTCACATACTCCCTGATTTAAAATCAACGAATGTGAATGAATTTCCTGTGCTT
AAAGCTGATGGTATCAAATATATTATGATTTTTAGGAATCAAGTTCCAAAAGAGCATCTTTTAGTCTCTATTCCTCTCTT
GATTCATCACCTTCAAGCTGAAAGTATTGTTGTCCATACATACGCAGCACATGCTCTTGAGAGGCTGTTTACTATGAGAG
GACCTAACAATGCCACTCTTTTTACAGCTGCAGAAATCGCACCGTTTGTTGAGATTCTGCTAACAAACCTTTTCAAAGCT
CTCACACTTCCTGGCTCTTCAGAAAATGAATATATTATGAAAGCTATCATGCGAAGTTTCTCTCTCCTACAAGATGCCAT
AATTCCCTATATTCCTACTCTCATCACTCAGCTAACACAGAAGCTGTTAGCTGTTAGTAAGAACCCAAGCAAACCTCATT
TTAATCACTACATGTTTGAAGCAATATGCTTGTCCATAAGGATAACCTGCAAAGCTAACCCTGCTGCTGTGGTCAACTTT
GAGGAGGCTTTGTTTCTAGTATTTACTGAAATCTTGCAAAATGATGTGCAAGAATTCATCCCATACGTCTTTCAAGTGAT
GTCCTTGCTTCTGGAAACACACAAAAATGACATCCCGTCTTCGTACATGGCCTTATTTCCTCACCTCCTCCAGCCCGTAC
TTTGGGAAAGGACGGGAAACATTCCTGCTCTAGTGAGGCTTCTGCAAGCATTTTTAGAGCGAGGTTCAAACACAATAGCA
AGTGCTGCAGCTGATAAAATTCCTGGGTTACTGGGCGTTTTCCAGAAGCTGATTGCATCCAAAGCAAATGATCACCAAGG
CTTTTATCTTCTCAACAGTATAATAGAGCACATGCCCCTTGAATCAGTTGACCAATACAGGAAACAGATCTTCATCCTAC
TGTTCCAGAGACTTCAGAATTCCAAAACCACAAAGTTCATCAAGAGCTTCTTGGTGTTTATTAATTTGTATTGCATAAAG
TATGGGGCACTAGCCCTACAAGAAATATTTGATGGTATACAACCAAAAATGTTTGGAATGGTTTTGGAAAAAATCATTAT
TCCAGAAATTCAGAAAGTATCTGGAAATGTGGAGAAAAAGATCTGTGCAGTAGGCATAACCAAACTACTCACAGAGTGTC
CCCCAATGATGGACACAGAATATACTAAACTATGGACACCTTTGCTACAGTCTCTGATAGGCCTTTTTGAGTTACCTGAA
GATGACAGCATTCCTGATGAAGAGCATTTCATTGACATAGAAGACACCCCAGGGTACCAGACTGCCTTCTCACAGCTGGC
GTTTGCTGGGAAAAAAGAGCATGACCCTGTAGGTCAAATGGTGAATAACCCCAAAATTCACCTGGCACAGTCACTTCACA
AATTATCTACTGCCTGTCCAGGAAGGGTCCCCTCCATGGTGAGCACCAGCCTCAATGCTGAAGCACTGCAGTATCTCCAG
GGCTACCTGCAAGCGGCCAGTGTTACACTGATG
>rattus_norvegicus
ATGGAGCTCAGCGATGCCAATCTTCAGACACTGACAGAGTATTTAAAGAAAACCCTGGATCCTGACCCTGCCATCAGACG
GCCAGCTGAGAAATTTCTCGAATCTGTAGAAGGAAATCAGAATTACCCACTGTTGCTTTTAACATTATTGGAAAAGTCAC
AGGATAATGTCATTAAAGTATGTGCTTCAGTAACCTTCAAGAACTATATTAAAAGGAATTGGAGAATTGTTGAAGATGAA
CCAAACAAAATTTGTGAAGCTGATCGAGTAGCTATAAAAGCCAACATAGTGCACCTGATGCTGAGCAGCCCAGAGCAGAT
CCAGAAGCAGCTGAGTGATGCTATTAGCATTGTTGGCAGAGAAGATTTCCCTCAAAAATGGCCGGACTTGCTGACAGAAA
TGGTGAATCGCTTTCAGAGTGGAGATTTCCATGTCATTAATGGAGTCCTGCGTACAGCGCATTCACTGTTTAAAAGATAC
CGGCATGAGTTTAAGTCAAATGAGCTGTGGACTGAGATTAAACTTGTCTTGGATGCCTTTGCTCTGCCTTTGACTAATTT
ATTTAAGGCTACCATTGAACTGTGCAGTACCCATGCAAATGACGCTTCTGCCCTGAGGATTCTTTTTTCTTCCTTGATCT
TGATCTCAAAATTGTTCTACAGTTTAAACTTTCAGGATCTCCCTGAGTTCTTTGAAGATAATATGGAAACTTGGATGAAC
AATTTTCATACCCTCTTGACATTGGATAATAAACTCCTACAAACTGATGACGAAGAGGAAGCAGGCTTACTGGAGCTTTT
AAAGTCTCAGATCTGTGACAATGCTGCTCTCTATGCACAAAAGTACGATGAAGAGTTTCAGCGCTACCTCCCTCGTTTTG
TCACTGCCATCTGGAATTTGCTAGTTACCACAGGTCAAGAGGTTAAATATGATTTGTTGGTAAGTAATGCAATTCAGTTT
CTGGCTTCAGTTTGCGAAAGACCACATTATAAGAATCTGTTTGAGGACCAGAACACCCTGACAAGTATCTGTGAAAAAGT
TATTGTGCCTAACATGGAATTTAGAGCTGCTGATGAAGAGGCCTTTGAAGATAACTCTGAAGAGTACATAAGGAGGGACT
TGGAAGGCTCTGATATTGATACTAGACGCAGGGCTGCTTGTGATCTTGTACGAGGATTATGCAAATTTTTTGAAGGTCCT
GTGACAGGAATCTTCTCTGGTTATGTTAATTCCATGCTCCAGGAATATGCAAAAAATCCATCTGTCAACTGGAAACACAA
AGATGCGGCTATTTACCTTGTCACGTCTTTGGCATCAAAAGCCCAAACACAGAAGCATGGAATCACACAAGCCAATGAAC
TTGTAAACCTAACTGAATTTTTTGTGAATCACATACTTCCAGATTTAAAATCAAATAATGTGAATGAGTTTCCCGTGCTT
AAAGCTGATGGCATCAAATATATTATGATTTTTAGGAATCAAGTACCAAAAGAGCACCTTTTAGTCTCCATCCCTCTCTT
AATCAGTCACTTGGGGGCTGAAAGCATTGTTGTTCATACTTACGCCGCACACGCTCTCGAGAGACTGTTCACCATGAGGG
GGCCGAACAACGCCACTCTTTTTACAGCTGCAGAAATCGCACCGTTTGTTGGGATTCTGCTAACAAACCTTTTCAAAGCT
CTCACACTTCCTGGCTCTTCAGAAAATGAATATATTATGAAAGCCATCATGAGAAGTTTCTCCCTCCTGCAAGAAGCCAT
CATCCCCTACATCCCTACCCTGATCACTCAGCTCACACAGAAGCTGCTGGCTGTTAGTAAGAATCCCAGCAAACCTCATT
TCAATCACTACATGTTTGAAGCAATATGTTTGTCTATAAGAATAACCTGCAAAGCTAACCCTGCTGCTGTTGTGAACTTT
GAGGAGGCTCTCTTCCTCGTGTTCACTGAGATCTTACAAAATGATGTGCAAGAGTTCATCCCATACGTCTTTCAAGTGAT
GTCTTTACTTCTGGAAACACATAAAAATGATATCCCATCTTCCTATATGGCCTTGTTTCCCCACCTCCTTCAGCCGGTAC
TCTGGGAAAGGGCAGGAAATATCCCTGCTCTGGTGAGGCTGCTCCAGGCATTCTTAGAGCGGGGCTCCAGTACAATAGCG
ACTGCTGCAGCTGACAAAATTCCTGGATTACTGGGTGTCTTCCAGAAGTTGATTGCATCCAAGGCAAACGATCACCAAGG
TTTCTATCTTCTCAACAGTATAATAGAGCACATGCCTCCTGAGTCAGTTGACCAGTACAGGAAGCAGATCTTCATCCTAC
TGTTCCAGAGACTGCAAAACTCCAAGACCACCAAGTTTATCAAGAGTTTCTTGGTGTTTATTAACTTATATTGCATTAAG
TATGGGGCACTGGCATTACAAGAAATATTTGATGGCATACAGCCAAAAATGTTTGGAATGGTTTTGGAAAAAATCATTAT
TCCAGAGATTCAAAAGGTATCTGGAAATGTGGAGAAGAAAATCTGTGCAGTTGGCATAACCAAATTACTCACAGAGTGTC
CAGCAATGATGGACACTGAGTACACCAAGCTGTGGACTCCGTTGTTACAGTCTCTCATTGGCCTGTTTGAGTTACCTGAA
GATGACAGCATCCCTGACGAAGAGCACTTCATTGACATAGAAGACACCCCAGGGTACCAGACTGCCTTCTCACAGCTGGC
GTTTGCTGGTAAAAAGGAGTATGACCCTGTGGGTCAGACGGTGAACAACCCCAGGGTCCATCTGGCACAGGCACTTCACA
GACTGTCTACTGCCTGTCCGGGAAGGGTTCCCTCGATGGTGAGCACCAGCCTCAATGCAGAAGCCTTGCAGTACCTCCAA
GGTTACCTGCAGGCAGCCAGTGTGACCCTGTTG
>dipodomys_ordii
ATGGAGCTCAGTGATGCAAATTTACAAACACTAACAGAATATTTAAAGAAAACCCTTGATCCTGATCCTGCCATCAGACG
TCCGGCTGAGAAATTTCTTGAATCTGTAGAAGGAAATCAGAACTACCCACTGTTACTTTTAACATTACTGGAGAAGTCCC
AGGACAATGTCATCAAAGTCTGTGCTTCAGTAACCTTCAAGAATTATATTAAAAGAAACTGGAGGATAGTTGAAGATGAA
CCAAACAAAATTTGTGAAGCTGATCGAGTAGCCATTAAAGCCAACATTGTACATTTGATGCTTAGCAGCCCAGAGCAGAT
CCAGAAGCAGTTGAGTGATGCCATTAGCATTATTGGCAGAGAAGATTTCCCTCAGAAATGGCCTGATTTGTTGACAGAAA
TGGTGAATCGCTTTCAGAGTGGAGATTTCCATGTTATTAATGGAGTCCTTCGTACAGCACATTCATTATTTAAAAGATAT
CGCCATGAATTTAAGTCAAATGAGTTATGGACTGAAATTAAACTTGTTCTGGATGCCTTTGCTTTGCCTTTGACCAATCT
TTTTAAGGCTACCATTGAGTTGTGCAGCACCCATGCTAATGATGCCTCTGCTTTGAGGATTCTGTTTTCTTCCTTGATCT
TGATCTCAAAATTATTCTATAGTTTAAACTTTCAGGATCTCCCTGAATTTTTTGAAGATAATATGGAAACTTGGATGAAT
AATTTTCACACCCTATTGACATTGGATAATAAGCTTCTACAAACAGATGATGAAGAGGAAGCAGGCTTACTGGAGCTTTT
GAAGTCCCAGATTTGTGATAATGCTGCACTCTATGCACAAAAATATGATGAAGAATTTCAACGGTACCTGCCTCGTTTTG
TCACAGCCATCTGGAACTTACTAGTTACAACAGGTCAAGAAGTTAAATATGATTTGTTGGTAAGTAATGCAATTCAATTT
CTGGCTTCAGTTTGTGAGAGACCTCATTATAAGAATCTGTTTGAGGACCAGAACACGCTGACAAGTATCTGTGAGAAGGT
TATTGTGCCTAACATGGAATTTAGAGCTGCTGATGAAGAAGCATTTGAGGACAATTCTGAAGAGTACATAAGAAGAGATT
TGGAAGGATCT---------------------------------------------------------------------
--------------------------------------------------------------------------------
-------------TACAGC---ACTAGCCTTGATTCAAGCTCCACAACTGACAAAAAAGGCAAAACAGAG----------
-----------------------------------------------------------GTGAATGAATTTCCTGTGCTT
AAAGCTGATGGCATCAAATACATTATGATTTTTAGGAACCAAGTACCAAAAGAGCATCTTTTAGTCTCTATTCCTCTCTT
AATTAATCATCTTCAAGCAGAAAGTATTGTCGTTCATACATATGCAGCACATGCACTGGAAAGGCTGTTTACCATGAGAG
GGCCTAACAATGCCACTCTTTTTACAGCTGCAGAAATCGCACCGTTTGTTGAGATTCTGCTAACAAACCTTTTCAAAGCT
CTCACACTTCCTGGCTCTTCAGAAAATGAATATATTATGAAAGCTATCATGAGAAGTTTTTCCCTCCTGCAAGAAGCCAT
AATCCCCTACATCCCTACCCTCATCTCTCAGCTTACACAGAAGCTCTTAGCTGTTAGTAAGAATCCAAGCAAACCACACT
TTAACCATTACATGTTTGAGGCGATTTGCTTGTCCATAAGAATAACCTGCAAAGCTAACCCTGCTGCTGTTGTGAACTTC
GAGGAAGCTTTGTTTCTGGTGTTCACTGAAATCTTGCAGAATGATGTGCAAGAATTCGTCCCATACGTCTTTCAAGTGAT
GTCTCTGCTTCTGGAAACACACAAGAATGACATCCCATCCTCCTACATGGCCTTATTTCCTCACCTCCTCCAGCCTGTTC
TCTGGGAAAGAACAGGGAACATCCCAGCTCTTGTGAGGCTCCTGCAGGCATTCTTAGAGCGCGGGTCCAATACAATAGCA
AGCGCTGCAGCCGACAAAATTCCCGGATTACTGGGTGTCTTCCAGAAGTTGATAGCATCCAAAGCAAATGACCACCAAGG
CTTTTATCTTCTCAACAGTATAATAGAGCACATGCCACCTGAATCAGTTGATCAGTACAGGAAACAAATCTTCATTCTGC
TCTTCCAAAGACTTCAGAATTCCAAAACCACAAAGTTTATCAAGAGTTTCTTAGTCTTCATTAATTTGTATTGCATAAGA
TACGGGGCACTAGCCTTACAAGAAATATTTGATGGTATACAACCAAAAATGTTTGGAATGGTTTTGGAAAAAATCATTAT
TCCTGAAATTCAGAAAGTGTCTGGAAATGTGGAGAAAAAGATCTGTGCGGTTGGCATAACCAAATTACTCACCGAGTGTC
CCCCAATGATGGACACGGAGTACACCAAGCTGTGGACTCCTTTATTACAGTCTCTCATCGGCCTTTTTGAGTTACCTGAG
GATGACAGCATTCCCGATGAAGAGCACTTCATTGACATAGAGGACACGCCTGGGTACCAGACGGCCTTCTCACAGCTGGC
GTTTGCTGGGAAGAAGGAGCACGACCCCGTAGGCCAGATGGTGAACAACCCCAAAATTCACCTGGCACAGTCACTGCACA
AGTTGTCCACGGCCTGTCCAGGAAGGGTTCCCTCTATGGTGAGCACCAGCCTGAACGCGGAAGCGCTGCAGTATCTTCAA
GGGTACCTCCAGGCGGCCAGTGTGACGCTGCTG
