# Supplementary material for: Divergent genes in gerbils: prevalence, relation to GC-biased substitution, and phenotypic relevance
Source: BMC Evol Biol. 2020 Oct 19;20:134. doi: 10.1186/s12862-020-01696-3 (PMC7574485; doi:10.1186/s12862-020-01696-3)
Supplement: Supplementary file 3 — Additional file 3 Supplementary Data. DNA alignments for 10,554 1-to-1 orthologues used in analysis. Each alignment file is named using its orthogroup ID. [file 12862_2020_1696_MOESM3_ESM.zip › Additional_File_3/masked_alignments/OG0001811.fa]

>dipodomys_ordii
ATGCCTCGTGCAAAAGCAGCTCAGGCTGGAAGACAGGGCCCTGCGAAGAGACGCCTTGCAGAACAGTTTGCAGCTGGGGA
GATAGTGACGGACATGTCAAAAAAGGAGTGGAAACTGGGACTGCCTGTTGGCCAAGGCGGCTTTGGCTGTATATATCTTG
CTGATGCAAATTCTTCAAAATCAGTTGGCAGCGATGCACCCTGTGTTGTAAAAGTGGAACCCAGTGACAATGGACCTCTT
TTTACTGAATTAAAGTTTTACCAGCGAGCTGCTAAACCAGAGCAAATTCAGAAATGGATTCACACCCATAAACTGAAGTA
CCTTGGTGTTCCTAAGTATTGGGGATCTGGTCTACATGATAAAAATGGAAAAAGTTACAGGTTTATGATAATGGATCGCT
TTGGGAGTGACCTTCAGAAAATATATGAAGCCAATGCTAGAAGATTTTCTCGGAAAACTGTGTTGCAGCTAAGCTTAAGA
ATTCTGGAAATTCTGGAATATATTCACGAGCATGAGTATGTACATGGAGATATTAAGGCCTCAAATCTTCTTCTGAGCTA
CAAGAATCCTGACCAGGTGTACTTGGTGGATTATGGCCTTGCTTATCGCTACTGCCCAGAAGGAGTTCATAAAGAATACA
AAGAAGACCCCAAAAGATGTCATGATGGCACTATTGAATTCACCAGCATCGATGCTCACAATGGCGTGGCACCTTCACGA
CGTGGTGATTTGGAAATACTTGGTTATTGCATGATCCAGTGGCTTAGCGGCCATCTTCCTTGGGAGGATAATTTGAAAGA
TCCAAACTATGTTAGAGATTCCAAAATTAGATACAGAGAAGATATTGCAGGCTTGATGGATAAATGTTTTCCTGAGAAAA
ACAAGCCAGGTGAAATTGCTAAATACCTGGAAACTGTGAAATTACTGAACTACACTGAGAAGCCTCTGTATCAGAATTTA
CGTGACATTCTTCTGCAAGGGCTAAAGGCCATAGGAAGTAAGGATGATGGTAAACTGGACCTGAGTGCTGTGGAGAATGG
CGGACTGAAA------------TCCAAAAAGCGAAAGAAA---------------------GATGAAAGCACAGCTTCCA
GTGTTGAAGATATGGAATGCTCAAGCACACAGACAGAGGAGGCCATCCAGACCCGAAGTGAGGACTCC------------
---------------------
>ictidomys_tridecemlineatus
ATGCCTCGTGTGAAAGCAGCTCAGGCTGTAAGACAGGGCCCTGCAAAGAGACGTCTTGCAGAACAATTTGCAGCTGGGGA
GATAATAACTGACATGTCAAAAAAGGAATGGAAACTAGGATTACCCATTGGCCAAGGTGGCTTTGGCTGTATATATCTTG
CTGATAGAAATTCTTCAAAATCGGTTGGCAGTGATGCACCCTGTGTGGTGAAAGTGGAACCTAGTGACAATGGACCTCTT
TTTACTGAATTGAAATTTTACCAGCGAGCTGCTAAACCAGAGCAAATTCAGAAATGGGTTCGTACCCATAAAATGAAGTA
CCTTGGTGTTCCTAAGTATTGGGGATCTGGCCTACATGATAAAAATGGAAAAAGTTACAGGTTTATGATAATGGATCGCT
TTGGGAGTGACCTTCAGAAAATATATGAAGCAAATGCCAAAAGATTTTCTCGGAAAACGGTCTTGAAGCTAAGCTTAAGA
ATTCTGGATATTCTGGAATATATTCATGAGCATGAGTATGTACATGGAGATATTAAGGCCTCAAATCTTCTTCTGAGCTA
CAAGAATCCTGACCAGGTTTACTTGGTAGATTATGGCCTTGCTTATCGGTACTGTCCAGAAGGAGTTCATAAAGAATACA
AAGAGGACCCCAAAAGATGTCATGATGGCACTCTTGAATTCACCAGCATTGATGCACACAATGGCGTGGCCCCATCAAGA
CGTGGTGATTTGGAAATACTTGGTTATTGCATGATTCAGTGGCTTAGTGGCCAACTCCCCTGGGAGGATAATTTGAAAGA
TCCTAACTATGTTAGAGATTCCAAAATTAGATACAGAGAAAATATTTCAGATTTGATGGAGAAATGTTTTCCTGAGAAAA
ACAAGCCAGGTGAAATTGCTAAATACATGGAAACTGTGAAATTACTGGACTATACAGAAAAACCTCTTTATCAAAATTTA
CGTGATATACTTTTGCAAGGACTAAAAGCTATAGGAAGTAAGGATGATGGCAAGCTGGACCTCAGTGTTGTGGAGAATGG
AGGTTTGAAAGCAAAAACAGCAACAAAGAAGAGAAAGAAA---------------GAAATAGAGGAAAGCACTGAATCTA
GTGTTGAAGATATGGAATGCTCAAATATACAGACAGAGGAGGCCGCACAAACCCGTTCA------------------AGA
ACCAGAAAGAAAGTCCAGAAG
>homo_sapiens
ATGCCTCGTGTAAAAGCAGCTCAAGCTGGAAGACAGAGCTCTGCAAAGAGACATCTTGCAGAACAATTTGCAGTTGGAGA
GATAATAACTGACATGGCAAAAAAGGAATGGAAAGTAGGATTACCCATTGGCCAAGGAGGCTTTGGCTGTATATATCTTG
CTGATATGAATTCTTCAGAGTCAGTTGGCAGTGATGCACCTTGTGTTGTAAAAGTGGAACCCAGTGACAATGGACCTCTT
TTTACTGAATTAAAGTTCTACCAACGAGCTGCAAAACCAGAGCAAATTCAGAAATGGATTCGTACCCGTAAGCTGAAGTA
CCTGGGTGTTCCTAAGTATTGGGGGTCTGGTCTACATGACAAAAATGGAAAAAGTTACAGGTTTATGATAATGGATCGCT
TTGGGAGTGACCTTCAGAAAATATATGAAGCAAATGCCAAAAGGTTTTCTCGGAAAACTGTCTTGCAGCTAAGCTTAAGA
ATTCTGGATATTCTGGAATATATTCACGAGCATGAGTATGTGCATGGAGATATCAAGGCCTCAAATCTTCTTCTGAACTA
CAAGAATCCTGACCAGGTGTACTTGGTAGATTATGGCCTTGCTTATCGGTACTGCCCAGAAGGAGTTCATAAAGAATACA
AAGAAGACCCCAAAAGATGTCACGATGGCACTATTGAATTCACGAGCATCGATGCACACAATGGCGTGGCCCCATCAAGA
CGTGGTGATTTGGAAATACTTGGTTATTGCATGATCCAATGGCTTACTGGCCATCTTCCTTGGGAGGATAATTTGAAAGA
TCCTAAATATGTTAGAGATTCCAAAATTAGATACAGAGAAAATATTGCAAGTTTGATGGACAAATGTTTTCCTGAGAAAA
ACAAACCAGGTGAAATTGCCAAATACATGGAAACAGTGAAATTACTAGACTACACTGAAAAACCTCTTTATGAAAATTTA
CGTGACATTCTTTTGCAAGGACTAAAAGCTATAGGAAGTAAGGATGATGGCAAATTGGACCTCAGTGTTGTGGAGAATGG
AGGTTTGAAAGCAAAAACAATAACAAAGAAGCGAAAGAAA---------------GAAATTGAAGAAAGCAAGGAACCTG
GTGTTGAAGATACGGAATGGTCAAACACACAGACAGAGGAGGCCATACAGACCCGTTCA------------------AGA
ACCAGAAAGAGAGTCCAGAAG
>fukomys_damarensis
ATGCCTCGTGTAAAAGCAGCTCAAGCTGGAAGACTGGGCCCTGCAAAGAGACATCTTGCGGAACACTTTGCAGCTGGAGA
GATAATAACTGACATGTCAAAAAAGGAGTGGCAGCTTGGATTACCTATTGGCCAGGGTGGCTTTGGCTGTATATATCTTG
CTGATGCAAATTCTTCAAAACCGGTTGGCAGTGATGCACCCTGTGTTGCAAAAGTGGAACCCAGTGACAATGGCCCTCTT
TTTACTGAATTAAAGTTCTACCAGCGAGCTGCTAAGCCAGAGCAAATTCAGAAGTGGATTCGTGCCCATAAACTGAAGTA
CCTTGGTGTTCCTAAGTATTGGGGATCTGGTCTACATGATAAAAATGGAAAAAGTTATAGGTTTATGATAATAGATCGCT
TTGGGAGTGACCTTCAGAAAATATACGAAGCAAATGCCAGAAGGTTTTCTCGGAAAGCTGTTTTGCAGCTAAGCTTAAGA
ATTCTGGATGTCCTGGAGTACATCCATGAGCATGAGTATGTGCATGGAGATATCAAGGCCTCGAATCTTCTTCTAAGCTA
CAAGAACCCTGACCAGGTGTATTTGGTAGATTATGGTCTTGCCTATCGGTACTGTCCAGAAGGAGCTCATAGAGAATATA
AAGAAGATCCCAAAAGACGTCACGATGGCACTATTGAGTTCACCAGCATCGACGCTCACAACGGCGTGGCCCCATCAAGA
CGTGGTGATTTGGAGATACTTGGCTATTGCATGATCCAGTGGCTTAGTGGCCATCTTCCCTGGGAGGATAATTTGAAGGA
TCCAAACTATGTTAGAGATTCCAAAATTAGATACAGAGACAGTATTGCAAGTTTGATGGAGAAATGTTTTCCTGAGAAAA
ACAAGCCAGGTGAAATTGCTAAATACATGGAAGCTGTGAAATTGCTGGATTATACTGAGAAGCCTCTTTATCAAAAGTTC
CGTGATATTCTTTTGCAAGGACTAAAAGCCATAGGGAGTAAGGATGACAGCAAACTGGACCTCAGCATTACGGAGAATGG
AAGTTTGAAAGCAAAACCAGTAACAAAGAAGAGAAAGAGA---------------GAAGTGGAAGAAAGTGCAGAC---T
CTGTTGAAGATATGGAACGCTCT---CCTCAGGTGGAGGAGGTCCCACAAACACGTTCA------------------AGA
ACCAAAAAGAGAAAACAGAAG
>rattus_norvegicus
ATGCCTCGTGTAAAAGCAGCTCAGGCTGGAAGACAGGGACCTGCAAAGAGGCGCCTCGCAGAGCAGTTTGCCGCTGGAGA
GATCATAACCGACATGTCTAAAAAGGAATGGAAACTAGGCTTGCCTATTGGCCAAGGAGGCTTTGGCTGCATCTATCTGG
CGGACACAAATTCTTCCAAACCGGTCGGCAGTGATGCGCCCTGTGTTGTGAAAGTGGAACCCAGTGACAATGGACCTCTT
TTCACTGAATTAAAGTTCTACCAGAGGGCTGCTAAACCAGAGCAAATTCAGAAATGGATTCATACACATAAATTGAAGTA
TCTTGGTGTTCCTAAGTATTGGGGATCTGGTCTACATGATAAAAATGGAAAAAGTTACAGGTTTATGATAATGGACCGCT
TTGGGAGTGACCTTCAGAAAATATATGAAGCAAATGCCAAAAGGTTTTCTCGGAAAACTGTCTTGCAGCTAAGCTTAAGA
ATTCTGGATATCCTGGAGTACATCCACGAGCACGAGTATGTGCATGGGGACATCAAGGCCTCCAACCTCCTTCTGAGTTA
CAAGAACCCTGACCAGGTGTATTTGGTTGACTATGGACTTGCTTATCGGTACTGCCCAGATGGAGTTCATAAAGAGTACA
AGGAAGATCCCAAAAGGTGCCACGACGGCACACTGGAGTTCACCAGCATCGATGCTCACAATGGCGTGGCCCCATCTCGA
CGTGGTGATTTGGAAATACTTGGTTACTGCATGATCCAGTGGCTCAGCGGCTGTCTTCCTTGGGAGGATAACTTGAAAGA
CCCCAACTACGTCAGACAGTCCAAAATTAGATACAGAGACAATGTCGCAGCTTTGATGGAGAAATGCTTTCCTGAGAGGA
ATAAGCCAGGTGAGATCGCTAAGTACATGGAGACTGTGAAACTACTGGACTACACTGAAAAGCCGCTTTACCAAAACCTA
CGTGACATCCTTCTGCAAGGACTAAAAGCTATAGGAAGTAAGGATGACGGCAAACTGGATTTTAGTGCTGTGGAGAACGG
AAGTGTGAACACAAAACCAGCTTCAAAGAAGCGGAAGAAAGGCGCTGTGGTGTGCGCTGTGGAAGAAAGCCCAGTGTGCG
CCGTGGAAGACATGGAGTGCGCAGACACACAGGCGCAAGAGGCCATACAGACTCGTTCA------------------CGA
ACCAGAAAGAAAGCCCAGCAA
>mus_musculus
ATGCCCCGTGTAAAAGCAGCTCAGGCTGGAAGACCCGGACCTGCGAAGAGGCGCCTCGCAGAGCAGTTTGCCGCTGGAGA
GGTCCTAACCGACATGTCTAGGAAGGAGTGGAAACTAGGATTGCCCATTGGCCAAGGTGGCTTTGGCTGCATCTATCTGG
CGGACACAAATTCTTCCAAACCGGTTGGCAGTGACGCGCCCTGTGTTGTGAAAGTGGAACCCAGTGACAATGGACCTCTT
TTCACGGAATTAAAGTTCTACCAGAGGGCTGCTAAACCAGAGCAAATTCAGAAATGGATTCGTACACATAAATTGAAGTA
CCTTGGTGTTCCTAAGTATTGGGGATCTGGTCTACATGATAAAAATGGAAAAAGTTACAGGTTTATGATAATGGACCGCT
TTGGGAGTGACCTTCAGAAAATATATGAAGCAAATGCCAAAAGGTTTTCTCGGAAAACTGTATTGCAGCTAAGCTTAAGA
ATTCTGGATATCCTGGAGTACATCCATGAGCATGAGTACGTGCACGGGGACATCAAGGCCTCCAACCTGCTCCTGAGTCA
CAAGAACCCTGACCAGGTATATTTGGTAGACTATGGCCTTGCTTATCGGTACTGCCCAGATGGAGTTCATAAAGAGTACA
AGGAAGATCCCAAAAGGTGCCATGACGGCACCCTGGAGTTCACCAGCATCGACGCTCACAAAGGCGTGGCCCCATCAAGA
CGTGGTGATTTGGAAATACTTGGTTATTGCATGATCCAGTGGCTCAGCGGCTGTCTTCCTTGGGAAGATAACTTGAAAGA
TCCTAACTACGTTAGGGATTCCAAAATTAGATACAGAGACAACGTCGCAGCTTTGATGGAGAAATGCTTTCCTGAGAAAA
ATAAGCCAGGTGAGATCGCTAAGTACATGGAGTCTGTGAAACTACTGGAATACACCGAAAAACCTCTCTATCAAAACCTA
CGTGATATCCTTTTACAAGGACTAAAAGCTATAGGAAGTAAAGACGACGGCAAACTGGATTTTAGTGCTGTGGAGAACGG
AAGTGTGAAGACAAGACCAGCCTCAAAGAAGCGGAAGAAA---------------GAAGCAGAAGAAAGCGCGGTGTGCG
CTGTGGAGGACATGGAGTGCTCAGACACACAGGTGCAAGAGGCCGCACAGACCCGAAGTGTGGAGTCCAGGGGTTCACGA
ACCAGAAAGAAAGCCCAGAAG
>nannospalax_galili
ATGCCTCGTGTAAAAGCAGCTAAAGCTGGACGACAGGGCCCTCCCAAGAGGTGCCTTGCAGAACAGTTTGCGGCTGGGGA
GATAATAACCGACATGTCCAAAAAGGAGTGGAAGCTAGGGCTGCCTATTGGTCAAGGTGGCTTTGGCTGCATATATCTTG
CTGATACAAATTCTTCCAAATCGGTTGGCAGCGATGCACCCTGTGTTGTAAAAGTGGAACCCAGTGACAATGGACCTCTT
TTTACTGAATTAAAGTTCTACCAGCGAGCTGCTAAACCAGAGCAAATTCAGAAATGGATTCGTGCCCATAAATTGAAGTA
CCTTGGTGTTCCTAAGTATTGGGGATCTGGTCTACATGAAAAAAATGGAAAAAGTTACAGGTTTATGATAATGGATCGCT
TTGGGAGTGACCTTCAGAAAATATATGAAGCAAATGCCAAAAGGTTTTCTCGGAAAACTGTCTTGCAGCTCAGCTTAAGA
ATTCTGGACATCCTGGAATACATCCATGAGCATGAGTATGTGCACGGGGACATCAAGGCTTCCAACCTGCTCCTGAGCTG
CAAGAACCCCGACCAGGTGTACTTGGTAGACTATGGCCTTGCTTATCGGTACTGCCCAGAGGGAGTTCATAAAGAATACA
AAGAAGATCCCAAAAGATGTCACGATGGCACTATTGAGTTCACCAGCATTGATGCGCATAATGGCGTGGCCCCATCAAGA
CGTGGTGATCTGGAAATACTTGGCTATTGCATGATCCAGTGGCTTAGTGGCCATCTTCCTTGGGAGGATAACTTGAAAGA
TCCTAATTATGTTAGAGATTCCAAAATTAGATACAGAGAAAATGTTGCAGATTTGATGGAGAAATGCTTTCCTGAGAAAA
ACAAGCCAGGTGAAATTGCGAAGTACATGGAAACTGTGAAGTCACTGGCCTACACCGAGAAACCTCTCTATCAGAATCTA
CGCGGCATTCTCTTGCAAGGACTGAAAGCGATCGGAAGCAAGGACGATGGCAGACTGGACTTGAGTGCGGTGGGGAATGG
AGAGTTGAAGACAAAGTCAGTCTCAAAGAAGCGGAAGAAA---------------GAAGTTGAAGAAAGCACAGCATCCA
GTGTTGAAGATGTGGACTGCTCAAGTGCACAGACA---GAGGCCACACAGACCCGAAGTGACGAGTCCAGGGGTTCAAGA
ACCAGGAAGAAAGCCCAGAAG
>cavia_porcellus
ATGCCTCGTGTCAAAGCAGCTCAAGCTGGAAGACAGGGCCCTGCAAAGAGACGTCTTGCAGAACACTTTGCAGCTGGGGA
GGTAATAACTGACCTGTCAAAAAAGGAGTGGAAGCTAGGATTGCCCATTGGCCAAGGTGGCTTTGGCCGAATATATCTTG
CTGATACAAATTCTTCAAAATCGGTTGGCAGTGATGCACCCTGTGTTGCAAAAGTGGAACCCAGTGACAATGGCCCTCTT
TTTACTGAATTAAAGTTCTACCAGAGAGCTGCTAAACCAGAGCAAATTCAGAAATGGATTCATACCCATAAACTGAAGTA
TCTTGGTGTTCCTAAGTATTGGGGATCTGGACTGCATGATAAAAATGGAAACAGTTACAGGTTTATGATAATAGATCGCT
TTGGGAGTGACCTTCAGAAAATATACGAAGCAAATGCCAAAAGGTTTTCTCGGAAAACTGTCTTGCAGCTAAGCTTAAGA
ATTCTGGATATTCTGGAATACATCCACGAGCATGAGTACGTGCATGGGGATATCAAGGCCTCAAATCTGCTTCTGAGCTA
CAAGAACCCTGACCAGGTATATTTGGTAGATTATGGCCTTGCTTATCGGTACTGCCCAGAAGGAGTTCATAGAGAATATA
AAGAGGATCCCAAAAGATGTCACGATGGCACTATTGAGTTCACCAGCATTGACGCACACCATGGCGTGGCGCCCTCGAGA
CGTGGTGATTTGGAAATACTCGGCTACTGCATGATCCAGTGGCTCAGTGGCCATCTTCCCTGGGAGGATAACTTGAAGGA
TCCAAACTATGTTAGAGATTCCAAAATTAGATATAGAGATAATATTGCAAGTTTGATGGAAAAATGTTTTCCTGAGAAAA
ATAAGCCAGGTGAAATTGCTAGGTACATGGAAGCTGTGAAATTACTGGACTACACTGAAAAGCCTCTTTATCAGAAGTTC
CGAGATATTCTTTTGCAAGGATTAAAAGCTGTAGGAAGTAAGGATGACAGCAAATTGGACTTCAGTGTCATGGAGAATGG
AAGTTTGAAAGCAAAAGCAGTAACAAAGAAGAGAAAGAAA---------------GCCGTGGAAGAAAACACAGAATCGA
GCGTTGAAGACATGGAGTGCTCCCATCCCCAGATGGAGGAGGCCCCGCAGACCCGTTCC------------------AGA
ACCAGAAAGAGAATCCAGAAG
>chinchilla_lanigera
ATGCCTCGTGTAAAAGCAGCCCAAGCTGGAAGACAGGGCCCTGCAAAGAGACGTCTTGCGGAACACTTCGCAGCTGGGGA
GATAATAACCGACCTGTCAAAAAAAGAATGGAAGCTAGGATTACCCATTGGCCAAGGTGGCTTTGGCTGTATATATCTTG
CTGATACAAATTCTTCAAAATCGGTTGGCAGTGATGCACCCTGTGTTGCAAAAGTGGAACCCAGTGACAATGGCCCTCTT
TTTACTGAATTAAAGTTCTACCAACGAGCTGCTAAACCAGAGCAAATCCAGAAATGGATTCATACCCACAAACTGAAGTA
CCTTGGTGTTCCTAAGTATTGGGGATCTGGACTACATGATAAAAATGGAAAAAGTTATAGGTTTATGATAATAGATCGCT
TTGGGAGTGACCTTCAGAAAATATACGAAGCAAATGCCAAAAGATTTTCTCGGAAGGCTGTCTTGCAACTAAGCTTAAGA
ATTCTGGATATTCTGGAGTACATCCATGAGCATGAGTATGTGCATGGAGACATCAAGGCCTCTAATCTTCTTCTGAGCTA
CAAGAACCCTGACCAGGTGTATTTGGTAGATTATGGCCTTGCGTATCGATACTGCCCAGAAGGAGTTCATAGAGAATATA
AAGAAGATCCCAAAAGATGTCACGATGGCACTATTGAATTCACCAGCATTGATGCACACAATGGCGTGGCCCCGTCAAGA
CGTGGTGATTTGGAAATACTTGGCTATTGCATGATCCAGTGGCTTAGTGGCCATCTTCCTTGGGAGGATAATTTGAAGGA
TCCAAACTATGTTAGAGATTCCAAAATTAGATACAGAGACAATATTGCAAGTTTGATGGAGAAATGTTTTCCTGAGAAAA
ACAAGCCAGGTGAAATTGCTAAGTACATGGAAGCTGTGAAGTTGCTGGACTATACTGAAAAGCCTCTGTATCAGAAGTTC
CGCGATATTCTTTTGCAAGGACTAAAAGCTATAGGAAGTAAGGATGACGGCAAACTGGACCTCAGTGTTATGGAGAACGG
AAATTTGAAAGCAAAAACAGTAACAAAGAAGAGAAAGAAA---------------GATGCGGAAGGAAGCACAGAATCCA
GTATTGAAGATACGGAATGCTCCCATTCCCAGGAGGAGGAGGTCCCGCAGACACGTTCG------------------AGA
ACCAGAAAGAGAATCCAGAAG
>meriones_unguiculatus
ATGCCACGTGCAAAAGCAGCTCAGGCTGGACGACAGGGACCTACAAAGAGGCGCCTTGCAGAGCAGTTTGCTGCTGGGGA
GATCATAACCGACATGTCTAAAAAGGAATGGAAGCTAGGGTTGCCTATTGGCCAAGGTGGCTTTGGCTGCATATATCTGG
CGGACACAAATTCTTCCAAACCGGTTGGCAGTGATGCGCCCTGTGTTGTGAAAGTGGAACCCAGTGACAATGGACCTCTT
TTCACTGAATTAAAGTTCTACCAGCGGGCTGCTAAACCAGAGCAAATTCAGAAATGGATTCGTACACATAAATTGAAGTA
CCTTGGTGTTCCTAAGTATTGGGGATCTGGTCTACATGATAAAAATGGAAAAAGTTACAGGTTTATGATAATGGACCGCT
TTGGGAGTGACCTTCAGAAAATCTATGAAGCAAATGCCAAAAGGTTTTCTCGGAAAACTGTCTTGCAGCTAAGCTTAAGA
ATTCTGGATATCCTGGAATACATCCATGAGCATGAATACGTGCACGGGGACATCAAGGCCTCCAACCTTCTTCTGAGCTA
CAAGAACCCTGACCAGGTGTATTTGGTGGATTATGGGCTTGCCTATCGATACTGCCCAGATGGAGTTCATAAAGAGTACA
AAGAAGATCCCAAAAGGTGCCACGATGGCACATTGGAGTTCACCAGCATCGATGCGCACAATGGTGTGGCCCCCTCACGG
CGTGGCGATTTGGAAATACTTGGTTATTGCATGATCCAGTGGCTCAGCGGCTGTCTTCCTTGGGAGGATAACTTGAAAGA
TCCTAACTACGTTAGAGATTCCAAAATTAGATACAGAGACAATGTCTCGGCTTTGATGGAAAAATGCTTTCCTGAGAAAA
ACAAGCCAGGTGAAATTGCTAAGTACATGGAAACTGTGAAATTACTGGACTATGCTGAAAAACCTCTCTATCAAAATTTA
CGTGACATTCTTTTGCAAGGACTAAAAGCTATAGGAAGTAAAGATGATGGCAAACTGGATTTTAGTGCTGTGGAGAACGG
AAGTGTGAAGACAATACCATCCTCAAAGAAGCGGAAGAAA---------------GAAGCAGAGGAAAGCACGGCGTGTA
GTGTGGAAGACATGGAGTGGTCAGACTCACGGGTGGAAGAGGCTGTACAGACTCGAAGTGAGGAGTCCAGGGGTTCAAGA
ACCAGAAAGAAAGCCCAGAAG
