# Supplementary material for: Divergent genes in gerbils: prevalence, relation to GC-biased substitution, and phenotypic relevance
Source: BMC Evol Biol. 2020 Oct 19;20:134. doi: 10.1186/s12862-020-01696-3 (PMC7574485; doi:10.1186/s12862-020-01696-3)
Supplement: Supplementary file 3 — Additional file 3 Supplementary Data. DNA alignments for 10,554 1-to-1 orthologues used in analysis. Each alignment file is named using its orthogroup ID. [file 12862_2020_1696_MOESM3_ESM.zip › Additional_File_3/masked_alignments/OG0001812.fa]

>jaculus_jaculus
ATGGCAAAAAGTCTTTTG---TCTTCATCTCTGTCTACAAGGACAAAACTGCTACAGCAAACAGGAGTGTCAATATACTC
TACTTCTAACGGCTTCAATGAGGAGGAGGTAAAAAAGGTGCTTCAGCAATTTCCAGGTGGCTCTGTTGACCTTCAGAAGA
AATACAATGGCATTGGTATTCTTACTCTGAATAACCCAAACAAAATGAATGCTTTCTCAGGTGCTATGATGCTACAACTT
TTGGAAAGAGTTATTGAATTGGAAAATTGGACAGAAGGGAAAGGTCTTATAGTCCATGGGTTAAAAAATACTTTTTGT--
-------------------------TTGTTTTTGTTTTTCGAGGATGGAATGGCCTTATCTATGTTCATGCAAAACACCT
TAACAAAATTTATGAGACTGCCTTTGATAAGTGTTGCGCTAGTTCAAGGACGAGCACTGGGTGGAGGAGCAGAATTTACT
ACAGCTTGTGACTTCAGGTTAATGACTCCGGAGAGTGAGATCAGATTTGTCCACAAAGAAATGGGAATAGTTCCAAGTTG
GGGTGGTGCCAGCCGGCTGGTTGAAATTATTGGCAGCAGACAAGCTCTCAAAGTGTTAAGTGGAGCCCTCAAACTGGATT
CCAAGAAAGCGTTAAATATTGGTATGGCTGATGAGGTCTTGCAGTCTTCGGATGCAACTAAGACTCTAGATGAAGCACAA
GAGTGGCTAATGCAGTTTGTCAATGGGCCACCAGAAGTCATCAGAGCTGTGAAAAAATCTGTTTGTTCAGGCAAAGAGCT
ATATTTAGAAGAGGCATTACAGAATGAGAGAGATCTTATAGGAACAGTGTGGGGTGGACCTGCAAACTTAGAGGCTATTG
CTAGGAGAGGAAAGTTTAATAAA
>psammomys_obesus
ATGGCGAAAAGTCTTTTG---ACTTCATCTCTGTCTGTAAGAACAAAACTGCTA---CAAACTGGGGTGTCACTTTACAA
TACCTCTCATGGCTTCCATGAGGAGGAAGTGAAAAAGATACTGGAGCAGTATCCTGGTGGAACCATTGACCTTCAGAAGA
AAGAAGATGGCATTGGCATTCTGACACTGAACAACCCCAATAAAATGAATGCTTTCTCAGGTGTCATGATGCTACAACTT
TTGGAAAGGGTGATTGAATTAGAAAATTGGACAGAAGGGAAAGGCCTCATTGTCCATGGAGCAAAAAATACTTTTTGCTC
TGGATCCGATCTGAATGCTGTGAAAGCCCTCTCCACTCCAGAG---GCAATGGCCTTATCTATGTTCATGCAAAACACCT
TAACAAGATTTATGAGACTACCGTTAATAAGTGTTGCTCTGATTCAAGGCTGGGCAATGGGTGGAGGAGCAGAATTTACT
ACAGCGTGTGATTTCAGGTTAATGACTGTGGACAGTGTGATCAGGTTTGTCCACAAGGACATGGGTATAGTTCCAAGCTG
GGGTGGCACCAGCCGCCTGGTTGAAATCACTGGCAGCAGACAAGCTCTCAAAGTGTTAAGTGGCGCTCTCAAACTGGACT
CCACGAAGGCTTTAGCTATAGGTTTGGCTGATGAGGTCCTGCAGACGTCAGATGAAGCTAAGGCTCTAGAAGAGGCACAA
GAATGGCTGCAGCAATTTGTCAACGGACCTCCAGATGTCATTAGGGGTTTAAAAAAATCTGTTTGTTCTGGCCGAGAACT
GTATTTAGAGGAGGCATTACAGAATGAAAGGGATGTTCTGGGAACACTGTGGGGTGGACCTGCAAATTTAGAGGCAATTG
CTAAGAAAGGAAAACATACTAAA
>chinchilla_lanigera
ATGGCCAGCAGTTTTTTGAAAACATCATCTCTGTCTTCAAGGACAAAAGTGCTCCATCAAGTGGGCGTGTCTCTGTACAA
TACCTCTCATGGCTTCCATGAGGAAGAGGTGAAGAAAACACTCCAGAAGTTTCCTGGTGGGTCCATTGACCTTCAGAAGG
ATGACAGTGGCATTGGCATCCTTACTCTGAACAATCCTAGTAAGATGAATGCCTTCTCAGGTACTATGATGCTACAACTT
CTGGAAAAAGTGATTGAATTGGAAAACTGGACAGGAGGGAAAGGTGTCATTGTCCGTGGAGCCCAGAACACTTTCTCGTC
AGGGTCCGACCTGAATGCCGTGAAAGCACTGGCCACTCCAGAGGATGGAGTGGCTTTATGTATGTTCATGCAGAATACCT
TAACAAGATTTACAAGACTTCCTTTAATAAGCGTCGCACTGGTGCAAGGCCGTGCCCTGGGCGGAGGTGCGGAGTTCACC
ACAGCCTGTGATTTCAGGTTAATGACTCCAGAGAGTGAGATCAGATTTGTCCACAAGGAGATGGGAATAATTCCAAGCTG
GGGTGGTACCAGCCGGCTGGTTGAAATCATAGGCAGTAGAGAAGCTCTCAAAGTGATAGGTGGAGCCCTCAAACTGGATC
CAAAAAAAGCTTTAAGTATAGGAATGGCTGAAGAGATCTTGCAGTCTTCAGATGAAACAAAATCTCTAGAAGAGGCTCAA
GCATGGCTGACACAATTTGTTAATGGGCCACCAGAAGTCATTAGAGCTTTGAAAAAATCTGTTTGTTCAGGCAAAGAACT
GTATTTAGAGGAGGCATTACAAAATGAAAGAGATCTTTTAGGAACAGTGTGGGGTGGAGCTGCAAATTTACAGGCTATTG
CTAGGAGAGGAAAATTCAATAAA
>octodon_degus
ATGGCCAACAATCTTTTGAAAACCTCGACTCTGTCTTCAAGGACAAAAGTGCTCCATCAGGTGGGCGTGTCTCTGTATAA
CACCTCTCATGGCTTCCATGAGGAGGAGGTGAAGAAAACGCTCCAGAAGTTTCCGGGTGGGTCTGTGGACCTTCAGAAGG
ATGACAGCGGCATCGGCATCCTGACCCTGAACAACCCTAGTAAGATGAATGCCTTCTCAGGTACTATGATGCTACAACTT
CTGGAAAAAGTGATTGAATTGGAAAATTGGACAGGAGGGAAAGGTGTCATTGTCCGTGGAGCCCAAAACACATTCTCTTC
AGGGTCTGATCTGAATGCCGTGAAAGCACTAGCAACTTCAGAGGATGGAATGGCTTTATGTATGTTCATGCAGAACACCT
TAACAAGATTTACAAGACTTCCTTTAATAAGTGTCGCGCTGGTGCAAGGCCGGGCCCTGGGCGGAGGCGCGGAGGTCACC
ACGGCCTGTGATTTCAGGTTA-----------------------------------------------------------
--------------------------------------------------------------------------------
--------------------------------------------------------------------------------
--------------------------------------------------------------------------------
--------------------------------------------------------------------------------
-----------------------
>fukomys_damarensis
ATGGCCAACAGGCTTTTGAAAACCTCGTCCGTGTCTGCAAGGACGAAACTGCTCCACCAAGTGGGCACGTCCCTGTATAA
CACCACTCACGGCTTCGAGGAGGAAGAAGTGAAGAAGACGCTCCAGCAGTTTCCGGGGGGGTCCGTGGACCTCCGGAAGG
ACGACGGTGGCATCGGCATCCTCACTCTGAACAATCCCAGCAAGATGAACGCCTTCTCAGGTACTATGATGCTACAACTT
TTGGAAAAAGTGATTGAATTGGAAAATTGGACAGAAGGGAAAGGGCTCATTGTCCGAGGGGCCAAAAACACTTTCTCTTC
AGGATCCGATCTGAACGCTGTGAAAGCTCTAGCGACTCCAGAGGATGGGATGGCCCTGTGTATGTTCATGCAGAATACCC
TCACAAGACTCACGAGACTTCCTCTAATAAGTGTAGCACTGGTTCAAGGCCGAGCACTGGGCGGAGGAGCAGAATTCACC
ACGGCTTGTGATTTCAGGTTA-----------------------------------------------------------
--------------------------------------------------------------------------------
--------------------------------------------------------------------------------
--------------------------------------------------------------------------------
--------------------------------------------------------------------------------
-----------------------
>dipodomys_ordii
ATGGCAAAAAGTCTTTTGATGACATCATCTCTGTCTTCAAGGACAAAACTATTGCAGCTAACAGGAGTGTCACTTTATAA
TACTTCTCATGGTTTCCATGAGGAAGAGGTGAAAAAGAAACTTCAGCAGTTTCCTGGTGGATCTGTTGACCTTCAGAAAG
GAGACAATGGCATTGGTATACTGACTCTGAACAACCCCAGTAAAATGAATGCCTTCTCAGGTGTTATGATGTTACAACTT
CTGGAAAAAGTGATTGAATTGGAAAATTGGACAGAAGGCAAAGGCCTCATTGTTCGTGGGGCAAAAAATACTTTCTCGTC
AGGATCTGACTTGAATGCTGTGAAAGCCCTAGGAACTTCTGAGGATGGAGTGGCCTTGTCTATGTTCATGCAAAACACCT
TAACAAGATTTACTAGACTACCTTTAATAAGTGTTGCACTAGTCCAAGGTCGGGCATTGGGTGGAGGAGCAGAATTTACT
ACAGCTTGTGATTTCAGGTTAATGACTGCAGAGAGTGAGATCAGATTTGTCCACAAGGAGATGGGTATAATCCCAAGTTG
GGGTGGTGCCTCCCGGCTGGTCGAAATCATTGGTAGTAGACAAGCTCTCAAAGTGTTAAGTGGAGCTCTCAAACTGGATT
CCAAAAAAGCTTTAAATATAGGAATGGTTGAAGAGATCTTGCAATCTTCAGATGAAACTAAATCTCTAGAAGAGGCACAA
GAGTGGCTAATGCAGTTTATCAATGGGCCACCAGAAGTCATTAGAGCTATGAAAAAGTCTGTTTGTTCAGGCAAAGAACT
ATATTTAGAAGAGGCATTACAGAATGAGAGGGATCTCTTAGGAACAGTGTGGGGTGGACCTGCAAATTTAGAGGCTATTG
CTAGGAAAGGAAAATTTAATAAA
>ictidomys_tridecemlineatus
ATGGCAAAAAGTCTTTTGAATGCAACATCCTTGTCTGCAAGGACAAAACTACTACATCAAGTGGGAGTATCACTTTATAA
TACTTCTCATGGCTTCTATGAAGAAGAAGTAAAAAAGACATTGCAGCAGTTTCCTGGTGGATCCATTGACCTTCAGAAGG
AAGACAATGGCATTGGCATTCTTACTCTGAACAATCCCAGTAAAATGAATGCTTTCTCAGGTGTTATGATGCTACAACTT
TTGGAGAAAGTGATTGAATTGGAAAATTGGACAGAAGGGAAAGGACTCATTGTCCGTGGGGCAAAAAATACTTTCTCTTC
AGGATCTGATCTGAATGCTGTGAAAGCCCTAGGAACCCCACAGGATGGAGTGGCCTTATCTATGTTCATGCAAAACACCT
TAACAAGATTTATGAGACTTCCTTTAATTAGTGTTGCACTAATTCAAGGTCGAGCATTGGGTGGAGGAGCAGAATTTACT
ACAGCATGTGATTTCAGGTTAATGACTCCAGAAAGTGAGATCAGATTTGTCCACAAGGAGATGGGCATAATTCCAAGCTG
GGGAGGGGCCAGCCGGCTGGTTGAAATCATTGGCAGCAGACAAGCTCTCAAAGTGTTAAGTGGGGCCCTCAAACTGAATT
CAGAAAAAGCTTTAAACATAGGAATGGTGGAAGAGGTCTTGCAGTTTTCAGATGAAACTAAATCTCTAGAAGAAGCACGA
GAGTGGCTAATGCAATTTGTCAATGGGCCACCAGAAGTCATTAGAGCTTTGAAAAAATCTGTTTGTTCAGGCAGAGAGCT
GTATTTAGAGGAGGCATTACAGAATGAGAGAGATCTTTTAGGAACAGTGTGGGGAGGACCTGCAAATTTAGAGGCTATTG
CGAGGAAAGGAAAATTTAATAAA
>homo_sapiens
ATGGCGAAAAGTCTTTTGAAGACAGCCTCTCTGTCTGGAAGGACAAAATTGCTACATCAAACAGGATTGTCACTTTATAG
TACATCCCATGGATTTTATGAGGAAGAAGTGAAAAAAACACTTCAGCAGTTTCCTGGTGGATCCATTGACCTTCAGAAGG
AAGACAATGGCATTGGCATTCTTACTCTGAACAATCCAAGTAGAATGAATGCCTTTTCAGGTGTTATGATGCTACAACTT
CTGGAAAAAGTAATTGAATTGGAAAATTGGACAGAGGGGAAAGGCCTCATTGTCCGTGGGGCAAAAAATACTTTCTCTTC
AGGATCTGATCTGAATGCTGTGAAATCACTAGGAACTCCAGAGGATGGAATGGCCGTATGCATGTTCATGCAAAACACCT
TAACAAGATTTATGAGACTTCCTTTAATAAGTGTTGCGCTGGTTCAAGGTTGGGCATTGGGTGGAGGAGCAGAATTTACT
ACAGCATGTGATTTCAGGTTAATGACTCCAGAGAGTAAGATCAGATTCGTCCACAAAGAGATGGGCATAATACCAAGCTG
GGGTGGCACCACCCGGCTAGTTGAAATAATCGGAAGTAGACAAGCTCTCAAAGTGTTGAGTGGGGCCCTTAAACTGGATT
CAAAAAATGCTCTAAACATAGGAATGGTTGAAGAGGTCTTGCAGTCTTCAGATGAAACTAAATCTCTAGAAGAGGCACAA
GAATGGCTAAAGCAATTCATCCAAGGGCCACCGGAAGTAATTAGAGCTTTGAAAAAATCTGTTTGTTCAGGCAGAGAGCT
ATATTTGGAGGAAGCATTACAGAACGAAAGAGATCTTTTAGGAACAGTTTGGGGTGGGCCTGCAAATTTAGAGGCTATTG
CTAAGAAAGGAAAATTTAATAAA
>mus_musculus
ATGGCAAAATGTCTTTTG---ACTTCATCTCTGTCTGTAAGAACAAAACTCTTA---CAAACAGGAGTGTCGCTTTATAA
TACGAGTCATGGCTTCCACGAGGAGGAAGTGAAGAAGATACTGGAGCAGTTTCCTGGTGGATCCATTGACCTCCTAAAGA
AGCAGAACGGCATTGGCATTCTGACGCTAAACAACCCCAATAAAATGAATGCCTTCTCAGGTGTCATGATGCTACAACTT
TTGGAAAGGGTAATTGAATTAGAAAATTGGACAGAAGGGAAAGGCCTCATTATCCATGGAGCAAAAAATACTTTCTGCTC
AGGATCTGATCTGAATGCTGTGAAGGCACTCTCCACTCCAGAAAGTGGAGTGGCCTTATCTATGTTCATGCAAAACACGT
TAACAAGATTTATGAGACTACCGTTAATAAGTGTTGCTCTGGTTCAAGGCTGGGCAATGGGTGGAGGAGCAGAACTTACT
ACAGCATGTGATTTCAGGTTGATGACTGAGGAAAGTGTGATCAGATTTGTCCACAAGGAGATGGGTATAGTTCCAAGCTG
GGGTGGTACCAGCCGTCTGGTTGAAATCATTGGCAGCAGACAAGCTCTCAAAGTGTTAAGTGGGACTCTCAAACTGGATT
CCAAGGAAGCTTTAAATATAGGCTTGACTGATGAGGTCTTACAGCCCTCAGATGAAACTACGGCTCTAGAACAGGCACAA
GAGTGGCTGGAGAAATTTGTCAGTGGGCCTCCACAAGTCATTAGGGGTTTAAAAAAATCTGTCTGCTCTGCCCGAGAACT
GTATATAGAGGAGGCGTTACAGAATGAACGAGACGTTTTGGAAACACTGTGGGGTGGACCTGCAAATTTAGAGGCTATTG
CTAAGAAAGGAAAGCATACTAAA
>rattus_norvegicus
ATGGCAAAAAGTCTCTTG---GCTTCATCTCTGTCTGTAAGAACAAAAATCTTA---CAAACAGGAGTGTCACTTTATAA
TACGACTCATGGCTTCCATGAGGAAGAAGTGAAGAAGATACTGGAGCAGTTTCCTGGTGGATCCATTGACCTACAGAAGA
AGCAGAATGGTATTGGCATTCTGACGCTTAACAACTCAAATAAAATGAATGCTTTCTCAGGTGCCATGATGCTACAACTT
TTGGAAAGGGTAATTGAATTAGAAAATTGGACAGAAGGGAAAGGCCTCATTGTTCATGGAGCGAAAAATACTTTTTGCTC
AGGATCTGATCTGAATGCTGTGAAGGCACTCTCCACTCCAGAGAATGGAGTGGCCCTGTCTATGTTCATGCAAAACACCT
TAACAAGATTTATGAGACTACCATTAATAAGCGTTGCTCTGGTTCAAGGCTGGGCAATGGGTGGAGGAGCAGAACTTACT
ACAGCATGTGATTTCAGGTTGATGACTGAGGAAAGTGTGATCAGATTTGTCCACAAGGAGATGGGTATAGTTCCAAGCTG
GGGTGGTGCCAGCCGGCTGGTTGAAATCATTGGCAGCAGACAAGCTCTCAAAGTGTTAAGTGGGACATTCAAACTGGATT
CCAAGGAAGCTTTAAGAATAGGTTTGGCTGATGAGGTCTTGCAGCCCTCAGACGAAGCTACGGCTCTGGAACAGGCACAA
GAGTGGCTGGAGCAGTTTGTCAGTGGACCTGCACAAGTCATAAGGGGTTTGAAAAAATCTGTCTGCTCTGGCCGGGAACT
GTATCTAGAGGAGGCGTTACAGAACGAAAGAGATGTTTTAGAAACACTGTGGGGTGGACCTGCAAATTTAGAGGCTATTG
CTAAGAAAGGAAAACACACTAAA
>meriones_unguiculatus
ATGGCGAAAAGTCTTTTG---ACTTCATCTCTGTCTGTAAGAACAAAACTGCTA---CAAACTGGGGTGTCACTTTACAA
TACCTCTCATGGCTTCCATGAGGAGGAAGTGAAAAAGATACTGGCGCAGTACCCTGGTGGAACCATTGACCTTCAGAAGA
AAGAAGATGGCATTGGCATTCTGACCCTGAACAACCCCAATAAATTGAATGCTTTCTCAGGTGTCATGATGCTACAACTT
TTGGAAAGGGTAACTGAATTAGAAAATTGGACAGAAGGGAAAGGCCTCATTGTCCATGGAGCAAAAAATACTTTTTGCTC
AGGATCTGATCTGAATGCTGTGAAAGCCCTCTCCACTCCAGAGAATGGAGTGGCCTTATCTATGTTCATGCAAAACACCT
TAACAAGATTTATGAGACTACCGTTAATAAGTGTTGCTCTGATTCAAGGCTGGGCAATGGGTGGAGGAGCAGAATTTACT
ACAGCATGTGATTTCAGGTTAATGACTGTGGACAGTGTGATCAGGTTTGTCCACAAAGACATGGGTATAGTTCCAAGCTG
GGGTGGCGCCAGCCGCCTGGTTGAAATCACTGGCAGCAGACAAGCTCTCAAAGTGTTAAGTGGCGCTCTCAAACTGGACT
CCACGAAGGCTTTAGCTATAGGTTTGGCTGATGAGGTCCTGCAGACGTCAGATGAAGCTAAGGCTCTAGAAGAGGCACAA
GAATGGCTGCAGCAATTTGTCAACGGACCTCCAGAAGTCATTAGGGGTTTAAAAAAATCTGTTTGTTCTGGCCGAGAACT
GTATTTAGAGGAGGCATTACAGAATGAAAGGGATGTTCTGGGAACACTGTGGGGTGGACCTGCAAATTTAGAGGCGATTG
CTAAGAAAGGAAAACATACTAAG
>nannospalax_galili
ATGGCAAAAAGTCTTTTG---ACTTCATCTCTGTCTACAAGGACAAAACTGTTA---CAAACAGGAGTGTCACTTTATAA
TACTTCTCATGGCTTCCATGAGGAAGAAGTAAAAAAGCTACTGGAGCAGTTCCCAGGGGGATCCATTGACCTTCAGAAGA
AGCAGAATGGCATCGGCATTCTCACTCTCAACAACCCCAGTAAACTGAATGCCTTCTCAGGTGTCATGATGCTACAACTT
TTGGAAAAAGTTATTGAATTGGAAAATTGGACAGAAGGGAAAGGTATCATTGTCCATGGAGCAAAAAATACTTTTTGTTC
AGGATCTGATCTGAATGCTGTGAAATCTCTCTCCACTCCAGAGGATGGAGTGGCCTTATCTATGTTCATGCAAAATACTT
TAACAAGATTTACAAGACTACCCCTTATAAGCGTTGCACTGATTCAAGGCTGGGCAATGGGTGGAGGAGCAGAATTGACT
ACAGCCTGCGATTTCAGGCTAATGACTCTGGAGAGTGAGATCAGATTCGTTCACAAGGAGATGGGTATAGTTCCAAGCTG
GGGTGGAGCCAGCCGGCTGGTTGAAATCATTGGCAGTAGACAAGCTCTCAAAGTGTTAACTGGGGCTCTCAAACTGGATT
CTAAGAAAGCTTTGAACATGGGCATGGTTGACGAGGTCTTGCAGTCTTCAGAAGAAGCTAAGTCTCTAGAAGAGGCACAA
GAGTGGCTAGTGCAGTTTGTCAACGGGCCTCCGGAAGTCATCAGAGGTTTAAAAAAATCTGTTTGTTCAGGCAAAGAACT
ATATTTAGAAGAGGCATTACAGAATGAAAGAGATCTTTTAGGAACACTGTGGGGTGGCCCCGCAAATTTAGAGGCTCTTG
CTAAGAAAGGAAAGCATATTAAA
