# Supplementary material for: Divergent genes in gerbils: prevalence, relation to GC-biased substitution, and phenotypic relevance
Source: BMC Evol Biol. 2020 Oct 19;20:134. doi: 10.1186/s12862-020-01696-3 (PMC7574485; doi:10.1186/s12862-020-01696-3)
Supplement: Supplementary file 3 — Additional file 3 Supplementary Data. DNA alignments for 10,554 1-to-1 orthologues used in analysis. Each alignment file is named using its orthogroup ID. [file 12862_2020_1696_MOESM3_ESM.zip › Additional_File_3/masked_alignments/OG0001814.fa]

>cavia_porcellus
--------------------------------------------------------------------------------
----------------------------------------GTAGAGTTTGGTGCTCGAATGATAACTATTGATGGAAAAC
AGATAAAACTCCAAATCTGGGATACTGCAGGGCAAGAGTCCTTCCGTTCTATTACAAGGTCGTACTACAGAGGCGCTGCG
GGGGCTTTGCTAGTGTATGATATTACAAGGAGAGATACATTCAACCACTTGACAACCTGGTTAGAGGACGCCCGCCAGCA
TTCCAATTCCAACATGGTCATTATGCTTATTGGAAATAAAAGTGACTTAGAATCTAGAAGAGAAGTTAAAAAAGAAGAAG
GTGAAGCTTTTGCACGGGAACATGGCCTCATCTTCATGGAAACTTCTGCTAAGACTGCTTCCAATGTAGAAGAGGCATTT
ATTAATACAGCAAAAGAAATTTATGAAAAAATTCAAGAAGGAGTCTTTGACATTAATAACGAGGCAAATGGCATTAAGAT
TGGCCCCCAGCACGCTGCTACTAACGCGACACATGCCGGCAGTCAGGGAGGACAGCAGGCTGGAGGAGGCTGCTGC
>chinchilla_lanigera
ATGGCGTACGCCTATCTTTTCAAGTATATCATCATCGGCGACACAGGTGTTGGTAAATCATGTTTATTGCTACAGTTCAC
TGACAAGAGGTTTCAGCCAGTACATGACCTCACTATTGGTGTAGAGTTCGGTGCTCGAATGATAACAATTGATGGAAAAC
AGATAAAACTCCAGATCTGGGACACTGCAGGGCAAGAGTCCTTTCGTTCCATCACAAGGTCATATTACAGGGGTGCTGCA
GGGGCTTTACTAGTATATGATATTACAAGGAGAGATACATTCAACCACTTGACAACCTGGTTAGAGGATGCCCGCCAGCA
TTCCAATTCCAACATGGTCATTATGCTTATTGGAAATAAAAGTGATTTAGAATCTAGAAGAGAAGTGAAAAAAGAAGAAG
GTGAAGCTTTTGCACGAGAGCATGGCCTTATCTTCATGGAAACTTCAGCTAAGACTGCTTCCAATGTAGAAGAGGCATTT
ATTAATACAGCAAAAGAAATATATGAGAAAATTCAAGAAGGCGTCTTTGACATTAATAACGAGGCAAATGGCATTAAAAT
TGGGCCCCAGCACGCTGCTACTAATGCGACACATGCGGGCAGTCAGGGAGGACAGCAGGCCGGGGGAGGCTGCTGT
>dipodomys_ordii
ATGGCGTACGCCTATCTCTTCAAGTACATCATCATCGGAGACACAGGTGTAGGCAAATCATGCTTGTTGCTACAGTTTAC
AGACAAGAGGTTTCAGCCCGTGCATGACCTCACAATTGGTGTAGAGTTTGGTGCTCGAATGATAACCATTGATGGGAAAC
AGATAAAACTTCAGATATGGGATACAGCAGGACAAGAGTCCTTTCGATCTATCACAAGGTCATATTACAGAGGGGCAGCG
GGGGCTTTACTAGTGTATGATATTACAAGGAGAGATACATTCAATCATTTGACAACCTGGTTAGAAGATGCCCGCCAGCA
TTCCAATTCCAACATGGTCATAATGCTTATTGGAAATAAAAGTGATTTAGAATCTAGAAGAGAAGTAAAAAAAGAAGAAG
GCGAAGCTTTTGCACGAGAACATGGACTTATCTTTATGGAAACTTCTGCCAAGACTGCTTCCAATGTAGAAGAGGCATTT
ATTAATACAGCAAAAGAAATTTATGAAAAAATCCAGGAAGGAGTTTTTGACATCAACAATGAGGCAAATGGCATTAAAAT
TGGCCCTCAGCATGCTGCTACTAACGCAACCCACGCAGGCAGCCAGGGAGGACAGCAGGCTGGCGGAGGCTGCTGC
>homo_sapiens
ATGGCGTACGCCTATCTCTTCAAGTACATCATAATCGGCGACACAGGTGTTGGTAAATCATGCTTATTGCTACAGTTTAC
AGACAAGAGGTTTCAGCCAGTGCATGACCTTACTATTGGTGTAGAGTTCGGTGCTCGAATGATAACTATTGATGGGAAAC
AGATAAAACTTCAGATATGGGATACGGCAGGGCAAGAATCCTTTCGTTCCATCACAAGGTCGTATTACAGAGGTGCAGCA
GGAGCTTTACTAGTTTACGATATTACACGGAGAGATACATTCAACCACTTGACAACCTGGTTAGAAGATGCCCGCCAGCA
TTCCAATTCCAACATGGTCATTATGCTTATTGGAAATAAAAGTGATTTAGAATCTAGAAGAGAAGTAAAAAAAGAAGAAG
GTGAAGCTTTTGCACGAGAACATGGACTCATCTTCATGGAAACGTCTGCTAAGACTGCTTCCAATGTAGAAGAGGCATTT
ATTAATACAGCAAAAGAAATTTATGAAAAAATTCAAGAAGGAGTCTTTGACATTAATAATGAGGCAAATGGCATTAAAAT
TGGCCCTCAGCATGCTGCTACCAATGCAACACATGCAGGCAATCAGGGAGGACAGCAGGCTGGGGGCGGCTGCTGT
>jaculus_jaculus
ATGGCGTACGCCTATCTCTTCAAGTACATCATCATCGGCGACACAGGTGTTGGTAAATCGTGCCTTTTGCTGCAGTTCAC
AGATAAAAGGTTTCAGCCAGTGCATGACCTCACTATTGGTGTAGAATTTGGTGCTCGAATGATAACAATTGATGGGAAAC
AGATAAAACTTCAGATATGGGATACAGCAGGGCAGGAGTCCTTTCGTTCTATCACACGGTCATATTACAGAGGTGCAGCT
GGGGCTTTACTAGTGTATGATATTACAAGGAGAGACACATTCAACCACCTGACAACTTGGTTAGAGGATGCCCGCCAGCA
TTCCAATTCCAACATGGTCATTATGCTTATTGGAAATAAAAGTGATTTAGAATCTAGAAGAGAAGTAAAAAAAGAAGAAG
GTGAAGCTTTTGCACGAGAACATGGACTTATCTTCATGGAAACTTCTGCCAAGACTGCTTCCAATGTAGAAGAGGCATTT
ATTAACACAGCAAAAGAAATTTATGAAAAAATCCAAGAAGGAGTCTTTGACATTAATAATGAGGCAAATGGCATTAAAAT
TGGCCCTCAGCATGCTGCTACTAATGCAACCCACGCAGGCAACCAGGGGGGACAGCAGGCTGGGGGAGGCTGCTGC
>nannospalax_galili
ATGGCGTACGCCTATCTCTTCAAGTACATCATCATCGGCGACACAGGTGTTGGTAAGTCGTGCTTATTGCTACAGTTTAC
AGACAAGAGGTTTCAGCCAGTGCATGACCTCACAATTGGTGTAGAGTTTGGTGCTCGAATGATAACAATTGATGGGAAAC
AAATAAAACTCCAGATATGGGATACAGCAGGACAGGAGTCTTTTCGTTCTATCACAAGGTCTTATTACAGAGGTGCAGCA
GGGGCTTTACTAGTGTATGATATAACAAGGAGAGACACATTCAACCACTTGACAACCTGGTTAGAAGATGCTCGCCAGCA
TTCCAATTCCAACATGGTCATTATGCTTATTGGAAATAAAAGTGATTTAGAATCTAGGAGAGAAGTAAAAAAAGAAGAAG
GTGAAGCTTTTGCCCGAGAACATGGACTTATCTTCATGGAAACTTCTGCCAAGACTGCATCCAATGTAGAAGAGGCATTT
ATTAACACAGCAAAAGAAATTTATGAAAAAATTCAAGAAGGGGTCTTTGACATTAATAATGAGGCAAATGGCATTAAAAT
TGGCCCTCAGCACGCTGCTACCAATGCAACACACGCAGGCAACCAAGGCGGACAACAGGCAGGCGGAGGCTGTTGT
>meriones_unguiculatus
ATGGCGTACGCCTATCTCTTCAAGTACATCATCATCGGCGACACAGGTGTTGGTAAATCATGCTTATTGCTACAGTTTAC
AGACAAGAGGTTTCAGCCGGTGCATGACCTCACAATTGGTGTAGAGTTTGGTGCTCGAATGATAACAATTGATGGGAAAC
AGATAAAACTCCAGATCTGGGATACAGCGGGGCAGGAGTCCTTTCGCTCTATCACAAGGTCCTATTACAGAGGTGCGGCG
GGGGCTTTACTAGTGTATGATATTACAAGGAGAGACACATTCAACCACTTGACAACCTGGTTAGAAGATGCCCGTCAGCA
TTCCAATTCCAACATGGTCATCATGCTTATTGGAAATAAAAGTGACTTAGAATCTAGGAGAGAAGTGAAAAAAGAAGAAG
GTGAAGCTTTTGCACGAGAGCATGGACTTATCTTCATGGAAACTTCTGCCAAGACTGCTTCCAATGTAGAGGAGGCATTT
ATTAACACAGCAAAAGAAATTTATGAAAAAATCCAAGAAGGGGTCTTTGACATTAATAATGAGGCAAATGGCATTAAAAT
TGGCCCTCAGCATGCTGCTACCAATGCAACGCACGCAGGCAACCAAGGAGGACAGCAAGCAGGGGGAGGCTGCTGC
>ictidomys_tridecemlineatus
------------------------------------------------GTTGGTAAATCATGCTTATTGCTACAGTTCAC
AGACAAGAGGTTTCAGCCGGTGCATGACCTCACTATTGGTGTAGAGTTTGGTGCTCGAATGATAACAATTGATGGAAAAC
AGATAAAACTTCAGATATGGGATACAGCAGGGCAGGAGTCCTTTCGTTCCATCACAAGGTCGTATTACAGAGGTGCAGCA
GGGGCTTTACTAGTGTATGATATTACAAGGAGAGATACATTCAACCACTTGACAACCTGGTTAGAAGATGCCCGCCAGCA
TTCCAATTCCAACATGGTCATTATGCTTATTGGAAATAAAAGTGATTTAGAATCTAGAAGAGAAGTAAAAAAAGAAGAAG
GTGAAGCTTTTGCACGAGAACATGGACTTATCTTCATGGAAACTTCTGCTAAGACTGCTTCCAATGTAGAAGAGGCATTT
ATTAATACAGCAAAAGAAATTTATGAAAAAATCCAAGAAGGCGTCTTTGACATTAATAACGAGGCAAATGGCATTAAAAT
TGGCCCTCAGCATGCTGCTACTAACGCAACACACGCAGGCAATCAGGGAGGACAGCAGGCTGGGGGAGGCTGCTGT
>mus_musculus
ATGGCGTACGCCTATCTCTTCAAGTACATCATCATCGGCGACACAGGTGTTGGTAAATCGTGCTTATTGCTACAGTTTAC
AGACAAGAGGTTTCAGCCGGTGCATGACCTCACAATTGGTGTAGAGTTTGGTGCTCGGATGATAACGATTGATGGGAAAC
AGATAAAACTCCAGATCTGGGATACAGCAGGGCAGGAGTCCTTTCGTTCTATCACACGGTCATATTACAGAGGTGCAGCG
GGGGCTTTACTAGTGTATGATATTACAAGGAGAGACACGTTCAACCACTTGACAACCTGGTTAGAAGATGCCCGTCAGCA
TTCCAATTCCAACATGGTCATCATGCTTATTGGAAATAAAAGTGACTTAGAATCTAGGAGAGAAGTGAAAAAGGAAGAAG
GTGAAGCTTTTGCACGAGAGCATGGACTTATCTTCATGGAAACTTCTGCCAAGACTGCGTCTAATGTAGAGGAGGCATTT
ATTAACACAGCAAAAGAAATTTATGAAAAAATCCAAGAAGGGGTCTTTGACATTAATAATGAGGCAAACGGCATTAAAAT
TGGCCCTCAGCACGCTGCTACCAACGCATCTCATGGAAGCAACCAAGGCGGACAGCAGGCAGGGGGAGGCTGCTGT
>rattus_norvegicus
------------------TTCAAGTACATCATCATCGGCGACACAGGTGTTGGTAAATCGTGCTTATTGCTACAGTTTAC
AGACAAGAGGTTTCAGCCGGTGCATGACCTCACAATTGGTGTAGAGTTTGGTGCTCGAATGATAACCATTGATGGGAAAC
AGATAAAACTCCAGATCTGGGATACAGCAGGGCAGGAGTCCTTTCGTTCTATCACAAGGTCATATTACAGAGGTGCAGCG
GGGGCTTTACTAGTGTATGATATTACAAGGAGAGACACGTTCAACCACTTGACAACCTGGTTAGAAGACGCCCGTCAGCA
TTCCAATTCCAACATGGTCATCATGCTTATTGGAAATAAAAGTGACTTAGAATCTAGGAGAGAAGTGAAAAAGGAAGAAG
GTGAAGCTTTTGCACGAGAGCATGGACTTATCTTCATGGAAACTTCTGCCAAGACTGCTTCTAATGTAGAGGAGGCATTT
ATTAACACAGCAAAAGAAATTTATGAAAAAATCCAAGAAGGGGTCTTTGACATTAATAATGAGGCAAACGGCATCAAAAT
TGGCCCTCAGCATGCTGCTACCAATGCATCTCACGGAGGCAACCAAGGAGGGCAGCAGGCAGGGGGAGGCTGCTGC
