# Supplementary material for: Divergent genes in gerbils: prevalence, relation to GC-biased substitution, and phenotypic relevance
Source: BMC Evol Biol. 2020 Oct 19;20:134. doi: 10.1186/s12862-020-01696-3 (PMC7574485; doi:10.1186/s12862-020-01696-3)
Supplement: Supplementary file 3 — Additional file 3 Supplementary Data. DNA alignments for 10,554 1-to-1 orthologues used in analysis. Each alignment file is named using its orthogroup ID. [file 12862_2020_1696_MOESM3_ESM.zip › Additional_File_3/masked_alignments/OG0001818.fa]

>cavia_porcellus
ATGGCAACCTCATCTGAAGAAGTTTTGCTAGTGGTAAAGAAGGTGCGTCAGAAGAAACAGGATGGAGCTCTGTACCTCAT
GGCAGAAAGAATTGCTTGGGCACCTGAAGGCAAAGATAGATTTACAATCAGCCATATGTATGCAGATATTAAATGCCAGA
AAATCAGTCCAGAAGGAAAAGCTAAAATTCAGCTTCAGCTGGTCCTTCACACGGGGGACACAACAAATTTCCATTTTTCC
AATGAAAGCACAGCAGTAAAAGAGCGTGATGCAGTAAAGGACCTTCTTCAGCAGCTACTACCCAAATTCAAGAGGAAAGC
AAATAAGGAACTGGAAGAGAAAAACAGAATGCTGCAAGAAGATCCTGTTCTATTCCAGCTTTATAAAGACCTTGTTGTGA
GTCAGGTGATCAGTGCTGAGGAATTCTGGGCCAGTCGTTTAAACGTGAATGCAACCAGTAGTTCTTCCACTTCCAATCAC
AAGCAGGATGTTGGCATTTCTGCAGCATTTCTGGCTGATGTCCGACCCCAAACAGATGGATGTAATGGTTTGAGATATAA
TTTAACTTCTGATATCATTGAGTCCATATTTAGGACCTATCCAGCAGTAAAAATGAAATATGTAGAAAATGTTCCTCACA
ACATGACAGAAAAGGAATTCTGGACACGGTTTTTCCAGTCACATTATTTTCATAGGGACCGGCTAAATACAGGGTCAAAG
GATCTCTTCGCAGAATGTGCCAAAATAGATGAAAAAGGGTTAAAAACAATGATTTCAATAGGAGTGAAAAACCCACTACT
AGATTTGACAGCTTTGGAAGATAAACCATTAGATGAGGGCTATGGCATTTCTTCTGTGCCCTCTACTTCCAATTCTAAAT
CCATCAAGGAGAGCAGTAACACTGCCATCATCAAGAGGTTTAACCACCACAGTGCCATGGTCCTGGCAGCAGGTCTCCGG
AAACAA------------------GAAGCACAAAATGAACCAAACGGGGAGCCCAGCCGCATGGATGGAAGTTCTGGAGA
TGCAGACTGCTTTCAGCCAGCAGTCAAAAGGGCAAAGTTACAAGAGTCCATTGAGTATGAAGACTTGGGAAAAAATAATT
CCATAAAAACAATTGCACTAAACCTCAAGAAGTCAGATAGGTATTACCATGGTCCAACTCCGATCCAGTCAGTACAGTAT
GCAACAAGTCAGGACATTATTAATTCTTTTCAAAGTATTAAACAAGAAATGGAAGCTTACACACCCAAGTTAACTCAGGT
TCTCTCAAGTAGTGCTGCTAGTAGTACCATCGCAGCACTGTCACCTGGAGGAGCACTTATGCAGGGAGGGACACAACAAG
CCATAAACCAGATGGTGCCAAATGATATTCAGTCTGAATTGAAACACTTGTATGTGGCTGTTGGAGAACTTCTTCGACAT
TTCTGGTCCTGCTTTCCTGTGAATACACCATTCCTAGAAGAAAAGGTAGTGAAAATGAAAAGTAATTTGGAACGATTCCA
AGTTACAAAGCTTTGCCCATTCCAGGAAAAAATTCGGAGACAGTATTTAAGCACAAATGTAAGGCAA-------------
--------------------------------------------------------------------
>chinchilla_lanigera
ATGGCGACCTCATCTGAAGAAGTTTTGCTGGTTGTAAAGAAGGTGCGTCAAAAGAAACAGGATGGCGCTCTGTACCTCAT
GGCAGAAAGAATTGCTTGGGCACCGGAAGGCAAAGATAGATTTACAATCAGCCATATGTATGCAGATATTAAATGCCAGA
AAATCAGTCCAGAGGGCAAAGCTAAAATTCAGCTTCAGCTGGTCCTTCATGCAGGGGACACAACAAATTTCCATTTTTCC
AATGAAAGCACAGCAGTGAAAGAGCGTGATGCAGTAAAGGACCTTCTTCAGCAGCTGCTGCCCAAATTCAAGAGGAAAGC
AAATAAGGAACTGGAAGAGAAAAACAGAATGCTGCAAGAAGATCCTATTCTGTTCCAGCTTTATAAAGACCTTGTTGTGA
GTCAAGTGATCAGTGCTGAGGAATTCTGGGCCAGTCGTTTAAATGTGAATGCAGCGGGTAGTTCTTCCACCTCCAATCAC
AAGCAGGATGTTGGCATTTCTGCAGCATTTCTGGCTGACGTCCGGCCCCAAACAGATGGCTGTAATGGTTTGAGATATAA
TTTAACTTCTGATATCATTGAGTCCATATTTAGGACCTATCCAGCAGTAAAAATGAAATATGTAGAAAACGTTCCTCACA
ACATGACAGAAAAGGAATTCTGGACACGTTTTTTCCAGTCCCATTATTTTCATAGGGACCGGCTAAATACAGGGTCAAAG
GATCTCTTTGCAGAATGTGCCAAAATAGATGAAAAAGGGTTAAAAACAATGGTTTCATTAGGAGTGAAAAACCCACTACT
AGATTTGACAGCTTTGGAAGATAAACCATTAGATGAGGGCTATGGCATTTCATCTGTGCCCTCTACTTCCAATTCTAAAT
CCACCAAGGAGAGTAGTAACACTGCCATCATCAAAAGGTTCAACCATCACAGTGCCATGGTCCTGGCAGCGGGTCTCAGG
AAACAA------------------GAAGCACAAAATGAACCAAATGGGGAGCCCAACCGCATGGATGGAAGTTCTGGAGA
TGGAGACTCCTTTCAGCCGACAGTCAAAAGGGCAAAGTTACAAGAATCCATTGAATATGAAGATCTGGGAACAAATAATT
CCGTAAAAACGATTGCACTAAACCTCAAGAAGTCAGATAGGTATTACCATGGTCCAACTCCAATCCAGTCAGTACAGTAT
GCAACAAGTCAGGACATTATTAATTCTTTTCAAAGTATTAAACAAGAAATGGAAGCTTATACACCCAGGTTAACTCAGGT
TCTCTCAAGTAGTGCTGCTAGTAGTACTATCGCAGCACTGTCACCTGGAGGAGCACTTATGCAGGGAGGGACACAGCAAG
CCATAAACCAGATGGTGCCAAATGATATTCAGTCTGAATTGAAACACTTGTATGTGGCTGTTGGAGAACTTCTTCGGCAT
TTCTGGTCCTGCTTTCCTGTGAATACACCATTCCTAGAAGAAAAGGTAGTGAAAATGAAAAGTAATTTGGAACGATTCCA
AGTTACAAAGCTTTGCCCATTCCAAGAAAAAATTCGGAGACAGTATTTAAGCACAAACTTG------GTAAGTCATATAG
AAGAGATGCTGCAGACGGCCTACAACAAGCTCCACTCGTGGCAGTCACGGCGCATGATGAAGAAGACG
>fukomys_damarensis
ATGGCAACCTCATCTGAAGAAGTTTTGCTGGTCGTAAAGAAGGTGCGTCAAAAGAAACAGGATGGAGCTCTGTACCTCAT
GGCAGAAAGAATTGCTTGGGCGCCTGAAGGCAAAGACAGATTTACAATCAGCCATATGTATGCAGATATTAAATGCCAGA
AAATCAGTCCAGAGGGAAAAGCTAAAATTCAGCTTCAGCTGGTTCTTCATGCAGGGGACACAACAAACTTCCATTTTTCT
AATGAAAGCACAGCAGTGAAAGAGCGAGATGCAGTAAAGGACCTTCTCCAGCAGCTACTGCCCAAATTCAAGAGGAAAGC
AAATAAGGAACTGGAAGAGAAAAACAGAATGCTACAAGAAGATCCTGTTCTGTTCCAGCTTTATAAAGACCTTGTTGTGA
GTCAGGTGATAAGTGCTGAGGAGTTCTGGGCCAATCGTTTAACTGTGAATGCAGCGGGTAGTTCTTCCACATCCAATCAC
AAGCAGGATGTTGGCATTTCTGCAGCATTTCTGGCTGATGTCCGGCCCCAAACAGATGGCTGTAATGGTTTAAGATATAA
CTTAACTTCTGATATCATTGAGTCCATATTTAGGACCTATCCAGCAGTAAAAATGAAATATGCAGAAAATGTTCCTCACA
GCATGACAGAAAAGGAATTCTGGACACGTTTTTTCCAGTCCCATTATTTTCATAGAGACCGGCTGAATACAGGGTCAAAG
GATCTCTTTGCAGAATGTGCCAAAATAGATGAAAAAGGGTTAAAAACAATGGTTTCATTAGGAGTGAAAAACCCACTACT
AGATTTGACAGCTTTGGAAGATAAACCATTAGATGAGGGCTATGGCATTTCCTCTGTGCCCTCTACTTCCAATTCTAAAC
CCATCAAGGAGAACAGTAATGCTGCCATCATCAAGAGGTTTAACCATCATAGTGCTATGGTCCTGGCAGCAGGTCTCAGG
AAACAA------------------GAAGTACAAAATGAACCAAATGGCGAGCCCAGCCGCATGGATGGAAGTTCTGGAGA
TGCAGACTGCTTTCAGCCGGCAGTCAAAAGGGCAAAGTTACAAGAGTCCATTGAATATGAAGACTTGGGAAAAAATAATT
CCATAAAAACGATTGCACTAAACCTCAAGAAGTCGGATAGGTATTACCATGGTCCTACTCCAATTCAATCAGTACAATAT
GCAACAAGTCAGGACATTATTAATTCTTTTCAAAGTATTAAACAAGAAATGGAAACTTATACACCCAAGTTAACTCAGGT
TCTCTCAAGTAGTGCTGCTAGTAGTACCATCGCAGCACTGTCACCTGGAGGAGCACTTATGCAGGGAGGGACACAGCAAA
CCATAAACCAGATGGTGCCAAATGATATTCAGTCTGAATTGAAACACTTGTATGTGGCTGTTGGAGAACTACTTCGGCAT
TTCTGGTCCTGCTTTCCTGTTAATACACCATTCCTAGAAGAAAAGGTTGTGAAAATGAAAAGTAATTTGGAACGATTCCA
AGTTACAAAGCTTTGCCCATTCCAGGAAAAAATTCGGAGACAGTATTTAAGCACAAATTTG------GTAAGTCATATAG
AAGAGATGCTGCAGACGGCCTATAACAAGCTCCACTCATGGCAGTCACGGCGCATGATGAAGAAGACG
>octodon_degus
--------------------------------------------------------------------------------
--------------------------------------------------------------------------------
--------------------------------------------------------------------------------
--------------------------------------------------------------------------------
--------------------------------------------------------------------------------
--------------------------------------------------------------------------------
--------------------------------------------------------------------------------
--------------------------------------------------------------------------------
--------------------------------------------------------------------------------
--------------------------------------------------------------------------------
--------------------------------------------------------------------------------
--------------------------------------------------------ATGGTCCTGGCAGCAGGTCTCAGG
AAACAA------------------GAAGCACAAAATGAACCAAATGGGGAACCCAACCGCATGGATGGAAGTTCTGGAGA
TGGAGACTGTTTTCAACCAGCAGTCAAAAGGCACAAGGGCATGAGTTCAATCCCCATTATT---------------TCTT
CTGTGCTAACTTTC------------------------AGGTATTACCACGGTCCAACTCCAATCCAGTCAGTGCAGTAT
GCTACAAGTCAGGACATTATTAATTCTTTTCAAAGTATTAAACAGGAAATGGAAGCTTATACACCCAAGTTAACTCAGGT
TCTCTCAAGCAGCGCTGCTAGCAGTACCATCGCAGCGCTGTCACCGGGAGGAGCACTTATGCAGGGAGGGACACAGCAAG
CCGTAAGCCAGATGGTGCCAAATGATATTCAGTCTGAACTGAAACACTTGTATGTGGCTGTTGGAGAACTTCTTCGACAT
TTCTGGTCCTGCTTTCCTGTGAATACACCATTCCTAGAAGAAAAGGTAGTAAAAATGAAAAGTAATTTGGAACGATTCCA
AGTCACAAAGCTTTGTCCATTCCAAGAAAAAATCCGGAGACAGTATTTAAGCACAAATTTG------GTAAGTCATATAG
AAGAAATGCTGCAGACGGCCTACAACAAGCTCCACTCGTGGCAGTCACGGCGCATGATGAAAAAGACG
>meriones_unguiculatus
ATGGCAACTTCATCTGAAGAAGTATTGCTGATTGTAAAGAAGGTTCGTCAGAAGAAGCAGGATGGAGCACTGTACCTCAT
GGCAGAAAGAATTGCCTGGGCACCTGAAGGCAAAGACAGATTTACAATCAGCCATATGTATGCAGATATTAAATGCCAGA
AAATCAGTCCAGAAGGAAAAGCTAAAATACAACTTCAGCTGGTCCTGCATGCAGGGGACACAACAAACTTCCACTTTTCC
AACGAAAGCACAGCAGTGAAAGAGCGGGATGCAGTGAAGGACCTCCTTCAGCAGCTGCTGCCCAAGTTCAAGCGGAAAAC
CAATAAAGAGCTGGAAGAGAAGAACAGAATGCTCCAAGAAGATCCTGTTCTATTCCAGCTCTATAAAGACCTTGTTGTCA
GCCAAGTGATCAGTGCTGAGGAATTCTGGGCCAATCGTTTAAATGTGAATACAGCAGATAGT---TCTGTTTCCAGTCAC
AAGCAGGATGTTGGCATTTCTGCAGCATTTCTGGCTGATGTGCGGCCCCAAACAGATGGATGTAATGGTTTGAGATATAA
TTTAACTTCTGATATCATTGAATCTATATTTAGGACCTATCCAGCAGTAAAAATGAAATATGCAGAAACTGTACCACACA
ACATGACAGAAAAGGAGTTCTGGACACGCTTTTTCCAGTCCCATTATTTTCACAGGGACCGACTAAATACAGGATCAAAG
GATCTCTTTGCAGAATGTGCCAAAATAGATGAAAAGGGATTAAAAACAATGGTTTCATTAGGAGTGAAAAATCCAATGCT
AGATTTGACAGCTTTGGAAGATAAACCATTAGATGAGGGCTATGGCATTTCCTCTGTGCCGTCTACTTCCAATTCCAAAT
CCATAAAGGAGAATAGTAATGCTGCCATCATTAAAAGGTTTAACCACCACAGTGCCATGGTCCTGGCTGCTGGTCTCAGG
AAACAA------------------CAAGCACAAAATGGACAGAATGGTGAGCCCAGCAGTGTGGATGGAAATTCCGGAGA
TGCAGATTGCTTTCAGCCAGCAGTCAAAAGGGCGAAGTTACAGGAATCCATTGAATATGAAGACTTGGGAAACAACAGTT
CCGTGAAAACAATTGCATTGAATCTCAAGAAGTCAGACAGGTATTATCATGGTCCTACTCCAATTCAGTCACTACAGTAT
GCAACAAGTCAAGATATTATTAATTCTTTTCAAAGTATTAGACAAGAAATGGAAGCTTATACACCCAAGTTAACTCAGGT
TCTCTCAAGCAGTGCTGCTAGCAGCACCATTACAGCCTTGTCACCTGGAGGAGCACTCATGCAAGGAGGGGCACAACAAG
TTGTAAACCAAATGGTGCCAAATGATATTCAGTCTGAATTGAAACATTTGTATGTGGCTGTTGGCGAGCTTCTGAGGCAT
TTCTGGTCTTGCTTTCCTGTTAATACACCATTCCTAGAAGAAAAGGTAGTGAAAATGAAGAGTAATTTGGAACGGTTCCA
AGTTACAAAGCTCTGCCCATTCCAAGAAAAGATTCGGAGGCAGTATTTAAGCACAAATCTG------GTAAGTCACATAG
AAGAGATGCTGCAGACAGCCTACAACAAGCTCCACTCGTGGCAGTCACGGCGCCTGATGAAGAAGACG
>mus_musculus
ATGGCGACTTCATCAGAAGAAGTGTTGCTGATTGTGAAGAAGGTTCGTCAGAAGAAGCAGGATGGAGCACTGTACCTCAT
GGCAGAGAGAATTGCTTGGGCACCTGAAGGCAAAGACAGATTTACAATCAGCCATATGTATGCAGATATTAAATGCCAGA
AAATCAGTCCAGAGGGAAAAGCTAAAATACAACTTCAGCTGGTCCTGCATGCAGGGGACACAACAAACTTCCATTTTTCC
AACGAAAGCACGGCAGTGAAAGAACGGGATGCAGTGAAGGACCTCCTTCAGCAGCTGCTGCCCAAGTTCAAGCGGAAAGC
TAATAAAGAGCTGGAGGAGAAGAACAGAATGCTCCAAGAAGATCCTGTTTTATTCCAACTCTATAAAGACCTTGTTGTGA
GCCAAGTGATCAGTGCTGAGGAATTCTGGGCCAATCGTTTAAATGTGAATGCAACAGATAGT---TCTACATCCAGTCAC
AAGCAGGATGTTGGTATTTCTGCAGCATTTCTGGCTGATGTCCGGCCCCAAACGGATGGCTGTAATGGTCTGAGATATAA
TTTAACTTCTGATATCATTGAATCTATATTTAGGACCTATCCAGCAGTAAAAATGAAATATGCAGAAACTGTACCACACA
ACATGACAGAAAAGGAGTTCTGGACACGCTTTTTCCAGTCCCATTATTTTCACAGGGACCGACTAAATACAGGATCGAAG
GACCTCTTTGCAGAATGTGCCAAAATAGATGAGAAGGGATTAAAAACAATGGTTTCATTAGGAGTGAAAAACCCAATGCT
AGATTTGACATCGTTGGAAGATAAGCCATTAGACGAGGGCTATGGCATTTCCTCTGTGCCATCTACTTCCAATTCCAAAT
CCATAAAGGAGAATAGTAATGCTGCCATCATCAAAAGGTTTAACCACCACAGTGCCATGGTCCTGGCTGCTGGTCTCAGG
AAACAA------------------CAAGCACAAAATGGACAGAATGGTGAGCCCAGCAGCGTGGATGGGAATTCTGGGGA
TACAGACTGCTTTCAGCCAGCAGTCAAAAGGGCAAAGTTGCAGGAGTCCATTGAATATGAAGACTTGGGAAACAACAATT
CTGTGAAAACGATTGCACTGAATCTCAAGAAGTCAGACAGGTATTACCATGGTCCTACTCCAATTCAGTCACTGCAGTAT
GCAACAAGTCAGGACATTATTAACTCTTTTCAAAGTATTAGACAAGAAATGGAAGCTTACACACCCAAGTTAACTCAGGT
TCTCTCAAGCAGTGCTGCTAGTAGCACCATCACAGCCCTGTCACCTGGAGGAGCTCTTATGCAGGGAGGGACACAGCAAG
CCGTAAACCAGATGGTGCCAAACGATATTCAGTCTGAATTGAAACACTTGTATGTGGCTGTTGGGGAACTTCTGCGGCAT
TTTTGGTCTTGCTTTCCTGTTAATACACCATTCCTAGAAGAAAAGGTAGTGAAAATGAAGAGTAATTTGGAACGGTTCCA
AGTTACAAAGCTCTGCCCATTCCAAGAAAAGATTCGGAGGCAGTATTTAAGCACAAATCTG------GTAAGTCACATAG
AAGAGATGCTGCAGACAGCCTACAACAAGCTCCACGCGTGGCAATCCCGGCGCCTGATGAAGAAGACG
>rattus_norvegicus
ATGGCAACTTCATCAGAAGAAGTATTGCTGATTGTGAAGAAGGTTCGTCAGAAGAAGCAGGATGGAGCACTATACCTCAT
GGCAGAAAGAATTGCTTGGGCACCTGAAGGCAAAGACAGATTTACAATCAGCCATATGTATGCAGATATTAAATGCCAGA
AAATAAGTCCAGAAGGAAAAGCTAAGATACAACTTCAGCTGGTCCTGCATGCAGGGGACACAACAAACTTCCATTTTTCC
AACGAAAGCACAGCCGTGAAAGAGCGGGATGCAGTGAAGGACCTCCTTCAGCAGCTGCTGCCCAAGTTCAAGCGGAAAGC
CAACAAAGAACTGGAGGAGAAGAACAGAATGCTCCAAGAAGATCCTGTTTTATTCCAGCTCTATAAAGACCTTGTTGTGA
GCCAAGTGATCAGTGCTGAGGAGTTCTGGGCCAACCGTTTAAATGTGAATGCAACAGAGAGC---TCTACATCCAGTCAC
AAGCAGGATGTTGGCATTTCTGCAGCATTTCTGGCTGATGTCCGTCCTCAAACAGATGGCTGTAATGGTCTGAGATATAA
TTTAACTTCTGATATCATTGAATCTATATTTAGGACCTATCCAGCAGTAAAAATGAAATATGCAGAAACTGTACCACATA
ACATGACAGAAAAGGAGTTCTGGACACGATTTTTCCAGTCCCATTATTTTCACAGGGACCGACTAAATACAGGATCAAAG
GACCTCTTTGCAGAATGTGCCAAAATAGATGAAAAGGGATTAAAAACAATGGTTTCATTAGGAGTAAAAAACCCAATGCT
AGATTTGACAGCGTTGGAAGATAAACCATTAGACGAGGGCTATGGCATTTCCTCCGTGCCATCTACTTCCAATTCCAAAT
CCATAAAGGAGAATAGTAATGCTGCCATCATCAAAAGGTTTAACCACCACAGTGCCATGGTCCTGGCTGCTGGTCTCAGA
AAACAA------------------CAAGCACAAAATGGACAGAATGGTGAGCCCAGCAGCGTGGATGGAAATTCTGGAGA
TACAGACTGCTTTCAGCCAGCAGTCAAGAGGGCAAAGTTACAGGAATCCATTGAATATGAAGACTTGGGAAACAACAATT
CTGTGAAAACGATTGCACTGAATCTCAAGAAGTCAGACAGGTATTATCATGGTCCTACTCCAATTCAGTCACTACAGTAT
GCAACAAGTCAGGACATTATTAATTCTTTTCAAAGTATTAGACAAGAAATGGAAGCTTATACACCCAAGTTAACTCAGGT
TCTCTCAAGCAGCGCTGCTAGTAGCACCATCACAGCCCTGTCACCTGGAGGAGCACTTATGCAGGGAGGGACACAGCAAG
CAGTAAACCAGATGGTGCCAAACGATATTCAGTCTGAATTGAAACACTTGTATGTGGCTGTTGGGGAGCTTCTGCGGCAT
TTCTGGTCTTGCTTTCCTGTTAATACACCATTCCTAGAAGAAAAGGTGGTGAAAATGAAGAGTAATTTGGAACGGTTCCA
AGTTACAAAGCTCTGCCCATTCCAAGAAAAGATCCGGAGGCAGTATTTAAGCACAAACCTG------GTGACTCACATAG
AGGAGATGCTACAGACGGCCTACAACAAGCTGCACTCGTGGCAATCCCGGCGCCTGATGAAGAAGACG
>psammomys_obesus
ATGGCAACTTCATCTGAAGAAGTATTGCTGATTGTAAAGAAGGTTCGTCAGAAGAAGCAGGATGGAGCACTGTACCTCAT
GGCAGAAAGAATTGCTTGGGCACCTGAAGGCAAAGACAGATTTACAATCAGCCATATGTATGCAGATATTAAATGCCAGA
AAATCAGTCCAGAAGGAAAAGCTAAAATACAACTTCAGCTGGTCCTGCATGCAGGGGACACAACAAACTTCCACTTTTCC
AACGAAAGCACAGCAGTGAAAGAGCGGGATGCAGTGAAGGACCTCCTTCAGCAGCTGCTGCCCAAGTTCAAGCGGAAAAC
CAATAAAGAGCTGGAAGAGAAGAACAGAATGCTCCAAGAAGATCCTGTTCTATTCCAGCTCTATAAAGACCTTGTTGTCA
GCCAAGTGATCAGTGCTGAGGAATTCTGGGCCAATCGTTTAAATGTGAATACAGCAGATAGT---TCTGCTTCCAGTCAC
AAGCAGGATGTTGGCATTTCTGCAGCATTTCTGGCTGATGTCCGGCCCCAAACAGATGGATGTAATGGTTTGAGATATAA
TTTAACTTCTGATATCATTGAATCTATATTTAGGACCTATCCAGCAGTAAAAATGAAATATGCAGAAACTGTACCACACA
ACATGACAGAAAAGGAGTTCTGGACACGCTTTTTCCAGTCCCATTATTTTCACAGGGACCGACTAAATACAGGATCAAAG
GATCTCTTTGCAGAATGTGCCAAAATAGATGAAAAGGGATTAAAAACAATGGTTTCATTAGGAGTGAAAAACCCAATGCT
AGATTTGACAGCTTTGGAAGATAAACCATTAGATGAGGGCTATGGGATTTCCTCTGTGCCGTCTACTTCCAATTCCAAAT
CCATAAAGGAGAATAGTAATGCTGCCATCATTAAAAGGTTTAACCACCACAGTGCCATGGTCCTGGCTGCTGGTCTCAGG
AAACAGTTAAGTATAATAACCAGACAAGCACAAAATGGACAGAATGGTGAGCCCAGCAGTGTGGATGGAAATTCCGGAGA
TGCAGATTGCTTTCAACCAGCAGTCAAAAGGGCGAAGTTACAGGAATCCATTGAATATGAAGACTTGGGAAACAACAATT
CCGTGAAAACGATTGCACTGAATCTCAAAAAGTCAGACAGGTATTATCATGGTCCTACTCCAATTCAGTCACTACAGTAT
GCAACAAGTCAAGATATTATTAATTCTTTTCAAAGTATTAGACAAGAAATGGAAGCTTACACACCCAAGTTAACTCAGGT
TCTCTCAAGCAGTGCTGCTAGCAGCACCATCACAGCCTTGTCACCTGGAGGAGCACTCATGCAAGGAGGGGCACAACAAG
CTGTAAACCAGATGGTGCCAAATGATATTCAGTCTGAATTGAAACACTTGTATGTGGCTGTTGGTGAGCTTCTGCGGCAT
TTCTGGTCTTGCTTTCCTGTTAATACACCATTCCTAGAAGAAAAGGTAGTGAAAATGAAGAGTAATTTGGAACGGTTCCA
AGTTACAAAGCTCTGCCCATTCCAAGAAAAGATTCGGAGGCAGTATTTAAGCACAAATCTG------GTAAGTCACATAG
AAGAGATGCTGCAGACAGCCTACAACAAGCTCCACTCGTGGCAGTCACGGCGCCTGATGAAGAAGACG
>homo_sapiens
ATGGCAACCTCATCTGAAGAAGTTTTGCTGATTGTAAAGAAAGTGCGTCAAAAGAAGCAGGATGGAGCTCTGTACCTCAT
GGCAGAAAGAATTGCTTGGGCACCTGAAGGCAAAGATAGATTTACAATCAGCCATATGTATGCAGATATTAAATGCCAGA
AAATTAGTCCAGAAGGAAAAGCTAAAATTCAGCTTCAGCTGGTCCTACATGCAGGGGACACAACTAACTTCCATTTTTCC
AATGAAAGCACAGCAGTGAAAGAGCGAGATGCAGTAAAAGACCTTCTTCAGCAGCTGCTGCCCAAATTCAAGAGGAAAGC
AAATAAAGAACTGGAAGAGAAGAACAGAATGCTGCAAGAAGATCCTGTTTTGTTTCAGCTTTATAAAGACCTTGTTGTGA
GTCAAGTGATCAGTGCTGAGGAATTCTGGGCCAATCGTTTAAATGTGAATGCAACAGATAGTTCTTCCACATCCAATCAT
AAGCAGGATGTTGGCATTTCTGCTGCATTTCTGGCTGATGTCCGGCCCCAAACTGATGGCTGTAACGGTCTAAGATATAA
TTTAACTTCTGATATCATTGAGTCCATATTTAGGACCTATCCAGCAGTAAAAATGAAATATGCAGAAAATGTTCCCCACA
ACATGACAGAGAAGGAATTCTGGACACGTTTTTTCCAGTCCCATTATTTTCACAGGGATCGGCTGAATACAGGGTCAAAG
GATCTCTTTGCAGAATGTGCCAAAATAGATGAAAAAGGCCTAAAAACAATGGTTTCATTAGGAGTGAAAAACCCACTACT
AGATTTAACAGCTTTGGAAGATAAACCATTAGATGAGGGCTATGGCATTTCCTCTGTGCCATCTGCTTCCAATTCTAAAT
CCATAAAAGAGAATAGTAATGCTGCCATCATCAAGAGATTTAACCATCACAGTGCCATGGTCCTGGCAGCTGGACTCAGA
AAACAA------------------GAAGCACAAAATGAACAAACTAGTGAGCCCAGCAACATGGATGGAAATTCCGGAGA
TGCAGACTGCTTTCAGCCAGCAGTCAAAAGGGCGAAATTACAAGAGTCCATTGAATATGAAGACTTGGGGAAAAATAATT
CTGTAAAAACGATTGCACTAAACCTCAAGAAGTCAGATAGGTATTATCATGGTCCAACTCCAATCCAGTCACTACAGTAT
GCAACAAGTCAGGACATTATTAATTCTTTTCAAAGTATTAGACAAGAAATGGAAGCTTATACACCCAAGTTAACTCAGGT
TCTCTCAAGTAGTGCTGCCAGTAGTACCATCACAGCACTGTCACCTGGAGGGGCACTTATGCAGGGAGGAACACAGCAAG
CCATAAACCAGATGGTGCCAAATGATATTCAATCTGAATTGAAACACTTATATGTAGCTGTTGGAGAACTTCTACGACAT
TTCTGGTCCTGCTTTCCTGTTAATACGCCATTCCTAGAAGAAAAGGTAGTGAAAATGAAAAGTAATTTGGAACGATTCCA
AGTTACGAAGCTCTGTCCATTCCAAGAAAAGATTCGGAGACAGTATTTAAGCACAAATTTG------GTAAGTCACATAG
AAGAGATGCTCCAGACAGCCTACAACAAGCTCCACACATGGCAGTCACGGCGTCTGATGAAGAAAACG
>ictidomys_tridecemlineatus
ATGGCAACTTCATCTGAAGAAGTTTTGTTGATCGTGAAGAAGGTGCGTCAAAAGAAGCAGGATGGAGCTCTATACCTCAT
GGCAGAAAGAATTGCTTGGGCGCCAGAAGGCAAAGATAGATTTACAATCAGCCATATGTATGCAGATATTAAATGCCAGA
AAATCAGTCCAGAAGGAAAAGCTAAAATTCAGCTTCAGCTGGTCCTACATGCAGGGGACACAACTAACTTCCATTTTTCC
AATGAAAGCACAGCAGTGAAAGAGCGAGATGCAGTAAAGGACCTTCTTCAGCAACTACTGCCCAAATTCAAGAGGAAAGC
AAATAAAGAACTGGAAGAGAAAAACAGGATGCTGCAAGAAGATCCTGTTTTGTTTCAGCTTTATAAAGACCTTGTTGTAA
GTCAAGTTATCAGTGCTGAAGAATTCTGGGCCAATCGTTTAAATGTGAATGCAACAGATAGTTTTTCCACATCCAATCAC
AAGCAAGATGTTGGCATTTCTGCCGCATTTCTGGCTGATGTCCGGCCCCAGACAGATGGTTGTAATGGTTTAAGATATAA
TTTAACTTCTGATATCATCGAATCCATATTTAGGACCTATCCAGCAGTAAAAATGAAATATGCAGAAAATGTTCCCCATA
ACATGACAGAAAAGGAATTCTGGACACGTTTTTTCCAGTCTCATTATTTCCATAGGGACCGGCTGAATACAGGATCAAAG
GATCTCTTTGCAGAATGTGCCAAAATAGATGAAAAAGGTTTAAAAACAATGGTTTCATTAGGAGTGAAAAACCCACTACT
CGATTTAACAGCTTTGGAAGATAAACCATTAGATGAGGGCTATGGCATTTCCTCTGTGCCATCTACTTCCAATTCTAAAT
CTATCAAGGAGAATAGTAATGCTGCCATCATCAAGAGGTTTAACCATCACAGTGCCATGGTTCTGGCAGCAGGTCTCAGG
AAACAA------------------GAAGCACAAAATGAACAAAATGGTGAGCCGAGCAGTATGGATCGAAATTCTGGAGA
TGCAGACAGCTTTCAGCCAGCAGTCAAAAGGGCAAAGTTACAAGAATCCATTGAATATGAAGACTTGGGAAAAAATAATT
CCATAAAAACAATTGCACTAAACCTCAAGAAGTCAGATAGGTATTATCATGGTCCAACTCCAATTCAGTCACTGCAGTAT
GCAACAAGTCAGGACATTATTAATTCTTTTCAAAGTATTAGACAAGAAATGGAAGCTTACACACCCAAGTTAACTCAGGT
TCTATCAAGTAGTGCCGCTAGTAGTACCATCACAGCACTGTCACCTGGAGGAGCACTTATGCAGGGAGGGACACAGCAAG
CCATAAACCAGATGGTGCCAAATGATATTCAGTCCGAATTGAAACATTTGTATGTGGCTGTTGGAGAACTTCTCCGGCAT
TTTTGGTCCTGTTTTCCTGTTAATACACCATTCCTAGAAGAAAAGGTAGTGAAAATGAAAAGTAATTTGGAACGATTCCA
AGTTACAAAGCTCTGCCCATTCCAAGAAAAAATTCGAAGACAGTATTTAAGCACAAATTTG------GTAAGTCACATAG
AAGAGATGCTTCAGACAGCTTACAACAAGCTGCACTCGTGGCAGTCACGGCGCTTGATGAAGAAGACG
>nannospalax_galili
ATGGCAACTTCATCTGAAGAAGTATTGCTGATTGTCAAGAAAGTGCGTCAGAAGAAGCAGGATGGAGCTCTGTACCTCAT
GGCAGAAAGAATCGCTTGGGCGCCTGAAGGCAAAGATAGATTTACAATCAGCCATATGTATGCAGACATTAAGTGCCAGA
AGATCAGTCCAGAAGGAAAAGCTAAAATTCAGCTTCAGCTGGTCCTGCATGCAGGGGACACAACTAACTTTCATTTTTCC
AACGAAAGCACAGCAGTAAAAGAGCGAGATGCAGTAAAGGACCTTCTTCAGCAGCTTCTTCCCAAATTCAAGAGGAAAGC
AAATAAAGAGCTAGAGGAGAAAAACAGAATGCTCCAAGAAGATCCTGTTTTGTTTCAGCTTTATAAAGACCTTGTTGTAA
GTCAGGTGATCAGTGCTGAGGAATTCTGGGCCAACCGTTTAAATGTGAACGCAACAGATGGT---TCCACATCCAACCAC
AAGCAGGATGTCGGCATTTCTGCAGCATTTCTGGCTGATGTCCGGCCCCAAACAGATGGCTGTAATGGTTTGAGATATAA
CTTAACTTCTGATATCATTGAGTCCATTTTTAGAACCTATCCAGCAGTAAAAATGAAGTATGCAGAAAATGTGCCCCACA
ACATGACAGAAAAGGAATTTTGGACCCGGTTTTTCCAGTCCCATTATTTTCATAGAGACAGACTAAATACAGGATCAAAG
GATCTCTTTGCAGAGTGTGCCAAAATAGATGAAAAAGGATTAAAAACAATGGTTTCATTAGGAGTGAAAAACCCACTGCT
AGATTTGACAGCTTTGGAAGATAAACCATTAGATGAGGGCTATGGCATTTCCTCTGTGCCATCTGCTTCTAACCCTAAAT
CCATAAAGGAGAACAGCAATGCTGCCATCATCAAAAGGTTTAACCAGCACAGTGCCATGGTCCTGGCAGCCGGTCTCAGG
AAACAA------------------CAAGCACAAAATGAACAAAACGGTGAGCCCAGCAGTGTAGATGGAAATTGTGGAGA
TGCAGATTGCTTTCAGCCAGCAGTCAAAAGGGCAAAGTTACAAGAGTCCATTGAATATGAAGACTTGGGAAAAAATAATT
CCGTAAAAACAATTGCACTAAATCTCAAGAAGTCAGATAGGTATTACCATGGACCTACACCAATCCAGTCACTGCAGTAT
GCCACGAGCCAGGACATTATTAATTCCTTTCAGAGTATTAGACAAGAAATGGAGGCCTACACACCCAGGCTAACTCAGGT
TCTTTCAAGTAGTTCTGCTAGCAGCACCATCACAGCACTGTCACCTGGAGGAGCACTTATGCAGGGAGGGACACAGCAAG
CCATAAACCAGATGGTGCCAAATGATATTCAGTCTGAACTGAAACACTTGTATGTAGCTGTTGGAGAACTTCTGAGGCAT
TTCTGGTCCTGCTTTCCTGTTAATACACCATTCCTAGAAGAAAAGGTAGTGAAAATGAAGAGTAATTTGGAACGGTTCCA
AGTTACGAAGCTCTGCCCATTCCAGGAAAAAATTCGGAGACAGTATTTAAGCACAAATTTG------GTTAGTCACATAG
AAGAGATGCTGCAGACCGCCTACAACAAACTGCATTCTTGGCAGTCACGGCGCCTGATGAAGAAGACG
