# Supplementary material for: Divergent genes in gerbils: prevalence, relation to GC-biased substitution, and phenotypic relevance
Source: BMC Evol Biol. 2020 Oct 19;20:134. doi: 10.1186/s12862-020-01696-3 (PMC7574485; doi:10.1186/s12862-020-01696-3)
Supplement: Supplementary file 3 — Additional file 3 Supplementary Data. DNA alignments for 10,554 1-to-1 orthologues used in analysis. Each alignment file is named using its orthogroup ID. [file 12862_2020_1696_MOESM3_ESM.zip › Additional_File_3/masked_alignments/OG0001821.fa]

>rattus_norvegicus
CCTCACAGAAAGAAAAAGCCCTTTATAGAGAAGAAGAAAGCTGTGTCTTTTCACCTGGTCCACCGGAGCCAGAGAGACCC
CTTGGCAGCAGATGAAACCGCACCGCAGAGAGTTCTGGTGCCTACACAAAAGGTAAATGATGAGGAAAGGCGAGCAGAGC
AGAGGAAGTACGGCGTGTTCTTCGATGATGACTACGACTACTTGCAACACCTGAGGGAGCCATCCGGCCCCGCAGAGCTT
ATTCCCAGCTCCACCCCCAGCACCTACTCCAGCCGTGGGGAA---GAAGACACCTCGGTGTTCCCGAGCACGGGGATTAA
GTTGCCTTCATCAGTGTTTGCGTCAGAGTTTGAAGAAGATGTTGGACTGTTAAACAAAGCAGCTCCAGTTTCAGGACCTC
GACTAGATTTCGATCCAGACATTGTTGCAGCTCTTGATGATGATTTTGACTTTGATGACCCAGAAAACCTCCTTGAAGAT
GACTTTATTCTTCAAGCCAGCAAGCCGACAGGAGGAGAGGGGATGGACATGCTGGAGTCTGACGGAGACGATGGCAATGA
GTGGGAAGACATGGAC------GAGGGCGGGAGCGATGGCTGTGGCTCTACAGGCCCTCTGTCAGATGGAGGTGACATAT
CTGCCCCCGGCTCCCCTCGGGAAGCCATGAAAAAGCACCTGTTTTGGGAAGAGGAAACCAAAAGCCGTTTCACAGAGTAC
TCCATGACCTCCTCAGTCATGAGGAGAAATGAACAGCTTACTCTACATGATGAGAGGTTTGAGAAGTTTTATGAACAGTA
TGATGACGTTGAAATTGGAGCTCTGGATAATGCGGAGTTGGAAGGCACCATTCAAGTGGACAGCAGTCGGCTGCAGGAGG
TTCTGAACGACTACTACAAGGAGAAGGCAGAGAACTGTGTAAAGTTGAATACTCTTGAGCCTTTTGAGGATCAAGATCTG
GCAGCAAATGAGCTCGATGAGTCTGAGAAGGAAGAGACCGTTACTGTGGTTCTCGAGGAAGCCAGAGAGAAGTGGGACTG
TGAATCCATCTGCAGTACATACTCCAATTTATACAACCACCCTCAGCTCATCAAGTATGAACCAAAACCCAAACAGATCC
ACCTGTCCTCTAAGACGGGAATACCTCTCCATGTCCTACCTAAGAAAGGCCTCACAGCAAAGCAGGTCGAACGGATGCAG
ATGATCAACAGCAGTGATCTGCCCAAGGTGTCCACCCAGCCCCGTCTCAAAACTGAGAGCAAAGAGGATAAAAAAGCCAG
AAAGCAGGCCATAAAGGAGGAGCGGAAGGAACGAAGAGTTGAAAAGAAAGCTAACAAGCTAGCATTCAAACTGGAGAAAA
GAAGGCAAGAAAAGGAGCTGCTGAACTTGAAGAAAAACGTTGAAGGTCTAAAACTG
>homo_sapiens
CCTCACAGGAAGAAAAAGCCCTTTATAGAGAAGAAGAAAGCTGTGTCTTTTCACTTGGTCCACCGGAGCCAACGAGATCC
TTTAGCAGCAGATGAGAGTGCACCCCAGAGGGTTCTATTGCCCACACAAAAAATAGACAATGAAGAAAGGCGAGCAGAAC
AGAGGAAGTATGGAGTGTTCTTTGATGACGACTATGACTACCTGCAGCACCTGAAGGAACCATCTGGGCCTTCAGAGCTT
ATTCCCTCAAGTACCTTCAGTGCACACAACAGGAGAGAGGAGAAAGAAGAAACGCTAGTAATTCCAAGCACTGGAATTAA
GTTGCCTTCATCAGTGTTTGCTTCAGAGTTTGAGGAAGATGTTGGATTGTTAAATAAAGCAGCTCCAGTTTCAGGACCTC
GACTGGATTTTGATCCTGACATTGTTGCAGCTCTTGATGATGATTTTGACTTTGATGATCCAGATAATCTGCTTGAGGAT
GACTTTATTCTTCAGGCCAATAAGGCAACAGGAGAGGAAGGAATGGATATACAGAAATCTGAGAATGAAGATGACAGCGA
GTGGGAAGATGTGGATGATGAGAAGGGAAGCAATGATGACTATGACTCTGCAGGCCTATTGTCAGATGAAGACTGTATGT
CTGTGCCCGGAAAAACTCACAGAGCTATAGCAGATCACTTGTTCTGGAGTGAGGAAACAAAGAGTCGCTTCACGGAGTAT
TCGATGACTTCCTCAGTCATGAGGAGAAATGAACAGCTGACCCTACATGATGAGAGGTTTGAGAAGTTTTATGAGCAATA
TGATGATGATGAAATTGGAGCTCTGGATAATGCAGAATTGGAAGGTTCTATTCAAGTGGACAGCAATCGCTTACAGGAAG
TTTTGAATGACTACTATAAAGAGAAGGCAGAGAATTGTGTAAAATTGAATACCCTTGAACCCTTGGAGGATCAAGACCTG
CCAATGAATGAGCTTGATGAGTCTGAGGAGGAAGAAATGATTACTGTAGTCCTTGAAGAAGCCAAAGAGAAGTGGGATTG
TGAATCTATTTGTAGTACATACTCAAATTTATATAACCATCCACAGCTTATCAAGTATCAACCAAAGCCCAAACAAATTC
GAATATCTTCTAAAACAGGAATACCTCTCAATGTCTTACCAAAGAAAGGACTCACAGCAAAGCAAACTGAAAGAATACAG
ATGATTAATGGCAGTGATCTTCCTAAAGTATCAACTCAGCCACGTTCTAAAAATGAAAGCAAAGAAGATAAAAGAGCAAG
AAAGCAAGCTATAAAAGAAGAGCGCAAGGAACGAAGAGTGGAGAAGAAAGCTAACAAATTAGCATTTAAACTGGAGAAAA
GAAGGCAAGAAAAAGAGCTGCTGAACTTGAAGAAGAATGTTGAGGGTCTAAAGCTA
>chinchilla_lanigera
CCGCACAGGAAGAAAAAGCCCTTTATAGAGAAGAAGAAAGCTGTGTCTTTTCACTTGGTCCACCGGAGCCAGCGAGATCC
TTTAGCAGCAGATGAAACTGCACCCCAGAGGGTTCTGTTGCCCACACAGAAAATAAACGATGAAGAAAGGCGAGCAGAAC
AGAGGAAGTATGGAGTGTTCTTTGATGATGACTATGACTACCTGCAGCACTTGAAGGAAGCGTCCGGGCCCTCGGAGCTG
ATCCCCACCCCCAGCTCCAGTGTGTCCGGCGGGAGAGATGAGAAGGAAGAGCCCTCAGTGATTCCCAGCACTGGAATTAA
GTTGCCTTCATCAGTGTTTGCATCAGAGTTTGAGGAAGATGTTGGATTGTTAAATAAAGCAGCTCCAGTTTCAGGACCTC
GACTGGATTTTGATCCTGACATTGTTGCAGCTCTTGATGATGATTTTGACTTCGATGATCCAGATAATGTGCTTGAAGAT
GACTTTATTCTCCAGGCCAATAGGCCAACAGAAGAGGAA------------------GGAGGAAGCGAAGACGGCAGCGA
GTGGGAAGATGCAGATGAG---ACGGGGAGTGGCGAT---------------------------------------GTGC
CATCTCCCGGAGAACCTCAGGGGGCCATAGAAAAGCATTTGTTCTGGGAGGAGGAAACAAAAAGTCGCTTCACGGAGTAT
TCTATGACTTCCTCAGTCATGAGGAGAAATGAGCAGCTGACCCTACATGACGAGAGATTTGAGAAGTTTTATGAACAATA
TGATGATGTTGAAATTGGAGCTCTGGATAACGCTGAATTGGAAGGTTCCATTCAAGTAGACAGCAATCGCTTACAGGAAG
TTTTGAATGACTACTATAAAGAGAAGGCTGAGAATTGTGTGAAATTGAATACTCTTGAACCTTTTGAGGATCAAGACTTG
CCAATGAATGAGCTTGATGAGTCTGAAGAC------GTTATTACTGTAGTTCTTGAAGAAACCAAAGAGAAGTGGGATTG
TGAATCCATTTGCAGTACATACTCAAATTTATACAATCATCCACAGCTTATCAGGTATCAACCAAAGCCCAAACAAATCC
ACATATCTTCTAAAACAGGAATACCTCTCAATGTCTTACCTAAGAGAGGACTTACAGCAAAGCAAGTCGAACGAATGCAA
ATGATTAATGGCACTGACCTGCCTCGGGTATCAACCCAACCACGTTCTAAAAATGAAAGCAAAGAAATTAAAAGAGCAAG
AAAGCAAGCTATAAAAGAGGAGCGCAAGGAACGAAGAGTGGAGAAGAAAGCTAACAAACTAGCATTCAAGCTAGAGAAGA
GAAGACAGGAAAAGGAGCTGCTGAACTTGAAGCAGAACGTTGAAGGTCTAAAGCTG
>dipodomys_ordii
---------AAGAAAAAGCCCTTTATAGAGAAGAAGAAAGCTGTGTCTTTTCACTTAGTACACCGGAGCCAACGAGATCC
TTTAGCAGCAGATGAGTCTGCACCCCAAAGGGTTCTGTTGCCTACCCAGAAAGTAAATGAAGAAGAAAGGCGAGCAGAAC
AGAGGAAATACGGAGTGTTCTTTGATGATGACTATGACTACCTGCAGCACCTGAAGGAACCATCTGGGCCCTCAGAACTA
ATTCCCAGT---GCCTTTGGTACATACAGCAGCAGAGATGAGAAAGAAGAAACGCTAGTAATTCCAAGCACTGGGATTAA
GTTGCCTTCATCAGTGTTTGCATCAGAGTTTGAGGAAGATGTTGGATTGCTAAATAAAGCGGCTCCAGTTTCAGGCCCTC
GACTGGATTTGGATCCTGACATTGTCGCAGCTCTTGATGATGATTTTGACTTTGATGATCCAGATAATCTGCTTGAGGAT
GACTTCATTCTTCAGGCCAATAAGCCCACCGGAGAGGACAGTACAGATATACTGAAGTCTGAGGACGAAGATGGCTGTGA
GTGGGAAGATGAGGAAGAAGGAAGTGGCAGTGGTGAC---TGTGGCTCTGCAGGCCCAATGTCAGATGCAGATGACACGT
CTGCCCCTGGGACCCCGTGTGGAGTCAGCGAGCGGCATTTGTTCTGGAACGAGGAAACAAAAAGTCGCTTCACAGACTAT
TCTATGACCTCCTCAGTCATGAGGAGAAACGAGCAGCTGACCCTGCACGACGAGAGGTTTGAAAAGTTTTATGAACAATA
TGATGATGTTGAAATTGGAGCTCTGGATAATGCTGAATTGGAAGGTTCCATTCAGGTCGACAGCAACCGCTTGCGGGAAG
TTTTGAATGACTACTTTAAAGAGAAGGCAGAGAATTGTGTTAAATTGAATACCCTTGAACCCTTTGAGGATCAAGACCTG
CCACTGAATGAGCTCCACGAGTCTGAGGAGGAAGAGCTCATTACTGTAGTTCTGGAAGAAGCCAAAGAGAAGTGGGACTG
CGAGTCCATTTGCAGTACATACTCTAATTTATACAATCATCCACAGCTTATCAAGTATGAACCAAAGCCCAGGAAAATCC
ACCTTTCTTCTAAGACTGGAATACCTCTCAATGTCTTACCTAAGAAAGGACTTACAGCAAAGCAGGTTGAACGAATGCAG
ATGATTAATGGCAGTGACCTGCCTAAGGTGTCAGCACAACCACGGTCTAAAAATGAAAGCAAAGAAGATAAAAAAGCAAG
AAAGCAAGCTATAAAAGAGGAACGCAAGGAACGACGAGTGGAAAAAAAAGCTAACAAGTTAGCATTCAAGCTGGAGAAAA
GAAGGCAGGAAAAGGAGCTGCTGAACTTGAAGAAGAATGTTGAGGGTCTAAAGCTA
>fukomys_damarensis
CCTCATAGGAAGAAAAAGCCATTTATAGAGAAGAAGAAAGCTGTGTCTTTTCATTTGGTCCACCGGAGCCAGCGAGATCC
TTTAGCAGCCGATGAAACTGCGCCCCAGAGGGTTCTGTTGCCTACCCAGAAAATAAATGATGAAGAAAGGCTAGCGGAGC
AGAGAAAGTATGGAGTGTTCTTTGATGATGACTATGACTACCTGCAGCACCTGAAGGAAACAGCTGGGCCCTCAGAGCTT
ATCCCCAACCACACCTCCAGTGTGTACAGCAGCAGAGATGAGAAGGAAGAAACTTCATTAGTTCCTAGCACTGGAATTAA
GTTGCCTTCATCAGTGTTTGCATCAGAGTTTGAGGAAGATGTTGGATTGTTAAATAAAGCAGCTCCAGTTTCAGGACCTC
GACTGGATTTTGATCCTGACATTGTTGCAGCTCTTGATGATGATTTTGACTTCGATGATCCAGATAATGTGCTTGAAGAT
GACTTTATCCTTCAGGCCAATAAGCCAGCAGAAGAG---------------CTGAAACCTGAGAGTGAAGATGGCAGTGA
GTGGGAAGATGTGGATGAGGAGAGAGGCAGTGTCGATGACTGTGACTCTCTGGGCCCATGGTCAGAG---GAAGATGCGC
CGTTTCCCGGAGAACCTCGTGGGGCCATAGAAAAGCATTTGTTCTGGGAGGAGGAAACAAAAAGTCGCTTCACAGAGTAT
TCTATGACTTCCTCAGTCATGAGGAGAAATGAGCAGCTGACTCTACACGATGAGAGATTTGAGAAGTTTTATGAACAGTA
TGATGATGTTGAGATTGGAGCTCTGGATAATGCTGAATTGGAAGGTTCCATTCAGGTAGACAGCAACCGTTTACAGGAAG
TTTTGAATGACTACCATAAAGAGAAGGCCGAGAATTGTGTAAAGCTGAATACTCTTGAACCCTTTGAGGATCAAGACCTG
CCATTGAATGAGCTTGATGAGTCTGAAGAAGAG---ATTATTACTGTAGTTGTTGAAGAAACCAAAGAGAAGTGGGATTG
TGAATCCATTTGCAGTACATACTCAAATTTATACAATCATCCACAGCTTATCAAGTATCAACCAAAGCCCAAACAAATTC
ACATATCTACTAAGACAGGAATACCTCTCAGTGTCTTACCTCAGAAAGGACTCACAGCAAAGCAAGTTGAACGAATGCAG
ATGATTAATGGCAGTGATCTGCCTAGGGTATCAACCCAACCACGCTCTAAACATGAAAGCAAAGAAGATAAAAGAGCAAG
AAAGCAAGCTATAAAAGAGGAGCGCAAGGAACGAAGAGTGGAGAAGAAAGCTAACAAATTAGCATTCAAGCTGGAGAAGA
GAAGACAGGAAAAGGAGCTGCTGAACTTGAAGAAGAACGTTGAAGGTCTAAAGCTG
>ictidomys_tridecemlineatus
CCTCACAGGAAGAAAAAGCCCTTTATAGAGAAGAAGAAAGCTGTCTCTTTTCACTTGGTCCACCGCAGCCAACGGGATCC
TTTAGCAGCAGATGAGACTGCACCCCAGAGGGTTTTGTTACCCACACAGAAGGTAAATGATGAAGAAAGGCGAGCAGAAC
AGAGGAAGTATGGTGTATTCTTTGATGATGACTATGACTACCTACAGCACCTGAAGGAACCATCTGGGCCCTCAGAGCTT
ATTCCTGCTAGTACC------------------------------------------GTGTATAGTAGTACTGGAATTAA
GTTGCCTTCATCTGTGTTTGCATCAGATTTTGAGGAAGATGTTGGGTTGTTAAATAAAGCAGCTCCAGTTTCAGGACCTC
GACTGGATTTTGATCCAGACATTGTTGCAGCTCTTGATGATGATTTTGATTTTGATAATCCAGACAACCTACTTGAAGAT
GACTTTATTCTTCAGGCTAATAAACCAACAGGAGAAGAGCTAATGGATATA------CAGTATGTTGAAGATGGCAGCGA
GTGGGAAGATGTGGACGATGAGAGCGGTAGTGACGATGACTATGACACTGCAGGCCTGGTGTCAGAT---GATGACATGG
CTGCTCCTGGGAAACCTCTTACACCCATGGAAAAGCACTTGTTCTGGGATGAGGAAACAAAAAGTCGGTTTACAGAGTAT
TCTATGACTTCCTCAGTCATGAGGAGAAATGAACAACTGACCTTACATGATGAGAGGTTTGAGAAGTTTTATGAACAATA
TGATGATGTTGAGATTGGAGCTCTGGATAATGCTGAATTGGAAGGTTCCATTCAAGTAGATAGCAATCGCTTACAGGAGG
TTTTGAATGACTACTATAAAGAGAAGGCAGAGAACTGTGTAAAATTGAATACTCTTGAACCCTTTGAGGATCAAGACCTA
CCAGTGAATGAGCTTGATGAGTCTGAGGAGGAAGAGATGATTACTGTAGTCCTTGAAGAAGCCAAAGAGAAGTGGGATTG
TGAATCCATTTGCAGTACATACTCAAATTTATATAACCATCCACAGCTTATCAAATATCAGCCAAAGCCCAAACAAATCC
ACCTATCTTCTAAAACAGGAATACCTCTCAACGTCTTACCTAAGAAAGGGCTTACAGCAAAGCAAGTGGAACGAATGCAG
ATGATTAATGGCAGCGATCTGCCCAAGGTATCAACTCAACCACGTTCTAAAAATGAAAGCAAAGAAGACAAAAGAGCAAG
AAAGCAAGCTATAAAAGAGGAGCGCAAGGAACGAAGAGTAGAGAAGAAAGCTAACAAATTAGCATTCAAGCTGGAGAAAA
GAAGGCAGGAAAAGGAGCTGCTGAACTTGAAGAAGAATGTTGAGGGTCTAAAGCTA
>mus_musculus
CCTCACAGAAAGAAAAAGCCCTTTATAGAGAAGAAGAAAGCTGTGTCTTTTCACCTGGTCCACCGGAGCCAGCGAGATCC
TTTAGCCGCAGATGAAACTGCACCCCAGAGGGTTCTCTTGCCTACACAAAAGGTCAATGACGAGGAAAGACGGGCTGAGC
AGAGGAAGTACGGCGTGTTCTTCGACGACGATTATGATTACTTGCAGCACCTGAAGGAGCCCTCTGGGCCCGCAGAGCTT
ATCCCCAGCACCTCCTTTGCCACACCCCTC---TGCGACAAGACAGAAGACCCCTGCGTATACTCAAGCACTGGAATTAA
GTTGCCTTCATCTGTGTTTGCATCCGAGTTTGAGGAAGATGTTGGATTGTTAAACAAAGCAGCTCCAGTTTCAGGACCTC
GACTGGATTTTGATCCAGACATCGTTGCAGCTCTTGATGATGATTTTGACTTTGATGACCCAGAAAACCTCCTTGAAGAT
GACTTTATTCTTCAGGCCAACAAGCCGACAGGAGGAGAGAGGATGGATACG---GAGTCTGAGGAAGACGATGGCCATGA
GTGGGAAGACATGGACGACGAGGAAGGGAGTGATGAC---AGGAGCTCTGCAGGCTTTCTGTCAGATGGAGGTGACCTAT
CTGCCCCCGGCTCACCGCAGGAAGCCATGAAAAAGCACCTGTTTTGGGAAGAGGAAACCAAAAGCCGTTTCACAGAGTAC
TCCATGACCTCCTCAGTCATGAGGAGAAATGAACAGCTGACTCTACACGATGAGAGGTTTGAGAAGTTTTATGAACAGTA
TGATGATGTTGAAATTGGAGCTCTGGATAATGCAGAATTGGAAGGTACCATTCAAGTGGACAGCAATCGGCTGCAGGAGG
TTTTGAATGACTACTACAAGGAGAAGGCAGAGAATTGTGTAAAATTGAGTACTCTTGAGCCTTTTGAGGATCAAGATCTG
CCAACAAATGAGCTTGATGAGTCTGAAAAGGAAGAGACCATTACTGTAGTTCTTGAGGAAGCCAAAGAGAAGTGGGATTG
TGAATCCATTTGCAGTACATACTCCAATTTATACAACCACCCACAGCTCATCAAATATGAACCAAAGCCCAAACAAATCC
ACCTGTCGTCTAAGACCGGAATACCTCTCAATGTCTTACCTAAGAAAGGCCTCACAGCAAAGCAGGTTGAACGGATGCAG
ATGATCAATGGCAGTGACCTACCCAAAGTGTCCACCCAGCCTCGTTCCAAAGATGAGACCAAAGAGGATAAAAGAGCCAG
GAAGCAAGCCATAAAAGAGGAGCGGAAGGAACGAAGAGTTGAAAAGAAAGCTAACAAGCTAGCATTTAAACTGGAGAAAA
GAAGACAAGAAAAGGAGCTACTGAACTTGAAGAAAAACATTGAAGGTCTAAAGCTG
>nannospalax_galili
CCTCACAGAAAGAAAAAACCCTTCATAGAGAAGAAGAAAGCTGTGTCTTTTCACTTGGTCCACCGGAGCCAGCGAGATCC
TTTAGCAGCGGATGAGACGGCACCCCAGAGGGTGCTCTTGCCCACACAGAAAGTAAATGACGAAGAAAGGCGAGCTGAGC
AGAGGAAGTACGGTGTATTCTTTGATGATGACTATGACTACCTGCAACACCTGAAGGAACCATCTGGGCCGGCAGAACTC
ATTCCTAGCACTTCCTTCAGCGTGTACAACAGCAGGGATGAGCAGGAAGAAACCTCAGTGATTCCAAGCACTGGAATTAA
GTTGCCTTCATCTGTATTTGCATCAGAGTTTGAGGAAGATGTTGGATTGTTAAATAAAGCAGCTCCAGTTTCAGGGCCTC
GACTGGATTTTGATCCTGACATTGTTGCAGCTCTTGATGATGATTTTGACTTTGATGATCCAGATAATCTCCTTGAAGAT
GACTTTATTCTTCAAGCCAATAAGCCAACAGGAGAGGAAGGAATGGACATACCAAAATCTGAGCGTGAAGAC---AGTGA
GTGGGAAGATGTGAACGATGAGAGTGGGAGCAGCAATGACTGTGGTTCCGCAGGGCCACTGTCAGATGGAGGTGACATGT
CTGTCCCTGGTTCCCCTCATGAAGCCATCAGAAAGCACTTGTTTTGGGAAGAGGAAACCAAAAGCCGCTTCACAGAGTAT
TCTATGACTTCTTCAGTCATGCGGAGAAATGAACAACTAACTCTTCATGATGAGCGGTTTGAGAAGTTTTATGAACAGTA
TGATGATGTTGAAATTGGAGCTCTGGATAATGTGGAATTGGAAGGTTCCATTCAGGTAGACAGCAGTCGGCTACAGGAAG
TCTTGAATGACTACTACAAGGAGAAAGCAGAGAATTGTGTAAAATTGAACACTCTTGAACCTTTTGAGCATCAAGATTTG
CCAGCGACTGCACTTGATGAGTCTGAACAGGAAGAGATTATTACTGTAGTTCTTGAAGAAGCCAAAGAGAAGTGGGACTG
CGAGTCCATTTGCAGTACATACTCAAATTTATACAACCATCCACAGCTTATCAAATATGAACCAAAGCCCAAACAAATCC
ACCTATCTTCTAAAACAGGAATACCCCTAGATGTCTTACCAAAGAAAGGACTGACAGCAAAGCAGGTTGAGCGAATGCAA
ATGATCAATGGCAGTGATCTCCCCAAGGTGTCAACCCAGCCACGCTGTAAAAACGAAAGCAGAGAAGATAAAAGAGCAAG
AAAGCAAGCCATAAAGGAGGAGCGCAAGGAACGGAGGGTGGAGAAGAAAGCTAACAAATTAGCATTCAAGCTGGAGAAAA
GAAGACAAGAAAAGGAGCTGCTGAACCTGAAGAAGAATGTGGAGGGCCTGAAGCTG
>meriones_unguiculatus
CCTCACAGAAAGAAAAAGCCCTTTATAGATAAGAAGAATGCTCTGTCTTTTCACCTGGTACACCGGAGCCAGCGAGATCC
CTTAGCAGCGGATGAGACTGCACCCCAGAGAGTTCTGTTGCCAGCACAGAAGGTAAATAATGAAGAAAGACGAGCAGAAC
AGAGGAAGTATGGTGTCTTCTTCGATGATGACTACGACTACTTGCAACACCTGAAGGAGCCTTCTGGGCCTGGAGAGCTT
ATTCCCAGCACCGCCTTCAGCACATACAAC---CATGATGAGCAAGATGAAACCTCAGGCTTTCCAAGCACTGGAATTAA
ATTGCCTTCATCAGTGTTTGCATCAGAGTTTGAGGAAGATGTTGGATTGTTAAACAAAGCGGCTCCAATTTCAGGCCCTC
GACTAGATTTTGATCCTGACATTGTTGCTGCTCTTGATGACGATTTTGACTTTGATGATCCAGAAAACCTTCTTGAAGAT
GACTTCATTCTTCAGGCCAACAAGCCAATGGGAGGAGAGAGGATG---------GAATCAGAGAGTGAAGATGGCAATGA
ATGGGAAGATGTGGACAATGAGGAAGGGAGTGATGATGGCTGTAGCTCTGCAGACCCACTGTCAGATGGAGGTGAGGTAT
CTGTCCCATGTTCACCTCAGGAAACCATCAAAAAGCACCTGTTTTGGGAAGAGGAAACCAAAAGCCGTTTCACAGAATAC
TCCATGACATCGTCAGTCATGAGGAGAAATGAACAGCTGACTCTGCATGATGAGAGGTTTGAGAAGTTTTATGAACAATA
TGATGACGTTGAAATTGGAGCTCTGGATAATGCAGAATTGGAAGGTTCCATTCAAGTAGACAGCAGTCGGTTGCAGGAAG
TTTTGAATGACTACTACAAGGAGAAGGCAGAGAATTGTGTAAAATTGAATACTCTTGAGCCTTTTGAGGATCAAGATCTG
CCAATGAATGAGCTTGATGAATCTGAAAAGGAAGAAATCGTTACTGTAGTTCTTCAGGAAGCCAAAGAGAAGTGGGATTG
TGAATCTGTTTGCAGTACATACTCCAATTTATACAATCATCCACAGCTTATCAAATATGAACCAAAGCCCAAACAAATCC
ACCTATCTTCTAAAACGGGAATACCTCTCAATGTTTTACCTAAGAAAGGCCTCACGGCAAAGCAGGTTGAACGAATGCAG
ATGATCAATGGCAGTGATCTGCCCAAGGTGTCTACCCAGCCACGTTCCAGAAATGAAAGCAAAGAGGACAGAAGAGCAAG
AAAGCAAGCCATAAAGGAGGAGCGGAAGGAACGAAGAGTTGAAAAGAAAGCTAACAAGCTAGCATTCAAACTGGAGAAAA
GAAGGCAAGAAAAGGAGCTGCTGAACTTGAAGAAAAATATTGAGGGGATAAAGCTA
>psammomys_obesus
CCTCACAGAAAGAAAAAGCCCTTTATAGATAAGAAGAACGCTCTGTCTTTTCACCTGGTACACCGGAGCCAGCGAGATCC
CTTAGCAGCGGATGAGACTGCACCCCAGAGAGTTCTGTTGCCTGCACAGAAGGTAAATAATGAAGAAAGACGAGCAGAAC
AGAGGAAGTATGGTGTCTTCTTCGATGATGACTACGACTACTTGCAACACCTGAAGGAGCCTTCTGGGCCTGCAGAGCTT
ATTCCCAGCACCGCCTTCAGCACATACAAC---CATGATGAGCAAGATGAAACCTCAGGCTTTCCAAGCACTGGAATTAA
GTTGCCTTCATCAGTGTTTGCATCAGAGTTTGAGGAAGATGTTGGATTGTTAAACAAAGCGGCTCCAATTTCAGGCCCTC
GACTAGATTTTGATCCTGATATTGTTGCTGCTCTTGATGACGATTTTGACTTTGATGACCCAGAAAACCTTCTTGAAGAT
GACTTCATTCTTCAGGCCAACAAGCCAATGGGAGGAGAGAGGATGTATGTG---GAATCAGAGAGTGAAGATGGCAATGA
ATGGGAAGATGTGGACAATGAGGAAGGGAGCGATGATGGCTGTAGCTCTGCAGGCCCACTGTCAGATGGAGGTGAGGTAT
CTGTCCCAGGTTCACCTCAGGAAACCATCAAAAAGCACCTGTTTTGGGAAGAGGAAACCAAAAGCCGTTTCACAGAATAC
TCCATGACATCGTCAGTCATGAGGAGAAATGAACAGCTGACTCTGCATGATGAGAGGTTTGAGAAGTTTTATGAACAGTA
TGATGACGTTGAAATTGGAGCTCTGGATAATGCAGAATTGGAAGGTTCCATTCAAGTAGACAGCAGTCGGTTGCAGGAAG
TTTTGAATGACTACTACAAGGAGAAGGCAGAGAATTGTGTAAAATTGAGTACTCTTGAGCCGTTTGAGGATCAAGAGCTG
CCAATGAATGAGCCTGATGAATCTGAAAAGGAAGAGACCACTACTGTAGTTCTTCAGGGAGCCAAAGAGAAGTGGGATTG
TGAATCTGTTTGCAGTACATACTCCAATTTATACAACCATCCACAGCTTATCAAATATGAACCAAAGCCCAAACAAATCC
ACCTATCTTCTAAAACGGGAATACCTCTCAGTGTTTTACCTAAGAAAGGCCTCACGGCAAAGCAGGTTGAACGAATGCAG
ATGATCAATGGCAGTGATCTGCCCAAGGTGTCTACCCAGCCACGTTCCAAAAATGAAAGCAAAGAGGACAGAAGAGCAAG
AAAGCAAGCCATAAAAGAGGAGCGGAAGGAACGAAGAGTTGAAAAGAAAGCTAACAAGCTAGCATTCAAACTGGAGAAAA
GAAGGCAAGAAAAGGAGCTGCTGAACTTGAAGAAAAATATTGAGGGGATAAAGCTA
>octodon_degus
---------AAGAAAAAGCCTTTTATAGAGAAGAAGAAAGCTGTGTCTTTCCACCTGGTCCACCGGAGCCAGCGAGATCC
TTTAGCAGCCGATGAAACTGCGCCCCAGAGGGTTCTGTTGCCCACACAGAAAGTAAATGACGAAGAAAGGCGCGCAGAGC
AGAGGAAGTATGGAGTGTTTTTTGATGATGACTATGACTACCTGCAGCACTTGAAGGAGACGTCGGGGCCCTCGGAGCTC
ATCCCCACCCTCGGCCCCCATGCATACAGCAGCAGAGATGAGGAGGACGACGCTTCAGTGACTCCTAGCACTGGAATTAA
ACTGCCTTCATCAGTGTTTGCATCAGAGTTCGAGGAAGATGTTGGATTGTTAAATAAAGCAGCTCCAGTTTCAGGT----
--------------------------------------------------------------------------------
--------------------------------------------------------------------------------
--------------------------------------------------------------------------------
--------------------------------------------------------------------------------
------------------------------------------------------------------TTTTATGAACAATA
TGATGATGTTGAAATTGGAGCTCTGGATAATGCTGAATTAGAAGGTTCCATTCAAGTAGACAGCAGTCGCTTACAGGAAG
TTTTGAATGACTACTATAAAGAGAAGGCTGAGAACTGTGTAAAATTGAATACTCTTGAACCTTTTGAGGATCAAGATCTG
CCAGCAAGTGAGCTTGATGAGTCTGAAGAG------ATTATTACTGTAGTTCTTGAAGACACCAAAGAGAAGTGGGATTG
TGAATCCATCTGCAGTACATACTCAAATTTATACAATCATCCACAGCTTATCAGGTGTCACCCAAAGCCCAAACAAATCC
ACCTCTCTTGTAAAACAGGAATTCCTCTCCATGTCTTACCTAAGAAAGGACTCACAGCAAAGCAAGTCGAACGAATGCAG
ATAATTAATGGCAGTGACCTGCCTCGGGTCTCAACCCAACCACGTTCAAAAAATGAAAGCAAAGAAAGTAAAAGAGCAAG
AAAGCAAGCTATAAAAGAGGAGCGCAAGGAACGAAGAGTGGAGAAGAAAGCCAACAAGTTAGCATTCAAGCTAGAGAAGA
GAAGACAGGAGAAGGAGCTGCTGAACTTGAAGAGGAATGTTGAAGGTCTAAAGCTG
