# Supplementary material for: Divergent genes in gerbils: prevalence, relation to GC-biased substitution, and phenotypic relevance
Source: BMC Evol Biol. 2020 Oct 19;20:134. doi: 10.1186/s12862-020-01696-3 (PMC7574485; doi:10.1186/s12862-020-01696-3)
Supplement: Supplementary file 3 — Additional file 3 Supplementary Data. DNA alignments for 10,554 1-to-1 orthologues used in analysis. Each alignment file is named using its orthogroup ID. [file 12862_2020_1696_MOESM3_ESM.zip › Additional_File_3/masked_alignments/OG0001825.fa]

>homo_sapiens
TCTGTGACACTGCATACAGATGTAGGTGATATTAAAATTGAAGTCTTCTGTGAGAGGACACCCAAAACATGTGAGAATTT
CTTGGCTCTTTGTGCCAGTAATTACTACAATGGCTGTATATTTCATAGGAATATCAAGGGTTTCATGGTTCAAACAGGAG
ATCCAACAGGAACTGGAAGAGGAGGCAACAGTATTTGGGGCAAGAAGTTTGAGGATGAATACAGTGAATATCTTAAGCAC
AATGTTAGAGGTGTTGTATCTATGGCTAATAATGGCCCGAACACCAATGGATCTCAGTTCTTCATCACCTATGGCAAACA
GCCACATTTGGACATGAAATACACCGTATTTGGAAAGGTAATAGATGGTCTGGAAACTCTAGATGAGTTGGAGAAGTTGC
CAGTAAATGAGAAGACATACCGACCTCTTAATGATGTACACATTAAGGACATAACTATTCATGCCAACCCATTTGCTCAG
>psammomys_obesus
TCTGTGACATTGCATACGGATGTAGGAGATATCAAAATAGAAGTCTTCTGTGAGAGGACGCCCAAAACATGTGAGAATTT
CTTGGCTCTTTGTGCCAGTAATTACTACAATGGCTGTGTGTTTCATAGAAATATCAAGGGCTTCATGGTTCAGACGGGAG
ATCCAACAGGTACTGGAAGAGGAGGTAGCAGTATCTGGGGCAAGAAGTTTGAGGATGAATACAGTGAATACCTGAAGCAC
AACGTTAGAGGTGTTGTATCTATGGCTAATAATGGCCCAAATACCAATGGATCTCAGTTCTTCATCACCTATGGCAAGCA
GCCACATCTGGACATGAAGTACACAGTATTTGGAAAGGTTATAGATGGTCTGGAGACCTTAGATGAATTGGAGAAGTTAC
CAGTAAATGAGAAGACATACAGGCCTCTTAATGATGTGCACATTAAGGACATAACTATTCATGCCAACCCATTTGCTCAG
>cavia_porcellus
TCTGTGACACTGCACACAGATGTAGGTGATATTAAAATAGAAGTCTTCTGTGAGCGGACACCCAAGACATGTGAAAACTT
CTTGGCTCTCTGTGCCAGCAGTTACTACAACGGCTGTGTGTTCCACAGAAACATCAAGGGCTTCATGGTCCAGACGGGAG
ATCCCACAGGCACTGGACGAGGCGGTAACAGTATCTGGGGCAGGAAGTTTGAGGATGAGTACAGCGAACACCTCAAGCAC
AGTGTCAGAGGCGTCGTCTCCATGGCTAACAACGGCCCGAACACCAACGGCTCGCAGTTCTTCATCACCTACGGCAAGCA
GCCCCACCTGGACATGAAGTACACGGTGTTCGGAAAGGTAATAGATGGTTTAGAGACACTTGATGAACTGGAGAAGCTCC
CAGTAAATGAGAAGACTTACCGGCCTCTCAATGACGTGCACATTAAGGACATCACGATTCACGCCAACCCATTTGCTCAG
>chinchilla_lanigera
TCTGTGACACTGCACACAGATGTAGGTGATATTAAAATAGAAGTCTTCTGTGAGCGGACGCCCAAGACATGTGAGAACTT
CTTGGCTCTCTGTGCCAGTAGTTACTACAGCGGCTGTGTGTTCCACAGAAACATCAAGGGCTTCATGGTACAGACGGGAG
ACCCAACAGGCACTGGGAGAGGCGGAAACAGCATCTGGGGCCGGAAGTTTGAAGATGAGTACAGCGAACACCTCAAGCAC
AGCGTCAGAGGCGTCGTCTCCATGGCTAACAACGGCCCGAACACCAACGGCTCGCAGTTCTTCATCACCTACGGCAAACA
GCCCCACCTGGACATGAAGTACACCGTGTTCGGAAAGGTGATAGATGGTTTGGAGACGCTGGATGAACTGGAGAAGCTCC
CAGTAAATGAGAAGACATACCGGCCTCTCAATGATGTGCACATTAAGGACATAACTATTCATGCCAACCCATTTGCTCAG
>octodon_degus
TCTGTGACCTTGCACACTGATGTAGGTGATATTAAGATAGAAGTCTTCTGCGAGCGGACGCCAAAGGCATGTGAGAACTT
CTTGGCTCTCTGTGCGAGCAGTTACTACAGCGGCTGCGTGTTCCACAGGAACATCAAGGGCTTCATGGTGCAGACGGGAG
ACCCGACAGGCACCGGAAGAGGCGGCAGCAGCATCTGGGGCAGGAAGTTTGAGGATGAGTACAGCGAGCACCTTAAGCAC
AGTGTCAGAGGCGTCGTCTCCATGGCCAACAATGGCCCAAACACCAACGGCTCTCAGTTCTTCATCACCTATGGCAAACA
GCCCCACTTGGATATGAAGTACACCGTGTTTGGAAAGGTAATAGATGGTTTAGAGACGCTAGATGAACTGGAGAAGCTCC
CAGTAAATGAGAAGACGTATCGGCCTCTCAATGATGTGCACATTAAGGACATAACTATTCACGCCAACCCATTTGCTCAG
>fukomys_damarensis
TCTGTGACATTGCACACAGATGTAGGTGATATTAAAATAGAAGTCTTTTGTGAGCGGACACCCAAGACATGTGAGAACTT
CCTGGCTCTCTGTGCTAGTAATTACTACAGCGGTTGTGTATTCCACAGAAACATCAAGGGGTTCATGGTTCAGACCGGAG
ATCCGACAGGTACTGGAAGAGGCGGGAACAGTATCTGGGGCAGGAAGTTCGAGGATGAATACAGTGAATACCTGAAGCAC
AGTGTCAGAGGTGTCGTCTCTATGGCTAACAATGGCCCAAACACCAATGGCTCTCAGTTCTTCATCACCTACGGCAAACA
GCCCCATTTGGACATGAAGTACACCGTGTTTGGAAAGGTCATAGATGGGTTAGAGACACTGGATGAGCTGGAGAAGCTCC
CAGTGAATGAGAAGACGTACCGGCCTCTCAGTGATGTGCACATCAAGGACGTAACTATTCATGCCAACCCATTTGCTCAG
>nannospalax_galili
TCTGTGACCTTGCATACAGATGTGGGAGATATCAAAATAGAAGTCTTCTGCGAGAGGACACCCAAAACATGTGAGAATTT
CTTGGCTCTTTGTGCCAGTAATTACTACAATGGCTGTATATTTCATAGGAATATCAAGGGCTTCATGGTTCAAACAGGAG
ATCCAACAGGTACTGGAAGAGGAGGTAACAGTATCTGGGGCAAGAAGTTTGAGGATGAATACAGTGAATATCTAAAGCAC
AGTGTTAGAGGTGTTGTATCTATGGCAAATAATGGCCCGAATACGAATGGATCTCAGTTCTTCATCACTTATGGCAAGCA
GCCACATTTGGACATGAAATACACAGTATTTGGAAAGGTAATAGATGGTCTGGAGACTTTGGATGAATTGGAGAAGTTAC
CAGTAAATGAGAAGACATATCGACCTCTTAATGATGTGCACATTAAGGACATAACTATTCATGCCAACCCATTTGCTCAG
>ictidomys_tridecemlineatus
TCTGTGACATTGCATACAGATGTAGGTGACATTAAAATAGAAGTCTTCTGTGAGAGGACTCCCAAAACATGTGAGAATTT
CTTGGCTCTTTGTGCCAGTAACTACTACAATGGCTGTATATTTCATAGAAATATCAAGGGTTTCATGGTTCAAACAGGAG
ATCCAACAGGTACTGGAAGAGGAGGTAACAGTATCTGGGGCAAGAAGTTTGAGGATGAATATAGTGAATATCTGAAGCAC
AACGTTAGAGGTGTTGTATCTATGGCTAATAATGGCCCAAATACCAATGGATCTCAGTTCTTTATCACCTATGGCAAGCA
GCCACATTTAGACATGAAATATACAGTATTTGGAAAGGTAATAGATGGTCTGGAGACCCTAGATGAATTGGAGAAGTTAC
CAGTAAATGAGAAGACATATCGGCCTCTTAACGATGTGCACATTAAGGATATAACTATTCATGCCAACCCATTTGCTCAG
>meriones_unguiculatus
TCTGTGACATTGCATACGGATGTGGGAGATATCAAAATAGAAGTCTTCTGTGAGAGGACGCCTAAAACATGTGAGAATTT
CTTGGCTCTTTGTGCCAGTAATTACTACAACGGCTGTGTGTTTCATAGAAATATCAAGGGCTTCATGGTTCAAACGGGAG
ATCCAACAGGTACTGGAAGAGGAGGTAGCAGTATCTGGGGCAAGAAGTTTGAGGATGAATACAGTGAATACCTGAAGCAC
AACGTTAGAGGTGTGGTATCTATGGCTAATAATGGCCCAAATACCAATGGATCTCAGTTCTTCATCACCTATGGCAAGCA
GCCACATCTGGACATGAAGTATACAGTATTTGGAAAGGTTATAGACGGTCTGGAGACCTTAGATGAATTGGAGAAGTTAC
CAGTAAATGAGAAGACATACAGGCCTCTTAATGATGTGCACATTAAGGACATAACTATTCATGCCAACCCATTTGCTCAG
>rattus_norvegicus
TCTGTGACACTGCATACAGATGTGGGAGATATCAAGATAGAAGTCTTCTGTGAGAGAACACCCAAAACCTGTGAGAATTT
CTTGGCTCTGTGTGCCAGTAATTACTACAATGGCTGTGTGTTCCATAGAAATATCAAGGGCTTCATGGTTCAAACAGGAG
ATCCAACAGGTACTGGAAGAGGAGGCAGCAGTATCTGGGGCAAGAAGTTTGAGGATGAATACAGTGAATATCTGAAGCAC
AATGTTCGAGGTGTTGTATCTATGGCTAATAATGGCCCAAACACCAACGGATCTCAGTTCTTCATCACCTATGGCAAGCA
GCCACACTTGGACATGAAATATACAGTGTTCGGAAAGGTAATAGATGGTCTGGAGACTTTGGATGAATTGGAGAAGTTAC
CAGTAAATGAGAAGACTTACAGACCTCTTAATGATGTGCACATTAAGGACATAACTATTCATGCCAACCCGTTTGCTCAG
>mus_musculus
TCTGTGACACTGCATACAGATGTGGGAGATATCAAGATAGAAGTCTTCTGTGAGAGAACACCCAAAACATGTGAGAATTT
CTTGGCTCTTTGTGCCAGTAATTACTACAACGGCTGTGTGTTTCATAGAAATATCAAGGGCTTCATGGTTCAAACAGGAG
ATCCAACAGGTACTGGAAGAGGAGGTAGCAGCATCTGGGCCAAAAAGTTTGAGGATGAATACAGTGAATATCTGAAGCAC
AATGTTCGAGGTGTTGTATCTATGGCTAATAATGGCCCAAATACCAATGGATCTCAGTTCTTCATCACCTATGGCAAGCA
GCCACACTTGGACATGAAATATACAGTGTTTGGAAAGGTAATAGATGGTCTGGAGACTTTGGATGAGTTGGAGAAGTTAC
CAGTAAATGAGAAGACATACAGACCTCTTAATGATGTACACATTAAGGACATAACTATTCATGCCAACCCATTTGCTCAG
