# Supplementary material for: Divergent genes in gerbils: prevalence, relation to GC-biased substitution, and phenotypic relevance
Source: BMC Evol Biol. 2020 Oct 19;20:134. doi: 10.1186/s12862-020-01696-3 (PMC7574485; doi:10.1186/s12862-020-01696-3)
Supplement: Supplementary file 3 — Additional file 3 Supplementary Data. DNA alignments for 10,554 1-to-1 orthologues used in analysis. Each alignment file is named using its orthogroup ID. [file 12862_2020_1696_MOESM3_ESM.zip › Additional_File_3/masked_alignments/OG0001830.fa]

>jaculus_jaculus
--------------------------------------------------------------------------------
----------CAGGAGGAGGACTCTGGAGAAGGGGAAGATGACGCCGAGGTCCAGCAGGAATGCCTGCACAAGTTTTCCA
CCCGGGACTATATCATGGAGCCCTCCATCTTCAACACTCTGAAGAGGTATTTTCAGGCAGGTGGGTCTCCAGAAAATGTT
ATCCAGCTCTTATCCGAGAATTACACCGCTGTGGCCCAGACTGTGAACCTGCTGGCTGAGTGGCTCATTCAGACAGGTGT
GGAGCCAGTGCAGGTGCAGGAGACTGTGGAGAATCACCTGAAGAGTTTATTGATTAAGCACTTTGACCCCCGCAAAGCAG
ATTCAATTTTCACTGAAGAAGGAGAGACTCCAGCTTGGCTTGAGCAGATGATCGCACACACCACATGGCGAGATCTGTTC
TACAAACTGGCCGAAGCCCATCCAGACTGTCTGATGCTCAACTTTACTGTGAAG------------------CTGATTTC
TGATGCGGGCTACCAAGGGGAGATCACCAGCGTGTCCACAGCGTGCCAACAGTTAGAAGTGTTCTCCAGAGTGCTTCGCA
CCTCACTGGCCACAATTTTGGATGGAGGAGAGGAAAACCTGGAGAAGAACCTTCCTGAGTTTGCAAAGATGGTTTGCCAT
GGGGAGCACACCTACCTGTTTGCACAAGCCATGATGTCGGTGCTGGCCCAGGAGGAGCAGGGCGGCTCTGCCGTGCGCAG
AGTCGCTCAGGAGGTGCAGCGCTTCGCCCAGGAGAAAGGCCACGATGCCAGTCAGATCACACTGGCTTTGGGCACAGCCG
CCTCCTACCCCCGGGCCTGCCAGGCCCTTGGGGCCATGCTCTCCAGAGGAGCCCTGAACCCTGCGGACATCACCGTCCTC
TTCAAGATGTTCACCAGCATGGACCCTCCTCCTGTGGAACTCATCCGGGTGCCGGCCTTCCTCGACCTGTTCATGCAGTC
GCTTTTCAAGCCAGGGGCCAGGATCAACCAGGACCACAAGCACAAATACATCCACATCTTGGCTTATGCTGCGAGTGTGG
TTGAGACCTGGAAGAAGAACAAGCGGGTGAGCATCGGTAAGGACGAGCTGAAGTCAACGTCGAAGGCTGTGGAAACGGTT
CACAATCTGTGTTGCAACGAGAACAAAGGGGCCTCTGAGCTTGTGGCTGAGCTGAGCACACTTTATCAGTGCATTAGATT
TCCAGTGGTGGCAATGGGTGTGCTGAAATGGGTGGATTGGACTGTGTCCGAACCAAGGTACTTCCAACTGCAGACTGATC
ACACACCGGTACACCTGGCCTTGCTGGACGAGATCAGCACCTGCCACCAGCTCCTGCACCCCCAGGTCCTGCAGCTGCTG
GTGAAGCTTTTTGAGACTGAGCACTCCCAGTTGGATGTGATGGAACAGCTCGAGCTCAAGAAGACCCTGCTAGACAGGAT
GGTCCACCTGCTGAGCCGAGGTTACGTACTTCCTGTGGTCAGTTACATCCGGAAGTGTCTGGAGAAGCTGGACACTGACA
TTTCACTCATTCGCTATTTTGTCACTGAGGTTCTGGATGTCATCGCCCCGCCGTACACGTCTGACTTCGTGCAGCTGTTC
CTCCCCATCCTGGAGAACGGCAGCATCGCAGGCACCATCAAGGCCGAAGGCGAGCACGACCCTGTGGCGGAGTTCGTT--
-------GCTCACTGCAAGTCTAACTTCATCATGGTGAAC
>homo_sapiens
ATGGCGGGGGCCGTGCCGGGCGCCATCATGGACGAGGACTACTACGGGAGCGCGGCCGAGTGGGGCGACGAGGCTGACGG
CGGCCAG---CAGGAGGATGATTCTGGAGAAGGAGAGGATGATGCGGAGGTTCAGCAAGAATGCCTGCATAAATTTTCCA
CCCGGGATTATATCATGGAACCCTCCATCTTCAACACTCTGAAGAGGTATTTTCAGGCAGGAGGGTCTCCAGAGAATGTT
ATCCAGCTCTTATCTGAAAACTACACCGCTGTGGCCCAGACTGTGAACCTGCTGGCCGAGTGGCTCATTCAGACAGGTGT
TGAGCCAGTGCAGGTTCAGGAAACTGTGGAAAATCACTTGAAGAGTTTGCTGATCAAACATTTTGACCCCCGCAAAGCAG
ATTCTATTTTTACTGAAGAAGGAGAGACCCCAGCGTGGCTGGAACAGATGATTGCACATACCACGTGGCGGGACCTTTTT
TATAAACTGGCTGAAGCCCATCCAGACTGTTTGATGCTGAACTTCACCGTTAAG------------------CTTATTTC
TGACGCAGGGTACCAGGGGGAGATCACCAGTGTGTCCACAGCATGCCAGCAGCTAGAAGTGTTCTCGAGAGTGCTCCGGA
CCTCTCTAGCTACAATTTTAGATGGAGGAGAAGAAAACCTTGAAAAAAATCTCCCTGAGTTTGCCAAGATGGTGTGCCAC
GGGGAGCACACGTACCTGTTTGCCCAGGCCATGATGTCCGTGCTGGCCCAGGAGGAGCAGGGGGGCTCCGCTGTGCGCAG
GATCGCCCAGGAAGTGCAGCGCTTTGCCCAGGAGAAAGGTCATGACGCCAGTCAGATCACACTAGCCTTGGGCACAGCTG
CCTCCTACCCCAGGGCCTGCCAGGCTCTCGGGGCCATGCTGTCCAAAGGAGCCCTGAACCCTGCTGACATCACCGTCCTG
TTCAAGATGTTCACAAGCATGGACCCTCCTCCGGTTGAACTTATCCGCGTTCCAGCCTTCCTGGACCTGTTCATGCAGTC
ACTCTTTAAACCAGGGGCTCGGATCAACCAGGACCACAAGCACAAATACATCCACATCTTGGCGTACGCAGCAAGCGTGG
TTGAGACCTGGAAGAAGAACAAGCGAGTGAGCATCAATAAAGATGAGCTGAAGTCAACGTCAAAAGCTGTCGAAACCGTT
CACAATTTGTGTTGCAACGAGAACAAAGGGGCCTCTGAACTAGTGGCAGAATTGAGCACACTTTATCAGTGTATTAGGTT
TCCAGTGGTAGCAATGGGTGTGCTGAAGTGGGTGGATTGGACTGTATCAGAACCAAGGTACTTTCAGCTGCAGACTGACC
ATACCCCTGTCCACCTGGCGTTGCTGGATGAGATCAGCACCTGCCACCAGCTCCTGCACCCCCAGGTCCTGCAGCTGCTT
GTTAAGCTTTTTGAGACTGAGCACTCCCAGCTGGACGTGATGGAGCAGCTTGAGTTGAAGAAGACACTGCTGGACAGGAT
GGTTCACCTGCTGAGTCGAGGTTATGTACTTCCTGTTGTCAGTTACATCCGAAAGTGTCTGGAGAAGCTGGACACTGACA
TTTCACTCATTCGCTATTTTGTCACTGAGGTGCTGGACGTCATTGCTCCTCCTTATACCTCTGACTTCGTGCAACTTTTC
CTCCCCATCCTGGAGAATGACAGCATCGCAGGTACCATCAAAACGGAAGGCGAGCATGACCCTGTGACGGAGTTTATA--
-------GCTCACTGCAAATCTAACTTCATCATGGTGAAC
>cavia_porcellus
ATGGCGGGTCCCGCGCGGGGTGCTATGATGGCTGAAGACTACTTTGGGAATACCGCCGAGTGGAGCGAGGAGGCGGACGG
CGGCCAGCCACAGGAAGATGATTCCGGAGAAGGAGAGGATGATGCAGAGGTGCAGCAGGAATGCCTGCATAAGTTTTCCA
CGCGGGACTATATCATGGAGCCCTCCATCTTCAACACTTTGAAGAGGTATTTCCAGGCGGGAGGCTCTCCGGAGAACGTC
ATCCAGCTCCTGTCCGAGAACTACACTGCTGTGGCCCAGACGGTGAACCTGCTGGCCGAGTGGCTCATTCAGACAGGTGT
TGAGCCAGTGCAGGTTCAGGAGACTGTGGAAAATCACCTGAAGAGTTTATTGATCAAACATTTTGACCCTCGCAAAGCAG
ATTCTATTTTTACTGAAGAAGGAGAGACTCCAGCCTGGCTTGAGCAGATGATCGCACACACCACTTGGAGAGATCTCTTT
TACAAACTGGCTGAAGCTCATCCGGACTGTTTAATGCTTAACTTCACTGTTAAG------------------CTGATTTC
TGATGCAGGGTACCAAGGGGAGATCACCAGCGTGTCCACGGCATGTCAGCAGCTGGAAGTGTTCTCCAGAGTGCTTCGAA
CCTCTCTAGCCACAATTTTGGATGGAGGAGAAGAAAATCTTGAAAAAAATCTTCCCGAGTTTGCTAAGATGGTGTGCCAC
GGGGAGCACACGTACCTGTTCGCCCAGGCTGTGATGTCGGTGCTGGCGCAGGAGGAGCAGGGCGGCTCCGCAGTCCGCAG
GGTCGCACAGGAGGTGCAGCGCTACGCCCAGGAGAAAGGCCACGATGCCAGTCAGATCACACTGGCCCTGGGCACAGCCG
CCTCCTACCCCCGTGCCTGCCAGGCCCTTGGGGCCATGCTCTCCAAAGGTGCTCTGAACCCCGCAGACATCACAGTCCTG
TTCAAGATGTTCACAAGCATGGACCCCCCTCCCGTTGAACTGATCCGAGTTCCCGCCTTCCTGGACCTGTTCATGCAGTC
ACTCTTCAAGCCAGGCGCCCGGATCAACCAGGACCACAAACACAAGTACATCCACATCTTGGCTTATGCAGCAAGTGTGG
TTGAGACCTGGAAGAAGAACAAGCGGGTGAGCATCAACAAAGATGAGCTGAAGTCAACTTCGAAAGCCGTGGAGACGGTT
CACAATTTGTGCTGTAATGAGAACAAAGGCGCCTCCGAACTTGTGGCGGAACTGAGCACACTTTACCAGTGTATTAGGTT
CCCAGTGGTAGCAATGGGTGTGCTGAAGTGGGTGGACTGGACCGTGTCGGAACCCAGGTACTTCCAGCTGCAGACCGACC
ACACTCCAGTGCACCTGGCGCTGCTAGATGAGATCAGCACCTGCCACCAGCTCCTGCACCCCCAGGTCCTACAGCTGCTT
GTTAAGCTCTTTGAGACTGAGCACTCCCAGCTGGATGTAATGGAGCAGCTTGAGTTAAAGAAGACCCTGCTGGACAGGAT
GGTTCACCTGCTGAGTCGAGGTTATGTACTTCCTGTTGTCAGTTACATCCGAAAGTGTCTGGAGAAGCTGGACACTGACA
TTTCACTCATTCGCTATTTTGTCACTGAGGTGCTGGATGTCATCGCTCCTCCGTACACCTCTGACTTCGTGCAGCTCTTC
CTCCCCATCTTGGAAAACGATAGCATTGCAGGCACCATCAAAACAGAGGGCGAACATGACCCGGTGACCGAGTTTATT--
-------GCTCACTGCAAGTCTAACTTCATCATGGTGAAC
>chinchilla_lanigera
ATGGCGGGCCCCGCGCCGGGTACTATCATGGCTGAAGATTACTTTGGGAATACCGCCGAGTGGGGCGAGGAGGCGGACGG
CGGCCAGCAGCAGGAAGATGATTCTGGAGAAGGAGAAGATGATGCAGAGGTGCAGCAGGAATGCCTGCATAAGTTTTCTA
CGCGGGACTATATCATGGAGCCCTCCATCTTCAACACTTTGAAGAGGTATTTTCAGGCAGGAGGGTCTCCGGAAAACGTC
ATCCAGCTCTTATCCGAGAACTACACTGCTGTGGCCCAGACTGTGAACCTGCTGGCCGAGTGGCTCATTCAGACAGGTGT
TGAGCCAGTGCAGGTTCAGGAAACGGTGGAAAATCACTTGAAGAGTTTATTGATCAAACATTTTGACCCTCGCAAAGCAG
ATTCTATTTTTACTGAAGAAGGAGAGACCCCAGCTTGGCTCGAACAAATGATTGCACACACCACTTGGAGGGATCTCTTT
TACAAACTGGCTGAAGCTCATCCGGACTGTTTGATGCTTAACTTTACTGTGAAG------------------CTGATTTC
TGATGCAGGCTATCAAGGGGAGATAACCAGCGTGTCCACTGCTTGTCAGCAGCTAGAAGTGTTCTCCAGAGTGCTTCGAA
CCTCTCTAGCCACCATCTTGGATGGAGGAGAAGAAAACCTTGAAAAAAACCTTCCTGAGTTTGCTAAGATGGTGTGCCAC
GGGGAGCACACGTACCTGTTCGCCCAGGCTGTGATGTCGGTGCTGGCGCAGGAGGAGCAGGGCGGCTCTGCGGTTCGCAG
GGTCGCACAGGAGGTGCAGCGCTTCGCCCAGGAGAAAGGCCATGATGCCAGTCAGATCACATTGGCCCTGGGCACAGCCG
CCTCCTACCCCCGTGCCTGTCAGGCCCTTGGGGCCATGCTGTCCAAAGGAGCCCTGAACCCCGCAGACATCACAGTCCTG
TTCAAGATGTTCACGAGCATGGACCCCCCTCCTGTTGAACTCATCCGGGTTCCAGCCTTCCTGGACCTGTTCATGCAGTC
ACTCTTCAAACCAGGCGCCCGGATCAACCAGGACCACAAACACAAGTACATCCACATCTTGGCTTATGCAGCAAGTGTGG
TTGAGACCTGGAAGAAGAACAAGCGGGTGAGCATCAATAAGGATGAGTTGAAGTCAACATCGAAAGCTGTGGAGACGGTC
CACAATTTGTGTTGCAATGAGAACAAAGGCGCCTCTGAACTTGTGGCAGAACTGAGCACACTTTATCAGTGTATTAGGTT
TCCAGTGGTAGCAATGGGTGTGCTGAAATGGGTGGATTGGACTGTGTCCGAACCAAGGTACTTCCAGCTGCAGACTGACC
ATACTCCAGTACACCTGGCATTGCTGGATGAGATCAGCACCTGCCACCAGCTCCTGCACCCCCAGGTTCTACAGCTGCTC
GTTAAGCTCTTTGAGACTGAGCACTCCCAGCTGGATGTAATGGAGCAGCTTGAGTTGAAGAAGACCCTGCTGGACAGGAT
GGTTCACCTGCTGAGTCGAGGTTATGTACTTCCTGTTGTCAGTTACATCCGAAAGTGTCTGGAGAAGCTGGACACTGACA
TTTCACTCATTCGCTATTTTGTCACTGAGGTGCTGGATGTTATTGCTCCTCCGTACACCTCTGACTTTGTGCAGCTCTTC
CTCCCCATCTTGGAAAACGATAGCATTGCAGGCACCATCAAAACAGAGGGCGAACATGACCCTGTGACGGAATTCATT--
-------GCTCACTGCAAGTCTAACTTCATCATGGTGAAC
>dipodomys_ordii
ATGGCGGGGCCCGCGCCGGGCGCCCTCATGGCGGAAGATTACTTCGGGAATGCGGCTGAGTGGGGCGAGGAGGCGGAAGG
CGGCCAGCAGCAGGAAGATGATTCCGGAGAAGGCGAGGATGACGCAGAGGTACAGCAGGAATGCCTGCATAAGTTTTCCA
CCCGGGACTATATCATGGAGCCCTCCATCTTCAACACTCTGAAGAGGTATTTTCAAGCAGGAGGGTCTCCAGAAAATGTT
ATCCAGCTCTTATCCGAGAACTATACCGCTGTTGCCCAGACTGTGAACCTGCTCGCTGAGTGGCTCATTCAAACAGGTGT
TGAGCCCGTACAGGTTCAGGAGACGGTGGAAAACCATTTGAAGAGTTTATTGATCAAACATTTTGATCCCCGCAAAGCAG
ATTCTATTTTTACTGAAGAAGGGGAGACCCCAGCTTGGCTTGAGCAAATGATCGCACATACCACGTGGAGAGATCTGTTC
TACAAGCTGGCTGAAGCCCATCCTGACTGTCTGATGCTGAACTTTACTGTGAAG------------------TTGATTTC
TGATGCAGGGTACCAAGGAGAAATCACCAGTGTGTCCACTGCATGCCAGCAGTTGGAGGTGTTCTCTCGAGTGCTTCGCA
CCTCACTAGCCACAATCTTGGATGGAGGAGAAGAAAACCTTGAGAAGAATCTCCCTGAGTTTGCTAAGATGGTATGCCAT
GGGGAACACACATACCTGTTTGCGCAGGCCATGATGTCGGTGCTGGCCCAGGAGGAGCAGGGCGGGTCTGCTGTGCGCAG
GGTTGCACAGGAAGTACAACGCTTCGCCCAGGAGAAAGGCCATGATGCCAGTCAGATCACACTGGCCTTGGGCACTGCCG
CTTCCTACCCCCGGGCCTGCCAGGCCCTTGGGGCCATGCTGTCGAAAGGAGCTCTGAATCCTGCAGACATCACTGTCCTG
TTCAAGATGTTCACCAGCATGGACCCTCCTCCTGTGGAGCTCATCCGGGTGCCGGCCTTCCTGGACCTGTTCATGCAGTC
ACTGTTCAAGCCGGGGGCCAGGATCAACCAGGACCACAAGCACAAGTATATCCACATCTTGGCTTACGCCGCCAGTGTGG
TTGAGACCTGGAAGAAGAACAAGCGGGTGAGCATCAATAAAGATGAGCTGAAGTCGACATCCAAAGCGGTGGAAACTGTC
CACAACCTGTGCTGCAACGAGAACAAGGGGGCGTCTGAGCTGGTGGCGGAGCTGAGCACTCTGTACCAGTGCATCAGGTT
TCCTGTGGTCGCAATGGGTGTGCTAAAGTGGGTGGACTGGACGGTATCTGAGCCCCGATACTTCCAGCTCCAGACGGACC
ACACCCCCGTCCACCTGGCCCTGCTGGACGAGATCAGCACCTGCCACCAGCTCCTGCACCCCCAGGTCCTGCAGCTGCTT
GTTAAGCTGTTTGAGACAGAGCACTCTCAGCTGGATGTGATGGAGCAGCTGGAGCTGAAGAAGACCCTGCTGGACAGGAT
GGTTCACCTGCTGAGCCGAGGTTATGTACTTCCTGTGGTCAGTTACATCCGGAAGTGTCTGGAGAAGCTGGACACTGACA
TTTCACTCATTCGCTATTTTGTCACTGAGGTGCTGGATGTCATCGCCCCCCCATACACCTCTGACTTCGTGCAGCTTTTC
CTCCCCATCCTGGAAAATGACAGCATCGCCGGCACCATCAAGACCGAAGGGGAGCACGACCCAGTGACGGAATTCATT--
-------GCTCACTGCAAGTCTAACTTCATCATGGTAAAC
>psammomys_obesus
ATGGCGGGCCCAGCGCCGAGTACAATTATGGCAGAAGACTACTTCGGGAATGCCTCAGAGTGGGGCGAAGAGGCGGACGG
CGGCCAGCAACAGGAAGATGATTCTGGAGAGGGAGAGGATGATGCCGAGGTGCAGCAGGAATGTCTGCATAAGTTTTCCA
CCCGGGACTACATCATGGAGCCCTCCATCTTCAACACTCTGAAGAGGTATTTCCAGGCAGGAGGGTCTCCAGAAAATGTC
ATCCAGCTCTTGTCTGAGAACTATACAGCGGTGGCCCAGACTGTCAACCTGCTGGCTGAGTGGCTCATTCAGACAGGTGT
TGAGCCAGTGCAGGTGCAGGAGACTGTGGAAAACCACTTGAAGAGTTTGCTGATCAAGCACTTTGACCCTCGGAAAGCAG
ATTCTATTTTCACCGAAGAAGGAGAGACTCCAGCTTGGCTTGAGCAGATGATTGCACACACCACATGGAGAGACCTGTTC
TATAAGCTGGCTGAAGCCCATCCTGACTGTCTAATGCTCAACTTCACAGTGAAG------------------CTTATTTC
TGATGCGGGGTACCAAGGGGAGATCACCAGTGTGTCCACAGCCTGCCAGCAGTTGGAAGTCTTCTCCAGAGTGCTTCGGA
CCTCTTTGGCCACCATCTTGGATGGAGGAGAAGAGAACCTGGAGAAAAATCTCCCTGAGTTTGCAAAAATGGTGTGCCAT
GGAGAGCACACATACCTGTTTGCACAGGCCATGATGTCCGTGCTGGCCCAGGAAGAACAGGGTGGCTCTGCAGTGCGCAG
GGTTGCTCAGGAAGTCCAGCGCTTCGCCCAGGAGAAAGGCCATGATGCCAGTCAGATCACGCTGGCCTTGGGCACGGCTG
CCTCCTACCCCCGGGCCTGCCAGGCGCTTGGTGCCATGCTGTCCAGGGGAGCCCTGAATCCTGCAGACATCACAGTCTTG
TTCAAGATGTTCACCAGCATGGACCCTCCTCCCGTGGAGCTCATCCGGGTGCCAGCTTTCCTGGACCTGTTCATGCAGTC
ACTCTTCAAGCCTGGGGCCAAGATCAACCAGGACCACAAGCACAAGTACATCCACATCCTGGCATACGCTGCCAGTGTGG
TGGAGACCTGGAAGAAGAATAAGCGGGTTAGCATTGGCAAAGACGAGCTGAAGTCCACATCCAAGGCCATTGAAACTGTC
CACAATCTGTGTTGCAATGAGAACAAGGGGGCCTCTGAGCTGGTCGCTGAGCTGAGCACCCTCTATCAGTGCATTAGGTT
TCCAGTGGTTGCGATGGGAGTGTTAAAATGGGTAGATTGGACTGTGTCGGAACCAAGGTACTTCCAGCTACAGACTGATC
ACACTCCGGTTCACCTGGCCTTGTTGGATGAGATCAGCACCTGCCACCAGCTCCTGCACCCCCAGGTTCTGCAGCTGCTT
GTTAAGCTTTTTGAGACCGAGCACTCCCAGCTAGACGTGATGGAGCAGCTCGAGTTGAAAAAGACCCTGCTGGACAGGAT
GGTCCACCTGCTGAGCCGTGGCTATGTACTTCCTGTGGTCAGTTACATCCGTAAATGTCTGGAGAAGCTGGACACTGACA
TTTCACTGATCCGCTACTTTGTCACTGAGGTTCTGGACGTCATTGCCCCACCGTACACCTCAGATTTTGTGCAGCTTTTC
CTTCCCATCTTGGAAAATGACAGCATTGCAGGCACCATCAAAGCAGAGGGTGAGCACGACCCTGTGACCGAGTTCATT--
-------GCCCACTGCAAGTCTAACTTCATCGTGGTGAAC
>ictidomys_tridecemlineatus
--------------------------------------------------------------------------------
-------------------------GGAGAAGGAGAAGATGATGCAGAGGTGCAGCAGGAATGCCTTCATAAGTTTTCTA
CCCGAGACTATATCATGGAGCCCTCTATCTTCAACACTCTGAAGAGGTATTTTCAGGCAGGAGGCTCTCCAGAGAATGTC
ATCCAGCTCTTATCTGAGAACTATACTGCTGTGGCCCAGACTGTGAACCTACTGGCCGAGTGGCTCATTCAGACAGGTGT
TGAGCCCGTGCAGGTCCAGGAAACTGTGGAAAATCACCTGAAGAGTTTATTGATCAAACATTTTGATCCCCGCAAAGCAG
ATTCTATTTTTACTGAAGAAGGAGAGACCCCAGCTTGGCTTGAACAAATGATTGCACATACCACATGGAGAGATCTTTTC
TACAAACTGGCTGAAGCCCATCCAGACTGTTTGATGCTTAACTTTACTGTTAAGGTA---GGA---------CTGATTTC
TGATGCGGGGTACCAAGGGGAGATCACCAGTGTGTCCACTGCCTGCCAGCAGTTGGAAGTATTCTCCAGAGTGCTCCGAA
CCTCTCTAGCCACCATCTTGGATGGAGGGGAAGAAAACCTTGAAAAAAATCTCCCTGAGTTTGCTAAGATGGTGTGTCAC
GGGGAGCACACGTACCTGTTTGCCCAGGCCATGATGTCCGTGCTGGCCCAAGAGGAGCAGGGCGGCTCTGCAGTGCGCAG
GGTGGCACAGGAGGTGCAGCGCTTCGCTCAGGAGAAAGGCCATGATGCCAGTCAGATCACACTGGCTTTGGGCACAGCTG
CTTCCTACCCCCGGGCCTGCCAGGCCCTTGGGGCCATGCTATCTAAAGGAGCCCTGAACCCTGCAGACATCACTGTTCTG
TTCAAGATGTTCACAAGCATGGACCCACCTCCTGTTGAACTGATCCGGGTGCCAGCCTTCCTGGACCTGTTCATGCAGTC
ACTCTTTAAACCGGGGGCCAGAATCAACCAGGATCACAAACACAAGTACATCCACATCTTGGCCTATGCAGCAAGTGTGG
TTGAGACCTGGAAGAAGAATAAGCGAGTGAGCATCAACAAAGATGAGCTGAAGTCAACATCGAAGGCTGTGGAAACTGTT
CACAATTTGTGTTGCAATGAGAACAAAGGGGCCTCTGAACTCGTGGCAGAACTGAGTACACTTTATCAGTGTATTAGGTT
TCCAGTGGTAGCAATGGGTGTGCTGAAATGGGTGGATTGGACTGTGTCAGAACCAAGGTACTTCCAACTGCAGACTGACC
ATACTCCCGTGCACCTGGCATTGCTAGATGAGATCAGCACCTGCCACCAGCTCCTGCACCCCCAGGTCCTGCAATTGCTT
GTTAAGCTCTTCGAGACTGAGCACTCCCAACTGGATGTGATGGAGCAGCTTGAGCTGAAGAAGACACTGCTGGACAGGAT
GGTTCACCTGCTGAGTCGAGGTTATGTACTTCCTGTTGTCAGTTACATCCGAAAGTGTCTGGAGAAGCTGGACACTGACA
TTTCACTCATTCGCTATTTTGTCACTGAGGTACTGGATGTTATCGCTCCTCCATACACCTCTGACTTTGTGCAGCTCTTC
CTCCCCATCTTGGAAAATGGCAGCATTGCGGGCACCATCAAAACAGAAGGCGAACATGACCCCGTGACGGAATTTATC--
-------GCTCACTGCAAGTCTAACTTCATCATGGTGAAC
>mus_musculus
ATGGCGGGTCCGGCGCCGGGTACAATTATGGGAGAAGACTACTTCGGGAATGCCTCAGAGTGGGGCGAAGAGGCAGACGG
CGGCCAGCATCAGGAAGATGATTCCGGAGAAGGAGAGGACGATGCTGAGGTGCAGCAGGAATGCCTGCATAAGTTTTCCA
CCCGGGACTACATCATGGAGCCCTCCATCTTCAACACTCTGAAGAGGTATTTCCAGGCAGGAGGGTCTCCAGAAAACGTC
ATCCAGCTCTTATCTGAGAACTACACGGCAGTGGCCCAGACAGTGAACCTGCTGGCTGAGTGGCTCATTCAGACAGGCGT
TGAGCCTGTGCAGGTGCAGGAGACTGTGGAAAACCACTTGAAGAGTTTGCTGATCAAGCACTTCGACCCTCGGAAAGCAG
ATTCTATTTTCACTGAAGAAGGAGAGACCCCAGCTTGGCTTGAGCAGATGATCGCACACACAACATGGAGAGATCTGTTT
TATAAGTTGGCCGAGGCCCATCCTGACTGTTTGATGCTCAACTTCACTGTGAAGGTGGCGGGCGTGTGGCAGCTCATTTC
TGATGCGGGGTACCAAGGGGAGATCACCAGCGTGTCCACAGCCTGCCAGCAGTTGGAAGTGTTCTCCAGAGTGCTTCGGA
CCTCTCTAGCCACGATCTTGGATGGGGGAGAAGAAAACCTTGAGAAAAATCTCCCTGAGTTTGCAAAGATGGTATGCCAT
GGCGAGCACACGTACCTGTTTGCACAGGCCATGATGTCCGTGCTGGCACAGGAGGAACAGGGTGGTTCTGCAGTGCGCAG
GGTCGCTCAGGAAGTCCAGCGCTTCGCCCAGGAGAAGGGCCATGATGCCAGTCAGATCACGCTGGCCTTGGGCACAGCTG
CCTCCTACCCCCGAGCCTGCCAAGCGCTTGGCGCCATGCTGTCCAGAGGAGCCCTGAATCCTGCAGACATCACGGTCTTG
TTCAAGATGTTCACCAGCATGGACCCTCCTCCCGTGGAACTCATCCGGGTGCCGGCCTTCCTGGACCTGTTCATGCAGTC
GCTCTTCAAGCCAGGGGCCAAGATCAACCAGGACCACAAACACAAGTACATCCACATCCTGGCTTACGCTGCCAGTGTGG
TTGAGACCTGGAAGAAGAACAAGCGGGTCAGCATTGGCAAAGACGAGCTCAAGTCCACGTCAAAGGCTATCGAGACTGTC
CACAACCTGTGCTGCAACGAGAACAAAGGGGCCTCTGAGCTGGTGGCTGAGCTGAGCACACTTTATCAGTGCATTCGGTT
TCCAGTGGTGGCGATGGGCGTGCTCAAGTGGGTAGATTGGACCGTATCGGAGCCAAGGTACTTCCAGCTGCAGACTGATC
ACACTCCAGTTCACCTGGCCTTGTTGGATGAGATCAGCACCTGCCACCAGCTCCTGCACCCCCAGGTTCTGCAGCTGCTT
GTTAAGCTTTTTGAGACAGAGCACTCCCAGCTAGACGTGATGGAGCAGCTCGAGTTGAAAAAGACCCTGCTGGACAGGAT
GGTGCACCTGCTGAGCCGCGGCTACGTCCTGCCGGTGGTCAGTTATATCCGCAAATGTCTGGAGAAGCTGGACACGGACA
TCTCCCTCATCCGCTACTTTGTCACTGAGGTTCTGGATGTCATCGCCCCTCCGTACACCTCAGACTTTGTGCAGCTTTTC
CTCCCCATCTTGGAAAATGACAGCATCGCGGGCACCATCAAGGCAGAGGGCGAGCATGACCCCGTGACGGAGTTCATT--
-------GCTCACTGCAAGTCGAACTTCATCGTGGTGAAC
>meriones_unguiculatus
ATGGCGGGCCCAGCGCCGAGTACAATTATGGCAGAAGACTACTTCGGGAATGCCTCAGAGTGGGGCGAAGAGGCGGACGG
CGGCCAGCAACAGGAAGATGATTCTGGAGAGGGAGAGGATGATGCTGAGGTGCAGCAGGAATGTCTGCATAAGTTTTCCA
CCCGGGACTACATCATGGAGCCCTCCATCTTCAACACTCTGAAGAGGTATTTCCAGGCAGGAGGGTCTCCAGAAAATGTC
ATCCAGCTCTTGTCTGAGAACTATACAGCGGTGGCCCAGACTGTCAACCTGCTGGCTGAGTGGCTCATTCAGACAGGTGT
CGAGCCAGTGCAGGTGCAGGAGACTGTGGAAAACCACTTGAAGAGTTTGCTGATCAAGCACTTTGACCCTCGGAAAGCAG
ATTCTATTTTCACCGAAGAAGGAGAGACTCCAGCTTGGCTTGAGCAGATGATTGCACACACCACATGGAGAGACCTGTTC
TATAAGCTGGCTGAAGCCCATCCTGACTGTCTAATGCTCAACTTCACAGTGAAG------------------CTCATTTC
TGATGCGGGGTACCAAGGGGAGATCACCAGTGTGTCCACAGCCTGCCAGCAGTTGGAAGTCTTCTCCAGAGTGCTTCGGA
CCTCTTTGGCCACCATATTGGATGGAGGAGAAGAGAACCTGGAGAAAAATCTCCCTGAGTTTGCAAAAATGGTGTGCCAT
GGAGAGCACACATATCTGTTTGCACAGGCCATGATGTCCGTGCTGGCCCAGGAAGAACAGGGTGGCTCTGCAGTGCGCAG
GGTTGCTCAGGAAGTCCAGCGCTTCGCCCAGGAGAAAGGCCATGATGCCAGTCAGATCACGCTGGCCTTGGGCACAGCTG
CCTCCTACCCCCGGGCCTGCCAGGCGCTTGGTGCCATGCTGTCCAGGGGAGCCCTGAACCCTGCAGACATCACAGTCTTG
TTCAAGATGTTCACCAGCATGGACCCTCCTCCCGTGGAGCTCATCCGGGTGCCAGCTTTCCTGGACCTGTTCATGCAGTC
ACTCTTCAAGCCTGGGGCCAAGATCAACCAGGACCACAAGCACAAGTACATCCACATCTTGGCGTATGCTGCCAGTGTGG
TGGAGACTTGGAAGAAGAATAAGCGGGTTAGCATTGGCAAAGACGAGCTGAAGTCCACATCCAAGGCCATCGAAACTGTC
CACAATCTGTGTTGCAATGAGAACAAGGGGGCCTCTGAGCTGGTCGCTGAGCTGAGCACCCTCTATCAGTGCATTAGGTT
TCCAGTGGTTGCAATGGGAGTGTTAAAATGGGTAGATTGGACCGTGTCAGAACCAAGGTACTTCCAGCTACAGACTGATC
ACACTCCGGTTCACCTGGCCTTGTTGGATGAGATCAGTACCTGCCACCAGCTCCTGCACCCCCAGGTTCTGCAGCTGCTT
GTCAAGCTTTTTGAGACCGAGCACTCCCAGCTAGATGTGATGGAGCAGCTCGAGTTGAAAAAGACCCTGCTGGACAGGAT
GGTCCACCTGCTGAGCCGTGGCTATGTACTTCCTGTGGTCAGTTACATCCGCAAATGTCTGGAGAAGCTGGACACTGACA
TTTCACTAATCCGCTACTTTGTCACTGAGGTTCTGGACGTCATTGCCCCACCGTACACCTCAGATTTTGTGCAGCTTTTC
CTTCCCATCTTGGAAAATGACAGCATTGCAGGCACCATCAAAGCAGAGGGTGAGCACGACCCTGTGACCGAGTTCATTGG
TAAGTCC---------------------------------
>nannospalax_galili
ATGGCGGGCCCTGCGCCGGGATCCATCATGGCGGAAGAGTACTTCGGCAACGCCGCGGAGTGGGGAGAAGAGGCGGACGG
CGGCCAGCAGCAGGAAGATGATTCCGGAGAAGGAGAAGATGACGCTGAGGTGCAGCAGGAATGTCTGCATAAGTTCTCCA
CCCGGGACTACATCATGGAGCCCTCCATCTTCAACACCCTGAAGAGGTATTTTCAGGCAGGAGGGTCTCCCGAGAATGTC
ATCCAGCTGTTATCTGAGAACTATACCGCTGTGGCACAGACTGTGAACCTGCTGGCCGAGTGGCTCATTCAGACAGGAGT
TGAGCCAGTACAGGTTCAGGAGACTGTGGAGAATCACTTGAAAAGCTTATTGATCAAGCATTTTGACCCTCGCAAAGCAG
ATTCCATTTTCACCGAGGAAGGAGAGACCCCAGCTTGGCTTGAGCAGATGATTGCCCACACCACGTGGCGAGATCTGTTC
TACAAACTGGCTGAAGCCCATCCCGACTGCCTGATGCTCAACTTCACTGTGAAG------------------CTCATTTC
TGATGCGGGGTATCAAGGAGAGATCACCAGCGTGTCCACCGCGTGCCAGCAGCTGGAAGTGTTCTCCAGAGTGTTGCGGA
CGTCCCTAGCCACCATCTTGGATGGGGGAGAGGAAAACCTTGAAAAAAATCTCCCTGAGTTTGCAAAGATGGTGTGCCAC
GGGGAGCACACGTACCTGTTTGCACAGGCCATGATGTCGGTGCTGGCCCAGGAGGAGCAGGGCGGCTCTGCAGTGCGCAG
GGTGGCCCAGGAGGTGCAGCGCTTCGCCCAGGAGAAAGGCCATGATGCCAGTCAGATCACACTGGCCTTGGGCACAGCCG
CCTCCTACCCACGCGCCTGCCAGGCACTCGGGGCCATGCTGTCCAGGGGTGCCCTGAATCCTGCAGACATCACTGTCTTG
TTCAAGATGTTCACCAGCATGGACCCGCCTCCCGTTGAACTTATCCGGGTGCCAGCCTTCCTGGACCTGTTCATGCAGTC
CCTGTTTAAGCCGGGGGCCAAGATCAACCAGGACCACAAGCACAAATACATCCACATCTTGGCATACGCCGCAAGTGTGG
TTGAGACCTGGAAGAAGAACAAGCGGGTTAGCATCGGTAAAGATGAGCTGAAGTCCACGTCGAAGGCTGTGGAAACGGTC
CACAGTCTGTGTTGCAATGAGAACAAAGGAGCCTCTGAGCTGGTGGCAGAACTGAGCACTCTTTACCAGTGCATTAGGTT
TCCAGTGGTGGCGATGGGTGTGCTGAAGTGGGTGGATTGGACTGTGTCGGAGCCCCGATACTTCCAGCTGCAAACTGATC
ACACTCCGGTTCACCTGGCTTTGCTGGATGAGATCAGCACCTGCCACCAGCTCCTGCACCCCCAGGTCCTGCAGCTGCTC
GTTAAGCTTTTTGAGACTGAGCACTCACAGCTGGATGTGATGGAACAGCTCGAGTTGAAGAAGACCCTGCTGGACAGAAT
GGTTCACCTACTGAGCCGGGGTCACGTCCTTCCAGTAGTCAGTTACATCCGAAAGTGTCTGGAAAAGCTGGACACCGACA
TTTCCCTCATTCGCTATTTCGTCACTGAGGTCCTGGACGTCATCGCCCCGCCATATACCTCTGACTTTGTGCATCTTTTC
CTCCCCATCTTGGAGAACGACAGCATTGCAGGCACCATCAAAGCCGAGGGTGAGCACGACCCCGTGACAGAATTCATA--
-------GCGCACTGCAAGTCCAACTTCATCATGGTGAGC
>rattus_norvegicus
ATGGCGGGTCCAGCGCCGGGTACGATTATGGGAGAAGACTACTTCGGGAATGCGTCTGAGTGGGGTGAAGAGGCGGACGG
CGGCCAGCATCAGGAAGAAGATTCTGGAGAAGGAGAGGATGATGCCGAGGTGCAGCAGGAATGTCTGCATAAGTTTTCCA
CCCGGGACTACATCATGGAGCCCTCCATCTTCAACACTCTGAAGAGGTATTTCCAAGCAGGAGGGTCCCCAGAAAATGTC
ATCCAGCTCTTATCTGAGAACTATACGGCGGTGGCCCAGACTGTGAACCTGCTGGCTGAGTGGCTCATTCAGACAGGTGT
TGAGCCAGTGCAGGTACAGGAGACTGTGGAAAACCACCTCAAGAGTTTGCTGATCAAGCACTTTGACCCTCGGAAAGCAG
ATTCTATCTTCACTGAAGAAGGGGAGACCCCGGCTTGGCTTGAGCAGATGATCGCACACACCACATGGAGAGATCTGTTT
TATAAGTTGGCTGAGGCCCATCCTGACTGTTTGATGCTCAACTTCACTGTGAAG------------------CTCATCTC
TGAT---GGCTACCAAGGTGAGATCACCAGCGTGTCCACGGCCTGCCAGCAGCTGGAAGTG---TCCAGAGTGCTGCGGA
CCTCTCTAGCCACAATCTTGGACGGG---GAAGAAAACCTGGAGAAAAATCTCCCTGAGTTTGCAAAGATGGTGTGCCAT
GGGGAACACACGTACCTGTTTGCCCAAGCCATGATGTCCGTACTGGCCCAGGAGGAACAGGGTGGCTCTGCAGTGCGC--
-GTCGCTCAAGAAGTCCAGCGCTTCGCCCAGGAGAAAGGTCATGATGCCAGCCAGATCACC---TGCCTTGGG---GCTG
CCTCCTACCCCCGTGCCTGCCAT------GGAGCCATGCTGTCCAGGGGAGCCCTGAATCCTGCAGACATCACGGTCTTG
TTCAAGATGTTCACCAGCATGGACCCTCCTCCTGTGGAAGCTATCCGGGTGCCAGCCTTCCTGGAC---TTTATGCAGTC
GCTCTTCAAGCCAGGGGCCAAGATCAACCAGGACCACAAGCACAAGTACATTCACATCCTGGCTTACGCTGCTAGTGTGG
TTGAGACCTGGAAGAAGCCTAAGGAAGGGTCC------------------------------------------------
------------------------------------AGAATGAAGGCGGAGCAGGAAACCTTGTACGCCTGT---AGGTT
TCCAGTGGTAGCAATGGGCGTGCTGAAGTGGGTAGATTGGACTGTGTCTGAGCCAAGGTACTTCCAGCTACAGACTGACC
ACACTCCGGTTCACCTGGCCTTGTTGGATGAGATCAGCACCTGCCACCAGCTCCTGCACCCCCAGGTCCTGCAGCTGCTC
GTCAAGCTTTTCGAGACCGAGCACTCCCAGCTAGACGTGATGGAGCAGCTCGAGTTAAAAAAGACGCTGCTGGACAGGAT
GGTGCACCTGCTGAGCCGTGGCTACGTCCTCCCTGTGGTCAGCTACATCCGCAAGTGTCTGGAGAAGCTGGACACGGACA
TCTCACTCATCCGCTACTTTGTCACTGAGGTTCTGGACGTCATCGCCCCTCCATACACCTCAGACTTTGTGCAACTTTTC
CTCCCCATCTTGGAAAACGACAGCATTGCAGGCACCATCAAGGCAGAGGGCGAGCATGACCCCGTGACGGAGTTCATT--
-------GCTCACTGCAAGTCTAACTTCATCGTGGTGAAC
