# Supplementary material for: Divergent genes in gerbils: prevalence, relation to GC-biased substitution, and phenotypic relevance
Source: BMC Evol Biol. 2020 Oct 19;20:134. doi: 10.1186/s12862-020-01696-3 (PMC7574485; doi:10.1186/s12862-020-01696-3)
Supplement: Supplementary file 3 — Additional file 3 Supplementary Data. DNA alignments for 10,554 1-to-1 orthologues used in analysis. Each alignment file is named using its orthogroup ID. [file 12862_2020_1696_MOESM3_ESM.zip › Additional_File_3/masked_alignments/OG0001831.fa]

>jaculus_jaculus
ATGGCAGAGGCACCGGCCTCCCCGGCCCCGCTCTCTCCGCTCGAAGTGGAGCTGGACCCGGAGTTTGAGCCTCAGAGCCG
ACCACGCTCCTGTACTTGGCCCCTGCAGAGGCCGGAGCTCCAGGCGAGCCCGGCCAAGCCCTCGGGGGAGACCGCCGCCG
ATTCCATGATCCCCGAGGAGGAGGACGACGAAGACGACGAGGACGGCGGCGGCAGAGCCAGCTCGGCCATGGCGATCGGC
GGCGGCGGGAGCGGCCCGCTGGGCTCCGGACTGCTCCTGGAGGGCTCGGCCCGGCTGCTGGCCCCGGGAGGGCAGGACCT
CGGCGTCGGGGCAGCTGCCGCCGCGGGCGCGTCGAGCGCAGGCACACCGACGGCCTTGCAGCCTCAGCAGCCGCTGGCAG
CGCCACAACCCGGGGCTGCTGGGGGCTCCGGGCAGCCGAGGAAATGCTCCTCGCGGCGGAACGCCTGGGGGAACCTGTCT
TACGCTGACCTGATCACTCGCGCCATCGAGAGCTCCCCGGACAAACGGCTCACCCTGTCCCAGATCTACGAGTGGATGGT
ACGCTGTGTGCCCTACTTCAAGGATAAGGGCGACAGCAACAGCTCTGCCGGCTGGAAGAACTCTATCCGACACAACCTGT
CACTGCACAGTCGATTCATGCGGGTCCAGAACGAGGGCACTGGCAAGAGCTCTTGGTGGATCATCAACCCAGATGGGGGG
AAGAGCGGGAAGGCCCCCCGGCGGCGGGCTGTCTCCATGGACAACAGCAACAAGTACACCAAGAGCCGCGGCCGTGCCGC
CAAGAAGAAGGCAGCCCTGCAGACTGCCCCCGAGTCTGCAGATGACAGTCCTTCCCAGCTCTCCAAGTGGCCTGGCAGCC
CCACGTCCCGCAGCAGTGATGAGCTGGATGCGTGGACAGACTTCCGCTCCCGCACCAATTCCAATGCCAGCACAGTCAGT
GGTCGCCTGTCACCCATCCTAGCAAGCACAGAGTTGGACGATGTACAGGATGATGACGCGCCACTCTCCCCCATGCTCTA
CAGCAGCTCAGCTAGCCTGTCCCCCTCCGTAAGTAAGCCGTGTACTGTGGAGCTGCCAAGGCTGACTGACATGGCGGGCA
CCATGAATCTGAATGATGGACTGGCTGATAACCTCATGGATGACCTGCTGGACAACATCACACTCCCATCATCCCAGTCG
TCACCCACTGGGGGGCTCATGCAGCGGAGCTCCAGCTTCCAGTACACCGCCAAGGGCTCTGGCCTGGGCTCTCCAACCAG
CTCTTTTAACAGCACTGTGTTCGGACCCTCGTCTCTGAACTCCCTGCGTCAGTCTCCCATGCAGACCATCCAGGAGAACA
AGCCAGCCACCTTCTCTTCCATGTCGCACTATGGCAACCAGACACTCCAAGACCTGCTCACTTCGGACTCGCTCAGCCAC
AGCGATGTCATGATGACCCAGTCAGACCCCTTAATGTCTCAGGCCAGCACCGCTGTGTCTGCCCAGAACTCCCGCCGGAA
CGTGATGCTTCGCAGCGATCCAATGATGTCCTTTGCTGCCCAGCCTACCCAGGGGAGTTTAGTCAATCAGAACTTGCTCC
ACCACCAGCACCAAGCCCAGGGCGCTCTTGGTGGCAGCCGTGCCTTGTCGAATTCTGTCAGCAACATGGGCTTGAGTGAC
TCCAGCAGCCTTGGGTCAGCCAAACACCAGCAGCAGTCTCCCATCAGCCAGTCTATGCAAACCCTCTCGGACTCTCTCTC
AGGCTCCTCCTTGTACTCAGCTAGTGCAAACCTTCCCGTCATGGGCCACGAGAAGTTCCCCAGCGACTTGGACCTGGACA
TGTTCAATGGGAGCTTGGAATGTGACATGGAGTCCATTATCCGCAGTGAACTCATGGATGCTGATGGGTTGGATTTTAAC
TTTGATTCCCTCATCTCCACACAGAATGTTGTTGGTTTGAACGTGGGGAACTTCACTGGTGCTAAGCAGGCTTCATCTCA
GAGCTGGGTGCCAGGC
>homo_sapiens
ATGGCAGAGGCACCGGCTTCCCCGGCCCCGCTCTCTCCGCTCGAAGTGGAGCTGGACCCGGAGTTCGAGCCCCAGAGCCG
TCCGCGATCCTGTACGTGGCCCCTGCAAAGGCCGGAGCTCCAAGCGAGCCCTGCCAAGCCCTCGGGGGAGACGGCCGCCG
ACTCCATGATCCCCGAGGAGGAGGACGATGAAGACGACGAGGACGGCGGGGGACGGGCCGGCTCGGCCATGGCGATCGGC
GGCGGCGGGAGCGGCACGCTGGGCTCCGGGCTGCTCCTTGAGGACTCGGCCCGGGTGCTGGCACCCGGAGGGCAAGACCC
CGGGTCTGGGCCAGCCACCGCGGCGGGCGGGCTGAGCGGGGGTACACAGGCGCTGCTGCAGCCTCAGCAACCGCTGCCAC
CGCCGCAGCCGGGGGCGGCTGGGGGCTCCGGGCAGCCGAGGAAATGTTCGTCGCGGCGGAACGCCTGGGGAAACCTGTCC
TACGCGGACCTGATCACCCGCGCCATCGAGAGCTCCCCGGACAAACGGCTCACTCTGTCCCAGATCTACGAGTGGATGGT
GCGTTGCGTGCCCTACTTCAAGGATAAGGGCGACAGCAACAGCTCTGCCGGCTGGAAGAACTCCATCCGGCACAACCTGT
CACTGCATAGTCGATTCATGCGGGTCCAGAATGAGGGAACTGGCAAGAGCTCTTGGTGGATCATCAACCCTGATGGGGGG
AAGAGCGGAAAAGCCCCCCGGCGGCGGGCTGTCTCCATGGACAATAGCAACAAGTATACCAAGAGCCGTGGCCGCGCAGC
CAAGAAGAAGGCAGCCCTGCAGACAGCCCCCGAATCAGCTGACGACAGTCCCTCCCAGCTCTCCAAGTGGCCTGGCAGCC
CCACGTCACGCAGCAGTGATGAGCTGGATGCGTGGACGGACTTCCGTTCACGCACCAATTCTAACGCCAGCACAGTCAGT
GGCCGCCTGTCGCCCATCATGGCAAGCACAGAGTTGGATGAAGTCCAGGACGATGATGCGCCTCTCTCGCCCATGCTCTA
CAGCAGCTCAGCCAGCCTGTCACCTTCAGTAAGCAAGCCGTGCACGGTGGAACTGCCACGGCTGACTGATATGGCAGGCA
CCATGAATCTGAATGATGGGCTGACTGAAAACCTCATGGACGACCTGCTGGATAACATCACGCTCCCGCCATCCCAGCCA
TCGCCCACTGGGGGACTCATGCAGCGGAGCTCTAGCTTCCCGTATACCACCAAGGGCTCGGGCCTGGGCTCCCCAACCAG
CTCCTTTAACAGCACGGTGTTCGGACCTTCATCTCTGAACTCCCTACGCCAGTCTCCCATGCAGACCATCCAAGAGAACA
AGCCAGCTACCTTCTCTTCCATGTCACACTATGGTAACCAGACACTCCAGGACCTGCTCACTTCGGACTCACTTAGCCAC
AGCGATGTCATGATGACACAGTCGGACCCCTTGATGTCTCAGGCCAGCACCGCTGTGTCTGCCCAGAATTCCCGCCGGAA
CGTGATGCTTCGCAATGATCCGATGATGTCCTTTGCTGCCCAGCCTAACCAGGGAAGTTTGGTCAATCAGAACTTGCTCC
ACCACCAGCACCAAACCCAGGGCGCTCTTGGTGGCAGCCGTGCCTTGTCGAATTCTGTCAGCAACATGGGCTTGAGTGAG
TCCAGCAGCCTTGGGTCAGCCAAACACCAGCAGCAGTCTCCTGTCAGCCAGTCTATGCAAACCCTCTCGGACTCTCTCTC
AGGCTCCTCCTTGTACTCAACTAGTGCAAACCTGCCCGTCATGGGCCATGAGAAGTTCCCCAGCGACTTGGACCTGGACA
TGTTCAATGGGAGCTTGGAATGTGACATGGAGTCCATTATCCGTAGTGAACTCATGGATGCTGATGGGTTGGATTTTAAC
TTTGATTCCCTCATCTCCACACAGAATGTTGTTGGTTTGAACGTGGGGAACTTCACTGGTGCTAAGCAGGCCTCATCTCA
GAGCTGGGTGCCAGGC
>cavia_porcellus
ATGGCAGAGGCTTCGGCCTCCCCGCTCCAGGTCTCTCCCCTGGAAGTAGAGGTGGACCCGGAGTTCGAGCCCCAGAGCCG
TCCGCGCTCCTGTACATGGCCCCTGCAGAGGCCGGAGCTCCAGGCCAGCCCGGCCAAGCCCTCCGGGGAGACAGCCGCCG
ACTCCATGATCCCCGAAGAGGAGGACGATGAAGACGACGAGGACAGCGGCGGCCGGGCCAGCTCAGCCATGGCGATCGGG
GGTGGCGGGAGCTGCACCTTGGGCTCCGGGCTGCTGCTGGAGGACTCATCTCGGCTGCTGGCTCCCGGAGGGCAGGACCT
CGGGTCCGGGCCAACACCCGCGGTGGGCGCGCTGAGCGGGGGGACGCAGACGCCGTTGCAGCCTCAGCAGCCACTGCCGC
CAGCGCAGCCCGGGGCCGCCGGGAGTTCCGGGCAGCCGAGGAAATGCTCTTCGCGG---AACGCCTGGGGGAACCTGTCC
TACGCCGACTTGATCACTCGCGCCATCGAGAGCTCTCCGGACAAGCGACTCACTCTGTCCCAGATCTACGAGTGGATGGT
GCGCTGCGTGCCCTATTTCAAAGATAAGGGCGACAGCAACAGCTCTGCGGGCTGGAAGAACTCTATCCGGCACAACCTGT
CCTTGCACAGTCGGTTCATGAGGGTCCAGAACGAGGGCACCGGCAAGAGCTCCTGGTGGATCATCAATCCCGACGGGGGC
AAGAGTGGCAAGGCCCCCCGGCGGCGGGCCGTCTCCATGGACAACAGCAACAAGTACACCAAGAGCCGAGGCCGAGCCGC
CAAGAAGAAGGCAGCCTTGCAGACCGCGCCAGAGTCTGCAGATGACAGTCCTTCCCAGCTCGCTAAGTGGCCGGGCAGCC
CCACCTCACGCAGCAGCGATGAGCTGGATGCTTGGACAGACTTCCGTTCACGTACCAACTCCAACGCCAGCACAGTGAGC
GGCCGCCTGTCCCCTATCATGGCAAGCACAGAGCTGGATGACGTCCAAGACGACGACGCACCACTGTCCCCCATGCTCTA
CAGCAGCTCGGCCAGCCTGTCACCCTCCGTAAACAAGCCATGCACCGTGGAGCTGCCGCGGCTCACCGACATGGCAGGCA
CCATGAATCTGAACGACGGGCTGGCCGACAACCTCATGGACGACCTGCTGGACAACATCACGCTCCAGTCATCCCAGCCC
TCGCCCACCGGAGGGCTCATGCAGCGCAGCTCCAGCTTCCCATACACCGCGAAAGGGTCTGGCCTGGGCTCTCCAACCAG
CTCCTTTAACAGCACA------------------------------------TCCCCCATGCAGACCATCCAAGAGAACA
AGCCAGCCACCTTCTCTTCCATGTCACACTATGGCAACCAGACACTCCAAGACCTGCTCGCTTCTGACTCGCTCAGTCAC
AGCGACGTCATGATGACCCAGTCAGACCCCTTGATGTCCCAGGCCAGCACCGCGGTATCTGCCCAGAACTCTCGGCGGAA
TGTGATGCTTCGCAGTGACCCGATGATGTCCTTCGCTGCCCAGCCTAACCAGGGGAGTTTGGTCAATCAGAACTTGCTCC
ACCACCAGCACCAGACCCAGGGCGCTCTAGGTGGCAGCCGTGCCTTGTCGAATTCTGTCAGCAGCATGGGCTTGAGTGAC
TCCAGCAGCCTTGGGTCTGCCAAACACCAGCAACAGTCTCCCGTCAACCAGTCTATGCAAACCCTCTCGGACTCTCTCTC
AGGCTCTTCCTTGTACTCAGCTAGTGCAAACCTGCCCGTCATGGGCCACGAGAAGTTCCCCAGCGACTTGGACCTGGACA
TGTTCAATGGGAGCTTGGAATGTGACATGGACTCCATTATCCGAAGTGAACTCATGGATGCAGATGGGTTGGATTTTAAC
TTTGATTCCCTCATCTCCACACAGAATGTTGTTGGTTTGAACGTGGGGAACTTCACAGGTGCTAAGCAGGCCTCATCTCA
GAGCTGGGTGCCAGGC
>chinchilla_lanigera
ATGGCAGAGGTATCGGCCTCCCCGGTCCCGGTCTCTCCGCTCGAAGTGGAGGTGGACCCCGAGTTCGAGCCCCAGAGCCG
TCCGCGCTCTTGTACGTGGCCCCTGCAGAGGCCGGAGCTCCAGGCCAGCCCGGCCAAGCCCTCAGGGGAGACAGCCGCGG
ACTCCATGATCCCCGAGGAGGAGGACGATGAAGACGACGAGGACGGCGGCGGCCGGGCCAGCTCGGCCATGGCGATCGGG
GGCGGCGGGAGCTGCGCTCTGGGCTCTGGGCTGCTCCTGGAGGACTCGGCCCGGCTGCTGGCTCCCGGAGGGCAGGACCT
CGGGCCTGGGCCGGCAGCCGCGGTGGGAGTGCTGAGCGGGGGAACACAGACGCCGCTGCAGCCTCAGCAGCCCCTGCCGC
CGGCGCAGCCGGGGGCAGCTGGGAGCTCTGGGCAGCCGAGGAAATGTTCTTCGCGACGGAACGCCTGGGGAAACCTGTCC
TACGCCGACCTGATCACCCGCGCCATTGAGAGCTCTCCGGACAAACGGCTCACTCTGTCCCAGATCTATGAGTGGATGGT
GCGCTGCGTGCCCTACTTCAAAGATAAGGGGGACAGCAACAGCTCTGCGGGCTGGAAGAACTCTATCCGGCATAACCTGT
CACTGCACAGTCGATTCATGAGGGTCCAGAACGAGGGGACTGGCAAGAGCTCGTGGTGGATCATCAATCCTGATGGGGGC
AAGAGCGGCAAGGCCCCCCGACGGCGGGCCGTCTCCATGGACAACAGCAACAAGTACACCAAGAGCCGCGGTCGAGCAGC
CAAGAAGAAGGCAGCTTTGCAGACTGCCCCAGAGTCTGCGGACGACAGTCCTTCCCAGCTCTCCAAGTGGCCTGGCAGCC
CCACCTCCCGCAGCAGCGACGAGCTAGATGCATGGACAGACTTCCGTTCACGTACCAATTCCAATGCCAGCACAGTGAGC
GGCCGCCTGTCACCTATCCTGGCAAGCACAGAGCTGGATGACGTCCAAGACGACGACGCACCACTCTCCCCCATGTTGTA
CAGCAGCTCAGCCAGCTTGTCACCCTCTGTAAGCAAGCCATGCACCGTGGAGCTGCCGCGGCTGACTGACATGGCAGGCA
CCATGAATCTGAATGATGGGCTGGCTGACAACCTCATGGATGACCTGTTGGATAATATCACGCTGCAGTCGTCCCAGCCC
TCACCCACTGGGGGGCTCATGCAGCGCAGCTCTAGCTTCCCATACACCACAAAAGGGACTGGCCTAGGCTCTCCAACCAG
CTCCTTTAACAGCACAGTGTTTGGACCCTCGTCCCTGAACTCCTTGCGCCAGTCTCCCATGCAGACCATCCAAGAGAACA
AGCCAGCCACCTTCTCTTCCATGTCACACTATGGCAACCAGACACTCCAAGACCTGCTCACTTCTGACTCGCTCAGCCAC
AGCGATGTCATGATGACCCAGTCAGACCCCTTGATGTCCCAGGCCAGCACCGCTGTGTCTGCCCAGAACTCCCGCCGGAA
TGTGATGCTTCGCAATGACCCAATGATGTCCTTTGCTGCCCAGCCTAACCAGGGGAGTTTGGTCAATCAGAACTTGCTCC
ACCACCAGCACCAAACCCAGGGCGCTCTAGGTGGCAGCCGTGCCTTGTCGAATTCTGTCAGCAACATGGGCTTGAGTGAC
TCCAGCAGCCTCGGGTCAGCCAAACACCAGCAGCAGTCTCCTGTCAGCCAGTCTATGCAAACCCTCTCGGACTCTCTCTC
AGGCTCTTCCTTGTACTCAGCTAGTGCAAACCTTCCCGTCATGGGCCATGAGAAGTTCCCCAGCGACTTGGACCTGGACA
TGTTCAATGGGAGCTTGGAATGTGACATGGAGTCCATCATCCGAAGTGAACTCATGGATGCGGATGGGTTGGATTTTAAC
TTTGACTCCCTCATCTCCACACAGAACGTAGTTGGTTTGAACGTGGGGAACTTCACAGGTGCTAAGCAGGCCTCATCTCA
GAGCTGGGTACCAGGC
>octodon_degus
ATGGCAGAGGCAGCGGCTTCCCCAGTCCCGGTCTCTCCTCTCGAAGTGGAGGTGGACCCGGAGTTCGAGCCTCAAAGCCG
TCCGCGCTCTTGTACGTGGCCCCTGCAGAGGCCGGAGCTCCAGGCTAGCCCGGCCAAGCCCTCAGGGGAGACAGCCGCCG
ACTCCATGATCCCCGAAGAGGAGGATGATGAAGACGACGAGGACAGCGGCGGCCGGGCCAGCTCAGCCATGGCGATCGGG
GGTGGCGGGAGCTGCACTCTAGGCTCTGGACTGCTCCTGGACGACTCAGCCCGGCTGCTGGCTCCCGGAGGGCAGGACCT
CGGGTCTGGGCCAGCACCCACGGTGGGCGTGCTGAGCGGGGGAACGCAGACGCCACTGCAGCCTCAGCAGCCTCTACCGC
CTGCGCAGCCCGGGGCAGCTGGGAGCTCTGGGCAGCCGAGGAAATGCTCTTCTCGACGGAACGCCTGGGGGAACCTGTCC
TACGCCGACCTGATCACCCGCGCCATTGAGAGCTCTCCGGACAAACGGCTTACTCTGTCCCAGATCTACGAATGGATGGT
GCGTTGTGTGCCCTACTTCAAAGATAAGGGCGACAGCAACAGCTCTGCGGGCTGGAAGAACTCTATCCGGCATAACCTGT
CACTGCATAGTCGATTCATGAGGGTCCAGAACGAGGGCACTGGCAAGAGCTCGTGGTGGATCATCAATCCTGATGGGGGC
AAGAGTGGCAAGGCCCCGCGGCGGCGGGCCGTCTCCATGGACAACAGCAACAAGTACACCAAGAGCCGAGGCCGAGCGGC
CAAGAAGAAGGCAGCTTTGCAGACTGCCCCGGAGTCTGCAGATGACAGCCCTTCCCAGCTCTCTAAGTGGCCTGGCAGCC
CCACCTCACGCAGCAGCGATGAGCTAGATGCATGGACAGACTTCCGTTCACGCACCAATTCCAATGCCAGCACGGTGAGC
GGCCGCCTGTCACCTATCTTGGCAAGCACAGAGCTGGATGATGTCCAGGACGATGAAGCACCACTCTCCCCCATGCTCTA
CAGCAGCTCAGCCAGCTTGTCACCCTCTGTAAGCAAGCCATGCACCGTGGAGCTGCCACGGCTCACTGACATGGCGGGCA
CCATGAATCTGAATGACGGGCTAGCTGACAACCTCATGGATGACCTACTGGATAACATCACCCTTCAGTCATCCCAGCCC
TCACCCACTGGGGGGCTCATGCAGCGCAGCTCTAGCTTCCCCTATACCACAAAGGGGTCTGGCCTAGGCTCTCCAACCAA
CTCCTTTAACAGCACAGTGTTTGGACCCTCGTCGCTGAACTCCTTGCGCCAGTCTCCCATGCAGACCATCCAAGAGAACA
AGCCAGCCACCTTTTCTTCCATGTCACACTATGGCAACCAGACACTCCAAGACCTGCTCACTTCTGACTCGCTCAGCCAC
AGCGACGTCATGATGACCCAGTCAGATCCCTTGATGTCCCAGGCCAGCACTGCTGTGTCTGCCCAGAACTCCCGCCGGAA
TGTGATGCTTCGCAGTGACCCAATGATGTCCTTTGCTGCCCAGCCTAACCAGGGGAGTTTGGTCAATCAGAACTTGCTCC
ACCACCAGCACCAAACCCAGGGCGCTCTAGGTGGCAGCCGTGCCTTGTCGAATTCTGTCAGCAACATGGGCTTGAGTGAC
TCCAGCAGCCTCGGGTCAGCCAAACACCAGCAGCAGTCTCCTGTCAGCCAGTCTATGCAAACCCTCTCAGACTCTCTCTC
AGGCTCTTCCTTGTACTCAGCTAGTGCAAACCTTCCTGTCATGGGCCATGAGAAGTTCCCCAGCGACTTGGACCTGGACA
TGTTCAATGGGAGCTTGGAATGTGACATGGAATCCATTATCCGAAGTGAACTCATGGATGCAGATGGGTTGGATTTTAAC
TTTGATTCCCTCATCTCCACACAGAATGTTGTTGGTTTGAACGTGGGGAACTTCACAGGTGCTAAGCAGGCCTCATCTCA
GAGCTGGGTGCCAGGC
>fukomys_damarensis
ATGGCAGAGGCATCGGCCTCCCCGATCCCGCTCTCTCCTCTCGAAGTGGAGGTGGACCCGGAGTTCGAGCCCCAGAGCCG
CCCGCGCTCTTGTACGTGGCCCCTGCAGAGGCCAGAGCTCCAGGCGAGCCCGGCCAAGCCCTCGGGGGAGACGGCCGCCG
ACTCCATGATCCCAGAGGAGGAGGACGACGAAGACGATGAGGACAGCGGCGGCCGGACCAGCTCAGCTATGGCGATCGGC
GGTGGCGGGAGCGGCGCTCTGGGTTCTGGGCTGCTCCTTGAGGACTCGGCCCGGCTGCTGGCTCCCGGAGGGCAGGACCT
CGGGTCTGGGCCAGCTCCAGCGGTGGGCGCGCTAAGTGGGGGAACACAGACGCCGCTGCAGCCTCAGCAGCCACTGCCAC
TGACGCAGCCGGGGGCAGCTGGGAGCTCCGGGCAGCCGAGGAAATGCTCTTCGAGACGGAACGCCTGGGGTAACCTGTCC
TATGCCGACCTGATCACTCGCGCCATCGAGAGCTCTCCGGACAAACGGCTCACTCTGTCCCAGATCTACGAGTGGATGGT
GCGGTGTGTGCCCTACTTCAAAGATAAGGGCGACAGCAACAGCTCTGCGGGCTGGAAGAACTCTATCCGGCACAACCTGT
CTCTGCACAGTCGATTCATGAGGGTCCAGAATGAGGGGACTGGCAAGAGCTCATGGTGGATCATCAACCCTGATGGGGGC
AAGAGTGGCAAGGCTCCCCGGAGGCGGGCCGTCTCCATGGACAACAGCAACAAGTATACCAAGAGCCGTGGCCGAGCAGC
CAAGAAGAAGGCAGCCTCGCAGACTGCCCCAGAGTCTGCAGACGACAGTCCTTCCCAGCTCTCTAAGTGGCCTGGCAGCC
CCACCTCCCGCAGCAGCGACGAGCTGGATGCATGGACAGATTTCCGATCACGCACCAATTCCAATGCCAGCACGGTGAGT
GGCCGCCTGTCACCCATCCTGGCAAGCACAGAGCTGGATGATGTCCAAGACGACGACGCACCGCTCTCCCCCATGCTCTA
TAGCAGCTCAGCCAGCCTGTCGCCCTCTGTAAGCAAGCCATGCACTGTGGAGCTGCCGCGGCTGACGGACATGGCAGGCA
CCATGAATCTGAATGACGGGCTGGCTGACAACCTCATGGATGACCTGCTGGATAACATCACGCTCCAGTCATCCCAGTCA
TCACCCACTGGGGGGCTCATGCAGCGCAGCTCCAGCTTCCCATACACCACCAAGGGCTCTGGCCTAGGCTCTCCAACCAG
CTCCTTTAATAGCACGGTGTTTGGACCCTCGTCTCTGAACTCCTTGCGCCAGTCTCCCATGCAGACTATCCAAGAGAACA
AGCCAGCCACCTTCTCTTCCATGTCACACTATGGCAACCAGACACTCCAAGACCTGCTCACTTCTGACTCACTCAGCCAC
AGCGATGTCATGATGACCCAGTCGGACCCCTTGATGTCCCAGGCCAGCACCGCTGTGTCTGCCCAGAACTCCCGCCGGAA
TGTGATGCTTCGCAATGACCCCATGATGTCCTTTGCTGCCCAGCCTAACCAGGGGAATTTGGTCAATCAGAACTTGCTCC
ACCACCAGCACCAAACCCAGGGCGCTCTAGGTGGCAGCCGTGCCTTGTCGAATTCTGTCAGCAACATGGGCTTGAGTGAC
TCCAGCAGCCTCGGGTCAGCCAAACACCAGCAGCAGTCTCTTGTCAGCCAGTCTATGCAAACCCTGTCGGACTCTCTCTC
AGGCTCTTCCTTGTACTCATCTAGTGCAAACCTTCCTGTTATGGGCCATGAGAAGTTCCCCAGCGACTTGGACCTGGACA
TGTTCAATGGGAGCTTGGAATGTGACATGGAGTCCATTATCCGAAGTGAACTCATGGATGCAGATGGGTTGGATTTTAAC
TTTGATTCCCTCATCTCCACACAGAACGTTGTTGGTTTGAATGTGGGGAACTTCACAGGTGCTAAGCAGGCCTCATCTCA
GAGCTGGGTGCCAGGC
>ictidomys_tridecemlineatus
ATGGCAGAGGCACCGGCCTCCCCGGTCCCGCTCTCTCCGCTGGAAGTAGAACTGGACCCGGAGTTCGAGCCCCAGAGCCG
GCCGCGCTCCTGTACGTGGCCCCTGCAGAGGCCAGAGCTCCAGGCGAGCCCGGCCAAGCCCTCGGGGGAGACGGCCGCCG
ACTCCATGATCCCTGAGGAAGACGACGATGAAGACGACGAAGACAGCGGTGGCCGGGCCAGCTCGGCTATGGCGATCGGC
GGCGGCGGGAGCGGCACGCTGGCCTCAGGGCTGCTCCTTGAGGATTCGGCCATACTGCTGGCTCCCGGAGGGCAGGACCT
CGGGTCCGGGCCAGCTCCCGCGGCGGGCACGCTGAGCGGGGGGACGCAGACGCCGCTGCAGCCTCAGCAGCAACTGCCAC
CGCCGCAGCCGGGGACGGCGGGGGGCTCTGGGCAGCCCAGGAAATGCTCCTCACGGCGGAACGCCTGGGGGAACCTGTCC
TACGCCGACTTGATCACCCGTGCCATCGAGAGCTCCCCGGACAAACGGCTCACTTTGTCCCAGATCTACGAGTGGATGGT
GCGCTGTGTGCCCTATTTCAAGGATAAGGGCGATAGCAACAGCTCAGCTGGCTGGAAGAACTCCATCCGGCACAACCTGT
CGCTGCACAGTCGGTTCATGCGAGTCCAGAATGAGGGGACTGGCAAGAGCTCTTGGTGGATCATCAACCCCGATGGAGGG
AAGAGTGGGAAGGCCCCCCGTCGGCGGGCTGTCTCCATGGACAACAGCAACAAGTACACCAAGAGCCGTGGCCGTGCAGC
CAAGAAGAAGGCAGCCCTGCAGACTGCCCCGGAGTCGGCAGACGACAGTCCTTCCCAGCTCTCCAAGTGGCCTGGCAGCC
CCACATCACGCAGCAGTGATGAGCTGGATGCATGGACAGACTTCCGCTCACGCACCAATTCCAATGCCAGCACAGTCAGC
GGCCGCCTGTCACCCATCCTAGCAAGCACAGAGTTGGATGACGTCCAGGATGATGACGCGCCGCTCTCCCCCATGCTCTA
CAGCAGCTCAGCCAGCCTGTCACCCTCTGTGAGCAAGCCATGCACTGTGGAGCTGCCACGGCTGACTGACATGGCGGGCA
CCATGAATCTGAATGACGGGCTGGCTGACAACCTCATGGACGACCTGCTGGATAACATCACACTCCCATCGTCCCAGCCA
TCGCCCACCGGAGGGCTCATGCAGCGGAGCTCTAGCTTCCCCTACACCGCCAAGGGCTCCGGCCTGGGCTCTCCAACCAG
CTCCTATAATAGCACGGTGTTCGGACCGTCATCTCTGAACTCCCTGCGCCAGTCTCCCATGCAGACCATCCAAGAGAACA
AGCCAGCCACCTTTTCTTCCATGTCACACTATGGCAACCAGACACTCCAAGACTTGCTCACTTCAGACTCACTCAGCCAC
AGCGATGTCATGATGACCCAGTCGGACCCTTTGATGTCTCAGGCCAGCACCGCTGTGTCCGCCCAGAACTCCCGTCGCAA
CGTGATGCTTCGCAATGACCCAATGATGTCCTTCGCCGCCCAGCCTAACCAGGGGAGTTTGGTCAATCAGAACTTGCTCC
ACCACCAGCACCAAACCCAGGGCGCTCTCGGTGGCAGCCGTGCCTTGTCGAATTCCATCAGCAACATGGGCTTGAGTGAC
TCGAGCAGCCTTGGGTCAGCCAAACACCAGCAGCAGTCTCCCGTCAGCCAGTCTATGCAAACCCTCTCGGACTCTCTCTC
AGGCTCCTCCTTGTACTCAACTAGTGCAAACCTTCCTGTCATGGGCCATGAGAAGTTCCCCAGCGACTTGGACCTGGACA
TGTTCAATGGGAGCTTGGAATGTGACATGGAGTCCATCATCCGTAGTGAACTCATGGATGCTGATGGGTTGGATTTTAAC
TTTGATTCCCTCATCTCCACACAGAACGTTGTTGGTTTGAACGTGGGGAACTTCACTGGTGCTAAGCAGGCCTCATCTCA
GAGCTGGGTGCCGGGC
>mus_musculus
ATGGCAGAGGCACCAGCCTCCCCGGTCCCGCTCTCTCCGCTCGAAGTGGAGCTGGACCCAGAGTTCGAGCCACAGAGTCG
GCCACGCTCCTGTACGTGGCCCCTGCAGAGGCCGGAGCTGCAGGCGAGCCCGGCCAAGCCCTCGGGGGAGACGGCCGCAG
ACTCCATGATCCCCGAGGAGGACGACGATGAAGACGACGAGGACGGCGGCGGCCGAGCCAGCTCGGCCATGGTGATCGGT
GGCGGCGTGAGCAGCACGCTGGGTTCCGGGCTGCTCCTCGAGGATTCGGCCATGCTGCTGGCTCCAGGAGGGCAGGACCT
CGGGTCGGGGCCAGCGTCCGCCGCAGGCGCTCTGAGTGGGGGCACGCCGACGCAGCTGCAGCCTCAGCAGCCACTGCCAC
AGCCGCAGCCGGGGGCGGCTGGGGGCTCTGGGCAACCAAGGAAATGCTCCTCGCGGCGGAATGCCTGGGGGAACCTGTCC
TATGCCGACCTGATCACCCGCGCCATCGAGAGCTCCCCGGACAAACGGCTCACTTTGTCCCAGATCTACGAGTGGATGGT
GCGCTGTGTGCCCTACTTCAAGGATAAGGGCGACAGCAACAGCTCTGCGGGCTGGAAGAACTCCATCCGGCACAACCTGT
CCCTGCACAGCCGCTTCATGCGCGTTCAGAATGAAGGCACGGGCAAGAGCTCTTGGTGGATCATCAACCCCGATGGGGGA
AAGAGCGGGAAGGCCCCCCGGCGGCGTGCGGTCTCCATGGACAACAGCAACAAGTACACCAAGAGCCGAGGCCGGGCAGC
CAAGAAGAAGGCGGCCCTGCAGGCTGCCCCAGAGTCGGCAGACGACAGTCCTTCCCAGCTCTCCAAGTGGCCTGGCAGCC
CCACGTCCCGCAGCAGCGACGAGCTGGATGCGTGGACCGACTTCCGCTCGCGCACCAATTCCAACGCCAGCACCGTGAGC
GGCCGCCTGTCGCCCATCCTGGCAAGCACGGAGCTGGATGACGTCCAGGATGATGATGGACCCCTGTCCCCCATGCTGTA
CAGCAGCTCTGCCAGCCTGTCGCCCTCCGTGAGCAAGCCGTGTACTGTGGAGCTTCCGCGGCTGACGGACATGGCCGGCA
CCATGAATCTGAATGATGGGCTGGCCGAGAACCTCATGGACGACCTGCTGGATAACATCGCGCTCCCGCCATCGCAGCCA
TCGCCTCCTGGCGGGCTTATGCAGCGGGGCTCCAGCTTCCCATATACCGCCAAGAGCTCCGGCCTGGGCTCCCCAACCGG
CTCCTTCAACAGTACCGTGTTTGGACCTTCGTCTCTGAACTCCTTGCGTCAGTCACCCATGCAGACTATCCAGGAGAACA
GACCAGCCACCTTCTCTTCCGTGTCACACTACGGCAACCAGACACTCCAAGACCTGCTTGCTTCAGACTCACTCAGCCAC
AGCGACGTCATGATGACCCAGTCGGACCCCTTGATGTCTCAGGCTAGCACCGCCGTGTCCGCCCAGAATGCCCGCCGGAA
CGTGATGCTTCGCAACGATCCAATGATGTCCTTTGCTGCCCAGCCTACCCAGGGGAGTTTGGTCAATCAGAACTTGCTCC
ACCACCAGCACCAAACCCAGGGCGCTCTTGGTGGCAGCCGTGCCTTGTCAAATTCTGTCAGCAACATGGGCTTGAGTGAC
TCCAGCAGCCTTGGCTCAGCCAAACACCAGCAGCAGTCTCCCGCCAGCCAGTCTATGCAAACCCTCTCGGACTCTCTCTC
AGGCTCCTCACTGTATTCAGCTAGTGCAAACCTTCCCGTCATGGGCCACGATAAGTTCCCCAGTGACTTGGACCTGGACA
TGTTCAATGGGAGCTTGGAATGTGACATGGAGTCCATCATCCGTAGTGAACTCATGGATGCTGACGGGTTGGATTTTAAC
TTTGACTCCCTCATCTCCACACAGAACGTTGTTGGTTTGAATGTGGGGAACTTCACTGGTGCTAAGCAGGCCTCATCTCA
AAGCTGGGTACCAGGC
>rattus_norvegicus
ATGGCAGAGGCACCAGCCTCCCCGGTCCCGCTCTCTCCGCTCGAAGTGGAGCTGGACCCAGAGTTCGAGCCACAGAGTCG
GCCACGCTCCTGTACGTGGCCCCTGCAGAGGCCGGAGCTGCAGGCGAGCCCGGCCAAGCCCTCGGGGGAGACGGCGGCAG
ACTCCATGATCCCCGAGGAGGACGACGATGAAGACGACGAGGACAGCGGCGGCCGAGGCAGCTCGGCCATGGTGATCGGT
GGCGGCGTGAGCAGTGCGCTGGGCTCCGGGCTGCTCCTCGAAGATTCGGCCAGGCTGCTGTCTCCCGGAGGGCAGGACCT
CGGGACGGGGCCAGCGTCCTCCGCAGGCGCGCTGAGTGGGGGCACGCAGACGCAGCTGCAGCCTCAGCAGCCACTGCCAC
CGCCGCAGCCGGGGGCGGCTGGGGGCTCTGGGCAACCGAGGAAATGCTCCTCGCGGCGGAATGCCTGGGGGAACCTGTCC
TACGCTGACCTGATCACCCGCGCCATCGAGAGCTCCCCGGACAAACGGCTCACTTTGTCCCAGATCTACGAGTGGATGGT
GCGCTGTGTGCCCTACTTCAAGGATAAGGGCGACAGCAACAGCTCTGCGGGCTGGAAGAACTCCATCCGCCACAACCTGT
CACTGCACAGCCGTTTCATGCGGGTTCAGAACGAAGGGACTGGCAAGAGCTCTTGGTGGATCATCAACCCCGATGGGGGA
AAGAGTGGGAAGGCTCCCCGGCGGCGGGCCGTCTCCATGGACAACAGCAACAAGTACACCAAGAGCCGAGGCCGGGCAGC
CAAGAAGAAGGCGGCCCTGCAGGCTGCCCCAGAGTCGGCAGACGACAGCCCTTCCCAACTCTCCAAGTGGCCGGGCAGCC
CCACATCCCGCAGCAGCGACGAGCTGGACGCCTGGACCGACTTCCGCTCGCGCACCAATTCCAACGCCAGCACCGTGAGC
GGCCGCCTGTCACCCATCTTGGCGAGCACGGAGCTGGATGACGTCCAGGACGATGACGGGCCCCTCTCCCCCATGCTCTA
CAGCAGCTCTGCCAGCCTGTCGCCTTCCGTAAGCAAGCCGTGTACCGTGGAGCTGCCGCGGCTGACTGACATGGCGGGCA
CCATGAATCTGAACGATGGGCTGGCCGAGAACCTCATGGATGACCTGCTAGATAACATCGCGCTCCCGCCCTCCCAGGCG
TCGCCTCCTGGCGGGCTTATGCAGCGGAGCTCCAGCTTCCCGTACACCGCCAAGAGCTCCGGCCTGGGCTCCCCAACCAG
CTCCTTTAACAGTACCGTGTTCGGACCTGCGTCACTCAACTCCCTGCGCCAGTCGCCCATGCAGACCATCCAGGAGAACA
GACCAGCCACCTTTTCTTCCGTGTCGCACTACGGCAACCAGACACTCCAAGACCTGCTCACTTCGGACTCGCTCAGCCAC
AGCGATGTCATGATGACCCAGTCAGACCCCTTGATGTCTCAGGCTAGCACCGCTGTGTCCGCCCAGAACGCCCGCCGGAA
CGTGATGCTTCGCAACGACCCAATGATGTCCTTTGCCGCCCAGCCTACCCAGGGGAGTTTGGTCAATCAGAACTTGCTCC
ACCACCAGCACCAAACCCAGGGCGCTCTTGGTGGCAGCCGTGCCTTGTCAAATTCTGTCAGCAACATGGGCTTGAGTGAC
TCCAGCAGCCTCGGCTCAGCCAAACACCAGCAGCAGTCTCCCGTCAGCCAGTCTATGCAAACCCTCTCGGACTCTCTCTC
AGGCTCCTCACTGTATTCAGCCAGTGCAAACCTTCCCGTCATGGGTCACGACAAGTTCCCCAGTGACTTGGACCTGGACA
TGTTCAATGGGAGCTTGGAGTGTGACATGGAGTCCATCATCCGTAGCGAACTCATGGATGCCGATGGGTTGGATTTTAAC
TTTGACTCCCTCATCTCCACACAGAACGTTGTTGGTTTGAACGTGGGGAACTTCACTGGTGCTAAGCAGGCCTCATCTCA
AAGCTGGGTGCCAGGC
>meriones_unguiculatus
ATGGCAGAGGCGCCGGCCTCCCCGGTGCCGCTCTCTCCGCTCGAAGTGGAGCTAGACCCGGAGTTCGAGCCCCAGAGCCG
ACCGCGCTCCTGTACGTGGCCCCTGCAGAGGCCGGAGCTGCAAGCGAGCCCAGCCAAACCCTCGGGGGAGACGGCTGCGG
ACTCCATGATCCCCGAGGAGGACGACGATGAAGACGACGAGGACGGCGGCAGCCGAGCCAGCTCGGCCATGGTGATCGGC
GGCGGCGTGAGCGGCGCGCTGGGCCCCGGGCTGCTCCTCGAGGATTCGGCCAGGTTGCTGGCTCCCGGAGGGCAGGACCT
CGGGTCCGGGCCCGCGCCCGCCGCGGGCGCGCTGAGCGGGGGCACGCAGACGCCGCTGCAGCCTCAGCAGCCGCTGCCAC
CGCCGCAGCCGGGGGCGGCTGGGGGCTCCGGGCAACCGAGGAAATGCTCCTCGCGACGAAACGCCTGGGGGAACCTGTCC
TACGCAGACCTGATCACCCGCGCCATCGAGAGCTCCCCGGACAAACGGCTCACCCTGTCCCAGATCTACGAGTGGATGGT
GCGTTGTGTGCCCTACTTCAAGGATAAGGGCGACAGCAACAGCTCCGCCGGCTGGAAGAACTCTATCCGGCACAACCTGT
CGCTGCACAGCCGATTCATGCGAGTTCAGAATGAAGGGACTGGCAAGAGCTCGTGGTGGATCATCAACCCGGATGGTGGG
AAGAGTGGGAAGGCCCCCAGGCGACGGGCCGTCTCCATGGACAACAGCAACAAGTACACCAAGAGCCGTGGCCGCGCGGC
CAAGAAGAAGGCAGCCCTGCAGGCAGCCCCAGAGTCGGCAGACGACAGTCCCTCCCAGCTGGCCAAGTGGCCCGGTAGCC
CCACCTCCCGCAGCAGCGACGAGCTGGATGCCTGGACCGACTTCCGCTCACGCACCAATTCCAACGCCAGCACAGTCAGT
GGCCGCCTGTCACCCATCCTGGCAAGCACAGAGTTGGATGACGTCCAGGACGACGACGCCCCGCTCTCCCCCATGCTCTA
CAGCAGCTCCGCCAGCCTGTCGCCCTCTGTGAGCAAGCCATGCACTGTGGAGCTCCCGAGGCTGACCGACATGGCGGGCA
CCATGAATCTCAACGACGGGCTGGCTGACAACCTCATGGATGACCTGCTGGACAACATCACGCTCCCGCCATCCCAGCCG
TCGCCTCCTGGGGGGCTCATGCAGCGGAGCTCCAGCTTCCCGTATACCGCCAAGAGCTCCGGCCTGGGGTCCCCGACCAG
CTCCTTTAACAGTACCGTGTTTGGACCCTCGTCTCTGAACTCCCTGCGCCAGTCGCCCATGCAGACCATCCAAGAGAACA
AGCCAGCCACCTTTTCTTCCATGTCACACTATGGTAACCAGACACTCCAAGACCTGCTCACTTCAGACTCGCTCAGCCAC
AGCGACGTCATGATGACCCAGTCAGACCCCTTGATGTCTCAGGCCAGCACGGCTGTGTCCGCCCAGAACGCCCGCCGCAA
CGTGATGCTCCGCAACGACCCAATGATGTCCTTTGCTGCCCAGCCTAGCCAGGGGAGTTTGGTCAATCAGAACTTGCTC-
-----CAGCACCAAACCCAGGGCACTCTTGGTGGCAGCCGTGCCTTGTCCAACTCTGTCAGCAACATGGGCTTGAGTGAC
TCCAGCAGCCTCGGGTCAGCCAAACACCAGCATCAGTCTCCCGTCAGCCAGTCTATGCAAACCCTCTCGGACTCTCTCTC
AGGCTCCTCGCTGTACTCAGCGAGTGCAAACCTTCCTGTCCTGGGCCACGACAAGTTCCCCAGTGACTTGGACCTGGACA
TGTTCAATGGGAGCTTGGAATGTGACATGGAATCCATTATTCGTAGTGAACTCATGGACGCCGACGGGTTGGACTTTAAC
TTTGATTCCCTCATCTCCACACAGAACGTTGTTGGTTTGAACGTGGGGAACTTCACTGGTGCTAAGCAGGCCTCATCTCA
AAGCTGGGTGCCAGGC
>psammomys_obesus
ATGGCAGAGGCGCCGGCCTCCCCGGTGCCGCTCTCTCCGCTCGAAGTGGAGCTGGACCCGGAGTTCGAGCCCCAGAGCCG
ACCGCGCTCCTGTACGTGGCCCCTGCAGAGGCCGGAGCTGCAGGCGAGCCCAGCCAAACCCTCGGGGGAGACGGCGGCGG
ACTCCATGATCCCCGAGGAGGACGACGATGAAGACGACGAGGACGGCGGCGGCCGAGCCAGCTCGGCCATGGTGATCGGC
GGCGGCGTGAGCGGCGCGCTGGGCCCCGGGCTGCTCCTCGAGGATTCGGCCAGGTTGCTGGCCCCCGGAGGGCAGGACCT
CGGGTCCGGGCCCGCGCCCGCCGCGGGCGCGCTGAGCGGGGGCACACAGACGCCGCTGCAGCCTCAGCAGCCGCTGCCAC
CGCCGCAGCCGGGGGCGGCTGGGGGCTCCGGGCAACCGAGGAAATGCTCCTCGCGACGGAACGCCTGGGGGAACCTGTCC
TACGCAGACCTGATCACCCGCGCCATCGAGAGCTCCCCGGACAAACGGCTCACCCTGTCCCAGATCTACGAGTGGATGGT
GCGTTGTGTGCCCTACTTCAAGGATAAGGGCGACAGCAACAGCTCCGCCGGCTGGAAGAACTCTATCCGGCACAACCTGT
CGCTGCACAGCCGATTCATGCGAGTTCAGAATGAAGGGACTGGCAAGAGCTCGTGGTGGATCATCAACCCGGATGGTGGG
AAGAGTGGGAAGGCCCCCAGGCGACGGGCCGTCTCCATGGACAACAGCAACAAGTACACCAAGAGCCGTGGCCGTGCGGC
CAAGAAGAAGGCTGCCCTGCAGGCAGCCCCAGAGTCGGCAGACGACAGTCCCTCCCAGCTGGCCAAGTGGCCCGGTAGCC
CCACATCACGCAGCAGCGACGAGCTGGATGCCTGGACCGACTTCCGCTCACGCACCAATTCCAACGCCAGCACAGTCAGT
GGCCGCCTGTCACCCATCCTGGCAAGCACAGAGTTGGATGACGTCCAGGACGATGACGCCCCACTCTCCCCCATGCTCTA
CAGCAGCTCCGCCAGCCTGTCGCCCTCTGTGAGCAAGCCATGCACTGTGGAGCTCCCGAGGCTGACCGACATGGCGGGCA
CCATGAATCTCAACGACGGGCTGACTGACAACCTCATGGATGACCTGCTGGACAACATCACGCTCCCGCCATCCCAGCCG
TCGCCTCCTGGGGGGCTCATGCAGCGGAGCTCCAGCTTCCCGTATACCGCCAAGAGCTCCGGCCTGGGGTCCCCAACCAG
CTCCTTTAACAGTACCGTGTTTGGACCCTCGTCTCTGAACTCGCTGCGCCAGTCACCCATGCAGACCATCCAAGAGAACA
AGCCAGCCACCTTTTCTTCCATGTCACACTATGGTAACCAGACACTCCAAGACCTGCTCACTTCAGACTCGCTCAGCCAC
AGCGATGTCATGATGACCCAGTCAGACCCCTTGATGTCTCAGGCCAGCACGGCTGTGTCTGCCCAGAACGCCCGCCGGAA
CGTGATGCTTCGCAACGACCCAATGATGTCCTTTGCTGCCCAGCCTAGCCAGGGGAGTTTGGTCAATCAGAATTTGCTC-
-----CAGCACCAAACCCAGGGCACTCTTGGTGGCAGCCGTGCCTTGTCCAATTCTGTCAGCAACATGGGCTTGAGTGAC
TCCAGCAGCCTCGGGTCAGCCAAACACCAGCACCAGTCTCCCGTCAGCCAGTCTATGCAAACCCTCTCGGACTCACTCTC
AGGCTCTTCACTGTACTCAGCGAGTGCAAACCTTCCTGTCATGGGCCACGACAAGTTCCCCAGTGACTTGGACCTGGACA
TGTTCAATGGGAGCTTGGAATGTGACATGGAATCCATTATTCGTAGTGAACTCATGGACGCCGACGGGTTGGACTTTAAC
TTTGATTCCCTCATCTCCACACAGAACGTTGTTGGTTTGAACGTGGGGAACTTCACTGGTGCTAAGCAGGCCTCATCTCA
AAGCTGGGTGCCAGGC
>dipodomys_ordii
ATGGCAGAGGGACCGGCCTCCCCAGTCCCGCTCTCTCCCCTCGAAGTGGAGCTGGACCCGGAGTTCGAGCCCCAGAGCCG
TCCGCGCTCCTGTACGTGGCCCCTGCAGAGGCCGGAGCTCCAGGCGAGTCCGGCCAAGCCCTCGGGGGAGACAGCCGCCG
ACTCCATGATCCCGGAGGAGGACGACGACGAAGACGACGAGGACAGTAGCGGCCGAGCCAGCTCGGCCATGGCGATCGGC
GGCGGCGGGAGCGGCGCGTTGGGCTCCGGGCTGCTCCTGGATGATTCGGCCCGGCTGCTGGCTTCCGGAGGGCAGGACCT
CGGGTCCGGGCAGGCTCCCGCGGCGGGCGCGCTGAGCGGGGGCCCGCAGACGCCTCTGCAGCCCCAACAGCCACTGCCAC
CGCCTCAGCCGGGGGCGGCTGGGGGCTCCGGGCAGGCGAGGAAATGCTCCTCGCGTCGGAACGCCTGGGGAAATCTGTCC
TACGCCGACCTGATCACCCGTGCCATCGAGAGCTCCCCGGACAAACGACTCACTCTGTCCCAGATCTACGAATGGATGGT
GCGCTGTGTGCCCTACTTCAAGGATAAGGGCGACAGCAACAGCTCTGCCGGCTGGAAGAACTCTATTCGGCACAACCTGT
CACTGCACAGTCGATTCATGCGGGTCCAAAATGAGGGGACTGGCAAGAGCTCTTGGTGGATCATCAACCCTGATGGGGGA
AAGAGTGGGAAGGCCCCCCGGCGAAGAGCGGTCTCCATGGACAACAGCAACAAGTACACCAAGAGCCGTGGCCGTGCAGC
CAAGAAGAAGGCAGCCCTGCAGACTGCACAGGAGTCGGCAGATGACAGCCCTTCCCAGCTCTCAAAGTGGCCCGGCAGCC
CCACATCCCGCAGCAGCGATGAGCTGGATGCGTGGACAGACTTCCGCTCACGCACCAATTCCAATGCCAGCACAGTCAGT
GGCCGCCTGTCACCCATCCTGGCAAGCACAGAGTTGGATGATGTCCAGGACGACGACGCACCACTCTCCCCCATGCTTTA
CAGCAGCTCAGCCAGCCTGTCGCCCTCAGTGAGCAAGCCATGCACCATGGAGCTGCCACGGCTCACTGACATGGCGGGCA
CTATGAATCTGAATGATGGGCTGACTGAGAACCTCATGGACGACCTGCTAGATAACATCACACTCCCATCATCCCAGTCC
TCACCCACTGGGAGTCTCATGCAGCGGAGCTCTAGCTTCCCATATACCACCAAGGGCTCAGGCTTGGGCTCTCCAACCAG
CTCCTTTAATAGCACCGTATTTGGACCTTCATCTCTGAACTCCCTGCGCCAGTCTCCCATGCAAACCATCCAAGAGAACA
AGCCAGCTACCTTCTCTTCCATGTCGCACTATGGCAACCAGACACTCCAAGACCTGCTCACTTCGGACTCACTCAGCCAC
AGCGATGTCATGATGACCCAATCAGACCCCCTAATGTCTCAGGCCAGCACTGCTGTGTCTGCTCAGAACTCCCGCCGGAA
CGTGATTCTTCGCAGTGACCCAATGATGTCCTTTGCTGCCCAGCCTACCCAGGGGAGTTTGGTCAATCAGAACTTGCTCC
ACCATCAGCACCAAACCCAGAGTGCTCTTGGTGGCAGCCGTGCCTTGTCGAATTCCGTCAGCAACATGGGCTTGAGTGAC
TCCAACAGCCTTGGGTCAGCCAAACACCAGCAACAGTCTCCTGGCAACCAGTCTATGCAAACCCTCTCAGACTCTCTCTC
AGGCTCCTCCTTATACTCAACTAGTGCAAACCTTCCTGTCATGGGCCACGAGAAGTTCCCCAGTGACCTGGACCTGGACA
TGTTCAATGGGAGCTTGGAATGTGACATGGAGTCCATTATCCGTAGTGAACTCATGGATGCTGATGGGTTGGATTTTAAC
TTTGACTCCCTCATCTCCACGCAGAACGTTGTTGGTTTGAATGTGGGGAACTTCACTGGTGCTAAGCAGGCCTCATCTCA
GAGCTGGGTGCCAGGC
