# Supplementary material for: Divergent genes in gerbils: prevalence, relation to GC-biased substitution, and phenotypic relevance
Source: BMC Evol Biol. 2020 Oct 19;20:134. doi: 10.1186/s12862-020-01696-3 (PMC7574485; doi:10.1186/s12862-020-01696-3)
Supplement: Supplementary file 3 — Additional file 3 Supplementary Data. DNA alignments for 10,554 1-to-1 orthologues used in analysis. Each alignment file is named using its orthogroup ID. [file 12862_2020_1696_MOESM3_ESM.zip › Additional_File_3/masked_alignments/OG0001832.fa]

>cavia_porcellus
ATGAACATACACAGGTCCACCCCCATCACAATAGCGAGATATGGGCGATCGCGAAACAAAACCCAGGATTTCGAAGAGTT
GTCGTCTATAAGGTCCGCCGAACCCAGCCCGAGTTTCAGCCCGAACCTTGGCTCTCCGAGCCCGCCTGAGACTCCGAACT
TGTCGCATTGCGTGTCTTCCATCGGGAAGTACTTATTGTTGGAACCTCTGGAGGGGGACCACGTTTTCCGTGCGGTGCAT
TTACACAGTGGAGAGGAGCTGGTGTGCAAGGTGTTTGAGATCAGCTGCTACCAGGAGTCCCTGGCCCCATGCTTCTGCCT
GTCCGCGCACAGCAACATCAACCAGATCACCGAGATCCTCCTGGGAGAGACCAAAGCCTACGTGTTCTTTGAGCGGAGCT
ATGGGGACATGCACTCTTTCGTGCGCACCTGCAAGAAGCTGAGGGAGGAGGAGGCCGCCAGGCTGTTCTACCAGATCGCC
TCGGCAGTGGCGCACTGCCACGATGGCGGGCTGGTGCTGCGTGACCTCAAGCTGAGGAAGTTCATCTTCAAGGACGAAGA
GAGGACCCGGGTCAAGCTGGAGAGCTTGGAAGATGCCTACATCCTCCGGGGAGACGATGATTCCCTGTCTGACAAGCACG
GCTGCCCCGCCTACGTCAGCCCGGAGATCCTGAACACCAGCGGCAGCTACTCGGGCAAGGCTGCGGACGTATGGAGCCTG
GGCGTGATGCTGTACACCATGTTAGTGGGCCGCTACCCTTTCCATGACATTGAGCCCAGTTCCCTCTTCAGCAAGATCCG
GCGAGGCCAGTTCAACATTCCAGAGACCCTGTCACCCAAGGCCAAGTGCCTGATCCGGAGCATCCTGCGGCGGGAGCCCT
CCGAGCGGCTGACCTCGCAGGAAATTCTGGACCATCCTTGGTTTGCTACAGATTTTAGCGTCTCGAATTCAGGGTATGGT
GCTAAGGAAGTGTCGGACCAGCTGGTGCCGGACGTCAACATGGAGGAGAACTTGGACCCTTTCTTTAAC
>chinchilla_lanigera
ATGAACATACACAGGTCCACCCCCATCACAATAGCGAGATATGGACGATCGCGGAACAAAACCCAGGATTTCGAAGAGTT
GTCGTCTATAAGGTCCGCCGAACCTAGCCCGAGTTTCAGCCCGAACCTTGGCTCCCCGAGCCCGCCCGAGACTCCGAACT
TGTCGCATTGCGTGTCTTCCATCGGAAAGTACTTGCTGTTGGAACCTCTGGAGGGGGATCACGTTTTCCGTGCCGTGCAT
CTGCACAGCGGAGAGGAGCTGGTGTGCAAGGTGTTTGAGATCAGCTGCTACCAGGAGTCCCTGGCCCCATGCTTCTGCCT
GTCCGCACACAGCAACATCAACCAGATCACCGAAATCCTCCTGGGCGAGACCAAAGCCTACGTGTTCTTTGAGCGGAGCT
ATGGGGACATGCACTCTTTCGTCCGCACCTGCAAGAAGCTGAGGGAGGAGGAGGCCGCCAGACTGTTCTATCAGATCGCC
TCGGCGGTGGCGCACTGCCACGATGGGGGGCTGGTGTTGCGAGACCTCAAGCTGAGAAAGTTCATCTTCAAGGATGAAGA
GAGGACCCGGGTCAAGCTAGAAAGCTTGGAAGACGCCTACATCCTCCGGGGAGACGATGATTCCCTGTCTGACAAGCATG
GCTGCCCCGCCTACGTCAGTCCGGAGATCCTAAACACCAGCGGCAGCTACTCCGGCAAGGCCGCGGACGTGTGGAGCCTG
GGCGTGATGCTGTATACCATGTTGGTGGGTCGCTACCCTTTCCATGACATTGAGCCCAGTTCCCTCTTCAGCAAGATCCG
GCGAGGCCAGTTCAACATTCCAGAGACCCTGTCGCCCAAGGCCAAGTGCCTCATCCGGAGCATTCTGCGGCGGGAGCCCT
CTGAGAGGCTGACCTCGCAGGAAATTCTGGACCATCCTTGGTTTGCTACAGATTTTAGCGTCTCGAATTCAGGGTATGGT
GCTAAGGAAGTGTCGGACCAGCTGGTGCCGGATGTCAACATGGAGGAGAACTTGGACCCTTTCTTTAAC
>octodon_degus
ATGAACATACACAGGTCCACCCCCATCACAATAGCGAGATATGGGCGATCGCGGAACAAAACCCAGGATTTCGAAGAGTT
GTCGTCTATAAGGTCTGCTGAGCCCAGCCCTAGTTTCAGCCCGAACCTCGGCTCCCCAAGCCCGCCTGAGACTCCGAACT
TGTCGCATTGCGTGTCTTCAATCGGGAAGTACTTGCTGTTGGAACCTCTGGAGGGAGACCACGTTTTCCGTGCTGTGCAT
CTGCACAGCGGAGAGGAGCTGGTGTGCAAGGTGTTTGAGATCAGCTGCTACCAGGAGTCTCTGGCCCCCTGCTTCTGCCT
GTCGGCACACAGCAACATCAATCAGATCACTGAAATCCTCCTAGGCGAGACCAAAGCCTACGTGTTCTTCGAGCGGAGCT
ATGGGGACATGCACTCTTTCGTCCGCACCTGCAAGAAGCTGAGGGAGGAGGAAGCCGCCAGACTGTTCTACCAGATCGCC
TCAGCTGTGGCGCACTGCCACGACGGGGGGCTGGTGCTGCGAGACCTCAAGCTAAGGAAGTTCATCTTCAAGGATGAAGA
GAGGACCCGGGTCAAGCTGGAAAGCTTGGAAGACGCCTACATCCTCCGGGGAGATGATGATTCCCTGTCTGACAAGCACG
GCTGCCCCGCCTATGTCAGCCCGGAGATCCTGAACACCAGCGGCAGCTACTCGGGCAAGGCGGCAGATGTGTGGAGCCTG
GGGGTGATGCTGTACACCATGTTGGTGGGGCGCTACCCTTTCCATGACATTGAGCCCAGTTCCCTCTTCAGCAAGATCCG
GCGAGGCCAGTTCAACATTCCAGAGACCCTGTCACCCAAGGCCAAGTGCCTCATCCGGAGCATTCTGCGGCGGGAGCCCT
CTGAGAGGCTGACCTCGCAGGAAATTCTGGACCATCCTTGGTTTGCTACAGATTTTAGCGTCTCGAATTCAGGGTATGGT
GCTAAGGAAGTGTCGGACCAGCTGGTGCCGGATGTCAACATGGAGGAGAACTTGGACCCTTTCTTTAAC
>fukomys_damarensis
ATGAACATACACAGGTCTACCCCCATCACAATAGCGAGATATGGGCGATCGCGGAACAAAACCCAGGATTTCGAAGAGTT
GTCCTCTATAAGGTCCGCCGAACCCAGCCAGAGTTTCAGCCCGAACCTCGGCTCCCCGAGCCCGCCCGAGACTCCGAACT
TGTCGCATTGCGTGTCTTCCATCGGGAAATACTTATTGTTGGAACCTCTGGAGGGAGACCACGTTTTTCGTGCTGTGCAT
TTGCACAGCGGAGAGGAGCTGGTGTGCAAGGTGTTTGAGATCAGCTGCTACCAAGAGTCTCTGGCCCCGTGCTTCTGCCT
GTCGGCCCACAGCAACATCAACCAGATCACCGAGATCCTCCTGGGCGAGACCAAGGCCTACGTGTTCTTCGAGCGGAGCT
ACGGGGACTTGCACTCTTTTGTCCGCACGTGCAAGAAACTGAGGGAGGAGGAGGCCGCCAGACTGTTCTACCAGATCGCG
TCGGCCGTGGCCCACTGCCACGACGGGGGCCTGGTGCTGCGCGACCTCAAGCTCCGGAAGTTCATCTTCAAGGACGAAGA
GAGGACCCGGGTCAAGCTGGAAAGCTTGGAAGATGCCTACATCCTCCGAGGAGATGATGATTCCTTGTCCGACAAGCACG
GCTGCCCGGCCTACGTCAGCCCCGAGATCCTGAACACCAGCGGCAGCTACTCGGGCAAGGCTGCGGACGTGTGGAGCCTG
GGCGTGATGCTGTACACCATGTTGGTCGGTCGCTACCCTTTCCACGACATCGAGCCCAGTTCCCTCTTCAGCAAGATCCG
GCGCGGCCAGTTCAACATTCCAGAGACCCTGTCACCCAAGGCCAAGTGCCTCATCCGGAGCATTCTGCGGCGGGAGCCCT
CGGAGAGGCTGACCTCGCAGGAAATTCTGGACCATCCTTGGTTTGCTACAGATTTTAGCGTCTCGAATTCAGGGTATGGT
GCTAAGGAAGTGTCGGACCAGCTGGTGCCGGATGTCAACATGGAAGAGAACTTGGACCCTTTCTTTAAC
>nannospalax_galili
ATGAACATACACAGGTCTACCCCTATCACAATAGCGAGATATGGGAGATCTCGGAACAAAACCCAGGATTTCGAGGAGTT
GTCGTCTATAAGGTCCGCCGAGCCTAGCCAGAGTTTCAGCCCGAACCTCGGCTCCCCGAGCCCGCCCGAGACTCCGAACT
TGTCGCATTGCGTTTCTTGCATCGGGAAATACTTATTGTTGGAACCTCTGGAGGGAGACCACGTTTTCCGTGCGGTGCAT
CTGCACAGCGGAGAGGAGCTGGTGTGCAAGGTGTTTGAGATCAGCTGCTACCAGGAGTCCCTGGCCCCCTGCTTTTGCCT
GTCTGCCCACAGCAACATCAACCAAATCACTGAAATCCTCCTGGGAGAGACCAAAGCCTATGTGTTCTTTGAGAGGAGCT
ATGGAGATATGCATTCCTTCGTTCGCACTTGCAAGAAGCTGAGAGAGGAGGAGGCGGCTAGACTGTTCTACCAGATTGCC
TCAGCTGTGGCCCACTGCCATGATGGGGGGCTGGTGCTGCGAGACCTCAAGCTGCGAAAATTCATCTTTAAGGATGAAGA
GAGGACCAGGGTCAAGCTAGAGAGTTTGGAAGATGCCTACATTCTCCGGGGTGGTGATGACTCCCTTTCTGACAAGCATG
GCTGCCCAGCGTATGTCAGCCCAGAGATTTTGAACACCAGTGGCAGCTATTCGGGCAAGGCAGCGGACGTGTGGAGCCTG
GGGGTAATGCTGTACACCATGTTGGTGGGGCGCTACCCTTTTCATGACATTGAGCCCAGTTCCCTCTTCAGCAAGATCCG
TCGAGGCCAGTTCAACATTCCAGAGACTCTGTCACCTAAGGCCAAGTGCCTGATCCGAAGCATCCTGCGGCGGGAGCCCT
CAGAGCGGCTGACCTCGCAGGAAATTCTGGACCACCCCTGGTTTTCTACAGATTTTAGCGTCTCTAATTCAGGATATGGT
GCTAAGGAAGTGTCTGACCAGTTGGTGCCCGACATCAACATGGAGGAAAACTTGGACCCTTTCTTTAAC
>rattus_norvegicus
--------------------------------------------------------------------------------
--------------------------------------------------------------------------------
--------------------------------------------------------------------------------
--------------------------------------------------------------------------------
--------------------------------------------------------------------------------
--------ATGCATTCCTTTGTCCGCACTTGCAAGAAGCTGAGGGAGGAGGAGGCAGCCCGACTGTTCTACCAGATTGCC
TCGGCGGTGGCCCACTGCCATGATGGGGGGCTGGTGCTGCGTGACCTCAAGCTGCGGAAATTTATCTTCAAGGATGAAGA
GAGGACTCGTGTCAAGCTGGAGAGTTTGGAAGACGCTTACATTCTCCGGGGTGATGACGACTCCCTCTCTGACAAGCATG
GCTGCCCAGCATATGTCAGCCCAGAGATCTTGAACACCAACGGCAGTTATTCGGGCAAGGCAGCGGACGTGTGGAGCCTG
GGGGTAATGCTGTACACCATGTTGGTGGGGCGTTACCCTTTCCATGACATTGAGCCTAGTTCCCTCTTCAGTAAGATCCG
CAGGGGCCAATTCAACATTCCAGAAACTCTGTCTCCCAAGGCCAAGTGCCTCATCCGAAGCATCCTGCGACGGGAGCCCT
CAGAGCGGCTGACCTCACAGGAAATTCTGGACCATCCTTGGTTTTCTACAGATTTTAGTGTCTCAAATTCGGGATTTGGT
GCTAAAGAGGCATGTGACCAGCTGGTGCCAGACGTCAACATGGAGGAGAACTTGGACCCTTTCTTTAAC
>meriones_unguiculatus
ATGAACATACACAGGTCTACCCCTATCACAATAGCGAGATATGGGAGATCGCGGAACAAAACCCAGGATTTCGAAGAGCT
GTCGTCTATAAGGTCCGCAGAGCCCAGCCAGAGTTTCAGCCCGAACCTCGGCTCTCCGAGCCCGCCTGAGACTCCGAACT
TGTCGCATTGCGTTTCTTGCATCGGGAAATACTTACTGTTGGAGCCTCTGGAGGGAGACCACGTTTTCCGCGCTGTGCAT
CTGCACAGCGGAGAGGAGCTGGTGTGCAAGGTGTTTGAGATCAGCTGCTACCAGGAGTCCCTGGCCCCCTGCTTCTGCCT
GTCTGCCCACAGCAACATCAACCAAATCACGGAAATCCTCCTGGGGGAGACCAAAGCTTATGTGTTCTTTGAGCGGAGCT
ATGGAGACATGCATTCCTTTGTCCGCACTTGCAAGAAGCTGAGGGAGGAAGAGGCAGCCCGACTGTTCTACCAGATTGCC
TCAGCCGTGGCCCACTGCCATGATGGGGGGCTGGTGCTGCGTGACCTCAAGCTGCGAAAATTTATCTTCAAGGATGAAGA
GAGGACTCGTGTCAAGCTGGAGAGTTTGGAAGACGCTTACATTCTCCGGGGTGATGATGACTCCCTCTCTGACAAGCATG
GCTGCCCAGCGTACGTCAGCCCAGAGATCTTGAACACCAGTGGCAGTTACTCGGGCAAGGCAGCGGACGTGTGGAGCCTG
GGGGTGATGCTGTACACCATGTTGGTTGGGCGTTACCCTTTCCATGACATTGAGCCCAGTTCCCTCTTCAGTAAGATCCG
CAGGGGCCAGTTCAACATTCCAGAGACTCTGTCGCCCAAGGCCAAGTGCCTCATCCGAAGCATCCTGCGTCGGGAGCCCT
CAGAGCGGCTGACCTCGCAGGAAATTCTGGACCATCCTTGGTTTTCTACAGATTTTAGCGTCTCGAATTCGGGATTTGGT
GCTAAAGAGGCGTGTGATCAGCTGGTGCCAGACGTCAACATGGAGGAGAACTTGGACCCTTTCTTTAAC
>mus_musculus
ATGAACATACACAGGTCTACCCCTATCACAATAGCGAGATATGGGAGATCGCGGAACAAAACCCAGGATTTCGAAGAGCT
GTCGTCTATAAGGTCCGCTGAGCCCAGCCAGAGTTTCAGCCCGAACCTTGGCTCTCCGAGCCCGCCCGAGACTCCGAACT
TGTCGCATTGCGTTTCTTGCATCGGGAAATACTTACTGTTGGAGCCTCTGGAGGGAGACCACGTTTTCCGCGCTGTGCAT
CTGCACAGCGGAGAGGAGCTGGTTTGCAAGGTGTTTGAGATCAGCTGCTACCAGGAGTCCCTGGCCCCCTGCTTCTGCCT
GTCTGCCCATAGCAACATCAACCAAATCACGGAAATCCTCCTGGGAGAGACCAAAGCCTATGTGTTCTTTGAGCGAAGCT
ATGGAGACATGCATTCCTTTGTCCGCACTTGTAAGAAGCTGAGGGAGGAGGAGGCAGCCCGACTGTTCTACCAGATTGCC
TCAGCTGTGGCCCATTGCCACGATGGAGGCCTGGTGCTGCGTGACCTCAAGCTGCGGAAATTTATCTTCAAGGATGAAGA
GAGGACTCGTGTCAAGCTGGAGAGTTTGGAAGACGCTTACATTCTCCGGGGTGATGATGACTCACTCTCTGACAAGCATG
GCTGCCCAGCGTATGTCAGCCCAGAGATCTTGAACACCAGCGGCAGTTATTCGGGCAAGGCAGCGGACGTGTGGAGCCTG
GGGGTAATGCTGTACACCATGTTGGTGGGGCGTTACCCTTTCCATGACATTGAGCCTAGTTCTCTTTTCAGTAAGATCCG
CAGGGGCCAGTTCAACATTCCAGAAACTCTGTCTCCCAAGGCCAAGTGCCTCATCCGAAGCATCCTGCGACGGGAGCCGT
CAGAGCGGCTGACCTCGCAGGAAATTCTGGACCATCCTTGGTTTTCTACAGATTTTAGTGTCTCAAATTCGGGATTTGGT
GCTAAAGAGGCGTGTGACCAGCTGGTGCCAGACGTCAACATGGAGGAGAACTTGGACCCTTTCTTTAAC
>psammomys_obesus
ATGAACATACACAGGTCTACCCCTATCACAATAGCGAGATATGGGAGATCGCGGAACAAAACCCAGGATTTCGAAGAGCT
GTCGTCTATAAGGTCCGCTGAGCCCAGCCAGAGTTTCAGCCCGAACCTAGGCTCTCCGAGCCCGCCTGAGACTCCGAACT
TGTCGCATTGCGTTTCTTGCATCGGGAAATACTTACTGTTGGAGCCTCTGGAGGGAGACCACGTTTTCCGCGCTGTGCAT
CTGCACAGCGGAGAGGAGCTGGTGTGCAAGGTGTTTGAGATCAGCTGCTACCAGGAGTCCCTGGCCCCCTGCTTCTGCCT
GTCTGCCCACAGCAACATCAACCAAATCACGGAAATCCTCCTGGGGGAGACCAAAGCTTATGTGTTCTTTGAGCGGAGCT
ATGGAGACATGCATTCCTTTGTCCGCACTTGCAAGAAGCTGAGGGAGGAAGAGGCAGCCCGACTGTTCTACCAGATTGCC
TCAGCCGTGGCCCACTGCCATGATGGGGGGCTGGTGCTGCGCGACCTCAAGCTGCGAAAATTTATCTTCAAGGATGAAGA
GAGGACTCGTGTCAAGCTGGAGAGTTTGGAAGACGCTTACATTCTCCGGGGTGATGATGACTCCCTCTCTGATAAGCATG
GCTGCCCAGCGTACGTCAGCCCAGAGATCTTGAACACCAGTGGCAGTTACTCGGGCAAGGCAGCGGACGTGTGGAGCCTG
GGGGTGATGCTGTACACCATGTTGGTTGGGCGTTACCCTTTCCATGACATTGAGCCCAGTTCCCTCTTCAGTAAGATCCG
CAGGGGCCAGTTCAACATTCCAGAGACTCTGTCGCCCAAGGCCAAGTGCCTCATCCGAAGCATCCTGCGACGGGAGCCCT
CAGAGCGGCTGACCTCGCAGGAAATTCTGGACCATCCTTGGTTTTCTACAGATTTTAGCGTCTCGAATTCGGGATTTGGT
GCTAAAGAGGCGTGTGATCAGCTGGTGCCAGACGTCAACATGGAGGAGAACTTGGACCCTTTCTTTAAC
>homo_sapiens
ATGAACATACACAGGTCTACCCCCATCACAATAGCGAGATATGGGAGATCGCGGAACAAAACCCAGGATTTCGAAGAGTT
GTCGTCTATAAGGTCCGCGGAGCCCAGCCAGAGTTTCAGCCCGAACCTCGGCTCCCCGAGCCCGCCCGAGACTCCGAACT
TGTCGCATTGCGTTTCTTGTATCGGGAAATACTTATTGTTGGAACCTCTGGAGGGAGACCACGTTTTTCGTGCCGTGCAT
CTGCACAGCGGAGAGGAGCTGGTGTGCAAGGTGTTTGATATCAGCTGCTACCAGGAATCCCTGGCACCGTGCTTTTGCCT
GTCTGCTCATAGTAACATCAACCAAATCACTGAAATTATCCTGGGTGAGACCAAAGCCTATGTGTTCTTTGAGCGAAGCT
ATGGGGACATGCATTCCTTCGTCCGCACCTGCAAGAAGCTGAGAGAGGAGGAGGCAGCCAGACTGTTCTACCAGATTGCC
TCGGCAGTGGCCCACTGCCATGACGGGGGGCTGGTGCTGCGGGACCTCAAGCTGCGGAAATTCATCTTTAAGGACGAAGA
GAGGACTCGGGTCAAGCTGGAAAGCCTGGAAGACGCCTACATTCTGCGGGGAGATGATGATTCCCTCTCCGACAAGCATG
GCTGCCCGGCTTACGTAAGCCCAGAGATCTTGAACACCAGTGGCAGCTACTCGGGCAAAGCAGCCGACGTGTGGAGCCTG
GGGGTGATGCTGTACACCATGTTGGTGGGGCGGTACCCTTTCCATGACATTGAACCCAGCTCCCTCTTCAGCAAGATCCG
GCGTGGCCAGTTCAACATTCCAGAGACTCTGTCGCCCAAGGCCAAGTGCCTCATCCGAAGCATTCTGCGTCGGGAGCCCT
CAGAGCGGCTGACCTCGCAGGAAATTCTGGACCATCCTTGGTTTTCTACAGATTTTAGCGTCTCGAATTCAGCATATGGT
GCTAAGGAAGTGTCTGACCAGCTGGTGCCGGACGTCAACATGGAAGAGAACTTGGACCCTTTCTTTAAC
>dipodomys_ordii
ATGAACATACACAGGTCCACCCCCATCACGATAGCCAGGTATGGGAGATCGCGGAACAAAACCCAGGATTTCGAAGAGTT
GTCCTCCGTGAGGTCCGCCGAGCCCAGCCAGAGTTTCAGCCCGAACCTCGGCTCCCCGAGCCCGCCCGAGACTCCGAACT
TGGCGCATTGCGTCTCCTGCATCGGCAAATACTTACTGCTGGAGCCCCTGGAGGGGGACCACGTTTTCCGCGCCGTGCAT
CTGCACAGCGGAGAGGAGCTGGTGTGCAAGGTATTTGAGATCAGCTGCTACCAGGAATCTCTGGCCCCGTGCTTTTGCCT
GTCTGCCCATAGCAACATCAACCAAATCACCGAAATCCTCCTGGGGGAGACCAAAGCTTACGTGTTCTTTGAGCGGAGCT
ATGGAGATATGCACTCTTTCGTGCGCACCTGCAAGAAGTTGAGGGAAGAGGAGGCGGCCAGACTGTTCTACCAGATCGCC
TCAGCCGTGGCCCACTGCCATGATGGCGGCCTGGTGCTGCGAGACCTCAAGCTGCGGAAATTCATCTTTAAGGATGAGGA
GAGGACTCGGGTCAAGCTGGAGAGCCTGGAAGATGCCTACATTCTCCGGGGAGATGACGACTTGCTGTCTGACAAGCATG
GCTGTCCTGCCTATGTCAGCCCAGAGATCTTGAACACCACTGGCAGCTACTCAGGCAAGGCGGCGGACGTGTGGAGCCTG
GGCGTGATGCTCTACACCATGTTGGTGGGGCGTTACCCTTTCCATGACATTGAGCCCAGCTCCCTCTTCAGCAAGATCCG
CCGTGGCCAGTTCAACATTCCAGAGACTCTGTCGCCCAAGGCCAAGTGCCTCATCCGAAGCATCCTGCGACGGGAGCCCT
CCGAGCGACTGACCTCGCAGGAAATTCTGGGCCACCCTTGGTTTTCTACAGATTTTAGCGTCTCAAATTCGGGATACGGT
GCTAAGGAAGTGTCTGACCAGCTAGTGCCAGATGTGAACATGGAGGAGAACTTGGACCCTTTCTTTAAC
