# Supplementary material for: Divergent genes in gerbils: prevalence, relation to GC-biased substitution, and phenotypic relevance
Source: BMC Evol Biol. 2020 Oct 19;20:134. doi: 10.1186/s12862-020-01696-3 (PMC7574485; doi:10.1186/s12862-020-01696-3)
Supplement: Supplementary file 3 — Additional file 3 Supplementary Data. DNA alignments for 10,554 1-to-1 orthologues used in analysis. Each alignment file is named using its orthogroup ID. [file 12862_2020_1696_MOESM3_ESM.zip › Additional_File_3/masked_alignments/OG0001834.fa]

>cavia_porcellus
ATGTCATCTATCAAGCACCTCGTTTATGCGGTCATTCGTTTCTTACGGGAACAAAGTCAGATGGATGCTTATACTTCTGA
TGAACAAGAAAGTTTGGAAGTTGCAATTCAGTGCTTGGAGACGGTGTTTAAGATCAGCCCAGAAGATACACATCTAGCAG
TTTCACAGCCTTTGACAGAAATGTTCACAAATTCCTGCTGTAAGAATGACATTCTGCCCCTCTCACACTTAGTGCCTGAA
GATGTGGGAAAAGCTGACCAATTAAAAGATGAAGGCAATAATCACATGAAAGAAGAAAATTATGCTGCTGCAGTGGATTG
TTACACACAGGCAATAGAACTGGATCCCAATAACGCAGTTTATTATTGCAACAGGGCTGCTGCACAAAGCAAATTAAGTC
ACTACACAGATGCAATAAAGGACTGTGAAAAAGCAATAGCAATTGATTCAAAGTACAGCAAGGCCTATGGGAGGATGGGG
CTGGCCCTTACTGCTATGAATAAATTTGAAGAAGCAGTTAGGAGTTATCAAAAGGCATTGGATCTTGACCCCGAAAACGA
TTCCTATAAA---------------------------------GAGGTATCTAGTCCTTTAAGAACTGGATTGAGCTTTG
ACATGGCCAGCTTGATAAATAATCCAGCTTTCATTAGTATGGCAGCAAGTTTAATGCAGAACCCTCAAGTTCAACAGCTC
ATGTCAGGAATGATGACAAATGCCATTGGAGGACCCGCTGCTGGTGTTGGGGGCCTAACTGACCTATCCAGTCTCATCCA
AGCAGGACAGCAGTTTGCTCAGCAGATACAACAACAAAATCCTGAACTTATAGAGCAACTGAGAAATCACATCCGGAGCA
GATCATTCAGCAGCAGCACTGAAGAACATTCC
>dipodomys_ordii
ATGTCATCTATCAAGCACCTTGTTTATGCAGTGATCCGGTTCTTGCGGGAACAAAGTCAGATGGATACATATACTTCTGA
TGAACAAGAAAGTTTGGAAGTTGCAATTCAGTGCTTGGAGACAGTTTTTAAAATCAGCCCAGAAGATACACACCTGGCAG
TTTCACAGCCTTTGACAGAATTGTTCACCAATTCCATCCATAAGAATGACATTTTGCCCCTCTCCAACTCAGTTCCTGAA
GATGTGGGGAAAGCTGATCAATTAAAAGACGAAGGCAATAATCATATGAAAGAAGAAAATTATGCAGCTGCAGTGGATTG
TTATACGCAAGCCATAGAACTGGATCCCAATAATGCAGTTTACTACTGCAACAGGGCTGCTGCCCAAAGCAAATTAAGTC
ATTACACTGATGCAATAAAGGACTGTGAAAAAGCAATAGCAATTGATTCTAAGTACAGCAAGGCCTATGGGAGGATGGGG
CTGGCCCTCACCGCCATGAATAAATTTGAAGAAGCAGTTACAAGTTATCAAAAGGCTTTAGATCTTGATCCTGAAAATGA
TTCTTATAAATCAAATTTGAAAATAGCAGAACAGAAGCTAAGAGAGGTATCTAGTCCTACAGGAACTGGATTGAGCTTTG
ACATGGCTAGCTTGATAAATAATCCAGCTTTCATTAGTATGGCAGCAAGTTTAATGCAGAACCCTCAAGTCCAGCAGCTG
ATGTCAGGAATGATGACAAATGCTATTGGAGGTCCTGCTGCTGGAGTTGGGGGCTTAACTGACTTGTCTAGCCTCATCCA
AGCGGGACAACAGTTCGCTCAGCAGATACAACAACAGAACCCTGAACTTATAGAGCAACTGAGGAATCACATCCGCAGCA
GATCATTCAGCAGCAGCACAGAAGAACATTCC
>nannospalax_galili
--------------------------------------------------------------------------------
--------------------------------------------------------------------------------
--------------------------------------------AATGACATTTTGCCCCTTTCAAACTCAGTGCCTGAA
GATGTGGGAAAAGCTGATCAATTAAAAGATGAAGGTAATAACCACATGAAAGAAGAAAATTATGCTGCTGCAGTGGATTG
TTACACTCAGGCAATAGAACTGGATCCCAATAATGCAGTTTATTATTGCAACAGGGCTGCTGCTCAGAGCAAATTAAGTC
ACTACACAGATGCAATTAAGGACTGCGAGAAAGCAATAGCAATTGATTCAAAATACAGCAAAGCTTATGGAAGGATGGGG
CTGGCCCTCACTGCCATGAATAAATTTGAAGAAGCAGTTACAAGTTATCAAAAGGCATTAGACCTTGATCCTGAAAACGA
TTCCTATAAGTCAAATCTGAAAATAGCAGAACAGAAGTTAAGAGAGGTATCTAGTCCTACAGGAACTGGGTTGAGCTTTG
ACATGGCTAGCTTGATAAATAATCCAGCATTCATCACTATGGCTGCAAGTTTAATGCAGAACCCTCAAGTTCAACAGCTA
ATGTCAGGAATGATGACAAATGCAATTGGGGGACCCGCTGCTGGAGTTGGGGGCCTAACGGACCTATCTAGCCTCATTCA
AGCGGGACAGCAGTTTGCTCAGCAGATACAACAACAGAATCCTGAACTTATAGAGCAACTGAGAAATCACATCCGGAGCA
GATCATTCAGCAGCAGCACCGATGAACATTCC
>ictidomys_tridecemlineatus
ATGTCATCTATCAAACACCTAGTTTATGCAGTTATTCGTTTCTTACGGGAACAAAGTCAGATGGATGCTTATACTTCTGA
TGAACAAGAAAGTTTGGAAGTTGCAATTCAGTGCTTGGAGACAGTTTTTAAGATCAGCTCAGAAGATACACATCTAGCAG
TTTCACAGCCTTTGACAGAAATGTTCACAAATTCCTTCTGTAAGAATGACATTCTACCCCTCTCAAACTCAGTGCCTGAA
GATGTGGGAAAAGCTGACCAATTAAAAGATGAAGGCAATAACCACATGAAAGAAGAGAATTATGCTGCTGCAGTAGATTG
TTACACACAGGCAATAGAATTGGATCCCAATAATGCAGTTTATTATTGCAACAGGGCTGCTGCTCAAAGCAAATTAAGTC
ACTACACAGATGCAATAAAGGATTGTGAAAAAGCAATAGCAATTGATTCAAAATACAGTAAGGCCTATGGGAGGATGGGG
CTGGCCCTCACTGCTATGAATAAATTTGAAGAAGCAGTTACAAGTTATCAAAAGGCATTAGATCTTGACCCTGAAAATGA
TTCCTATAAGTCAAATCTGAAAATAGCAGAACAGAAGTTAAGAGAGGTATCTAGTCCTACAGGAACTGGATTGAGCTTCG
ACATGGCTAGTTTGATAAATAATCCAGCTTTCATTAGTATGGCAGCAAGTTTAATGCAGAACCCACAAGTTCAACAGCTA
ATGTCAGGAATGATGACAAATGCCATTGGAGGACCTGCTGCTGGAGTTGGAGGCCTAACTGACCTGTCTAGCCTCATCCA
AGCGGGACAGCAGTTTGCTCAGCAAATACAACAACAGAATCCTGAACTTATAGAGCAACTGAGAAATCACATCCGGAGCA
GATCCTTCAGCAGCAGCACTGAAGAACATTCC
>homo_sapiens
ATGTCATCTATCAAGCACCTGGTTTATGCAGTTATTCGTTTCTTACGGGAACAAAGTCAGATGGACACTTACACCTCGGA
TGAACAAGAAAGTTTGGAAGTTGCAATTCAGTGCTTGGAGACAGTTTTTAAGATCAGCCCAGAAGATACACACCTAGCAG
TTTCACAGCCTTTGACAGAAATGTTTACCAGTTCCTTCTGTAAGAATGACGTTCTGCCCCTTTCAAACTCAGTGCCTGAA
GATGTGGGAAAAGCTGACCAATTAAAAGATGAAGGCAATAACCACATGAAAGAAGAAAATTATGCTGCTGCAGTGGATTG
TTACACACAGGCAATAGAATTGGATCCCAATAATGCAGTTTACTATTGCAACAGGGCTGCTGCTCAGAGCAAATTAGGTC
ACTACACAGATGCGATAAAGGATTGTGAAAAAGCAATAGCAATTGATTCAAAGTACAGCAAGGCCTATGGGAGAATGGGG
CTGGCCCTCACTGCCTTGAATAAATTTGAAGAAGCAGTTACAAGTTATCAAAAGGCATTAGATCTTGACCCTGAAAATGA
TTCCTATAAGTCAAATCTGAAAATAGCAGAACAGAAGTTAAGAGAGGTATCCAGTCCTACAGGAACTGGACTGAGCTTTG
ACATGGCTAGCTTGATAAATAATCCAGCCTTCATTAGTATGGCGGCAAGTTTAATGCAGAACCCTCAAGTTCAACAGCTA
ATGTCAGGAATGATGACAAATGCCATTGGGGGACCTGCTGCTGGAGTTGGGGGCCTAACTGACCTGTCAAGCCTCATCCA
AGCGGGACAGCAGTTTGCTCAGCAGATACAGCAACAAAATCCTGAACTTATAGAGCAACTGAGAAATCACATCCGGAGCA
GATCATTCAGCAGCAGCGCTGAAGAGCATTCC
>mus_musculus
ATGTCATCTGTGAAGCCCCTAGTTTATGCAGTTATTCGTTTCTTGCGGGAACAAAGTCAGATGGATGCATATACTTCTGA
TGAACAAGAAAGTTTGGAAGTTGCCATCCAGTGTTTGGAGACCGTTTTTAAGATCAGTCCAGAAGACACACATCTGGCAG
TTTCACAGCCTTTGACAGAAATGTTCACAAACTCCGTCTGTAAGAATGACATACGGCCGCTTTCAAACTCAGTGCCCGAG
GATGTGGGAAAGGCGGACCAGCTGAAGGATGAAGGCAATAACCACATGAAAGAAGAAAATTACGCTGCGGCAGTGGACTG
CTACACGCAGGCAATAGAACTGGATCCCAACAATGCCGTTTATTATTGCAACAGGGCTGCTGCTCAAAGCAAATTAAGTC
ACTACACAGACGCAATCAAGGACTGCGAGAAAGCCATTGCAATTGACTCGAAATACAGCAAGGCCTACGGAAGGATGGGG
CTCGCCCTCACTGCCATGAATAAGTTTGAAGAGGCCGTTACAAGCTACCAGAAGGCACTGGATCTCGATCCTGAGAATGA
TTCGTATAAGTCAAATCTGAAAATAGCAGAACAGAAGTTGAGAGAGGTGTCTAGCCCTACGGGAACCGGGCTGAGCTTTG
ACATGGCTAGCTTGATAAATAACCCGGCCTTCATCACCATGGCTGCAAGTTTAATGCAGAACCCTCAAGTTCAGCAGCTA
ATGTCAGGGATGATGACAAATGCCATTGGAGGACCAGCTGCCGGAGTTGGAGGCCTAACAGACCTGTCTAGCCTAATCCA
AGCGGGGCAGCAGTTTGCGCAGCAGATACAACAGCAGAATCCGGAACTCATAGAGCAGCTGAGAAACCACATCCGGAGCA
GATCGTTCAGCAGCAGTGCAGACGAACACTCC
>rattus_norvegicus
ATGTCATCTGTGAAGCCCCTAGTTTATGCAGTTATTCGTTTCTTGCGGGAACAAAGCCAGATGGATGCTTACACTTCTGA
TGAACAAGAAAGTTTGGAAGTTGCAATCCAGTGTTTGGAGACCGTCTTTAAGATCAGTCCCGAAGATACACATCTGGCCG
TTTCACAGCCTTTGACAGAAATGTTCACCAACTCCGTCTGTAAGAATGACATACGGCCGCTTTCTAACTCAGTGCCCGAA
GATGTGGGAAAGGCCGACCAGCTGAAGGATGAAGGCAATAACCACATGAAAGAAGAAAACTACGCGGCCGCGGTGGACTG
TTACACGCAGGCAATAGAACTGGATCCGAACAATGCCGTTTATTATTGTAACAGGGCGGCCGCTCAAAGCAAACTAAGTC
ACTACACAGATGCAATCAAGGACTGTGAGAAAGCCATCGCAATTGATTCAAAATACAGCAAGGCCTACGGAAGGATGGGG
CTAGCTCTCACTGCCATGAATAAGTTTGAAGAGGCAGTTACAAGCTACCAGAAGGCACTGGATCTTGATCCTGAAAACGA
CTCCTATAAGTCAAATCTGAAAATAGCAGAGCAGAAGTTAAGAGAGGTATCTAGTCCTACAGGAACTGGGTTGACCTTTG
ACATGGCCAGCTTGATAAATAACCCGGCCTTCATCACCATGGCTGCAAGTTTAATGCAGAACCCTCAAGTTCAGCAGCTG
ATGTCAGGGATGATGACAAATGCCATCGGAGGACCTGCTGCTGGAGTTGGAGGCCTAACAGACCTGTCTAGCCTTATCCA
AGCGGGGCAGCAGTTTGCACAGCAGATACAGCAACAGAATCCTGAACTCATAGAGCAGCTGAGAAATCACATCCGGAGCA
GATCCTTCAGCAGCAGCACTGAGGAACACTCC
>fukomys_damarensis
ATGTCAACTATCAAGCACCTAGTTTATGCAGTTATTCGTTTCTTACGGGAACAAAGTCAGATGGATGCTTATACTTCTGA
TGAACAAGAAAGTTTGGAAGTTGCAATTCAGTGCCTGGAGACGGTTTTTAAGATCAGCATAGAAGATACACATCTAGCAG
TTTCACAGCCTTTGACAGAAATGTTCACAAATTCCTTCTGTAAGAATGACGTTCTGCCCCTCAAAAACTCAGTGTCTGAA
GATGTGGGAAAAGCTGACCAATTAAAAGATGAAGGTAATAACCACATGAAAGAAGAAAATTATGCTGCTGCAGTGGATTG
TTATACACAGGCGATAGAACTGGATCCCAATAATGCAGTTTATTATTGCAACAGGGCTGCTGCACAAAGCAAATTAAGCC
ACTACACAGATGCAATAAAGGATTGTGAAAAAGCAATAGCAATTGATTCTAAGTACAGCAAGGCCTATGGGAGGATGGGG
CTGGCCCTTACTGCCATGAATAAATTTGAAGAAGCAGTTAGAAGTTATCAAAAGGCATTAGATCTTGATCCTGAAAATGA
TTCCTATAAATCAAATCTGAAAATAGCAGAACAGAAGTTAAGAGAGGTATCTAGTCCTACAGGAACTGGACTGAGTTTTG
ACATGGCTAGCTTGATAAATAATCCAGCTTTCATTAGTATGGCAGCAAGTTTAATGCAGAACCCTCAAGTTCAACAGCTC
ATGTCAGGAATGATGACAAATGCCATTGGGGGACCTGCTGCTGGAGTTGGGGGCCTAACTGACCTATCTAGTCTCATCCA
AGCGGGACAGCAGTTTGCTCAGCAGATACAACAACAGAATCCTGAACTTATAGAGCAACTGAGAAATCATATCCGGAGCA
GATCATTCAGCAGCAGCACTGACGAACATTCC
>jaculus_jaculus
ATGTCATCCGTCAAACACTTGGTTTATGCAGTCATTCGTTTCCTACGGGAACAAAGTCAGATGGATGCCTATACTTCGGA
TGAGCAAGAAAGTTTGGAAGTTGCAATTCAGTGCTTGGAGACAGTTTTTAAGATCAGCCCAGAAGATACACATCTAGCAG
TTTCACAGCCTCTGACAGAAATGTTCACAAATTCCTTCTGTAAGGGTGACATCCCGCCCCTCTCAAAGTCTTTGCCTGAA
GATGTGGGGAAAGCCGACCAGTTGAAAGATGAAGGTAACAACCACATGAAAGAAGAAAATTATGCTGCAGCCGTGGAATG
TTATACACAGGCAATTGAATTGGATCCCAATAATGCGGTTTATTATTGTAACAGGGCTGCTGCTCAAAGCAAATTGAGTC
ACTACACAGATGCGATAAAGGACTGTGAAAAAGCCATAGCAATTGATTCGCAGTACAGTAAGGCCTATGGGCGGATGGGG
CTGGCCCTCACTGCCATGAATAAATTTGAAGAAGCAGTTACAAGTTATCAGAAGGCCTTAGATCTTGACCCTGAAAATGA
TTCCTATAAATCAAATCTGAAAATAGCAGAACAGAAGTTAAGAGAGGTATCTAGTCCCACAGGAACTGGGTTGAGCTTTG
ACATGGCTAGCTTGATAAATAATCCAGCTTTCATTAGTATGGCAGCAAGTTTAATGCAAAACCCTCAAGTTCAACAGCTA
ATGTCAGGAATGATGACCAATGCCATTGGGGGACCCGCTGCTGGAGTTGGGGGCCTCACTGACCTGTCTAGTCTCATCCA
AGCGGGCCAGCAGTTTGCTCAGCAGATACAGCAACAGAACCCTGAGTTTATAGAGCAACTGAGAAATCATATCCGGAGCA
GATCATTCAGCAGCAGCACCGAGGAACGTTCC
>psammomys_obesus
ATGTCATCTGTCAAGCCCCTAGTTTATGCGGTTATTCGTTTCCTGAGGGAGCAAAGCCAGATGGATGCATACACGTCTGA
CGAACAAGAAAGTTTGGAAGTTGCAATTCAGTGCTTGGAGACAGTTTTTAAGATCAGTCCAGAAGATACACATCTAGCAG
TTTCACAGCCTTTGACAGAAATATTCACAAACTCCATCTGTAAGAATGACATAATGCCCCTTTCAAACTCGGTGCCTGAA
GATGTGGGAAAGGCCGATCAACTGAAGGATGAAGGCAACAACCACATGAAGGAAGAGAACTACGCCGCCGCGGTGGCTTG
TTACACGCAGGCGATAGAGCTGGACCCCAACAATGCAGTGTTTTACTGCAACAGGGCTGCTGCTCAAAGCAAATTAAACC
ACTACACAGATGCAATAAAGGACTGTGAGAAAGCAATAGCAATTGATTCCAAATACAGCAAGGCCTATGGAAGAATGGGG
CTGGCCCTCACTGCCATGAATAAGTTTGAAGAGGCGGTTACAAGCTACCAGAAGGCCCTGGATCTAGATCCTGAAAACGA
CTCCTATAAGTCAAATCTGAAAATAGCAGAACAGAAGTTAAGAGAGGTATCTAGTCCTACAGGAACTGGGCTGAGCTTTG
ACATGGCCAGCTTGATAAATAACCCAGCATTCATCACCATGGCTGCAAGTTTAATGCAGAACCCTCAAGTTCAACAGCTA
ATGTCAGGAATGATGACAAATGCCATTGGAGGACCCGCTGCTGGAGTTGGAGGCCTAACGGACCTGTCTAGCCTTATCCA
AGCGGGGCAGCAGTTTGCTCAGCAGATACAGCAGCAGAACCCCGAACTCATACAGCAGCTGAGAAGTCACATCCGCAGCA
GGCCCTTCAGCAGCAGCGCGGAAGAACATTCC
>meriones_unguiculatus
ATGTCATCTGTCAAGCCCCTAGTTTATGCGGTTATTCGTTTCCTGAGGGAGCAAAGCCAGATGGATGCATACACGTCTGA
CGAACAAGAAAGTTTGGAAGTTGCAATTCAGTGCTTGGAGACAGTTTTTAAGATCAGTCCCGAAGATACACATCTTGCAG
TTTCACAGCCTTTGACAGAAATATTCACAAACTCCATCTGTAAGAATGACATAATGCCCCTTTCAAACTCAGTGCCTGAA
GATGTGGGAAAGGCCGATCAACTGAAGGACGAAGGCAACAACCACATGAAGGAAGAGAACTACGCTGCCGCAGTGGCTTG
TTACACGCAGGCGATAGAGTTGGACCCCAACAATGCAGTGTTTTACTGCAACAGGGCTGCTGCTCAAAGCAAATTAAGCC
ACTACACAGATGCAATAAAGGACTGTGAGAAAGCAATAGCAATTGATTCCAAATACAGCAAGGCCTACGGAAGAATGGGG
CTGGCCCTCACTGCCATGAATAAGTTTGAAGAGGCGGTTACAAGCTACCAGAAGGCCCTGGATCTAGATCCTGAAAACGA
TTCCTATAAGTCAAATCTGAAAATAGCAGAACAGAAGTTAAGAGAG------------ACAGGAACTGGGTTGAGCTTTG
ACATGGCCAGCTTGATAAATAACCCGGCATTCATCACCATGGCTGCAAGTTTAATGCAGAACCCTCAAGTTCAACAGCTA
ATGTCGGGAATGATGACAAATGCCATCGGAGGACCTGCTGCTGGAGTTGGAGGCCTAACGGACCTGTCTAGCCTTATCCA
AGCGGGGCAGCAGTTTGCTCAGCAGATACAGCAGCAGAATCCGGAACTCATACAGCAGCTGAGAAGTCACATCCGCAGCA
GGCCCTTCAGCAGCAGCGCGGAAGAACATTCC
