# Supplementary material for: Divergent genes in gerbils: prevalence, relation to GC-biased substitution, and phenotypic relevance
Source: BMC Evol Biol. 2020 Oct 19;20:134. doi: 10.1186/s12862-020-01696-3 (PMC7574485; doi:10.1186/s12862-020-01696-3)
Supplement: Supplementary file 3 — Additional file 3 Supplementary Data. DNA alignments for 10,554 1-to-1 orthologues used in analysis. Each alignment file is named using its orthogroup ID. [file 12862_2020_1696_MOESM3_ESM.zip › Additional_File_3/masked_alignments/OG0001835.fa]

>cavia_porcellus
ATGTTGGCTACCAGGGTAATCAGCCTCATTGGCAAGCGAGCCATTTCCACCTCGGTGTGTGTGCGCGCACACGGGAGCGT
GGTGAAGAGCGAGGACTACGCCCTGCCCAGCTATGTGGATCGGCGCGACTACCCGCTGCCCGACGTGGCCCACGTGAAGC
AGCTGTCTGCCGGCCAGCAGGCCCTGAAGGAGAAGGAGAAGGCCTCGTGGAGCAGCCTGACGCGGGAGGAGAAAGTGGAG
CTGTACCGCATCAAGTTCAAGGAGAGCTTTGCGGAGATGAACAGGGTCAGCAACCAGTGGAAGACGGTGGTGGGTGCGGC
CCTGTTCTTTATCGGCTTCACGGGGCTCATCCTGATCTGGGAGAAGCGCTACGTGTACGGCCCCATCCCGCACACCTTCG
ACAAGGAGTGGGTGGCCATGCAGACCAAGCGGATGCTGGACATGAAGGTCAGCCCCATCCAGGGCTTCTCTGCCAAGTGG
GACTACGACAAGAACGAATGGAAGAAG
>chinchilla_lanigera
ATGTTGGCTACCAGGGTATTTAGCCTAATTGGCAAGCGAGCCATTTCCACCTCAGCGTGTGTGCGAGCACATGGGAGCGT
GGTGAAGAGTGAGGACTATGCCCTCCCCGTCTATGTTGATCGGCGTGACTACCCCCTGCCTGACGTGGCCCACGTGCAGC
AGCTGTCTGCCAGCCAGAAGGCGCTGAAGGAGAAGGAGAAGGCCCCATGGAGCAGCCTGACCCGGGACGAGAAAGTCGAG
CTGTACCGAATTCAGTTCAATGAGAGCTTCGCAGAGATGAACAGGGCCACCAACGAGTGGAAGACGGTAGTGGGTGCAGC
CATGTTCTTCATCGGCTTCACGGGCCTCATCCTGATCTGGGAGAAGCACTATGTGTATGGCCCTGTCCCGCACACCTTCG
ACGAGGAGTGGGTGGCCATGCAGACCAAGAGGATGCTCGACATGAAGGTCAGCCCCATCCAGGGCTTCTCTGCCAAATGG
GACTATGACAAGAACGAGTGGAAGAAG
>fukomys_damarensis
ATGTTGGCTGCCAGGGTATTTAGCCTAATCGGCAAGCGAGCCATTTCCACCTCGGTGTGTGTGCGAGCACATGGGAGTGT
AGTGAAGAGTGAGGACTACGCTCTCCCCAGCTATGTGGATCGGCGCGACTACCCCCTGCCCGACGTGGCCCACGTCCAGC
AGCTGTCTGCCAGCCAGAAAGCCCTGAAGGAGAAGGAGAAGGCCTCCTGGAGCAGCCTGACCAGGGATGAGAAAGTCGAA
TTGTACCGCATTCGGTTCAACGAGAGCTTCGCCGAGATGAACAGGAGCACCAACGAGTGGAAGACCATTGTGGGCGCCGC
CATGTTCTTCATCGGCTTCACTGCCCTCCTTCTGATCTGGGAGAAGTACTACGTGTACGGCCCCGTCCCGCACACCTTCG
ACAAGGAGTGGGTGGCCATGCAGACCAAGAGGATGCTGGACATGAAGGTCAACCCCATCCAGGGCTTCTCTGCCAAGTGG
GACTACGACAAGAACGAGTGGAAGAAG
>ictidomys_tridecemlineatus
ATGTTGGCTACCAGGGTCTTTAGCCTAATCGGCAAGCGAGCCATTTCCACCTCTGTGTGTGCACGAGCACATGGGAGCGT
GGTGAAGAGCGATGACTTTGCTCTGCCCAGTTATGTTGACCGGCGTGACTACCCCTTGCCTGACGTGGCCCATGTCAGGC
AGCTGTCCGCCAGCCAGAAGGCCCTGAAGGAGAAGGAGAAGGCCTCCTGGAGCAACCTGACCAGGGACGAGAAAGTTGAG
TTGTATCGTATTCAGTTCAACGAGAGCTTTGCTGAGATGAACAGGGGCACCAACGAGTGGAAGACTGTGGTGGGCGCAGC
CATGTTCTTCATCGGCTTCACCGCCCTCATTCTGATCTGGGAGAAGCGCTACGTGTACGGCCCCATCCCGCACACCTTTG
ATGAAGAGTGGGTGGCCATGCAGACCAAGAGGATGCTGGATATGAAGGTCAGCCCCATCCAGGGCTTCTCCGCCAAGTGG
GACTATGACAAGAATGAGTGGAAGAAG
>meriones_unguiculatus
ATGTTGGCTACCAGGGCACTTAGCCTAATTGGCAAGAGAGCCATTTCCACTTCAGTGTGTGTTCGAGGACATGGGAGTAT
TGTGAAGAGTGAAGACTATGCTCTCCCTGCTTATGAGGATCGGCGTGACTACCCGTTGCCTGATGTGGCCCATGTCAAGC
TGCTGTCTGCCAGCCAGAAGGCCCTGAAGGAGAAGGAGAAGGCTCACTGGAGCAGCCTGTCCAGGGATGAGAAAGTTCAG
TTGTACCGCATCCAGTTTAATGAGAGCTTTGCTGAGATGAACAGGAGCACCAATGAGTGGAAGACAGTTGTGGGCATGGC
CATGTTCTTCCTTGGCTTCACTGCCCTCGTTTTGATTTGGGAGAAGAGCTATGTGTATGGCCCCATCCCTCATACCTTTG
ATCATGAGTGGGTGGCCATGCAGACCAAACGGATGCTGGACATGAAGGCCAACCCCATTCAGGGCTTCTCCGCCAAGTGG
GACTACGACAAGAACGAGTGGAAGAAA
>psammomys_obesus
ATGTTGGCTACCAGGGCACTTAGCCTAATTGGCAAGAGGGCCATTTCCACTTCAGTGTGTGTTCGAGGACATGGGAGTAT
TGTGAAGAGTGAAGACTATGCTCTCCCTGCTTATGAGGATCGGCGTGACTACCCGTTGCCTGATGTGGCCCATGTCAAGC
TGCTGTCTGCCAGCCAGAAGGCCCTGAAGGAGAAGGAGAAGGCTGACTGGAGCAGCCTGTCCAGGGATGAGAAAGTTCAG
TTGTACCGCATCCAGTTTAATGAGAGCTTTGCTGAGATGAACAGGAGCACCAATGAGTGGAAGACAGTTGTGGGCATGGC
CATGTTCTTCCTTGGCTTCACTGCCCTCGTTTTGATTTGGGAGAAGAGCTATGTGTACGGCCCCATCCCTCATACCTTTG
ATCGTGAGTGGGTGGCCATGCAGACCAAACGGATGCTGGACATGAAGGCCAACCCCATTGAGGGCTTCTCCGCCAAGTGG
GACTACGACAAGAACGAGTGGAAGAAA
>mus_musculus
ATGTTGGCTTCCAGAGCGCTGAGCCTGATTGGCAAGAGAGCCATTTCTACTTCGGTGTGCCTTCGAGCACATGGGAGTGT
TGTGAAGAGTGAAGACTATGCTTTCCCCACTTACGCTGATCGGCGTGACTACCCCTTGCCTGATGTGGCCCATGTCACGA
TGCTGTCTGCCAGCCAGAAGGCGCTGAAGGAGAAGGAGAAGGCCGACTGGAGCAGCCTTTCCAGGGATGAGAAAGTTCAG
TTGTACCGCATCCAGTTTAACGAGAGCTTCGCCGAGATGAACAGGGGCACCAATGAATGGAAGACAGTTGTGGGCATGGC
CATGTTCTTCATTGGCTTCACTGCGCTCGTTCTGATTTGGGAGAAGAGCTATGTGTATGGCCCCATCCCTCATACTTTCG
ATCGTGACTGGGTGGCCATGCAGACCAAGCGAATGCTGGACATGAAGGCCAACCCCATTCAGGGCTTCTCCGCCAAGTGG
GACTATGACAAGAATGAGTGGAAGAAG
>rattus_norvegicus
ATGTTGGCTACCAGGGCACTTAGCCTAATTGGCAAGAGAGCCATTTCTACTTCGGTGTGCCTTCGGGCACATGGGAGTGT
TGTGAAGAGTGAAGACTATGCTCTCCCATCTTATGTTGATCGGCGTGACTACCCCTTGCCTGATGTGGCCCACGTCAAGC
TGCTGTCTGCCAGCCAGAAGGCCCTGAAGGAGAAGGAGAAGGCCGACTGGAGCAGCCTTTCCAGGGATGAGAAAGTCCAA
TTGTACCGCATCCAGTTTAACGAGAGCTTCGCTGAGATGAACAAGGGCACCAATGAGTGGAAGACAGTGGTGGGCCTGGC
CATGTTCTTCATCGGCTTCACTGCGCTTGTGCTGATCTGGGAGAAGAGCTACGTGTATGGCCCCATCCCTCATACCTTTG
ATCGTGACTGGGTGGCCATGCAGACCAAGCGGATGCTGGACATGAAGGTCAACCCCATTCAGGGCTTCTCCGCCAAGTGG
GACTACAACAAGAATGAATGGAAGAAG
>dipodomys_ordii
ATGTTGGCCACCAGGGCACTCAGCCTCATTGGCAAGCGAGCCATTTCCACCTCAGTGTGTGTACGAGCACATGGGAGTGT
TGTGAAGAGTGAGGACTATGCTCTCCCCAGCTATGTCGATCGCCGAGATTACCCCTTGCCTGATGTAGCCCATGTCAGGC
AGCTGTCTGCCAGCCAGAAGGCTCTGAAGGAGAAGGAGAAGGCAGCCTGGACTGATCTGAGCAAGGATGAGAAAGTCGAG
TTGTACCGCATTCGCTTTAACGAGAGCTTTGCCGAGATGAACCGAGGCACCAATGAGTGGAAGACGGTTCTGGGCATGGC
CCTGTTCTTCGTTGGCTTCACGGCGATTGTTCTGATCTGGGAAAAGCGCTTTGTGTATGGCCCTGTCCCGCACACCTTTG
ATGAAGACTGGGTGGCCATGCAGACCAAGAGGATGCTGGACATGAAGGTCAGTCCCATCCAGGGCTTCGCCTCCAAGTGG
GACTACGAGAAGAACGACTGGAAGAAG
>nannospalax_galili
---------------------------------------------------------------CATGTGTCAGGGAGTGT
GGTGAAGAGTGAAGACTACTCTCTCCCTGTTTATGTTGACCGGCGTGACTACCCCTTGCCTGATGTGGCCCACATCAAGC
TGCTATCTGCCAGCCAGAAGGCCTTGAAGGAGAAGGAGAAGACAGACTGGAACAGCCTGACCAGGGATGAGAAAGTCCAG
TTGTACCGCATCCAGTTTAATGAGAGCTTCGCTGAGATGAACAGGGGCACCAACGAGTGGAAGACAGTCGTGGGCATGGC
CATGTTCTTCATCGGCTTCACCGCCATTATTCTGGTCTGGGAGAAGCGCTATGTGTACGGCCCCGTCCCACATACCTTTG
ATCAAGACTGGGTGGCCATGCAGACGAAGCGGATGCTCGACATGAAGTCCAACCCCATCCAGGGCTTCTCCGCCAAGTGG
GACTACGACAAGAACCAGTGGAAGTGA
>homo_sapiens
ATGTTGGCTACCAGGGTATTTAGCCTAGTTGGCAAGCGAGCAATTTCCACCTCTGTGTGTGTACGAGCTCATGAAAGTGT
TGTGAAGAGCGAAGACTTTTCGCTCCCAGCTTATATGGATCGGCGTGACCACCCCTTGCCGGAGGTGGCCCATGTCAAGC
ACCTGTCTGCCAGCCAGAAGGCATTGAAGGAGAAGGAGAAGGCCTCCTGGAGCAGCCTCTCCATGGATGAGAAAGTCGAG
TTGTATCGCATTAAGTTCAAGGAGAGCTTTGCTGAGATGAACAGGGGCTCGAACGAGTGGAAGACGGTTGTGGGCGGTGC
CATGTTCTTCATCGGTTTCACCGCGCTCGTTATCATGTGGCAGAAGCACTATGTGTACGGCCCCCTCCCGCAAAGCTTTG
ACAAAGAGTGGGTGGCCAAGCAGACCAAGAGGATGCTGGACATGAAGGTGAACCCCATCCAGGGCTTAGCCTCCAAGTGG
GACTACGAAAAGAACGAGTGGAAGAAG
