# Supplementary material for: Divergent genes in gerbils: prevalence, relation to GC-biased substitution, and phenotypic relevance
Source: BMC Evol Biol. 2020 Oct 19;20:134. doi: 10.1186/s12862-020-01696-3 (PMC7574485; doi:10.1186/s12862-020-01696-3)
Supplement: Supplementary file 3 — Additional file 3 Supplementary Data. DNA alignments for 10,554 1-to-1 orthologues used in analysis. Each alignment file is named using its orthogroup ID. [file 12862_2020_1696_MOESM3_ESM.zip › Additional_File_3/masked_alignments/OG0001838.fa]

>jaculus_jaculus
ATGAGTCAGCAGCGGCCGGCGCGGAGACTGCCCAGCCTGCTGGTGGACCCGGCCCAGGAGACGGTGTGCCGCCGCTGCCG
GGACCCCATCAACGTGGAGAGCCTGCTGCCATCAAAGATACGGATTAATTTAGAAGAAAATGTACAGTATGTATCCATGA
GAAAAGCTCTGAAAGTGAAGAGGCCTCGTTTTGATGTATCACTGGTTTATTTAACTCGAAAATTTATGGATCTTGTCAGA
TCTGCTCCTGGGGGCATTCTTGACTTAAACAAGGTTGCCACAAAATTGGGAGTACGAAAACGGCGAGTGTATGATATCAC
CAATGTCTTAGATGGCATCGAGCTAGTGGAAAAGAAATCTAAGAATCATATTCGGTGGATAGGATCTGATCTTAAAAATT
TTGGAACAGTGCCCCAACAAAAGAAACTCCAGGAAGAACTCTCCGACTTATCAGCAATGGAAGATGCACTGGACGAGTTA
ATCAAAGATTGTGCTCAACAGCTGCTTGAGTTAACAGATGACAAAGAAAATGAAAGATATCCTTTATGTTTCACACTGGC
ATATGTGACCTACCAGGATATTCACAGCATTCAAGCCTTCCATGAACAGATTGTTATCGCAGTTAAGGCCCCAGAGGAAA
CCAGACTGGATGTTCCAGCTCCCAGAGAAGACTCCATAACGGTGCACATAAGGAGCACCAAGGGACCCATTGACGTGTAT
TTATGTGAAGTGGAGCAGAACCACTCAAATGGCAGCATGTCTGATGGAGTAGAGGCCTCCTCCTCTCAGAGCAAACACCC
AGAATGCCCCGAGAAAGAAGAAACGCCTCAGTGA
>meriones_unguiculatus
ATGAGTCAGCAGCGGCCGGCGCGGAGACTGCCCAGCCTGCTGGTGGACCCGGCGCAGGAAACCGTGCGCCGCCGCTGCCG
GGACCCCATCAACGTGGAGACCCTACTGCCATCAAAAATAAGGATTAATCTAGAAGAAAACGTACAGTATGTGTCCATGA
GAAAAGCTCTGAAAGTGAAGAGGCCCCGTTTTGATGTGTCACTGGTGTACTTAACTCGAAAGTTTATGGATCTTGTCAGA
TCTGCCCCTGGGGGCATCCTTGACTTAAACAAGGTTGCCACAAAACTGGGAGTCCGGAAAAGGCGTGTGTACGACATCAC
CAACGTCTTGGATGGCATCGAGCTTGTGGAAAAGAAATCCAAGAACCACATACGGTGGATAGGCTCTGACCTGAACAACT
TTGGAGCCGTACCCCAGCAGAAGAAGCTGCAGGCCGAGCTCTCTGACCTGTCGGCGATGGAAGACGCCTTGGATGAGTTG
ATTAAAGATTGTGCTCAGCAACTGTTGGAGTTAACAGATGACAAAGAAAATGAAAGA------------------CTAGC
GTACGTGACCTATCAAGATATCCACAGCATTCAAGCTTTCCACGAACAGATTGTCATTGCAGTGAAGGCTCCAGAGGAAA
CCAGACTGGATGTTCCGGCTCCCAGAGAAGATTCTATCACAGTGCATATCAGGAGCACCAAAGGACCCATTGATGTCTAT
CTGTGCGAAGTAGAACAGAACCACTCAAGTGGTAAAATGACCGATGGAATAGGAGCCTCTCCATCTAAAAGTAGACATCC
GGAATGCCCAGAGAAAGAAGACAAGCCTCCTCAG
>psammomys_obesus
ATGAGTCAGCAGCGGCCGGCGCGGAGACTGCCCAGCCTGCTGGTGGACCCGGCGCAGGAAACCGTGCGCCGCCGCTGCCG
GGACCCCATCAACGTGGAGACCCTACTGCCATCAAAAATAAGGATTAATCTAGAAGAAAACGTACAGTATGTGTCCATGA
GAAAAGCTCTGAAAGTGAAGAGGCCCCGTTTTGATGTGTCACTGGTGTACTTAACTCGAAAGTTTATGGATCTTGTCAGA
TCTGCTCCTGGGGGCATCCTTGACTTAAACAAGGTTGCCACAAAACTGGGAGTCCGGAAAAGGCGTGTGTACGACATCAC
CAACGTCTTGGATGGCATCGAGCTTGTGGAAAAGAAATCCAAGAACCACATACGGTGGATAGGCTCTGATCTGAACAACT
TTGGAGCCGTACCCCAGCAGAAGAAGCTGCAGGCCGAGCTCTCTGACCTGTCGGCGATGGAAGACGCCTTGGATGAGTTG
ATTAAAGATTGTGCTCAGCAACTGTTGGAGTTAACAGATGACAAAGAAAATGAAAGA------------------TATCC
GTACGTGACCTATCAGGATATCCACAGCATTCAAGCTTTCCACGAACAGATTGTCATTGCAGTGAAGGCTCCAGAGGAAA
CCAGACTGGATGTTCCGGCTCCCAGAGAAGATTCTATCACAGTGCATATCAGGAGCACCAAAGGACCCATTGATGTCTAT
CTGTGCGAAGTAGAACAGAACCACTCAAGTGGTAAAATGACCGATGAAATAGGGGCCTCTCCATCTAAAAGCAGACATCC
GGAACAGCCAGAGAAA------------------
>cavia_porcellus
ATGAGCCAGCAGCGGCCGGCGCGGAGACTGCCCAGCCTCCTGGTGGACCCGGCGGAGGAGACTGTGCGCCGCCGCTGCCG
CGACCCCATCAACGTGGACAGCCTGCTGCCATCGAAGATCAGGATTAATTTAGAAGATAATGTACAGTACGTGTCTATGA
GAAAAGCACTAAAAGTGAAGAGACCGCGTTTCGACGTGTCGCTAGTGTATCTAACTCGGAGGTTTATGGATCTTGTCAGA
TCCGCGCCCGGGGGCATCCTGGACCTAAACCGGGTGGCTAGCAAGCTGGGTGTGCGGAAGCGCAGGGTGTACGACATCAC
CAACGTGCTGGACGGCATTGCCCTGGTGGAGAAGAAATCCAAGAACCACATCCGCTGGATAGGGTCCGACCTGAACAGCT
TTGCCACGGTGCCTCAGCAGAAGCAGCTGCAGCAGGAGCTGTCGGACCTGTCCGCCATGGAGGACGCTTTGGATGAGCTC
ATCAAGGACTGTGCTCAGCAGCTGTTCGAGTTAACAGACGACAAAGAGAATGAAAGG------------------CTGGC
CTACGTCACGTACCAGGACATCCACAGCATCCGGGCCTTCCACGAACAGATCGTCATTGCGGTAAAGGCCCCAGAGGAGA
CCAGGCTGGACGTCCCGTCACCCCGAGAGGATGCCATCACTGTGCACATCCGCAGCACCAAGGGGCCCATCGACGTGTAC
CTGTGTGAGGTGGAGCAGAGCTGC------------------------------------CCAGGCGCTGGAGCATGCCC
CAAGCACCCCAAGAAAGAGGAGCCCGATATGCAG
>chinchilla_lanigera
ATGAGCCAACAGCGGCCGGCGCGGAGACTGCCCAGCCTCCTGGTGGACCCAGCGGAGGAGACGGTGCGCCGCCGCTGTCG
CGACCCCATCAACGTAGACAGCTTGCTGCCATCGAAGATCAGGATTAATTTAGAAGATAACGTACAGTATGTGTCTATGA
GAAAAGCTCTAAAAGTGAAGAGGCCACGTTTCGATGTATCGCTAGTGTATTTAACTCGGAGATTTATGGATCTTGTCAGA
TCCGCCCCCGGGGGCATCCTGGACTTAAACAGGGTCGCGAGCAAGCTGGGCGTGCGCAAGCGCAGGGTGTACGACATCAC
CAACGTCCTGGACGGCATCGCTCTGGTCGAGAAGAAATCCAAGAACCACATCCGGTGGATAGGATCCGATCTCAACAGCT
TCGCGGCAGTGCCCCAGCAGAAGAAGCTGCAGCAGGAGCTGTCTGACCTCTCTGCCATGGAGGATGCTTTGGATGAGCTG
ATTAAGGACTGTGCCCAGCAGCTGTTCGAGTTAACGGATGACAAGGAGAACGAAAGA------------------CTGGC
GTACGTCACCTACCAGGACATCCACAGCATCCGGGCCTTCCACGAGCAGATTGTCATCGCAGTGAAGGCCCCGGAGGAGA
CCAGACTGGACGTCCCGGCGCCCAGAGAGGACGCTATCACAGTGCACATCCGGAGTACCAAGGGGCCCATCGACGTGTAC
CTGTGTGAGGTGGAGCAGAGCCGC------------------------------------CCAGCCGCAAGCGCGCGCCC
CACGCATCCCCAGAAAGAGGAGCCACCTCCGCAG
>fukomys_damarensis
--------------------------------------------------------------------------------
--------------------------------------------------------------------------------
--GAAGCTCTAAAAGTGAAGAGGCCGCGTTTTGACGTATCGCTGGTGTATTTAACCCGGAGATTCATGGATCTGGTCAGA
TCCGCTCCGGGGGGCATCCTGGACTTAAACAGGGTGGCAACCAAGCTGGGTGTGCGCAAGCGCAGGGTGTATGACATCAC
CAACGTCTTGGACGGCATCGCCCTGGTCGAGAAGAAATCCAAGAACCACATCCGGTGGATAGGATCCGACCTGAACAGCT
TTGCAGCCATGCCCCAGCAGAAGCAGCTGCAGCAGGAGCTGTCCGACCTATCCGCAATGGAAGATGCTTTGGATGAGTTG
ATTAAGGATTGTGCTCAGCAGCTGTTCGAGTTAACAGATGACAAAGAGAATGAAAGG------------------CTGGC
CTACGTCACGTACCAGGACATCCACAGCATCCGGGCCTTCCACGAGCAGATTGTCATCGCGGTGAAGGCCCCAGAGGAGA
CGAGGCTGGACGTCCCCGCGCCCAGAGAGGACTCCATCACTGTGCACATCCGGAGCACCAAGGGGCCCATCGACGTGTAC
CTGTGCGAGGTGGAGCAGAGCCGC------------------------------------CCGGCTGCAAGCACGCGCCC
TGCACGCCCCGACAAAGAGGAGCCGCCACAGCAG
>nannospalax_galili
ATGAGTCAGCAGCGGCCGGCGCGGAAGCTGCCCAACCTGCTGGTCGACCCGGCGCAGGAGACGGTCCGCCGCCGCTGCCG
GGACCCCATTAATGTGGAGAGCCTGCTGCCATCCAAAATAAGGATTAATTTAGAAGAAAATGTGCAGTATGTATCCATGA
GAAAAGCGCTGAAGGTGAAACGGCCTCGTTTTGATGTGTCACTGGTTTACTTAACTCGAAAATTTATGGATCTTGTCAGA
TCTGCTCCTGGGGGTATTCTTGACTTAAATAAGGTTGCAACCAAACTGGGAGTCCGGAAACGGCGAGTGTATGACATCAC
CAACGTCTTAGATGGCATCGAGCTAGTTGAAAAGAAGTCTAAGAACCACATTCGGTGGATAGGATCTGACCTTAACAGTT
TTGGAGCAGTACCCCAGCAAAAGAAGCTGCAGGAGGAACTTTCAGACTTATCAGCCATGGAAGATGCTTTGGATGAGTTA
ATTAAAGATTGTGCTCAGCAGTTGTTTGAGTTAACAGATGACAAAGAAAATGAAAGA------------------CTGGC
ATATGTAACCTATCAGGATATTCACAGCATTCAAGCCTTCCATGAACAGATTGTTATAGCAGTGAAGGCTCCAGAGGAAA
CCAGATTGGATGTTCCGGCTCCCAGAGAAGATTCTATCACGGTACATATAAGGAGCACCAAAGGACCCATTGATGTGTAT
TTGTGTGAGGTGGAGCAGAACCACTCAAATGATAAGACACCTGATGGAGTAGAGGTCTCTCCATCCAAAAACAAACCTCC
AGAATGCACAGAGGAAGAAGAAAATCCTCAGTGA
>homo_sapiens
ATGAGTCAGCAGCGGCCGGCGAGGAAGTTACCCAGTCTCCTCCTGGACCCGACGGAGGAGACGGTTCGCCGTCGGTGCCG
AGACCCCATCAACGTGGAGGGCCTGCTGCCATCAAAAATAAGGATTAATTTAGAAGATAATGTACAATATGTGTCCATGA
GAAAAGCTCTAAAAGTGAAGAGACCTCGTTTTGATGTATCGCTGGTTTATTTAACTCGAAAATTTATGGATCTTGTCAGA
TCTGCTCCCGGGGGTATTCTTGACTTAAACAAGGTTGCAACGAAACTGGGAGTCCGAAAGCGGAGAGTGTATGACATCAC
CAATGTCTTAGATGGAATCGACCTCGTTGAAAAGAAATCCAAGAACCATATTAGATGGATAGGATCTGATCTTAGCAATT
TTGGAGCAGTTCCCCAACAAAAGAAGCTACAGGAGGAACTTTCTGACTTATCAGCAATGGAAGATGCTTTGGATGAGTTA
ATTAAGGATTGTGCTCAGCAGCTGTTTGAGTTAACAGATGACAAAGAAAATGAAAGA------------------CTAGC
ATATGTGACCTATCAAGACATTCATAGCATTCAGGCCTTCCATGAACAGATCGTCATTGCAGTTAAAGCTCCAGCAGAAA
CCAGATTGGATGTTCCAGCTCCCAGAGAAGACTCTATCACAGTGCACATAAGGAGCACCAACGGACCTATCGATGTCTAT
TTGTGTGAAGTGGAGCAGGGTCAGACCAGTAACAAAAGGTCTGAAGGTGTCGGGACCTCTTCATCTGAGAGCACTCATCC
AGAAGGCCCTGAGGAAGAAGAAAATCCTCAGCAA
>mus_musculus
ATGAGTCAGCAGCGGACGGCGCGGAGACAGCCCAGCCTGCTGGTGGACCCGGCGCAGGAAACGGTGCGCCGGCGTTGCCG
AGACCCCATCAACGTGGAAAACCTACTGCCATCAAAAATAAGGATTAATCTAGAAGAAAATGTACAGTATGTGTCCATGA
GAAAAGCTCTGAAAGTGAAGAGGCCCCGGTTTGATGTGTCACTGGTATACTTAACTCGGAAGTTTATGGATCTCGTCAGA
TCTGCCCCTGGGGGCATTCTTGACTTAAACAAAGTTGCCACAAAACTGGGTGTTCGGAAGAGGCGAGTGTATGACATCAC
CAATGTCTTGGATGGCATCGAACTGGTGGAAAAGAAATCTAAGAACCACATTCGGTGGATAGGATCTGACCTGAACAACT
TTGGGGCCGCACCCCAGCAGAAGAAGCTGCAGGCAGAACTCTCCGACCTGTCGGCCATGGAAGACGCCTTGGACGAGTTG
ATTAAAGATTGTGCTCAGCAACTGTTGGAGTTAACAGATGACAAGGAAAATGAAAGA------------------CTAGC
GTATGTAACCTATCAGGATATTCACGGCATTCAAGCTTTCCATGAACAGATTGTCATTGCAGTGAAGGCTCCAGAGGAAA
CCAGACTGGATGTTCCAGCTCCCAGAGAAGATTCTATCACAGTACATATTAGGAGCACCAAAGGACCCATTGATGTATAT
TTGTGTGAAGTAGAACAGAACCATTCAAATGGTAAAACCAATGATGGAATAGGAGCCTCTCCATCTAAAAGCAGCCATCC
ACAATGCCCAGAGAAAGAAGACGAGCCTCCTCAG
>rattus_norvegicus
ATGAGTCAGCAGCGGACGGCGCGGAAACTGCCCAGCCTGCTGGTGGACCCGGCTCAGGAGACCGTGCGCCGCCGCTGCCG
GGACCCCATCAACGTAGAGAACCTACTGCCATCAAAAATAAGGATCAATCTAGAAGAAAATGTACAGTATGTGTCCATGA
GAAAAGCTCTGAAGGTGAAGAGGCCCCGGTTTGATGTGTCGCTGGTCTACTTAACTCGGAAGTTTATGGATCTTGTCAGA
TCCGCCCCGGGGGGCATTCTTGACCTAAACAAGGTTGCCACAAAACTGGGTGTCCGGAAGAGGCGTGTGTATGACATCAC
CAATGTCTTGGACGGCATCGAACTGGTGGAAAAGAAATCTAAGAACCACATTCGGTGGATAGGATCTGACCTGAACAACT
TTGGGGCAGCACCCCAACAGAAGAAGCTGCAGGCTGAGCTCTCCGACCTGTCGGCGATGGAAGACGCTCTGGACGAGTTG
ATTAAAGATTGTGCTCAGCAACTGCTGGAGTTAACAGATGACAAAGAAAACGAAAGA------------------CTAGC
CTACGTGACCTATCAGGATATTCACGGCATTCAAGCTTTCCACGAACAGATTGTCATTGCAGTGAAGGCTCCAGAGGAAA
CCAGACTGGATGTTCCGGCTCCCAGAGAAGATTCTATCACAGTGCATATCAGGAGCACCAAAGGACCCATTGATGTTTAT
TTGTGTGAAGTAGAACAGAACCACTCAAATGGTAAAACAGCTGATGGAGTAGGGGCCTCTCCATCTGACAGCAAACATCT
ACAAAGCCCAGAGAAAGAAGACAAGCCTCTTCAG
>dipodomys_ordii
--------------------------------------------------------------------------------
----------TGTTTTGCTTCTCTAAAGCCATCAAAAATAAGGATTAATTTAGAAGACAATGTACAGTATGTGTCCATGA
GAAAAGCGCTAAAAGTGAAGAGACCTCGTTTTGATGTTTCACTGGTTTATTTAACTCGAAAATTTATGGATCTTGTCAGA
TCTGCTCCTGGGGGCATTCTTGACCTAAACAAGGTTGCAACAAAACTGGGTGTGCGGAAACGAAGAGTGTACGACATCAC
CAATGTCTTAGATGGAATCGACCTGGTTGAAAAAAAATCGAAGAACCACATTCGGTGGATAGGGTCTGACCTTAACAACT
TTGGAGCAGTGCCCCAACAAAAGAAGCTGCAGGAGGAGCTTTCCAACCTGTCCGCCATGGAAGATGCGTTGGATGAGTTA
ATCAAGGACTGT--------------------------------------------------------------------
----------------GACATTCACAACATCCAGGCCTTCCACGAGCAGATTGTCATCGCAGTGAAGGCACCCGAGGAGA
CCAGGCTGGATGTGCCAGCTCCCAGAGAAGACTCCATCACGGTGCACATCCGAAGCACCAAGGGGCCCATTGACGTGTAC
CTCTGTGAGGTGGAGCAGACCCACCCGAAGGGCAAGACCTCCGATGGAGCCTCAGCCTCCTCCTCTAAGAGCAAACATCC
AAAAGGTTCT------------------------
