# Supplementary material for: Divergent genes in gerbils: prevalence, relation to GC-biased substitution, and phenotypic relevance
Source: BMC Evol Biol. 2020 Oct 19;20:134. doi: 10.1186/s12862-020-01696-3 (PMC7574485; doi:10.1186/s12862-020-01696-3)
Supplement: Supplementary file 3 — Additional file 3 Supplementary Data. DNA alignments for 10,554 1-to-1 orthologues used in analysis. Each alignment file is named using its orthogroup ID. [file 12862_2020_1696_MOESM3_ESM.zip › Additional_File_3/masked_alignments/OG0001840.fa]

>cavia_porcellus
ATGGTGAAATCCTCCCTGCAGCGGATCCTCAACAGCCACTGCTTCGCCAGAGAGAAAGAAGGGGATAAACCTAGTGCCAC
CATTCACGCCAGCCACACCATGCCGCTTCTTAGTCTGCACAGCCGCGGCGGCCGCAGCAGTGAGAGTTCCAGGGCCCCTG
CCAGCTGCTGTAGTAACCCGGGTCCGGGGCCTCGGTGGTGCTCCGATGCCCCTCACCCACCCCTGAGGATCCCAGGTGGG
CGAGGGAATGGTCAGCGGGATCACAGTCTTTCAGCTGACTCCTTCTACTCTGATAACCGGCTGAATGTAACCGAGGAACT
AACATCCAACAACAAGACACGGATTCTAAATGTCCAGTCCAGGCTCACGGATGCCAAGCACATCACCTGGAGAGCTGTGT
GGAGCGGCGGCAGCCTCTATATCGAGATCCCGGGCGGCCCCCTGCCCGAGGGCAGCAAAGACAGCTTTGCAGTTCTCCTC
GAGTTCGCAGAGGAGCAGCTCCACGCCGACCACGTCTTCATTTGCTTCCATAAGAACCGGGAGGACAGAGCTGCCTTGCT
CCGGACCTTCAGCTTTTTGGGCTTTGAGATTGTGAGACCAGGGCACCCCCTTGTCCCCAAGAGACCCGACGCTTGCTTCA
TGGCCTACACGTTTGAGAGGGAGTCCGCCGGCGAGGAGGAG
>chinchilla_lanigera
--------------------------------------------------------------------------------
----------------------------------------------------------------------AGGGTCTCCA
TCAGTTGCTGTAGTAACCTGGGTCCAGGGCCTCGGTGGTGCTCCGATGTCCCTCACCCACCCCTGAAGATCCCAGGTGGG
CGAGGGAATAGTCAGCGGGATCACAATCTTTCAGCTAACTCATTTTATTCTGATAATCGGCTGAATGTAACAGAGGAACT
AACGTCTAATAACAAGACGAGGATTTTAAATGTCCAGTCCAGGCTCACGGATGCCAAACACATTACCTGGAGAGCCGTGT
GGAGCGGCGGCAGCCTCTACATTGAGATTCCCGGTGGCCCTCTGCCCGAGGGGAGCAAAGACAGTTTTGCAGTTCTCCTT
GAGTTTGCAGAGGAGCAGCTCCACGCTGACCACGTCTTCATTTGCTTCCATAAGAACCGGGAGGACAGAGCTGCCTTGCT
CCGGACCTTCAGCTTTTTGGGCTTTGAGATTGTGAGACCAGGGCATCCCCTTGTCCCCAAGAGACCCGATGCTTGCTTCA
TGGCCTACACGTTTGAGAGAGAGTCTGCTGGCGAGGAGGAG
>octodon_degus
ATGGTGAAATCCTCCCTGCAGCGGATTCTCAACAGCCACTGCTTCGCCAGAGAGAAGGAAGGGGATAAACCTAGTGCCAC
CATTCACGCCAGCCACACCATGCCGCTTCTTAGTCTGCATAGCCGCGGCGGCCGCAGCAGCGAGAGTTCCAGGGTCTCCG
TCAGTTGCTGTAGTAACCTGGGTCCAGGGCCTCGGTGGTGCTCCGATGTCCCTCACCCACCCCTGAAGATCCCAGGTGGG
CGAGGGAATAGTCAGCGGGATCACAATCTTTCAGCTAACTCATTTTACTCTGATAATCGGCTGAATGTAACAGAGGAACT
AACGTCTAATAACAAGACGAGGATTCTAAATATCCAGTCCAGGCTCACGGATGCCAAACACATTACCTGGAGAGCCGTGT
GGAGCGGTGGCAGCCTCTACATTGAGATCCCGGGCGGCCCTCTGCCCGAGGGGAGCAAAGACAGCTTTGCAGTTCTCCTT
GAGTTCGCAGAGGAACAGCTCCACGCCGACCACGTCTTCATTTGCTTCCATAAGAACCGGGAGGACAGAGCTGCCTTGCT
CCGGACCTTCAGCTTTTTGGGCTTTGAGATTGTGAGACCAGGGCATCCCCTTGTCCCCAAGAGACCCGATGCTTGCTTCA
TGGCCTACACGTTCGAGAGAGAGTCTGCTGGCGAGGAAGAG
>ictidomys_tridecemlineatus
--------------------------------------------------------------------------------
----------------------------------------------------------------------AGGGTCTCCC
TCAGTTGCTGTAGTAACCTGGGTCCAGGGCCTCGGTGGTGCTCCGATGTCCCTCACCCACCCCTGAAGATCCCAGGTGGG
CGAGGGAATAGTCAGAGGGATCACAATCTTTCAGCTAACTTATTTTACTCTGATAATCGGCTGAATGTAACAGAGGAACT
AACGTCTAATAACAAGACGAGAATTCTTAACGTCCAGTCCAGGCTCACAGATGCCAAACACATTAACTGGAGAGCAGTGT
GGAGCAGCAACAGCCTCTACATCGAGATCCCAGCTGGCGCTCTGCCTGAGGGGAGCAAAGACAGTTTTGCAGTTCTTCTT
GAGTTTGCTGAAGAGCAACTTCATGCTGACCATGTCTTTATTTGCTTCCATAAGAACCGCGAGGACAGAGCCGCTTTGCT
CCGGACCTTCAGCTTTTTGGGCTTTGAGATTGTGAGACCAGGGCATCCCCTTGTCCCCAAGAGACCCGACGCTTGCTTCA
TGGCCTACACGTTCGAGAAAGAGTCTTCAGGAGAGGAGGAG
>homo_sapiens
ATGGTGAAATCCTCCCTGCAGCGGATCCTCAATAGCCACTGCTTCGCCAGAGAGAAGGAAGGGGATAAACCCAGCGCCAC
CATCCACGCCAGCCGCACCATGCCGCTCCTAAGCCTGCACAGCCGCGGCGGCAGCAGCAGTGAGAGTTCCAGGGTCTCCC
TCCACTGCTGTAGTAACCCGGGTCCGGGGCCTCGGTGGTGCTCCGATGCCCCTCACCCACCCCTGAAGATCCCAGGTGGG
CGAGGGAATAGTCAGAGGGATCACAATCTTTCAGCTAACTTATTCTACTCCGATGATCGGCTGAATGTAACAGAGGAACT
AACGTCCAACGACAAGACGAGGATTCTCAACGTCCAGTCCAGGCTCACAGACGCCAAACGCATTAACTGGCGAACAGTGC
TGAGTGGCGGCAGCCTCTACATCGAGATCCCGGGCGGCGCGCTGCCCGAGGGGAGCAAGGACAGCTTTGCAGTTCTCCTG
GAGTTCGCTGAGGAGCAGCTGCGAGCCGACCATGTCTTCATTTGCTTCCACAAGAACCGCGAGGACAGAGCCGCCTTGCT
CCGAACCTTCAGCTTTTTGGGCTTTGAGATTGTGAGACCGGGGCATCCCCTTGTCCCCAAGAGACCCGACGCTTGCTTCA
TGGCCTACACGTTCGAGAGAGAGTCTTCGGGAGAGGAGGAG
>dipodomys_ordii
ATGGTGAAATCCTCCCTGCAGCGGATCCTCAACAGCCACTGCTTCGCCAGAGAGAAGGAAGGGGATAAACCTAGCGCCAC
CGTCCACACCAGCCGCATCATGCCGCTCCTCAGCCTGCACAGCCGCGGCGGCCGCAGCAGCGAGAGTTCCAGGGTCTCCC
TCAATTGCTGTAGTAACCTGGGTCCGGGGCCTCAGTGGTGCTCCGATGTCCCTCACCCACCCCTGAAGATCCCAGGTGGG
CGAGGGAATAGTCAGAGGGATCACAATCTTTCAGCTAACTTATTTTACTCTGATAATCGGCTGAATGTAACAGAGGAACT
AACGTCTAATAACAAGACGAGAATTCTCAGCGTCCAGTCCAGGCTCACGGAGGCCAAACACATCACCTGGAGAGCGGTGT
GGAGTGGTAGCAGTCTCTACATCGAGCTCCCAGGCGGCCCTCTGCCCGAAGGGAGCAAGGACAGTTTTGCAGTTCTGCTC
GAGTTTGCTGAGGAGCAGCTCCGAGCTGACCATGTCTTCATTTGCTTCCATAAGAACCGCGAGGACAGAGCCGCCTTGTT
CCGAACTTTCAGCTTTTTGGGCTTTGAGATTGTGAGACCAGGGCATCCCCTTGTCCCCAAGAGACCCGACGCTTGCTTCA
TGGCCTACACATTGGAAAGAGAGTCTTCAGGAGAGGAAGAG
>meriones_unguiculatus
---------TCCTCCCTGCAGCGGATCCTCAACAGCCACTGCTTCGCCAGAGAAAAGGAAGGGGACAAACGCAGCGCCAC
GCTCCACGCCAGCCGCACCATGCCGCTCCTTAGTCAGCACAGCCGCGGCGGCTGCAGCAGCGAGAGTTCTAGGGTCGCCC
TTCATTGCTGTAGTAACCTGGGTCCGGGGCCTCGGTGGTGCTCCGATGTCCCTCACCCACCCCTGAAGATCCCAGGTGGG
CGAGGGAACAGTCAGCGGGATCACAGTCTTTCAGCTAGCATCCTGTACTCCGACGAGCAGCTGAATGTGACAGAGGAGCC
AACGTCTAACGACAAGACCAGGGTCCTGAGCATCCAGTCCAAGCTCACGGAGGCCAAGCAGGTCACCTGGAGGGCGGTGT
GGACCAGTGGTGGCCTCTACATCGAGCTCCCAGCTGGACCTCTGCCTGAGGGCAGCAAGGACAGTTTCGCAGCTCTCCTG
GAGTTTGCAGAGGAGCAGCTCCGGGCCGACCACGTTTTCATCTGCTTCCCCAAGAACCGCGAGGACAGAGCCGCCCTACT
CCGAACCTTCAGCTTTCTTGGCTTTGAGATTGTGAGACCCGGGCATCCCCTCGTCCCCAAGAGACCCGACGCTTGCTTCA
TGGTCTACACGCTGGAGAGAGAGGACCCGGGCGAGGAGGAC
>mus_musculus
ATGGTGAAATCCTCCCTGCAGCGGATCCTCAACAGCCACTGCTTCGCCAGAGAGAAGGAAGGGGACAAACGCAGCGCCAC
GCTTCACGCCAGCCGCACCATGCCGCTTCTTAGTCAGCACAGCCGCGGCGGCTGCAGCAGCGAGAGTTCTAGGGTTGCCC
TTAATTGCTGTAGTAACCTGGGTCCGGGGCCTCGGTGGTGCTCCGATGTCCCTCACCCACCCCTGAAGATCCCAGGTGGG
CGAGGGAACAGTCAGCGGGATCACAGTCTTTCAGCTAGCATCCTGTACTCCGACGAGCGGCTGAATGTGACAGAGGAGCC
GACGTCTAACGACAAGACCAGGGTCCTGAGCATCCAGTCCACGCTCACGGAGGCCAAGCAGGTCACCTGGAGGGCGGTGT
GGAGTGGTGGTGGCCTCTACATCGAGCTCCCAGCTGGACCTCTGCCTGAGGGCAGTAAGGACAGTTTTGCAGCTCTCCTA
GAGTTCGCAGAGGAGCAACTCCAGGCTGACCACGTTTTCATCTGCTTCCCCAAGAACCGTGAGGACAGAGCCGCCCTACT
CCGAACCTTCAGCTTTCTTGGCTTTGAGATTGTGAGACCCGGGCATCCCCTTGTCCCCAAGAGACCCGACGCTTGCTTCA
TGGTCTACACTCTGGAGAGAGAGGACCCGGGTGAGGAGGAC
>psammomys_obesus
ATGGTGAAATCCTCCCTGCAGCGGATCCTCAACAGCCACTGCTTCGCCAGAGAAAAGGAAGGGGACAAACGCAGCGCCAC
GCTCCACGCCAGCCGCACCATGCCGCTCCTTAGTCAGCACAGCCGCGGCGGCTGCAGCAGCGAGAGTTCTAGGGTCGCCC
TTCATTGCTGTAGTAACCTGGGTCCGGGGCCTCGGTGGTGC---GATGTCCCTCACCCACCCCTGAAGATCCCAGGTGGG
CGAGGGAACAGTCAGCGGGATCACAGTCTTTCAGCTAGCATCCTGTACTCCGACGAGCAGCTGAATGTGACAGAGGAGCC
AACGTCTAACGACAAGACCAGGGTCCTGAGCATCCAGTCCAAGCTCACGGAGGCCAAGCAGGTCACCTGGAGGGCGGTGT
GGACCAGTGGTGGCCTCTACATCGAGCTCCCAGCTGGACCTCTGCCTGAGGGCAGCAAGGACAGTTTCGCAGCTCTCCTG
GAGTTTGCAGAGGAGCAGCTCCGGGCCGACCACGTTTTCATCTGCTTCCCCAAGAACCGCGAGGACAGAGCCGCCCTACT
CCGAACCTTCAGCTTTCTTGGCTTTGAGATTGTGAGACCCGGGCATCCCCTCGTCCCCAAGAGACCCGACGCTTGCTTCA
TGGTCTACACGCTGGAGAGAGAGGACCCGGGCGAGGAGGAC
>rattus_norvegicus
ATGGTGAAATCCTCCCTGCAGCGGATCCTCAACAGCCACTGCTTCGCCAGAGAGAAAGAAGGGGACAAACGCAGCGCCAC
GCTTCACGCCAGCCGCACCATGCCGCTTCTTAGTCAGCACAGCCGCGGCGGCTGCAGCAGCGAGAGTTCTAGGGTTGCCC
TTCATTGCTGTAGTAACCTGGGTCCGGGGCCTCGGTGGTGC---GATGTCCCTCACCCACCCCTGAAGATCCCAGGTGGG
CGAGGGAACAGTCAGCGGGATCACAGTCTTTCAGCTAGCATCCTGTACTCCGACGAGCGGCTGAATGTGACAGAGGAGCC
GACGTCTAACGACAAGACCAGGGTCCTGAGCATCCAGTGCACGCTCACGGAGGCCAAGCAGGTCACCTGGAGGGCGGTGT
GGAATGGTGGTGGCCTCTACATCGAGCTCCCAGCTGGGCCTCTGCCAGAAGGCAGCAAGGACAGTTTTGCAGCTCTACTA
GAGTTCGCAGAGGAGCAGCTCCGGGCCGACCACGTTTTCATCTGCTTCCCCAAGAACCGTGAGGACAGAGCCGCCCTACT
CCGAACCTTCAGCTTTCTTGGCTTTGAGATTGTGAGACCCGGGCATCCCCTCGTCCCCAAGAGACCCGACGCTTGCTTCA
TGGTCTACACGCTGGAGAGAGAGGACCCGGGTGAGGAGGAC
>jaculus_jaculus
ATGGTGAAATCCTCCCTGCAGCGGATCCTCAACAGCCACTGCTTCGCCAGAGAGAAGGAAGGGGATAAACCCAGCGCCAC
CGTCCACGACACCCGCACCATGCCGCTCCTCAGTCTGCACAGCCGCGGCGGCCGCAGCAGCGAGAGCCCCAGGCTCGCCG
TCCGCTGCTGTAGTCACCCGGGTCCGGGGCCTCTGTGGTGCTCCGATGTCCCTCACCCACCCCTGAAGATCCCAGGTGGG
CGAGGGGATGGTCAGCGGGATCGCAGTCTTTCAGCCACTGTCCTCCACTCCGATGAGCGGCTGACGGTGACGGAAGAGCC
CACATCCAGCGACAAGGCGCGAGTCCTGGTCCTCCAGTCACGGCTGTCGGAGGCCAAGCGCGTCACCTGGAGGGCGGTGT
GGAGCGGTGGTGGCCTCTATGTGGAGCTCCCGGGCGGCGCCCTTCCTGAGGGCAGCAAGGACAGCCTGGTGGCGCTGCTG
GAGTTCGCCGAGGAGCAGCTCCATGCCCAGCACGTCTTCATCTGTTTCCACAAGAGCCGCGACGACAGAGCCGCCCTGCT
CCGGACCTTCAGCTTTCTGGGCTTTGAGATTGTGAGACCCGGGCATCCCCTCGTCCCCCAGAGACCCGATGCTTGCTTCA
TGGTCTACACGCTGGAGAGGGAGAGCGAGGGCCAGGAGGAC
