# Supplementary material for: Divergent genes in gerbils: prevalence, relation to GC-biased substitution, and phenotypic relevance
Source: BMC Evol Biol. 2020 Oct 19;20:134. doi: 10.1186/s12862-020-01696-3 (PMC7574485; doi:10.1186/s12862-020-01696-3)
Supplement: Supplementary file 3 — Additional file 3 Supplementary Data. DNA alignments for 10,554 1-to-1 orthologues used in analysis. Each alignment file is named using its orthogroup ID. [file 12862_2020_1696_MOESM3_ESM.zip › Additional_File_3/masked_alignments/OG0001845.fa]

>dipodomys_ordii
--------------------------------------------------------------------------------
--------------------------------------------------------------------------------
-----------------------GATGAGGACGGGGACTTGGTTGCCTTTTCCAGTGATGAGGAACTGACAATGGCCTTG
TCCTATGTGAAGGATGACATCTTCCGCATCTACATTAAAGAGAAAAAGGAGTGCCGACGGGACCACCGCCCCCCCTGTGT
TCAGGAGGCTCCCCGAAGCTCAGTGCACCCTAACGTGATCTGTGATGGTTGCAATGGGCCTGTGTTGGGAACTCGCTACA
AGTGTACTGTATGCCCAGACTATGACCTGTGTAGTGTCTGTGAGGGGAAGGGCTTGCACAGGGAGCACAGCAAGCTCGTG
TTCCCCAGCCCCTTTGGGCACCACTCTGAGGGATTCTCCCACAGTCGCTGGCTCCGGAAGCTGAAGCATGGGCATTTTGG
GTGGCCAGGCTGGGAGATGGGCCCACCAGGGAACTGGAGCCCACGTCCTCCTCGAGCTGGAGATGCCCGCCCCAACCCCA
CGGTGGAATCAGCTTCTGGTCCATCAGAGGATCCCAGTGTGGATTTCCTGAAGAACATAGGGGAGAGTGTGGCAGCTGCC
CTCAGCCCTCTGGGCATCGAAGTTGATATTGATGTGGAGCATGGTGGGAAGAGAAGCCGCCTGACTCCTGTCTCCCCAGA
AAGTTCCAGC------ACAGAAGACAAATGTAGTTCTCAGCCAAGCAGCTGCTCTTCTGAAGTCGGAAAACAGGCTGGAA
ATGGTGAAGGCACTGCCCAGTCTCTGACAGAACAAATGAACAAGATTGCCCTGGAGTCTGTGGGGCAGCCCGAGGAACAG
ATGGAGTCTGATAACTGCTCAGGAGGAGATGATGACTGGACTCATTTGTCTTCTAAAGAAGTGGATCCATCTACAGGAGA
ACTCCAGTCTCTACAGATGCCAGAATCAGAAGGGCCCAGCTCTCTTGATCCTTCCCAGGAGGGACCTACAGGACTGAAGG
AGGCCGCTTTATACCCACACCTTCCACCAGAGGCTGACCCCCGGCTGATTGAGTCACTTTCTCAGATGCTGTCCATGGGG
TTCTCAGATGAAGGTGGCTGGCTCACCAGGCTTCTACAGACCAAGAATTTTGATATTGGAGCTGCTCTGGACACCATCCA
ATATTCGAAGCACCCACCGCCATTG
>chinchilla_lanigera
--------------------------------------------------------------------------------
--------------------------------------------------------------------------------
-----------ACCCTGCGGCGGGATGAGGATGGGGACTTGGTAGCCTTTTCCAGTGATGAGGAGCTGACCATGGCCATG
TCCTACGTGAAGGATGACATCTTCCGCATCTACATTAAAGAGAAGAAGGAGTACCGAAGGGAGCACCGCCCCCACTGTGC
ACAGGAAGCGCCTCGCCCCATGGTGCACCCCAATGTGATCTGTGATGGCTGTGACGGGCCTGTGGTGGGAACCCGCTACA
AGTGCAGTGTGTGCCCGGACTACGACCTGTGCGCCGTCTGCGAGGGGAAAGGCATTCATAGGGAGCACAGCAAGCTCGTG
TTCGCCAGCCCCCCGGGACACTGTGTTGAGGGCTTGTCTCTCAGCCGCCTGCTCCGGAAGCTGAAACACGGCCACAGCCG
GTGGCCTGGCTGGGAGATGGGCCCACCAGGCAACTGGAGCCCTCGTCCTCCTCGAGCAGGGGACTCCTGTGCCAGCCCCG
CCTCGGAATCAGCTTCTGGCCCATCAGAGGATCCCAGTGTAAATTTCCTGAAGAATGTAGGGGAGAGCGTGGCAGCTGCC
CTCAGCCCTCTGGGCATTGAAGTTGACATAGATGTGGAACACGGAGGGAAGAGGAGCCGTCTGACCCCCGTCTCCCCAGA
GAGCTCTGGT------ACCGAGGACAAGGGCAGCTCTCAGCCCAGCAGCTGCTCTTCTGAACCCCGCAAACCCGAT----
--GGTGACGGTGCAACGCAGTCTCTGGCGGAGCAGATGAAGAAGATCGCCCTGGAGCCCCTGGGGCAGACTGAGGAACAG
ATGGAATCTGACAACTGTTCTGGTGGAGATGACGACTGGACTCACCTGTCCTCAAAGGAAGTGGACCCATCCACAGGGGA
GCTTCAGTCTCTCCAGATGCCAGAGTCGGAGGGGCCCAGCTCTCTGGATCCTGCCCAGGAGGGGCCCACAGGGCTGAAGG
AGGCGGCCTTGTACCCACATCTCCCACCAGAGGCTGACCCCCGGCTGATTGAGTCACTGTCGCAGATGCTGTCCATGGGG
TTCTCAGATGAAGGTGGCTGGCTCACCCGGCTCCTGCAGACCAAGAACTATGACATTGGGGCTGCGCTGGACACCATCCA
ATATTCGAAGCACCCACCGCCGTTG
>fukomys_damarensis
--------------------------------------------------------------------------------
--------------------------------------------------------------------------------
-----------------------CATGAGGACGGGGACTTGGTGGCCTTTTCCAGTGACGAGGAGCTGATGATGGCCATG
TCCTATGTGAAGGATGACATCTTCCGCATCTACATTAAAGAGAAGAAAGAGTACCGGAGGGAGCACCGCCCCCAGTGTGT
GCAGGGAGCGCCTCACCCCATGGTGCACCCCAACGTGATCTGTGACGGCTGTGACGGGCCTGTGGTGGGAACCCGATACA
AGTGCAGCGTGTGCCCCAACTACGATCTGTGTGGCGTCTGCGAGGGGAAAGGCATTCACAGGGAGCACAGCAAGGTCCCG
CTGGCCAGCCCCCTGGAGCACTTTGCTGAGGGCTTCGCTCACAGCCGCTGGTTCCGGAAGCTGAAACACGGGCATTGCCG
GTGGCCTGGCTGGGAGATGGGCCCGCCAGGCAACTGGAGCCCACGTCCTCCTCGGGCGGGGGATGCCCGCCCCAGCTCCG
GTGCAGAACCAGCTTCTGGCCCATCAGAGGATCCCAATGTAAATTTTCTGAAGAATGTAGGGGAGAGTGTGGCGGCTGCC
CTCAGTCCTCTGGGAATTGAAGTTGACATTGACGTGGAGCATGGAGGAAAAAGGAGCCGCCTGACACCCGTCTCCCCGGA
GAGCCCCAGC------ATGGAGGACAAGGGCAGCTCCCAGCCGAGCAGCTGCTCCTCAGAGCCCAGCAGGCCGGACAGCA
GCGGCAAGGGCATGGCGCAGGCTCTGGCAGAACAGATGAGGAAGATCGCCCTGGAGCCCACGGGGCAGCCCGAGGAGCAG
ATGGAGTCCGACAACTGTTCCGGAGGAGATGAGGACTGGACTCATCTGTCTTCAAAAGAAGTGGACCCCTCCACTGGGGA
GCTTCAGTCCCTCCAGATGCCAGAGTCGGAAGGGCCAAGCTCTCTGGACCCTTCCCAGCAGGGGCCCACAGGGCTGAAGG
AGGCCGCTTTGTACCCGCACCTCCCACCAGAGGCTGACCCCCGGCTGATTGAGTCACTGTCCCAGATGCTGTCCATGGGC
TTCTCTGATGAAGGTGGCTGGCTCACCCGGCTCCTGCAGACCAAGAACTACGACATAGGGGCCGCCCTGGACACCATCCA
GTACTCGAAGCACCCGCCACCGCTG
>cavia_porcellus
TCGCTTACTGTGAAGGCCTATCTGCTGGGCAAGGAGGGCGCGATCCGACGCTTCAGCTTCCGCTTTAGCCTGGACTCTCA
GGTGGAGGCTGAGGCGGCGGCGGGCCCTTGCGAACAGCTGCTGTGCCGCGTGGCA-------------------------
-----------GCGCACTACCGCGATGAGGATGGGGACTTGGTGGCCTTTTCTAGTGATGAGGAGCTGATGATGGCCATG
TCCTATGTGAAGGATGACATCTTCCGCATCTATATTAAAGAGAAGAAGGAGTACCGGAGGGAGCACCGACCCCACTGCGC
ACAGGAAGCGCCTGGCCCCATGGTGCACCCCAACGTGATTTGCGATGGCTGCAATGGGCCTGTGGTGGGGACCCGCTACA
AGTGCAGCGTGTGTCCGGACTACGATCTGTGTGCCACCTGCGAGGGCAAAGGCATCCACAAGGAGCACAGCAAGCTTGTG
TTCACCAGGCCCCCAGGACACTTGGCCGAGGGCCTGGTTCTCAACCGCCTGCTCCGGAAGCTGAAACACGGCCACAGAGG
GTGGCATGGCTGGGAGATGGGCCCCCCAGGCAACTGGAGCCCTCGGCCTCCTCGGGCAGGGGACATCCGCACCAGCCCTG
CCTCAGAGTCGGGTAAGGCCTGTGCCGCGGCTCCT---------------------------------CTGCCTGCTGCT
TGGCTTCCA---GGCATCGAAGTTGACATAGATGTGGAGCATGGAGGGAAGAGGAGCCGCCTGACACCTGGCTCCCCCGA
GAGCTCGGGC------ACCAAGGACAAAGGCAGCTCCCAGCCCAGCAGCTGCTCCTCTGAGCCCAGCCCTCCGGGCAGCA
GTGGCGCAGGCACAGCGCAGGCTCTGGCAGAGCAGATGAAGAAGATTGCCCTGGAGTCCCCAGGGCAGAGCGAG------
ATGGAATCTGACAACGGTTCTGGAGGGGACGATGACTGGACTCACTTGTCTTCAAAAGAAGTGGACCCGTCCACTGGAGA
GCTGCAGTCCTTGCAGATGCCGGAGTCAGCAGGGCCGAGCTCTCTGGACACCACCCAGGAGGGGCCCACAGGGCTG---A
TGAGCCGCCTTGTACCCCAT---CCTCCA---GCTGACCCTCGGCTGATCGAATCACTGTCGCAGATGCTGTCCATGGGG
TTCTCAGATGAAGGCGGCTGGCTCACCCGGCTCCTGCAGACCAAGAATTATGACATTGGGGCAGCGTTGGACACCATCCA
GTACTCCAAGCAGCCGCCACCCTTG
>homo_sapiens
TCGCTCACCGTGAAGGCCTACCTTCTGGGCAAGGAGGACGCGATTCGCCGCTTCAGCTTCTGCTGCAGCCCCGAGCCTGA
GGCGGAAGCCGAGGCTGCGGCGGGTCCGTGCGAGCGGCTGCTGAGCCGGGTGGCCGCCCTGTTCCCCGCGCTGCGGCCTG
GCGGCTTCCAGGCGCACTACCGCGATGAGGACGGGGACTTGGTTGCCTTTTCCAGTGACGAGGAATTGACAATGGCCATG
TCCTACGTGAAGGATGACATCTTCCGAATCTACATTAAAGAGAAAAAAGAGTGCCGGCGGGACCACCGCCCACCGTGTGC
TCAGGAGGCGCCCCGCAACATGGTGCACCCCAATGTGATCTGCGATGGCTGCAATGGGCCTGTGGTAGGAACCCGCTACA
AGTGCAGCGTCTGCCCAGACTACGACTTGTGTAGCGTCTGCGAGGGAAAGGGCTTGCACCGGGGGCACACCAAGCTCGCA
TTCCCCAGCCCCTTCGGGCACCTGTCTGAGGGCTTCTCGCACAGCCGCTGGCTCCGGAAGGTGAAACACGGACACTTCGG
GTGGCCAGGATGGGAAATGGGTCCACCAGGAAACTGGAGCCCACGTCCTCCTCGTGCAGGGGAGGCCCGCCCTGGCCCCA
CGGCAGAATCAGCTTCTGGTCCATCGGAGGATCCGAGTGTGAATTTCCTGAAGAACGTTGGGGAGAGTGTGGCAGCTGCC
CTTAGCCCTCTGGGCATTGAAGTTGATATCGATGTGGAGCACGGAGGGAAAAGAAGCCGCCTGACCCCCGTCTCTCCAGA
GAGTTCCAGC------ACAGAGGAGAAGAGCAGCTCACAGCCAAGCAGCTGCTGCTCTGACCCCAGCAAGCCGGGTGGGA
ATGTTGAGGGCGCCACGCAGTCTCTGGCGGAGCAGATGAGGAAGATCGCCTTGGAGTCCGAGGGGCGCCCTGAGGAACAG
ATGGAGTCGGATAACTGTTCAGGAGGAGATGATGACTGGACCCATCTGTCTTCAAAAGAAGTGGACCCGTCTACAGGTGA
ACTCCAGTCCCTACAGATGCCAGAATCCGAAGGGCCAAGCTCTCTGGACCCCTCCCAGGAGGGACCCACAGGGCTGAAGG
AAGCTGCCTTGTACCCACATCTCCCGCCAGAGGCTGACCCGCGGCTGATTGAGTCCCTCTCCCAGATGCTGTCCATGGGC
TTCTCTGATGAAGGCGGCTGGCTCACCAGGCTCCTGCAGACCAAGAACTATGACATCGGAGCGGCTCTGGACACCATCCA
GTATTCAAAGCATCCCCCGCCGTTG
>ictidomys_tridecemlineatus
TCGCTCACCGTGAAGGCCTACCTTTTGGGCAAGGAGGAAGCAATCCGCCGCTTCAGCTTCTGTTTCAGCCCTGAGCCTGA
GGCTGAAGCCGAGGCCGCTGCCGGCCCATGCGAGCGGCTACTGAGCCGGGTCGCCGCCCTGTTCCCCGCGCTGCGTCCGG
GTGGCTTCCAGGCGCACTACCGCGATGAGGATGGAGACTTGGTTGCCTTTTCCAGTGACGAGGAGCTGACAATGGCCATG
TCCTATGTGAAGGAAGACATCTTCCGCATCTACATTAAAGAGAAGAAGGAGTGCCGGCGAGACCACCGTGCCCCATGTGC
TCAGGAGGCACCCCGCAGCATGGTGCACCCCAATGTGATCTGTGATGGTTGTAATGGGCCTGTCGTGGGAACTCGCTATA
AGTGCAGTGTGTGCCCAGACTATGACCTATGTGGTGTCTGTGAGGGGAAGGGCATGCACAGGGAGCATAGCAAACTTGTG
TTCCCCAGCCCCTTTGGGCACCATTCTGAGGGCTTCTCTCATAGCCGCTGGCTCCGGAAGTTGAAACATGGGCATTTCGG
GTGGCCAGGCTGGGAGATGGGTCCACCAGGAAACTGGAGCCCACGTCCTCCTCGAGCGGGAGATACCCGCCCCCACCCCA
CGGCAGAATCAGCTTCTGGTCCATCGGAGGATCCCAGTGTGAATTTCCTCAAGAATGTAGGGGAGAGCGTGGCAGCTGCC
CTCAGCCCTCTGGGTATTGAAGTTGATATTGATGTGGAGCATGGAGGGAAAAGAAGCCGCCTGACACCTGTCTCCCCAGA
AAGTTCCAGC------ATGGAAGACAAGTGTAGTTCTCAGCCAAGCAGCTGCTCTTCTGAACCCAACAAACCAGATGGGA
ATGGCGAGGGTATGGCACAATCGCTGGCAGAGCAAATGAAAAAGATAGCCCTGGAGTCGATGGGGCAGCCTGAGGAACAG
ATGGAGTCTGATAACTGTTCGGGAGGAGATGAGGACTGGACTCATTTGTCTTCAAAAGAAGTGGACCCATCTACAGGTGA
ACTGCAGTCTCTACAGATGCCAGAATCAGAAGGGCCAAGCTCTCTGGATCCTTCCCAGGAAGGACCCACAGGGCTGAAGG
AAGCTGCTTTGTACCCACATCTTCCACCAGAGGCTGACCCCCGGCTGATTGAGTCGCTTTCTCAGATGCTGTCCATGGGG
TTCTCGGATGAAGGCGGCTGGCTCACCAGGCTTCTACAGACCAAAAATTACGACATTGGGGCTGCTCTGGATACTATCCA
GTATTCGAAACACCCACCGCCATTG
>meriones_unguiculatus
TCCTTCACCGTGAAGGCCTATCTTCTGGGCAAGGAGGAGGCGATCCGTCGCTTCAGCTTCTGCTTCAGCCCGGAGCCGGA
GGCGGAAGCCGAGGCCGCGGCCGGCCCATGCGAGAGGCTGCTGAGCCGGGTGGCCGTGCTGTTCCCCGCGCTGCGGCCTG
GAGGCTTCCAGGCGCACTACCGCGATGAGGACGGGGACTTGGTTGCCTTTTCCAGTGATGAGGAGCTGACAATGGCCATG
TCCTATGTGAAGGATGACATCTTCCGCATCTACATTAAAGAGAAGAAGGAGTGCCGGCGGGACCATCGCCCACCCTGTGC
GCAGGAGGCATCCCGGAACATGGTGCACCCCAACGTCATTTGTGATGGCTGCAATGGGCCTGTGGTGGGAACTCGCTACA
AGTGCAGTGTGTGCCCGGACTACGACCTGTGCAGCGTCTGCGAGGGGAAGGGCCTGCACAGGGAGCACAGCAAGCTCATC
TTCCCCAACCCCTTTGGCCACCTCTCTGATAGCTTCTCTCACAGCCGCTGGCTTCGGAAGCTGAAACATGGGCATTTTGG
CTGGCCTGGCTGGGAGATGGGCCCACCAGGGAACTGGAGCCCACGGCCTCCTCGGGCAGGGGACGCTCGTCCTTGTCCCA
CCGCTGAGTCGGCTTCTGCTCCGTCAGAGGACCCCAGCGTCAATTTCCTGAAGGATGTGGGGGAGAGTGTGGCAGCTGCC
CTCAGCCCTCTAGGCATTGAAGTTGACATTGATGTGGAACATGGAGGGAAGAGAAGCCGGCTGACACCGGCCTCCCCAGA
AAGTTCCAGCGCAGGCACAGAAGAGAAGAGCAGTACTCAGCCAAGTAGCTGTTCTTCAGAAGTTAGCAAATCGGATGGGG
CAGAGGAGGGCCCTGCACAGTCTCTGACAGAGCAAATGAAAAAGATCGCCTTGGAGTCAATGGGACAGCCAGAGGAACAG
ATGGAGTCTGATAACTGCTCAGGAGGAGATGATGACTGGACACATTTGTCTTCCAAAGAAGTGGACCCATCCACAGGTGA
ACTCCAGTCTCTACAGATGCCAGAATCGGAAGGGCCAAGCTCTCTAGACCCCTCGCAGGAAGGACCCACAGGTCTAAAGG
AAGCTGCCCTGTACCCACATCTCCCACCAGAGGCTGACCCCCGGCTGATCGAGTCACTCTCCCAGATGCTGTCCATGGGT
TTCTCTGATGAAGGTGGCTGGCTCACCAGGCTCCTACAGACCAAGAATTATGACATCGGAGCTGCTCTGGACACAATCCA
GTATTCAAAGCACCCTCCACCATTG
>psammomys_obesus
TCCTTCACCGTGAAGGCCTATCTTCTGGGCAAGGAGGAGGCGATCCGTCGCTTCAGCTTCTGCTTCAGCCCGGAGCCGGA
GGCGGAAGCCGAGGCCGCGGCCGGCCCATGCGAGAGGCTGCTGAGCCGGGTGGCCGTGCTGTTCCCCGCGCTGCGGCCTG
GAGGCTTCCAGGCGCACTACCGCGATGAGGACGGGGACTTGGTTGCCTTTTCCAGTGATGAGGAGCTGACAATGGCCATG
TCCTATGTGAAGGATGACATCTTCCGCATCTACATTAAAGAGAAGAAGGAGTGCCGGCGGGACCATCGTCCACCCTGTGC
CCAGGAGGCATCCCGGAACATGGTGCACCCCAATGTCATTTGTGATGGTTGCAATGGGCCTGTGGTGGGAACTCGCTACA
AGTGCAGTGTGTGCCCAGACTACGACCTGTGCAGCGTCTGCGAGGGGAAGGGCCTGCACAGGGAGCACAGCAAGCTCATC
TTCCCCAACCCCTTTGGCCACCTCTCTGATAGCTTCTCTCACAGCCGCTGGCTTCGGAAGCTGAAACATGGGCATTTTGG
CTGGCCTGGCTGGGAGATGGGCCCTCCAGGGAACTGGAGTCCACGGCCTCCTCGGGCAGGGGACGCTCGTCCTTGTCCCA
CAGCTGAGTCGGCTTCTGCTCCATCAGAGGACCCCAGCGTCAATTTCCTGAAGGATGTGGGGGAGAGTGTGGCAGCTGCC
CTCAGCCCTCTAGGCATTGAAGTTGACATTGATGTGGAACATGGAGGGAAGAGAAGCCGGCTGACACCAGCCTCCCCAGA
AAGTTCCAGCGCAGGCACAGAAGGGAAGAGCAGTACTCAGCCAAGTAGCTGCTCTTCAGAAGTTAGCAAATCGGATGGGG
CAGAGGAGGGCCCTGCACAGTCTCTGACAGAGCAAATGAAAAAGATCGCCTTGGAGTCAATGGAACAGCCAGAGGAACAG
ATGGAATCTGATAACTGCTCAGGAGGAGATGATGACTGGACACATTTGTCTTCCAAAGAAGTGGACCCATCCACAGGTGA
ACTCCAGTCTCTACAGATGCCAGAATCAGAAGGGCCAAGCTCTCTAGACCCCTCGCAGGAAGGACCCACAGGTCTAAAGG
AAGCTGCCCTGTACCCACATCTCCCACCANNNGCTGACCCCCGGCTGATCGAGTCACTCTCCCAGATGCTGTCCATGGGT
TTCTCTGATGAAGGTGGCTGGCTCACCAGGCTCCTACAGACCAAGAATTATGACATCGGAGCTGCTCTGGACACAATCCA
GTATTCAAAGCACCCTCCACCATTG
>mus_musculus
TCGTTCACGGTGAAGGCCTATCTTCTGGGCAAGGAGGAGGCGATCCGCCGCTTCAGCTTCTGCTTCAGCCCGGAGCCGGA
GGCGGAAGCCCAAGCCGCGGCCGGCCCGTGCGAGAGGCTGCTGAGCCGAGTGGCTGTGCTGTTCCCCACGCTGAGGCCTG
GCGGCTTCCAGGCGCACTACCGCGATGAGGATGGGGACTTGGTTGCCTTTTCCAGTGATGAGGAGCTGACAATGGCTATG
TCCTATGTGAAAGATGACATCTTCCGCATCTACATTAAAGAGAAGAAGGAGTGCCGGCGGGAACATCGCCCACCATGTGC
TCAGGAGGCACCCCGAAACATGGTGCACCCCAATGTGATCTGTGATGGTTGCAACGGGCCTGTGGTGGGAACTCGCTATA
AGTGCAGTGTGTGCCCAGACTACGACCTGTGCAGCGTGTGCGAGGGGAAGGGCCTGCACAGGGAACACAGCAAGCTCATC
TTTCCCAACCCCTTTGGCCACCTCTCTGATAGCTTCTCTCATAGCCGCTGGCTTCGGAAGCTGAAACATGGACACTTTGG
CTGGCCTGGCTGGGAGATGGGCCCACCGGGGAACTGGAGCCCACGTCCTCCTCGTGCAGGGGATGGCCGCCCTTGCCCTA
CAGCTGAGTCAGCTTCTGCTCCACCAGAAGATCCCAATGTCAATTTCCTGAAGAATGTGGGGGAGAGTGTGGCAGCTGCC
CTCAGCCCTCTAGGCATTGAGGTTGACATTGATGTGGAACATGGAGGGAAGAGAAGCCGCCTGACACCCACTACCCCAGA
AAGTTCCAGCACAGGCACAGAAGACAAGAGTAACACTCAGCCAAGCAGCTGCTCTTCGGAAGTCAGCAAACCTGACGGGG
CTGGGGAGGGCCCTGCTCAGTCTCTGACAGAGCAAATGAAAAAGATAGCCTTGGAGTCGGTGGGACAGCCAGAGGAACAG
ATGGAGTCGGGAAACTGCTCAGGAGGAGACGATGACTGGACACATTTGTCTTCAAAAGAAGTGGACCCATCTACAGGTGA
ACTCCAGTCTCTACAGATGCCAGAATCGGAAGGGCCAAGCTCTCTAGACCCCTCACAGGAAGGACCCACAGGGCTGAAGG
AAGCTGCCCTATACCCACATCTCCCACCAGAGGCTGATCCCCGGCTGATTGAGTCCCTCTCCCAGATGCTGTCCATGGGT
TTCTCGGATGAAGGCGGCTGGCTCACCAGGCTCCTACAGACCAAGAATTACGACATCGGGGCTGCTCTGGACACGATCCA
GTATTCGAAGCACCCTCCACCATTG
>rattus_norvegicus
TCGCTCACGGTGAAGGCCTATCTACTGGGCAAGGAGGAGGCGATCCGCCGCTTCAGCTTCTGCTTCAGCCCGGAGCCGGA
GGCGGAAGCC------GCGGCTGGCCCGTGCGAGAGGCTGCTGAGCCGGGTGGCTGTGCTGTTCCCCGCGCTGCGGCCTG
GAGGCTTTCAGGCGCACTACCGCGATGAGGATGGGGACTTGGTCGCCTTCTCCAGTGATGAGGAACTGACAATGGCCATG
TCCTATGTGAAAGATGACATCTTCCGCATCTACATTAAAGAGAAGAAGGAGTGCCGGCGGGAACATCGCCCCCCATGTGC
TCAGGAGGCA---CGAAGCATGGTGCACCCCAACGTGATTTGTGATGGTTGCAATGGGCCTGTGGTGGGAACTCGCTATA
AGTGCAGTGTGTGCCCCGACTACGACCTGTGCAGCGTCTGCGAGGGGAAGGGCCTGCACAGGGAGCACAGCAAGCTCATC
TTTCCCAACCCCTTTGGCCACCTCTCTGATAGCTTCTCTCATAGCCGCTGGCTTCGGAAGCTGAAACATGGGCACTTTGG
CTGGCCTGGCTGGGAGATGGGCCCACCAGGGAACTGGAGCCCACGTCCTCCTCGCGCAGGGGATGGTCGCCCTTGCCCCA
CAGCTGAGTCGGCTTCTGCTCCATCAGAGGATCCCAATGTCAATTTCCTGAAGAATGTGGGGGAGAGCGTGGCAGCTGCC
CTCAGCCCTCTAGGCATCGAGGTTGACATTGATGTGGAACATGGAGGGAAGAGAAGCCGCCTGACACCCACCTCTGCAGA
AAGTTCCAGCACAGGCACAGAAGATAAGAGTGGTACTCAGCCAAGCAGCTGCTCTTCGGAAGTCAGCAAACCTGACGGGG
CCGGGGAGGGCCCTGCTCAGTCTCTGACAGAGCAGATGAAGAAGATAGCCTTGGAGTCGGTGGGACAGCCAGAGGAACTG
ATGGAGTCGGATAACTGCTCAGGAGGGGATGACGACTGGACGCATTTGTCTTCTAAAGAAGTGGACCCATCCACAGGTGA
ACTCCAGTCTCTACAGATGCCAGAATCGGAAGGGCCAAGCTCTCTAGACCCCTCACAGGAAGGCCCCACAGGGCTGAAGG
AAGCTGCCCTGTACCCACATCTCCCACCAGAGGCTGATCCCCGGCTGATTGAGTCACTCTCTCAGATGCTGTCCATGGGT
TTCTCGGATGAAGGCGGCTGGCTCACCAGGCTCCTACAGACCAAGAATTATGACATCGGGGCTGCTCTGGACACGATCCA
GTATTCAAAGCACCCTCCACCATTG
>nannospalax_galili
TCGGTCACAGTGAAGGCCTATCTTCTGGGCAAGGAGGAAGCGATACGCCGCTTCAGCTTCTGCTTCAGTCCGGAGCCTGA
GGCGGAGGCCCAGGCTGCGGCCCGCCCGTGCGAGCGGCTGTTAAGCCGGCTGGCCGTGCTATTCCCGGCGCTGAGGCCTG
GCGGCTTCCAGGCGCACTACCGCGATGAGGACGGTGACTTGGTTGCCTTTTCCAGTGATGAGGAGTTGACAATGGCCATG
TCCTATGTGAAGGATGATGTCTTCCGAATCTACATTAAAGAGAAGAAGGAGTGCCGGCGGGATCATCGCCCACCATGTGC
TCAGGAGGCCTCCCGCAGCATGGTACACCCCAATGTGATTTGTGATGGTTGCAATGGGCCAGTGGTGGGAACTCGCTATA
AATGCAGTGTGTGCCCAGATTATGACCTCTGCAGTGTCTGTGAGGGGAAGGGCCTGCACAAAGAGCATGGCAAGCTCATT
TTCCCTAACCCCTTTGGCCACCTTTCTGAGGGCTTTTCTCACAGCCGTTGGTTTCGGAAGCTGAAACACGGGCATTTTGG
CTGGCCTGGATGGGAGATGGGCCCACCAGGGAACTGGAGCCCACGTCCTCCTCGAGGAGGGGACACTCGTTGCTGCCCCA
CGGCTGATTCAGCTTCTGGTCCATCAGAGGATCCCAGTGTGAAATTCCTGAAGAATGTGGGGGAAAGTGTGGCAGCTGCC
CTCAGCCCTCTGGGCATTGAAGTTGATATTGATGTGGAACATGGAGGGAAAAGAAGCCGCCTGACACCTGTCTCCCCAGA
AGGCTCTAGC------ACAGAAGACAAGTGCAGCTCCCAGCCAAGTAGCTGCTCTTCAGAAGTCAGCAAACCAGATGGGA
CAGGCGAGGGGATTGCACAGTCTCTGACAGAGCAAATGAAAAAGATTGCCTTGGAGTCCATGGGGCAGCCAGAGGAACAG
ATGGAGTCGGATAATTGTTCGGGAGGAGATGATGACTGGACACATTTGTCTTCAAAAGAAGTGGACCCTTCCACTGGTGA
ACTGCAATCTCTACAGATGCCAGAATCAGAAGGGCCAAGCTCTCTGGACCCCTCTCAGGAAGGACCCACAGGGCTGAAGG
AAGCTGCCCTGTACCCACATCTTCCACCAGAGGCTGACCCTCGGCTGATTGAGTCGCTCTCTCAGATGCTGTCCATGGGG
TTCTCTGATGAAGGTGGCTGGCTCACCAGGCTCCTACAGACCAAGAATTATGACATCGGGGCTGCTCTGGACACAATCCA
GTATTCAAAGCACCCTCCACCATTG
>octodon_degus
TCGCTCACCGTGAAGGCCTATCTTCTGGGGAAGGAGGAAGCGATCCGCCGCTTCAGCTTCTGCTTCACGCCCGGGTCGCA
GACGGGGGACGAGTTGGCGGCGGTTCCCTGCGAGCGGCTGCTGTGCCGGGTGGCCACCCTGTTCCCCGCGCTACGACCCG
GCGGCTTCCAGGCGCACTACCGCGATGAGGATGGGGACTTGGTTGCCTTTTCCAGTGACGAGGAGCTGACCATGGCCTTG
TCCTATGTGAAGGATGACATCTTCCGCATCTACATTAAAGAGAAGAAGGAGTACCGGAGGGAGCACCGCCCCCACTGTGC
CCAGGGAGTGCTGCGCCCCATGTTACACCCCAATGTGATCTGCGATGGCTGTGATGGGCCTGTGGTGGGAACCCGCTACA
AGTGCAGCGTGTGCCCAAACTACGACCTCTGCTCTGTGTGTGAGGGGAAAGGCATTCACAGCGAGCACAGCAAGATCGTG
TTTGCCAGTCCTCTGGGCCACTGT------GGCTTGCCTTTCAGCCGCCTGTTCCGGAAGCTGAAGCATGGCCAC---GG
TTGGTGTGGTTGGGAGATAGGCCCTCCAGGCAACTGGAGCCCTCGTCCTGCTCGAGCAGGGGACTCCCGCTCCAGCCCTG
CCTCGGAATCAGCTTCTGGCCCATCAGAAGATCCCAGAGTGAATTTCCTGAAGAATGTAGGGGAGAGCGTGGCAGCTGCC
CTCAGCCCTCTGGGCATTGAGGTAGATATTGACGTTGAGCATGGGGGGAAGAGAAGCCGCCTGACACCTGTCTCCCCTGA
GAGCGCCTCCGCTGGCACTGAGGACAAGGGCAGCTCCCAGCCCAGCAGCTGTTCTTCTGAACCTCGAAAACCTGAT----
--GGTGATGGTGCCACACAGTCTCTGGCAGAGCAGATGAAGATGATTGCCCTGGAGTCTCCGGGGCAGACAGAGGAACAG
ATGGAATCGGACAATGGTTCGGGTGGAGATGAGGACTGGACTCACCTGTCCTCAAAGGAAGTGGACCCATCCACAGGGGA
GCTGCAGTCTCTCCAGATGCCAGAGTCAGAAGGGCCAAATTCTCTGGACCCTGCTCAGGAGGAGCCCACAGGGCTG---G
AGGCAGCCTTGTACCCGCATCTCCCACCAGAGGCTGACCCACGCTTGATCGAGTCCCTGTCACAGATGCTGTCCATGGGA
TTCTCAGATGAAGGTGGCTGGCTCACCCGGCTCCTGCAGACCAAGAATTATGACATCGGGGCTGCGCTGGACGCCATCCA
GTATGCCGGG---CCACCATCACTG
