# Supplementary material for: Divergent genes in gerbils: prevalence, relation to GC-biased substitution, and phenotypic relevance
Source: BMC Evol Biol. 2020 Oct 19;20:134. doi: 10.1186/s12862-020-01696-3 (PMC7574485; doi:10.1186/s12862-020-01696-3)
Supplement: Supplementary file 3 — Additional file 3 Supplementary Data. DNA alignments for 10,554 1-to-1 orthologues used in analysis. Each alignment file is named using its orthogroup ID. [file 12862_2020_1696_MOESM3_ESM.zip › Additional_File_3/masked_alignments/OG0001848.fa]

>cavia_porcellus
ATGAAGAACGAAATTGCTGCTGTTGTCTTCTTTTTTACAAGGCTAGTTCGAAAACATGATAAATTGAAAAAAGAGGCAGT
TGAGAGGTTTGCTGAAAAACTGACTCTAATACTTCAAGAAAAATACAAAAACCACTGGTATCCAGAAAAACCATCCAAAG
GACAGGCCTACAGATGCATTCGTGTCAATAAGTTCCAGAGAGTTGATCCTGATGTCCTAAAAGCCTGTGAGAACAGTTGC
ATCTTGTACAGTGACCTGGGCTTGCCAAAGGAGCTCACTCTCTGGGTGGACCCATGTGAGGTGTGCTGTCGG--------
----------TATGGAGAGAAAAACAATGCATTCATTGTTGCCAGCTTTGAAAATGAAGATGAGAACAAGGATGATATTT
CCAAGAAAGTTACCAGAGCCCTTGATAAAGTCACCTCTGATTACCATTCAGGATCCTCTTCTTCAGATGAAGAAACAAGT
AAGGAAGTAGAAACAAAACCGAGTTTGCTGACTGCAACTCCAAGCCCTGTGTACCAGATTTCAGAACTGATATTCCCACC
TCTTCCAGTGTGGCACCCTTTGCCTAGGAAAAAACCAGGAATGTACCGAGGAAATGGTCATCAGAGTCACTACCCTCCTC
CTGTTCCATTTGGTTATGCCAATCAGGGAAGGAAGAATAAACCGTATCGCTCAGTTCCAGTGACATGGGTACCTCCTCCT
GGAATGCATTGTGACCGGAATCACTGGATTAATCCTCACATGTTAGCCCCTCAC
>fukomys_damarensis
ATGAAGAACGAAATTGCTGCTGTTGTCTTCTTTTTCACAAGGCTTGTTCGAAAACATGATAAATTGAAAAAAGAGGCAGT
TGAGAGGTTTGCTGAGAAATTGACTCTAATACTTCAAGAAAAATACAAAAATCACTGGTATCCAGAAAAACCTTCAAAAG
GACAGGCCTACAGATGCATTCGTGTCAATAAGTTTCAAAGAGTTGATCCTGATGTCTTAAAAGCCTGTGAGAACAGCTGC
ATCTTGTACAGTGACCTTGGCTTGCCCAAAGAGCTCACTCTCTGGGTGGACCCATGTGAGGTGTGTTGCCGG--------
----------TATGGAGAGAAAAACAATGCATTCATTGTTGCCAGCTTTGAAAATGAAGATGAGAACAAAGATGATATCT
CCAAGAAAGTTACTAGAGCCCTTGATAAGGTCACCTCTGATTATCATTCAGGGTCCTCTTCTTCAGATGAAGAAACAAGT
AAGGAAGTAGAAATAAAACCCAGTCCACTGACTGCAACCCCAAGCCCTGTGTACCAGATTTCAGAACTGATATTCCCACC
TCTTCCAGTGTGGCAGCCTTTGCCAAGGAAAAAGCCAGGAATGTACCGAGGAAATGGTCATCAGAGTCACTACCCTCCTC
CGGTTCCATTTGGTTATCCAAATCAGGGAAGGAAGAATAAACCTTATCGCTCAGTTCCAGTGACTTGGGTACCTCCTCCT
GGAATGCATTGTGACCGGAATCACTGGATTAATCCTCACATGTTAGCACCTCAC
>chinchilla_lanigera
ATGAAGAACGAAATTGCTGCTGTTGTCTTCTTTTTTACAAGACTAGTTCGAAAACATGATAAATTGAAAAAAGAGGCAGT
TGAGAGGTTTGCTGAAAAATTGACTCAAATACTCCAAGAAAAATACAAAAACCACTGGTATCCAGAAAAACCATCAAAAG
GACAGGCCTACAGATGCATTCGTGTCAATAAGTTTCAGAGAGTTGATCCTGATGTCTTAAAAGCCTGTGAGAACAGCTGC
ATCTTGTACAGTGACCTGGGCTTACCCAAGGAGCTCACTCTGTGGGTGGACCCATGTGAGGTGTGCTGTCGG--------
----------TATGGAGAGAAAAACAATGCATTCATTGTTGCCAGCTTTGAAAATGAAGATGAGAACAAGGATGATATCT
CCAAAAAAGTTACCAGAGCCCTTGATAAGGTCACCTCTGATTATCATTCAGGATCCTCTTCTTCAGATGAAGAAACAAAT
AAGGAAGTAGAAGTAAAACCCAGTTCACTGACTGCAACCCCAAGTCCTGTGTACCAGATTTCAGAACTGATATTCCCACC
TCTTCCAATGTGGCATCCTATGCCTAGGAAAAAGCCAGGAATGTACCGTGGAAATGGTCATCAGAGTCACTACCCTCCTC
CAGTTCCGTTTGGTTATCCCAATCAGGGAAGGAAGAATAAACCATATCGCTCAATTCCAGTGACATGGGTACCTCCTCCT
GGAGTGCATTGTGACCGGAATCACTGGATTAATCCTCACATGTTAGCACCTCAC
>dipodomys_ordii
---AAGAATGAAATTGCTGCCGTTGTCTTCTTTTTTACAAGACTGGTTCGAAAACATGACAAGTTGAAAAAAGAGGCAGT
TGAGATGTTTGCTGAGAAATTGACTCTGATACTTCAAGAGAAGTACAAAAATCACTGGTATCCAGAAAAACCATCGAAAG
GACAGGCCTACCGATGCATTCGTGTCAATAAGTTTCAGAGAGTTGATCCTGATGTCCTGAAAGCCTGTGAGAACAGCTGT
ATTTTGTACAGTGATCTGGGTTTGCCTAAAGAGCTCACACTCTGGGTGGACCCATGTGAAGTGTGCTGTCGG--------
----------TATGGAGAGAAAAACAATGCATTCATTGTTGCCAGCTTTGAAAATGAGGACGAGAACAAGGATGAGATCT
CCAAGAAAGTTTCCAGGGCCCTTGATAAG---------------------------------------------------
--------------------------------------------------------------------------------
--------------------------------------------------------------------------------
--------------------------------------------------------------------------------
------------------------------------------------------
>jaculus_jaculus
ATGAAGAATGAAATTGCTGCTGTTGTCTTCTTTTTCACAAGGCTAGTTCGAAAACATGATAAGTTGAAGAAAGAAGCAGT
TGAGAGGTTTGCTGAGAAATTGACTTTAATACTTCAAGAGAAATATAAAAATCACTGGTATCCAGAAAAACCATCAAAAG
GACAGGCCTACAGATGTATTCGTGTCAACAAGTTTCAGAGAGTTGATCCTGATGTCCTGAAAGCCTGTGAGAATAGCTGC
ATCTTGTACAGTGACCTGGGCTTGCCGAAGGAGCTCACTCTGTGGGTGGACCCGTGTGAGGTGTGCTGTAGG--------
----------TATGGAGAGAAAAACAATGCATTTATTGTTGCCAGCTTTGAAAACGAGGATGAGAACAAGGATGAAATCT
CCAAGAAAGTTACCAGGGCCCTTGATAAGGTTACCTCTGATTATCATTCAGGATCCTCCTCTTCAGATGAAGAGACAAGT
AAGGAAGTGGAAGTAAAACCCAGTTCGCTGACTGCAACCCCAAGCCCTGTGTACCAGATTTCAGAGCTGATATTTCCACC
TCTTCCAATGTGGCACCCTTTGCCCAGAAAAAAGCCAGGAATGTACCGAGGGAATAGCCATCAGAGTCACTACCCTCCT-
--GTTCCATTTGGCTACCCAAATCCAGGAAGAAAGAATAAGCCCTATCGCCCAATTCCAGTAACATGGGTACCTCCTCCT
GGAATGCATTGTGACCGGAATCACTGGATTAACCCTCATATGTTGGCGCCTCAC
>nannospalax_galili
ATGAAGAACGAAATTGCTGCTGTCGTCTTCTTTTTCACAAGGCTTGTTCGGAAACATGATAAGTTGAAAAAAGAAGCCGT
AGAGAGGTTTGCTGAGAAATTGACCCTAGTGCTTCAAGAGAAATATAAAAATCACTGGTATCCAGAAAAACCATCAAAAG
GACAGGCCTACAGATGCATTCGTGTCAATAAGTTTCAGAGAGTTGATCCCGATGTACTAAAAGCCTGTGAGAACAGTTGC
ATCTTGTACAGTGACCTGGGCTTGCCAAAGGAGCTCACACTCTGGGTGGATCCATGTGAGGTGTGCTGTCGG--------
----------TATGGAGAGAAAAACAATGCATTCATCGTTGCCAGCTTTGAAAATGAGGATGAGAACAAGGATGAGATCT
CCAAGAAAGTTAGCAGGGCCCTGGATAAGGTTACCTCAGATTATCATTCGGGATCTTCCTCCTCAGATGAAGAACCAAGT
AAGGAAGTGGAAGTGAAACCCAGTTCAGTGACTGCAACCCCAAGTCCTGTGTACCAGATTTCAGAACTGATATTCCCACC
TCTTCCAGTGTGGCACCCTTTGCCCAGAAAAAAGCCAGGAATGTACCGAGGAAATGGCCATCAGAGTCACTACCCTCCTC
CTGTTCCATTTGGTTATCCAAATCCAGGAAGAAAGAATAAACCATATCGTCCAATTCCAGTGACATGGGTACCTCCTCCT
GGGATGCATTGTGACAGAAATCACTGGATTAATCCTCACATGTTAGCACCACAC
>homo_sapiens
ATGAAGAATGAAATTGCTGCCGTTGTCTTCTTTTTCACAAGGCTAGTTCGAAAACATGATAAGTTGAAAAAAGAGGCAGT
TGAGAGGTTTGCTGAGAAATTGACCCTAATACTTCAAGAAAAATATAAAAATCACTGGTATCCAGAAAAACCATCGAAAG
GACAGGCCTACAGATGTATTCGTGTCAATAAATTTCAGAGAGTTGATCCTGATGTCCTGAAAGCCTGTGAAAACAGCTGC
ATCTTGTATAGTGACCTGGGCTTGCCAAAGGAGCTCACTCTCTGGGTGGACCCATGTGAGGTGTGCTGTCGTAGAGATGG
GTTGATTATGTATGGAGAGAAAAACAATGCATTCATTGTTGCCAGCTTTGAAAATAAAGATGAGAACAAGGATGAGATCT
CCAGGAAAGTTACCAGGGCCCTTGATAAGGTTACCTCTGATTATCATTCAGGATCCTCTTCTTCAGATGAAGAAACAAGT
AAGGAAATGGAAGTGAAACCCAGTTCGGTGACTGCAGCCGCAAGTCCTGTGTACCAGATTTCAGAACTTATATTTCCACC
TCTTCCAATGTGGCACCCTTTGCCCAGAAAAAAGCCAGGAATGTATCGAGGGAATGGCCATCAGAATCACTATCCTCCTC
CTGTTCCATTTGGTTATCCAAATCAGGGAAGAAAAAATAAACCATATCGCCCAATTCCAGTGACATGGGTACCTCCTCCT
GGAATGCATTGTGACCGGAATCACTGGATTAATCCTCACATGTTAGCACCTCAC
>meriones_unguiculatus
ATGAAGAACGAAATTGCTGCTGTTGTCTTCTTTTTCACAAGGCTGGTGCGAAAACATGATAAGTTGAAAAAAGAAGCCGT
TGAGAGGTTTGCTGAGAAACTGACTCAAATACTTCAAGAGAAATATAAAAATCACTGGTATCCAGAAAAACCATCAAAAG
GACAGGCCTACAGATGCATTCGTGTTAATAAGTTTCAGAGAGTTGATCCCGATGTCCTGAAAGCCTGTGAGAATAGCTGC
ATCTTGTACAGTGACCTGGGCTTGCCAAAGGAACTTACACTCTGGGTGGACCCATGTGAGGTGTGCTGCCGG--------
----------TATGGAGAGAAAAACAATGCATTCATCGTTGCCAGCTTTGAAAATGAGGATGAGAACAAGGATGAGATCT
CCAAGAAAGTTAGCAGAGCTCTTGATAAAGTGACCTCTGATTATCATTCAGGATCCTCTTCTTCAGATGAAGAAACTGGC
AAGGAAGTAGAAGTGAAACCAAATTCAATGGCTGCAACACCAAGCCCTGTGTACCAGATTTCAGAGCTGATCTTCCCGCC
TCTTCCAGTGTGGCACCCACTGCCCAGAAAAAAGCCAGGAATGTACCGAGGGAGTGGCCACCAGACTCACTACCCTCCCC
CTGTTCCATTTGGCTATCCAAATCCAGGAAGGAAGAGTAAACCATACCGCCCAATTCCAGTGACATGGGTACCTTCTCCT
GGAATGCATTGTGACCGAAACCACTGGATTAATCCTCATATGTTAGCACCACAC
>psammomys_obesus
ATGAAGAACGAAATTGCTGCTGTTGTCTTCTTTTTCACAAGGCTGGTGCGAAAACATGATAAGTTGAAAAAAGAAGCCGT
TGAGAGGTTTGCTGAGAAATTGACTCAAATACTTCAAGAGAAATATAAAAACCACTGGTATCCAGAAAAACCATCAAAAG
GACAGGCCTACAGATGCATTCGTGTTAATAAGTTTCAGAGAGTTGATCCTGATGTCCTGAAAGCCTGTGAGAATAGCTGC
ATCTTGTACAGTGACCTGGGCTTGCCAAAGGAACTTACACTCTGGGTGGACCCATGTGAGGTGTGCTGCCGG--------
----------TATGGAGAGAAAAACAATGCATTCATCGTTGCTAGCTTTGAAAATGAGGATGAGAACAAGGATGAGATCT
CCAAGAAAGTTAGCAGAGCTCTTGATAAAGTGACCTCTGATTATCATTCAGGATCCTCTTCTTCAGATGAAGAAACTGGC
AAGGAAGTAGAAGTGAAGCCAAATTCAGTGACTGCAACACCAAGCCCTGTGTACCAGATTTCAGAACTGATATTCCCACC
TCTTCCAGTGTGGCACCCATTGCCCAGAAAAAAGCCAGGAATGTATCGAGGGAATGGCCACCAGACTCACTACCCTCCCC
CTGTTCCATTTGGTTATCCAAATCCAGGAAGGAAGAATAAACCATACCGCCCAATTCCAGTGACATGGGTACCTTCTCCT
GGAATGCATTGTGACCGAAACCACTGGATTAATCCTCATATGTTAGCACCACAC
>mus_musculus
ATGAAGAACGAAATTGCGGCTGTTGTCTTCTTTTTCACAAGGCTAGTTCGAAAGCATGACAAGTTGAAAAAAGAAGCAGT
TGAGAGGTTTGCTGAGAAATTAACTCAAATACTTCAAGAGAAATATAAAAATCACTGGTATCCAGAAAAACCATCCAAAG
GTCAGGCCTACAGATGCATTCGTGTCAATAAGTTTCAGAGAGTTGATCCCGATGTCCTGAAAGCCTGTGAGAACAGCTGC
ATCTTGTACAGCGACCTGGGCTTGCCTAAGGAGCTTACACTCTGGGTGGATCCGTGTGAGGTGTGCTGCCGG--------
----------TATGGAGAGAAAAACAATGCGTTCATTGTTGCCAGCTTTGAAAATGAGGACGAGAACAAGGATGAAATCT
CCAAGAAAGTTAGCAGGGCTCTGGATAAGGTGACCTCTGATTATCACTCAGGGTCCTCTTCCTCAGATGAAGACACAAGC
AAGGAAGTGGACGTGAAACCCAGCTCAGTGGCGGCAACACCAAGCCCCGTGTACCAGATTTCAGAACTGATATTCCCACC
TCTTCCAATGTGGCACCCTTTGCCCAGAAAAAAGCCAGGAATGTATCGAGGGAGCGGCCATCAGACTCACTACCCTCCTC
CTGTTCCATTTGCTTATCCAAATCCAGGAAGGAAGAATAAACCATTCCGCCCAATTCCAGTGACATGGGTACCTCCTCCT
GGAATGCATTGTGACCGAAATCACTGGATTAATCCTCACATGTTAGCACCTCAC
>rattus_norvegicus
ATGAAGAACGAAATTGCTGCTGTTGTCTTCTTTTTCACAAGGCTGGTTCGAAAGCATGATAAGTTGAAAAAAGAAGCAGT
TGAGAGGTTTGCTGAGAAATTGACTCAAATACTTCAAGAGAAATACAAAAATCACTGGTATCCAGAAAAACCCTCAAAAG
GACAAGCCTACAGATGCATTCGTGTCAATAAGTTTCAGAGAGTTGATCCCGACGTCCTGAAAGCCTGTGAGAACAGCTGC
ATCCTGTACAGTGACCTGGGCTTGCCAAAGGAGCTTACACTCTGGGTGGATCCGTGTGAGGTGTGCTGCCGG--------
----------TATGGAGAGAAAAACAATGCATTCATTGTTGCCAGCTTTGAAAATGAGGATGAGAACAAGGATGAGATCT
CCAAGAAAGTTAGCAGGGCTCTTGATAAGGTGACCTCTGATTATCATTCAGGGTCCTCCTCCTCAGATGAAGACACAAGC
AAGGAAGTAGAAGTGAAACCGAGTGCAGTGGCTACAACGCCAAGCCCCGTGTACCAGATTTCAGAACTGATATTCCCACC
TCTTCCAATGTGGCACCCTTTGCCCAGAAAAAAGCCAGGAATGTACCGAGGGGGTGGCCATCAGAGTCACTACCCTCCTC
CTGTTCCATTTGCTTATCCAAGTCCAGGAAGGAAGAATAAAGCGTTCCGCCCAATTCCAGTGACATGGGTACCTCCTCCT
GGAATGCATTGTGACCGGAATCACTGGATTAATCCTCACATGTTAGCACCTCAC
