# Supplementary material for: Divergent genes in gerbils: prevalence, relation to GC-biased substitution, and phenotypic relevance
Source: BMC Evol Biol. 2020 Oct 19;20:134. doi: 10.1186/s12862-020-01696-3 (PMC7574485; doi:10.1186/s12862-020-01696-3)
Supplement: Supplementary file 3 — Additional file 3 Supplementary Data. DNA alignments for 10,554 1-to-1 orthologues used in analysis. Each alignment file is named using its orthogroup ID. [file 12862_2020_1696_MOESM3_ESM.zip › Additional_File_3/masked_alignments/OG0001849.fa]

>rattus_norvegicus
CTGCCCAACACCGGG---------AAGCTAGCGGGATGCACAGTCTTTATCACAGGGGCGAGCCGAGGCATCGGCAAAGC
TATTGCCCTGAAAGCAGCAAAGGATGGAGCCAACATCGTCATTGCTGCAAAGACCACCCAAAGGCACCCGAAACTCCTTG
GCACTATCTACACGGCTGCCGAAGAAATTGAAGCAGCTGGAGGGAAGGCCTTGCCATGTGTTGTTGACGTGAGGGACGAG
CAGCAAATCAACAGTGCAGTGGAGAAAGCTGTGGAGAGATTTGGAGGAATTGATATTTTGGTGAACAATGCCAGTGCTAT
TAGCCTGACCAACACATTGGAAACTCCGACAAAGAGAGTGGACTTGATGATGAGCGTGAACACCAGGGGCACCTACCTTA
CATCCAAAGCATGTATTCCCTTTTTAAAAAAGAGCAAAGTAGCTCACATTCTCAATCTCAGCCCACCCTTGAACCTGAAT
CCCATGTGGTTCAAACAGCACTGCGCGTACACCATTGCCAAATACGGCATGTCTATGTGTGTGCTTGGAATGGCAGAAGA
ATTTAGAGGTGAAATTGCAGTCAATGCCTTATGGCCTAGAACAGCCATACACACTGCTGCTATGGATATGCTGGGAGGAG
CTGGTGTTGAAAGCCAATGTAGAAAAGTTGACATCATTGCGGATGCTGCGTATTCCATTTTCAAAAGGCCAAAAAGTTTT
ACTGGCAACTTTATTATTGATGAAAATATCTTAAAAGAAGAAGGAATAAAGGATTTTGATATCTATGCAATTACACCAGG
TCACCCCTTGTTACCAGATTTCTTCTTAGACGAACACCCAGATGCAGTTATGGAGGAAAAAGAATCCTATGAC-------
-----------------------------------------------------------CTACCACCAAAACCACACTTT
GGAGCTGTAGAAGAGACATTTAGAATTGTTAAGGATTCTCTCAGTGATGAAGTTGTTAGAGCCACACAAGCTGTCTATCA
GTTTGAACTCTCAGGTGAAGATGGGGGCACGTGGTTTCTGGATCTGAAGAGTAAAGGCGGGAAGGTTGGACATGGAGAGC
CCTCTGACCGGGCAGACGTAGTGATGAGTATGGCCACTGAAGATTTTGTCAAAATGTTTTCAGGGAAGTTAAAGCCAACC
ATGGCATTTATGTCAGGAAAGTTGAAGATTAAAGGAAACATAGCCCTAGCAATCAAATTGGAGAAGCTAATGACCCACAT
GAATTCCAGACTG
>mus_musculus
CTGCCCAACACTGGG---------AAGCTAGCGGGATGCACAGTTTTTATCACAGGTGCAAGCCGAGGCATTGGCAAAGC
AATTGCCTTGAAAGCCGCAAAGGATGGAGCCAATATTGTCATTGCTGCGAAGACCACCCAAAAGCACCCGAAACTCCTCG
GCACAATCTACACGGCTGCTGAAGAAATTGAAGCAGCTGGAGGGACGGCCTTGCCTTGTGTTGTTGATGTGAGAGATGAA
CAGCAAATCAACAGTGCAGTGGAGAAAGCTGTGGAGAAATTTGGAGGAATTGATATTTTGGTGAACAATGCCAGTGCTAT
TAGCTTGACCAACACGTTGGACACTCCGACCAAGAGAGTGGACTTGATGATGAATGTGAACACCAGGGGCACCTACCTTA
CATCCAAAGCATGTATTCCTTTTTTAAAAAAGAGCAAAGTAGGTCATATTCTCAATCTCAGCCCACCCCTGAACCTAAAC
CCACTGTGGTTCAAACAGCACTGTGCTTATACCATTGCCAAATATGGCATGTCTATGTGTGTGCTTGGGATGGCTGAAGA
ATTTAGAGGTGAAATTGCAGTCAATGCCTTATGGCCTAGAACAGCCATTCACACTGCTGCTATGGATATGCTGGGAGGAT
CTGGTGTTGAAAACCAATGTAGAAAAGTTGACATCATTGCGGACGCTGCATATTCCATTTTCAAAAGGCCAAAAAGTTTT
ACTGGCAACTTTATTATTGATGAAAATATCTTAAAAGAAGAAGGAATAAAAAATTTTGATGTCTACGCAATTGCACCAGG
TCATCCCTTGTTACCGGATTTCTTCTTAGATGAACACCCAGATGCAGTTATGGAGGAGAAAGAATCAAATGAC-------
--GAGCAGCCACAGCTGCAGGAGAAGCCACAGCTGCAGGAGAAG---------------CTACCACAAAAACCACATTTT
GGAGCTGTGGAAGAAACATTTAGAATTGTTAAGGACTCTCTCAGTGATGAAGTTGTTAGAGCGACACAAGCTGTCTATCA
GTTTGAACTCTCAGGTGAAGATGGTGGTACGTGGTTTCTTGATCTAAAGAGCAAAGGCGGGAAGGTTGGACACGGAGAGC
CCTCTGACCGGGCAGACGTGGTGATGAGTATGGCCACTGATGATTTTGTCAAAATGTTTTCAGGGAAATTAAAGCCAACC
ATGGCATTTATGTCAGGAAAGTTGAAGATTAAAGGAAACATAGCCCTAGCAATCAAATTGGAGAAGCTAATGACCCAGAT
GAATTCTAGACTA
>ictidomys_tridecemlineatus
TTACCCAACACCGGG---------AAGCTAGCAGGATGTACAGTTTTTATCACAGGTGCAAGCCGTGGCATCGGCAAAGC
TATTGCATTGAAAGCAGCAAAGGATGGAGCGAATATTGTCATTGCTGCAAAGACTACCCAGTCACACCCCAAACTTTCAG
GCACAATCTATACTGCTGCTGAAGAAATTGAAGCAGCTGGAGGGAGAGCCTTGCCATGTGTCGTTGACGTGAGAGATGAA
CAGCAAATCAATGACGCGGTGGAGAAAGCCGTTGAGAAATTTGGAGGAATTGACATTTTGGTGAATAATGCCAGTGCTAT
TAGCTTGACCAACACATTGGAAACACCTACAAAGAGAGTGGACTTGATGATGAGCGTGAACACCAGAGGCACCTACCTCA
CATCTAAAGCATGTATTCCCTTTTTGAAAAAGAGTAAAATTGCTCATATCCTCAATCTCAGTCCACCACTGAACCTAAAT
CCAATGTGGTTCAAACAGCACTGTGCTTATACCATTGCTAAATATGGTATGTCTATGTGTGTACTTGGAATGGCAGAAGA
ATTTAGAGGTGAAATTGCAGTCAATGCCTTATGGCCTAGAACAGCCATACACACAGCTGCCATGGATATGCTGGGAGGAT
CTGGTGTTGAAAGCCAATGTAGAAAAGTTGATATCATCGCAGATGCTGCATATTCCATTTTCAAAAAGCCAAAAAGTTTT
ACTGGAAATTTTGTTATTGATGAAAATATCTTAAAAGAGGAAGGAATAAAAAATTTTGACATCTATGCAGTTAAACCAGG
CCAGCCTTTATTACCAGATTTCTTCTTAGATGAACACCCAGAGGCAGTTATCAAGCAGATGGAATCACCTGGT-------
--------------------GCTGTTCCTGAAGTCAAA------GAAGAGAAGCCACAG---------AAAGCACATTTT
GGAGCTGTGGAAGAAACATTTAGAATTGTTAAGGACTCTCTCAGTGATGATGTGGTTAAAGCCACACAAGCAATCTATCA
GTTTGAACTCTCAGGTGAAGATGGTGGCACATGGTTTCTGGATTTGAAAAACAGGGGTGGGAATGTTGGACACGGAGAGC
CCTCTGATAAGGCAGATGTGGTGATGAGTATGTCCACTGATGATTTTGTCAAAATGTTTTCAGGAAAACTAAAACCAACA
GTGGCATTCATGTCAGGAAAATTGAAGATTAAAGGAAACATGGCCCTAGCAATCAAATTGGAGAAACTAATGAATCAGAT
GAATTCCAGACTG
>meriones_unguiculatus
---------------CTGTTTAGGAAGCTAGCAGGATGCACAGTTTTTATCACAGGGGCGAGCCGAGGCATTGGCAAAGC
TATTGCATTGAAAGCAGCGAAGGATGGAGCAAATATTGTTATTGCTGCGAAGACTACACAGACACACCCGAGACTTCTGG
GCACAATCTACACTGCTGCTCAAGAGATTGAAGCAGCTGGAGGAAAGGCCTTGCCATGTGTTGTTGACGTGAGAGATGAA
CAGCAAATCAACAGTGCGGTGGAAAAAGCTGTCAAGAAATTCGGAGGAATTGATATTTTGGTGAACAATGCCAGTGCTAT
TAGCTTGACCAATACATTGGATACTCCTACAAAGAGAGTGGACTTGATGATGAATGTGAACACCAGGGGCACCTATCTTA
CATCCAAAGCATGTATTCCTTTTTTAAAAAAGAGCAAGATCGCTCATATTCTCAACCTCAGCCCACCCCTGAACCTAAAT
CCACTGTGGTTCAAGCAGCACTGTGCTTATACCATTGCCAAATATGGCATGTCTATGTGTGTGCTTGGAATGGCAGAAGA
ATTTAGAGGTGAAGTTGCAGTCAATGCCTTATGGCCTAAAACAGCCATACACACTGCTGCTATGGATATGCTGGGAGGAA
CTGGTATTGAAAGCCAATGTAGGAAAGTTGACATCATCGCGGATGCTGCATATTCCATTTTCAAAAGGCCAAAAAGTTTT
ACTGGCAACTTTATCATTGATGAAAATATCTTAAAAGAAGAAGGAATACAAGATTTTGATGTATATGCAATTACACCAGG
CCATCCCTTGCTACCAGATTTCTTCTTAGATGACCACCCAGATACATATATAAAGGAAATCGAATCACCTGAC-------
--CCTGAGCCAGAAGTAAAGCCGCAGCCACAGCTGCAA------GAGCCTCAACCACAG---------CCACCACATTTT
GGAGCCGTGGAAGAAACATTTAGAATAGTTAAGGACTCTCTCAGTGATGAAGTTGTTAAAGCCACACAAGCTGTCTATCA
GTTTGAACTCTCAGGTGAAGATGGAGGCACATGGTTTCTTGATCTGAAGAATAAAGTTGGGAAAGTTGGGCATGGAGAGC
CCCCTGACCGGGCGGACGTAGTGATGAGTATGACTACTGATGATTTTGTCAAAATGTTTTCAGGGAAACTAAAGCCAACC
ATGGCATTCATGTCAGGAAAGCTGAAAATTAAAGGAAACATGGCCCTAGCAGTCAAATTGGAGAAGCTAATGACCCATAT
GAATTCCAGACTC
>psammomys_obesus
---------------GATCCTACGAAGCTAGCAGGATGCACAGTTTTTATCACAGGGGCGAGCCGAGGCATTGGCAAAGC
TATTGCATTGAAAGCAGCGAAGGATGGAGCAAACATTGTTATTGCTGCGAAGACTACACAGACACACCCGAGACTTCTGG
GCACAATCTACACTGCTGCTCAAGAAATTGAAGCAGCTGGAGGAAAGGCCTTGCCATGTGTTGTTGATGTGAGAGATGAA
CAGCAAATCAACAGTGCAGTGGAAAAAGCTGTCAAGAAATTCGGAGGAATTGATATTTTGGTGAACAATGCCAGTGCTAT
TAGCTTGACCAATACATTGGATACTCCTACAAAGAGAGTGGACTTGATGATGAATGTGAACACCAGGGGCACCTATCTTA
CATCCAAAGCATGTATTCCTTTTTTAAAAAAGAGCAAGATAGCTCATATTCTCAATCTCAGCCCACCCCTGAACCTAAAT
CCACTGTGGTTCAAGCAGCACTGTGCTTATACCATTGCCAAATATGGCATGTCTATGTGTGTGCTTGGAATGGCAGAAGA
ATTTAGAGGTGAAGTTGCAGTCAATGCCTTATGGCCTAGAACAGCCATACACACTGCTGCTATGGATATGCTGGGAGGAA
CTGGTATTGAAAGCCAATGTAGGAAAGTTGACATCATCGCGGATGCTGCATATTCCATTTTCAAAAGGCCAAAAAGTTTT
ACTGGCAACTTTATCATTGATGAAAATATCTTAAAAGAAGAAGGAATAAAAGATTTTGATGTATATGCAATTACACCAGG
CCATCCCTTGTTACCAGATTTCTTCTTAGATGACCACCCAGATACCTATATAAAGGAAAACGAATCACCTGCACTTGGG-
-----------------AATCCACAGCCACAGCTGCAG------GAGCCTCAACCACAG---------CCACCACATTTT
GGAGCTGTGGAAGAAACATTTAGAATAGTTAAGGACTCTCTCAGTGATGAAGTTGTTAAAGCCACACAAGCTATCTATCA
GTTTGAACTCTCAGGTGAAGATGGAGGCACATGGTTTCTTGATCTGAAGAATAAAGTTGGGAAAGTTGGGCATGGAGAGC
CCCCTGACCGGGCGGATGTAGTGATGAGTATGACCACTGATGATTTCGTCAAAATGTTTTCAGGGAAACTAAAGCCAACC
ATGGCATTCATGTCAGGAAAACTGAAAATTAAAGGAAACATGGCCCTAGCAGTCAAATTGGAGAAGCTAATGACCCATAT
GAATTCCAGACTC
>cavia_porcellus
GCGCCAAACCTAGGA---------CCAATGGCAGGATGTACGATTTTCATCACTGGTGCGAGCCGTGGCATTGGCAAAGC
AATTGCACTGAAAGCTGCAAAGGATGGAGCAAATATTGTCATTGCTGCCAAGACAGCTCAGACACACCCCAAACTTGCAG
GCACCATCTACACTGCTGCTGAAGAGATTGAAGCAGCTGGAGGAAAAGCCTTGCCATGCATTGTGGATGTGCGAGATGAA
CAGCAAATCACCAGTGCAGTGCAGAAAGCAGTCGAGAAATTTGGAGGAATTGACATTTTGGTGAACAATGCCAGTGCTAT
TAGTTTGACCAACACAATGGATACACCTACGAAGAAGGTGGATTTGATGATGAATGTGAACACCAGAGGCACCTACCTTA
CATCTAAAGCATGTGTTCCTTTTTTGAAAAAGAGTAAAATTGCTCATATCCTTAATCTCAGCCCACCACTGAATTTAAAT
CCAGTGTGGTTCAAACAGCACTGTGCTTATACTATTGCCAAGTATGGTATGTCTATGTGTGTGCTAGGAATGGCAGAAGA
ATTTAAAGGTGAAATTGCAGTCAATGCCTTATGGCCTAAAACAGCCATACACACTGCTGCTATGGACATGCTGGGAGGAT
CAGGTGTTGAAAGCCAATGTAGAAAAGTGGAGATAATTGCAGATGCTGCATATTCCATTTTTAAAAAGCCCAAAAGCTTT
ACTGGCAACTTTGTTATTGATGAAATTATCTTAAAAGAAGAAGGAATAAAAAATTTTGATGTCTATGCAGTTAAACCAGG
CCATCCTTTGATACCAGATTTCTTCTTAGATGAACATCCAGATGCAGAGATGAAGAAAAGGGAATCACAGGGT-------
--CAGAACAAAACAATGCAAGCAACACAGGAATTCAAA------AAAGAGAAATCACAG---------AAGCCACATTCT
GGAGCTGTGGAAGAAACATTTAGAATTGTTAAGAATGCTCTCAATGATGATGTTGTTCAAGCCACGCAAGCCATCTATCA
GTTTGAACTGTCAGGTAAAGATGGTGGCACATGGTTTCTTGACTTGAAAAGCAAGGGTGGGAATGTTGGACATGGGAAGC
CCTCTGACCAGGCAGATGTGGTGATGAGTATGTCTACTGATGATTTTGTCAAAATGTTTTCAGGGAAACTAAAACCAACA
ATGGCATTTATGTCAGGAAAATTGAAGATTAAAGGAAACATGGCTCTAGCAATCAAATTGGAGAAGTTAATGAGTCAGAT
GCATCCCAGACTG
>dipodomys_ordii
TTACCCAACACCGGG---------AAGCTCGCAGGATGTACAGTTTTTATCACGGGTGCCAGCCGTGGCATTGGCAAAGC
TATTGCATTGAAAGCAGCAAAGGATGGAGCAAATATTGTTATTGCTGCAAAGACCACCCAGTCCCACCCCAAACTCCCAG
GCACAATCTATACTGCTGCTGAAGAAATCGAAGCAGTTGGAGGAAAGGCCTTGCCTTGTGTTGTTGATGTGAGGGATGAG
CAACAAATCAACAATGCAGTGGAAAAAGCAGTCGAGAAATTTGGAGGAATTGACATTTTGGTGAACAATGCCAGTGCTAT
TAGCTTGACCAACACGTTGGAAACACCTACAAAGAGAGTGGACTTGATGATGAGCGTAAACACCAGAGGCACCTACCTCA
CATCTAAAGCATGTATTCCTTTTTTAAAAAAGAGTAAAATTGCTCATATCCTCAATCTCAGCCCACCCCTGAACTTAAAT
CCAGTTTGGTTCAAACAGCACTGTGCTTACACCATTGCTAAATATGGTATGTCTATGTGTGTACTTGGGATGGCAGAAGA
ATTTAGAGGTGAAATTGCAGTTAATGCCTTATGGCCTAGAACAGCCATACATACTGCTGCTATGGACATGCTGGGAGGAT
CTGGTATTGAAAGCCAATGCAGAAAAGTTGAGATCCTTGCAGATGCTGCATATTCTATTTTCAAAAAGCCAAAAAGTTTT
ACTGGCAACTTTGTTATAGATGAAAATATCTTAAAAGAAGAAGGAATTAAGAATTTTGACGTCTATGCAGTTACACCAGG
CCATCCTTTGTTACCAGATTTTTTCTTAGATGAATATCCGGATGTGGTTACAAAGACAAAGGAATCACAT----------
-----------------------------------------------GAGAAGACGCAG---------AAAATGCATACT
GGAGCTGTGGAAGAAACATTTCGAATCGTTAGGGATTCTCTCAGTGATGATGTTGTTAAAGCCACTCAAGCAGTATATCA
ATTTGAACTCTCAGGTGAAGATGGTGGCACTTGGTTTCTTGATCTGAAAACCAAGGGTGGGTATGTGGGACATGGAGAGC
CCTCAGATCGGGCAGATGTAGTGATGAGTATGACTACTGATGATTTTGTCAAAATGTTTTCAGGGAAACTAAAGCCAACA
ATGGCATTTATGTCTGGAAAATTGAAGATTAAAGGAAACATGGCCCTAGCAATCAAATTGGAAAAGCTGATGAATCAGAT
GAATTCCAGACTG
>fukomys_damarensis
TTGCCCAACACCGGA---------AAGCTAGCGGGATGTACGATTTTTGTCACTGGTGCAAGCCGCGGCATTGGCAAAGC
CATTGCCTTGAAAGCTGCAAAGGATGGAGCAAATATTGTCATTGCTGCAAAGACTGCCCAGTCACACCCCAAACTTCCAG
GCACCATCTTTACTGCCGCTGAAGAGATTGAAGCAGCTGGAGGAAAAGCCTTGCCATGTATTGTGGATGTGAGAGATGAA
CAGCAAATCAACAGTGCAGTGGAGAAAGCAGTCGAGAAATTTGGAGGAATTGACATTTTGGTGAACAATGCCAGTGCCAT
TAGCTTGACCAACACAATGGAAACACCTACGAAGAAGGTGGATTTGATGATGAGCGTAAACACCAGAGGCACCTACCTTA
CATCTAAAGCATGTGTTCCTTTTTTGAAAAAGAGTAAAGTTGCTCACATCCTCAATCTCAGCCCACCACTGAATTTAAAT
CCAGTGTGGTTCAAGCAGCACTGTGCTTATACCATTGCTAAGTATGGTATGTCTATGTGTGTGCTGGGAATGGCAGAAGA
ATTTAAAGATGAAATTGCAGTCAATGCCTTATGGCCTAAAACAGCTATACACACCGCTGCTATGGACATGTTGGGAGGAT
CAGGTATTGAAAGCCAATGTAGGAAAGTCGAGATAATGGCAGATGCTGCATATTCCATTTTTAAAAAGCCAAAAACATTT
ACTGGCAATTTTATTATTGATGAAAATATCTTAAAAGAAGAAGGAATAAAAAATTTTGATGTCTACGCAATTAAACCAGG
CCAACCTCTGATGCCAGATTTCTTCTTAGATGAATTCCCAGAGGCAGTTACGAAGATAAGGGAATCACAGGGT-------
--------------------GCTGTTCCAGAATTAAAA------GAAGAAAAATTACAT---------AAGCCACATTCT
GGAGCTGTGGAAGAAACATTTAGAATTGTTAAGGACGCTCTCAGTGATGATGTCGTTAAAGCCACGCAAGCCATTTATCA
GTTTGAACTGTCAGGTGAAGACGGTGGCACGTGGTTTCTTGATCTGAAAAGCAAGGGTGGGAATGTCGGACACGGGGAGC
CCTCTAACCGCGCAGATGTGGTGATGAGTATGTCCACTGATGATTTTGTCAAAATGTTTTCAGGGAAACTAAAACCAACA
ATGGCATTCATGTCAGGAAAATTGAAGATTAAAGGAAACATGGCCCTAGCAATCAAATTGGAGAAGTTAATGAATCAGAT
GCATTCCAGACTG
>homo_sapiens
TTACCCAACACCGGG---------AGGCTGGCAGGATGTACAGTTTTTATCACAGGTGCAAGCCGTGGCATTGGCAAAGC
TATTGCATTGAAAGCAGCAAAGGATGGAGCAAATATTGTTATTGCTGCAAAGACCGCCCAGCCACATCCAAAACTTCTAG
GCACAATCTATACTGCTGCTGAAGAAATTGAAGCAGTTGGAGGAAAGGCCTTGCCATGTATTGTTGATGTGAGAGATGAA
CAGCAGATCAGTGCTGCAGTGGAGAAAGCCATCAAGAAATTTGGAGGAATTGATATTCTGGTAAATAATGCCAGTGCCAT
TAGTTTGACCAATACATTGGACACACCTACCAAGAGATTGGATCTGATGATGAACGTGAACACCAGAGGCACCTACCTTG
CATCTAAAGCATGTATTCCTTATTTGAAAAAGAGCAAAGTTGCTCATATCCTCAATATCAGTCCACCACTGAACCTAAAT
CCAGTTTGGTTCAAACAGCACTGTGCTTATACCATTGCTAAGTATGGTATGTCTATGTATGTGCTTGGAATGGCAGAAGA
ATTTAAAGGTGAAATTGCAGTCAATGCATTATGGCCTAAAACAGCCATACACACTGCTGCTATGGATATGCTGGGAGGAC
CTGGTATCGAAAGCCAGTGTAGAAAAGTTGATATCATTGCAGATGCAGCATATTCCATTTTCCAAAAGCCAAAAAGTTTT
ACTGGCAACTTTGTCATTGATGAAAATATCTTAAAAGAAGAAGGAATAGAAAATTTTGACGTTTATGCAATTAAACCAGG
TCATCCTTTGCAACCAGATTTCTTCTTAGATGAATACCCAGAAGCAGTTAGCAAGAAAGTGGAATCAACTGGT-------
--------------------GCTGTTCCAGAATTCAAA------GAAGAGAAACTGCAG---------AAACCACGTTCT
GGAGCTGTGGAAGAAACATTTAGAATTGTTAAGGACTCTCTCAGTGATGATGTTGTTAAAGCCACTCAAGCAATCTATCT
GTTTGAACTCTCCGGTGAAGATGGTGGCACGTGGTTTCTTGATCTGAAAAGCAAGGGTGGGAATGTCGGATATGGAGAGC
CTTCTGATCAGGCAGATGTGGTGATGAGTATGACTACTGATGACTTTGTAAAAATGTTTTCAGGGAAACTAAAACCAACA
ATGGCATTCATGTCAGGGAAATTGAAGATTAAAGGTAACATGGCCCTAGCAATCAAATTGGAGAAGCTAATGAATCAGAT
GAATGCCAGACTG
>nannospalax_galili
TCCCCTGGGACTGGA------------CTGGCAGGATGCACAGTTTTTATCACAGGTGCAAGCCGAGGCATTGGCAAAGC
TATTGCATTGAAAGCAGCGAAGGATGGAGCCAATATTGTCATTGCTGCCAAGACTACCCAGTCACACCCAAAACTCTCAG
GGACAATCTATACGGCTGCTGAAGAGATTGTAGCAGCTGGAGGAAAGGCCTTGCCATGTGTTGTTGATGTGAGAGAAGAA
CAGCAAATCAACCTTGCAGTGGAGAAAGCAGTTGAGAAATTTGGAGGAATTGACATTTTGGTGAATAATGCCAGTGCTAT
TAGCTTGACCAACACATTGGACACTCCTACAAAGAGAGTGGACTTGATGATGAATGTGAACACCAGAGGCACCTACCTTA
CATCCAAAGCATGTATTCCCTTTTTAAAAAAGAGCAAGGTTGCTCATATTCTCAATCTCAGCCCACCCTTGAACCTCAAC
CCACTGTGGTTCAAACAGCACTGTGCTTATACCATTGCCAAGTATGGTATGTCAATGTGTGTGCTTGGAATGGCAGAAGA
ATTTAGAGGTGAAATTGCCGTCAATGCTTTATGGCCTAAAACAGCCATCCACACCGCTGCTATGGATATGCTGGGAGGAT
CTGGCATTGAAAGCCAGTGTAGAAAAGTTGACATCATCGCAGATGCTGCATACGCCATTTTCAACAAGCCAAAAAGTTTC
ACTGGCAACTTTATTATTGATGAAAATATCTTAAAAGAAGAAGGAATAAAAAACTTTGACGTCTATGCAGTTACACCAGG
CCATCCTTTGTTACCAGATTTCTTCTTAGATGAACATCCAGATGTAATTATGAAGAAAAAAGAATCAGAAGGT------C
CTGAACAGCCAGTGCTATATCCTGTGCCAGAACTAAAA------AAAGAGAAGCCACAG---------AAATCCCATTCT
GGAGCTGTGGAAGAAACATTTAGAATTGTTAAGGACTCTCTCAGTGATGATGTTGTTAAAGCCACGCAAGCAGTCTATCA
GTTTGAACTCTCAGGTGAAGATGGTGGTATGTGGTTTCTTGATCTGAAAAGTAAGGGTGGGAATGTTGGACAAGGAGAGC
CCGCCAGTCAGGCCGACGTGGTGATGAGTATGACCACAGATGATTTTGTCAAAATGTTTTCAGGGAAACTAAAGCCAACC
ATGGCATTTATGTCAGGAAAATTGAAGATTAAAGGAAACATGGCCCTAGCAATCAAATTGGAGAAGCTAATGAATCAGAT
GAATTCCAAACTG
>jaculus_jaculus
--------------------------------------------------------------------------------
--------------------------------------------------------------------------------
--------------------------ATTGAAGTAGCTGGAGGAAAAGCCCTGCCGTGTGTTGTTGATGTGAGAGACGAA
CAACAAATCAGCAGTGCGGTGGAAAAAGCAGTTGAGAAATTTGGAGGAATTGACATTTTGGTGAATAATGCCAGTGCTAT
TAGCTTGACCAACACATTGGAAACTCCTACAAAGAGAGTGGACTTGATGATGAGTGTGAACACCAGAGGCACCTACCTTA
CATCTAAAGCATGTATTCCTTTTCTGAAAAAGAGTAAAATTGCTCATATCCTCAATCTCAGCCCACCCCTGAACCTAAAT
CCATTGTGGTTCAAACAGCACTGTGCTTATACCATTGCGAAGTATGGTATGTCGATGTGTGTGCTTGGAATGGCAGAGGA
ATTTAAAGGTGAAATTGCAGTCAATGCCTTATGGCCTAAAACAGCCATTCACACTGCTGCTATGGACATGCTGGGAGGAG
CTGGTATTGAAAGCCAGTGTAGGAAAGTTGACATCATTGCCGATGCTGCATATTGTATTTTCAAAAAGCCAAAAAGTTTT
ACTGGGAACTTTGTTATTGATGAAAATATATTAAAAGAAGAAGGAATAAAAAATTTTGATGTCTATGCAATTACACCAGG
CCATCCTTTGTTACCAGATTTCTTCTTAGATGAACATCCAGATGTGATTGTGGAGAAAAAGGAATCACATGAA-------
--------------------GCTGTGCCAGAATTAAAA------GAAGAGAAGCCACAG---------AAACCACGCTCT
GGAGCTGTGGAAGAGACATTTCGAATTGTCAAAAACTCTCTCAGTGATGAAGTCGTTAAAGCCACACAGGCAGTCTATCA
GTTTGACCTGTCAGGTGAAGATGGTGGCACGTGGTTTCTTGATCTGAAAACCAAGGGTGGGTATGTTGGACATGGAGAGC
CCTCTGGTCAGGCAGATGTGGTGATGAGTATGTCCACTGATGATTTTGTCAAAATGTTTTCAGGAAAACTAAAGCCAACG
ATGGCATTCATGTCAGGAAAATTGAAGATTAAAGGAAACATGGCCCTAGCAATCAAATTGGAAAAGCTCATGAATCAGAT
GAATTCCAAACTG
