# Supplementary material for: Divergent genes in gerbils: prevalence, relation to GC-biased substitution, and phenotypic relevance
Source: BMC Evol Biol. 2020 Oct 19;20:134. doi: 10.1186/s12862-020-01696-3 (PMC7574485; doi:10.1186/s12862-020-01696-3)
Supplement: Supplementary file 3 — Additional file 3 Supplementary Data. DNA alignments for 10,554 1-to-1 orthologues used in analysis. Each alignment file is named using its orthogroup ID. [file 12862_2020_1696_MOESM3_ESM.zip › Additional_File_3/masked_alignments/OG0001860.fa]

>nannospalax_galili
ATGCCCAAGCGGAGCTGCCCGTTCGGCGACGCTGCCCCGCTGCAGCTCAAAGTCCGCGTGGGCCCGAGAGAGCTGGGCCG
TGGCGTCTTTGCCGAGCACTACGCGCGCGAGGTGTTC-------------------------------------------
--------------------------------------------------------------------------------
------------------------------------------------------------------------GACCTGCC
CAGG---GCACCCATTGCCTGCTCCTCATGTGTGCGATCTGTGGATGGGAAGGCAGTTTGCAGCCAGTGTGAACGGGCCC
TTTGTGGACAGTGCATATACACCTGTTGGGGCTGCGGTGCTGTGGCCTGCATGCTGTGTGGCCTTGCTGACTACACGGAT
GTTTGTGAGAAGACTCTGTGCAACAGCTGCGCTATATTTGAAGCC
>chinchilla_lanigera
--------------------------------------------------------------------------------
--------------------------------------------------------------------------------
--------------------------------------------------------------------------------
---------------ATGCTGATTGGACCCGATGGCCGACTGATCAGGAGCTGCGCCCAGGCCTCCAAAGCTGACTTGTC
TGGGGCAGCATCCCGCACCTGCTCATCGTGTGTGCGAGCTGTGGATGGGAAGGTGGTCTGCAGCCAGTGTGAGCGGGCCC
TGTGTGGGCAGTGTGTGCGCACCTGCTGGGGCTGCGGCACCGTGGCCTGTGCCCTGTGTGGGCTTGTGGACTGCAGCGAT
GTGTGTGAGAAGGTGCTGTGTAACAGCTGTGCCATGTTCGAAGCC
>fukomys_damarensis
--------------------------------------------------------------------------------
--------------------------------------------------------------------------------
--------------------------------------------------------------------------------
---------------ATGCTGATTGGACCCGATGGCCGACTGATCAGGAGCTCTGCCCAGGCCTCCAAAGCTGACCTCTC
CGGGGCAGTATCCCGTGCCTGCTCATCATGCGTCCGAGCTGTGGATGGGAAGATGGTCTGTGGCCAGTGTGAGCGGGCCC
TGTGTGGCCAATGTGTGCTCACCTGCTGGAGTTGCGGTGCTGTGGCTTGTGCCCTCTGTGGCCTTGTGGACTGCAGTGAT
GTGTGTGAGAAGGCGCTGTGCAGCAGCTGTGCCATGTTTGAAGCC
>jaculus_jaculus
ATGCCCAAGCGGGGCTTGCCCTTCGCGGACGTCGCCCCGCTGCAGCTCAAGGTCCGCGTGGGCCAGAAGGAGCTGAGCCG
CGGCGTGTTCGGTGAGCGCTACGCCCGCGAGGTGTTCGAGAAGACTAAACAGCTCCTTTTCCAAGGGGCCCAGGCCTGCA
GAGACCATGTATGGGGCGAAGACTGTGCCATCGTCCACCTACCAGAATCCCCAAAGCCTGGCCCCACAGAGGCCCCTCGA
GTTGAGAGAAGACAAATGCTGATTGGACCTGATGGCCGGCTGATGAGGAGCCAAGCACAGGCCTCTGAAGCTGACCTACC
CGTGGTAGCACCCATCGCCTGCTCATCATGTGTGCGAGCTGTGGACGGGAAAGCATTCTGCGGCCAGTGTGAGCGGCCCT
TGTGTGGGCAGTGTGTACGCACCTGTTGGGGCTGTGGTGCCGTAGCCTGCACCCTGTGTGGCCTTGTGGACTGCAGTGAT
GTCTGTGAGAAGGCGCTATGTAGCAGCTGCGCCATGTTTGAAGCC
>homo_sapiens
ATGCCCAAGCGGAGCTGCCCCTTCGCGGACGTGGCCCCGCTACAGCTCAAGGTCCGCGTGAGCCAGAGGGAGTTGAGCCG
CGGCGTGTGCGCCGAGCGCTACTCGCAGGAGGTCTTCGAGAAGACCAAGCGACTCCTGTTCCTCGGGGCCCAGGCCTACC
TGGACCACGTGTGGGATGAAGGCTGTGCCGTCGTTCACCTGCCAGAGTCCCCAAAGCCTGGCCCTACAGGGGCCCCGAGG
GCTGCACGTGGGCAGATGCTGATTGGACCAGACGGCCGCCTGATCAGGAGCCTTGGGCAGGCCTCCGAAGCTGACCCATC
TGGGGTAGCGTCCATTGCCTGTTCCTCATGCGTGCGAGCCGTGGATGGGAAGGCGGTCTGCGGTCAGTGTGAGCGAGCCC
TGTGCGGGCAGTGTGTGCGCACCTGCTGGGGCTGCGGCTCCGTGGCCTGTACCCTGTGTGGCCTCGTGGACTGCAGTGAC
ATGTACGAGAAAGTGCTGTGCACCAGCTGTGCCATGTTCGAGACC
>ictidomys_tridecemlineatus
ATGCCCAAGCGGGGCTGCCCCTTCGCGGACGCCGCCCCGCTGCAGCTCAAAGTCCGCGTGGGCCGAAAGGAGCTGAGCCA
CGGCGTGTGCGCCGAGCGCTACTCTCGGGAGATTTTCGAGAAGACCAAGCAACTCCTTTTCCACGGGGCCCAGGCCTGCA
GGAACTATGTGTGGGGTGAAGGCTGTGCCATCGTCCACCTGCCAGAGTCCCCAAAGCCCGGCCCTACAGGTGTACCTCGA
GCTGTAAGGGGGCAGATGCTGATTGGACCAGATGGCCGACTGATCAGGAGCCGAGCCCAGGCCCCTGAGGCTGACCTGTC
GGGGGCCACAGCCATCGCCTGTTCCTCATGCGTTCGAGCTGCTGATGGGAAGGTGGTCTGCAGCCAGTGCGAGCGGGCCC
TGTGTGGGCAGTGTGTGCGCACTTGCTGGGGCTGTGGTGCAGTGGCCTGTGCCCTGTGTGGCCTTGTGGACTGCAGTGGC
GTCTGGGAGAAGGCCCTGTGCACCAGCTGCGCCATGTTTGAAGCC
>dipodomys_ordii
--------------------------------------------------------------------------------
----------------------------------------AAGACCAAGCAGCTTCTTTTCCGCGGGGCGCAGGCCTGCA
GGGGCCAGACATGGGGTGAGGGCTGTGCCATCGTCCACCTGCCAGAGTCGCCCCAGCCCGGCCCCACGGGGCCCCCTCGG
CCTACAAGAGGACAGATGCTGATTGGACCTGACGGCAGGCTGATGAGGTGCTGTGCCCAGGCCTCCGACGCCGACTTGTC
CGGAACAGCACCCACCGCCTGTGCCTCGTGTGTGAGAGCCGTGGACGGGAAGGCCGTGTGCAGCCAGTGCGCGCGGGCCG
TGTGCAGCCAGTGCGCACGCGCCTGCTGGGGGTGCGGCGCCGTGGCCTGCGCCCTGTGCGGCCTCACAGACTCCAGCGAC
GTCTGCGAGGAAGCGCTGTGCACCAGCTGTGCCATGTTTGATGTG
>meriones_unguiculatus
ATGCCCAAGCGGAGCTGCCCGTTCGCAGACGCTTCCCCGCTGCAGCTCAAAGTCCATGTGGGCCCGAGAGAGCTGAGCCG
CGGTGTGTTCGCCGAGCGCTACTCACGCGAGGTCTTCGAAAGAACCAAGCAGCTCCTTTTCCAAGGGGCCCAGGCCTATA
GAGATCACATCTGGGGCGAAGGT---GCCATCGACCACCTGCAGGAGTCACTGAAGCCTGGTCTGGTGGGAGCCCCTCAA
ACTGCAAGGGGACAGATGTTGATTGGACCTGATGGCCGACTGACAAAGTGCCAAGCTCAGGCCTCGGAATCTGGCATGCC
TGGGGCAGCACCCACTGCGTGTTCCTCCTGCGTGAGATCTGTGGACGGGAAGGCGGTCTGCAGCCAGTGTGACCGGGCCC
TGTGTGGGCAGTGTGTATACACCTGCTGGGGCTGCGGAGCCTTGGCCTGTATGCTGTGCGGCCTTGTAGACTATGCTGAT
GATGGTGAGAAGACGCTTTGCACCAGCTGCGCTATGTATGAAGCC
>psammomys_obesus
ATGCCCAAGCGGAGCTGCCCGTTCGCGGACGCTTCCCCGCTGCAGCTCAAAGTCCATGTGGGCCCGAGAGAGCTGAGCCG
CGGTGTGTTCGCCGAGCGCTACTCACGCGAGGTCTTCGAAAGAACCAAGCAGCTCCTTTTCCAAGGGGCCCAGGCCTATA
GAGATCACATCTGGGGCGAAGGT---GCCATCGACCACCTGCAGGAGTCACTGAAGCCTGGTCTGGTGGGAGCCCCTCAA
GCTGCAAGGGGACAGATGTTGATTGGACCTGATGGCCGACTGACAAGGTGCCAAGCTCAGGCCTCGGAATCTGGCATGCC
TGGGGCAGCACCCACTGCGTGTTCCTCCTGCGTGAGATCTGCGGACGGGAAGGCGGTCTGCAGCCAGTGCGACCGGGCCC
TGTGTGGGCAGTGTGTATACACCTGCTGGGGCTGCGGAGCCTTGGCCTGTATGCTGTGCGGCCTTGTAGACTATGCTGAT
GATGGTGAGAAGACGCTTTGCACCAGCTGCGCTATGTATGAAGCC
>mus_musculus
ATGCCCAAGCGGAGCTGCCCGTTCGCAGACGCAGCCCCGCTCCAACTCAAAGTCCACGTGGGCCTGAAAGAGCTGAGCCA
CGGTGTGTTCGCCGAGCGCTACTCACGCGAGGTCTTCGAAAGAACCAAGCAGCTCCTTTTCCAAGGGGCTCGGGCCTATA
GAGATCACATATCGAGCGAAGATTGTTCCGTGAACCACCTGCAGGAGTCACTGAAGTCTGGTGTGGTAGGAGCCCCTCAA
CCTGCGAGGGGACAGATGTTGATTGGACCTGATGGCCGACTGACACGGTGCCAAGCTCAGGCCTCAGAAGGTGGCCTTCC
CAGGACAGCGCCCATCGCTTGTTCATCGTGCATGAGATCTGTGGATGGGAAGGCGGTCTGCAGCCAGTGCGAGCGGGCCC
TGTGTGGGCAGTGTGTATACACCTGCTGGGGCTGCGGTGCTTTGGCCTGTGTGCTGTGTGGCCTTGCAGACTATGCCGAC
GATGGTGAGAAGACACTGTGCACCAGCTGTGCTATGTTTGAAGCC
>rattus_norvegicus
ATGCCCAAGCGGAGCTGCCCGTTCACGGATGCTGCCCCGCTTCAACTCAAAGTCCACGTGAGCCCGAGAGAGCTGAGCCA
CGGTGTGTTCGCCGAGCGCTACTCGCGCGAGGTCTTCGAAAGAACCAAGCAGCTCCTTTTCCAAGGGGCCCAGGCCTATA
GAGATCACATCTGGGGTGAAGGTTGTTCCATCAACCACCTGCCGGAGCCACTCAAGCCTGGTCTGGTGGGAGCCCCTCAA
GCTGCAAGGGGACAGATGTTGATTGGACCTGATGGCCGACTGACACGGTGCCAAGCTCAGGCCTCGGAAGCTGGCCTTCC
CGGGGCAGCACCCATTGCTTGTTCATCCTGCGTGAGATCTGTGGATGGAAAGGCGGTCTGCAGCCAGTGTGAGCGGGCCC
TGTGTGGGCAGTGTGTGTACACCTGCTGGGGCTGTGGTGCCTTGGCCTGTGTGCTGTGTGGCCTGGCAGACTATGCCGAC
GATGGTGAAAAGACGCTTTGCACCAGCTGCGCCATGTTTGAAGCC
