# Supplementary material for: Divergent genes in gerbils: prevalence, relation to GC-biased substitution, and phenotypic relevance
Source: BMC Evol Biol. 2020 Oct 19;20:134. doi: 10.1186/s12862-020-01696-3 (PMC7574485; doi:10.1186/s12862-020-01696-3)
Supplement: Supplementary file 3 — Additional file 3 Supplementary Data. DNA alignments for 10,554 1-to-1 orthologues used in analysis. Each alignment file is named using its orthogroup ID. [file 12862_2020_1696_MOESM3_ESM.zip › Additional_File_3/masked_alignments/OG0001862.fa]

>fukomys_damarensis
ATGGGGAACGTTTTGGCTGCTAGTTCGCCGGCAGGCCCGCCGCCGCCG---------CCTGCGCCAGCCCTC--------
--------------------------------------------------------------------------------
-----------------------------------------------------------GATGACGGGGCCTGCGGCTGC
CTGCCCAACCCGGGCACGTTCGAAGAGTGCCACCGGAAGTGCAAGGAGCTGTTTCCGATTCAGATGGAGGGTGTCAAACT
TACAGTCAACAAAGGGTTGAGTAACCATTTCCAGGTGAACCACACGGTAGCCCTCAGCACAATCGGGGAATCCACCTACC
ACTTCGGGGTCACATACGTGGGCACAAAGCAGCTGAGTCCCACAGAGGCCTTCCCCGTGCTGGTAGGCGACATGGACAAC
AGCGGCAGCCTCAACGCCCAGATCATTCACCAGCTTGGTCCCGGCCTCAGGTCCAAGATGGCCATACAGACACAGCAGTC
GAAGTTCGTGAACTGGCAGGTGGATGGGGAGTACCGGGGTGCAGACTTCACTGCAGCCATCACCCTGGGGAACCCAGACG
TCTTGGTGGGCTCAGGCATCCTCGTGGCCCACTACCTCCAGAGCATCACACCGTGTCTGGCCCTGGGCGGAGAGCTGGTC
TACCACCGGCGGCCCGGGGAGGAGGGCACCGTCATGTCCCTAGCTGGGAAATACACACTAAACAACTGGCTGGCCACAGT
GACGTTAGGCCAGGCGGGCATGCATGCAACGTACTACCACAAAGCCAGTGACCAGCTGCAGGTGGGCGTGGAGTTCGAGG
CCAGCACAAGGATGCAGGACACCAGTGTCTCCTTCGGGTACCAGCTGGACCTGCCCAAGGCCAACCTCCTCTTCAAAGGC
TCCGTGGACAGCAACTGGATCGTGGGTGCCACACTGGAGAAGAAGCTGCCTCCGCTGCCCCTGACGCTGGCGCTCGGGGC
CTTCCTGAACCACCGCAAGAACAAGTTCCAGTGCGGCTTCGGCCTCACCATCGGC
>nannospalax_galili
ATGGGGAACGTGTTGGCTGCTAGCTCGCCGGCAGGGCCGCCGCCGCCT---------CCAGCGCCGTCCCTCGTGGGGCT
GCCGCCGCCGCCT---TCGCCGCCGGGCTTCACGTTACCGCCGCTTGGGGGTGGCCTGGGC------GCCGGGGCGAGCG
CTGGCCGAGGTTCAGAACGGACTTCCGGGCCTGCGGCCAGCGGCGCTGCGGGGGCCGCTGATGATGGAGCCTGCGACTGC
CTGCCCAACCCGGGCACGTTCGAGGAGTGCCACCGGAAATGCAAGGAGCTGTTTCCTGTTCAGATGGAAGGTGTCAAACT
TACAGTCAACAAAGGGTTGAGTAACCGATTTCAGGTCACCCACACTGTAGCCCTTGGCACAATTGGGGAGTCCAACTACC
ACTTTGGGGTCACATATGTGGGGACAAAACAGCTGAGTCCCACAGAGGCGTTCCCGGTGCTAGTTGGCGATATGGATAAC
AGTGGTAGCCTCAATGCGCAGGTCATCCACCAGCTGAGCCCAGGCCTCAGGTCCAAGATGGCCATTCAGACCCAGCAGTC
CAAGTTCGTGAACTGGCAGGTGGACGGGGAGTACCGAGGTTCTGACTTCACAGCTGCTGTCACTCTAGGCAACCCAGATG
TCCTAGTGGGTTCAGGAATCCTGGTGGCCCACTATCTGCAGAGCATCACACCATGTCTGGCCCTGGGTGGAGAGCTTGTC
TACCACCGGCGGCCTGGCGAGGAGGGCACTGTTATGTCTCTAGCAGGGAAATACACATTGAACAACTGGTTGGCGACAGT
CACACTGGGCCAGGCAGGCATGCACGCAACATACTACCACAAAGCCAGTGACCAGCTGCAGGTGGGCGTGGAGTTTGAGG
CCAGCACCAGGATGCAGGACACCAGTGTCTCCTTTGGGTACCAGCTGGACCTGCCCAAGGCCAACTTCCTCTTCAAAGGC
TCGGTGAACAGTAACTGGATTGTGGGCGCCACGCTGGAGAAGAAGCTGCCCCCGCTGCCCCTGACACTGTCCCTCTGCGC
CTTCCTGAACCATCGCAAGAACAAGTTCCTTTGTGGCTTCGGCCTGACCATTGGC
>cavia_porcellus
ATGGGGAACGTGTTGGCCGCTAGCTCTCCGGCAGGCCCGCCGCCGCCG---------CCTGCGCCAGCCCTCGTGGGGCT
GCCGCCGCCTCCGCCTTCGCCGCCGGGCTTTACGCTGCCGTCTCTCGGGGGTGGACTGGGC------GCTGGAGCCGGCG
CGGGCCGAGGTTCAGACCGGACACCCGGGACTGCAGCCTCCAGCGCTGCAGGGGCCGCTGATGACGGGGCCTGCGGTTGC
CTGCCCAACCCGGGCACGTTCGAGGAGTGCCACAGGAAGTGCAAG-----------------------------------
----------------------------------GTGAACCACACAGTAGCCCTCAGCACAATCGGCGAGTCCACCTACC
ACTTCGGGGTCACGTACGTGGGGACAAAACAGCTGAGTCCCACAGAGGCCTTCCCGGTGTTGGTGGGTGATATGGACAAC
AGCGGCAGCCTCAACGCCCAGATCATTCACCAGCTGGGCCCTGGCCTCAGGTCCAAGATGGCCATCCAGACGCAGCAGTC
GAAGTTTGTGAACTGGCAGGTGGACGGGGAGTACCGGGGTTCGGACTTCACTGCTGCCGTCACCCTGGGGAACCCTGATG
TCTTGGTGGGTTCAGGAATCCTCGTGGCCCACTACCTCCAGAGCATCACACCATGTCTGGCCCTGGGCGGAGAACTGGTC
TACCACCGGCGACCCGGAGAGGAGGGCACCGTCATGTCTCTAGCTGGGAAATATACACGAAACAATTGGCTGGCAACAGT
GACACTAGGCCAGGCGGGCATGCACGCAACGTACTACCACAAAGCCAGCGACCAGCTGCAGGTGGGTGTGGAGTTCGAAG
CCAGCACGAGGATGCAGGATACCAGTGTCTCCTTCGGGTACCAGCTGGACCTGCCCAAGGCCAACCTCCTCTTCAAAGGC
TCGGTAGACAGCAACTGGATCGTGGGAGCCACGCTGGAGAAGAAGCTGCCGCCACTGCCCCTGACGCTGGCGCTCGGGGC
CTTCCTGAACCACCGCAAGAACAAGTTTCAGTGCGGCTTCGGGCTTACCATCGGC
>chinchilla_lanigera
ATGGGGAACGTGTTGGCCGCTAGCTCGCCGGCAGGCCCGCCGCCGCCG---------CCTGCGCCAGCCCTCCTGGGGCT
GCCGCCNNNNNNNNNN------------------NNNNNNNCGCTCGGGGGCGGGCTGGGC------GCCGGGGCCAGCG
CGGGCCGAGGTTCAGAACGGACTCCCGGGACGACAGCCCCGAGCGCCGCGGGGACCGCGGAGGACGGGGCCCACGGCTGC
CTGCCCAACCCGGGCACGTTCGAGGAGTGCCACCGGAAGTGCAAGGAGCTGTTCCCTGTTCAGATGGAAGGCGTCAAACT
GACCGTCAACAAAGGGCTGAGTAACCATTTCCAGGTGAACCACACAGTCGCCCTCAGCACAATTGGGGAGTCCACCTACC
ACTTCGGGGTCACGTACGTGGGGACAAAGCAGCTGAGTCCCACCGAGGCCTTCCCTGTGCTGGTGGGCGACATGGACAAC
AGTGGCAGCCTCAACGCTCAGATCATTCACCAGCTGGGCCCTGGCCTCAGGTCTAAGATGGCCATCCAGACACAGCAGTC
GAAGTTTGTGAACTGGCAAGTGGACGGGGAATACCGGGGTTCAGACTTCACCGCAGCTGTCACCCTGGGGAACCCAGACG
TCTTGGTGGGTTCAGGAATCCTCGTGGCCCACTACCTCCAGAGCATCACGCCGTGTCTGGCCCTGGGTGGAGAGCTGGTC
TACCACCGGCGGCCCGGGGAGGAGGGCACCGTCATGTCTCTAGCTGGGAAATACACACTAAACAACTGGTTGGCAACAGT
GACACTAGGCCAGGCGGGCATGCATGCGACATACTACCACAAAGCCAGTGAGCAGCTGCAGGTGGGCGTGGAGTTCGAGG
CCAGCACAAGGATGCAGGACACCAGCGTCTCCTTCGGGTACCAGCTGGACCTGCCCAAGGCCAACCTCCTCTTCAAAGGC
TCCGTGGACAGCAACTGGATCGTGGGAGCCACGCTGGAGAAGAAGCTGCCACCGCTGCCCCTGACGCTGGCGCTCGGGGC
CTTCCTGAACCACCGCAAGAACAAGTTCCAGTGCGGCTTCGGCCTCACCATCGGC
>homo_sapiens
ATGGGGAACGTGTTGGCTGCCAGCTCGCCGGCAGGGCCGCCACCGCCG---------CCTGCGCCGGCCCTCGTGGGGCT
GCCGCCACCTCCGCCCTCGCCGCCGGGCTTCACGCTGCCGCCGCTGGGAGGCAGCCTGGGC------GCCGGCACCAGTA
CGAGTCGAAGTTCGGAACGGACCCCCGGGGCTGCAACCGCCAGCGCCTCAGGGGCCGCCGAGGATGGGGCCTGCGGCTGC
CTGCCCAACCCGGGCACATTCGAGGAGTGCCACCGGAAGTGCAAGGAGCTGTTTCCCATTCAGATGGAGGGTGTCAAGCT
CACAGTCAACAAAGGGTTGAGTAACCATTTTCAGGTCAACCACACAGTAGCCCTCAGCACAATCGGGGAGTCCAACTACC
ACTTCGGGGTCACATATGTGGGGACAAAGCAGCTGAGTCCCACAGAGGCGTTCCCTGTACTGGTGGGTGACATGGACAAC
AGTGGCAGTCTCAACGCTCAGGTCATTCACCAGCTGGGCCCCGGTCTCAGGTCCAAGATGGCCATCCAGACCCAGCAGTC
GAAGTTTGTGAACTGGCAGGTGGACGGGGAGTATCGGGGCTCTGACTTCACAGCAGCCGTCACCCTGGGGAACCCAGACG
TCCTCGTGGGTTCAGGAATCCTCGTAGCCCACTACCTCCAGAGCATCACGCCTTGCCTGGCCCTGGGTGGAGAGCTGGTC
TACCACCGGCGGCCTGGAGAGGAGGGCACTGTCATGTCTCTAGCTGGGAAATACACATTGAACAACTGGTTGGCAACGGT
AACGTTGGGCCAGGCGGGCATGCACGCAACATACTACCACAAAGCCAGTGACCAGCTGCAGGTGGGTGTGGAGTTTGAGG
CCAGCACAAGGATGCAGGACACCAGCGTCTCCTTCGGGTACCAGCTGGACCTGCCCAAGGCCAACCTCCTCTTCAAAGGC
TCTGTGGATAGCAACTGGATCGTGGGTGCCACGCTGGAGAAGAAGCTCCCACCCCTGCCCCTGACACTGGCCCTTGGGGC
CTTCCTGAATCACCGCAAGAACAAGTTTCAGTGTGGCTTTGGCCTCACCATCGGC
>jaculus_jaculus
ATGGGGAACGTGCTGGCCGCCAGCTCGCCGGCAGGGCCGCCGCCGCCT---------CCCGCGCCGTCCCTCGTGGGGCT
GCCGCCACCTCCGCCTCCGCCGCCGGGCTTCACGTTACCGCCGCTCGGGGGCGGCCTGGGC------GCCGGGGCGAGCT
CGGCTCGGGGTTCGGAGCGGACTGCCGGAGGTGCGGTCACTGGCGCTGCAGGGGCGGCTGACGATGGGGCCTGCGGCTGT
CTGCCCAATCCGGGCACGTTCGAGGAGTGCCACCGGAAGTGCAAGGAGCTGTTTCCCATTCAGATGGAGGGTGTCAAACT
TACAGTCAACAAAGGGTTGAGTAACCGTTTCCAGGTGACCCACACAGTAGCCCTTGGCACAATTGGGGAATCCAACTACC
ACTTTGGGGTCACATATGTGGGGACAAAGCAGCTGAGTCCCACAGAGGCGTTTCCGGTGCTGGTGGGCGACATGGACAAC
AGCGGCAGCCTCAACGCACAGGTCATCCACCAGCTGAGCCCCGCGCTCAGGTCCAAGGTGGCCATCCAGACCCAGCAGTC
CAAGTTTGTGAACTGGCAGGTGGACGGGGAGTACCGGGGTTCTGACTTCACAGCCGCCGTCACCCTGGGCAACCCAGACG
TCCTGGTGGGTTCAGGCATCCTGGTCGCACACTATCTCCAGAGCATCACACCGTGCCTGGCACTGGGGGGCGAGCTCGTC
TACCACCGGCGGCCTGGCGAGGAGGGCACAGTCATGTCTCTGGCCGGGAAATACACGTTGAACAACTGGTTGGCAACAGT
GACGTTGGGCCAGGCAGGCATGCATGCAACATATTACCACAAAGCCAGTGACCAGCTGCAGGTAGGTGTGGAGTTCGAGG
CCAGCACAAGGATGCAGGACACCAGCGTCTCCTTCGGGTACCAGCTGGATCTGCCCAAGGCCAACTTCCTCTTCAAAGGG
TCCGTGAACAGTAACTGGATCGTGGGCGCCACGCTGGAGAAGAAGCTGCCCCCCCTGCCCCTGACGCTGTCCCTGTGCGC
CTTCCTGAACCACCGCAAGAACAAGTTCCTGTGCGGCTTCGGCCTGACCATCGGC
>rattus_norvegicus
ATGGGGAACGTGTTGGCTGCTAGCTCTCCGGCAGGGCCACCGCCGCCT---------CCTACGCCGTCCCTCGTGGGGCT
CCCGCCGCCGCCTCCTTCGCCGCCAGGCTTCACGCTGCCGCCACTTGGAGGTGGCCTGGGC------ACTGGGTCAAACG
CTGGTCGCGGTTCGGAACGGACTCCCGGGGCCGCGGCGAGCGGCGCTGCGGCGTCCTCGAACGATGGGAACTGCGGCTGC
CTGCCCAACCCGGGGACGTTCGAGGAGTGCCACCGGAAGTGCAAGGAGCTGTTTCCAGTTCAGATGGAAGGTGTCAAACT
TACAGTCAACAAAGGGTTAAGCAATCGTTTCCAGGTGACCCATACAGTAGCCCTCGGCACAATTGGGGAGTCCAACTACC
ACTTCGGGGTTACATACGTGGGGACAAAACAGCTGAGTCCCACAGAGGCGTTCCCCGTGCTGGTGGGTGACATGGACAAT
AGTGGCAGCCTCAATGCACAGGTCATCCACCAGCTGAGCCCAGGCCTCAGGTCCAAGATGGCCATCCAGACCCAGCAGTC
CAAGTTCGTGAACTGGCAGGTGGATGGCGAGTACCGTGGCTCCGACTTCACGGCTGCTGTCACCCTGGGCAACCCAGATG
TCTTGGTGGGTTCAGGAATCCTCGTGGCTCACTACCTCCAGAGCATCACACCGTGTCTGGCCCTAGGTGGCGAGCTCGTC
TACCACCGGCGGCCTGGAGAAGAGGGCACTGTCATGTCTCTAGCTGGGAAATACACACTGAACAACTGGTTGGCTACAGT
AACGCTGGGTCAGGCAGGCATGCATGCGACGTATTACCACAAAGCCAGTGACCAGCTGCAGGTGGGTGTGGAGTTTGAGG
CCAGCACCAGGATGCAGGACACCAGTGCCTCCTTTGGGTATCAGCTGGACCTGCCCAAGGCCAACTTCCTCTTCAAAGGC
TCTGTGAACAGTAACTGGATCGTGGGTGCCACGCTGGAGAAGAAGCTTCCGCCCTTGCCCCTGACACTGTCGCTCTGCGC
CTTCCTGAACCACCGCAAGAATAAGTTCCTGTGTGGCTTTGGCCTCACCATCGGC
>mus_musculus
ATGGGGAACGTGTTGGCTGCCAGCTCTCCGGCAGGGCCACCGCCGCCT---------CCTACGCCGTCCCTCGTGGGGCT
CCCGCCGCCGCCTCCTTCGCCGCCAGGCTTCACTCTGCCGCCGCTCGGCGGCGGCCTGGGC------ACTGGGTCAAGCA
CTGGCCGTGGTTCGGAACGGACTCCCGGGGCTGCGGCCAGCGGCGCTGCGGCGGCCTCGGAAGATGGGAGCTGCGGATGC
CTGCCCAACCCGGGGACGTTCGAGGAGTGCCACCGGAAGTGCAAGGAGCTGTTTCCAGTTCAGATGGAAGGTGTCAAACT
TACAGTCAACAAAGGGTTGAGCAACCGTTTCCAGGTGACCCACACAGTAGCCCTCGGCACAATTGGGGAGTCCAACTACC
ACTTTGGGGTCACATACGTGGGGACGAAGCAGCTGAGTCCCACAGAGGCGTTCCCCGTGCTGGTGGGTGACATGGACAAT
AGTGGCAGCCTCAATGCACAGGTCATCCACCAGCTGAGCCCAGGCCTCAGGTCCAAAATGGCCATCCAGACCCAGCAGTC
CAAGTTCGTGAACTGGCAGGTGGATGGCGAGTACCGTGGTTCTGACTTCACAGCTGCTGTCACCCTGGGCAACCCAGATG
TCTTGGTGGGTTCAGGAATCCTCGTGGCCCACTACCTCCAGAGCATCACACCGTGTCTGGCCCTGGGTGGAGAGCTCGTC
TACCACCGGCGGCCAGGAGAGGAGGGCACTGTCATGTCTCTAGCTGGGAAATACACACTGAACAACTGGTTGGCTACAGT
AACGCTGGGCCAGGCAGGCATGCATGCGACGTATTACCACAAAGCCAGTGACCAGCTGCAGGTGGGTGTGGAGTTTGAGG
CCAGCACCAGGATGCAGGACACCAGTGCCTCCTTTGGGTATCAGCTGGACCTGCCCAAGGCCAACTTCCTTTTTAAAGGC
TCTGTGAACAGTAACTGGATCGTGGGCGCCACGCTGGAGAAGAAGCTTCCGCCCTTGCCCCTGACACTGTCCCTCTGCGC
CTTCCTGAACCACCGCAAGAATAAGTTCCTGTGTGGCTTCGGCCTCACCATCGGC
>meriones_unguiculatus
ATGGGGAACGTGTTGGCCGCCAGCTCTCCGGCAGGGCCACCGCCGCCT---------CCTACGCCGTCCCTCGTGGGGCT
GCCGCCGCCGCCGCCTTCGCCGTCGGGCTTCACGCTGCCGCCGCTCGGAGGCGGCCTGGGC------GCCGGGTCGAGCG
CGGGCCGCGGTTCGGAACGGACTCCCGGGGCTGCGGCGAGCGGCGCTGCGGCGGCCTCGGACGATGGTTGCTGCGGCTGC
CTGCCCAACCCGGGCACGTTCGAGGAGTGCCACCGGAAGTGCAAGGAGCTGTTTCCCGTTCAGATGGAGGGTGTCAAACT
TACAGTCAACAAAGGGTTGAGCAACCGTTTCCAGGTGACCCACACAGTAGCCCTTGGCACAATTGGGGAATCCAACTACC
ACTTCGGGGTCACATATGTGGGGACGAAGCAGCTGAGTCCCACAGAGGCGTTCCCTGTGCTGGTGGGTGACATGGACAAC
AGTGGCAGCCTCAATGCACAGGTCATCCACCAGCTGAGCCCAGGCCTCAGGTCCAAGATGGCCATCCAGACCCAGCAGTC
GAAGTTCGTGAACTGGCAGGTGGATGGGGAGTACCGGGGCTCTGACTTCACGGCTGCTGTCACGCTAGGCAACCCAGATG
TCTTGGTGGGTTCAGGAATCCTCGTGGCCCACTACCTCCAGAGCATCACACCGTGTCTGGCCCTGGGGGGAGAGCTCGTC
TACCACCGGCGGCCTGGAGAGGAGGGCACGGTCATGTCTCTAGCTGGGAAATACACATTGAACAACTGGTTGGCGACAGT
AACACTGGGCCAGGCAGGCATGCATGCAACGTACTACCACAAAGCCAGTGACCAGCTGCAGGTAGGCGTGGAGTTTGAGG
CCAGCACCAGGATGCAGGACACCAGTGCCTCCTTTGGATACCAGCTGGACCTGCCTAAGGCCAACTTCCTCTTCAAAGGC
TCTGTGAACAGTAACTGGATCGTGGGCGCCACGCTGGAGAAGAAGCTGCCACCCCTACCCCTGACACTGTCCCTCTGCGC
CTTCCTGAACCACCGCAAGAATAAGTTCTTGTGCGGCTTCGGCCTCACCATCGGC
>psammomys_obesus
ATGGGGAACGTGTTGGCCGCCAGCTCTCCGGCAGGGCCACCGCCGCCT---------CCTACGCCGTCCCTCGTGGGGCT
GCCGCCGCCGCCGCCTTCGCCGTCGGGCTTCACGCTGCCGCCGCTCGGAGGCGGCCTGGGC------GTTGGATCGAGCG
CGGGCCGCGGTTCGGAACGGACTCCCGGGGCTGCGGCGAGCGGCGCTGCGGCGGCCTCGGACGATGGTTGCTGCGGCTGC
CTGCCCAACCCGGGCACGTTCGAGGAGTGCCACCGGAAGTGCAAGGAGCTGTTTCCGGTTCAGATGGAGGGTGTCAAACT
TACGGTCAACAAAGGGTTGAGCAACCGTTTCCAGGTGACCCACACAGTAGCCCTTGGCACAATTGGGGAATCCAACTACC
ACTTCGGGGTCACATATGTGGGGACAAAGCAGCTGAGTCCCACAGAGGCGTTCCCTGTGCTGGTGGGTGACATGGACAAC
AGTGGGAGCCTCAATGCACAGGTCATCCACCAGCTGAGCCCAGGCCTCAGGTCCAAGATGGCCATCCAGACCCAGCAGTC
GAAGTTTGTGAACTGGCAGGTGGATGGGGAGTACCGGGGCTCCGACTTCACGGCTGCTGTCACGCTAGGCAACCCAGATG
TCTTGGTGGGTTCAGGAATCCTCGTGGCCCACTACCTCCAGAGCATCACACCGTGTCTGGCCCTGGGGGGAGAGCTCGTC
TACCACCGGCGGCCTGGAGAGGAGGGCACGGTCATGTCTCTAGCTGGGAAATACACATTGAACAACTGGTTGGCGACAGT
AACACTGGGCCAGGCAGGCATGCATGCAACGTACTACCACAAAGCCAGTGACCAGCTGCAGGTAGGCGTGGAGTTTGAGG
CCAGTACCAGGATGCAGGACACCAGTGCCTCCTTTGGGTACCAGCTGGACCTGCCTAAGGCCAACTTCCTCTTCAAAGGC
TCTGTGAACAGTAACTGGATCGTGGGCGCCACACTGGAGAAGAAGCTGCCACCCCTACCCCTGACACTGTCCCTCTGCGC
CTTCCTGAACCACCGCAAGAATAAGTTCTTGTGCGGCTTCGGCCTCACCATCGGC
>dipodomys_ordii
------------------------------------------------TGCTGCCTACCGGGCCCTCCCTTC------CT
TCCTCCACCGCCATGGCCTCGGCCTGGGGCGGGTGCAGTGAGACTGGGGGGGGGG---GGCTTCCTCCAG----------
--------------------------------------------------------------------------------
------------------------------------TCTTCCCCAGAGCTGTTTCCCGTTCAGATGGAGGGTGTCAAGCT
TACGGTCAACAAAGGGTTGAGTAACCGTTTCCAGGTGAACCACACGGTAGCGCTCAGCACAATTGGGGAGTCCAACTACC
ACTTCGGGGTCACCTATGTAGGGACAAAGCAGCTGAGTCCCACGGAGGCATTCCCTGTGCTGGTGGGCGACATGGACAAC
AGCGGCAGCCTCAATGCTCAGGTCATCCACCAGCTAAGCCCAGGCCTTAGGTCCAAGATGGCCTTCCAGACCCAGCAGTC
CAAGTTTGTGAACTGGCAGGTGGACGGCGAGTACCGGGGTTCCGACTTCACAGCAGCTGTCACCCTGGGGAACCCCGACG
TCCTGGTGGGATCAGGCATCCTCGTGGCCCACTACCTGCAAAGTGTCACGCCGTGCCTGGCACTGGGTGGAGAGCTGGTC
TACCACCGGCGGCCGGGTGAGGAGGGCACCGTCATGTCTCTAGCCGGGAAGTACACACTGAACAACTGGCTGGCCACGGT
CACGCTGGGCCAGGCAGGCATGCACGCCACATACTACCACAAAGCCAGTGACCAGCTGCAGGTGGGCGTGGAGTTCGAGG
CCAGCACGAGAATGCAGGACACCAGCGTCTCCTTTGGGTACCAGCTGGACCTGCCCAAGGCCAACCTCCTCTTCAAAGGC
TCTGTGGACAGCAACTGGATCGTGGGCGCCACGCTGGAGAAGAAGCTTCCTCCGCTGCCCCTCACACTGGCCCTGGGCGC
CTTCCTGAACCACCGCAAGAACAAGTTCCTGTGCGGCTTCGGCCTCACCATCGGC
