# Supplementary material for: Divergent genes in gerbils: prevalence, relation to GC-biased substitution, and phenotypic relevance
Source: BMC Evol Biol. 2020 Oct 19;20:134. doi: 10.1186/s12862-020-01696-3 (PMC7574485; doi:10.1186/s12862-020-01696-3)
Supplement: Supplementary file 3 — Additional file 3 Supplementary Data. DNA alignments for 10,554 1-to-1 orthologues used in analysis. Each alignment file is named using its orthogroup ID. [file 12862_2020_1696_MOESM3_ESM.zip › Additional_File_3/masked_alignments/OG0001863.fa]

>cavia_porcellus
ATGTCTTCTGAAGAAGGGAAGCTTTTCGTTGGCGGGCTCAACTTCAGTACCGACGAGCAGGCACTGGAAGACCACTTCAG
CAGCTTTGGGCCTATTTCTGAGGTGGTGGTTGTCAAGGACCGGGAAACTCAGCGATCCCGGGGTTTTGGCTTCATCACCT
TTACCAATCCAGAGCACGCCTCAGATGCAATGAGAGCTATGAATGGAGAGTCCCTGGATGGTCGCCAGATCCGTGTGGAC
CATGCAGGCAAATCTGCCCGGGGCACCAGAGGAGGGGGTGCTTTTGGGGCCCATGGACGTGGTCGCAGCTACTCTAGAGG
TGGTGGGGACCAGGGCTATGGGAGTGGCAGGTATGACAGTCGACCAGGAGGATATGGATATGGATATGGACGATCCAGAG
ACTTTAGTGGCAGAAGCCAGGGTGGTTATGACCGCTACTCAGGAGGGAATTACAGAGACAGTTATGACAAC
>chinchilla_lanigera
ATGTCTTCTGAAGAAGGGAAGCTCTTCGTCGGCGGGCTCAACTTCAATACCGACGAGCAGGCGCTGGAAGACCACTTCAG
CAGCTTCGGGCCTATTTCTGAGGTGGTTGTTGTCAAGGACCGGGAAACTCAGCGATCCCGGGGTTTTGGCTTCATCACCT
TTACCAATCCAGAGCACGCCTCAGATGCCATGAGAGCCATGAATGGAGAGTCCCTGGATGGTCGCCAGATCCGTGTGGAC
CATGCAGGCAAATCTGCCCGGGGCACCAGAGGAGGAGGTGCTTTTGGGGCCCATGGACGTGGTCGCAGCTACTCTAGAGG
TGGTGGGGACCAGGGCTATGGAAGTGGCAGGTATGACAGTCGACCTGGAGGATATGGATATGGATATGGGCGCTCCAGAG
ACTATAGTGGCAGAAGCCAGGGTGGTTATGATCGCTACTCAGGAGGGAATTACAGAGACAATTATGACAAC
>fukomys_damarensis
ATGTCTTCTGAAGAAGGGAAGCTCTTCGTCGGCGGGCTCAACTTCAATACCGATGAGCAGGCGCTGGAAGACCACTTCAG
CAGCTTCGGACCTATTTCTGAGGTGGTTGTTGTCAAGGACCGGGAAACTCAGCGATCCCGGGGTTTTGGCTTCATCACCT
TCACCAATCCAGAGCATGCCTCAGATGCCATGAGAGCCATGAATGGAGAGTCCCTGGATGGTCGCCAGATCCGTGTGGAC
CATGCAGGCAAATCTGCCCGGGGCACCAGAGGAGGGGGTGCTTTTGGGGCCCATGGACGTGGTCGGAGCTACTCTAGAGG
TGGTGGGGACCAGGGCTATGGGAGTGGCAGGTATGACAGTCGACCTGGAGGATATGGATATGGATATGGGCGATCCAGAG
ACTATAGTGGCAGAAGCCAGGGTGGTTATGACCGCTATTCAGGAGGGAATTACAGAGACAATTACGACAAC
>rattus_norvegicus
ATGTCTTCTGAAGAAGGAAAACTCTTCGTGGGAGGGCTCAACTTCAACACTGATGAGCAGGCACTTGAAGACCACTTCAG
CAGCTTCGGGCCTATCTCTGAGGTGGTTGTTGTCAAGGACCGGGAGACTCAAAGATCCCGGGGTTTTGGCTTCATCACCT
TCACAAACCCAGAGCATGCCTCCGATGCCATGAGAGCCATGAATGGAGAGTCCCTGGATGGGCGCCAAATCCGTGTGGAC
CATGCAGGCAAGTCTGCCAGGGGAACCAGAGGGGGT---GCCTTTGGGGCCCATGGGCGTGGTCGCAGCTACTCTAGAGG
TGGTGGAGACCAGGGATATGGAAGTGGAAGATACGACAGCCGACCTGGAGGCTATGGATATGGGTATGGGCGGTCTAGAG
ACTACAGTGGCAGAAGCCAGGGTGGCTATGACCGCTACTCAGGAGGAAATTACAGAGACAATTATGACAAC
>ictidomys_tridecemlineatus
ATGTCTTCTGAAGAAGGGAAGCTGTTCGTGGGAGGACTCAACTTCAATACTGATGAGCAGGCGCTGGAAGACCACTTCAG
CAGCTTTGGGCCTATTTCTGAGGTGGTTGTTGTCAAGGACCGGGAGACTCAGCGATCCCGGGGTTTTGGCTTCATCACCT
TCACCAATCCAGAACATGCCTCAGATGCCATGAAAGCCATGAATGGAGAGTCCCTGGATGGTCGTCAGATCCGGGTGGAC
CATGCAGGCAAGTCTGCCCGGGGCACCAGAGGGGGT---GCCTTTGGGGCCCATGGGCGTGGTCGCAGCTACTCTAGAGG
TGGTGGGGACCAGGGATATGGGAGTGGCCGGTATGACAGTCGACCTGGAGGTTATGGATATGGATACGGACGGTCCCGAG
ACTATAGTGGCAGAAGCCAGGGTGGCTATGACCGCTACTCAGGAGGAAATTATCGAGACAATTATGACAAC
>mus_musculus
ATGTCGTCTGAAGAAGGGAAACTCTTCGTAGGAGGGCTCAACTTCAACACCGATGAACAGGCACTTGAAGACCACTTCAG
CAGCTTTGGGCCTATCTCTGAGGTGGTTGTTGTCAAGGACCGGGAGACTCAAAGATCCCGGGGTTTTGGCTTCATCACCT
TCACAAACCCAGAGCATGCCTCAGATGCGATGAGAGCTATGAATGGAGAGTCCCTGGATGGGCGCCAAATCCGAGTTGAT
CATGCAGGAAAGTCTGCCAGGGGATCCAGAGGGGGT---GCCTTTGGT------GGGCGTGGTCGCAGTTACTCTAGAGG
TGGTGGAGACCAGGGATATGGAAGTGGAAGATATGACAGTCGTCCTGGAGGATATGGATATGGGTATGGGCGGTCTAGAG
ACTACAGTGGCAGAAGCCAGGGTGGCTATGACCGCTACTCAGGAGGAAATTACAGAGACAATTATGACAAC
>jaculus_jaculus
ATGTCTTCTGAAGAAGGAAAGCTGTTCGTGGGAGGGCTCAACTTCAACACCGATGAGCAGGCGCTTGAAGACCACTTCAG
CAGCTTTGGGCCTATTTCTGAGGTGGTTGTTGTCAAGGACCGGGAGACTCAGCGATCCCGGGGTTTTGGCTTCATCACCT
TCACCAATCCAGAGCATGCCTCAGATGCTATGAGAGCCATGAATGGAGAGTCTCTGGATGGGCGCCAGATCCGTGTGGAC
CATGCAGGCAAGTCTGCCCGGGGCACCAGAGGGGGT---GCCTTTGGGGCCCATGGGCGAGGTCGCAGCTACTCCAGAGG
TGGTGGGGACCAGGGCTATGGAAGTGGCAGGTATGACAGTCGACCTGGAGGATATGGATATGGATATGGACGGTCCAGAG
ACTACAGCGGC---AGCCAGGGTGGTTATGACCGCTACTCAGGAGGAAATTACAGAGACAATTATGACAAC
>meriones_unguiculatus
ATGTCTTCTGAAGAAGGGAAACTCTTCGTGGGAGGGCTCAACTTCAACACCGATGAGCAGGCACTAGAAGACCACTTCAG
CAGCTTTGGGCCTATCTCTGAGGTGGTTGTTGTCAAGGACCGGGAGACTCAAAGATCCCGGGGTTTTGGCTTCATCACCT
TCACTAACCCAGAGCATGCTTCAGATGCCATGAGAGCCATGAATGGAGAGTCTCTGGATGGGCGCCAGATCCGTGTGGAC
CATGCGGGCAAATCTGCCCGGGGAACCAGAGGAGGT---GCCTTTGGGGCACATGGGCGTGGTCGCAGCTACTCTAGAGG
TGGTGGAGACCAGGGCTATGGAAGTGGAAGATATGACAGTCGACCTGGAGGATATGGATATGGATATGGACGGTCTAGAG
ACAACAGCGGCAGAAGCCAGGGTGGCTATGACCGCTACTCAGGAGGAAATTACAGAGACAATTATGACAAC
>nannospalax_galili
ATGTCTTCAGAAGAAGGAAAGCTCTTTGTGGGAGGGCTCAACTTCAACACTGATGAGCAGGCACTTGAAGACCACTTCAG
CAGCTTTGGGCCTATTTCTGAGGTGGTTGTTGTCAAGGACCGGGAGACTCAGCGATCCCGGGGTTTTGGCTTCATTACCT
TCACCAACCCAGAGCATGCCTCAGATGCCATGAGAGCCATGAATGGAGAGTCCCTGGATGGGCGCCAGATCCGTGTGGAC
CATGCAGGCAAGTCTGCCAGGGGTACCAGAGGTGGT---GCCTTTGGGGCCCATGGGCGTGGTCGCAGCTACTCTAGAGG
TGGTGGGGACCAGGGCTATGGAAGTGGCAGATATGACAGTCGACCTGGAGGATATGGGTATGGATATGGACGGTCCAGAG
ACTATGGTGGCAGAAGCCAGGGTGGTTATGACCGCTACTCAGGAGGGAATTACAGAGACAATTATGACAAC
>dipodomys_ordii
ATGTCTTCTGAAGAAGGAAAACTCTTCGTGGGAGGACTGAACTTTAACACTGATGAGCAGGCACTTGAAGACCACTTCAG
TAGCTTCGGGCCTATTTCTGAAGTGGTTGTTGTCAAGGACAGGGAGACTCAACGATCCCGAGGTTTTGGCTTCATAACCT
TCACCAACCCAGAACATGCCTCAGATGCCATGAGAGCCATGAATGGAGAGTCTCTGGATGGTCGCCAGATCCGAGTGGAC
CATGCAGGCAAGTCTGCCCGGGGCACCAGAGGAGGGGGCGCCTTTGGGGGCCATGGGCGTGGTCGCAGCTACTCTAGAGG
TGGCGGGGACCAGGGATATGGGAGTGGCAGATATGATAGTCGGCCTGGAGGATATGGATATGGATATGGACGCTCCAGAG
ACTATAGTGGCAGAAGCCAGGGTGGTTATGACCGCTACTCAGGAGGAAATTACAGAGACAATTACGATAAC
>homo_sapiens
ATGTCCTCTGAAGAAGGAAAGCTCTTCGTGGGAGGGCTCAACTTTAACACCGACGAGCAGGCACTGGAAGACCACTTCAG
CAGTTTCGGACCTATCTCTGAGGTGGTCGTTGTCAAGGACCGGGAGACTCAGCGGTCCAGGGGTTTTGGTTTCATCACCT
TCACCAACCCAGAGCATGCTTCAGTTGCCATGAGAGCCATGAACGGAGAGTCTCTGGATGGTCGTCAGATCCGTGTGGAT
CATGCAGGCAAGTCTGCTCGGGGAACCAGAGGAGGT---GGCTTTGGGGCCCATGGGCGTGGTCGCAGCTACTCTAGAGG
TGGTGGGGACCAGGGCTATGGGAGTGGCAGGTATGACAGTCGACCTGGAGGGTATGGATATGGATATGGACGTTCCAGAG
ACTATAATGGCAGAAACCAGGGTGGTTATGACCGCTACTCAGGAGGAAATTACAGAGACAATTATGACAAC
