# Supplementary material for: Divergent genes in gerbils: prevalence, relation to GC-biased substitution, and phenotypic relevance
Source: BMC Evol Biol. 2020 Oct 19;20:134. doi: 10.1186/s12862-020-01696-3 (PMC7574485; doi:10.1186/s12862-020-01696-3)
Supplement: Supplementary file 3 — Additional file 3 Supplementary Data. DNA alignments for 10,554 1-to-1 orthologues used in analysis. Each alignment file is named using its orthogroup ID. [file 12862_2020_1696_MOESM3_ESM.zip › Additional_File_3/masked_alignments/OG0001871.fa]

>chinchilla_lanigera
------TACTGTGGAGCTGCTATATGGCAAGCACTAAACCACTATGCTTACCGAGATGCAGTTTTCCTCGCAGAACGACT
GTATGCAGAAGTACACTCAGAAGAAGCCTTGTTTTTACTGGCAACCTGTTATTACCGCTCAGGAAAGGCTTACAAAGCAT
ATAGACTCTTGAAAGGTCACAGTTGTACTACACCACAATGTAAATACCTGCTTGCAAAATGTTGCGTTGATCTCAGCAAG
CTTGCAGAAGGGGAACAGATCTTATCTGGTGGAGTGTTTAATAAGCAGAAAAGCCATGATGATATTGTTACCGAGTTTGG
TGATTCAGCTTGCTTTACTCTTTCATTGTTGGGACATGTATATTGCAAGACAGACCGGCTTGCCAAAGGATCAGAATGTT
ACCAAAAGAGCCTTAGTTTAAATCCTTTCCTCTGGTCTCCCTTTGAATCATTATGTGAAATAGGTGAAAAGCCAGATCCT
GACCAAACATTTAAATTAACATCTATACAGAACTTTAGCAACTGTCTGCCCAACTCTTGTACAACACTAGTATCTAATCA
TAGTTTATCTCACAGACAGCCTGAGACCGTTCTAACGGAAACACCACAGGACACAATTGAATTGAACAGACTGAACTTAG
AATCTTCCAATTCGAAGTATTCCTTGAATACAGATTCCTCAGTGTCTTATATTGATTCAGCTGTAATTTCACCAGATACT
GTCCCTCTTGGAACAGGAACTTCTATATTATCTAAACAGGTTCAAAATAAACCAAAAACTGCTCGAAGTTTATTAGGAGG
ACCAGCTACCCTTAGCCCATTAACCCCAAGTTTTGGGATTTTGCCATTAGAAACCCCAACTCCTGGAGATGGATCGTATT
TACAAAACTACACTAATACACCTTCTGTAATTGACGTGCCATCCACGGGAGCCCCTACAAAAAAGTCTGTTGCCAGAATC
GGCCAAACTGGAACAAAGTCTGTCTTCTCTCAGAGTGGAAATAGCCGTGAGGTTACTCCAATTCTTGTTGCACAGACACA
AAGTTCTGGCCCACAAACAAGTACAACACCTCAGGTATTGAGTCCCACTATTACATCGCCCCCAAATGCACTGCCACGAA
GAAGTTCACGACTTTTTACTAGTGACAGCTCTACGACTAAAGAGAATAGCAAAAAATTAAAGATGAAGTTTCCACCTAAA
ATCCCAAACAGAAAAACAAAAGGTAAAACTAACAAAGGAGGAATAACTCAGCCTAACATAAATGATAGCCTGGAAATTAC
AAAATTGGACTCTTCCATCATTTCAGAAGGGAAAATATCTACAATCACACCTCAGATCCAGGCTTTTAATCTGCAGAAAG
CAGCGGCAGAAGGTTTGATGACCCTTCTTCGTGAAATGGGGAAAGGTTATTTAGCATTGTGTTCATACAACTGCAAAGAA
GCTATAAATATTTTGAGCCACCTACCTTCTCACCACTACAATACTGGCTGGGTATTGTGCCAAATCGGAAGAGCCTATTT
TGAACTTTCAGAATACATGCAAGCTGAAAGAATATTCTCAGAAGTTAGAAGGATTGAGAATTACAGAGTTGAAGGCATGG
AGATCTACTCTACAACACTTTGGCATCTTCAAAAAGATGTTGCTTTATCAGTTCTTTCAAAAGACTTAACAGACATGGAT
AAAAATTCACCAGAGGCCTGGTGTGCTGCAGGGAACTGTTTCAGTCTACAACGTGAACATGATATCGCAATTAAATTCTT
CCAGAGAGCTATCCAGGTTGACCCAAATTATGCTTATGCCTATACCCTATTAGGGCATGAGTTCGTGTTAACTGAAGAAC
TAGACAAAGCATTAGCTTGTTTTCGAAATGCCATCAGAGTAAATCCTAGACATTATAATGCATGGTATGGTTTAGGAATG
ATTTATTATAAACAAGAAAAATTCAGCCTTGCAGAAATGCACTTCCAAAAAGCACTTGATATCAACCCTCAAAGTTCAGT
CTTACTTTGCCACATTGGAGTAGTTCAGCATGCACTGAAAAAATCTGAGAAGGCTTTGGATACCCTAAACAAAGCCATTG
TTATTGATCCCAAAAACCCCCTGTGCAAATTTCACAGAGCCTCAGTTTTATTTGCAAATGAAAAATACAAGTCTGCTTTA
CAAGAACTTGAAGAATTGAAACAAATTGTTCCCAAAGAATCTCTTGTTTACTTCTTAATAGGAAAGGTTTACAAGAAGTT
AGGTCAAACACATCTCGCCCTGATGAATTTCTCTTGGGCTATGGATTTAGATCCTAAAGGAGCCAATAACCAGATTAAAG
AGGCAATTGATAAGCGCTATCTTCCAGATGATGAGGAGCCTATAACCCAAGAAGAACAGATCATGGGAACAGATGAATCC
CAGGAGAGCAGCATGACAGATGCGGACGACACACAACTTCATGCAGCTGAGAGTGATGAATTT
>psammomys_obesus
------TTCACACGGGCTGCTATATGGCAAGCACTCAACCACTATGCTTACCGAGATGCAGTTTTCCTCGCAGAACGACT
GTATGCAGAAGTACATTCAGAAGAAGCCTTGTTTTTACTGGCAACCTGCTACTACCGCTCAGGAAAGGCATATAAAGCAT
ATAGACTCTTGAAAGGACACAGTTGTACCACCCCACAGTGTAAATACCTGCTTGCAAAATGTTGTGTTGACCTTAGCAAG
CTTGCAGAAGGGGAACAAATCTTATCTGGTGGAGTGTTTAATAAGCAAAAAAGCCATGATGATATTGTCACCGAGTTTGG
TGATTCAGCTTGCTTTACTCTTTCTTTGTTGGGACATGTATATTGCAAGACAGATCGGCTTGCCAAAGGATCAGAATGTT
ACCAAAAGAGCCTTAGTTTAAATCCTTTTCTCTGGTCTCCCTTTGAATCATTATGTGAAATAGGTGAAAAGCCAGATCCA
GACCAAACATTTAAATTAACATCTATACAGAATTTTAGCAGCTGTCTGCCCAACACTTGTACAACTCTACTATCTAATCA
CAGTTTATCTCACAGACAGCCTGAGACAGTTCTTACAGAAACACCCCAGGATACAATTGAATTAAACAGATTGAACTTAG
AATCTTCCAATTCAAAGTACTCCTTGAATACAGATTCCTCCATGTCTTACATTGATTCAGCTGTAATTTCACCAGATAAC
ATCCCTCTCGGAACGGGTTCTTCTATATTATCTAAACAGGTTCAAAATAAACCAAAAACTGGTCGAAGTTTATTAGGAGG
ACCAACTGCTCTTAGCCCATTAACCCCAAGTTTTGGGATTTTGCCATTAGAAACCCCAAGTCCTGGAGATGGATCCTATT
TACAAAACTACACTAATACACCTTCTGTAATTGACGTGCCATCCACCGGAGCCCCTACAAAAAAGTCTGTTGCCAGAATG
GGCCAAACTGGAACAAAGTCTGTCTTCTCACAGAGTGGAAATAGTCGAGAAGTCACTCCAGTTCTTGTCGCACAAACACA
AAGCTCTGGCCCACAAACAAGTACAACACCTCAGGTATTGAGCCCCACTATCACATCTCCCCCAAACGCATTGCCTCGAA
GAAGTTCCCGCCTTTTCACTAGTGACAGTTCTACAACCAAGGAGAATAGCAAAAAGTTAAAAATGAAGTTTCCACCTAAA
ATCCCAAACAGGAAAACTAAAACTAAAACTAATAAAGGAGGAATAACTCAACCCAACATAAATGATAGTCTGGAAATTAC
AAAATTGGACTCTTCTATCATTTCAGAAGGAAAAATATCCACAATTACACCTCAGATCCAGGCATTTAACCTACAAAAGG
CAGCAGCAGAAGGTTTGATGAGCCTTCTTCGTGAAATGGGAAAAGGCTATTTAGCTTTGTGTTCATACAACTGCAAAGAA
GCTATAAATATTTTGAGCCACTTACCTTCTCACCACTACAGTACTGGTTGGGTATTGTGCCAAATTGGACGGGCTTATTT
TGAACTTTCAGAATACATGCAGGCTGAAAGAATATTCTCAGAAGTTAGAAGGATTGAGAATTACAGAGTTGAAGGCATGG
AGATCTACTCGACAACACTTTGGCATCTTCAGAAAGATGTTGCTCTATCAGTTCTTTCAAAAGACTTAACAGACATGGAT
AAGAATTCACCAGAGGCCTGGTGTGCTGCGGGGAATTGTTTCAGTCTGCAACGGGAACATGATATTGCAATTAAATTCTT
CCAAAGAGCTATTCAGGTTGATCCCAATTATGCTTACGCCTATACCCTATTAGGACATGAGTTTGTGTTAACTGAAGAAC
TAGACAAAGCATTAGCATGTTTTCGAAATGCTATAAGAGTAAATCCCAGACATTATAATGCATGGTATGGTTTAGGAATG
ATTTATTACAAGCAAGAGAAATTCAGCCTCGCAGAAATGCATTTTCAGAAAGCGCTTGACATCAACCCTCAGAGCTCAGT
GTTACTGTGCCACATCGGAGTGGTTCAGCATGCGCTCAAAAAATCTGAGAAGGCTTTGGATACCCTTAACAAAGCCATTG
TTATTGATCCTAAGAACCCTCTATGCAAATTTCACAGAGCCTCGGTTTTGTTTGCAAATGAAAAATACAAGTCTGCTTTA
CAAGAACTTGAAGAATTGAAACAGATTGTCCCCAAAGAATCCCTTGTTTACTTCTTAATAGGAAAGGTTTACAAGAAGTT
GGGTCAAACTCATCTCGCCTTGATGAATTTCTCTTGGGCTATGGATTTAGATCCTAAAGGAGCCAATAATCAGATTAAAG
AGGCGATTGACAAACGCTACCTTCCAGATGATGAGGAACCAATAACCCAAGAGGAACAGATCATGGGAACAGATGAATCC
CAAGAGAGCAGCATGACAGATGCAGACGACACACAACTTCATGCAGCGGAGAGTGATGAATTT
>cavia_porcellus
GAACCC---GTCCAGGCTGCTATATGGCAAGCACTAAACCACTATGCTTACCGAGATGCAGTTTTCCTCGCAGAACGACT
GTATGCAGAAGTACACTCAGAAGAAGCTTTGTTTTTACTGGCAACGTGTTATTACCGCTCAGGAAAGGCATACAAAGCAT
ATAGACTTTTGAAAGGTCACAGTTGTACTACACCACAATGTAAATACCTGCTTGCAAAATGTTGCATTGATCTCAGCAAA
CTTGCAGAAGGAGAACAGATCTTATCTGGCGGAGTGTTTAATAAGCAGAAAAGCCATGATGATATTGTTACTGAGTTTGG
TGATTCAGCTTCCTTTACTCTTTCATTGTTGGGACATGTATATTGTAAGACAGACCGGCTTGCCAAAGGATCAGAATGTT
ACCAAAAGAGCCTTAGTTTAAATCCTTTCCTTTGGTCTCCTTTTGAATCATTATGTGAAATAGGTGAAAAGCCAGATCCT
GACCAAACATTTAAATTAACATCTATACAGAACTTTAGCAACTGTCTCCCCAACTCTTGTACAACACTAGTATCTAATCA
TAGTTTATCTCATAGGCAGCCTGAGACCGTTCTTACGGAAACACCACAAGACACAATTGAATTAAACAGACTGAACTTAG
AATCTTCCAATTCAAAGTATTCCTTGAATACAGATTCCTCAGTGTCTTATATTGATTCAGCTGTAATTTCACCAGATACT
GTCCCTCTTGGAACAGGAACTTCTATATTATCTAAACAGGTTCAAAATAAACCAAAAACTGGTCGAAGTTTATTAGGAGG
ACCAGCTGCCCTTAGCCCACTTACCCCAAGTTTTGGGATTTTGCCATTAGAAACCCCAAGTCCTGGAGATGGATCCTATT
TACAAAACTACACTAATACACCTTCTGTAATTGACGTGCCATCCACGGGAGCCCCTACAAAAAAGTCTGTTGCCAGAATC
GGCCAAACTGGAACAAAGTCTGTCTTCTCACAAAGTGGAAATAGTCGTGAGGTCACTCCAATTCTTGTTGCACAAACACA
AAGTTCTGGCCCACAGACAAGTACAACACCTCAGGTATTAAGTCCCACTATTACATCGCCCCCAAATGCACTGCCACGAA
GAAGTTCACGACTTTTTACTAGTGACAGCTCTACGACTAAGGAGAATAGCAAAAAATTAAAAATGAAGTTTCCACCTAAA
ATCCCAAACAGAAAAACAAAAGGTAAAACTAACAAAGGAGGAATAACTCAACCTAACATAAATGATAGCCTGGAAATTAC
AAAATTGGACTCTTCCATCATTTCAGAAGGAAAAATATCCACAATTACACCACAGATCCAGGCTTTTAATCTACAAAAAG
CAGCGGCAGAAGGTTTGATGACTCTTCTTCGTGAAATGGGGAAAGGTTATCTAGCTTTGTGTTCATACAACTGCAAAGAA
GCTATAAATATTTTGAGCCACCTACCATCTCACCACTACAATACTGGTTGGGTATTGTGCCAAATAGGAAGGGCCTATTT
TGAACTTTCGGAATACATGCAAGCTGAAAGAGTATTCTCAGAAGTTAGAAGAATTGAGAATTACAGAGTTGAAGGCATGG
AGATCTACTCTACAACACTTTGGCATCTTCAAAAAGATGTTGCTCTGTCAGTTCTTTCAAAAGATTTAACAGACATGGAT
AAAAATTCACCAGAGGCCTGGTGTGCTGCAGGGAACTGTTTCAGTCTACAACGGGAACATGATATTGCAATTAAATTCTT
CCAGAGAGCTATCCAGGTTGATCCAAATTATGCTTATGCCTATACTCTATTAGGGCATGAGTTTGTGTTAACTGAAGAAC
TAGACAAAGCATTAGCTTGTTTTCGAAATGCTATCAGAGTAAATCCTAGACATTATAATGCATGGTATGGTTTAGGAATG
ATTTATTATAAACAAGAAAAATTCAGCCTTGCAGAAATGCATTTCCAAAAAGCACTTGATATCAACCCTCAAAGCTCAGT
TTTACTTTGCCACATTGGAGTAGTTCAGCATGCACTGAAAAAATCTGAGAAAGCTTTGGATACCCTAAACAAAGCCATTG
TTATCGATCCCAAGAACCCTCTATGCAAATTTCACAGAGCCTCAGTTTTATTTGCAAATGAAAAATACAAGTCTGCTTTA
CAAGAACTTGAAGAATTGAAACAAATTGTTCCCAAAGAATCTCTTGTTTACTTCTTAATAGGAAAGGTTTACAAGAAGTT
AGGTCAAACACACCTCGCCCTGATGAATTTCTCTTGGGCTATGGATTTAGATCCTAAAGGAGCCAATAACCAGATTAAAG
AGGCAATTGATAAGCGTTATCTTCCAGATGATGAGGAGCCTATAACCCAAGAAGAACAAATTATGGGAACAGATGAATCC
CAGGAGAGCAGCATGACAGATGCAGACGACACACAACTTCATGCAGCCGAGAGTGATGAATTT
>octodon_degus
GAACCC---GTCCAGGCTGCTATATGGCAAGCACTAAACCACTATGCTTACCGAGATGCAGTTTTCCTCGCAGAACGACT
GTATGCAGAAGTACACTCAGAAGAAGCCTTGTTTTTACTGGCAACCTGTTATTACCGCTCAGGAAAGGCATACAAAGCAT
ATAGACTCTTGAAAGGTCACAGTTGTACCACACCACAGTGTAAATACCTGCTTGCAAAGTGTTGCGTTGATCTCAGCAAG
CTTGCAGAAGGGGAACAGATCTTATCTGGTGGAGTGTTTAATAAGCAGAAAAGCCATGATGATATTGTTACCGAGTTTGG
TGATTCAGCTTGCTTTACGCTTTCACTGTTGGGACATGTTTATTGCAAGACAGATCGGCTTGCCAAAGGATCAGAATGTT
ACCAGAAGAGCCTTAGTTTAAATCCTTTCCTCTGGTCTCCCTTTGAATCATTATGTGAAATAGGTGAAAAGCCAGATCCT
GACCAAACATTTAAATTAACATCTATACAGAACTTTAGCAACTGTCTGCCCAACTCTTGTACAACACTAGTATCTAATCA
TAGTTTATCTCATAGACAGCCTGAGACTGTTCTTACAGAAACACCACAGGACACAATTGAATTAAACAGATTGAACTTAG
AATCTTCCAATTCAAAGTATTCCTTGAATACAGATTCCTCAGTGTCTTATATTGATTCAGCTGTAATTTCACCGGATACT
GTCCCCCTTGGAACAGGAACTTCTATATTATCTAAACAGGTTCAAAATAAACCAAAAACTGGTCGAAGTTTATTAGGAGG
ACCAGCTACCCTTAGCCCACTAACTCCAAGTTTTGGGATTTTGCCATTAGAAACCCCAAGTCCTGGAGATGGATCCTATT
TACAAAACTACACTAATACACCTTCTGTAATTGACGTGCCATCCACAGGAGCCCCTACAAAAAAGTCTGTTGCCAGAATC
GGCCAAACTGGAACCAAGTCTGTCTTCTCACAAAGTGGAAATAGTCGTGAGGTCACTCCAGTTCTTGTTGCACAAACACA
AAGCTCTGGCCCACAAACAAGTACAACACCTCAGGTATTGAGTCCCACTATTACATCGCCTCCAAATGCACTGCCACGGA
GAAGTTCACGACTTTTTACTAGTGACAGCTCTACGACTAAGGAGAATAGCAAAAAATTAAAAATGAAGTTTCCACCTAAA
ATCCCAAACAGAAAGACAAAAGGTAAAACTAACAAAGGAGGAATAACTCAACCTAATATAAATGATAGCCTGGAAATTAC
AAAATTGGACTCTTCCATCATTTCAGAAGGGAAAATATCCACAATCACACCTCAGATCCAGGCTTTTAATCTACAGAAAG
CAGCGGCAGAAGGTTTGATGACTCTTCTTCGCGAAATGGGGAAAGGTTATTTAGCGTTGTGTTCATATAACTGCAAAGAA
GCTATAAATATTTTGAGCCACCTGCCTTCCCACCACTATAATACTGGTTGGGTATTGTGCCAAATTGGAAGAGCCTATTT
TGAACTTTCAGAATACATGCAAGCTGAAAGAATATTCTCAGAAGTTAGAAGAATTGAGAATTACAGAGTTGAAGGCATGG
AGATCTACTCTACAACACTTTGGCATCTTCAAAAAGATGTTGCTCTATCAGTTCTTTCAAAAGACTTAACGGATATGGAT
AAAAGTTCACCAGAGGCCTGGTGTGCTGCAGGGAACTGTTTCAGTCTACAACGGGAACATGATATTGCAATTAAATTCTT
CCAGAGAGCTATCCAGGTTGATCCAAATTATGCTTATGCCTATACTCTATTAGGGCATGAATTTGTGTTAACTGAAGAAC
TAGACAAAGCATTAGCTTGTTTTCGAAATGCTATCCGAGTAAATCCTAGACATTACAATGCATGGTATGGTTTAGGAATG
ATTTATTATAAACAAGAAAAATTCAGCCTTGCAGAAATGCATTTCCAGAAAGCACTTGATATCAACCCTCAAAGTTCAGT
TTTACTTTGCCACATTGGAGTAGTTCAGCATGCACTGAAAAAATCTGAGAAGGCTTTGGATACCCTGAACAAAGCCATTG
TTATTGATCCCAAGAACCCTCTATGCAAGTTTCACAGGGCCTCAGTTTTATTTGCAAATGAAAAATATAAGTCTGCTTTA
CAAGAACTTGAAGAATTGAAACAAATTGTTCCCAAAGAATCTCTTGTTTACTTCTTAATAGGAAAGGTTTACAAGAAGTT
AGGTCAGACACACCTCGCCCTGATGAATTTCTCTTGGGCTATGGATTTAGATCCTAAGGGAGCCAATAACCAGATTAAAG
AGGCAATTGATAAGCGCTATCTTCCAGATGATGAGGAGCCTATAACCCAAGAAGAACAGATCATGGGAACAGATGAGTCC
CAGGAGAGCAGCATGGCAGACGCAGACGACACGCAGCTGCACGCCGCTGAGAGTGACGAGTTC
>dipodomys_ordii
GAACCC---GTGCAGGCTGCTATATGGCAAGCACTAAACCACTATGCTTACCGAGATGCAGTTTTTCTCGCAGAACGACT
GTATGCAGAAGTGCACTCAGAAGAAGCCTTGTTTTTGCTGGCAACCTGTTATTACCGCTCAGGAAAGGCATATAAAGCAT
ACAGACTCTTAAAAGGACATAGTTGTACCACACCACAATGTAAATACCTGCTTGCAAAGTGTTGTGTTGACCTCAGCAAG
CTTGCAGAAGGGGAACAGATCCTGTCTGGTGGAGTGTTTAATAAGCAGAAAAGCCATGATGATATTGTTACTGAGTTTGG
TGATTCAGCTTGCTTTACCCTTTCATTGTTGGGACATGTATATTGCAAGACAGATCGGCTTGCCAAAGGATCAGAATGTT
ACCAAAAGAGCCTTAGTTTAAATCCTTTCCTCTGGTCTCCCTTTGAATCCTTATGTGAAATAGGTGAAAAACCAGATCCT
GATCAAACATTTAAATTAACATCTATTCAGAACTTCAGCAACTGTCTACCCAACTCGTGTACAACACTAGTATCTAATCA
TAGTTTATCTCATAGACAGCCTGAGACAGTTCTTACTGAAACACCCCAGGACACAATTGAATTAAACAGACTGAATTTAG
AATCTTCCAACTCAAAGTACTCCTTGAATACAGATTCCTCAGTGTCTTACATTGATTCAACTGTAATTTCACCAGATGCT
GTCCCTCTTGGAACAGGCACTTCTATATTATCTAAACAGGTTCAAAATAAACCAAAAACTGGTCGAAGTTTATTAGGAGG
ACCAACTGCTCTTAGCCCACTAACCCCAAGTTTTGGGATTTTGCCATTAGAAACCCCAAGTCCTGGAGATGGATCCTATT
TACAAAACTACACTAATACACCTTCTGTAATTGATGTGCCATCTACCGGAGCACCTACAAAAAAGTCTGTTGCCAGAATG
GGCCAAACTGGAACAAAGTCTGTCTTCTCACAGAGTGGAAATAGTCGAGAGGTCACTCCAATTCTTGTTGCACAAACACA
AAGTTCTGGCCCACAAACAAGTACAACACCTCAGGTATTGAGCCCCACTATTACATCTCCCCCAAATGCACTGCCTCGAA
GAAGTTCACGACTTTTTACTAGTGACAGCTCTACAACCAAGGAAAATAGCAAAAAATTAAAAATGAAGTTTCCACCTAAA
ATCCCAAACAGAAAAACAAAAAGTAAAACTAGTAAAGGAGGAATAACTCAACCTAACATAAATGATAGCCTGGAAATTAC
AAAATTGGACTCTTCTATCATATCAGAAGGGAAAATATCCACAATCACACCTCAGATCCAGGCTTTTAATCTACAAAAGG
CAGCAGCAGAAGGTTTGATGAGCCTTCTTCGTGAAATGGGGAAAGGTTATTTAGCTTTGTGTTCATACAACTGCAAAGAA
GCTATAAATATTTTGAGCCACCTACCTTCTCACCACTACAATACTGGTTGGGTACTGTGCCAAATTGGAAGGGCTTATTT
TGAACTTTCAGAATACATGCAAGCTGAAAGAATATTCTCAGAAGTTAGAAGGATTGAAAATTACAGAGTTGAAGGCATGG
AGATCTACTCTACAACACTCTGGCATCTTCAAAAAGATGTTGCTCTTTCAGTTCTTTCAAAAGATTTAACAGACATGGAT
AAAAATTCACCAGAGGCCTGGTGTGCTGCGGGGAACTGTTTCAGTTTACAACGTGAACATGATATTGCAATTAAGTTTTT
CCAGAGAGCTATCCAGGTTGATCCAAATTATGCTTATGCCTATACTCTACTAGGGCATGAGTTTGTATTAACTGAAGAAC
TAGACAAAGCATTAGCATGTTTCCGAAATGCTATCAGAGTGAATCCTAGACATTACAATGCATGGTATGGTTTAGGAATG
ATTTATTACAAGCAAGAAAAATTTAGCCTTGCTGAAATGCATTTCCAGAAAGCACTTGATATCAACCCTCAAAGTTCCGT
TTTACTTTGCCACATTGGAGTAGTTCAACATGCACTAAAAAAATCTGAGAAGGCTTTGGATACCCTAAACAAAGCCATTG
TTATTGATCCCAAGAACCCTTTATGCAAATTTCACAGAGCCTCTGTTTTATTTGCAAATGAAAAATATAAGTCTGCTTTA
CAAGAACTTGAAGAATTGAAACAAATTGTTCCCAAAGAGTCCCTCGTTTACTTCTTAATAGGAAAGGTTTACAAGAAGTT
AGGTCAGACACACCTTGCCCTGATGAATTTCTCTTGGGCTATGGATTTAGATCCTAAAGGAGCCAATAACCAGATTAAAG
AGGCAATTGATAAGCGCTATCTTCCAGATGATGAGGAGCCAATAACTCAAGAAGAGCAGATCATGGGAACAGATGAATCC
CAGGAGAGCAGCATGACAGATGCAGATGACACACAACTTCATGCAGCAGAAAGTGATGAATTT
>ictidomys_tridecemlineatus
---------------GCTGCTATATGGCAAGCACTAAACCATTATGCTTACCGAGATGCAGTTTTCCTTGCAGAGCGACT
GTATGCAGAAGTACACTCAGAAGAAGCCTTGTTTTTACTGGCAACCTGTTATTACCGCTCAGGAAAGGCATACAAAGCAT
ATAGACTCTTGAAAGGACACAGTTGTACTACACCACAGTGTAAATACCTGCTTGCAAAATGTTGTGTTGATCTCAGCAAG
CTTGCGGAGGGAGAACAGATCTTATCTGGTGGAGTGTTTAATAAGCAGAGAAGCCATGATGATATTGTTACTGAGTTTGG
TGATTCAGCTTGCTTTACTCTTTCATTGTTGGGACATGTATATTGCAAGACAGATCGGCTTGCCAAAGGATCAGAATGTT
ACCAAAAGAGCCTTAGTTTAAATCCTTTCCTCTGGTCTCCCTTTGAATCATTATGTGAAATAGGTGAAAAGCCAGATCCT
GACCAAACATTTAAGTTAACATCTATACAGAACTTTAGCAACTGTCTGCCCAATTCTTGTACAACACTAGTATCTAATCA
TAGTTTATCTCATAGACAGCCTGAGACAGTTCTTACGGAAACACCCCAGGACACAATTGAATTAAACAGATTGAACTTAG
AATCTTCCAATTCAAAGTACTCCTTGAATACAGATTCCTCAGTGTCTTATATTGATTCAGCTGTAATTTCACCAGATACT
GTACCTCTTGGAACAGGAACTTCCATATTATCTAAACAGGTTCAAAATAAACCAAAAACTGGTCGAAGTTTATTAGGAGG
ACCAGCTGCTCTTAGCCCATTAACCCCAAGTTTTGGGATTTTGCCATTAGAAACCCCAAGTCCTGGAGATGGATCCTATT
TACAAAACTACACTAATACACCTTCTGTAATTGATGTGCCATCCACCGGAGCCCCTACAAAAAAGTCTGTTGCCAGAATG
GGCCAAACTGGAACAAAGTCTGTCTTCTCACAGAGTGGAAATAGTCGCGAGGTCACTCCAATTCTTGTTGCACAAACACA
GAGTTCTGGCCCTCAAACAAGTACAACACCTCAGGTATTGAGCCCCACTATTACATCTCCCCCAAATGCACTGCCTCGAA
GAAGTTCTCGACTTTTTACTAGTGACAGCTCTACAACCAAGGAGAATAGCAAAAAATTAAAAATGAAGTTTCCACCTAAA
ATCCCAAACAGAAAAACAAAAAGTAAAACTAATAAAGGAGGAATAACTCAACCTAACATAAATGATAGCCTGGAAATCAC
AAAATTGGATTCTTCCATCATTTCAGAAGGGAAAATATCCACAATCACACCTCAGATCCAAGCTTTTAATCTACAAAAAG
CAGCTGCAGAAGGTTTGATGAGCCTTCTTCGTGAAATGGGAAAAGGTTATTTAGCTTTGTGTTCATACAACTGCAAAGAA
GCTATAAATATTTTGAGCCACCTGCCTTCTCACCACTACAATACTGGTTGGGTACTGTGCCAAATTGGAAGGGCCTATTT
TGAACTTTCAGAATACATGCAAGCGGAAAGGATATTCTCAGAAGTTAGAAGAATTGAGAATTACAGAGTTGAAGGCATGG
AGATCTACTCTACAACACTTTGGCATCTTCAAAAAGATGTTGCTCTTTCGGTTCTTTCAAAAGATTTAACAGACATGGAT
AAAAATTCACCAGAGGCCTGGTGTGCTGCGGGGAACTGTTTCAGTCTACAACGGGAACATGATATTGCAATTAAATTCTT
CCAGAGAGCTATCCAGGTTGATCCAAATTATGCTTATGCCTATACTCTTTTAGGGCACGAGTTTGTGTTAACTGAAGAAC
TCGATAAAGCATTAGCTTGTTTTCGAAATGCTATCAGAGTAAATCCTCGACATTATAATGCATGGTATGGTTTAGGAATG
ATTTATTATAAGCAAGAAAAATTCAGCCTTGCAGAAATGCATTTCCAGAAAGCACTTGATATCAACCCTCAAAGTTCAGT
TTTACTTTGCCACATTGGTGTAGTTCAGCATGCACTAAAAAAATCTGAGAAGGCTTTGGATACCCTAAACAAAGCCATTG
TTATTGATCCTAAGAACCCTCTATGCAAATTTCACAGAGCCTCGGTTTTATTTGCAAATGAAAAATATAAGTCTGCTTTG
CAAGAACTTGAAGAATTGAAACAAATTGTTCCCAAAGAATCCCTCGTTTACTTCTTAATAGGAAAGGTTTACAAGAAGTT
AGGTCAAACGCACCTCGCCCTGATGAATTTCTCTTGGGCTATGGATTTAGATCCTAAAGGAGCCAATAACCAGATTAAAG
AGGCAATTGATAAGCGCTACCTTCCAGATGATGAGGAGCCAATAACCCAAGAAGAACAGATCATGGGAACTGATGAATCC
CAGGAGAGCAGCATGACTGATGCAGATGACACACAACTTCATGCAGCTGAAAGTGATGAATTT
>nannospalax_galili
GAACCT---GTCCAGGCTGCTATATGGCAAGCACTAAACCACTATGCTTACCGAGATGCAGTTTTCCTTGCAGAACGACT
GTATGCTGAAGTACATTCAGAAGAAGCCTTGTTTTTACTGGCAACCTGTTATTACCGCTCAGGAAAGGCATATAAAGCGT
ATCGGCTCTTGAAAGGACACAGTTGTACCACACCACAGTGTAAATACCTGCTTGCAAAATGTTGTGTTGATCTCAGCAAG
CTTGCTGAAGGGGAACAGATCTTATCTGGTGGAGTATTTAATAAGCAAAAAACCCATGATGATATCGTTACTGAGTTTGG
TGATTCAGCTTGCTTTACTCTTTCATTGTTGGGACATGTATATTGCAAGACAGATCGGCTTGCCAAAGGATCAGAGTGTT
ACCAAAAGAGCCTTAGTTTAAATCCTTTCCTCTGGTCTCCCTTTGAATCATTATGTGAAATAGGTGAAAAGCCAGATCCT
GACCAAACATTTAAATTAACATCTATACAGAATTTTAGCAACTGTCTGCCCAACTCTTGTACAACACTAGTATCTAATCA
TAGTTTATCTCATAGACAGCCTGAGACAGTTCTTACAGAAACACCCCAGGACACAATTGAATTAAACAGACTGAACTTAG
AATCGTCCAACTCAAAGTACTCCTTGAATACAGATTCCTCAGTGTCTTACATTGATTCAGCTGTAATTTCACCAGATAAT
GTCCCTCTTGGAACTGGTACTTCCATATTATCTAAACAGGTTCAGAATAAACCAAAAACCGGTCGAAGTTTATTAGGAGG
ACCAACTGCTCTTAGTCCGTTAACCCCAAGTTTTGGGATTTTGCCATTAGAAACCCCAAGTCCTGGAGATGGATCCTATT
TACAAAACTACACTAATACACCT---GTAATTGACGTGCCATCCACCGGAGCCCCTACAAAAAAGTCTGTTGCCAGAATG
GGCCAAACTGGAACAAAGTCTGTTTTCTCACAGAGTGGAAATAGTCGAGAGGTCACTCCAATTCTTGTTGCACAAACACA
AAGTTCTGGCCCACAAACAAGTACAACACCTCAGGTATTGAGCCCCACAATTACATCTCCCCCAAACGCATTGCCTCGAA
GAAGTTCACGCCTTTTTACTAGTGACAGCTCTACAACCAAGGAGAATAGCAAAAAATTAAAAATGAAGTTTCCACCTAAA
ATCCCGAACAGAAAAACAAAAAGTAAACCTAATAAAGGAGGAATAACTCAGCCTAACATAAATGACAGCCTGGAAATTAC
AAAATTGGACTCTTCTATCATTTCAGAAGGGAAAATCTCCACAATCACACCTCAGATCCAGGCATTTAACCTACAAAAAG
CAGCAGCAGAAGGTTTGATGAGCCTTCTTCGTGACATGGGAAAAGGTTATTTAGCTTTGTGTTCATACAACTGCAAAGAA
GCTATAAATGTTCTGAGCCACCTGCCCTCTCACCACTACAATACTGGTTGGGTACTGTGCCAAATTGGAAGGGCTTATTT
TGAACTTTCAGAATACATGCAAGCTGAACGAATATTCTCAGAAGTTAGAAGGATTGAGAACTATAGAGTTGAAGGTATGG
AGATCTACTCTACAACACTTTGGCATCTTCAAAAAGATGTTGCTCTTTCAGTTCTTTCAAAAGATTTAACAGACATGGAT
AAAAATTCACCAGAGGCCTGGTGTGCTGCGGGGAATTGTTTCAGTCTACAACGGGAACATGATATTGCAATTAAATTCTT
CCAGAGAGCTATCCAGGTTGATCCAAATTATGCTTATGCCTATACTCTATTAGGACATGAGTTTGTGTTAACTGAAGAAC
TAGACAAAGCATTAGCATGTTTTCGAAATGCTATCAGAGTAAATCCTAGACATTATAATGCATGGTATGGTTTAGGAATG
ATTTATTACAAGCAAGAAAAATTCAGCCTTGCAGAAATGCATTTCCAGAAAGCACTTGATATCAACCCTCAAAGTTCAGT
TTTACTTTGCCACATTGGAGTAGTTCAACATGCACTCAAAAAATCTGAGAAGGCTTTGGATACCCTAAACAAAGCCATTG
TTATCGATCCCAAGAACCCTCTATGCAAATTTCACAGAGCCTCAGTTTTATTTGCAAATGAAAAATATAAGTCTGCTTTA
CAAGAACTTGAAGAACTGAAACAAATTGTTCCCAAAGAATCCCTCGTCTATTTCTTAATAGGAAAGGTTTACAAGAAGCT
GGGTCAGACACACCTCGCCTTGATGAATTTTTCTTGGGCTATGGATTTAGATCCTAAAGGAGCCAATAATCAGATTAAAG
AAGCAATTGACAAGCGCTATCTTCCAGATGATGAGGAGCCAATAACCCAAGAAGAACAGATCATGGGAACAGACGAATCC
CAGGAGAGTAGCATGACAGATGCAGATGACACACAGCTCCATGCAGCTGAAAGCGATGAATTT
>mus_musculus
GAACCT---GTCCAGGCTGCTATATGGCAAGCGCTAAACCACTATGCTTACCGAGATGCAGTTTTCCTCGCAGAACGACT
ATATGCAGAAGTACATTCAGAAGAAGCCTTGTTTTTACTGGCAACCTGTTACTACCGCTCAGGAAAGGCTTATAAAGCAT
ATAGACTCTTGAAAGGACACAGTTGTACCACCCCACAGTGTAAATACCTGCTTGCAAAATGTTGTGTTGACCTCAGCAAG
CTTGCAGAAGGGGAACAGATCTTATCTGGTGGAGTGTTTAATAAGCAGAAAAGCCATGACGACCTTGTCACTGAGTTTGG
AGATTCAGCTTGCTTCACTCTTTCCTTGTTGGGACATGTGTATTGCAAGACAGATCGGCTTGCCAAAGGGTCAGAATGTT
ACCAAAAGAGCCTTAGTTTAAATCCTTTCCTCTGGTCTCCCTTTGAATCGTTATGTGAAATAGGTGAGAAGCCAGATCCT
GACCAAACATTTAAATTAACATCTCTACAGAATTTTAGCAGTTGTCTTCCCAACACTTGTACAACTCTAGTATCTAATCA
CAGTTTATCTCACAGACAGCCTGAGACAGTCCTTACAGAAACACCCCAAGACACAATTGAATTAAACAGACTGAATTTAG
AATCTTCCAATTCAAAGTACTCCTTGAATACAGATTCCTCCGTGTCTTACATTGATTCAACTGTAATTTCACCAGATAAC
GTCCCCCTTGGACCTGGTACTGCCATATTATCTAAACAGGTTCAAAATAAACCAAAAACTGGTCGAAGTTTATTAGGAGG
ACCAACTGCTCTTAGCCCATTAACCCCAAGTTTTGGGATTTTGCCATTAGAAACCCCAAGTCCTGGAGATGGATCCTATT
TACAAAACTACACTAATACACCTTCTGTAATTGATGTGGCACCCACCGGAGCACCTACAAAAAAGTCTGTTGCAAGAATG
GGCCAAACTGGAACAAAGTCTGTCTTCTCACAGAGTGGAAATAGTCGAGAGGTCACACCAGTACTTGTTGCACAAACACA
AAGTTCTGGCCCACAAACAAGTACAACACCTCAGGTATTGAGCCCCACTATCACATCTCCCCCAAACGCATTGCCTCGGA
GAAGTTCCCGCCTTTTCACTAGTGACAGTTCTACAACCAAGGAGAATAGCAAAAAGTTAAAAATGAAGTTTCCACCTAAA
ATCCCTAACAGAAAAACAAAAAGTAAAACTAATAAAGGAGGACTAACTCAGCCCAGCATAAACGATAGTCTGGAAATTAC
AAAACTGGACTCCTCTATCATTTCAGAAGGGAAAATAACCACAGTCACACCTCAGATCCAGGCATTTAACCTACAAAAGG
CAGCAGCAGAAGGTTTGATGAGCCTTCTTCGTGAAATGGGAAAAGGTTATTTAGCTTTGTGTTCATACAACTGCAAAGAA
GCTATCAATATTTTGAGCCATCTACCTTCTCATCACTACAGTACTGGTTGGGTCCTATGCCAGATTGGACGGGCTTATTT
TGAACTTTCAGAATACATGCAGGCTGAAAGAATATTCTCAGAGGTTAGAAGGATTGAGAGTTTCAGAGTTGAAGGAATGG
AGATCTACTCTACAACACTCTGGCATCTTCAGAAAGACGTTGCTCTTTCAGTTCTTTCAAAAGATTTAACAGACATGGAT
AAGAATTCACCAGAGGCCTGGTGTGCTGCAGGGAATTGTTTCAGTCTACAACGAGAGCATGATATAGCAATTAAATTCTT
CCAAAGAGCTATCCAGGTCGATCCAAATTACGCTTACGCCTATACTCTATTAGGACATGAGTTTGTGTTAACTGAAGAAC
TAGATAAAGCATTAGCATGTTTTCGAAATGCTATAAGAGTAAATCCCAGACATTACAATGCATGGTATGGTTTAGGAATG
ATTTATTACAAGCAAGAGAAGTTCAGCCTCGCAGAAATGCATTTCCAGAAAGCACTTGATATCAACCCTCAGAGTTCAGT
TTTACTTTGCCACATTGGAGTAGTTCAGCATGCACTAAAGAAGTCTGAGAAGGCTTTGGATACCCTAAACAAAGCCATTG
TTATCGATCCCAAGAACCCTCTATGCAAATTTCACAGAGCCTCGGTTTTATTTGCAAATGAAAAATACAAGTCTGCTTTA
CAAGAACTCGAGGAACTGAAGCAGATTGTCCCCAAAGAGTCCCTCGTTTACTTCCTAATAGGAAAGGTTTACAAGAAGTT
GGGTCAAACTCATCTCGCCTTGATGAATTTCTCTTGGGCTATGGATTTAGATCCTAAAGGAGCCAATAATCAGATTAAAG
AGGCAATTGACAAGCGCTACCTTCCAGATGATGAGGAGCCAATAACCCAGGAGGAACAGATCATGGGGACAGATGAATCC
CAGGAGAGCAGCATGACAGATGCAGATGACACACAACTTCATGCGGCGGAAAGTGACGAATTT
>meriones_unguiculatus
GAACCT---GTCCAGGCTGCTATATGGCAAGCACTAAACCACTATGCTTACCGAGACGCAGTTTTCCTCGCAGAACGACT
GTATGCAGAAGTACATTCAGAAGAAGCCTTGTTTTTACTGGCAACCTGCTACTACCGCTCAGGAAAGGCATATAAAGCAT
ATAGACTCTTGAAAGGACACAGTTGTACCACCCCACAGTGTAAATACCTGCTTGCAAAATGTTGTGTTGACCTTAGCAAG
CTTGCAGAAGGGGAACAAATCTTATCTGGTGGAGTGTTTAATAAGCAAAAAAGCCATGATGATATTGTCACCGAGTTTGG
TGATTCAGCTTGCTTTACTCTTTCATTGTTGGGACATGTATATTGCAAGACAGATCGGCTTGCCAAAGGATCAGAATGTT
ACCAAAAGAGCCTTAGTTTAAATCCTTTTCTCTGGTCTCCCTTTGAATCATTATGTGAAATAGGTGAAAAGCCAGATCCA
GACCAAACATTTAAATTAACGTCTATACAGAATTTTAGCAGCTGTCTGCCCAACACTTGTACAACTCTACTATCTAATCA
CAGTTTATCTCACAGACAGCCTGAGACAGTTCTTACAGAAACACCCCAGGATACAATTGAATTAAACAGATTGAACTTAG
AATCTTCCAATTCAAAGTACTCCTTGAATACAGATTCCTCCATGTCTTACATTGATTCAGCTGTAATTTCACCAGATAAC
ATCCCTCTCGGAACGGGTTCTTCTATATTATCTAAACAGGTTCAAAATAAACCAAAAACTGGTCGAAGTTTATTAGGAGG
ACCAACTGCTCTTAGCCCATTAACCCCAAGTTTTGGGATTTTGCCATTAGAAACCCCAAGTCCTGGAGATGGATCCTATT
TACAAAACTACACTAATACACCTTCTGTAATTGACGTGCCATCCACCGGAGCCCCTACAAAAAAGTCTGTTGCCAGAATG
GGCCAAACTGGAACAAAGTCTGTCTTCTCACAGAGTGGAAATAGTCGAGAGGTCACTCCAGTTCTTGTCGCACAAACACA
AAGCTCTGGCCCACAAACAAGTACAACACCTCAGGTATTGAGCCCCACTATCACATCTCCCCCAAACGCATTGCCTCGAA
GAAGTTCCCGCCTTTTCACTAGTGACAGTTCTACAACCAAGGAGAATAGCAAAAAGTTAAAAATGAAGTTTCCACCTAAA
ATCCCAAACAGGAAAACTAAAACTAAAACTAATAAAGGAGGAATAACTCAACCCAACATAAATGATAGTCTGGAAATTAC
AAAATTGGACTCTTCTATCATTTCAGAAGGAAAAATATCCACAATTACACCTCAGATCCAGGCATTTAACCTACAAAAGG
CAGCAGCAGAAGGTTTGATGAGCCTTCTTCGTGAAATGGGAAAAGGTTATTTAGCTTTGTGTTCATACAACTGCAAAGAA
GCTATAAATATTTTGAGCCACTTACCTTCTCACCACTACAGTACTGGTTGGGTATTGTGCCAAATTGGACGAGCTTATTT
TGAACTTTCAGAATACATGCAGGCTGAAAGAATATTCTCAGAAGTTAGAAGGATTGAGAATTACAGAGTTGAAGGCATGG
AGATCTACTCGACAACACTTTGGCATCTTCAGAAAGATGTTGCTCTTTCAGTTCTTTCAAAAGACTTAACAGACATGGAT
AAGAATTCACCAGAGGCCTGGTGTGCTGCGGGGAATTGTTTCAGTCTGCAACGGGAACATGATATTGCAATTAAATTCTT
CCAAAGAGCTATTCAGGTTGATCCCAATTATGCTTATGCCTATACCCTATTAGGACATGAGTTTGTGTTAACTGAAGAAC
TAGACAAAGCATTAGCATGTTTTCGAAATGCTATAAGAGTAAATCCCAGACATTATAATGCATGGTATGGTTTAGGAATG
ATTTATTACAAGCAAGAGAAATTCAGCCTCGCAGAAATGCATTTTCAGAAAGCGCTTGACATCAACCCTCAGAGCTCAGT
GTTACTGTGCCACATTGGAGTGGTTCAGCATGCGCTCAAAAAATCTGAGAAGGCTTTGGATACCCTTAACAAAGCCATTG
TTATTGATCCTAAGAACCCTCTATGCAAATTTCACAGAGCCTCAGTTTTGTTTGCAAATGAAAAATACAAGTCTGCTTTA
CAAGAACTTGAAGAATTGAAACAGATTGTCCCCAAAGAATCCCTTGTTTACTTCTTAATAGGAAAGGTTTACAAGAAGTT
GGGTCAAACTCATCTCGCCTTGATGAATTTCTCTTGGGCTATGGATTTAGATCCTAAAGGAGCCAATAATCAGATTAAAG
AGGCGATTGATAAACGCTACCTTCCAGATGATGAGGAACCAATAACCCAAGAGGAACAGATCATGGGAACAGATGAATCC
CAAGAGAGCAGCATGACAGATGCAGACGACACACAACTTCATGCAGCGGAGAGTGACGAATTT
>rattus_norvegicus
GAACCT---GTCCAGGCTGCTATATGGCAAGCACTAAACCACTATGCTTACCGAGACGCAGTTTTCCTCGCAGAACGACT
ATATGCAGAAGTACATTCAGAAGAAGCCTTGTTTCTACTGGCGACCTGTTACTACCGCTCAGGAAAGGCCTATAAAGCCT
ATAGACTCTTGAAAGGACACAGTTGTACCACCCCGCAGTGTAAATACCTGCTTGCAAAATGTTGTGTTGACCTCAGCAAG
CTTGCAGAAGGGGAACAAATCTTATCTGGTGGAGTGTTTAATAAGCAAAAAAGCCATGACGACCTTGTCACTGAGTTTGG
TGATTCAGCTTGCTTCACTCTTTCCTTGTTGGGACATGTATATTGCAAGACAGATCGGCTTGCCAAAGGATCAGAATGTT
ACCAAAAGAGCCTTAGTTTAAATCCTTTCCTCTGGTCTCCCTTTGAATCGTTATGTGAAATAGGTGAGAAGCCAGATCCT
GACCAAACATTTAAATTAACATCTCTACAGAATTTTAGCAGTTGTCTTCCCAACACGTGTACAGCTCTAGTATCTAACCA
CAGTTTATCTCACAGACAGCCTGAGACAGTCCTTACAGAAACTCCCCAAGACACGATTGAATTAAACAGACTGAACTTAG
AATCTTCCAATTCAAAGTACTCCTTGAATACAGATTCCTCCGTGTCTTACATTGATTCAGCTGTAATTTCACCAGATAAC
GTCCCCCTTGGAACTGGTCCTTCCATATTATCTAAACAGGTTCAAAATAAACCAAAAACTGGTCGAAGTTTATTAGGAGG
ACCAACTGCTCTTAGCCCATTAACCCCAAGTTTTGGGATTTTGCCATTAGAAACCCCAAGTCCTGGAGATGGATCCTATT
TACAAAACTACACTAATACACCTTCTGTAATTGACGTGCCATCCACCGGAGCACCTACTAAAAAGTCCGTTGCAAGAATG
GGCCACACTGGAGCGAAGTCTGTCTTCTCACAGAGTGGGAACAGTCGGGAGGCCACACCGGTGCTCGTTGCCCAGACACA
AAGCTCTGGCCCACAAACAAGTACAACACCTCAGGTATTGAGCCCCACTATTACATCTCCCCCAAATGCATTGCCTCGAA
GAAGTTCCCGCCTTTTCACTAGTGACAGTTCTACAACCAAGGAGAATAGCAAAAAGTTAAAAATGAAGTTTCCACCTAAA
ATCCCAAACAGAAAAACAAAAAGTAAAACTAATAAAGGAGGAATAACTCAACCCAACATAAACGATAGTCTGGAAATTAC
AAAATTGGACTCTTCTATCATTTCAGAAGGGAAAATATCCACAATCACACCTCAGATCCAGGCATTTAACCTACAAAAGG
CAGCAGCA---GGTTTGATGAGCCTTCTTCGTGAAATGGGAAAAGGTTATTTAGCTTTGTGTTCATACAACTGCAAAGAA
GCTATAAATATTCTGAGCCACCTACCTTCTCACCACTACAGTACTGGCTGGGTCCTGTGCCAGATTGGACGGGCTTATTT
TGAACTTTCAGAATACATGCAGGCTGAAAGAATATTCTCAGAAGTTAGAAGGATTGAGAGTTTCAGAGTTGAGGGTATGG
AGATCTACTCTACAACACTCTGGCATCTTCAGAAAGATGTTGCTCTTTCGGTTCTTTCAAAAGATTTAACAGACATGGAT
AAGAATTCACCAGAGGCTTGGTGTGCTGCAGGGAATTGTTTCAGTCTACAACGGGAGCATGATATAGCAATTAAATTCTT
CCAAAGAGCTATCCAGGTGGATCCAAATTATGCTTATGCCTATACTCTATTAGGACATGAATTTGTGTTAACTGAAGAAC
TAGATAAAGCATTAGCATGTTTTCGAAATGCTATAAGAGTAAATCCCAGACATTATAATGCATGGTATGGTTTAGGGATG
ATTTATTACAAGCAAGAGAAATTCAGCCTCGCAGAAATGCATTTCCAGAAAGCACTTGATATCAACCCTCAGAGTTCAGT
TTTACTTTGCCACATTGGAGTAGTTCAGCATGCACTCAAGAAGTCTGAGAAGGCTTTGGATACCCTAAACAAAGCCATTG
TTATAGATCCCAAGAACCCTCTATGCAAATTTCACAGAGCCTCAGTTTTATTTGCAAATGAAAAATACAAGTCTGCTTTA
CAAGAACTTGAAGAACTGAAACAGATTGTCCCCAAAGAATCCCTCGTTTACTTCTTAATAGGAAAGGTTTACAAGAAGTT
GGGTCAAACTCATCTCGCCTTGATGAATTTCTCTTGGGCTATGGATTTAGATCCTAAAGGAGCCAATAATCAGATTAAAG
AGGCAATTGACAAGCGCTACCTTCCAGATGATGAGGAGCCGATAACCCAGGAGGAGCAGATCATGGGAACAGATGAATCC
CAGGAGAGCAGCATGACAGATGCAGATGACACTCAACTTCATGCAGCGGAAAGTGATGAATTT
>homo_sapiens
GAACCC---GTCCAGGCTGCTATATGGCAAGCACTAAACCACTATGCTTACCGAGATGCGGTTTTCCTCGCAGAACGCCT
TTATGCAGAAGTACACTCAGAAGAAGCCTTGTTTTTACTGGCAACCTGTTATTACCGCTCAGGAAAGGCATATAAAGCAT
ATAGACTCTTGAAAGGACACAGTTGTACTACACCGCAATGCAAATACCTGCTTGCAAAATGTTGTGTTGATCTCAGCAAG
CTTGCAGAAGGGGAACAAATCTTATCTGGTGGAGTGTTTAATAAGCAGAAAAGCCATGATGATATTGTTACTGAGTTTGG
TGATTCAGCTTGCTTTACTCTTTCATTGTTGGGACATGTATATTGCAAGACAGATCGGCTTGCCAAAGGATCAGAATGTT
ACCAAAAGAGCCTTAGTTTAAATCCTTTCCTCTGGTCTCCCTTTGAATCATTATGTGAAATAGGTGAAAAGCCAGATCCT
GACCAAACATTTAAATTCACATCTTTACAGAACTTTAGCAACTGTCTGCCCAACTCTTGCACAACACAAGTACCTAATCA
TAGTTTATCTCACAGACAGCCTGAGACAGTTCTTACGGAAACACCCCAGGACACAATTGAATTAAACAGATTGAATTTAG
AATCTTCCAATTCAAAGTACTCCTTGAATACAGATTCCTCAGTGTCTTATATTGATTCAGCTGTAATTTCACCTGATACT
GTCCCACTGGGAACAGGAACTTCCATATTATCTAAACAGGTTCAAAATAAACCAAAAACTGGTCGAAGTTTATTAGGAGG
ACCAGCAGCTCTTAGTCCATTAACCCCAAGTTTTGGGATTTTGCCATTAGAAACCCCAAGTCCTGGAGATGGATCCTATT
TACAAAACTACACTAATACACCTCCTGTAATTGATGTGCCATCCACCGGAGCCCCTTCAAAAAAGTCTGTTGCCAGAATC
GGCCAAACTGGAACAAAGTCTGTCTTCTCACAGAGTGGAAATAGCCGAGAGGTAACTCCAATTCTT---GCACAAACACA
AAGTTCTGGTCCACAAACAAGTACAACACCTCAGGTATTGAGCCCCACTATTACATCTCCCCCAAACGCACTGCCTCGAA
GAAGTTCACGACTCTTTACTAGTGACAGCTCCACAACCAAGGAGAATAGCAAAAAATTAAAAATGAAGTTTCCACCTAAA
ATCCCAAACAGAAAAACAAAAAGTAAAACTAATAAAGGAGGAATAACTCAACCTAACATAAATGATAGCCTGGAAATTAC
AAAATTGGACTCTTCCATCATTTCAGAAGGGAAAATATCCACAATCACACCTCAGATTCAGGCCTTTAATCTACAAAAAG
CAGCAGCAGAAGGTTTGATGAGCCTTCTTCGTGAAATGGGGAAAGGTTATTTAGCTTTGTGTTCATACAACTGCAAAGAA
GCTATAAATATTTTGAGCCATCTACCTTCTCACCACTACAATACTGGTTGGGTACTGTGCCAAATTGGAAGGGCCTATTT
TGAACTTTCAGAGTACATGCAAGCTGAAAGAATATTCTCAGAGGTTAGAAGGATTGAGAATTATAGAGTTGAAGGCATGG
AGATCTACTCTACAACACTTTGGCATCTTCAAAAAGATGTTGCTCTTTCAGTTCTGTCAAAAGACTTAACAGACATGGAT
AAAAATTCGCCAGAGGCCTGGTGTGCTGCAGGGAACTGTTTCAGTCTGCAACGGGAACATGATATTGCAATTAAATTCTT
CCAGAGAGCTATCCAAGTTGATCCAAATTACGCTTATGCCTATACTCTATTAGGGCATGAGTTTGTCTTAACTGAAGAAT
TGGACAAAGCATTAGCTTGTTTTCGAAATGCTATCAGAGTCAATCCTAGACATTATAATGCATGGTATGGTTTAGGAATG
ATTTATTACAAGCAAGAAAAATTCAGCCTTGCAGAAATGCATTTCCAAAAAGCGCTTGATATCAACCCTCAAAGTTCAGT
TTTACTTTGCCACATTGGAGTAGTTCAACATGCACTGAAAAAATCAGAGAAGGCTTTGGATACCCTAAACAAAGCCATTG
TCATTGATCCCAAGAACCCTCTATGCAAATTTCACAGAGCCTCAGTTTTATTTGCAAATGAAAAATATAAGTCTGCTTTA
CAAGAACTTGAAGAATTGAAACAAATTGTTCCCAAAGAATCCCTCGTTTACTTCTTAATAGGAAAGGTTTACAAGAAGTT
AGGTCAAACGCACCTCGCCCTGATGAATTTCTCTTGGGCTATGGATTTAGATCCTAAAGGAGCCAATAACCAGATTAAAG
AGGCAATTGATAAGCGTTATCTTCCAGATGATGAGGAGCCAATAACCCAAGAAGAACAGATCATGGGAACAGATGAATCC
CAGGAGAGCAGCATGACAGATGCGGATGACACACAACTTCATGCAGCTGAAAGTGATGAATTT
