# Supplementary material for: Divergent genes in gerbils: prevalence, relation to GC-biased substitution, and phenotypic relevance
Source: BMC Evol Biol. 2020 Oct 19;20:134. doi: 10.1186/s12862-020-01696-3 (PMC7574485; doi:10.1186/s12862-020-01696-3)
Supplement: Supplementary file 3 — Additional file 3 Supplementary Data. DNA alignments for 10,554 1-to-1 orthologues used in analysis. Each alignment file is named using its orthogroup ID. [file 12862_2020_1696_MOESM3_ESM.zip › Additional_File_3/masked_alignments/OG0001872.fa]

>ictidomys_tridecemlineatus
GCATCTGTTGCAGTTGATCCTCAA------CCGAGTGTGGTGACTAGGGTGGCCAACCTGCCCTTGGTGAGCTCCACGTA
TGACCTGGTGTCCTCGGCTTATGTCAGTACAAAGGATCAGTATCCCTACTTGAAGTCTGTGTGTGAGATGGCAGAGAAGG
GTGTGAAGACCATGACCTCTGTAGCGGTGACAAGTGCTCTGCCTATCATCCAGAAGCTAGAGCCACAAATTGCAGTTGCT
AATACCTATGCCTGCAAGGGGCTGGACAGGATTGAGGAGAAATTGCCTATTCTGAATCAGCCAACATCACAGGTTGTTGC
CAGTGCCAAAGGGGCCGTGGCTGGGGCGAGAGATGCTGTGACGACTACTGTAACTGGGGCCAAGGATTCTGTAGCCAGCA
CGATCACAGGGGTGATGGACAAGACCAAAGGAGCGGTGACTGGTGGGGTGGAGAAGACCAAGTCTGTGGTCAATGGCGGC
ATTAACACAGTTTTGGAAAGTCGGATGGTGCAGTTTGTGAGCAGTGGAGTAGAAAATGCGATCAGCAAATCCGAGATGCT
GGTAGATCAGTACCTTCCTCTCACTGAAGAAGAAATAGAAAAAGAAGCAAAAAAAGTTGAAGGATTTGATGAAGCTCAGA
AACCAAGTTATTATGTGAGACTGGGGTCTCTGTCTACCAAGCTCCGCGCTCGGGCCTACCAGCAGGCATTCAACAGGGTT
AAAGAAGCTAAGCAAATGAGCCAAGAGACTATTTCTCAGCTTCATTCTACTGTTCACCTGATTGAATTTGCCAGAAAGAA
TGTGCATAGTGCCAACCAGAAAATTCAGGATGCTCAGGATAAACTCTATCTCTCATGGGTGGACTGGAAGAGGAGCATCG
GCCATGATGATACAGATGAATCCCACTGCGCTGAGCACATCGAGTCACGTACTCTTGCTGTTGCCCGAAACCTGACTCAG
CAGCTCCAGACCACATGCCACACCCTCCTGTCCAACGTCCAAGGGTTACCACAGAACATCCAAGATCAGGCCAAGCACTT
GGGGGTGATGGCAGGCGACATCTACTCAGTATTCCGTAATGCTGCCTCCTTTAAAGAAGTGTCTGATGGCTTCCTCACCT
CTAGCAAGGGGCAGCTACAGAAAATGAAGGAATCTTTAGATGATGTGATGGATTATGTTGTTAACAACACCCCCCTCAAC
TGGCTGGTGATTGATTTC--------------------------------------------------------------
-------------
>rattus_norvegicus
GCATCAGTAGCAGTGGATCCACAA------CCGAGCGTGGTGACGAGGGTGGCCAACCTGCCCTTGGTGAGCTCCACCTA
CGACCTGGTGTCCTCCGCTTATGTCAGTACAAAGGATCAGCACCCGTATTTGAGGTCAGTGTGTGAGATGGCAGAGAAGG
GAGTGAGGACCGTGACCTCAGTGGCTGTGACAGGCGCACTGCCCATCATCCAGAAGCTGGAGCCACAGATTGCGGTCGCC
AATACCTATGCCTGCAAGGGGCTAGACAGGATGGAGGCAAGGCTGCCTATTCTGAACCAGCCAACATCTGAGATTGTTGC
CAATGCCCGAGGTGCCGTAACTGGGGCAAAGGATGTAGTGACGACTACCATGGCTGGAGCCAAGGATTCTGTAGCCAGCA
CAGTCTCAGGGGTGGTGGATAAGACCAAAGGAGCAGTTACTGGCAGCGTGGAAAGGACCAAGTCTGTGGTCAATGGCGGC
ATCGATACGGTTTTGGGG------ATGGTGCAGCTCATGAGCAGTGGAGTGGAAAATGCAATTAGCAAGTCGGAGCTGCT
GGTAGACCAGTACTTGCCGCTCACTCAGAAGGAGCTCGAGATGGAAGCAAAAAAGGTGGAAGGATTTGATATGGTTCAGA
AGCAAAGATACTATGAACGGCTGGAGTCCCTGTCTACCAAGATCTGCACCCGGGCCTATCATCAGGCTCTCGGCAGGATC
AAAGACGCCAAACAAAAGGGCCAGGAGACCATTTCCCAGCTCCACTCCACTGTCCATCTGATTGAATTCGCCAGGAAGAA
TGTGCACAGTGCTAACCAGAAAATTCAG---------GACAAGCTCTCTGTCTCATGGGTGGAGTGGAAGAGAATCGTCG
GCTACGACGACACGGACGAGTCCCATTGTGCTGAGCACATCGAGTCACATACTCTGTCTATGGCCCGCAACCTGACCCAG
CAGCTCCACACTACATGCCAGACGCTCCTGTTCAACGTCCAAGGGTTACCACAGAACATTCAAGACCAGGCCAAACACTT
GGGGGTGATGGCAGGTGACATCTACTCGGCGTTCCGCAATGTTACCTCCTTCAAGGAAGTGTCTGATGGCGTCCTCACTT
CTAGCAAGGGGCAGCTGCAGAAAATGAAGGAGTCCTTAGATGAAGTTATGGATTACCTTGTTAACAACACGCCTCTCAAC
TGGCTGATGCTTGAT-----------------------------------------------------------------
-------------
>fukomys_damarensis
--------------------------------------------------------------------------------
--------------------------------------------------------------------------------
--------------------------------------------------------------------------------
---------------------------------------------------------------------CAGGTTGTCAC
CAATGCCAAAGGTGCCATGACTGGGGCGAGAGACGCTGTGACCAAGACCGTGGTGGGGGTGAAGGACTCTGTGGCCAGCA
CGATCACAGGGGTGCTGGACAGCACCAAGGGCGCAGTGACTGACGGCGTGGAGAGGACCAAGTCTGTGGTCAGTGGCAGC
CTCCACGCGGTTCTGGACAGTCGGGTGGTGCAGCTCATGAGCAGTGGCGTGGAAACCGCTCTCACCAAGTCGGAGCTGCT
GGTGGACCAGTACCTCCCCCTCACCGAGGAAGAGCTCGAAAAAGAAGCAAAAAAAGTAGAAGGATTTGATGAGGTTGAAA
AGCCAAGTTATTATGTTAGGCTGGGATCCCTGTCCGCCAAGCTCCGCGCCCGGGCCTACCAGCAGGCTCTTGGCAGGGTC
ACAGATGCCAGGCAGAAAAGCCAGCAGACCATTGCTCAGCTCCACTCTGCCGTTCACCTGATGGAATACGCCAGGGAGAA
TGTGCATAATGCCAACCAGAGAATCCAGGGTGCTCAGGAGAAGCTCTGTCTCTTGTGGGTCGAGTGGAAGAGAAGCACCG
GCCACGACGACACCGATGAATCCCACTGTGCTGAGCACCTCGAGTCTCAAACTCTCAACATCGCCCTCGGCCTGACTCGG
CAGCTGCAGTCCACGTGCCACACCCTCCTGTCCAGCATCCAGGGGCTGCCACGGGGTATCCAGGGCCGGGCCCAGCAGGC
GGGGCTGCTGGCGGGTGACATCTGCTCAGCATTGCGCGGCGCCGCCTCCTTCCCCGAAGTGTCTCACAGCCTCCTGGCTG
CCAGCAAAGGGCAGCTGCAGAAGGTGAAGGAGTCTCTAGACGAAGTGATGGATTACCTGGTGAACAACACGCCCCTGGAC
TGGCTGGTCGGTCCCTTTTAC-----------------------------------------------------------
-------------
>octodon_degus
---------------------------------------------------------CTGCCCTTCGTGAGCTCCGCGTG
CGACCTGCTGTCCGCGCTGTACGGCGACACCAAGGGTCAGCACCCCTACCTGCGGTCTGTGTGCGAGTTGGCCGAGAAGG
GCGTGAGGACCGTGACGGCGGCGGCCGTCACCAGCGTCCTGCCGGTCCTGCAGAAGCTGGAGCCGCAGCTTGCAGTTGCC
AATGCCTATGCCTGTAAGGGGCTGGACAGGATTGAGGAGAGACTGCCTATCTTGAATCAGCCGACGACCGAGGTCGTTGC
CAATGCCAAAGATGCCATGACTGGGGCAAGAGATGCCGTGACGAAGACCGTGGCTGGGGCCAAGGGCTCGGTGGCCAGCA
CGATCACGGGGGTGGTGGACAGGACCGTGGGAGCAGTGAGCGGCCGCGTGGAGAAGACCAAGTCCGTGGTGAATGACAGC
ATTCACACGGTGCTGGACAGTCGGGTGATGCAGCTCGTGAGCAGCGGAGTGGAAAGTGCGCTCAGCAGATCGGAGCTGCT
GGTGGACCAGTACCTTCCCCTCACAGAGGAAGAGCTAGAAAAAGAAGCAAAAAAAGTAGAAGGATTCGACATGGTCCAGA
AGCCGAGCTACTATGTCAGGCTGGGGTCCCTGTCCAGCAAGCTCCGCTCCCGGGCCTACCAGCAGGCGCTCAGCAGGGTG
ACGGATGCCAGGCAGAAGGGCCTGGAGACCATTTCTCAGCTCTACTCGGCTGTGCACCTGATTGAATATGCCAGGAAGAA
CGTGCATAGTGCCAACCAGAAGATCCAGGATGCGCAGGACAAGCTGTACCTCTCGTGGGTGGAGTGGAAGAGAAGCGTTG
GCCACGACGACTCCGATGAGTCGCACTGCGCGGAGCACATCGAGTCCCGTACTCTCGTCATTGCCCGCAGCCTGACTCAG
CAGCTGCAGACCACGTGCCACACCCTGCTGGGCAGCGTCCAGGGGCTGCCGCGTGACATCCAGGACCAGGCCCGCCGCTT
GGGCATGATGGCTGGTGACGTCTACTCCGTGTTCCGCAATGCGGCGTCCTTTGCAGAAGTGTCTGACAGCCTGCTGACCT
CTAGCAAAGGGCAGCTGCAGAGGATGAAGGAGTCTTTAGATGACGTAATGGATTACCTTGTTAACAACACGCCCCTCAAC
TGGCTGGTAGGTCCCTTTTACCCCCAGCTGGCC---------GAGGGGCACAGAGTTGGCCAGACTAGTCGGCAGCCTGA
GCACAGAGCACCT
>meriones_unguiculatus
GCGTCTGTAGCAGTTGATCCACAA------CCGAGCGTGGTGACCAGGGTGGCCAGCTTGCCCTTGGTGAGCTCTACCTA
TGAGCTCGTGTCCTCCGCTTACGTCAGCACGAAGGACCAGCATCCGTACTTGAGATCTGTGTGTGAGATGGCAGAGAAGG
GCGTGAAGACCGTGACCTCCGTGGCTGTGACAAGTGCCTTGCCGATCATCCAGAAGCTGGGGCCACAAATTGCTGTGGCC
AATACCTATGCCTGCAAGGGGCTAGACAGGATTGAGGAAAGACTGCCTATTCTGAATCAGCCTACAGCGGAGGTTGTTGC
CAATGCCAAAGGTGCTGTAACTGGGGCGAAGGAGGCAGTGACGACTACTGTGGTCGGGGCCAAGGATTCTGTGGCCAGCA
CGATCACAGAGATGGTGGATAAGACCAAGGGAGCAGTTACTGGTGGCGTGGAAAGGACCAAGTCTGTGGTCAATGGCGGC
ATCAACACAGTGTTGGGGAGTCGGATGGTGCAGCTCGTGAGCAGTGGAGTAGAAAACGCACTCGCCAAGTCGGAGCTGCT
GGTAGACCAGTACCTCCCCCTCACCCAGGAGGAGCTAGAGATGGAAGCAAAAAAGGTGGAAGGATTTGATACGGTTCAGA
AGCCAAGTTACTATGTAAGACTGGGGTCCCTGTCCAGCAAGCTCCGCTCCCGGGCCTATCAGCAGGCCCTGGGCAGGGTT
AAGGACGCCAAGCAGAAGAGTCAGGAGACCATTTCTCAGCTACATTCCACTGTTCATCTGATTGAGTTCGCCAGGAAGAA
TGTGCACAGCGCCAACCAGAAAATTCAGGGTGCTCAGGATAAGCTCTATATCTCGTGGGTGGAGTGGAAGAGAAGCATCG
GCTATGATGACACGGACGAGTCCCATTGTGCTGAGCACATCGAGTCACGCACCCTGGCTATCGCCCGCAACCTGACTCAG
CAGCTGCAGACTACGTGCCAGACTCTCCTGTCCAACGTCCAAGGGTTACCACAGCACATTCAGGATCAGGCCAAACGAGC
GGGGGCGACGGCCGGCGACCTTTACTCCGTGTTCCGCAACGCCACCTCCTTTAAGGAAGTGTCTGACGGTGTCCTCGCCT
CTAGCAAGGGGCAGCTGCAGAAAATGAAGGAGTCCTTAGACGATGTGATGGATTACCTTGTTAACAACACGCCTCTCAAC
TGGCTGGTAGGTCCTTTTTATCCTCAGTCTGCC---------GAGGTGGACAAGACCAGCCCAAAGGTCCAGCAGTCTGA
GCTCAAAACTCAG
>psammomys_obesus
------------------------TCCGGTTCGAGCGTGGTGACCAGGGTGGCCAGCTTGCCCTTGGTGAGCTCTACCTA
TGAGCTCGTGTCCTCCGCTTACGTCAGCACGAAGGACCAGCATCCGTACTTGAGGTCTGTGTGTGAGATGGCAGAGAAGG
GCGTGAAGACCGTGACTTCCGTGGCTGTGACAAGCGCCTTGCCGATCATCCAGAAGCTGGGGCCACAAATTGCCGTGGCC
AATACCTATGCCTGCAAGGGGCTAGACAGGATCGAGGAAAGACTGCCTATTCTGAATCAGCCAACAGCGGAGGTTGTTGC
CAATGCCAAAGGTGCCGTGACTGGGGCGAAGGACGCAGTGACAACTACTGTGGTCGGAGCCAAGGATTCTGTGGCCAGCA
CGATCACAGGGATGGTGGATAAGACCAAGGGAGCAGTTACTGGCAGCGTGGAAAGGACCAAGTCTGTGGTCAATGGTGGC
ATCAACACAGTTTTGGGGAGTCGGATGGTGCAGCTTGTGAGCAGTGGAGTAGAAAATGCACTTGCCAAGTCGGAGCTGCT
GGTAGACCAGTACCTCCCCCTCACTCAGGAGGAGCTAGAGATGGAAGCAAAAAAGGTGGAAGGATTTGATACGGTTCAGA
AGCCAAGTTACTATGTAAGACTGGGGTCCCTGTCCAGCAAGCTCCGCTCCCGGGCCTATCAGCAGGCCCTCGGCAGGGTT
AAGGACGCCAAGCAGAAGAGCCAGGAGACCATTTCTCAGCTACATTCTACTGTTCACCTGATTGAGTTCGCCAGGAAGAA
TGTGCACAGTGCCAACCAGAAAATTCAGGGCGCTCAGGATAAGCTCTACGTCTCCTGGGTGGAGTGGAAGAGAAGCATCG
GCTACGATGACACGGATGAGTCCCATTGTGCTGAGCACATCGAGTCACGCACCCTGGCTATCGCCCGCAGCCTGACTCAG
CAGCTCCAGACTACGTGCCAGACTCTCCTGTCCAACGTCCAAGGGTTACCACAGCACATTCAGGATCAGGCCAAACACGT
GGGGGCGACGGCGGGCGACATTTACTCCGTGTTCCGCAACGCTACCTCCTTTAAGGAAGTGTCTGACGGTGTCCTCGCTT
CTAGCAAGGGGCAGCTGCAGAAAATGAAGGAGTCCTTAGACGATGTGATGGATTACCTTGTTAACAACACGCCCCTCAAC
TGGCTGGTAGGTCCCTTTTATCCTCAGTCTACC---------GAGGTGGACAAGACCAGCCCAAAGGGCCAGCAGTCTGA
GCTCAAGACTCAG
>nannospalax_galili
GCATCTGTTGCAGTTGATCCACCA------CTGAGTGTGGTGTCTAGGGTGGCCAACCTGCCCTTGGTGAGCTCCACCTA
CGACCTGGTGTCCTCTGCATATGTCAGTACAAAGGACCAGTATCCCTATTTGAAATCTGTGTGTGAGATGGCAGAGAAGG
GTGTGAAGACCGTGACCTCAGTGGCTGCAACAAGTGCTCTGCCCCTCATCCACAAGCTGGAGCCACAGATTGCGGTTGCC
AATAGCTATGCCTGTAAGGGGCTGGACAGGATTGAGGAGAGACTGCCGATTTTGAATCAGCCAACATCTGAGATTGTTGC
CAGTGCCAGAGGTGCTATGACTGGGGCAAAAGATGCAGTGACGACTACTGTGACCGGGGCCAAGGATTCTGTAGCCAGCA
CGATCACAGGGATGGTAGGCAGGACCAAAGGAGCAGTTACTGGCAGTGTGGAGAGGACCAAGTCTGTGGTCAATGGCAGC
ATCAACACAGTTTTGGGAAGTCGGATGGTGCAGCTTGTGAGCAGTGGAGTAGAAAATGCACTCGCCAAATCAGAACTGCT
GGTAGACCAGTACCTCCCTCTCACCCAGGAAGAGCTAGAAAAAGAAGCCAAAAAAGTGGAAGGATTTGACATGGTTCAGA
AGCCAAGTTATTACGTTAGGCTGGGATCCCTGTCTACCAAGCTCCGCTCTCGTGCCTACCAGCAGGCTCTCAGCAGGGTT
AAAGATGCCAAGCAAAAAAGCCAAGAGACCATTTCTCAGCTTCATTCTACTGTTCATCTGATTGAATTTGCTAGGAAGAA
TGTGCATAATGCTAACCTGAAAATTCAGGATGCTCAGGATAAGCTCTATGTCTCTTGGGTGGAGTGGAAGAACAACATTG
GCCATGATGATACTGACGAATCCCACTGTGCTGAGCACATTGAGTCACGTACTCTGGCAATTGCCCGCAACCTGACTCAG
CAGCTCCAGACTACATGCCAGATGCTTCTGTCCAACATCCAAGGGTTACCACAGAACATCCAAGATCAGGCCAGCCACTT
GGGGGTGATGGCTGGGGATATCTACTCAGTGTTCCTCAATGCTGCCTCCTTTAAGGAAGTGTCTGACAGCTTCCTCACTT
CTAGCAAGGGGCAGCTGCAGAAAATGAAGGAATCCTTAGATGATGTGATGGATTATCTTGTTAACAACACACCTCTCAAC
TGGCTGGTAGGTCCCTTTTATCCTCAGAGTGCG---------GAAGTGGGTAAGACCAGCCAGGAAGCCCAGCAGCCTGA
TCTCAAAACTCCT
>chinchilla_lanigera
--------------------------------------------------------------------------------
--------------------------------------------------------------------------------
-----------------------------------------------------------------------GCAGTTGCC
AATACCTACGCCTGTAAAGGGCTGGACCGGATCGAGGAGAGACTGCCGATCTTGACTCAGCCGGCAGCCCAGGTTGTCGC
CAGCGCCAAGGGTGCCGTGACCGGGGCGCGAGATGCTGTGACAAAGGCTGTGGCCGGGGCCAAGGACTCGGTGGCCGGCA
CGATCACAGGGGTGGTGGACAGGACCAAGGGCGCAGTGAGCGTCGGCGTGGAGAAGACCAAGTCCGCGGTGAGCGGCGGC
GTTACCACGGTTCTGGGGAGTCGCATGGTGCAGCTCGTGAGCAGCGGAGTGGAAGACGCACTTAGCAGATCGGAGCTGCT
GGTGGACCTGTACTTTCCCCTCACGGAGGAAGAGCTAGAAAAAGAAGCAAAAAAAGTAGAAGGATTTGAAGAGGTTGAGA
AGCCAAGTTATTACGTTAGACTGGGGTCCCTGTCCTGCAAGCTCCGTGCCCGGGCCTACCAGCAGGCGCTCAGCAGGGTT
GAAGACGCCAAGCAGAAAAGCCAGGAGACCATTTCTCAGCTCCGTTCTACTGTCCAGCTGATTGAATATGCCAGGAAGAA
CGTGCATAATGCCCACCAGAAAGTTCAGGACGCGCAGGAGAAGCTGCACCTGTCCTGGGTGGAGTGGAAGCGGAGCCTTG
GCCGTGATGACACTGACGAGTCCCACTGTGCTGAGCACTTGGAGTCCCGGACGCTTGTCACTGCCCGCAGCCTGACTCAG
CAGCTGCAGACCGCGTGCCACGCCCTGCTGTGCAGTGTGCAGGGCTTGCCGCAGGACATCCAGGACCAGGCCCGCCACCT
GGGGGTGATGGCTGGTGACATCTGCTCCGCATTCCGCGGGGCCACCTCCTTCGCGGAAGTGTCTGAGACCCTCTTGATCT
CTAGCAGAGGGCAGCTGCAGAGGATGAAGGAGTCTTTAGACGACGTGATGGATTATCTTGTTAACAACACGCCCCTCAAC
TGGCTGGTAGGTCCCTTTTACCCCCAGATGACT---------GAGGGGTGCAGAGCTAGACGGGACAGCCAGCAGTCCGA
GCACAGAGCCTGG
>homo_sapiens
GCATCCGTTGCAGTTGATCCACAA------CCGAGTGTGGTGACTCGGGTGGTCAACCTGCCCTTGGTGAGCTCCACGTA
TGACCTCATGTCCTCAGCCTATCTCAGTACAAAGGACCAGTATCCCTACCTGAAGTCTGTGTGTGAGATGGCAGAGAACG
GTGTGAAGACCATCACCTCCGTGGCCATGACCAGTGCTCTGCCCATCATCCAGAAGCTAGAGCCGCAAATTGCAGTTGCC
AATACCTATGCCTGTAAGGGGCTAGACAGGATTGAGGAGAGACTGCCTATTCTGAATCAGCCATCAACTCAGATTGTTGC
CAATGCCAAAGGCGCTGTGACTGGGGCAAAAGATGCTGTGACGACTACTGTGACTGGGGCCAAGGATTCTGTGGCCAGCA
CGATCACAGGGGTGATGGACAAGACCAAAGGGGCAGTGACTGGCAGTGTGGAGAAGACCAAGTCTGTGGTCAGTGGCAGC
ATTAACACAGTCTTGGGGAGTCGGATGATGCAGCTCGTGAGCAGTGGCGTAGAAAATGCACTCACCAAATCAGAGCTGTT
GGTAGAACAGTACCTCCCTCTCACTGAGGAAGAACTAGAAAAAGAAGCAAAAAAAGTTGAAGGATTTGATCTGGTTCAGA
AGCCAAGTTATTATGTTAGACTGGGATCCCTGTCTACCAAGCTTCACTCCCGTGCCTACCAGCAGGCTCTCAGCAGGGTT
AAAGAAGCTAAGCAAAAAAGCCAACAGACCATTTCTCAGCTCCATTCTACTGTTCACCTGATTGAATTTGCCAGGAAGAA
TGTGTATAGTGCCAATCAGAAAATTCAGGATGCTCAGGATAAGCTCTACCTCTCATGGGTAGAGTGGAAAAGGAGCATTG
GATATGATGATACTGATGAGTCCCACTGTGCTGAGCACATTGAGTCACGTACTCTTGCAATTGCCCGCAACCTGACTCAG
CAGCTCCAGACCACGTGCCACACCCTCCTGTCCAACATCCAAGGTGTACCACAGAACATCCAAGATCAAGCCAAGCACAT
GGGGGTGATGGCAGGCGACATCTACTCAGTGTTCCGCAATGCTGCCTCCTTTAAAGAAGTGTCTGACAGCCTCCTCACTT
CTAGCAAGGGGCAGCTGCAGAAAATGAAGGAATCTTTAGATGACGTGATGGATTATCTTGTTAACAACACGCCCCTCAAC
TGGCTGGTAGGTCCCTTTTATCCTCAGCTGACTGAGTCTCAG--------------------------------------
-------------
>jaculus_jaculus
ACATCCGTGGCAGTTGACCCACAG------CCGAGTGTGGTGACTAGGGTGGCCAACCTGCCCTTGGTGAGCTCCACATA
TGACCTGGTGTCCTCGACTTACATCAGTACAAAGGATCACTATCCCTGTTTGAAGTCTGTGTGTGAGATGGCAGAGAAGG
GCGTGAAGACCATGACATCTGTGGCAGTGACCAGCGCCCTGCCCATCATCCACAAACTGGAGCCACAAATTGCGGTTGCC
AATACCTATGCCTGTAAGGGGCTGGACAGGATTGAGGAGAGACTGCCTATCCTGAAGCAGCCAACAACTGAGATTGTTGC
CAACGCCAAAGATGCTGTGAATGGAGCAAAAGATGCTGTGACAACTACTGTGGCCGGTGCCAAGGATTCTGTAACCAGCA
CCATCGCTGGAGTGATAGATAAGACTAAAGGAGCAGTTACTGGCAGTGTGGAGAAGACCAAGTCTGTGGTCAATGACAGC
ATCAACACTGTTTTGGGAAGTCGGATGGTGCAATTTGTGAGCAGTGGAGTAGAAAATGCACTCACCAAGTCAGAGCTGCT
GGTAGACCAGTACCTCCCTCTCACTCAGGAAGAACTAGAAAAAGAAGCAAAAAAAGTTGAAGGATTTGATATGGTTCAGA
AGCCAAGTTATTATATTAGACTGGGATCCCTGTCTACCAAGCTCCGTTCCCGTGCCTACCAGCAGGCCCTCAGCAGGGTT
AAAGATGCCAAGCAAAAAAGCCAAGAGACCATCTCTCATCTCCACTCCACTGTTCACCTGATTGAGTTTGCCAGAAAGAA
TGTGCATAGTGCCAACCAGAAAATCCAGGACGCTCAGGATAAGCTCTATGTTTCATGGGTGGAGTGGAAGAAAAGCATTG
GCCACAATGATACCGATGAATCCCACTGTGTTGAGCACATCGAGTCACATACTCTGGCTATTGCCTGCAACCTGACTCAG
CAGCTCCAGACCACGTGCCAGACCCTCTTGTCCAACGTCCAAGGGCTACCACAGAACATTCAAGATCAGGCCAACCACTT
GGGGGTAATGGCAGGTGACATCTGTGCAGTGTTCCGCAATGCTGCCTCCTTTAAGGAAGTTTCTGATGGCCTCCTCACTT
CCAGCAAGGGGCAGCTGCAGAAAATGAAAGAATCCTTAGATGAAGTCATGGATTATCTTGTTAACAACACACCTCTCAAC
TGGCTGGTAGGTCCTTTTTATCCTCAGCCTACTGATTCTCAGGAGTTGAACAAACCCAGCCAGGGGGCCCAGCAGTATGA
GCTCAAAACTTTT
>mus_musculus
GCAGCAGCAGTAGTGGATCCGCAA------CAGAGCGTGGTGATGAGAGTGGCCAACCTGCCCTTGGTGAGCTCTACCTA
CGACCTTGTGTCCTCCGCTTATGTCAGTACAAAGGATCAGTACCCGTATTTGAGATCCGTGTGTGAGATGGCCGAGAAGG
GCGTGAAGACCGTGACCTCTGCGGCCATGACAAGTGCCCTGCCCATCATCCAGAAGCTGGAGCCACAAATTGCGGTTGCC
AATACCTATGCCTGCAAGGGGCTAGACAGGATGGAGGAAAGACTGCCTATTCTGAACCAGCCAACGTCCGAGATTGTTGC
CAGTGCCAGAGGTGCCGTAACTGGGGCGAAGGATGTGGTGACGACTACCATGGCTGGAGCCAAGGATTCTGTAGCCAGCA
CAGTCTCAGGGGTGGTGGATAAGACCAAAGGAGCAGTGACTGGCAGCGTGGAAAGGACCAAGTCTGTGGTCAATGGCAGC
ATCAATACAGTTTTGGGG------ATGGTGCAGTTCATGAACAGTGGAGTAGATAATGCCATCACCAAGTCGGAGCTGCT
GGTAGACCAGTACTTCCCTCTCACTCAGGAGGAGCTGGAGATGGAAGCAAAAAAGGTGGAAGGATTTGATATGGTTCAGA
AGCCGAGCAACTATGAACGGCTGGAGTCCCTGTCTACCAAGCTCTGCTCTCGGGCTTATCACCAGGCTCTCAGCAGGGTT
AAAGAGGCCAAACAAAAGAGCCAGGAGACCATTTCTCAGCTCCACTCCACTGTCCACCTGATTGAATTCGCCAGGAAGAA
TATGCACAGTGCCAACCAGAAAATTCAGGGTGCTCAGGATAAGCTCTATGTCTCGTGGGTGGAGTGGAAGAGAAGCATCG
GCTACGACGACACCGATGAGTCCCACTGTGTTGAGCACATCGAGTCACGTACTCTGGCTATCGCCCGCAACCTGACCCAG
CAGCTCCAGACTACATGCCAGACTGTCCTGGTCAACGCCCAAGGGTTACCACAGAACATTCAAGATCAGGCCAAACACTT
GGGGGTGATGGCAGGCGACATCTACTCCGTATTCCGCAATGCTGCCTCCTTTAAGGAAGTGTCCGATGGCGTCCTCACAT
CTAGCAAGGGGCAGCTGCAGAAAATGAAGGAATCCTTAGATGAAGTTATGGATTACTTTGTTAACAACACGCCTCTCAAC
TGGCTGGTAGGTCCCTTTTATCCTCAGTCTACC---------GAGGTGAACAAGGCCAGCCTGAAGGTCCAGCAGTCTGA
GGTCAAAGCTCAG
