# Supplementary material for: Divergent genes in gerbils: prevalence, relation to GC-biased substitution, and phenotypic relevance
Source: BMC Evol Biol. 2020 Oct 19;20:134. doi: 10.1186/s12862-020-01696-3 (PMC7574485; doi:10.1186/s12862-020-01696-3)
Supplement: Supplementary file 3 — Additional file 3 Supplementary Data. DNA alignments for 10,554 1-to-1 orthologues used in analysis. Each alignment file is named using its orthogroup ID. [file 12862_2020_1696_MOESM3_ESM.zip › Additional_File_3/masked_alignments/OG0001874.fa]

>ictidomys_tridecemlineatus
ATGGAGGGGACGCGCGGGCCCGGGGCC------GACTCTCCTGAAGAGGAG------GAGACGGGGTCGGCCATGGCGGC
TATGGTGATGGCTGCTGGTGGCGCGGGCCCAGCTGTCCTGCAGGTGGCCGGGCTCTACCGAGGCCTGTGCACGGTGCGGA
GCCGCGCCCTGAGCCTTGGGTTCGTTTCACCCGCCCAGCTGCGCGCTTTCCCTATGCGCCTCGGCTCAGGCCGGCCTTCT
GGGGGCGCGGAGGGCAGTGGGGTCGGGGCCGAGCTCGAGGCCAACCCCTTCTACGACCGCTACCGAGACAAGATTCAGCA
GCTGCGCAGGTCTGACCCAGCTGCTTTTGAGTCTCGCTTAGAGAAGCGCAGTGAGTTTCGAAAGCAGCCAGTGGGGCACT
CTCGACAAGGTGATTTTATCAAGTGTATGGAG---AAGACAGATACCTTGGGGAAACAGTCTATAAGCAGAGGATTCACT
AAGGACAAGACTCTCAGTTCAATCTTAAACATTGAGATGGTGAAAGACAAAACTGCAGAAGAAATAAAACAGATTTGGCA
GCAGTATTTTGCAGCAAAAGATACAGTCTATGCAGTTATTCCTAAAGAGAAGTTTGATTTGATCTGGAACCGGGCGCAGT
CCTGTCCAACATTTCTGTGTGCACTACCAAGAAGGGAAGGTTATGAGTTCTTTGTAGGACAATGGACAGGTACTGAACTC
CACTTCACTGCACTTATAAATATTCAGACCCGGGGGGACACTGCAGCCAGCCAACTGATTTTATATCACTACCCTGAACT
TAAGGAAGAAAAGGGCCTAGTACTGATGACAGCAGAAATGGATTCCACTTTTCTGAATGTTGCTGAGGCACAGTGCATTG
CCAACCAAGTCCAGCTCTTCTATGGCACTGATCGGAAAGAGACCTATGGTTTAGTGGAGACCTTTAACCTCAGACCAAAT
GAATTCAAATATATGTCTGTCATCGCTGAATTGGAGCAAAGTGGACTTGGAGCAGAACTGAAATGTACCCAGAACCAGGA
TAAGACT
>homo_sapiens
ATGGAGCGGGCGCGCGGGCCGCGGGCCGAGGCCGACGCGCCTGAGGAGGAGGAG---GAGGCGGGGGCGGCCATGGCTGC
TGTGGTGGCGGCTGCGGGTGGCGCGGGACCGGCGGTCCTGCAGGTGGCCGGTCTCTACCGGGGCCTGTGCGCGGTGCGCA
GCCGCGCCCTGGGCCTGGGGCTCGTGTCACCCGCGCAGCTGCGCGTCTTCCCAGTGCGCCCCGGCTCGGGCCGGCCCGAG
GGGGGCGCCGACAGCAGCGGGGTCGGGGCCGAGCTCCAGGCCAACCCTTTCTACGACCGCTACCGCGACAAGATCCAGCT
GCTGCGCAGGTCAGACCCAGCTGCTTTTGAGTCCCGCCTGGAGAAACGCAGTGAATTTCGGAAGCAGCCAGTGGGGCATT
CCAGGCAAGGTGATTTTATCAAATGTGTGGAACAGAAGACAGATGCCTTGGGGAAACAGTCTGTGAACAGAGGATTCACT
AAGGACAAGACTCTCAGTTCAATCTTTAACATTGAGATGGTAAAAGAAAAAACTGCAGAAGAAATAAAACAGATTTGGCA
GCAATATTTTGCAGCAAAAGATACAGTCTACGCAGTTATTCCTGCAGAAAAGTTTGATTTGATCTGGAACCGGGCTCAGT
CCTGTCCAACATTTCTATGTGCTCTGCCAAGAAGGGAAGGTTATGAGTTTTTTGTAGGACAATGGACAGGTACTGAACTC
CACTTCACTGCACTTATAAATATTCAGACCCGAGGGGAAGCTGCAGCCAGCCAGCTGATTTTATATCACTATCCTGAACT
TAAGGAAGAAAAGGGCATAGTGCTGATGACTGCAGAAATGGATTCCACATTTCTGAATGTTGCTGAGGCACAGTGCATCG
CCAACCAAGTTCAGCTCTTCTACGCTACTGATCGGAAAGAGACCTACGGGTTAGTGGAGACCTTTAACCTCAGACCAAAT
GAGTTCAAATATATGTCTGTCATCGCTGAATTGGAGCAAAGCGGACTTGGAGCAGAACTGAAATGTGCCCAGAACCAAAA
TAAGACT
>chinchilla_lanigera
ATGGAGCAGGCACGAGGGCCCGGGGCTGTGGCAGACTCGCCCGAGGACGAGGTGGGGGAGGTGGGGGCGGCAATGGCGGC
G------------GCAGGTAACGCCGGCCCGGCCATCCTGCAAGTGGCCGGCCTCTACCGAGGCCTCTGCACGGTGCGCA
GCCGCACCCTGGGCCTGGGTTTTGTTTCACCCGCACAACTGCGCGTGTTCCCAGTGCGCCGCGGCTCGGGCCAGCCCTCG
GGGGGCGCGGACGGCGGCGGGGCCGGGGCCGAGCTGGAGGCCAACCCCTTCTACCACCGCTACCGGGACAAGATCCAGCA
ACTGCGCAGGTCCGACCCAGCTGCTTTTGAGTCACGCCTAGAAAAGCGCAGTGAGTTTCAGAAGCAACCAGTGGGGTATT
CTAGGCAAGGTGATTTCATCAAATGTGTGGAGCAAAAGACAGATGCCTTGGAGAAACAGCCTATGAGCAAAGGATTCACT
AAGGACAAGACTCTCAGTTCAATCTTTAACATTGAGATGGTGAAAGACAAAACTGCAGAAGAAATAAAACAGATTTGGCA
GCAGTATTTTGCAGCAAAAGATACAGTCTACGCAGTCATTCCTAAGGAGAAGTTTGATTTGATCTGGAACCGGGCTCAGT
CCTGTCCAACATTTCTGTGTGCACTGCCAAGAAGGGAAGGCTATGAGTTCTTTGTTGGACAATGGACAGGTACTGAACTT
CACTTCACTGCACTTATAAATATTCAGACCCGAGGGGACGCTGCAGCCAGCCAGTTGATTTTATATCACTACCCTGAACT
TAAGGAAGAAAAGGGAATAGTGCTGATGACAGCAGAAATGGATTCCACATTTCTGAATGTTACTGAGGCACAGTGCATCG
CCAATCAAGTTCAGCTCTTCTATGCCACTGATCGTAAAGAGACCTATGGGTTAGTGGAGACATTTAACTTCAGACCAAAT
GAGTTCAAATATATGTCTGTCATCGCTGAATTGGAGCAAAGTGGACTTGGAGCAGAACTGAAATGTACCCAGAACCAGGA
TAAGACT
>fukomys_damarensis
--------------------------------------------------------------------------------
--------------------------------------------------------------------------------
--------------------------------------------------------------------------------
--------------------------------------------------------------------------------
--------------------------------------------------------------------------------
--------------------------ATGGAGCAGAAGACAGATGCCTTGGAGAAACAGCCTATGAGCAAAGGATTCACT
AAAAACAAGACTCTCAGTTCAATTTTTAACATTGAGATGGTGAAAGACAAAACTGCAGAAGAAATAAAACAGATTTGGCA
GCAGTATTTTGCAGCAAAAGATACAGTCTATGCAGTCATTCCTAAAGAGAAGTTTGATTTGATTTGGAACCGGGCTCAGA
CCTGTCCAACATTTCTGTGTGCACTGCCAAGAAGGGAAGGTTATGAGTTCTTTGTTGGACAATGGACAGGTACTGAACTT
CACTTCACTGCACTTATAAATATTCAGACCCGAGGGGATGCCGCAGCCAGCCAGTTGATTTTATATCACTACCCTGAACT
TAAGGAAGAAAAGGGCATAGTGCTGATGACAGCAGAAATGGATGCCACATTTCTGAATGTTACTGAGGCACAGTGCATCG
CCAATCAAGTTCAGCTCTTCTATGCCACAGATCGTAAAGAGACCTATGGGCTAGTAGAGACATTTAACTTCAGACCAAAT
GAGTTCAAATATATGTCTGTCATCGCTGAATTGGAGCAAAGTGGACTTGGAGCAGAACTGAAATGTACCCAGAACCAAGA
TAAGACT
>cavia_porcellus
ATGGAGCAGGCACGAGGGCCCGGGGCC------GACTCGCCTGAGGAAGAAGTGGAGGAGGTGGGGGCGGACATGGCGGC
T------------GCAGGTGGCGCGGGCCCGGCTGTCCTGCAAGTGGCCGGCCTCTATCGAGGCCTTTGCACGGTGCGCA
GTCGGACTTTGGGCCTGGGATTTGTTTCACCCGCACAGCTGCGCGTGTTCCCCGTGCGCCGCGGCTCGGGTCAGACCTCG
AGGGGCGCAGACGGCTGCGGGGTTGGGGCCGAGCTGGAGGCCAACCCCTTCTACCATCGCTACCGGGACAAGATCCAGCA
ACTGCGCAGGTCTGACCCAGCTGCCTTTGAGTCACGCCTGGAGAAGCGCAGTGAGATTCAGAAGCAGCCAGTAGGGTACT
CTAGGCAAGGTGATTTCATCAAATGTGTGGAGCAGAAGACAGAGGCCTTGGAGAAACAGCCTGTGAGCAAAGGATTCACT
AAAGACAAAACTCTTAGTTCAATCTTTAACCTTGAGATGGTGAAAGACAAAACTGCAGAAGAAATAAAACAGATTTGGCA
GCAGTATTTTGCAGCAAAAGATACAGTCTACGCAGTCATTCCTAAAGAGAAGTTTGATTTGATCTGGAGCCGGGCTCAAT
CCTGTCCAACATTTCTGTGTGCCCTGCCAAGAAGGGAAGGTTATGAGTTCTTTGTTGGACAGTGGACAAGAACTGAACTT
CACTTTACTGCACTTATAAATATCCAGACCCGAGGGGACGCTGCAGCCAGCCAGTTGATTTTATATCACTACCCTGAACT
TAAGGAAGAAAAGGGCATAGTGCTGATGACGGCAGAAATGGATTCCACATTTCTGAATGTTACTGAGGCACAGTGCATCG
CCAATCAAGTTCAGCTCTTCTATGCCACTGATCGTAAAGAGACCTATGGGTTAGTGGAGACATTTAACTTCAGACCAAAT
GAGTTCAAATATATGTCTGTCATCGCTGAATTGGAGCAAAGTGGACTTGGAGCAAAACTGAAATGTACCCAGAACAAGGA
TGAGACT
>rattus_norvegicus
ATGGAGCAGGCGCGCGGGCCGGGGGCCGAGGCTGACGCGCCAGAGGAGGAGGAGGGGGAGGCGCAGGAGGCCATGGCGGC
TGTAGTGTCCGCTGCGGGTGGAGCGTGCCCCGCAGTCCTGCAGGTGGCCGGCCTCTACCGAGGCTTGTGTGCGGTGCGCA
GCCGCGCCCTGGGGCTGGGGTTCGTGTCACCTGCACAGTTGCGCGTGTTCCCGGTGCGCCGGGGCTCGGGCCTGTCCTCC
GGGGGAACAGACGGCGGTGGGGTC---AGCGAGCTGGAAACTAACCCTTTCTACGACCGCTACCGCGACAAGATCCAGCA
GCTGCGCAGGTCTGACCCAGCTGCCTTTGAGTCCCGCCTGGAGAAGCGCAGTGAGTTCCGAAAGCAGCCAGTGGGGCACT
CCAAACAAAGTGATTTTATCAGGTGTGTGGAGCAGAAGACAGATGCCTTGGGGAAACAGCCTGTGAGCAAAGGATTCACT
AAGGACAAGACTCTCAGTTCAGTCTTCAATGTTGAGATGGTGAAGGACAAAACCGGAGAGGAAATAAAACAGATTTGGCA
GCAGTATTTTTCAGCAAAAGACACTGTCTACGCAGTTATTCCTAAAGAGAAGTTTGATGTGATCTGGAACCGGGCTCAGT
CCTGCCCAACATTTCTTTGTGCACTACCAAGAAGGGATGGTTATGAGTTCTTTGTAGGACAATGGACAGGTACAGAGCTC
CACTTCACTGCACTTATAAATATTCAGACCCGAGGGGATGCAGCAGCCAGCCAGCTGATTTTATACCACTATCCTGAACT
TAAGGAAGAAAAGGGCATAGTGCTGATGACAGCAGAAATGGATTCCACATTTCTGAACGTTGCCGAGGCGCAGTGCATCG
CCAATCAGGTTCAGCTCTTCTACGCCACTGATCGGAAGGAGATCTATGGGCTAGTAGAGACCTTTAACTTCAGACCAAAT
GAGTTCAAATATATGTCTGTCATCGCTGAATTGGAGCAAAGTGGACTTGGAGCAGAACTGAAATGTGCCCAGACCCAAGA
TAAGACT
>meriones_unguiculatus
ATGGAGCAGGCGCGCGGGCCGGGGGCCGAGGCTGACGCGCCCGAGGAGGAGGAGGGGGAGGCGCGGGCGGCTATGGCAGC
CGTGGTGTCGGCTGCGGGTGGTGCGTGCCCCGCGGTCCTGCAGGTGGCCGGCCTCTACCGGGGCCTGTGTGCAGTGCGCA
GCCGCGCCCTAGGGCTGGGGTTCGTGTCACCAGCACAGTTGCGCGTGTTTCCCGTGCGCCGGGGCTCGGGGCCGCCCTCC
GGGGGAGCAGACGGCAGCGGGGTC---AGCGAGCTGGAAGCTAACCCCTTCTACGACCGCTACCGGGACAAGATCCAGCA
GCTGCGCAGGTCTGACCCAGCTGCCTTTGAGTCCCGCCTGGAGAAGCGCAGTGAGTTTCGGAAGCAACCAGTGGGTCACT
CCAAGCAAAGTGATTTTATCAAATGTGTAGAACAGAAGACAGGTGCCTTGGGGAAACAGCCTGTGAGCAAAGGATTCACT
AAGGACAAGACTCTCAGTTCAATCTTCAACATTGAGATGGTGAAAGACAAAACTGCAGAGGAAATAAGACAGATTTGGCA
ACAGTATTTTTCAGCAAAAGACACAGTCTACGCAGTTATTCCTAAAGAAAAGTTTGACTTGATCTGGAACCGAGCTCAGT
CCTGCCCAACTTTTCTCTGTGCACTACCAAGAAGGGATGGTTATGAGTTCTTTGTTGGACAATGGACAGGTACAGAGCTC
CACTTCACTGCACTTATAAATATTCAGACCCGAGGGGATGCGGCAACGAGCCAGCTGGTTTTATATCACTATCCTGAACT
GAAGGAAGAAAAGGGCATAGTGCTGATGACAGCAGAAATGGATTCCACATTCCTGAATGTTGCAGAGGCACAGTGCATCG
CCAATCAGGTTCAGCTCTTCTACGCTACTGATCGGAAGGAGATCTATGGGCTAGTAGAGACCTTTAACTTCAGACCGAAT
GAGTTCAAATATATGTCAGTCATCGCTGAATTGGAGCAAAGTGGACTTGGAGCAGAACTGAAATGTGCCCAGAACCAGGA
TAAGACT
>psammomys_obesus
ATGGAGCAGGCGCGCGGGCCGGGGGCCGAGGCTGACGCGCCCGAGGAGGAGGAGGGGGAGGCGCGAGCGGCCATGGCGGC
CGTGGTGTCGGCTGCGGGTGGTGCGTGTCCCGCGGTCCTGCAGGTGGCCGGCCTCTACCGGGGCCTGTGTGCAGTGCGCA
GCCGCGCCCTAGGGCTGGGGTTCGTGTCACCAGCACAGTTGCGCGTGTTTCCCGTGCGCCGGGGCTCGGGGCTGCCCTCT
GGGGGAGCAGACGGCAGCGGGGTC---AGCGAGCTGGAAGCTAACCCCTTCTACGACCGCTACCGGGACAAGATCCAGCA
GCTGCGCAGGTCTGACCCAGCTGCCTTTGAGTCCCGCTTGGAGAAGCGCAGTGAGTTTCGGAAGCAACCAGTGGGTCACT
CCAAGCAAAGTGATTTTATCAAATGTGTAGAACAGAAGACAGATGCCTTGGGGAAACAGCCTGTGAGCAAAGGATTCACT
AAGGACAAGACTCTCAGTTCAATCTTCAACATTGAGATGGTGAAAGACAAAACTGCGGAGGAAATAAGACAGATTTGGCA
ACAGTATTTTTCAGCAAAGGACACAGTCTACGCAGTTATTCCTAAAGAGAAGTTTGACTTGATCTGGAACCGGGCTCAGT
CCTGCCCAACTTTTCTTTGTGCACTACCAAGAAGGGATGGTTATGAGTTCTTTGTTGGACAATGGACAGGTACAGAGCTC
CACTTCACTGCACTTATAAATATTCAGACCCGAGGGGATGCGGCAACGAGCCAGCTGGTTTTATATCACTATTCTGAACT
GAAGGAAGAAAAGGGCATAGTGCTGATGACAGCAGAAATGGATTCCACATTCCTGAATGTTGCAGAAGCACAGTGCATCG
CCAATCAGGTTCAGCTCTTCTACGCTACTGATCGGAAGGAGATCTATGGGCTAGTAGAGACCTTTAACTTCAGACCGAAT
GAGTTCAAATATATGTCTGTCATCGCTGAATTGGAGCAAAGTGGACTTGGAGCAGAACTGAAATGTGCCCAGAACCAGGA
TAAGACT
>mus_musculus
ATGGAGCAGGCGCGCGGGCCGGGGGCCGAGGCTGACGCGCCCGAGGAGGAGGAGGGGGAGTCGCAGGCGGCCATGGCGGC
GGTAGTGTCCGCTGCGGGTGGAGCGTGCCCCGCAGTCCTGCAGGTGGCGGGTCTCTACCGAGGCCTGTGTGCAGTGCGCA
GCCGCGCCCTGGGGCTGGGGTTCGTGTCACCGGCACAGTTGCGCGTGTTCCCGGTGCGCCGGGGCTCGGGCCTGCCCCCC
GAGGGAGCAGACGGCAGTGGGGTC---AGCGAGCTGGAAGCGAACCCCTTCTACGACCGCTACCGGGACAAGATCCAGCA
GCTGCGCAGGTCTGACCCAGCGGCCTTTGAGTCCCGCCTGGAGAAGCGCAGTGAGTTCCGAAAGCAGCCAGTGGGGCACT
CCAAACAAAGTGATTTTATCAAGTGTATGGAGCAGAAGACAGATGCCTTGGGGAAACAGCCTGTGAGCAAAGGATTCACT
AAGGACAAGACTCTCAGTTCAGTCTTCAACGTTGAGATGGTGAAAGACAAAACTGCGGAGGAAATAAAACAGATTTGGCA
GCAGTATTTTTCAGCAAAAGACACAGTCTACGCAGTTATTCCTAAAGAGAAGTTTGATTTGATCTGGAACAGGGCTCAGT
CCTGCCCAACATTTCTTTGTGCACTACCAAGAAGGGATGGTTATGAGTTCTTTGTAGGACAATGGACAGGTACAGAGCTC
CACTTCACTGCACTTATAAATATTCAGACCCGAGGGGATGCAGCAGCCAGCCAGCTGATTTTATATCACTATCCTGAACT
TAAGGAAGAAAAGGGCATAGTGCTGATGACAGCAGAAATGGACTCCACATTTCTGAATGTTGTGGAGGCACAGTGCATCG
CCAATCAGGTTCAGCTCTTCTACGCCACCGATCGGAAGGAGATCTATGGGCTAGTAGAGACCTTTAACTTCAGACCAAAT
GAGTTCAAATATATGTCTGTCATCGCTGAGTTGGAGCAAAGTGGACTTGGAGCCGAACTGAAACGTGCCCAGAACCAAGA
TAAGACT
>nannospalax_galili
ATGGAGCAGGCGCGCGGGCCGGGAGCCGAGGCCGACGCGCCGGAGGAGGAGAAGGCGAAG---CAGGCGGCTATGGCGGC
CGTGGTGTCCGCTGCGGGTGGCGCGGGCCCGGCGGTCCTACAGGTGGCCGGCCTCTACCGGGGCCTGTGTGCGGTGCGCA
GCCGCACCCTGGGGCTGGGGTTCGTGTCACCCGCACAGCTGCGCGTGTTCCCGGTGCGCCGCTGCTCTGGCCGGCCCTCT
GGGGGCACGGACGGCAGCGGGGTCGGGGCGGAGCTGGAAGCCAACCCCTACTACGACCGCTATCGGGATAAGATCCAGCA
GCTGCGCAGGTCTGACCCAGCTGCCTTTGAGTCCCGACTAGAGAAGCACAAAGAGTTTCGGAAGCAACCAGTGGGACACT
CCAGGCAAGGTGATTTTATCAAATGTGTGGAGCAGAAGACAGATGCCTTAGGGAAACAGCCTATGAGCAAAGGATTCACT
AAGGACAAGACTCTCAGTTCAATCTTTAACATTGCGATGGTGAAAGACAAAACTGCAGAAGAAATAAAACAGATTTGGCA
GCAGTATTTTGCAGCAAAAGATACAGTCTACGCAGTTATTCCTAAAGACAAATTTGATTTGATCTGGAGCCGGGCTCAGT
CTTGTCCAACATTTCTTTGTGCACTACCAAGGAGGGAAGGTTATGAGTTCTTTGTAGGACAATGGACGGGTACTGAGCTC
CACTTCACTGCACTTATAAATATTCAGACCCGAGGGGATGCTGCAGCCAGCCAGCTGATTTTATATCACTATCCTGAACT
TAAGGAAGAAAAGGGCATAGTGCTGATGACAGCAGAAATGGATTCCACATTTCTGAATGTTGCTGAGGCACAGTGCATTG
CCAACCAGGTTCAGCTTTTCTATGCCACTGATCGAAAAGAGGTCTACGGGTTAGTAGAGACCTTTAACTTCAGACCAAAT
GAGTTCAAATATATGTCTGTCATCGCTGAACTGGAGCAAAGTGGACTTGGAACAGAACTGAAATGTGCCCAGAACCAGGA
TAAGAGC
>dipodomys_ordii
ATGGAGAGTGCGCGCGGGCCGGGGGCTGAGGCCGAGACGCCTGAGGAGGAAGAGCCGGAGGCGGGGGAGACCATGGCGGC
CGTGGTGTCCGCGGCCGGTGGCGCGGGCCCGGCGGTCCTGCAGGTGGCCGGCCTCTACCGGGGTCTGTGCGCGGTGCGCA
GCCGCACGCTGGCACTGGGGTTCGTGTCGCCCGCACAGCTGCGCGTGTTCCCCGTGCGCCGCGACAGC------------
------ACGGACAGCAAAGGGGTGGGGTCGGAGCTGGAGGCCAACCCCTTCTACGACCGCTACCGGGACAAGATCCAGCA
GCTGCGCAGGTCTGATCCAGCTGCTTTTGAGTCTCGCTTGGAGAAGCGAATCGAGTTTCAGAAGCAGCCTGTGGGCCACT
CCAAGCAAGGTGATTTTATCAAGTCTGTGGAGCAGAAGACAGATGCCTCGGGGAAGCAGTCTTTGAATAAAGGATTCACT
AAGGACAAGACTCTCAGTTCAATCTTTAACATTGAGATGGTGAAAGACAAAACTGGAGAAGAAATAAAACAGGTAATGAA
TGAG------------AATGAGTTG------------------AAAGAGAAGTTTGATTTGATTTGGAACCGTGCTCAGT
CTTGTCCAACATTTCTGTGTGCACTGCCAAGAAGGGAAGGTTATGAGTTCTTTGTAGGACAATGGACAGGTACTGAACTC
CACTTCACTGCACTTATAAACATTCAGACCCGGGGGGATGCTGCAGCCAGCCAGCTGATTTTATATCACTACCCTGAACT
TAAAGAAGAAAAGGGCATAGTGTTGATGACAGCTGAAATGGATTCCACATTTTTGAATATTGCTGAGGCACAGTGCATCG
CCAACCAAGTTCAGCTCTTCTATGCCACTGATCGGAAAGAGACCTTTGGTTTAGTGGAGACCTTTAACTTCAGGCCAAAT
GAATTCAAATATATGTCTGTCATTGCTGAATTGGAACAAAGTGGACTTGGAGCAGGGTTGAAATGTGCCCAGAACGAGGA
TAAGACT
>octodon_degus
ATGGAGCAGGAACGAGGGCCCGGGGCTGTGGCTGACTCGCCGGAGGAAGAGGTGGGGGCGGCGGGGGCGACAATGGCGGC
T------------GCGGGTGGCGCGGGCCCGGCCATCCTGCAGGTGGCCGGCCTCTACCGAGGCCTCTGCACGGTGCGCA
GTCGGACCCTGGGCCTGGGGTTTGTTTCACCCGCTCAGCTGCGCGTGTTCCCCGTGTGCCGCGGCTCGGGCCAGCCCTCG
GGGGGCGCGGACGGCAGCGGGGTCGGGGCCGAGCTGGAGGCCAACCCCTTCTACCAGCGCTACCGGGACAAGATCCAGCA
ACTGCGCAGGTCCGACCCAGCTGCTTTTGAGTCACGCCTGGAAAAGCGCACCGAGTTTCAAAAGCAACCAGTGGGGTACT
CTAGGCAAGGTGATTTTGTCAAATGTGTGGAGCAGAAGACAGATGCCTTGAAGAAACAGCCTGTGAGCAAAGGATTCACT
AAAGACAAGACTCTCAGTTCTATCTTTAACATTGAGATGGTGAAAGACAAAACTGCAGAAGAAATAAAACAGATTTGGCA
GCAGTATTTTGCAGCAAAAGATACAGTCTACGCAGTCATTCCCAAAGAGAAGTTTGATTTGATGTGGAACCGGGCTCAGT
CCTGTCCAACATTTCTGTGTGCACTGCCAAGAAGGGAAGGTTATGAGTTCTTTGTTGGACAATGGACAGGTACTGAACTC
CACTTCACTGCACTTATAAATATTCAG-----------------------------------------------------
--------------------------------------------------------------------------------
--------------------------------------------------------------------------------
--------------------------------------------------------------------------------
-------
