# Supplementary material for: Divergent genes in gerbils: prevalence, relation to GC-biased substitution, and phenotypic relevance
Source: BMC Evol Biol. 2020 Oct 19;20:134. doi: 10.1186/s12862-020-01696-3 (PMC7574485; doi:10.1186/s12862-020-01696-3)
Supplement: Supplementary file 3 — Additional file 3 Supplementary Data. DNA alignments for 10,554 1-to-1 orthologues used in analysis. Each alignment file is named using its orthogroup ID. [file 12862_2020_1696_MOESM3_ESM.zip › Additional_File_3/masked_alignments/OG0001876.fa]

>cavia_porcellus
ATGTCCACCGTTCACGAAATCCTGTGCAAGCTCAGCCTGGAGGGTGATCACTCCACACCCCCCAGTGCCTATGGGTCCGT
CAAAGCCTATACCAACTTCGACGCCGAGCGAGATGCCCTGAACATCGAGACGGCCATCAAGACCAAAGGGGTGGACGAGG
TCACCATTGTCAACATTCTGACCAACCGCAGCAATCCGCAGAGACAGGACATTGCCTTCGCCTACCACCGGAGGACCAAA
AAGGAACTCGCCCCAGCGCTGAAGTCAGCCTTATCTGGCCACCTGGAGACAGTGATTTTGGGCCTCTTGAAGACACCTGC
TCAGTATGACGCCTCCGAGCTGAAAGCCTCCATGAAGGGGCTGGGGACGGACGAGGATTCTCTCATTGAGATCATCTGCT
CCAGAACCAACCAGGAGCTGCAGGAAATCAACAGAGTCTACAAGGAAATGTATAAGACGGATCTCGAGAAGGACATCATT
TCTGACACATCCGGCGACTTCCGCAAGCTGATGGTGGCCCTTGCCAAGGGTAGACGAGCAGAGGACGCCTCTGTCATTGA
TTATGAGCTCATTGATCAAGATGCCCGGGATCTCTACGATGCCGGGGTGAAGAGGAAAGGAACGGACGTTCCCAAGTGGA
TCAGCATCATGACCGAGCGGAGCGTATGCCACCTGCAGAAAGTGTTTGAGAGATACAAGAGCTACAGCCCATACGACATG
TTGGAGAGTATCAAGAAGGAGGTCAAAGGAGACCTGGAAAATGCTTTCCTGAACCTGGTGCAGTGCATCCAGAACAAGCC
CCTGTACTTCGCTGACCGCCTGTACGACTCCATGAAGGGCAAGGGCACGCGTGATAAGGTGCTGATCAGAATCATGGTGT
CCCGCTGTGAAGTGGACATGCTGAAAATCAGGTCTGAGTTCAAGAAGAAGTATGGCAAGTCCCTGTACTACTACATCCAG
CAAGACACCAAGGGCGACTACCAGAAAGCGCTGCTGTACCTGTGCGGTGGAGACGAC
>chinchilla_lanigera
ATGTCTACTGTTCACGAAATTCTGTGCAAGCTGAGCCTGGAGGGTGATCACTCCACGCCCCCCAGTGCCTATGGCTCCGT
GAAAGCCTACACCAACTTTGACGCCGAGCGAGATGCCCTGAACATCGAGACGGCCATCAAGACCAAAGGTGTGGACGAGG
TCACCATTGTCAACATCCTGACCAACCGCAGCAATCCACAGAGACAGGACATCGCCTTCGCCTACCACCGGAGGACCAAA
AAGGAACTCGCGTCAGCACTGAAGTCAGCCCTGTCTGGCCACCTGGAGACGGTGATTTTGGGCCTATTGAAGACACCTGC
TCAGTATGACGCCTCCGAGCTAAAAGCCTCCATGAAGGGGCTGGGGACGGACGAGGACTCTCTCATCGAGATCATCTGCT
CCAGAACCAACCAGGAACTGCAGGAAATTAACAGAGTCTACAAGGAAATGTACAAGACCGATCTGGAGAAGGACATCGTC
TCCGACACGTCTGGTGACTTCCGCAAGCTGATGGTTGCCCTCGCCAAGGGCAGGCGAGCGGAGGACGGCTCTGTCATTGA
TTATGAGCTCATTGACCAAGATGCCCGGGATCTCTACGACGCCGGTGTGAAGAGGAAAGGGACCGATGTCCCCAAGTGGA
TCAGCATCATGACGGAGCGGAGCGTGTGCCACCTGCAGAAAGTATTCGATAGATACAAGAGCTACAGCCCTTACGACATG
TTGGAGAGTATCAAGAAGGAAGTCAAAGGAGACCTGGAAAACGCTTTTCTGAACCTGGTGCAGTGCATCCAGAACAAGCC
CCTGTACTTCGCTGACCGGCTGTACGACTCCATGAAGGGCAAGGGAACTCGCGATAAGGTCCTGATCAGGATCATGGTCT
CCCGCTGTGAAGTGGACATGTTGAAAATAAGGTCTGAGTTCAAGAAGAAGTACGGCAAGTCCCTGTACTACTTCATCCAG
CAAGACACCAAGGGTGACTACCAGAAAGCGCTGCTGTACCTCTGCGGTGGGGACGAC
>fukomys_damarensis
ATGTCCACGGTTCACGAAATTCTGTGCAAGCTCAGCTTGGAGGGTGATCACTCGACACCCGCAAGTGCCTATGGATCTGT
CAAAGCCTACGCCAATTTTGATGCCGAGCGGGACGCCCTGAACATCGAGACGGCCATCAAGACCAAAGGTGTGGATGAAG
TCACCATCGTCAACATTCTGACCAACCGCAGCAATGCACAGAGACAGGACATCGCCTTCGCCTACCACAGGAGGACCAAG
AAGGAACTCGCATCAGCGCTGAAGTCAGCCTTATCTGGCCACCTGGAGTCGGTGATTTTGGGGCTGCTGAAGACACCTGC
TCAGTATGACGCTTCTGAGCTAAAAGCCTCCATGAAGGGGCTGGGGACTGATGAGGACTCTCTTATCGAGATCATCTGCT
CAAGAACCAACCAGGAGCTGCAGGAAATTAACAGAGTCTACAAGGAAATGTACAAGACCGACCTGGAGAAGGACATCATT
TCCGACACGTCCGGTGACTTCCGCAAGCTGATGGTTGCCCTCGCCAAGGGTAGAAGAGCAGAGGATGGCTCTGTCATTGA
TTATGAGCTCATTGACCAGGATGCCCGGGATCTCTACGATGCTGGTGTGAAGAGGAAAGGAACGGATGTTCCGAAGTGGA
TCAGCATCATGACCGAGCAGAGCGTGTGCCACCTGCAGAAAGTCTTTGAGAGATACAAGAGCTACAGCCCTTACGACATG
TTGGAGAGCATCAAGAAGGAAGTCAAAGGAGACCTGGAAAATGCCTTCCTGAACCTGGTGCAGTGCATCCAGAACAAGCC
CCTGTACTTTGCTGACCGGCTGTACGACTCCATGAAGGGCAAGGGAACCCGAGATAAGGTCCTGATCAGAATCATGGTCT
CCCGCTGTGAAGTGGACATGTTGAAAATTAGGTCTGAGTTCAAGAAGAAGTATGGCAAGTCCCTGTACTCCTACATCCAG
CAAGACACCAAGGGCGACTACCAGAAAGCGCTGCTGTACCTGTGCGGTGGAGACGAC
>jaculus_jaculus
ATGTCTACCGTTCACGAAATCCTGTGTAAGCTCAGCCTGGAGGGCGACCACTCCACGCCCCCAAGCGCCTACGGGTCGGT
CAAAGCCTACACCAACTTTGATGCCGAGAGGGATGCTCTGAACATTGAAACGGCTATCAAGACCAAAGGTGTGGATGAGG
TCACCATCGTCAACATCTTGACCAACCGCAGCAACGCCCAGAGACAGGACATTGCCTTCGCCTACCAGAGACGCACCAAA
AAGGAGCTTCCCTCGGCGCTGAAGTCAGCCTTATCCGGCCACCTGGAGACGGTGATTTTGGGCTTGTTGAAGACACCTGC
CCAATACGACGCTTCTGAGCTCAAAGCCTCCATGAAGGGCCTGGGGACTGACGAGGACTCTCTCATTGAGATCATCTGCT
CAAGAACCAACCATGAGCTCCAGGAAATCAACCGCGTCTACAAGGAGATGTACAAGACTGATCTGGAGAAGGACATTGTC
TCCGACACATCTGGTGATTTCCGCAAGTTGATGGTGGCCCTTGCTAAGGGCAGAAGAGCAGAGGATGGCTCTGTCATTGA
CTATGAACTAATAGACCAGGACGCCCGG----------------------------------------------------
--------------------------------------------------------------------------------
--------------------------------------------------------------------------------
--------------------------------------------------------------------------------
--------------------------------------------------------------------------------
---------------------------------------------------------
>homo_sapiens
ATGTCTACTGTTCACGAAATCCTGTGCAAGCTCAGCTTGGAGGGTGATCACTCTACACCCCCAAGTGCATATGGGTCTGT
CAAAGCCTATACTAACTTTGATGCTGAGCGGGATGCTTTGAACATTGAAACAGCCATCAAGACCAAAGGTGTGGATGAGG
TCACCATTGTCAACATTTTGACCAACCGCAGCAATGCACAGAGACAGGATATTGCCTTCGCCTACCAGAGAAGGACCAAA
AAGGAACTTGCATCAGCACTGAAGTCAGCCTTATCTGGCCACCTGGAGACGGTGATTTTGGGCCTATTGAAGACACCTGC
TCAGTATGACGCTTCTGAGCTAAAAGCTTCCATGAAGGGGCTGGGAACCGACGAGGACTCTCTCATTGAGATCATCTGCT
CCAGAACCAACCAGGAGCTGCAGGAAATTAACAGAGTCTACAAGGAAATGTACAAGACTGATCTGGAGAAGGACATTATT
TCGGACACATCTGGTGACTTCCGCAAGCTGATGGTTGCCCTGGCAAAGGGTAGAAGAGCAGAGGATGGCTCTGTCATTGA
TTATGAACTGATTGACCAAGATGCTCGGGATCTCTATGACGCTGGAGTGAAGAGGAAAGGAACTGATGTTCCCAAGTGGA
TCAGCATCATGACCGAGCGGAGCGTGCCCCACCTCCAGAAAGTATTTGATAGGTACAAGAGTTACAGCCCTTATGACATG
TTGGAAAGCATCAGGAAAGAGGTTAAAGGAGACCTGGAAAATGCTTTCCTGAACCTGGTTCAGTGCATTCAGAACAAGCC
CCTGTATTTTGCTGATCGGCTGTATGACTCCATGAAGGGCAAGGGGACGCGAGATAAGGTCCTGATCAGAATCATGGTCT
CCCGCAGTGAAGTGGACATGTTGAAAATTAGGTCTGAATTCAAGAGAAAGTACGGCAAGTCCCTGTACTATTATATCCAG
CAAGACACTAAGGGCGACTACCAGAAAGCGCTGCTGTACCTGTGTGGTGGAGATGAC
>ictidomys_tridecemlineatus
ATGTCTACAGTTCACGAAATCCTGTGCAAGCTCAGCTTGGAGGGTGATCAATCTACACCCGCAAGTGCCTACGGGTCCGT
CAAAGCCTACACCAACTTCGATGCCGAGCGGGATGCTCTGAACATCGAGACGGCCATCAAGACCAAAGGTGTGGATGAGG
TCACCATCGTCAACATTTTGACTAACCGCAGCAATGCACAGAGACAGGATATCGCCTTCGCCTACCAGAGAAGGACCAAA
AAGGAACTTGCATCAGCACTGAAATCAGCCTTATCTGGCCACCTGGAAACTGTGATTTTGGGCCTATTGAAGACACCTGC
TCAGTATGATGCTTCCGAGCTGAAAGCTTCCATGAAGGGGCTGGGAACTGATGAGGACTCCCTCATCGAGATCATCTGCT
CGAGAACCAACCAGGAGCTCCAGGAAATTAACAGAGTCTACAAGGAAATGTACAAGACTGATCTGGAGAAGGACATTGTC
TCCGACACATCTGGTGACTTCCGCAAGCTGATGGTTGCCCTCGCAAAGGGTAGAAGAGCAGAGGATGGCTCTGTCATTGA
TTACGAACTGATCGACCAAGATGCCCGGGATCTCTATGATGCTGGAGTGAAGAGGAAAGGAACCGATGTTCCCAAGTGGA
TCAGCATCATGACTGAGCGGAGTGTGTGCCATCTCCAGAAAGTATTTGATAGGTATAAGAGCTACAGCCCTTATGACATG
TTGGAGAGCATCAAGAAGGAGGTCAAAGGAGACCTGGAAAATGCTTTCCTGAACCTGGTTCAGTGCATTCAGAACAAGCC
CCTGTACTTTGCTGATCGGCTGTACGACTCCATGAAGGGCAAAGGGACTCGTGATAAGATCCTGATTAGAATCATGGTGT
CCCGCAGTGAAGTGGACATGTTGAAAATTAGGTCTGAATTCAAGAGGAAGTACGGCAAGTCCCTGTACTACTACATCCAG
CAAGACACCAAGGGCGACTACCAGAAGGCACTGCTGTACCTGTGCGGTGGAGATGAC
>meriones_unguiculatus
ATGTCTACTGTCCACGAAATCCTGTGCAAGCTCAGCTTGGAGGGTGATCACTCCACACCCCCAAGTGCTTATGGGTCAGT
CAAACCCTACACCAACTTTGACGCTGAGAGGGACGCCCTGAACATCGAGACGGCTGTCAAGACCAAAGGAGTGGACGAGG
TCACCATTGTCAACATCCTGACGAACCGCAGCAACGCGCAGAGGCAGGACATTGCTTTCGCCTATCAGAGAAGGACCAAA
AAGGAGCTACCGTCAGCGCTGAAGTCAGCTTTATCTGGCCACCTGGAGACGGTGATTTTGGGCCTATTGAAGACACCTGC
CCAGTACGATGCTTCTGAACTGAAAGCTTCCATGAAGGGCCTGGGGACTGATGAGGACTCCCTCATCGAGATCATCTGCT
CAAGAACCAACCAGGAGCTGCAGGAGATTAACAGAGTGTATAAGGAAATGTACAAGACAGATCTGGAGAAGGACATCATT
TCTGACACATCTGGCGACTTCCGAAAGCTGATGGTCGCCCTTGCAAAGGGCAGACGAACAGAGGATGGTTCAGTCATCGA
CTACGAACTGATTGACCAAGATGCCCGGGATCTCTATGATGCTGGAGTGAAGAGGAAAGGAACTGACGTTCCCAAGTGGA
TCAGCATCATGACTGAGCGCAGCGTGTGCCACCTCCAGAAAGTGTTTGAAAGGTACAAGAGCTACAGCCCTTATGACATG
CTGGAGAGCATCAAGAAGGAAGTCAAAGGAGACTTGGAAAACGCCTTCCTGAACCTGGTCCAGTGCATACAGAACAAGCC
CCTGTACTTTGCTGACCGGCTGTATGACTCCATGAAGGGCAAGGGGACTCGGGACAAGGTCCTGATTAGAATTATGGTCT
CTCGAAGTGAAGTGGACATGTTGAAGATCAGATCTGAATTCAAGAGGAAATATGGCAAGTCCCTGTACTACTATATCCAG
CAAGACACCAAGGGTGACTACCAGAAGGCACTTCTGTACCTGTGTGGTGGGGACGAC
>psammomys_obesus
--------------------------------------------------------------------------------
--------------------------------------------------------------------------------
--------------------------------------------------------------------------------
--------------------------------------------------------------------------------
--------------------------------------------------------------------------------
--------------------------------------------------------------------------------
--------------------------------------------------------------------------------
--------------------------------------------------------------------------------
--------ATGACTGAGCGCAGCGTGTGCCACCTCCAGAAAGTGTTTGAAAGGTACAAGAGCTACAGCCCTTATGACATG
CTGGAGAGCATCAAGAAGGAAGTCAAAGGAGACTTGGAAAACGCCTTCCTGAACCTGGTCCAGTGCATACAGAACAAACC
CCTGTACTTCGCTGACCGGCTGTATGACTCCATGAAGGGCAAGGGGACTCGAGACAAGGTCCTGATTAGGATTATGGTCT
CTCGCAGTGAAGTGGACATGTTGAAGATCAGATCTGAATTCAAGAGGAAATATGGCAAGTCCCTGTACTACTATTTGCAG
CAAGACACCAAGGGTGACTACCAGAAGGCACTTCTGTACCTATGTGGTGGGGATGAC
>mus_musculus
ATGTCTACTGTCCACGAAATCCTGTGCAAGCTCAGCCTGGAGGGTGATCATTCTACACCCCCAAGTGCCTACGGGTCAGT
CAAACCCTACACCAACTTCGATGCTGAGAGGGATGCTCTGAACATTGAGACAGCAGTCAAGACCAAAGGAGTGGATGAGG
TCACCATTGTCAACATCCTGACAAACCGCAGCAATGTGCAGAGGCAGGACATTGCCTTCGCCTATCAGAGAAGGACCAAA
AAGGAGCTCCCGTCAGCGCTGAAGTCAGCCTTATCTGGCCACCTGGAGACGGTGATTTTGGGCCTATTGAAGACACCTGC
CCAGTATGATGCTTCGGAACTAAAAGCTTCCATGAAGGGCCTGGGGACTGACGAGGACTCCCTCATTGAGATCATCTGCT
CACGAACCAACCAGGAGCTGCAAGAGATCAACAGAGTGTACAAGGAAATGTACAAGACTGATCTGGAGAAGGACATCATC
TCTGACACATCTGGAGACTTCCGAAAGCTGATGGTCGCCCTTGCAAAGGGCAGACGAGCAGAGGATGGCTCAGTTATTGA
CTACGAGCTGATTGACCAGGATGCCCGGGAGCTCTATGATGCCGGGGTGAAGAGGAAAGGAACCGACGTCCCCAAGTGGA
TCAGCATCATGACTGAGCGCAGTGTGTGCCACCTCCAGAAAGTGTTCGAAAGGTACAAGAGCTACAGCCCTTATGACATG
CTGGAGAGCATCAAGAAAGAGGTCAAAGGGGACCTGGAGAACGCCTTCCTGAACCTGGTCCAGTGCATCCAGAACAAGCC
CCTGTACTTCGCTGACCGGCTGTACGACTCCATGAAGGGCAAGGGGACTCGAGACAAGGTCCTGATTAGAATCATGGTCT
CTCGCAGTGAAGTGGACATGCTGAAAATCAGATCTGAATTCAAGAGGAAATATGGCAAGTCCCTGTACTACTACATCCAG
CAAGACACCAAGGGTGACTACCAGAAGGCACTGCTGTACCTGTGTGGTGGGGATGAC
>rattus_norvegicus
ATGTCTACTGTCCACGAAATCCTGTGCAAGCTCAGCTTGGAGGGTGATCATTCTACACCCCCAAGTGCCTATGGGTCGGT
CAAACCCTACACCAACTTCGACGCTGAGAGGGATGCTTTGAACATTGAAACAGCAATCAAGACCAAAGGCGTGGACGAGG
TCACCATTGTCAACATTCTGACTAACCGCAGCAATGCACAGAGGCAGGACATTGCCTTCGCCTACCAGAGGAGGACCAAA
AAGGAACTGCCATCGGCGATGAAGTCGGCCTTGTCTGGTCACCTGGAGACCGTGATGTTAGGCCTGTTGAAGACACCTGC
TCAGTACGATGCCTCTGAGCTCAAAGCCTCCATGAAGGGCCTGGGGACTGATGAGGACTCCCTCATCGAGATCATCTGCT
CAAGAACCAACCAGGAGCTGCAGGAGATTAACCGAGTGTATAAGGAAATGTACAAGACCGATCTGGAGAAGGACATCATC
TCTGACACATCTGGAGAATTCCGAAAGCTGTTGGTCGCCCTTGCAAAGGGTAAACGGGCAGAGGATGGTTCTGTTATTGA
CTACGAGCTGATTGACCAGGATGCCCGGGAGCTCTATGATGCTGGGGTGAAGAGGAAAGGAACCGATGTCCCCAAGTGGA
TCAGCATCATGACTGAGCGCAGTGTGTGCCACCTCCAGAAAGTGTTCGAAAGGTACAAGAGCTACAGTCCTTATGACATG
CTGGAGAGCATCAGGAAAGAGGTCAAAGGAGACCTGGAGAACGCCTTCCTGAACCTGGTTCAGTGCATTCAGAACAAGCC
CCTGTACTTTGCTGACCGGCTGTATGACTCCATGAAGGGCAAGGGGACTCGAGACAAGGTCCTGATTAGAATCATGGTCT
CTCGCAGTGAAGTGGACATGTTGAAAATCAGATCTGAATTCAAGAGGAAATATGGCAAATCCCTGTACTACTTCATCCAG
CAAGACACTAAGGGTGACTACCAGAAGGCGCTGCTGTACCTGTGTGGTGGGGACGAC
>nannospalax_galili
ATGTCCACTGTCCACGAAATTCTTAGCAAACTCAGCTTGGAGGGTGATCACTCCACACCCCCAAGTGCCTATGGGTCGGT
CAAAGCCTATACCAACTTTGATGCCGAAAGAGACGCTCTGAACATCGAGACAGCTGTGAAGACCAAAGGTGTAGATGAGG
TCACCATTGTCAATATTCTGACCAACCGCAGCAATGCCCAGAGACAGGACATCGCCTTTGCCTACCAGAGAAGGACCAAA
AAGGAACTTCCGGCAGCGCTGAAGTCAGCCTTATCTGGCCACCTGGAGACGGTGATTTTGGGCCTATTGAAGACACCTGC
TCAGTACGATGCTTCGGAACTGAAAGCCTCCATGAAGGGCCTGGGGACTGACGAGGAGTCTCTCATTGAGATCATCTGCT
CAAGAACCAACCAGGAGCTGCAGGAGATTAACAGAGTCTACAAGGAAATGTACAAGACCGACCTGGAGAAGGACATCATT
TCCGACACATCTGGTGACTTCCGGAAGCTGATGGTTGCCCTAGCGAAGGGCAGAAGAGCAGAGGAAGGCTCAGTCATTGA
CTATGAACTCATTGACCAGGATGCCCGGGAACTGTATGATGCTGGAGTGAAGAGGAAAGGGACCGATGTCCCCAAGTGGA
TCAGCATCATGACCGAACGCAGCGTGTGCCACCTCCAGAAAGTGTTTGAAAGGTACCGGAGCTACAGCCCTTACGACATG
CTGGAGAGCATCAAGAAGGAGGTCAAAGGAGACCTGGAAAATGCCTTCCTGAACCTGGTCCAGTGCATACAGAACAAACC
CCTGTATTTTGCTGACCGGCTATATGACTCCATGAAGGGCAAGGGGACACGTGACAAAACTCTGATCAGAATCATGGTCT
CCCGAAGTGAAGTGGATATGCTGAAAATCAGATCTGAATTCAAGAAGAAGTACGGCAAGTCCCTGTACTACTTCATCCAG
CAAGACACCAAAGGTGACTACCAGAAGGCACTGCTGTACCTGTGTGGTGGAGATGAC
