# Supplementary material for: Divergent genes in gerbils: prevalence, relation to GC-biased substitution, and phenotypic relevance
Source: BMC Evol Biol. 2020 Oct 19;20:134. doi: 10.1186/s12862-020-01696-3 (PMC7574485; doi:10.1186/s12862-020-01696-3)
Supplement: Supplementary file 3 — Additional file 3 Supplementary Data. DNA alignments for 10,554 1-to-1 orthologues used in analysis. Each alignment file is named using its orthogroup ID. [file 12862_2020_1696_MOESM3_ESM.zip › Additional_File_3/masked_alignments/OG0001878.fa]

>rattus_norvegicus
ATGACAAGTCTGAATGGTCGCCATGCCGAGAAAACCATTGACATGCCAAAACCATCAGCCCCCAAAGTGCACGTGCAAAG
GTCTGTGTCCCGAGATACCATCGCCATCCACTTCTCGGCATCCGGGGAGGAGGAGGAGGAAGAGGAGGAGGAGCTCAGGG
GCTACTTGGAGGAGGGGCTAGATGACCAAAGCATTGTAACAGGGCTTGAAGCCAAGGAGGACCTGTATCTTGAACCCCAG
GGTGGCCATGACCCTGCAGGCCCTGCTGTGGCGACGGCCCCTGCAGATGGCCTGTCTGTGTCTGAGACACCCGCCATTTT
GCCTGTCTCTGAGAACACTGTAAAGTTGCTGGAGCCCCCCGCTCCAGCAGTGCAGGTATTAAGTCCAGTGCCACTGGCTC
TGTCTCCAGGGTCATCTTCATCTGGACCGTTAGCTAGTTCTCCCAGTGTGTCCTCCCTTTCTGAGCAGAAAACCAGTTCT
TCGTCCCCACTGTCTTCTCCTTCCAAGTCTCCTGTCCTATCATCCAGTGCCTCGTCCTCCGCCCTCTCCAGCGCAAAGCC
CTTCATGAGCCTGGTGAAGTCCCTGTCAACCGAGGTGGAGCCAAAAGAATCCCCCCACCCCCCACGGCACAGGCACTTGA
TGAAGACTCTGGTCAAGTCTCTGTCCACGGACACCTCCCGGCAGGAGTCGGACTCTGTGTCCTATAAAGCCCCTGACTCC
AAGCTCAACCTGCACCTGTTCAAACAGTTCACACAGCCACGGAACACGGGCGGAGACTCCAAGACTGCGCCTTCTTCCCC
CCTGACTTCTCCCTCTGACACTCGCTCCTTTTTTAAAGTGCCCGAAATGGAGGCAAAAATCGAAGACACTAAGCGACGCC
TGTCAGAAGTCATCTATGAGCCCTTCCAGCTCCTCAGCAAGATCATGGGGGAGGAAAGCGGCAGCCACAGGCCCAAAGCC
TTATCTTCAAGTGCTTCAGAACTCTCTAACCTGTCCAGCTTGAACGGGCACTTGGAAAGCAATAAC---TACAGCATCAA
GGAGGAGGAGGGGGACTCTGAGGGGGACGACTACGGCAGCGACTCCAACACCCCCAGGACCGACCACCTGAAGCCCAGCG
AGGACGCCTCGAAGGAAGGGGAGCCCAAGGGTTCCCAGGCAAGCAGTCTG---------------AAGACAAGCTCTCTG
GTTCTTGAGAAATGTTCTCTGTCTGCCTTAGTGAGCAAGGAAGATGAAGAGTTCTGTGAGCTGTATACTGAGGACTTCGA
GCTGGAGGCTGAGGGCGAGGGGAGACTTGATAAGCCTCCTGATATCCCCCTCAAGCCAGAGGTGCCTGCCAGTGAGGGCG
TGGCTCTGGACAGCGAGGATGAAGAGGACCCAGGCAGTGAGCACCCCGAGTTACCTGTGAAGACACTCAGCTTCTTTATC
CTGTGTGTCTACGCGTACCTCATCCTCCCCCTCCCCTACTACATGAGCGGGCTCTTCCTGGGCCTCGGCCTCGGGTTCAT
GACTGCAGTTTGCATGATTTGGTTCTTTACACCGCCAAGTGCTCATAAATACCACAGATCCCACAAAGCTCTGCGGCACC
GGAACTCGAGATCCCTGGACATCAGGGAGCCTGAAATACTGAAGGGATGGATGAATGAGATTTACAGCTATGATCCAGAA
ACCTACCATGCGACTTTGACACACTCAGTCTTTGTCCGGCTTGAGGGTGGAACCTTAAGACTTTCAAAGCCCAACAAAAA
CATATCCAGGAGGGCGAGCTACAATGAGACAAAGCCAGAGGTCACCTACATCAGCCAGAAAATCTATGACCTCTCAGACA
GCAAGATTTATCTTGTACCTAAAAGCTTGGCTCGAAAGCGAATCTGGAATAAAAAGTACCCCATTTGTATCGAGCTCGGT
CGGCAAGATGACTTTATGTCTAAGGCGCAGACCGATAAGGAAGCTGGTGAGGAGAAGCTGCCTCCTGAGAGAGAGCTGGC
GAGTGAGGACCTTAAGAAGCCACCCCAGCCTCAAGAGGGGACAAAGTCTAGCCAGCGAGACCCGATCCTGTATCTGTTTG
GGAGAACTGGCCGAGAAAAAGAGGAGTGGTTCAGGAGGTTTACCCTGGCATCTAAGCTGAAGTCAGACCTCAAGAAGTCG
TCTGGGGTTTCTGGAAGTAAATCA---------------GGGCTTTTGCCCGCCCACAGCAGACACAGCAGTCCCTCGGG
GCACCTGAGCCACAGCCGCAGCAGCAGCAAAGGCAGCATGGAGGAGATGATGCCCCAGCCGAAGCAGAAGGAGCTGCTGG
GCGGCGTGCGGCAGAAGATGCTTCTTGACTACAGTGTGTACATGGGCAGGTGTGTGCCCCAGGACGGCCAGAGCCCCCAC
AGGAGCCCTGTGCAAAGTGCAGAGAGCAGCCCCACGGCTGGGAAGAAGTTGCCAGAGGCCCCACCCTCTGAGGAGGAAGA
ACAGGAAGCCTGGGTGAATGCCTTGCTTGGAAGAATATTTTGGGACTTCTTGGGTGAGAAATACTGGTCTGATGTGGTGT
CGAAGAAAATCCAGATGAAACTCAGCAAAATTAAGCTCCCCTACTTTATGAATGAACTAACACTGACAGAGCTTGACATG
GGTGTGGCTGTGCCAAAAATCCTTCAGGCCTTCAAGCCTTATGTTGATCACCAAGGACTCTGGATCGATTTGGAAATGTC
TTACAATGGGTCCTTTCTGATGACTCTCGAGACCAAAATGAACTTGACCAAACTAGGTAAAGAGCCTCTTGTTGAAGCCC
TGAAGGTTGGAGAAATTGGCAAAGAAGGTTGCAGGCCCAGGGCATACTGTTTGGCTGACAGTGATGAAGAATCCTCCAGT
GCCGGTTCCTCTGAGGAAGATGATCCACCAGAACCCAGCGCTGGAGACAAACAGCCACTCCCTGGGGCTGAAGGGTATGT
TGGAGGTCATCGAACAAGTAAGATTATGAGGTTTGTTGATAAGATCACCAAATCGAAATATTTCCAAAAGGCGACAGAGA
CAGAATTCATTAAAAAGAAGATGGAGGAAGTCTCTAATACGCCACTGCTGCTAACTGTGGAAGTGCAGGAGTGTCGCGGG
ACCTTGGCGGTCAACATCCCTCCGCCCCCAACTGACCGGATGTGGTATGGTTTCCGGAAGCCACCATATGTGGAGCTGAA
AGCTCGGCCAAAACTTGGAGAGAGAGAAGTAACTTTAGTTCACGTGACAGAGTGGATAGAGAAGAAACTGGAGCAGGAGC
TTCAGAAAGTCTTTGTCATGCCAAACATGGATGATGTTTATATCCCCATAATGCACTCGGCCATGGACCCTCGCTCCACT
TCCTGCCTCTTGAAAGAGCCACCTGTGGAGGCCTCCGACTAG---
>cavia_porcellus
ATGACAAGTCTGAATGGTCGCCATGCCGAGAAAACCATTGACATGCCAAAACCTTCAACCCCCAAAGTGCACGTGCAGAG
GTCCGTGTCCCGAGACACTATCGCCATTCACTTCTCAGCATCTGGGGAGGAGGAGGAGGAAGAGGAGGAGGAGTTCAGGG
AGTACTTTGAGGAGGGACTGGATGACCAAAGCATTGTAACAGGGCTTGAAGCCAAGGAGGACTTCTATCTTGAACCCCAA
GGTGGCAATGATCCTGTGGGCCCTGCTGCCTCGCCCATCGTGGCAGATGGACTCTCCGTATCCCAGGCCCCTGCCACTTT
GCCCGTCTCTGAGAACACTGTAAAGCTGTTGGAATCCCCTCCCCCAGCAGCTCAAGTATTAAGTACAGTGCCATTGGCTC
TGTCTCCA---GCGCCATCTTCGGGGCCCTTAGCCAGTTCTCCCAGTGTGTCATCTCTTTCTGAGCAGAAAACCAGTTCC
TCTTCCCCTTTGTCCTCCCCTTCCAAGTCTCCCATCCTCTCCTCCAGTGCCTCATCCTCCGCTCTCTCCAGCACAAAGCC
CTTTATGAGCCTGGTGAAGTCCCTGTCAACTGAGGTGGAGCCAAAAGAATCCCTATACCCACCAAGGCACAGACACTTGA
TGAAGACATTAGTCAAGTCTCTGTCCACTGACACTTCCAGGCAGGAGTCTGACACCGTGTCCTACAAGCCACCTGACTCC
AAGCTGAATTTGCACCTGTTCAAGCAGTTCACACAGCCACGAAACACAGGTGGAGATTCCAAAACTGCTCCTTCTTCCCC
ACTGACTTCTCCCTCTGATACTCGCTCCTTTTTTAAAGTGCCCGAAATGGAGGCGAAAATTGAAGACACTAAACGACGCC
TTTCAGAAGTCATATATGAGCCTTTTCAGCTTCTTAGTAAAATTATAGGGGAAGAAAGTGTCAGCCATAGGCCCAAAGCC
TTATCTTCAAGTGCTTCAGAACTCTCCAACCTATCTGGCTTGAACGGGCATCTGGAAAGCAATAACAACTATAGCATCAA
GGAGGAGGAGTGTGACTCTGAGGGGGATGGCCCTAGCAATGACTCTAACGTCCCCAAGAGTGACCACTCAAAGTCCACCG
AAGAACCTGTGAGAGAGGTGGAACCAAAACTTTCCCAGGCGAGCAGCCTAAAGGATTTAGGCCTGAAAACGAGCTCTCTG
GTCTTAGAGAAATGTTCGTTGTCTGCCTTAGTGAGCAAAGAAGATGAAGAGTTTTGTGAACTGTACGCAGAAGACTTTGA
CCTGGAAACAGAGGGTGAGGGTAGACTTGATAAGCCCCTCGATGTCCCTCTGAAGCCAGAGGTGCTCACAGAGGATGGCA
CCATTCTTGACAGTGAAGAGGAGGCGGACTTGACCACGCAGCACCCAGAATTACCTGTGAAGACGTTGGGCTTCTTTGTA
ATGTGTGTCTACGCATACCTCATTCTCCCCCTGCCCCACTATGTGAGCGGACTCCTTCTGGGAGTTGGCCTTGGATTCAT
GACTGCAGTTTGTGTGATTTGGTTTTTTACACCACCAAGTGCTCATAAATATCACAAGTCACATAAACATCGGCAACACT
GGAATATGAGATCTTTGGATATCAAAGAACCTGAAATATTAAAGGGATGGATGAATGAGATTTACAACTATGATCCAGAA
ACTTACCATGCAACTTTGACACATTCAGTCTTCGTTCGACTTGAGGGTGGAACCTTAAGGCTTTCAAAACCCAATAAAAA
CATATCCAGGAGGGCAAGCTACAATGAAACGAAGCCAGAAGTCACGTACATCAGCCAGAAAATCTATGACCTTTCCGACA
GCAAGATTTATCTTGTACCTAAAAGTTTGGCTCGAAAACGAATCTGGAATAAAAAGTATCCTATTTGTATTGAGCTTGGT
CGACAAGATGACTTTATGTCTAAGGCTCAGGCTGATAAGGAGACCTCTGAAGAGAAGCCACCAGCTGAGAAAGAGCTGGG
AAGCGAGGACCCTAAGAAGCCGTCCCACCCTCAAGAGGGCACAAGATCTGTCCATCGAGATCAGATACTGTATCTGTTTG
GGAGAACTGGCCGAGAAAAAGAGGAGTGGTTTAGGAGATTTATTCTGGCATCTAAGCTGAAGTCAGACCTCAAGAAGCCA
CCTGGTGTCTCTGGAAGTAAACCA---------------GGGATTTTGCCTACCCACAGCAGACACAGCAGCCCCTCTGG
ACACCTGACCCACAGCCGCAGCAGCAGCAAAGGCAGCGTGGAGGAGATCATGACACAGCCAAAGCAAAAGGAGCTGGTGG
GCAGCATACGGCAGAAGATGCTTCTAGACTACACTGTGTACATGGGCCGGTGTGTGCCCCAGGAGAGTCGGAGCCCCAAC
AGGAGCCCTGTGCAGAGTGCAGAGAGCAGCCCCACGGCTGGGAAGAAGTTGCCAGAGGCTCCACCCTCTGAGGAGGAAGA
ACAAGAAGCCTGGGTGAATGCCTTGCTTGGAAGAATATTTTGGGACTTCTTAGGAGAGAAGTACTGGTCTGATCTTGTAT
CGAAGAAAATCCAAATGAAACTTAGCAAAATAAAGCTCCCCTACTTTATGAATGAGTTAACTCTGACAGAGCTTGACATG
GGAGTGGCTGTGCCAAAAATCCTTCAGGCCTTCAAGCCTTATGTTGATCACCAAGGACTCTGGATCGACTTGGAAATGTC
CTACAATGGATCCTTTCTGATGACTCTTGAGACCAAAATGAATTTGACCAAACTAGGTAAAGAGCCTCTTGTTGAAGCCC
TGAAGGTTGGAGAAATTGGCAAAGAAGGTTGCAGGCCCCGGGCATACTGTCTTGCAGACAGTGATGAGGAATCTTCCAGT
GCCGGCTCCTCTGATGAAGATGATGCACCAGAGCCCAGTGCAGGAGACAAACAGCTGCTCCCAGGGGCTGAGGGGTATGT
TGGAGGTCATCGAACAAGTAAAATTATGAGGTTCGTTGATAAAATTACCAAATCAAAATACTTCCAAAAAGCAACAGAGA
CAGAGTTTATTAAAAAGAAGATTGAAGAAGTCTCCAATACACCCCTGCTGCTAACTGTTGAAGTACAAGAATGTCGAGGA
ACCCTGGCGGTCAACATTCCTCCACCCCCAACTGACCGCGTATGGTACGGCTTCCGGAAGCCACCATATGTGGAGCTGAA
AGCTCGGCCAAAACTTGGAGAGAGAGAAGTGACTTTAGTTCATGTGACAGAGTGGATAGAGAAGAAACTGGAGCAAGAGT
TTCAGAAAGTTTTTGTCATGCCAAATATGGATGATGTTTATATCCCTATAATGCACTCAGCCATGGACCCTCGCTCTACT
TCCTGCCTCCTGAAAGACCCACCGGTGGAGGCTGCTGATCCGCTG
>dipodomys_ordii
--------------------------------------------------------------------------------
--------------------------------------------------------------------------------
--------------------------------------------------------------------------------
--------------------------------------------------------------------------------
--------------------------------------------------------------------------------
--------------------------------------------------------------------------------
--------------------------------------------------------------------------------
--------------------------------------------------------------------------------
--------------------------------------------------------------------------------
--------------------------------------------------------------------------------
--------------------------------------------------------------------------------
--------------------------------------------------------------------------------
--------------------------------------------------------------------------------
--------------------------------------------------------------------------------
--------------------------------------------------------------------------------
--------------------------------------------------------------------------------
--------------------------------------------------------------------------------
--------------------------------------------------------------------------------
--------------------------------------------------------------------------------
--------------------------------------------------------------------------------
--------------------------------------------------ATGAATGAGATTTACAACTATGATCCAGAA
ACTTATCATGCGACTTTGACTCATTCAGTCTTTGTGAGACTTGAGGGTGGAACCTTAAGACTTTCCAAGCCCAATAAAAA
CATATCCAGGAGAGCGAGTTACAATGAAACAAAGCCAGAGGTCACCTACATCAGCCAGAAAATCTACGACCTCTCTGACA
GCAAGATTTATCTTGTACCTAAAAGTTTGGCTCGCAAACGAATCTGGAATAAAAAGTACCCCATTTGTATCGAACTTGGT
CGGCAAGATGACTTTATGGCTAAGGCTCAGACTGATAAAGAGACTTCTGAAGAGAAGCTACCAGCTGAAAGAGAGATGGG
AAGCGAGGATCCTAAAAAGCCACCCCACCCTCAAGAGGGAACAAGACCTGGCCAGCGAGATCAGATACTGTATCTGTTTG
GGAGAACTGGCCGAGAAAAAGAGGAGTGGTTTAGGAGATTTATTCTGGCATCAAAGCTGAAGTCAGACCTCAAGAAGCCA
CCTGGTGTTTCTGGAAGCAAAGCA---------------GGGCTTTTGCCTACCCACAGCAGGCACAGCAGCCCCTCCGG
GCACCTGACCCACAGCCGAAGCAGCAGCAAAGGCAGTGTGGAGGAGATCATGTCCCAGCCAAAGCAGAAGGAACTGGTGG
GCAGTGTGAGGCAGAAGATGCTTCTAGACTACAGTGTGTACATGGGCAGGTGTGTGCCCCAGGAAAGCCAAAGCCCCCAG
AGGAGTCCTGTGCAGAGCGCAGAGAGCAGTCCCACAGCTGGGAAAAAGTTGCCAGAGGCTCCACCCTCTGAGGAGGGAGA
ACGAGAAGCCTGGGTGAATGCCTTGCTTGGAAGAATATTCTGGGACTTCTTAGGCGAGAAATACTGGTCAGATCTGGTGT
CTAAGAAAATCCAGATGAAACTCAGCAAAATAAAGCTCCCCTACTTTATGAATGAGCTAACCCTGACAGAGCTTGACATG
GGAGTGGCTGTGCCAAAAATCCTTCAGGCCTTCAAACCTTATGTTGATCACCAAGGACTCTGGATCAATTTGGAAATGTC
CTACAATGGGTCCTTTCTGATGACTCTCGAGACCAAAATGAATTTGACCAAACTAGGTAAAGAGCCTCTTGTTGAAGCCC
TGAAGGTTGGAGAAATTGGCAAAGAAGGG------CCCAGGGCCTACTGTCTGGCCGACAGCGATGAGGAATCTTCCAGT
GCTGGCTCCTCTGATGAAGACGATGCCCCAGAGCCCAGTGCTGGAGATAAACAGCTGATCCCAGGAGCTGAAGGGTATGT
TGGAGGTCATCGGACAAGTAAGATTATGAGGTTTGTTGATAAAATTACCAAGTCAAAATATTTCCAAAAAGCAACGGAGA
CAGAGTTCATTAAAAAGAAGATTGAAGAAGTCTCCAATACACCTTTGCTGCTAACTGTTGAAGTACAAGAATGTCGAGGA
ACCTTGGCGGTCAACATTCCACCCCCCCCAACTGACCGAATCTGGTATGGTTTCCGGAAACCACCATATGTAGAGCTGAA
AGCTCGGCCAAAACTTGGAGAGAGAGAAGTTACTTTAGTTCATGTGACAGACTGGATAGAGAAGAGGCTGGAGCAAGAGT
TTCAGAAAGTTTTCGTCATGCCAAACATGGATGATGTTTATATCCCTATAATGCACTCAGCCATGGACCCTCGTTCCACT
TCTTGCCTCCTGAAAGACCCTTCACTGGAGGCTACTGACCAGCTA
>nannospalax_galili
--------------------------------------------------------------------------------
--------------------------------------------------------------------------------
--------------------------------------------------------------------------------
--------------------------------------------------------------------------------
--------------------------------------------------------------------------------
--------------------------------------------------------------------------------
--------------------------------------------------------------------------------
--------------------------------------------------------------------------------
--------------------------------------------------------------------------------
--------------------------------------------------------------------------------
--------------------------------------------------------------------------------
--------------------------------------------------------------------------------
--------------------------------------------------------------------------------
--------------------------------------------------------------------------------
--------------------------------------------------------------------------------
--------------------------------------------------------------------------------
--------------------------------------------------------------------------------
--------------------------------------------------------------------------------
--------------------------------------------------------------------------------
--------------------------------------------------------------------------------
--------------------------------------------------ATGAATGAGATTTACAACTATGATCCAGAA
ACTTACCATGCAACGTTAACACATTCAGTCTTTGTCCGGCTTGAGGGTGGAACCTTAAGACTTTCAAAGCCCAATAAAAA
CATCTCCAGGAGGGTGAGCTACAATGAAACAAAACCCGAGGTCACCTACATCAGCCAGAAAATCTACGACCTCTCAGACA
GCAAGATTTATCTTGTACCTAAAAGTTTGGCTCGCAAACGAATCTGGAATAAAAAATACCCCATTTGTATTGAGCTTGGT
CGGCAAGATGACTTTATGTCTAAGGCTCAGAATGATAAGGAGACTTGTGAAGAGAAGCCACCAGCTGAGAAAGAGCTGGG
CAGCGAGGACACTAAGAAGCCACCCCAACCTCAAGAAGGAGCAAAATCTATCCATCGAGATCAAATACTCTATCTGTTTG
GGAGAACTGGCCGAGAAAAAGAGGAGTGGTTTAGGAGATTTATTCTGGCATCTAAGCTGAAGTATGACCTCAAGAAGCCA
CCTGGTGTCTCTGGAAGTAAATCA---------------GGGTTTTTGCCCACCCACAGCAGACACAGCAGTCCCTCTGG
GCATCTGACTCACAGCCGCAGCAGCAGCAAAGGCAGCATGGAGGAGATCATGTCTCAGCCCAAACAGAAAGAGCTAGTGG
GCAGCGTGCGGCAGAAGATGCTTCTGGACTATAGTGTGTACATGGGCAGGTGTGTGCCCCAGGACAGCCGAAGCCCCCAC
AGGAGCCCTGTGCAGAGTGCAGAGAGCAGCCCCACTGCTGGGAAGAAGTTGCCAGAGGCTCCACCCTCCGAGGAGGAAGA
ACAGGCAGCCTGGGTGAACGCCTTGCTTGGAAGAATATTTTGGGACTTCTTAGGCGAGAAATACTGGTCTGATGTGGTGT
CTAAGAAAATCCAGATGAAACTCAGCAAAATAAAGCTCCCCTACTTTATGAATGAGCTAACGCTGACAGAACTTGACATG
GGTGTGGCTGTGCCAAAAATCCTTCAGGCCTTCAAGCCTTATGTTGATCACCAAGGACTCTGGATCGATTTGGAAATGTC
CTACAATGGGTCCTTTCTGATGACTCTCGAGACCAAAATGAACTTGACCAAACTAGGTAAAGAGCCTCTTGTTGAAGCCC
TGAAGGTTGGAGAAATTGGCAAAGAAGGG------CCCAGGGCATATTGTCTGGCTGACAGTGATGAGGAATCCTCCAGT
GCCGGTTCCTCTGATGAAGATGATGCACCAGACCCCAGTACTGGAGACAAACAGCAGCTCCCTGGGGCTGAGGGGTATGT
TGGAGGTCATCGAACAAGTAAGATTATGAGATTTGTTGATAAAATTACCAAATCAAAATATTTCCAAAAAGCAACAGAGA
CAGAATTCATTAAAAAGAAGATTGAAGAAGTCTCCAATACTCCCCTGCTGCTAACTGTCGAAGTACAAGAATGTCGAGGG
ACCTTGGCAGTCAACATTCCACCACCCCCGACTGACCGGATATGGTATGGTTTCCGGAAGCCACCATATGTGGAGCTGAA
AGCTCGGCCAAAACTTGGAGAGAGGGAAGTGACTTTAGTTCACGTGACAGACTGGATAGAGAAGAAACTGGAGCAGGAGT
TTCAGAAAGTTTTTGTCATGCCAAATATGGATGATGTTTATATCCCTATAATGCACTCAGCCATGGACCCTCGCTCCACT
TCCTGTCTCCTGAAAGATGCACCTGTGGAGGCCTCTGACCAGCTG
>ictidomys_tridecemlineatus
ATGACAAGTCTGAATGGTCGCCATGCCGAGAAAACCATTGACATGCCAAAACCATCAGCCCCCAAAGTGCACGTGCAGAG
GTCCGTGTCCCGAGACACCATCGCCATTCACTTCTCGGCATCCGGGGAGGAGGAGGAGGAAGAGGAGGAGGAGTTCCGGG
AGTACCTCGAAGAGGGACTGGATGACCAAAGCATTGTAACGGGGCTTGAAGCCAAGGAGGACCTCTACCTTGAACCCCAA
GGTGGTCATGACCCCGTGGGCCCTGCCACCTCACCTATCCTGGCAGATGGACTGTCTGGGTCCCAGGCCCCTGCCATTTT
GCCCATCTCTGAGAACACTGTAAAGCTGTTGGAGTGCCCTGCTCCGGCAGTGCAAGTATTAAGTACAGTGCCATTGGCTC
TGTCCCCAGGGTCATCTTCGTCAGGGCCCTTAGCTAGCTCTCCCAGTGTGTCATCCCTTTCTGAGCAGAAAACCAGTTCT
TCCTCCCCATTGTCCTCTCCTTCCAAGTCTCCTGTCCTCTCATCCAGTGCCTCATCCTCCACCCTTTCCAGCGCAAAACC
CTTCATGAGCCTAGTAAAGTCCCTGTCGACCGAGGTGGAGCCAAAAGAATCCTCACACCCCCCAAGGCACAGGCACTTGA
TGAAGACATTAGTCAAGTCTCTGTCCACGGACACTTCCAGGCAGGAGTCGGAATCTGTGTCCTATAAGCCCCCTGACTCC
AAATTGAACTTACACCTGTTCAAGCAGTTCACACAGCCGCGAAACACGGGTGGAGACTCCAAAACTGCACCTTCTTCCCC
GCTGACTTCTCCTTCTGATACTCGCTCCTTTTTTAAAGTGCCCGAAATGGAGGCGAAAATCGAAGACACTAAACGACGCC
TTTCAGAAGTCATATATGAGCCTTTTCAGCTCCTTAGTAAAATTATAGGGGAAGAAAGTGGCAGCCATAGGCCCAAAGCC
TTATCTTCAAGTGCTTCAGAACTCTCCAATCTGTCCAGCTTGAATGGGCACTTGGAAAGCAATAACAACTACAGCATCAA
GGAGGAGGAATGTGACTCTGAGGGGGACGGTTACAGCAGTGATTCCAATGTCCCCAGGAGCGACCTTCCAAAGACCACTG
AAGAGCCTGCAAAAGAGGCAGAACTGCGAGTTTCCCAGACGAGCAGTCTGAAGGATTTGGGCCTGAAGACCAGCTCACTG
GTTCTTGAGAAGTGTTCTTTGTCTGCCTTAGTGAGCAAAGAAGACGAGGAGTTCTGTGAACTGTACACCGAGGACTTTGA
CCTGGAAACAGAGGGGGAGGGGAGAGCCGATAAGCCCCCAGATGTCGCTCTCCAGCCAGTGGTGCTTGCAGACGGTAGAG
TGGCTCCAGACAGTGAGGACGAGGTGGACTTGGCCACACAGCACCCAGAATTGCCCATGAAGACGCTGGGCTTCTTTATA
ATGTGTGTCTATGCGTACCTCATCCTCCCCCTCCCCTACTACATGAGCGGCCTCTTTCTGGGAATTGGCCTTGGATTCAT
GACTGCAATTTGCATGATCTGGTTTTTTACACCACCAAGTGCTCATAAATGTCACAAGTCACATAAACATCTGCAACACT
GGCACACAAGATCACTGGACATCAAAGAACCTGAAATACTGAAGGGATGGATGAATGAGATTTGCAACTATGATCCAGAA
ACTTACCATGCAACTCTGACACATTCTGTCTTTGTTCGACTTGAGGGTGGAACCTTAAGACTTTCAAAGCCCAATAAAAA
CATATCTAGGAGGGCGAGCTACAATGAAACAAAGCCAGAGGTCACCTACATCAGCCAGAAAATCTTCGACCTCTCGGACA
GCAAGATTTATCTTGTACCTAAAAGTTTGGCTCGCAAACGAATCTGGAATAAAAAGTACCCCATTTGTATTGAGCTTGGT
CGGCAAGATGACTTTATGTCTAAGACTCACACAGATAAGGAAACTTCCGAAGAGAAACCACCAGCTGAGAGAGAAAAGGG
AAGTGAGGACATTAAGAAGCCACCCCACCCTCAAGAGGGAACAAAATCTGGCCAGCGAGATCAGATACTATATCTGTTTG
GAAGAACTGGCCGAGAAAAAGAGGAGTGGTTTAGGAGATTTATTCTGGCATCTAAGCTGAAGTCTGACCTCAAGAAGCCA
TCCGGTGTCTCTGGAAATAAACAA---------------GGGCTTTTGCCCTCCCACAGCAGACATAGCAGTCCCTCGGG
ACACCTGACCCACAGCCGCAGTAGCAGCAAAGGCAGCGTGGAGGAGATCATGTCACAGCCAAAGCAGAAGGAGCTGGTGG
GCAGTGTGCGGCAGAAGATGCTTCTAGACTACAGTGTGTATATGGGCAGATGTGTGCCGCAGGAGAGCCGAAGCCCCCAC
AGGAGCCCTGTGCAGAGTGCAGAAAGCAGCCCCACAGCTGGGAAAAAGTTGCCAGAGGCTCCACCCTCTGAGGAGGAAGA
ACAGGAAGCCTGGGTGAATGCTTTGCTTGGAAGAATATTTTGGGACTTCTTGGGAGAGAAATACTGGTCGGATCTGGTGT
CTAAGAAAATTCAGATGAAACTCAGCAAAATAAAGCTCCCCTACTTTATGAACGAGCTAACTCTGACAGAACTTGACATG
GGGGTGGCTGTGCCAAAAATCCTTCAGGCCTTCAAGCCTTATGTTGATCATCAAGGACTCTGGATTGACTTGGAAATGTC
CTACAATGGGTCCTTTCTGATGACTCTCGAGACCAAAATGAATTTGACCAAACTAGGTAAAGAGCCTCTTGTTGAAGCCC
TGAAGGTTGGAGAAATTGGCAAAGAAGGTTGCAGGCCCAGGGCTTACTGTCTAGCCGACAGTGATGAGGAATCCTCTAGT
GCTGGCTCTTCTGATGAAGATGATGCACCAGATCCCAGTGGGGGAGACAAACAGCTCCTCCCAGGGGCTGAGGGATATGT
TGGAGGTCATCGAACGAGTAAGATTATGAGGTTTGTTGATAAAATCACCAAGTCAAAATATTTCCAAAAAGCAACAGAGA
CAGAGTTCATTAAAAAGAAGATTGAAGAAGTCTCCAATACCCCCTTGCTGCTAACTGTTGAAGTACAAGAATGTCGAGGA
ACCCTGGCGGTCAACATTCCACCACCCCCAACTGACCGAATATGGTATGGTTTCCGGAAGCCGCCCTATGTGGAGCTGAA
AGCTAGGCCAAAACTTGGAGAGAGAGAAGTGACTTTAGTTCATGTGACAGACTGGATAGAGAAGAAACTAGAGCAAGAAT
TTCAGAAAGTTTTTGTCATGCCAAACATGGATGATGTTTATATTCCTATAATGCATTCAGCCATGGACCCTCGCTCTACT
TCCTGCCTCCTGAAAGACCCACCTGTGGAGGCTGCTGACCAGCTG
>chinchilla_lanigera
ATGACAAGTCTGAATGGCCGCCATGCCGAGAGAAGCATTGACATGCCCAAACCGCCAGCCCCCAAAGTGCTCGTGCAGAG
GGCTGTGTCTCGAGACGCCATCGCCGTTCACTTCTCAGCATCCGGCGAGGAGGAGGAGGACGAGGAGGAGGAGTTCAGGG
GATACCTGGGGGAGGGGCTGGATGACCAAAGCATTGTAACAGGGCTCGAAGCCAAGGAGGACCTCTACCTGGAACCCCAG
GGTGGCCATGACCCTGTGGGCCCTGCCGCCTCGCCCGTCGTGGCCGATGGACTGTCCATATCCCAGGCCCCTGCCATTCT
GCCCGTCTCCGAGAACACTGTAAAGCTGTTGGGATCCCCTCCTCCAGCAGCTCAAGTATTAAGTGCAGTGCCACCGGCTC
TGTCTCCGGGGTCATCTTCGTCAGGGCCCTTAGCCAGCTCTCCCAGTGTGTCTTCCCTTTCTGAGCAGAAAACCGGTTCC
TCCTCGCCATTGTCCTCCCCCTCCAAGTCTCCCATCCTCTCCTCCAGTGCCTCATCCTCCGCCCTCTCCAGCACAAAGCC
CTTCATGAGCCTGGTGAAGTCCCTGTCAACCGAGGTGGAGCCCAGAGAATCTGCACACCCCCCGAGGCACAGGCACTTGA
TGAAGACGCTGGTCAAGTCTCTGTCCACCGACACCTCCAGGCAGGAGGCGGACACTGTGTCCTATAAGCCACCCGACTCC
AAACTGAATTTACACCTGTTCAAGCAGTTCACGCAGCCACGAAACACAGGTGGAGATTCCAAAACCGCACCTTCGTCCCC
GCTGACTTCTCCCTCCGATACTCGCTCCTTTTTTAAAGTGCCCGAAATGGAGGCGAAAATTGAAGACACTAAGCGACGCC
TTTCAGAAGTCATATATGAGCCTTTTCAGCTCCTTAGTAAAATTATAGGGGAAGAAAGTGTCAGCCATAGGCCCAAAGCC
TTATCTTCAAGTGCTTCAGAACTCTCCAACCTGTCCAGCCTGAACGGGCATTTGGAAAGCAATAACAACTACAGCATCAA
GGAGGAGGAGTGTGACTCCGAGGGGGAGGGCTCCGGCAGTGACTCCAACGTCCCCAGGAGCGACCCCTCGAAGTCCACCG
AGGAGCCTGCGAGAGAGGCGGAGCCGAAAGTTTCCCAGGCAGGCGGCCTAAGGGATTTAGGCCTGAAGACAGGCTCTCTT
GTCTTAGAGAAATGTTCCTTGTCTGCCTTAGTGAGCAAAGAAGATGAAGAGTTTTGTGAACTATACACAGAGGACTTCGA
CCTGGAAACTGAGGGTGAGGATAGACTGGATAAGCCCCCAGATGTCCCTCTGAAGCCAGAGGTGCTCACGGAGGATGGCG
CGGCTCTCGACAGTGAAGAGGAGGCGGGCTTGGCCATGCAGCACCCAGAATTACCCGTGAAGACGCTGGGCTTCTTTGTC
ATGTGTGTCTATGCGTACCTCATCCTCCCGCTGCCGCACTACGTGAGCGGGCTCCTTCTGGGAGTTGGCCTTGGGTTCAT
GACTGCCGTTTGCATGATTTGGTTTTTTACACCGCCAAGTGCTCATAAATATCACAAGTCACACAAACGTCTGCAACACT
GGAACGTGAGATCTTTGGACATCAAAGAACCTGAAATATTAAAGGGATGGATGAATGAGATTTACAACTATGATCCAGAA
ACTTACCACGCGACTTTGACACATTCAGTCTTTGTTCGACTTGAGGGTGGAACCTTAAGGCTTTCAAAGCCCAACAAAAA
CATATCCAGGAGGGCGAGCTACAACGAAACGAAGCCAGAGGTCACCTACATCAGCCAGAAAATCTATGACCTTTCGGACA
GCAAGATTTATCTGGTACCTAAAAGTTTGGCTCGAAAACGAATCTGGAATAAAAAGTACCCCATTTGTATTGAGCTTGGT
CGACAAGATGACTTTATGTCTAAGGCTCAGACTGATAAGGAGACTTCTGAAGAGAAACCACCAGCTGAGAGAGATCTGGG
AAGCGAGGACCCTAAGAAGCCACCTTACCCTCAAGAGGGAACAAGATCTGTCCACCGAGATCAGATACTATATCTGTTCG
GGAGAACTGGGCGAGAGAAAGAGGAGTGGTTTAGGAGATTTGTTCTGGCATCTAAGCTGAAGTCAGACCTCAAGAAGCCA
CTTGGTATCTCTGGAAGTAAACCA---------------GGGCTCCTGCCCAGCCACAGCAGACACAGCAGTCCTTCCGG
GCACCTGACCCACAGCCGCAGCAGCAGCAAAGGCAGCGTGGAGGAGATCATGACGCAGCCAAAGCAGAAGGAGCTGGTGG
GCAGCGTGCGGCAGAAGATGCTTCTGGACTACAGCGTGTACATGGGCAGGTGTGTGCCCCAGGAAAGTCGGAGCCCCCAC
GGGAGCCCGGTGCAGAGCGTGGAGAGCAGCCCCACAGCTGGGAAGAAGCTGCCGGAGGCTGCCCCCTCTGAGGAGGAAGA
GCAAGAAGCTTGGGTGAACGCCTTGCTGGGAAGAATATTTTGGGACTTCTTAGGAGAGAAGTACTGGTCTGATCTGGTGT
CGAAGAAAATCCAGATGAAACTTAGCAAAATAAAGCTGCCCTACTTCATGAACGAGTTAACGCTGACAGAGCTTGACATG
GGGGTGGCCGTGCCAAAAGTCCTGCAGGCCTTCAAGCCTTACGTTGATCACCAAGGACTCTGGATCGACTTGGAAATGTC
CTACAATGGATCTTTTCTGATGACTCTTGAGACCAAAATGAATTTGACCAAACTAGGTAAAGAGCCTCTTGTTGAAGCCC
TGAAGGTTGGCGAAATTGGCAAAGAAGGTTGCAGGCCCCGGGCGTACTGTCTCGCCGACAGTGATGAGGAGTCCTCCAGC
GCCGGCTCCTCTGATGAGGATGATGCACCAGAGCCCAGTGCAGGAGACAAACAGCTGCTCCCGGGGGCTGAAGGGTATGT
TGGAGGTCATCGAACAAGTAAAATTATGAGGTTTGTTGATAAAATTACCAAATCAAAATATTTCCAAAAAGCAACAGAGA
CCGAGTTCATTAAAAAGAAGATTGAAGAAGTCTCCAACACACCCCTGCTGCTGACCGTTGAAGTACAAGAGTGCCGAGGA
ACCCTGGTGGTCAACATTCCTCCCCCGCCGACCGACCGCATATGGTATGGCTTCCGGAAGCCACCATACGTGGAGCTGAA
AGCTCGGCCAAAACTGGGAGAGAGAGAAGTGACTTTAGTTCACGTGACAGACTGGATAGAGAAGAAACTGGAGCAAGAGT
TTCAGAAAGTTTTCGTCATGCCAAACATGGATGATGTTTATGTCCCTCTAATGCACTCAGCCATGGACCCCCGCTCTACT
TCCTGCCTCCTGAAAGAGCCACCTGTGGAGGCTGCGGAAGCGCTG
>homo_sapiens
ATGACAAGTCTGTATGGTCGCCATGCCGAGAAAACCACTGACATGCCAAAACCATCAGCCCCTAAAGTGCACGTGCAGAG
GTCCGTGTCCCGAGATACCATCGCCATTCACTTCTCGGCATCCGGCGAGGAGGAGGAGGAAGAGGAGGAGGAGTTCAGGG
AGTACTTTGAGGAGGGGCTGGATGACCAAAGCATTGTAACAGGGCTGGAAGCCAAGGAAGACCTCTATCTTGAACCCCAA
GTTGGCCATGACCCCGCCGGCCCTGCTGCCTCGCCTGTCCTGGCAGATGGACTGTCCGTGTCCCAGGCCCCTGCCATTTT
GCCCGTCTCCAAGAACACTGTAAAGCTGTTGGAGTCCCCTGTTCCAGCAGCACAAGTATTAAGTACAGTGCCATTGGCTG
TGTCCCCAGGGTCGTCTTCGTCGGGGCCCTTAGCTAGCTCTCCCAGTGTGTCATCCCTTTCTGAGCAGAAAACCAGTTCT
TCCTCCCCATTGTCCTCTCCTTCTAAGTCTCCCATCCTCTCATCCAGTGCCTCAACCTCCACCCTTTCCAGTGCAAAACC
CTTCATGAGCCTTGTGAAGTCCCTGTCGACCGAGGTGGAGCCAAAAGAATCCCCACACCCCGCAAGGCACAGGCACTTGA
TGAAGACATTAGTCAAGTCTCTGTCCACGGACACTTCCCGGCAGGAGTCGGATACAGTGTCCTATAAGCCACCTGATTCC
AAACTGAACTTACACCTGTTCAAGCAGTTCACACAGCCCCGAAACACAGGTGGAGATTCCAAAACTGCACCTTCTTCCCC
ACTGACTTCTCCCTCTGATACTCGTTCCTTTTTTAAAGTGCCCGAAATGGAGGCTAAAATTGAAGATACTAAACGACGCC
TTTCAGAAGTCATCTATGAGCCTTTTCAGCTCCTTAGTAAAATTATAGGGGAAGAAAGTGGCAGCCATAGGCCCAAAGCC
TTATCTTCAAGTGCTTCAGAACTCTCCAATCTGTCCAGCTTGAATGGGCACTTGGAAAGCAATAACAACTACAGCATCAA
GGAGGAGGAGTGTGATTCTGAGGGGGATGGCTACGGAAGTGATTCCAACATCCCCAGAAGTGACCACCCAAAGTCCACTG
GTGAGCCCACAAGAGAGATAGAACTGAAAAGTTCCCAGGGGAGCAGTCTGAAGGATTTAGGCCTGAAGACAAGTTCTCTA
GTTCTGGAGAAATGTTCTTTGTCTGCCTTAGTGAGCAAAGAAGATGAAGAGTTTTGTGAACTGTACACTGAGGACTTCGA
TTTGGAAACGGAGGGGGAGAGTAAAGTTGATAAGCTCTCAGATATTCCTCTCAAGCCAGAGGTGCTCGCGGAAGATGGTG
TGGTCCTTGACAGTGAGGACGAGGTGGACTCGGCCGTGCAGCACCCGGAATTGCCAGTGAAGACGTTGGGCTTCTTTATA
ATGTGTGTCTATGTGTACCTCATCCTCCCCCTCCCCCACTATGTGAGTGGACTCTTTCTGGGAATTGGCCTTGGATTCAT
GACTGCAGTTTGCGTGATTTGGTTTTTTACACCACCAAGTGCTCATAAATATCACAAGTTACACAAAAATCTGCGACACT
GGAACACAAGATCTCTGGATATCAAAGAACCTGAAATACTGAAGGGATGGATGAATGAGATTTACAACTATGATCCAGAA
ACCTACCATGCGACTTTGACACATTCAGTCTTTGTTCGACTTGAGGGTGGAACCTTAAGACTTTCAAAGCCCAATAAAAA
TATATCCAGGAGGGCCAGCTACAATGAACCCAAGCCAGAGGTCACCTACATCAGCCAGAAAATCTATGACCTCTCAGACA
GCAAGATTTATCTTGTACCTAAAACTTTGGCTCGAAAGCGAATCTGGAATAAAAAGTACCCCATTTGTATCGAGCTTGGT
CAGCAAGATGACTTTATGTCTAAAGCTCAGACTGATAAGGAGACTTCAGAAGAGAAGCCGCCAGCTGAG---------GG
AAGTGAGGACCCTAAGAAGCCACCCCGCCCTCAGGAGGGAACAAGATCTAGCCAGCGAGATCAGATACTCTATCTCTTTG
GGAGAACTGGCCGAGAAAAAGAGGAATGGTTTAGGAGATTTATTCTGGCATCTAAGCTAAAGTCGGAAATCAAGAAGTCA
TCGGGTGTCTCTGGAGGTAAACCAGCCCCCTTGGCTCCAGGGCTTTTGCCTGCACACAGCAGACACAACAGTCCGTCCGG
GCACCTGACCCACAGCCGCAGCAGCAGCAAAGGCAGTGTGGAGGAGATCATGTCACAGCCAAAGCAGAAGGAGCTGGCAG
GCAGCGTGCGGCAGAAGATGCTTCTCGACTACAGCGTGTACATGGGCAGGTGTGTCCCCCAGGAAAGCCGAAGCCCCCAG
AGGAGCCCCCTGCAGAGTGCGGAGAGCAGCCCCACAGCTGGGAAGAAGTTGCCAGAGGTTCCACCCTCTGAGGAGGAAGA
ACAGGAAGCCTGGGTGAATGCCTTGCTTGGAAGAATATTTTGGGACTTCTTAGGAGAGAAATACTGGTCTGATCTGGTGT
CTAAGAAGATCCAAATGAAACTCAGCAAAATAAAGCTCCCCTACTTTATGAATGAGCTCACTCTGACGGAACTTGACATG
GGCGTGGCTGTGCCAAAAATCCTCCAGGCCTTCAAGCCTTACGTTGATCACCAAGGACTCTGGATTGATTTGGAAATGTC
CTACAATGGGTCCTTTCTGATGACTCTCGAGACCAAAATGAATTTGACCAAACTAGGTAAAGAGCCTCTTGTTGAAGCCC
TGAAGGTTGGAGAAATTGGCAAAGAAGGTTGCAGGCCCCGGGCATTCTGTCTGGCGGACAGCGATGAGGAATCCTCCAGC
GCTGGCTCCTCCGAGGAAGACGATGCCCCAGAGCCCAGCGGGGGAGACAAACAGCTCCTCCCAGGGGCTGAAGGGTACGT
TGGAGGTCATCGAACAAGTAAGATTATGAGGTTTGTTGATAAAATTACCAAGTCAAAATATTTCCAAAAAGCAACAGAGA
CAGAGTTTATTAAAAAGAAGATCGAAGAAGTCTCCAACACACCCCTGCTGCTCACTGTTGAAGTACAAGAATGTAGAGGA
ACCTTGGCGGTCAACATTCCACCACCCCCGACTGACCGAGTATGGTATGGTTTCCGAAAGCCACCACATGTGGAGCTGAA
AGCTCGGCCAAAACTTGGAGAGAGAGAAGTGACTTTAGTTCATGTGACAGACTGGATAGAGAAGAAACTGGAGCAAGAGT
TTCAGAAAGTTTTTGTCATGCCAAACATGGATGATGTTTATATCACTATAATGCACTCAGCCATGGACCCTCGCTCTACT
TCCTGCCTCCTGAAAGACCCACCTGTGGAGGCTGCTGATCAGCCA
>mus_musculus
ATGACAAGTCTGAATGGTCGCCATGCTGAGAAAACCATTGACATGCCAAAACCATCAGCCCCCAAAGTGCACGTGCAAAG
GTCTGTGTCCCGAGACACCATCGCCATTCATTTCTCGGCTTCCGGGGAGGAGGAGGAGGAAGAGGAGGAGGAGTTCAGGG
GCTACCTGGAGGAGGGGCTAGATGACCAAAGCATTGTAACGGGGCTTGAAGCCAAGGAGGACCTGTATCTTGAATCCCAG
GGTGGCCATGACCCTGCAGGCCCC---GTCTCGACGGCCCCTGCAGATGGGCTGTCTGTGTCTGAGTCCCCTGCCATTTT
GCCTGTCTCTGAGAACACTGTAAAGCTGCTGGAGTCCCCTGCTCCAGCACTGCAGGTATTAAGTCCAGTGCCATTGGCTC
TGTCTCCAGGATCATCTTCATCTGGACCCTTAGCTAGTTCTCCCAGTGTGTCGTCCCTTTCTGAGCAGAAAACCAGTTCT
TCGTCTCCACTGTCTTCTCCTTCCAAGTCCCCTGTCCTGTCCTCCAGTGCCTCGTCCTCGGCCCTCTCAAGCGCAAAGCC
CTTCATGAGCCTGGTGAAGTCCCTGTCAACTGAGGTGGAGCCAAAAGAGTCCCCCCACCCCCCGAGGCACAGACACTTGA
TGAAGACTCTGGTCAAGTCTCTGTCCACAGACACTTCCCGGCAGGAGTCGGACACCGTGTCCTACAAGCCCCCCGACTCC
AAACTCAACCTGCACCTCTTCAAACAGTTCACACAGCCACGGAACACGGGTGGAGACTCCAAGACTGCGCCTTCTTCCCC
CCTGACTTCGCCCTCTGACACTCGTTCCTTTTTTAAAGTGCCCGAAATGGAGGCAAAAATCGAAGACACTAAGCGACGCC
TTTCTGAAGTTATCTATGAGCCCTTCCAGCTCCTCAGCAAGATCATCGGGGAGGAGAGCGGCAGCCATAGGCCCAAAGCC
TTATCTGCAAGTGCTTCAGAGCTCTCCAGCCTGTCCGGCTTGAACGGGCACTTGGAAAGCAATAAC---TACAGCATCAA
GGAGGAGGAGGGGGACTCGGAGGGGGAAGGCTACGGCAGCGACTCCAACACCTCCAGGAGCGACCACCTGAAGCCCACTG
AAGACGCCTCGAAGGAAGTGGAGCCCAAGGGTTCCCAGGCGAGTAGTCTGAAGGACTTAGGTCTGAAGACAAGTTCTCTG
GTTCTTGAGAAGTGTTCTCTGTCTGCTTTAGTGAGCAAGGAGGATGAAGAGTTCTGTGAACTGTACACGGAGGACTTTGA
GCTGGAGACTGAGGGCGAGGGGAGACTTGATAAGACCCTCGATCTCCCCCTCAAGCCAGAGGTGCTTGCCAGCGATGGCG
TGGCTCTGGAGAGCGAGGATGAAGAGGACTCGGCCACCGAGCACCAGGAGTTACCTGTAAAGACGCTCGGCTTCTTTATA
ATGTGTGTCTACGCGTACCTCATCCTCCCACTCCCCTACTACATGAGTGGGCTCTTCCTGGGCGTCGGCCTCGGCTTCAT
GACTGCAGTCTGCATGATTTGGTTCTTTACACCACCAAGTGCTCACAAACACCACAAATCACTCAAAGCTCTGCGGCACC
AGAGCACGAGATCCCTGGACATCAAGGAGCCCGAAATACTAAAGGGATGGATGAATGAGATTTACAACTATGATCCAGAA
ACTTACCACGCGACTTTGACGCACTCAGTCTTTGTCCGGCTCGAGGGTGGAACCTTAAGACTTTCAAAGCCCAACAAAAA
CATATCCAGGAGGGCAAGCTACAATGAGACAAAGCCAGAGGTCACCTACATCAGCCAGAAAATCTATGACCTCTCAGACA
GCAAGATTTATCTTGTACCTAAAAGCTTGGCTCGAAAGCGAATCTGGAATAAGAAGTACCCCATTTGCATTGAACTTGGT
CGGCAAGATGACTTTATGTCTAAGGCGCAGTCTGATAAGGAAGCTACTGAGGAGAAGCCGCCTCCTGAGAAAGAGCTGCC
GAGCGAAGACCTCAAGAAGCCACCCCAGCCTCAAGAGGGGACGAAGTCTAGCCAGCGAGACCCAATACTGTATCTGTTTG
GGAGAACGGGCCGAGAGAAAGAGGAGTGGTTCAGGCGGTTCATCCTGGCCTCGAGGCTGAAGTCAGAGCTCAGGAAGCCG
GCGGGTGTTTCTGGAAGTAAATCA---------------GGGCTTCTGCCCGCACACAGCAGGCACAGCAGTCCCTCGGG
GCACCTGAGCCACAGCCGCAGCAGCAGCAAAGGCAGCGTGGAGGAAATGATGTCCCAGCCAAAGCAGAAGGAACTGGTGG
GCAGCGTGCGACAGAAGATGCTCCTAGACTACAGTGTGTACATGGGCAGGTGTGTGCCCCAGGACAACCGAAGCCCCCAC
AGGAGCCCCGTGCAGAGTGCAGAGAGCAGCCCCACAGCTTCGAAGAAGTTGCCAGAGGCCCCACCCTCTGAGGAGGAAGA
ACAGGAAGCCTGGGTGAATGCTTTGCTTGGAAGAATATTTTGGGACTTCTTGGGCGAGAAATACTGGTCTGATGTGGTGT
CGAAGAAAATCCAGATGAAACTCAGCAAAATTAAGCTCCCCTACTTTATGAATGAACTAACACTGACAGAGCTTGACATG
GGTGTAGCTGTGCCAAAAATCCTTCAGGCCTTCAAGCCTTATGTTGATCACCAAGGACTCTGGATCGATTTGGAAATGTC
TTACAATGGGTCCTTTCTGATGACTCTGGAAACCAAAATGAACTTGACCAAACTAGGTAAAGAGCCTCTTGTTGAAGCCC
TGAAGGTTGGAGAAATTGGCAAAGAAGGTTGCAGGCCCAGGGCATACTGTCTGGCTGACAGTGATGAAGAATCCTCCAGT
GCTGGCTCCTCTGAGGAAGATGACCCACCAGAACCCACTGCTGGAGACAAACAGCCGCTCCCCGGGGCTGAAGGGTACGT
TGGAGGTCATCGAACAAGCAAGATTATGAGGTTTGTTGATAAGATCACCAAATCAAAATATTTCCAAAAAGCAACAGAGA
CAGAATTCATTAAAAAGAAGATCGAAGAAGTCTCTAATACACCACTGCTGCTAACTGTGGAAGTGCAAGAGTGTCGAGGG
ACCTTGGCGGTCAACATCCCCCCACCACCGACTGACCGGATATGGTATGGTTTCCGGAAGCCACCGTATGTGGAGCTGAA
AGCTCGGCCAAAACTTGGAGAGAGAGAAGTGACTTTAGTTCACGTGACAGAGTGGATTGAGAAGAAACTGGAGCAGGAGC
TTCAGAAAGTGTTTGTCATGCCAAACATGGATGACGTTTATATTCCTATAATGCACTCGGCCATGGACCCTCGCTCCACT
TCCTGCCTCTTGAAAGAGCCACCTGTGGAGACCTCTGATCAGCTG
>meriones_unguiculatus
ATGACAAGTCTGAATGGTCGCCATGCAGAGAAAACCATTGACATGCCAAAACCATCAGCCCCCAAAGTGCACGTGCAGAG
GTCCGTGTCCCGAGATACCATCGCCATTCACTTCTCGGCATCCGGGGAGGAGGAGGAGGAAGAGGAGGAGGAGTTCAGGG
GATACCTGGAGGAGGGGCTAGATGACCAAAGCATTGTAACGGGGCTTGAAGCCAAGGAGGACCTGTATCTTGAAGCCCAG
GGTGGCCATGACCCTTCAGGCCCTGCTGCCGCGACCGTCCCGGCAGATGGGCTGTCC------GAGACCCCTGCCATTTT
GCCTGTCTCTGAGAACACAGTAAAGCTGCTAGAGTGCCCTGCTCCAGCAGTGCAAGTATTAAGTCCCGTGCCACTGGCTC
TGTCCCCGGGGTCATCCTCATCCGGCCCTTTAGCTAGTTCTCCCAGTGTGTCATCCCTTTCTGAGCAGAAAACCAGTTCC
TCGTCCCCACTGTCTTCCCCTTCCAAGTCTCCGGTCCTTTCATCCAGTGCCTCGTCCTCCGCCCTGTCCAGTGCAAAGCC
CTTCATGAGCCTGGTGAAGTCCCTGTCAACCGAGGTGGAGCCAAAAGAATCCTCTCACCCCCCACGGCACAGGCACTTGA
TGAAGACTCTGGTCAAGTCCCTGTCCACAGACACCTCCCGGCAGGAGTCGGATACCGTGTCCTATAAGCCCCCCGACTCC
AAACTCAACCTGCACCTGTTCAAACAGTTCACACAGCCACGGAACACGGGTGGAGACTCCAAGACCGCGCCTTCTTCCCC
ACTGACTTCTCCCTGTGACACTCGCTCCTTTTTTAAAGTGCCGGAAATGGAGGCGAAAATCGAAGACACTAAACGACGCC
TTTCCGAAGTCATCTATGAGCCCTTTCAGCTCCTCAGCAAAATCATGGGGGAGGAGAGCGGCAGCCACAGGCCCAAAGCC
TTATCCTCAAGTGCTTCAGAGCTCTCCAACCTGTCCAGCCTGAACGGGCACTTGGAGAGCAATAACAACTACAGCATCAA
GGAGGAGGAGGGTGACTCCGAGGGCGATGGGGACGGCGGTGACCCCAGCGTCCCCAGGAGCGACCCCCCAAAGCCCACTG
AGGACGCCGCAAAGGACGGGGAGCCCAAGGGTTCCCAGGCAAGCAGTCTGAAGGATTTAGGCCTGAAGACAAGTTCTCTG
GTTCTCGAGAAATGTTCTCTGTCTGCTTTAGTGAGCAAAGAGGACGAAGAGTTCTGTGAGCTGTACACCGAGGACTTTGA
GCTGGAGGCTCAGAGCGAGGGGAGACTTGATAAGACCCTCGATGTCCCCCTCGAGCCGGAGGTGCTTGCCCACGATGGTA
TGGCTCTGGACGGCGATGACGAGGTGGACTTGGCCAGCCAGCACCAGGAGTTGCCTGTGAAGACGCTGGGCTTCTTCATA
CTGTGTGTCTATGCGTACCTCATCCTCCCCCTCCCCCACTACGTGAGCGGGCTCTTCCTGGGCACTGGCCTTGGGTTCAT
GACCGCGGTTTGCATGATTTGGTTCTGTACACCACCAAGTGCTCATAAGTACCACAGACCTCCTAAGGCTCTGCGGCACT
GCAGCGCCAGGTCCCTGGACATCAAAGAGCCGGAAATACTAAAGGGATGGATGAACGAGATCTACAACTATGATCCAGAA
ACTTACCATGCGACCTTGACGCACTCAGTCTTCGTCAGGCTGGAGGGTGGAACCCTAAGACTTTCAAAGCCCAACAAAAA
CATATCCAGGAGGGCAAGCTACAATGAAACAAAGCCAGAGGTCACCTACATCAGCCAGAAAATCTACGACCTCTCAGACA
GCAAGATTTATCTTGTTCCTAAAAGCTTGGCTCGCAAACGCATCTGGAATAAAAAGTACCCCATTTGTATTGAGCTTGGT
CGGCAAGATGACTTTATGTCTAAGGCACAGACAGATAAGGAAACCAGTGAGGAGAAGCCGCCCGCTGAGAAAGAGATGGC
AAGCGAAGACCCTAAGAAGACGCCCCAGCCTCTGGAGGGAACAAAATCTAACCAGCGAGACCTGATACTCTATCTGTTTG
GGAGAACTGGCCGAGAAAAAGAGGAGTGGTTTAGGAGGTTTATCCTGGCATCCAAGCTGAAGTCAGACCTCAAGAAGCCG
TCTGGTATCTCTGGGAGTAAATCA---------------GGGCCATTGCCCACCCACAGCAGACACAGCAGTCCCTCGGG
CCACCTGACCCATAGCCGCAGCAGCAGCAAAGGCAGCATGGATGAGATGATGTCCCAGCCAAAACAGAAGGAGCTGGTGG
GCAGCGTGCGACAGAAGATGCTTCTAGACTACAGTGTGTACATGGGCAGGTGTGTGCCCCAGGATGACCGAAGCCCCCAC
AGGAGCCCTGTGCAGAGTGCGGAGAGCAGCCCCACAGCGGGGAAGAAGTTGCCAGAGGCCCCACCCTCTGAGGAGGAAGA
GCAGGAAGCCTGGGTGAATGCCTTGCTTGGAAGAATATTTTGGGACTTCTTAGGCGAGAAATACTGGTCTGATGTGGTGT
CGAAGAAAATCCAGATGAAACTGAGCAAAATTAAGCTCCCCTACTTTATGAATGAGCTAACACTGACAGAACTTGACATG
GGTGTGGCTGTGCCAAAAATCCTTCAGGCCTTCAAGCCTTATGTTGATCACCAAGGACTCTGGATCGATTTGGAAATGTC
TTACAACGGGTCCTTTCTGATGACTCTTGAGACCAAAATGAACCTGACCAAACTAGGTAAAGAGCCTCTTGTTGAAGCCC
TGAAGGTTGGAGAAATTGGCAAAGAAGGTTGCAGGCCCAGGGCATACTGTCTGGCTGACAGTGATGAAGAATCCTCCAGT
GCCGGTTCCTCTGAGGAAGACGATGCGCCGGAGCCTAGTGCTGGAGACAAACAGCTGCTCCCCGGAGCTGAAGGGTATGT
TGGAGGTCATCGAACAAGTAAGATTATGAGGTTTGTTGATAAAATCACCAAGTCAAAATATTTCCAAAAAGCGACAGAGA
CGGAGTTCATCAAGAAGAAGATTGAAGAAGTCTCCAACACGCCGCTGCTGCTGAGCGTGGAGGTGCAGGAGTGCCGCGGG
ACCTTGGCGGTCAACATCCCCCCGCCCCCAACTGACCGGATATGGTATGGTTTCCGGAAGCCACCATATGTGGAGCTGAA
AGCTCGGCCAAAACTTGGAGAGAGAGAGGTGACTTTAGTTCACGTGACAGAGTGGATAGAGAAGAAACTGGAGCAGGAGC
TTCAGAAAGTTTTTGTCATGCCAAACATGGATGATGTTTATATCCCTATAATGCACTCAGCCATGGACCCTCGCTCCACT
TCCTGCCTCCTGAAAGAGCCGCCCGTGGAGGCCTCTGACCAGCTG
>psammomys_obesus
ATGACAAGTCTGAATGGTCGCCATGCAGAGAAAACCATTGACATGCCAAAACCATCAGCCCCCAAAGTGCACGTGCAGAG
GTCCGTGTCCCGAGATACCATCGCCATTCACTTCTCGGCATCCGGGGAGGAGGAGGAGGAAGAGGAGGAGGAGTTCAGGG
GGTACCTGGAGGAGGGGCTAGATGACCAAAGCATTGTAACGGGGCTTGAAGCCAAGGAGGACCTGTATCTTGAAGCCCAG
GGTGGCCATGACCCTTCAGGCCCTGCTGCTGCGACTGTCCCGGCAGATGGGCTGTCC------AAGACCCCTGCCATTTT
GCCTGTCTCTGAGAACACGGTAAAGCTGCTAGAGTGCCCTGCTCCAGCAGTGCAAGTATTAAGTCCCGTGCCACTGGCTC
TGTCCCCGGGGTCATCCTCATCCGGCCCTTTAGCTAGTTCTCCCAGTGTGTCATCCCTTTCTGAGCAGAAAACCAGTTCC
TCGTCTCCACTGTCTTCCCCTTCCAAGTCTCCGGTCCTTTCATCCAGTGCCTCGTCCTCCGCCCTGTCCAGTGCAAAGCC
CTTCATGAGCCTGGTGAAGTCCTTGTCAACCGAGGTGGAGCCAAAAGAATCCTCTCACCCCCCACGGCACAGGCACTTGA
TGAAGACTCTGGTCAAGTCCCTGTCCACAGACACCTCCAGGCAGGAGTCAGATACCGTGTCCTATAAGCCCCCCGACTCC
AAACTCAACCTGCACCTGTTCAAACAGTTCACACAGCCACGGAACACGGGTGGAGACTCCAAGACCGCGCCTTCTTCCCC
ACTGACTTCTCCCTGTGACACTCGCTCCTTTTTTAAAGTGCCGGAAATGGAGGCGAAAATCGAAGACACTAAGCGACGCC
TTTCCGAAGTCATCTATGAGCCATTTCAGCTCCTCAGCAAAATCATGGGGGAGGAGAGCGGCAGCCACAGGCCCAAAGCC
TTATCCTCAAGTGCTTCAGAGCTCTCCAACCTGTCCAGCCTGAACGGGCACTTGGAGAGCAATAACAACTACAGCATCAA
GGAGGAGGAGGGTGACTCCGAGGGTGACGGTGATGACGGTGACCCCAGCGCCCCCAGGAGCGATCCCCCAAAGCCCACTG
AGGACGCCACGAAGGATGGGGAGCCCAAGGGTTCCCAGGCAAGCAGTCTGAAGGATTTAGGCCTGAAGACAAGTTCTCTG
GTTCTCGAGAAATGTTCTCTGTCTGCTTTAGTGAGCAAAGAGGACGAAGAGTTCTGTGAGCTGTACACCGAGGACTTTGA
GCTGGAGACTCAGAGCGAGGGGAGACTTGACAAGACCCTTGATGTCCCCCTCGAGCCAGAGGTGCTTGCCCACGATGGCA
TGGCTCTGGACGGCGATGACGAAGTGGACTTGGCCAGCCAGCACCAGGAGTTGCCTGTAAAGACGCTGGGCTTCTTCATA
CTGTGTGTCTATGCGTACCTCATCCTCCCCCTCCCCTACTACGTGAGCGGGCTCTTCCTGGGCATTGGCCTTGGGTTCAT
GACCGCAGTTTGCATGATTTGGTTCTTTACACCACCAAGTGCTCATAAGTACCACAAATCTCATAAGGCTCTGCGGCACT
GCAACGCCAGATCCCTGGACATCAAAGAGCCGGAAATACTAAAGGGATGGATGAACGAGATCTACAACTATGATCCAGAA
ACTTACCATGCGACCTTGACACACTCAGTCTTCGTCAGGCTGGAGGGCGGAACCCTAAGACTTTCAAAGCCCAACAAAAA
CATATCCAGGAGGGCGAGCTACAATGAAACAAAGCCAGAGGTCACCTACATCAGCCAGAAAATCTACGACCTCTCAGACA
GCAAGATTTATCTTGTTCCTAAAAGCTTGGCTCGCAAACGCATCTGGAATAAAAAGTACCCCATTTGTATTGAGCTTGGT
CGGCAAGATGACTTTATGTCTAAGGCACAGTCGGATAAGGAAACCAGTGAGGAGAAGCCACCTGCTGAGAAAGAGACGGC
AAGCGAAGACCCTAAGAAGACGCCCCAGCTTCCAGAGGGAACAAAATCTAACCAGCGAGACCCGATACTCTATCTGTTTG
GGAGAACTGGCCGAGAAAAAGAGGAGTGGTTTAGGAGGTTTATCCTGGCATCCAAGCTGAAGTCAGACCTCAAGAAGCCG
TCTGGCGTCTCTGGGAGTAAATCA---------------GGGCCATTGCCCACCCACAGCAGACACAGCAGTCCCTCGGG
CCACCTGACCCATAGCCGCAGCAGCAGCAAAGGCAGCGTGGAGGAGATGATGTCCCAGCCAAAGCAGAAGGAGCTGGTGG
GCAGTGTGCGACAGAAGATGCTTCTAGACTACAGTGTGTACATGGGCAGGTGTGTGCCTCAGGATGACCGAAGCCCCCAC
AGGAGCCCTGTGCAGAGTGCGGAGAGCAGCCCCACAGCGGGGAAGAAGTTGCCAGAGGCCCCACCCTGTGAGGAGGAAGA
GCAGGAAGCCTGGGTGAATGCCTTGCTTGGAAGAATATTTTGGGACTTCTTAGGCGAGAAATACTGGTCTGATGCGGTGT
CGAAGAAAATCCAGATGAAACTGAGCAAAATTAAGCTCCCCTACTTTATGAATGAGCTAACACTGACAGAACTTGACATG
GGTGTGGCTGTGCCAAAAATCCTTCAGGCCTTCAAGCCTTATGTTGATCACCAAGGACTCTGGATCGATTTGGAAATGTC
TTACAACGGGTCCTTTCTGATGACTCTTGAGACCAAAATGAACCTGACCAAACTAGGTAAAGAGCCTCTTGTTGAAGCCC
TGAAGGTTGGAGAAATTGGCAAAGAAGGTTGCAGGCCCAGGGCATACTGTCTGGCCGACAGTGATGAAGAATCCTCCAGT
GCCGGTTCCTCTGAGGAAGACGATGCGCCGGAGCCTAGTGCTGGAGACAAACAGCTGCTCCCCGGAGCTGAAGGGTATGT
TGGAGGTCATCGAACAAGTAAGATTATGAGGTTTGTTGATAAAATCACCAAGTCAAAATATTTCCAAAAAGCGACAGAGA
CGGAGTTCATTAAGAAGAAAATTGAAGAAGTCTCGAACACGCCACTACTGCTAAGTGTGGAGGTGCAGGAGTGTCGCGGG
ACCTTGGCGGTCAACATCCCCCCGCCCCCAACTGACCGGATATGGTATGGTTTCCGGAAGCCACCATATGTGGAGCTGAA
AGCTCGGCCAAAACTTGGAGAGAGAGAGGTGACTTTAGTTCACGTGACAGAGTGGATAGAGAAGAAACTGGAGCAGGAGC
TTCAGAAAGTTTTTGTCATGCCAAACATGGATGATGTTTATATCCCTATAATGCACTCAGCCATGGACCCTCGCTCCACT
TCCTGCCTCCTGAAAGAGCCACCTGTGGAGGCCTCTGACCAGCTG
>jaculus_jaculus
--------------------------------------------------------------------------------
--------------------------------------------------------------------------------
--------------------------------------------------------------------------------
--------------------------------------------------------------------------------
--------------------------------------------------------------------------------
--------------------------------------------------------------------------------
--------------------------------------------------------------------------------
--------------------------------------------------------------------------------
--------------------------------------------------------------------------------
--------------------------------------------------------------------------------
--------------------------------------------------------------------------------
--------------------------------------------------------------------------------
--------------------------------------------------------------------------------
--------------------------------------------------------------------------------
--------------------------------------------------------------------------------
--------------------------------------------------------------------------------
--------------------------------------------------------------------------------
--------------------------------------------------------------------------------
--------------------------------------------------------------------------------
--------------------------------------------------------------------------------
--------------------------------------------------------------------------------
--------------------------------------------------------------------------------
--------------------------------------------------------------------------------
--------------------------------------------------------------------------------
---------------ATGTCTAAAGCACAGACCGATAAGGAGTCTTGTGAAGAGAAGCCAGCAACTGAGAAGGAGCTGGG
GAGTGAAGACCCCAAGAAGCCAGCACAGCCTTCAGAGGGAACACGGGCTGGCCAGCGAGACCAGACGCTGTATCTGTTTG
GGAGAACTGGCCGAGAAAAAGAGGAGTGGTTTAGGAGATTCATTCTGGCATCTAAGCTGAAGGCAGACCTCAAGAAGCCA
CCTGGCATTTCTGGAAGCAAGTCA---------------GGACTTTTGCCTGCCCACAGCAGGCACAGCAGTCCCTCGGG
GCACCTGACCCATAGCCGCAGCAGCAGCAAAGGCAGCATGGAGGAAATCACGTCCCAGCCCAGACCGAAGGAGCTGCTGG
GCAGCGTGCGGCAGAAGATGCTCCTGGACTACAGCGTGTACATGGGCCGCTGTGTGCCCCAGGACAGCCAAAGCCCCCAC
ACAAGCCCTGTGCAGAGTGCAGAGAGCAGTCCCACGGCCGCAAAGAAGTTGCCAGAGGCCCCACCCTCTGAGGAGGAAGA
ACAGGAAGCCTGGGTGAATGCCTTGCTTGGAAGAATATTTTGGGACTTCTTGGGTGAGAAATACTGGTCTGATGTGGTGT
CTAAGAAAATCCAGATGAAACTCAGCAAAATCAAGCTCCCCTACTTTATGAACGAGCTAACCCTGACAGAACTTGACATG
GGTGTGGCTGTGCCAAAAATTCTTCAGGCCTTCAAGCCTTACGTTGATCACCAAGGACTCTGGATCGATTTGGAAATGTC
CTACAATGGGTCCTTTCTGATGACTCTTGAGACCAAAATGAATTTGACCAAACTAGGTAAAGAGCCTCTTGCTGAAGCCC
TGAAGGCTGGAGAAATTGGCAAAGAAGGTTGCAGGCCCCGGGCGTTCTGTCTGGCTGACAGTGATGAGGAATCGTCCAGT
GCCGGCTCCTCTGATGAAGATGATGCCCCAGAGCCCAATACTGGAGACAAACAGCTGCTGCCGGGAGCTGAAGGGTATGT
CGGAGGTCATCGAACAAGTAAGATTATGAGGTTTGTTGATAAAATTACCAAGTCAAAATATTTCCAAAAAGCAACAGAAA
CAGAGTTCATTAAGAAGAAAATCGAAGAAGTCTCCAACACACCCCTGCTGCTAACTGTGGAAGTCCAAGAATGTCGAGGA
ACCTTGGCAGTCAATATCCCACCACCGCCGACTGACCGGATATGGTACGGTTTTCGGAAGCCACCATATATAGAGCTGAA
AGCTCGGCCAAAACTAGGAGACAGGGAAGTAACTTTAGTTCACGTGACAGACTGGATAGAGAAGAAACTGGAGCAAGAGT
TTCAGAAAGTTTTCGTCATGCCAAACATGGACGATGTTTATGTGCCCATCATGCACTCAGCCATGGACCCTCGCTCCACA
TCCTGCCTCCTGAAAGACCCGTGTGTGGAGGGCTCCGACCAGCTG
