# Supplementary material for: Divergent genes in gerbils: prevalence, relation to GC-biased substitution, and phenotypic relevance
Source: BMC Evol Biol. 2020 Oct 19;20:134. doi: 10.1186/s12862-020-01696-3 (PMC7574485; doi:10.1186/s12862-020-01696-3)
Supplement: Supplementary file 3 — Additional file 3 Supplementary Data. DNA alignments for 10,554 1-to-1 orthologues used in analysis. Each alignment file is named using its orthogroup ID. [file 12862_2020_1696_MOESM3_ESM.zip › Additional_File_3/masked_alignments/OG0001882.fa]

>cavia_porcellus
--------------------------------------------------------------------------------
-------------------------------------------------------------------CTCTCCGAGTGCT
CGAGCCCCCCGGACTACCTCAGCCCCCCCGGCTCGCCCTGTAGCCCGCAGCCCCCACCCGCCGCGCCGGGGGTTGGCGGA
GGCTCCGGAAGCGTACCGGGGCCCAGCCGCATCGCGGACTACCTGCTGCTGCCCCTGGCCGAGCGCGAGCATGTGTCCCG
GGCACTGTGCGTTCACACTGGCCGCGAGCTGCGCTGCAAGGTATTCCCCATTAAACACTACCAGGATAAAATCAGGCCGT
ATATCCAGCTGCCTTCGCACAGTAACATCACTGGGATCATGGAGGTGATCCTGGGGGAGACCAAGGCCTATGTCTTCTTT
GAGAAGGACTTTGGGGACATGCACTCCTACGTGCGAAGCCGGAAGAGGCTGCGGGAAGAGGAGGCCGCTCGGCTGTTCAA
GCAGATCGTCTCAGCTGTTGCGCACTGCCACCAGTCTGCCATCGTGCTGGGGGACCTGAAGCTGAGGAAGTTTGTCTTCT
CCACAGAGGAGAGAACCCAGCTCCGACTGGAAAGCCTGGAAGATACACACATAATCAAGGGCGAAGATGATGCTTTGTCA
GACAAACACGGCTGCCCGGCCTACGTGAGCCCCGAGATTCTCAACACCACGGGGACCTACTCTGGGAAGGCCGCGGACGT
TTGGAGCCTGGGCGTGATGCTCTACACCCTCTTGGTGGGGCGATACCCCTTCCATGACTCAGACCCTAGTGCCCTTTTCT
CCAAAATCCGCCGGGGACAGTTCTGCATTCCCGACCACATCTCCCCCAAAGCTAGGTGCCTCATTCGCAACCTCCTGAGA
CGAGAGCCTTCCGAGAGACTCACTGCTCCCGAGATCCTACTCCATCCCTGGTTCTCGTCTGCCTTGGAACCTGGGTACAT
TGACTCAGAAATGGGAACTTCAGACCAGATTGTTCCAGAGTACCGGGAGGACAGTGACATTAGTTCCTTCTTTTGC
>chinchilla_lanigera
ATGCGGGTCGGTCCCGTGCGCTCTGCCATGAGCGGCGCTTCGCAACCCCGCGGTCCGGCCCTGCTACTCCCTGCCTCCCG
GGGCACCCCGGCCAAGCGCCTGCTGGATGCGGACGACGCGGCGGCCGTGGCGGCCAAATGCCCGCGCCTCTCCGAGTGCT
CGAGCCCTCCGGACTACCTCAGCCCCCCCGGCTCGCCCTGCAGCCCGCAGCCCCCACCCGCCGCACCGGGGGTCGGTGGC
GGCTCCGGGAGCGCACCGGGGCCCAGCCGCATCGCCGACTACCTGCTGCTGCCCTTGGCCGAGCGCGAGCATGTGTCCCG
GGCACTGTGCATTCACACCGGCCGCGAGCTGCGCTGCAAGGTGTTTCCCATTAAACACTACCAGGACAAAATCAGGCCTT
ACATCCAGCTGCCATCGCACAGAAACATCACTGGGATTGTGGAAGTGATCCTCGGGGAAACCAAAGCCTATGTCTTCTTT
GAGAAGGACTTTGGGGACATGCACTCCTACGTGCGAAGCCGAAAGAGGCTGCGGGAAGAGGAGGCTGCCCGGCTGTTCAA
GCAGATTGTCTCTGCGGTGGCCCACTGCCACCAGTCAGCCATCGTGCTGGGGGACCTGAAGCTTAGGAAATTTGTCTTCT
CCACGGAGGAGAGAACCCAGCTCAGACTGGAAAGCCTGGAAGATACGCACATAATCAAGGGTGAAGATGATGCCTTGTCA
GACAAACATGGCTGCCCAGCCTACGTGAGCCCTGAGATTCTCAACACCACGGGCACCTACTCTGGAAAGGCTGCAGACGT
TTGGAGCCTGGGCGTGATGCTGTACACCCTCTTGGTGGGACGATACCCTTTCCATGACTCAGACCCTAGTGCCCTTTTCT
CCAAAATCCGACGTGGACAGTTCTGCATTCCCGACCACATTTCTCCCAAAGCCAGGTGCCTCATCCGCAGCCTCCTGCGG
CGAGAGCCTTCTGAGAGACTCACTGCTCCTGAAATCTTACTCCATCCCTGGTTTGAGTCTGCCTTGGAACCTGGGTACCT
TGACTCAGAAATGGGAACTTCAGACCAGATTGTTCCAGAGTACCAGGAGGACAGTGACATTAGTTCCTTCTTTTGC
>fukomys_damarensis
--------------------------------------------------------------------------------
--------------------------------------------------------------------------------
--------------------------------------------------------------------------------
--------------------------------------------------------------------------------
--------------------------------------------------------------------------------
--------------------------------------------------------------------------------
------------------ATGCACTCCTATGTGCGAAGCCGGAAGAGGCTGCGGGAAGAGGAGGCTGCCCGGCTGTTCCA
GCAGATTGTCTCTGCCGTTGCCCACTGCCACCAGTCGGCCATTGTGCTGGGGGACCTGAAGCTTAGGAAATTTGTTTTCT
CCACGGAGGAGAGAGCCCAGCTCAGACTGGAAAGCCTGGAGGACACGCACATAATCAAGGGCGAAGACGACGCTCTGTCG
GACAAACACGGCTGCCCCGCCTATGTGAGCCCTGAGATCCTCAACACCACAGGGACCTACTCAGGGAAGGCTGCGGATGT
GTGGAGCCTGGGTGTGATGCTCTACACCCTCTTGGTTGGACGGTACCCCTTCCATGACTCAGACCCCAGTGCCCTCTTCT
CCAAAATCCGACGCGGACAGTTCTGCATTCCTGACCACATTTCCCCCAAAGCTCGGTGCCTCATCCGCAGCCTCCTGAGA
CGAGAGCCTTCTGAGAGACTCACTGCACCCGAAATCTTGCTCCACCCCTGGTTTGAGTCCGCTGTGGAGCCTGGGTACGC
CGACTCTGAAATGGGAACTGCAGACCAGATCGTTCCAGAATACCGGGAGGACAGTGACATCAGTTCCTTCTTTTGC
>ictidomys_tridecemlineatus
ATGAGGGTTGGCCCCGTGCGCTCTGCCATGAGCGGCGCCTCGCAGCCCGGCGGTCCGGCCCTGCTCCTCCCGGCCACTCG
GGGCAATCCAGCCAAACGCCTGCTGGACGCCGACGACGCGGCGGCGGTGGCTGCCAAGTGCCCGCGCCTCTCGGAGTGCT
CCAGTCCCCCGGACTACCTCAGCCCCCCCGGCTCGCCCTGCAGCCCACAGCCCCCTCCTACCGCTCCAGGGGCCGGCGGC
GGCTCCGGGAGCGCACCGGGGCCCAGCCGCATAGCCGACTACCTGCTGCTGCCCCTAGCCGAGCGCGAGCATGTGTCCCG
GGCGCTTTGCATCCACACCGGCCGCGAGCTGCGCTGCAAGGTGTTTCCCATTAAACACTACCAGGACAAAATCAGGCCTT
ACATCCAGCTGCCATCGCACAGGAACATCACTGGCATCGTGGAAGTGATACTTGGGGAAACCAAGGCCTACGTGTTCTTC
GAGAGAGACTTTGGGGACATGCACTCCTATGTGCGAAGCCGGAAGAGGCTGCGGGAAGAGGAGGCTGCCCGGCTCTTCAA
GCAGATTGTGTCCGCCGTGGCCCACTGCCACCAGTCGGCTATTGTGCTGGGGGACCTGAAGCTTAGGAAGTTCGTCTTCT
CCACGGGGGAGAGAACCCAGCTCCGACTGGAAAGTCTGGAAGATACGCACATCATCAAGGGCGAAGATGATGCTTTGTCA
GACAAGCATGGCTGCCCAGCTTACGTGAGCCCCGAGATCCTCAACACCACCGGGACCTACTCCGGAAAGGCGGCGGACGT
TTGGAGCCTCGGGGTGATGCTCTACACCCTTTTGGTCGGACGATACCCCTTCCATGACTCGGACCCTAGTGCTCTCTTCT
CCAAAATCCGACGCGGACAGTTCTGCATTCCCGACCACATTTCCCCCAAAGCCAGGTGCCTCATTCGCAGCCTCCTGAGA
CGGGAGCCTTCCGAGAGACTCACTGCTCCTGAGATCTTACTCCATCCCTGGTTTGAGTCTGCCCTGGAGCCTGGGTACGT
TGACTCAGAAATAGGAACTTCAGACCAGATTGTTCCAGAGTACGAGGAGGACAGTGACATGAGTTCCTTCTTCTGC
>mus_musculus
ATGCGGGTCGGTCCCGTGCGTTTTGCCCTGAGCGGCGCCTCGCAGCCCCGCGGTCCGGGTCTACTGTTTCCGGCTGCCCG
GGGAACCCCGGCCAAACGCCTGCTGGACACGGACGACGCGGGGGCAGTGGCGGCCAAGTGTCCGCGCCTCTCTGAGTGCT
CGAGTCCCCCCGACTACCTCAGTCCCCCTGGCTCGCCCTGCAGCCCTCAGCCTCCGCCCTCCACGCAGGGGACCGGCGGC
AGCTGTGTGAGCTCACCCGGGCCCAGCCGAATCGCCGACTACCTGCTGCTACCCCTAGCTGAGCGCGAGCATGTGTCCCG
GGCACTGTGCATCCACACCGGCCGCGAGCTGCGCTGCAAGGAATTCCCCATTAAACACTACCAGGACAAAATCAGGCCTT
ACATCCAGCTGCCGTCCCATAGCAACATCACTGGCATTGTGGAGGTGCTCCTTGGTGAGAGCAAGGCCTACGTCTTCTTC
GAGAAGGACTTTGGAGACATGCACTCCTATGTGCGGAGCCGAAAACGGCTTCGGGAAGAGGAGGCCGCTCGGCTCTTCAA
GCAGATTGTTTCCGCCGTCGCCCACTGCCACCAGTCGGCCATCGTGCTGGGGGACCTGAAGCTCAGGAAGTTCGTCTTCT
CCACCGAGGAGAGAACCCAGCTTAGACTGGAAAGCCTGGAAGATACTCACATCATTAAGGGTGAAGATGATGCGCTGTCA
GATAAACATGGCTGCCCAGCCTACGTGAGCCCCGAGATCCTCAACACTACTGGGACCTACTCTGGAAAGGCGGCGGACGT
CTGGAGCCTCGGGGTGATGCTCTATACGCTTTTGGTCGGACGATACCCCTTTCATGACTCAGATCCGAGTGCCCTTTTTT
CCAAAATCCGCCGTGGACAGTTCTGCATTCCTGAGCACGTCTCCCCCAAAGCCAGGTGCCTCATCCGAAGCCTCCTAAGA
CGAGAACCTTCTGAGAGACTCACAGCTCCTCAGATCTTACTCCATCCCTGGTTCGAGTATGTCTTGGAACCGGGCTATGT
TGACTCAGAAATAGGAACTTCAGACCAGATTGTTCCTGAGTACCAGGAGGACAGTGACATAAGTTCCTTCTTCTGC
>rattus_norvegicus
ATGCGGGTCGGTCCCGTGCGTTTTGCCCTGAGCGGCGCCTCGCAGCCCCGCGGACCGGCTCTACTGTTCCCGGCTGCCCG
GGGCACCCCGGCCAAACGCCTGCTGGACACGGACGACGCGGCGGCCGTGGCGGCCAAGTGTCCGCGCCTCTCTGAGTGCT
CGAATCCCCCTGACTACCTCAGTCCCCCCGGCTCGCCCTGCAGTCCTCAGCCTCCACCCTCGGCGCAGGGGACCGGCGGC
AGCTGTGTGAGCGCACCCGGGCCCAGCCGAATCGCCGACTACCTGCTGCTACCCCTAGCTGAGCGCGAGCATGTGTCCCG
GGCACTGTGCATCCACACCGGCCGCGAGCTGCGCTGCAAGGTGTTTCCCATTAAACACTACCAAGACAAAATCAGGCCTT
ACACCCAGCTGCCGTCCCATAGAAACATTACTGGCATCGTGGAAGTGATCCTCGGGGAGAGCAAGGCCTACGTTTTCTTT
GAGAAGGACTTTGGAGACATGCACTCCTATGTACGAAGCCGGAAAAGGCTTCGGGAAGAGGAGGCCGCTCGGCTCTTCAA
GCAAATTGTTTCCGCCGTTGCCCACTGCCACCAGTCAGCCATTGTGCTGGGGGACCTGAAGCTTAGGAAATTCGTCTTCT
CCACAGAGGAGAGGACCCAGCTTAGACTGGAAAGCCTAGAAGATACGCACATGATAAAGGGTGAAGATGACGCATTGTCA
GATAAACATGGCTGCCCGGCCTATGTGAGCCCTGAGATCCTCAACACTACTGGGACCTACTCCGGAAAGGCAGCGGATGT
TTGGAGCCTTGGGGTGATGCTCTACACCCTTTTGGTCGGACGATACCCCTTTCATGACTCAGACCCGAGCGCCCTTTTCT
CCAAAATCCGTCGGGGACAGTTTTGCATTCCCGAGCATGTTTCCCCCAAAGCCAGGTGCCTCATCCGCAGCCTCCTGAGA
CGAGAACCTTCTGAGAGACTCACAGCTCCTGAGATCTTACTCCATCCCTGGTTTGAATACGTCTTGGAACCGGGGTATGT
TGACTCAGAAGTAGGAACTTCTGACCAGATTGTTCCCGAGTACCAGGACGACAATGACGTTAGTTCCTTTTTCTGC
>nannospalax_galili
ATGCGGGTCGGTCCCGTGCGCTTTGCTATGAGCGGCGCCTCGCAACCCCGCGGTGTGGCCCTACTGTTCCCGGCCGCCCG
GGGCACCCCGGCCAAACGCTTGCTGGACGCGGACGACGCGGCGGCGGTGGCGGCCAAGTGCCCGCGCCTCTCCGAGTGCT
CGAGTCCCCCAGACTACCTCAGCCCTCCGGGCTCGCCTTGCAGCCCGCAGCCGCCGCCCGCCGCTCCGGGGACCGGTGGC
GGCTGCGGGAGCGCACCCGGGCCCAGCCGCATCGCCGACTACCTGCTGCTGCCCCTGGCCGAGCGCGAGCATGTGTCCCG
GGCGCTGTGCATCCACACCGGCCGGGAGCTGCGCTGCAAGGTGTTTCCCATTAAACACTACCAGGACAAGATCAGGCCTT
ACATCCAGCTACCATCGCACAGAAATATTACTGGCATCGTGGAAGTGATCCTTGGGGAGACCAAGGCCTATGTCTTCTTT
GAAAAGGACTTTGGGGACATGCACTCCTATGTGCGAAGCCGGAAGAGGCTCCGGGAAGAGGAGGCTGCCCGCCTCTTTAA
GCAGATTGTCTCTGCCGTGGCCCACTGCCACCAGTCAGCCATCGTGCTGGGGGACCTGAAGCTTCGGAAATTCGTCTTCT
CCACGGAGGAGAGAACCCAGCTCAGACTGGAAAGTTTGGAAGACACTCACATAATCAAGGGTGAAGACGATGCACTATCA
GACAAGCATGGCTGTCCAGCCTACGTGAGCCCTGAGATCCTCAACACCACAGGGACCTACTCTGGCAAGGCAGCAGACGT
TTGGAGCCTTGGGGTGATGCTCTACACCCTTTTGGTAGGACGATACCCCTTTCATGACTCAGACCCCAGTGCACTTTTCT
CCAAAATCCGCCGAGGACAGTTCTGCATTCCTGAGCATGTTTCCCCCAAAGCCAGGTGCCTCATCCGCAGCCTCCTGAGA
CGGGAACCTTCAGAGAGACTCACGGCTCCCGAAATCTTACTCCATCCCTGGTTTGAGTATGTCTTAGAACCTGGGTATGT
TGACTCAGAAATAGGAACTTCAGACCAGATTGTTCCCGAGTTCCAGGAGGACAGTGACATTAGTTCCTTCTTCTGC
>meriones_unguiculatus
ATGCGGGTCGGTCCCGTGCGTTTTGCACTGAGCGGCGCCTCGCAGCCCCGGGGTCCGGTTGGACTGTTCCCGGCTGCCCG
GGGCACCCCGGCCAAACGCCTGCTGGACGCGGACGACGCGGCGGCCGTGGCGGCCAAGTGTCCGCGCCTCTCTGAGTGCT
CGAACCCCCCAGACTACCTCAGTCCCCCCGGCTCGCCCTGCAGCCCTCAGCCTCCGCCCTCCGGGCAAGGCACCGGCGGC
AGCTGCGCGAGCGCACCCGGGCCCAGCCGCATCGCCGACTACCTGCTGCTGCCCCTAGCTGAGCGCGAGCATGTGTCCCG
GGCGCTGTGCATCCACACTGGCCGCGAGCTGCGCTGCAAGGTGTTTCCCATTAAACACTACCAGGACAAAATCAGGCCTT
ACATCCAGTTGCCATCACACAGAAACATCACTGGCGTCGTGGAAGTGATCCTCGGGGAGAGCAAGGCCTACGTCTTCTTT
GAGAAGGACTTTGGGGACATGCACTCCTATGTGCGAAGCCGGAAAAGGCTGCGGGAGGAGGAGGCCGCTAGGCTCTTCAA
GCAGATTGTCTCGGCTGTGGCCCACTGCCACCAGTCGGCCATCGTGCTGGGGGACCTGAAGCTTAGGAAGTTCGTCTTCT
CCACGGAGGAGAGAACCCAGCTGAGACTGGAAAGCCTGGAAGATACACACATAATCAAGGGAGAGGATGATGCGCTGTCA
GACAAACATGGCTGCCCAGCCTATGTGAGCCCCGAGATCCTCAACACTACTGGGACCTACTCCGGAAAGGCTGCAGACGT
TTGGAGCCTTGGGGTGATGCTCTACACTCTCTTGGTTGGACGATACCCCTTTCATGACTCAGACCCGAGTGCCCTTTTCT
CCAAAATCCGCCGTGGACAGTTCTGCATTCCTGAGCACGTTTCCCCCAAAGCCAGGTGCCTCATCCGCAGCCTTCTGAGA
CGAGAACCTTCTGAGAGACTCACAGCTCCTGAGATCTTACTCCATCCCTGGTTCGAATATGTCTTGGAACCGGGCTATGT
TGACTCAGAAATAGGAACTTCAGACCAGATCGTTCCCGAGTACCAGGAGGACAGTGACATTAGTTCCTTCTTCTGC
>psammomys_obesus
ATGCGGGTCGGTCCCGTGCGTTTTGCACTGAGCGGCGCCTCGCAGCCCCGGGGTCCGGTTGGACTGTTCCCGGCTGCCCG
GGGCACCCCGGCCAAACGCCTGCTGGACGCGGACGACGCGGCGGCCGTGGCGGCCAAGTGTCCGCGCCTCTCTGAGTGCT
CGAACCCCCCAGACTACCTCAGTCCCCCCGGCTCGCCCTGCAGCCCTCAGCCTCCGCCCTCCGGGCAGGGCACCGGCGGC
AGCTGCGCGAGCGCACCCGGGCCCAGCCGCATAGCCGACTACCTGCTGCTGCCCCTAGCTGAGCGCGAGCATGTGTCCCG
GGCGCTGTGCATCCACACTGGCCGCGAGCTGCGCTGCAAGGTGTTTCCCATTAAACACTACCAGGACAAAATCAGGCCTT
ACATCCAGTTGCCATCACACAGAAACATCACTGGCGTCGTGGAAGTGATCCTCGGGGAGAGCAAGGCCTACGTCTTCTTT
GAGAAGGACTTTGGGGACATGCACTCCTACGTGCGAAGCCGGAAAAGGCTGCGGGAGGAGGAGGCCGCTAGGCTCTTCAA
ACAGATTGTCTCGGCTGTGGCCCACTGCCACCAGTCGGCCATCGTGCTAGGGGACCTGAAGCTTAGGAAGTTCGTCTTCT
CCACGGAGGAGAGAACCCAGCTGAGACTGGAAAGCCTGGAAGATACACACATAATCAAGGGAGAAGATGATGCGCTATCA
GACAAACATGGCTGCCCAGCCTATGTGAGCCCCGAGATCCTCAACACTACTGGGACCTACTCCGGAAAGGCTGCAGACGT
TTGGAGCCTTGGGGTGATGCTCTACACTCTCTTGGTTGGACGATACCCCTTTCATGACTCAGACCCGAGTGCCCTTTTCT
CCAAAATCCGCCGTGGACAGTTCTGCATTCCTGAGCACGTTTCCCCCAAAGCCAGGTGCCTCATCCGCAGCCTCCTGAGA
CGAGAACCTTCCGAGAGACTCACAGCTCCTGAGATTTTACTCCATCCCTGGTTCGAATATGTCTTGGAACCGGGCTATGT
TGACTCAGAAATAGGAACTTCAGACCAGATTGTTCCCGAGTACCAGGAGGACAGTGACATTAGTTCCTTCTTCTGC
>dipodomys_ordii
--------------------------------------------------------------------------------
--------------------------------------------------------------------------------
--------------------------------------------------------------------------------
--------------------------------------------------------------------------------
--------------------------------------------------------------------------------
--------------------------------------------------------------------------------
--------------------------------------------------------------------------------
--------------------------------------------------------------------------------
-----------------------------------------------------ATCAAGGGTGAAGATGATGCTTTGTCC
GATAAGCATGGCTGCCCAGCCTATGTGAGCCCCGAGATCCTTAATACCACGGGGACTTACTCTGGAAAGGCGGCGGACGT
TTGGAGTCTAGGGGTGATGCTCTATACCCTTTTGGTGGGACGATATCCCTTCCATGACTCAGACCCTAGTGCTCTTTTCT
CCAAAATTCGACGTGGACAGTTCTGCATTCCTGAGCACATTTCCCCCAAAGCCAGGTGCCTCATCCGCAGCCTCCTGAGA
AGAGAACCCTCCGAGAGACTTACGGCCCCTGAAATCCTGCTCCACCCCTGGTTCCAGTCTGTCTTGGAACAAGGGTACAT
TGACTCAGAGATAGGAATTTCAGACCAGATTGTCCCAGAGTACCAGGAGGACAGTGACATTAGTTCCTTCTTCTGT
>homo_sapiens
ATGCGGGTCGGTCCGGTGCGCTCTGCCATGAGCGGCGCCTCGCAGCCCCGCGGCCCGGCCCTGCTCTTCCCAGCCACCCG
AGGCGTCCCGGCCAAACGCCTGCTGGACGCCGACGACGCGGCGGCTGTGGCGGCCAAGTGCCCGCGCCTCTCCGAGTGCT
CCAGCCCCCCGGACTACCTCAGCCCCCCCGGCTCGCCCTGCAGCCCGCAGCCCCCGCCTGCCGCTCCGGGGGCCGGCGGA
GGCTCCGGGAGCGCGCCGGGGCCCAGCCGCATCGCCGACTACCTGCTGCTGCCCCTAGCCGAGCGCGAGCATGTGTCCCG
GGCGCTGTGCATCCACACTGGACGCGAGCTGCGCTGCAAGGTGTTTCCCATTAAACACTACCAGGACAAAATCAGGCCTT
ACATCCAGCTGCCATCGCACAGCAACATTACTGGCATTGTGGAAGTGATCCTTGGGGAAACCAAGGCCTATGTCTTCTTT
GAGAAGGACTTTGGGGACATGCACTCCTATGTGCGAAGCCGGAAGAGGCTGCGGGAAGAGGAAGCCGCCCGGCTCTTCAA
GCAGATTGTCTCCGCCGTCGCCCACTGCCACCAGTCAGCCATCGTGCTGGGGGACCTGAAGCTTAGGAAGTTCGTCTTCT
CCACGGAGGAGAGAACCCAGCTTAGACTAGAAAGTCTAGAAGACACACACATAATGAAGGGGGAAGATGATGCTTTGTCA
GACAAACATGGCTGCCCAGCCTACGTGAGCCCTGAGATCCTCAACACCACTGGGACCTACTCCGGAAAGGCTGCGGACGT
TTGGAGCCTGGGGGTGATGCTCTACACCCTTCTGGTTGGACGATACCCCTTCCATGACTCAGACCCCAGTGCCCTTTTCT
CCAAAATTCGGCGTGGACAGTTCTGCATTCCTGAGCACATTTCCCCCAAAGCCAGGTGCCTCATTCGCAGCCTCTTGAGA
CGGGAGCCCTCCGAGAGACTCACTGCCCCCGAGATCCTACTGCACCCCTGGTTTGAGTCCGTCTTGGAACCCGGGTACAT
CGACTCAGAAATAGGAACTTCAGACCAGATTGTTCCAGAGTACCAGGAGGACAGTGACATTAGTTCCTTCTTCTGC
