# Supplementary material for: Divergent genes in gerbils: prevalence, relation to GC-biased substitution, and phenotypic relevance
Source: BMC Evol Biol. 2020 Oct 19;20:134. doi: 10.1186/s12862-020-01696-3 (PMC7574485; doi:10.1186/s12862-020-01696-3)
Supplement: Supplementary file 3 — Additional file 3 Supplementary Data. DNA alignments for 10,554 1-to-1 orthologues used in analysis. Each alignment file is named using its orthogroup ID. [file 12862_2020_1696_MOESM3_ESM.zip › Additional_File_3/masked_alignments/OG0001884.fa]

>ictidomys_tridecemlineatus
------------------------------------TTA------CAGGATCGCCACGATGCGAGTAGCAACGGGAACCC
GCGCATCCCCCACCTCTCCTCGGCCGGGCAGCATCTTTACAGCTCCGCACCGCCGCTGTCCCACACTGGAGTCGCCGAAT
ACCAGCCGCCACCCTACTTTCCACCGCCCTACCAGCAGCTGGCTTACTCTCAGTCGGCAGATCCCTACTCGCATCTGGGC
GAAGCCTACGCTGCGGCCATCAACCCCCTGCACCAGCCTGCAGCCGCCGGCAACCAACAGCAGGCCTGGCCCGGCCGCCA
GAGCCAGGAGGGCGCCGCCCTGCCTTCGCACCACGCGCGCCCGGCCAGCCTGCTCCCCCACCTCTCCGGGCTGGAGGGAG
GTGCCGTGGGCGCCCGCAGGGAT---------GCCTACCGCCGCTCGGACCTGCTGTTGCCCCACGCACACGCCTTGGAC
GCCGCGGGGCTGGCGGAGAACCTGGGGCTCCACGACATGGCTCACCAGATGGAAGAGGTGCAGAACGTTGACGACCCACA
CTTGCTTGGGCCCGATCAGACTGTAATCCGCAAAGGTCCCATTTCCATGACGAAGAACCCCCTAGGTCTCCCCTGTCAGA
AGGAGCTGGTGGGAGCCGTGATGAATCCCAGTGAAGTCTTCTGCTCGGTTCCAGGAAGACTGTCCCTCCTCAGCTCCACG
TCCAAATACAAAGTGACGGTGGCTGAAGTGCAGAGGCGGTTGTCACCGCCTGAATGTTTAAATGCCTCGCTGCTGGGAGG
TGTTCTCAGAAGAGCCAAGTCCAAAAATGGAGGCCGATCTTTGCGGGAGAAGTTGGACAAGATTGGGCTGAATCTTCCCG
CTGGGAGACGGAAAGCTGCTCATGTGACCCTCTTGACATCCTTGGTGGAAGGTGAAGCTGTTCACTTGGCCCGGGACTTT
GCGTACGTCTGTGAAGCCGAGTTTCCTAGTAAGCCAGTGGCCGAATATTTAACCAGGCCTCACCTGGGAGGGCGGAATGA
GATGGCGACGAGGAAGAATACGCTGCTGGCAGCTCAGCAAGTGTGTAAAGAATTCACGGACCTCCTCAATCAGGAC----
--------------------------------------------------------------------------------
--------------------------------------------------------------------------------
-------------------------------------------------------------------------------
>mus_musculus
------------------------------------TCCCCT---CAGGATCGCCACGACTCGAGCAGTAATGGCAACCC
TCGCATCCCTCACCTCTCCTCTCCGGGACAACATCTCTACAGTCCCGCGCCGCCTCTCTCGCACACCGGGGTTGCAGAGT
ACCAGCCGCCTCCTTACTTCCCGCCGCCTTACCAGCAGCTGGCATACTCGCAGTCCGCCGACCATTACTCGCATCTGGGA
GAGGCTTACGCTGCCGCCATGAACCCCCTGCACCAGCCTGCGGCCACCGGCAGCCAGCAACAGGCCTGGCCGGGTCGACA
GAGTCAGGAGGGCTCTAGCCTGGCCTCGCACCACAGCCGCTCTGCAAGTCTAATACCCCATATTTCAGGGCTGGAGGGGG
GCTCGGTGAGCGCCCGGCGGGAA---------GTCTACCGCCGGTCCGACCTGCTGCTGCCTCACGCGCACGCCCTGGAA
GCC---GGCCTGGCTGAGAACCTGGGGCTGCACGAGATGGCTCACCCCATAGAGGAGGTGCAGAATGTGGACGACGCGCA
CTTGCTCCTACACGATCAGACTGTCATTCGCAAAGGACCCATTTCGATGACCAAGAACCCTTTGGGGCTCCCTTGCCAGA
AGGACCTGGTGGGAGTGGTCATGAACCCCAGTGAGGTCTTCTGCTCGGTCCCTGGAAGACTGTCCCTGCTCAGCTCCACG
TCGAAGTACAAAGTAACTGTGGCTGAGGTACAGAGGCGACTGTCACCACCGGAATGCCTAAACGCCTCGCTCCTGGGAGG
TGTGCTCAGAAGAGCAAAGTCCAAAAATGGAGGCCGGTCCTTGAGGGAGAAGTTGGACAAAATTGGATTGAACCTTCCGG
CCGGGAGACGGAAAGCTGCCCACGTCACTCTCCTCACGTCTCTCGTGGAAGGTGAAGCCGTCCACCTAGCACGGGACTTC
GCCTATGTCTGCGAAGCTGAGTTCCCTAGTAAAGCGGTGGCTGACTATTTAACGAGACCACATCTTGGGGGACGGAATGA
GATGGCCACGCGGAAGAGTATGTTGTTGGCTGCACAGCAGGTGTGCAAGGAGTTCACTGACCTTCTCCATCAAGATCGGA
CACCCAACGGGAACAACAGGCCCGCCCAGGTCTTGGAGCCGAACATACAAAACTGTTTGTCTCATTTCAGCCTGATAACT
CATGGCTTTGGCAGCCAGGCCATCTGTGCGGCGGTCTCCGCAGTGCAGAATTATATCAAGGAGGCTCTAATCGCCATCGA
TAAGTCCTACATGAACCCGGGGGACCAGAGTCCGGCTGATTCCAGCAAGACGATGGAGAAAATGGAAAAGCACAGGAAG
>rattus_norvegicus
ATGTTGTGGAAAATAACAGATAATGTCAAGTATGAAGAGGATTGCGAGGATCGCCACGACGCGAGCAGTAATGGGAACCC
TCGCATCCCTCACCTCTCATCTGCGGGACAGCATCTCTACAGTCCCGCGCCGCCTCTCTCGCACACCGGGGTTGCAGAGT
ACCAGCCGCCTCCTTACTTCCCGCCGCCCTACCAGCAGTTGGCATACTCGCAATCCGCCGATCATTACTCGCACTTGGGA
GAGGCTTACGCTGCCGCCATCAACCCCTTGCACCAGCCTGCGCCCACCGGCAGCCAGCAACAGGCCTGGCCAGGTCGACA
GAGTCAGGAGGGCTCTAGCCTGGCTTCGCACCACGGCCGCTCTGCAGGTCTTATACCCCATATTTCAGGGCTGGAGGGGA
GCGCGGTGAGTTCCCGGCGGGAA---------GCCTACCGCCGTTCCGATCTGCTGCTGCCTCACGCGCACGCCCTGGAA
GCCGCCGGCCTGGCTGAGAACCTAGGGCTGCACGAGATGGCTCACCCCATTGAGGAGGTGCAGAACGTGGACGACCCGCA
TCTGCTTCTACACGATCAGACTGTCATTCGCAAAGGACCCATTTCAATGACCAAGAACCCTCTGGGCCTCCCTTGCCAGA
AGGACCTAGTTGGAGCGGTCATGAACCCCAGCGAGGTCTTCTGCTCCGTTCCTGGAAGACTCTCCCTGTTGAGCTCCACC
TCGAAGTACAAAGTAACCGTGGCTGAGGTACAGAGGCGACTGTCACCACCGGAATGCTTGAATGCCTCGCTCCTGGGAGG
CGTGCTCAGAAGAGCGAAATCCAAAAATGGAGGCCGGTCCTTGAGGGAGAAGTTGGACAAAATTGGGCTGAACCTTCCAG
CTGGGAGACGGAAAGCCGCCCATGTCACTCTCCTCACATCTCTCGTGGAAGGCGAGGCCGTCCACCTAGCCCGGGACTTT
GCCTACGTCTGCGAAGCTGAGTTTCCCAGTAAAGCAGTGGCTGACTATTTAACCAGACCGCATCTTGGGGGACGGAACGA
GATGGCCGCTAGGAAGAGTGTGTTGTTGGCAGCACAGCAAGTGTGCAAGGAGTTCACTGACCTCCTCCATCAAGACCGAA
CGCCCAACGGGAACAGCAGGCCCACCCCGGTCTTGGAGACGAACATACAAAACTGCTTGTCTCATTTCAGCCTGATAACT
CATGGCTTTGGCAGCCAGGCCATCTGCGCAGCGGTCTCTGCTGTGCAGAATTATATCAAGGAGGCCCTAATCACCATCGA
CAAGTCCTACATGAACCCGGGAGAGCAGAGTCCGGCTGATTCCAACAAGACGATGGAGAAAATGGAAAAGCACCGGAAG
>meriones_unguiculatus
ATGTTGTGGAAAATAACAGATAATGTCAAGTATGAAGAGGATTGCGAGGATCGCCATGACGCCGGCAGTAATGGGAACCC
TCGCATCCCCCACCTCTCTTCTGCTGGGCAACATCTCTACAGCCCCGCTCCGCCTCTCTCGCACACCGGGGTTGCCGAGT
ACCAGCCGCCGCCGTACTTCCCGCCTCCCTACCAGCAGCTGGCATACTCGCAGTCCGCCGACCCTTACTCGCACCTGGGA
GAGGCTTACGCCGCCGCCGTCAACCCCCTGCACCAGCCTACTCCCACCGGCAGCCAGCAGCAGGCCTGGCCGGGTCGACA
GAGCCAGGAGGGCGCTAGCCTCGCCTCGCACCACGGGCGCCCTGCAGGCCTGCTACCCCACATTTCAGGGCTGGAGGGGG
GCTCGGTGAGCGCCCGGCGGGAA---------GCCTACCGCCGATCTGACCTGCTGCTGCCCCATGCCCACGCCCTGGAA
GCCGCTGGTTTGGCGGAGAACCTGGGGCTGCACGAGATGGCTCACCCCATTGAGGAGGTGCAGAATGTGGACGATCCGCA
CCTGCTTCTTCATGATCAGACTGTCATTCGCAAAGGACCCATTTCAATGACCAAGAACCCTTTGGGGCTCCCCTGCCAGA
AGGACCTGGTGGGAGCAGTCATGAACCCCAGCGAGGTGTTCTGCTCTGTCCCCGGAAGACTGTCCCTGCTCAGCTCCACA
TCTAAGTACAAAGTGACTGTGGCCGAGGTGCAGAGGCGACTGTCACCACCAGAATGCCTAAACGCCTCGCTCCTGGGAGG
CGTGCTCAGAAGAGCAAAATCCAAAAATGGAGGCCGGTCCCTGCGGGAAAAGTTGGATAAAATTGGGTTGAACCTTCCAG
CTGGGAGAAGGAAAGCTGCCCACGTCACCCTGCTCACGTCTCTCGTGGAAGGCGAAGCCGTCCATTTGGCTCGGGACTTT
GCCTATGTCTGCGAAGCTGAGTTTCCCAGTAAAGCAGTGGCTGACTATTTAACCAGACCGCATCTTGGGGGACGGAATGA
GATGGCCACGAGGAAGAGTATGTTGTTGGCAGCACAGCAGGTGTGCAAAGAATTCACAGACCTTCTCCATCAGGACCGAA
CACCCAACGGGAACAACAGGCCCGCCCCGGTCTTGGAGACGAACATACAGAACTGCTTGTCTCATTTCAGCCTGATAACT
CATGGCTTTGGCAGCCAGGCCATCTGCGCCGCCGTGTCTGCAGTGCAGAATTATATCAAGGAGGCTCTCATCACCCTCGA
CAAGTCCTACATGAACCCAGGGGACCAGAGTCCAGCTGATTCCAACAAAACGATGGAGAAAATGGAAAAGCAGCGGAAG
>psammomys_obesus
ATGTTGTGGAAAATAACAGATAATGTCAAGTATGAAGAGGATTGCGAGGATCGCCATGACGCCGGCAGTAATGGGAACCC
TCGCATCCCCCACCTCTCTTCTGCTGGACAACATCTCTACAGCCCCGCTCCGCCTCTCTCGCACACCGGGGTTGCCGAGT
ACCAGCCGCCGCCCTACTTCCCGCCTCCCTACCAGCAGCTGGCATACTCGCAGTCCGCCGACCCTTACTCGCACCTGGGA
GAGGCTTACGCCGCCGCCGTCAACCCCCTGCACCAGCCTACTCCCACCGGCAGCCAGCAGCAGGCCTGGCCGGGTCGGCA
GAGCCAGGAGGGCGCTAGCCTGGCCTCGCACCACGGGCGCCCTGCAGGCCTGCTACCCCACATTTCAGGGCTGGAGGGGG
GCTCGGTGAGCGCCCGGCGGGAA---------GCCTACCGCCGTTCTGACCTGCTGCTGCCTCATGCCCACGCCCTGGAA
GCCGCTGGTTTGGCGGAGAACCTGGGGCTGCACGAGATGGCTCACCCCATTGAGGAGGTGCAGAATGTGGACGATCCGCA
CCTGCTTCTTCATGATCAGACCGTCATTCGCAAAGGACCCATTTCAATGACCAAGAACCCTTTGGGCCTCCCCTGCCAGA
AGGACCTGGTGGGAGCAGTCATGAACCCCAGCGAGGTGTTCTGCTCTGTCCCCGGAAGACTGTCCCTGCTCAGCTCCACA
TCTAAGTACAAAGTGACCGTGGCTGAGGTGCAGAGGCGACTGTCACCACCAGAATGCCTAAACGCCTCGCTCCTGGGAGG
CGTGCTCAGAAGAGCAAAATCCAAAAATGGAGGCCGGTCCTTGCGGGAAAAGTTGGATAAAATTGGGTTGAACCTTCCAG
CTGGGAGACGGAAAGCTGCCCACGTCACCCTGCTCACATCTCTCGTGGAAGGCGAAGCCGTCCATTTGGCTCGGGACTTT
GCCTATGTCTGTGAAGCTGAGTTTCCCAGTAAAGCAGTGGCTGACTATTTAACCAGACCGCATCTTGGGGGACGGAATGA
GATGGCCACGAGGAAGAGTATGTTGTTGGCAGCACAGCAGGTGTGCAAAGAATTCACAGACCTTCTCCATCAGGACCGAA
CACCCAACGGGAACAACAGGCCCACCCCGGTCTTGGAGACGAACATACAGAACTGCTTGTCTCATTTCAGCCTGATAACT
CATGGCTTTGGCAGCCAGGCCATCTGCGCCGCCGTGTCTGCAGTGCAGAATTATATCAAGGAGGCTCTCATCACCCTCGA
CAAGTCCTACATGAACCCAGGGGACCAGAGTCCAGCTGATTCAAACAAAACGATGGAGAAAATGGAAAAGCAGCGGAAG
>nannospalax_galili
---------------------------------------------ATGGATCGCCACGACGCGAGCAGCAATGGGAACCC
GCGCATCCCCCACCTCTCCTCTGCGGGACAACATCTCTACAGCCCCGCTCCGCCTCTCTCGCACACCGGGGTTGCCGAAT
ACCAGCCGCCGCCCTACTTCCCACCGCCCTACCAGCAGCTGGCTTACTCTCAGTCAGCCGACCCTTACTCACATTTGGGT
GAAGCTTACGCAGCC---ATCAACCCCCTGCACCAGCCTGCGCCCACCGGCAGCCAGCAGCAGGCCTGGCCGGGCCGCCA
GAGCCAGGAGGGAGCTGGCCTGGCCGCGCACCACGGACGCCCGGCCGGTCTGCTTCCCCACCTTTCGGGGCTGGAGGGGG
GCACCGTGAGCGCGCGCCGGGAC---------GCTTACCGCCGCTCCGACCTGCTGCTGCCCCACGCGCACGCCCTGGAC
GCCGCAGGCCTGGCGGAGAACCTGGGTCTCCACGACATGGCACATCCCATAGAGGAGGCTCAGAATGTGGACGACCAGCA
CCTGCTCCTGCATGATCAGACTGTCATTCGCAAAGGACCCATTTCTATGACCAAGAATCCCTTGAGCCTCCCCTGTCAGA
AGGATCTGGTAGGAGCCGTGATGAACCCCAGCGAGGTCTTCTGTTCTGTCCCAGGAAGATTGTCCCTGCTCAGTTCCACA
TCTAAATACAAAGTGACTGTGGCAGAGGTGCAAAGGCGACTGTCACCACCCGAGTGCTTGAATGCCTCACTCCTGGGGGG
CGTCCTCCGAAGAGCAAAATCCAAAAATGGAGGCCGGTCTTTGCGAGAGAAATTGGATAAGATCGGGTTGAACCTTCCTG
CCGGGAGGCGGAAAGCTGCCCACGTCACCCTGCTCACATCCCTCGTGGAAGGCGAAGCCGTCCACTTGGCAAGGGACTTT
GCTTATGTCTGTGAAGCCGAGTTTCCCAGTAAAGCAGTGGCCGAGTATTTAAGCAGACCTCATCTCGGCGGACGCAATGA
GATGGCCACCAGGAAAAGCATGCTGTTGGCGGCACAGCAAGTGTGTAAAGAATTCACGGACCTCCTCCAGCAAGACCGCA
CACCCAACGGGAACAGCAGGCCCACCCCAGTCTTGGAGACAAACATCCAGAACTGCCTGTCTCATTTCAGCCTGATAACC
CACGGCTTCGGTAGCCAGGCTATCTGTGCAGCCATATCCGCCGTGCAGAACTACATCAAAGAAGCGCTCATTACCATAGA
CAAGTCCTATATGAACCCCGGAGACCAGAGTCCGGCTGATTCCAACAAGACGCTGGAGAAAATGGAAAAACACCGGAAG
>cavia_porcellus
------------------------------------CTTTCCTCGCAGGATCGCCACGACGGGAGCAGCAATGGGACCCC
GCGCATCCCCCACCTCTCCTCGGCCGGGCAGCACCTCTACAGCCCGGCGCCGCCGCTCTCCCACGCCGGGGTCGGGGAGT
ACCAGCCGCCC---TACTTCCCGCCGCCCTACCAGCAGCTGGCGTACTCGCAGTCGGCCGACCCCTACTCGCACCTGGGC
GAGGCCTACGCCGCCGCCATCAACCCGCTGCACCAGCCTGCGCCCGCCGGCAGCCAGCAGCAGAGCTGGCCCGGCCGCCA
GGCCCAGGACGGGGCCGGCCTGCCCGCGCACCATGGCCGCCCCGCCGGCCTGCTCCCGCACCTCTCGGGGCTGGACGCCG
GCTCGGTGAGCTCCCGCAGGGAC---------GCCTACCGCCGCTCTGACCTGCTGCTGCCCCACGCGCACTCCCTGGAC
GCCGCGGGCCTGGCGGACAATCTGGGTCTCCACGACATGGCTCACCAGATGGACGAGGTGCAGAATGTTGATGATCAGCA
CCTGCTCCTGCACGACCAGACTGTCATTCGCAAAGGTCCCATCTCGATGACCAAGAACCCCCTGAGTCTCCCCTGTCAGA
AGGACCTGGTGGGAGCCGTGATGAATCCGAGCGAGGTCTTCTGCTCTGTGCCTGGGAGACTCTCTCTCCTGAGCTCCACG
TCCAAATACAAAGTGACGGTGGCTGAGGTCCAGAGGCGACTGTCCCCGCCGGAATGCTTGAACGCCTCCCTCCTAGGCGG
TGTTCTCAGAAGAGCTAAATCCAAAAATGGAGGCCGGTCTCTGCGGGAGAAACTGGACAAGATAGGATTGAACCTTCCGG
CCGGCAGGCGCAAGGCTGCTCACGTCACCCTCCTGACGTCCCTGGTAGAAGGTGAAGCAGTTCACCTGGCCCGGGACTTT
GCATATGTCTGTGAAGCCGAGTTTCCTAGTAAACCGGTGGCCGAGTATTTAACCAGACTTCACCTTGGAGGACGCAATGA
GATGGCAAATCGAAAGAACATGCTTCTGGCTGCACAGCAGGTGTGCAAGGAGTTCACGGACCTCCTCAATCAAGACCGGA
CCCCCAACGGCAACAACAGGCCCACCCCGGTGCTGGAGGCGGGCATCCAGAACTGCTTGTCCCATTTCAGCCTGATTACC
CACGGCTTCGGCAGCCAGGCCATCTGCGCCGCCGTGTCGGCCGTGCAGAACTACATCAAAGAGGCGCTGATCATGATAGA
CAAGTCCTACATGAACCCCGGGGAGCAGAGCCCCGCGGACTCGAACAAGACTCTGGAGAAGATGGAGAAGCACCGCAAG
>chinchilla_lanigera
------------------------------------ATCCCC---CAGGATCGCCACGACGGGAGCAGCAATGGGACCCC
GCGCATCCCCCACCTCTCCTCGGCCGGGCAGCACCTCTACAGCCCCGCGCCGCCGCTCTCCCACGCCGGGGTGGGCGAGT
ACCAGCCGCCC---TACTTCCCGCCGCCCTATCAGCAGCTGGCGTACTCGCAGTCAGCCGACCCCTACTCGCACCTGGGA
GAAGCCTACGCCGCCGCCATCAACCCGCTGCACCAGCCCGCGCCCACGGGCAGCCAGCAGCAGAGCTGGCCGGGCCGCCA
GGGCCAGGAGGGCGCCGGCCTGCCCTCGCACCACGGCCGCCCGGCCGGCCTGCTCCCGCACCTCTCGGGGCTGGACGGGG
GCTCGGTGAGCTCCCGCAGGGAC---------GCCTACCGCCGCTCGGACCTGCTGCTGCCCCACGCGCACTCCCTGGAC
CCCGCGGGGCTGGCGGACAACCTCGGGCTCCATGACATGGCTCACCAGATGGACGAGGTGCAGAATGTTGACGATCAGCA
CCTACTTCTGCACGATCAGACTGTTATTCGCAAAGGTCCCATCTCTATGACTAAGAACCCCCTGAGCCTTCCCTGTCAGA
AGGACCTGGTGGGAGCCGTGATGAATCCAAGCGAGGTCTTCTGCTCGGTCCCTGGAAGACTGTCCCTCCTCAGCTCCACG
TCTAAATATAAAGTGACAGTGGCTGAGGTCCAGAGGCGACTGTCACCACCAGAATGCTTGAACGCCTCCCTCCTGGGCGG
TGTTCTCAGAAGAGCTAAATCCAAAAATGGAGGCCGGTCCTTGCGGGAGAAGCTGGACAAGATAGGATTGAATCTTCCAG
CCGGCAGGCGCAAGGCTGCTCATGTGACCCTCCTGACGTCCCTAGTGGAAGGTGAAGCAGTTCACCTGGCCCGTGACTTT
GCATACGTCTGTGAAGCGGAGTTTCCTAGTAAACCAGTGGCCGAGTATTTAACCCGACTTCATCTTGGAGGACGAAACGA
GATGGCAAATAGGAAGAATATGCTCCTGGCTGCACAGCAAGTGTGCAAGGAGTTCACAGACCTCCTCAATCAAGACCGGA
CCCCCAACGGGAACAACAGGCCCACCCCGGTGTTGGAGGCGAACATCCAGAACTGCTTGTCTCATTTCAGCCTGATTACC
CATGGCTTCGGCAGCCAGGCCATCTGCGCCGCCGTGTCCGCCTTGCAGAACTACATCAAAGAGGCCCTGATCATGATAGA
CAAGTCCTATATGAACCCCGGAGAGCAGAGTCCAGCGGATTCTAACAAGACTCTGGAGAAAATGGAGAAGCACCGCAAG
>fukomys_damarensis
--------------------------------------------------------------------------------
--------------------------------------------------------------------------------
--------------------------------------------------------------------------------
--------------------------------------------------------------------------------
--------------------------------------------------------------------------------
--------------------------------------------------------------------------------
------GGCCTGGCCGACAACCTGGGGCTCCACGACCTGGCTCACCCGATGGACGAGGTGCAGAATGTCGACGATCAGCA
CCTGCTTCTGCACGATCAGACTGTAATTCGCAAAGGTCCTGTCACGATGACCAAGAACCCCCTGAACCTCCCCTGCCAGA
AAGACCTGGTGGGAGCCGTGATGAACCCGAGTGAGGTGTTCTGCTCCGTCCCCGGGAGACTGTCTCTGCTCAGCTCCACG
TCGAAATACAAAGTGACAGTGGCTGAAGTCCAGAGGCGACTGTCACCGCCTGAGTGCCTGAACGCCTCCCTCCTGGGCGG
GGTGCTCCGAAGAGCTAAATCCAAAAATGGAGGCCGGTCGTTGCGGGAGAAACTGGACAAGATAGGGTTGAATCTGCCAG
CCGGCAGACGCAAGGCTGCGCATGTGACGCTCCTGACGTCCCTCGTGGAAGGCGAAGCGGTCCACTTGGCCCGAGACTTC
GCGTATGTCTGTGAAGCTGAGTTTCCTAGCAAACCGGTGGCCGAGTATTTAACCAGACTTCATCTTGGAGGACGGAATGA
GATGGCAAACAGGAAGAATATGCTTCTGGCTGCACAGCAAGTATGCAAGGAGTTCACGGACCTCCTCAATCAAGACCGGA
CCCCCAACGGGAACAACAGGCCCACCCCGGTGTTGGAGGCCAACATCCAGGGCTGCCTGTCTCACTTCAGCCTGATCACC
CACGGCTTCGGCAGCCAGGCCATCTGTGCCGCCGTGTCCGCCGTGCAGAACTACATCAAGGAGGCCCTGATCATGATAGA
CAAGTCCTACATGAACCCCGGAGACCAGAGCCCCGCGGACTCCAACAAGACTCTGGAGAAAATGGAGAAGCACCGCAAG
>homo_sapiens
ATGTTGTGGAAAATAACCGATAATGTCAAGTACGAAGAGGACTGCGAGGATCGCCACGACGGGAGCAGCAATGGGAATCC
GCGGGTCCCCCACCTCTCCTCCGCCGGGCAGCACCTCTACAGCCCCGCGCCACCCCTCTCCCACACTGGAGTCGCCGAAT
ATCAGCCGCCACCCTACTTTCCCCCTCCCTACCAGCAGCTGGCCTACTCCCAGTCGGCCGACCCCTACTCGCATCTGGGG
GAAGCGTACGCCGCCGCCATCAACCCCCTGCACCAGCCGGCGCCCACAGGCAGCCAGCAGCAGGCCTGGCCCGGCCGCCA
GAGCCAGGAGGGAGCGGGGCTGCCCTCGCACCACGGGCGCCCGGCCGGCCTACTGCCCCACCTCTCCGGGCTGGAGGCGG
GCGCGGTGAGCGCCCGCAGGGAT---------GCCTACCGCCGCTCCGACCTGCTGCTGCCCCACGCACACGCCCTGGAT
GCCGCGGGCCTGGCCGAGAACCTGGGGCTCCACGACATGCCTCACCAGATGGACGAGGTGCAGAATGTCGACGACCAGCA
CCTGTTGCTGCACGATCAGACAGTCATTCGCAAAGGTCCCATTTCCATGACCAAGAACCCTCTGAACCTCCCCTGTCAGA
AGGAGCTGGTGGGGGCCGTAATGAACCCCACTGAGGTCTTCTGCTCAGTCCCTGGAAGATTGTCGCTCCTCAGCTCTACG
TCTAAATACAAAGTGACAGTGGCTGAAGTACAGAGGCGACTGTCCCCACCTGAATGCTTAAATGCCTCGTTACTGGGAGG
TGTTCTCAGAAGAGCCAAATCGAAAAATGGAGGCCGGTCCTTGCGGGAGAAGTTGGACAAGATTGGGTTGAATCTTCCGG
CCGGGAGGCGGAAAGCCGCTCATGTGACTCTCCTGACATCCTTAGTAGAAGGTGAAGCTGTTCATTTGGCTAGGGACTTT
GCCTATGTCTGTGAAGCCGAATTTCCTAGTAAACCAGTGGCAGAATATTTAACCAGACCTCATCTTGGAGGACGAAATGA
GATGGCAGCTAGGAAGAACATGCTATTGGCGGCCCAGCAACTGTGTAAAGAATTCACAGAACTTCTCAGCCAAGACCGGA
CACCCCATGGGACCAGCAGGCTCGCCCCAGTCTTGGAGACGAACATACAGAACTGCTTGTCTCATTTCAGCCTGATTACC
CACGGGTTTGGCAGCCAGGCCATCTGTGCCGCGGTGTCTGCCCTGCAGAACTACATCAAAGAAGCCCTGATTGTCATAGA
CAAATCCTACATGAACCCTGGAGACCAGAGTCCAGCTGATTCTAACAAAACCCTGGAGAAAATGGAGAAACACAGGAAA
>dipodomys_ordii
------------------------------------TTTTCCGCCCAGGATCGCCACGACGCGAGCAGCAATGGGAACCC
GCGCATCCCCCACCTGTCCTCGGCCGGCCAGCACCTCTACAGCCCCGCGCCGCCCCTGTCGCACACGGGCGTCTCCGAGT
ACCAGCCGCCGCCCTACTTCCCGCCGCCCTACCAGCAGCTGGCTTACTCGCAGTCGGCCGATCCCTACTCGCACCTGGGC
GAAGCCTACGCCGCC---ATCAACCCTCTGCACCAACCTGCGCCCACCGGCAGCCAGCAGCAGGCCTGGCCNNNNNNNNN
N-------------------------------------------------------------------------------
-----------------------NNNNNNNNTGCCTACCGCCGCTCCGAGCTGCTGCTGCCGCACCCGCACGCCCTCGAC
GCCGCGGGCCTGGCCGAGAACCTGGGGCTGCACGACGTGGCGCACCAGATGGAGGAGGTGCAGAATGTGGACGACCAGCA
TCTTCTCCTCCACGACCAGACCGTCATCCGCAAAGGCCCCATCTCCATGACCAAGAACCCACTGGGTCTGCCGTGTCAGA
AGGAGCTGGTGGGGGCTGTGATGAACCCCAGCGAGGTCTTCTGTTCTGTCCCGGGAAGATTGTCCCTCCTCAGTTCCACA
TCCAAATACAAAGTGACGGTGGCCGAAGTGCAGCGGCGGCTCTCCCCACCCGAGTGCTTGAACGCCTCGCTCTTGGGAGG
CGTGCTCAGAAGAGCCAAGTCCAAAAATGGAGGACGATCTCTGAGGGAGAAGTTAGACAAGATCGGTCTGAACCTTCCAG
CAGGGAGACGGAAAGCTGCTCACGTGACCCTGCTGACATCTTTGGTGGAAGGTGAGGCTGTTCATTTGGCACGGGACTTT
GCCTATGTCTGTGAAGCTGAGTTTCCCAGTAAGCCTGTGGCAGAGTATTTAACTAGACCTCACCTCGGAGGACGGAATGA
GATGGCAGCGAGGAAGAGTATGCTCCTCGCAGCACAGCAAGTGTGTAAAGAATTCACAGACCTCCTCAATCAGGACCGAA
CCCCCAATGGGAACAGCAGGCCCACTCCAGTGTTAGAGACGAGCATACAGAACTGCCTGTCTCACTTCAGCCTAATTACC
CACGGCTTCGGCAGCCAGGCCATCTGCGCAGCCGTGTCCGCGCTACAAAACTACATCAAAGAAGCCTTGATGGCCATAGA
CAAATCCTACATGAGCCCCGGAGACCAGAGCCCGGCGGATTCC---AAGAGCCTGGAGAAAATGGACAAGCACAGGAAG
