# Supplementary material for: Divergent genes in gerbils: prevalence, relation to GC-biased substitution, and phenotypic relevance
Source: BMC Evol Biol. 2020 Oct 19;20:134. doi: 10.1186/s12862-020-01696-3 (PMC7574485; doi:10.1186/s12862-020-01696-3)
Supplement: Supplementary file 3 — Additional file 3 Supplementary Data. DNA alignments for 10,554 1-to-1 orthologues used in analysis. Each alignment file is named using its orthogroup ID. [file 12862_2020_1696_MOESM3_ESM.zip › Additional_File_3/masked_alignments/OG0001885.fa]

>cavia_porcellus
GTTCTGGAAAGCGTGGCCCGCATCGTAAAGGTGCAGCTCCCTGCCTATTTGAAGCGGCTTCCGGTCCCGGAAAGCATCAC
AGGCTTCGCCCGCCTCACAGTT------GCAGAATGGCTCCGGCTACTGCCCTTCCTGGGCGTGCTCGCCCTGCTCGGCT
ACCTCGCCATCCGCCCGTTCTTCCCGAAGAAGAAACAACAGAAGGATAGCTTGATAAACCTTAAGATCCAGAAGGAAAAC
CCCAAGGTGGTGAATGAAATAAACATCGAAGATCTGTGTCTCACGAAAGCAGCATACTGCCGGTGCTGGCGCTCCAAGAC
GTTCCCTGCCTGCGATGGCTCCCATAACAAACACAATGAGTTGACGGGAGATAACGTGGGTCCCCTCATCCTGAAGAAGA
AAGAAGTG
>psammomys_obesus
--------------------------------------------------------------------------------
-------------------GTT------TCAGAATGGCTCCGCTTATTACCCTTCCTTGGTGTACTTGCACTTCTTGGCT
ACCTTGCAGTCCGTCCATTCTTCCCCAAGAAGAAACAACAGAAGGACAGCTTGATTAATCTTAAAATACAAAAAGAAAAT
CCCAAAGTGGTGAACGAAATAAACATTGAAGATCTGTGTCTTACTAAAGCAGCTTATTGTAGGTGTTGGCGTTCCAAGAC
GTTTCCTGCCTGTGATGGGTCCCATAATAAGCACAATGAATTGACAGGAGATAATGTGGGTCCACTCATACTGAAGAAGA
AAGAAGTA
>ictidomys_tridecemlineatus
GTACTTGAGAGCGTGGCCCGCATCGTGAAGGTGCAGCTCCCGGCTTATCTTAAGCGGCTCCCAGTCCCAGAGAGCATTAC
CGGTTTCGCCCGGCTCACAGTT------TCAGAATGGCTTCGGTTATTGCCTTTCCTTGGTGTACTTGCACTACTTGGCT
ACCTTGCAGTCCGTCCATTCTTCCCGAAGAAAAAACAACAGAAGGATAGCTTGATAAATCTTAAAATACAAAAGGAAAAC
CCTAAAGTGGTGAATGAAATAAACATTGAAGATTTGTGTCTTACTAAAGCAGCTTATTGTAGGTGTTGGCGTTCAAAGAC
GTTTCCTGCCTGTGATGGTTCCCACAATAAACATAATGAATTGACAGGAGATAATGTGGGTCCACTCATACTGAAGAAGA
AAGAAGTG
>chinchilla_lanigera
GTTCTGGAGAGCGTGGCCCGCATCGTGAAGGTGCAGCTCCCCGCCTATCTGAAGCGGCTCCCGGTCCCGGAAAGCATCAC
CGGCTTCGCCCACCTCACAGTT------GCAGAATGGCTCCGGCTGCTGCCCTTCCTGGGCGTGCTTGCCCTCCTCGGCT
ACCTCGCTGTCCGCCCCTTCTTCCCAAAGAAGAAGCAACAGAAGGACAGCTTGATAAACCTTAAGATTCAGAAGGAAAAC
CCCAAGGTGGTGAATGAAATCAACATCGAAGACCTGTGTCTCACGAAAGCAGCCTACTGCCGGTGCTGGCGCTCCAAGAC
GTTTCCTGCCTGTGATGGCTCCCATAATAAACATAACGAGCTGACGGGAGATAACGTGGGTCCACTCATCCTGAAGAAGA
AAGAAGTA
>fukomys_damarensis
GTGCTGGAGAGCGTGGCCCGCATCGTGAAGGTGCAACTCCCTGCCTATTTGAAGCGGCTCCCGGTCCCGGAAAGCATCAC
CGGCTTCGCGCACCTCACAGTT------GCAGAATGGCTCCGGCTGCTGCCTTTCCTGGGCGTGCTCGCTCTTCTCGGCT
ACCTCGCAGTCCGCCCGTTCTTCCCGAAGAAGAAGCAACAGAAGGACAGCTTGATAAACCTTAAGATCCAGAAGGAAAAC
CCCAAAGTGGTGAATGAAATCAACATCGAAGACTTGTGTCTCGCCAAAGCCGCGTACTGCCGGTGTTGGCGCTCGAAGAC
GTTTCCAGCCTGTGATGGCTCCCATAACAAACATAACGAGCTGACAGGAGATAACGTGGGTCCGCTCATCCTGAAGAAGA
AGGAAGTA
>dipodomys_ordii
GTACTGGAGAGCGTGGCCCGCATCGTGAAGGTACAGCTCCCCGCCTATCTTAAGCAGCTCCCAGTCCCGGAGAGCATTAC
GGGGTTCGCCCGGCTCACAGTT------TCAGAATGGCTTCGCTTGCTGCCTTTCCTGGGTGTACTCGCACTCCTCGGCT
ACCTTGCAGTTCGTCCCTTCCTCCAGAAGAAGAAACAGCAGAAGGATAGTTTGATTAATCTTAAAATACAGAAGGAAAAT
CCCAAAGTGGTGAATGAAATAAACATTGAAGATCTGTGTCTTGCGAAAGCAGCTTATTGTAGGTGTTGGCGTTCTAAGAC
GTTTCCTGCCTGTGATGGTTCCCATAATAAGCATAATGAATTGACAGGAGATAATGTTGGTCCACTCATACTGAAGAAGA
AAGAAGTA
>nannospalax_galili
GTCTTGGAGAGCGTGGCCCGCATCGTGAAGGTGCAGCTGCCCGCCTACCTCAAGCAGCTGCCGGTCCCGGAGAGCATTAC
CGGCTTCGCTCGCCTCACAGTT------TCAGAATGGTTTCGGTTATTGCCATTCCTTGGGGTACTTGCTCTTCTTGGCT
ACCTTGCAGTTCGTCCATTCCTCCAGAAGAAAAAACAACAGAAGGATAGTTTGATCAACCTTAAAATACAAAAGGAAAAT
CCCAAAGTGGTGAATGAAATAAACATTGAGGACCTATGTCTCACCAAAGCAGCTTATTGTAGGTGTTGGCGTTCTAAGAC
GTTTCCTGCCTGTGATGGGTCCCATAATAAACACAATGAATTGACAGGAGATAACGTGGGTCCACTTATACTGAAGAAGA
AAGAAGTG
>mus_musculus
GTCCTGGACAGCGTGGCCCGCATCGTGAAGGTGCAGCTGCCCGCCTACCTCAAGCAGCTCCCGGTCCCCGACAGCATCAC
CGGGTTCGCCCGCCTCACAGTT------TCAGACTGGCTCCGCCTACTGCCCTTCCTCGGGGTACTTGCGCTTCTGGGCT
ACCTCGCAGTGCGCCCATTCTTCCCAAAGAAGAAGCAACAGAAGGATAGCTTGATCAATCTTAAGATACAAAAGGAAAAT
CCCAAGGTGGTGAATGAGATAAACATTGAAGATCTGTGTCTCACCAAAGCAGCTTATTGTAGGTGCTGGCGGTCCAAGAC
GTTTCCTGCCTGTGATGGATCCCATAATAAGCATAATGAATTGACAGGCGATAACGTGGGTCCTCTCATCCTGAAGAAGA
AAGAAGTA
>meriones_unguiculatus
GTCCTGGACAGCGTGGCCCGCATCGTGAAGGTGCAGCTGCCCGCCTACCTCAAGCAGCTCCCTGTCCCCGACAGCATTAC
CGGCTTCGCCCGCCTCACAGTT------TCAGAATGGCTCCGCTTATTACCCTTCCTTGGTGTACTTGCACTTCTTGGCT
ACCTTGCAGTCCGTCCATTCTTCCCCAAGAAGAAACAACAGAAGGACAGCTTGATTAATCTTAAAATACAAAAAGAAAAT
CCCAAAGTGGTGAACGAAATAAACATTGAAGATCTGTGTCTTACTAAAGCAGCTTATTGTAGGTGTTGGCGTTCCAAGAC
GTTTCCTGCCTGTGATGGGTCCCATAATAAGCACAATGAATTGACAGGAGATAATGTGGGTCCACTCATACTGAAGAAGA
AAGAAGTA
>rattus_norvegicus
GTCCTGGACAGCGTGGCCCGCATCGTGAAGGTGCAGCTGCCCGCCTACCTCAAGCAGCTCCCGCTCCCCGACAGCATTAC
CGGGTTCGCCCGCCTCACAGTT------GCAGAATGGCTCCGCTTACTGCCCTTCCTTGGTGTACTTGCACTCCTCGGCT
ACCTTGCAGTTCGTCCATTCTTCCCGAAGAAGAAGCAACAGAAGGATAGCTTGATTAACCTTAAGATACAGAAAGAAAAT
CCCAAAGTGGTGAACGAAATAAACATTGAAGACCTGAATCTTACGAAAGCAGCTTATTGTAGGTGTTGGCGCTCCAAGAC
GTTCCCTGCCTGTGACGGGTCCCACAATAAGCACAATGAGTTGACAGGCGATAACGTGGGTCCTCTCATCCTGAGGAAGA
AAGAAGTA
>homo_sapiens
--------------------------------------------------------------------------------
-------------------GCTCTCTTTTCAGAATGGCTTCGGTTATTGCCTTTCCTTGGTGTACTCGCACTTCTTGGCT
ACCTTGCAGTTCGTCCATTCCTCCCGAAGAAGAAACAACAGAAGGATAGCTTGATTAATCTTAAAATACAAAAGGAAAAT
CCGAAAGTAGTGAATGAAATAAACATTGAAGATTTGTGTCTTACTAAAGCAGCTTATTGTAGGTGTTGGCGTTCTAAAAC
GTTTCCTGCCTGCGATGGTTCACATAATAAACACAATGAATTGACAGGAGATAATGTGGGTCCACTAATACTGAAGAAGA
AAGAAGTA
