# Supplementary material for: Divergent genes in gerbils: prevalence, relation to GC-biased substitution, and phenotypic relevance
Source: BMC Evol Biol. 2020 Oct 19;20:134. doi: 10.1186/s12862-020-01696-3 (PMC7574485; doi:10.1186/s12862-020-01696-3)
Supplement: Supplementary file 3 — Additional file 3 Supplementary Data. DNA alignments for 10,554 1-to-1 orthologues used in analysis. Each alignment file is named using its orthogroup ID. [file 12862_2020_1696_MOESM3_ESM.zip › Additional_File_3/masked_alignments/OG0001891.fa]

>cavia_porcellus
ATGGGGGCCCCGTCATTGCCCCGGGCGTGGCAGCTCTATCTGAAGGAACACCGTGTCTCTACATTCAAGAACTGGCCCTT
CGTGAACGGCTGCTCCTGCACTCCGGAACGGATGGCCGAGGCCGGCTTCATCCACTGCCCCACTGAGAACGAACCTGATT
TGGCGCAGTGTTTCTTCTGCTTCAAGGAGTTGGAAGGCTGGGAGCCAGATGATAACCCCATA------------------
GAAGAGCATAAAAAGCATTCATCTGGCTGTGCATTCCTTTCTGTCAAGAAGCAGTTTGAAGAATTAACTCTCAGCGAATT
TTTAAAACTGGACAAAGAAAGAGCCAAGAACAAAATTGCAAAGGAAACCAACAGCAAGCAGAAGGAATTTGAAGAGACGG
CAGCGAAAGTCCGCCAGGCCATGGAGCAGCTGGCCGCCTTGGAG
>chinchilla_lanigera
ATGGGGGCCCCGTCACTGCCCCGGGCGTGGCAGCTCTATCTCAAGGACCACCGTGTCTCTACGTTCAAGAACTGGCCCTT
TTTGGAGGGCTGCGCCTGCACTCCGGAAAGGATGGCCGAGGCCGGCTTTATCCACTGCCCCACTGAAAACGAGCCCGATT
TGGCGCAGTGCTTCTTCTGCTTCAAGGAGTTGGAAGGCTGGGAGCCAGATGATAACCCCATA------------------
GAGGAACATAAAAAGCATTCGTCTGGCTGTGCATTCCTTTCTGTCAAGAAGCAGTTGGAAGAATTAACTCTCAGTGAATT
TTTGAAACTGGACAAAGAAAGAGCCAAGAATAAGATTGCGAAGGAAACCAACAGCAAGCAGAAGGAATTTGAAGAAACTG
CATCAAAAGTCCGCTGTGCCATGGAGCAACTGGCCGCCTTG---
>fukomys_damarensis
------------------------------------------------------------------------TGGCCCTT
CCTGGAGGGCTGCGCCTGTACTCCAGAACGGATGGCCGAGGCCGGCTTCATCCACTGCCCTACTGAGAATGAGCCCGATT
TGGCTCAGTGTTTCTTCTGTTTCAAGGAGTTGGAAGGCTGGGAGCCAGATGACAACCCCATA------------------
GAGGAACATAAAAAGCATTCATCTGGCTGTGCATTCCTTTCTGTCAAGAAGCAGTTTGAAGAGTTAACTCTCAGTGAATT
TTTGAAACTGGACAAAGAAAGAGCCAAGAACAAAATTGCAAAGGAAACCAACAGCAAGCAGAAAGAATTTGAAGAAACTG
CATCAAAAGTCCGTTGTGCCATGGAACAGCTGGCTGCCTTG---
>octodon_degus
---GGGGCCCCGCCATTGCCCCGGACGTGGCAGCTCTCTCTCAAGGACCACTGTATGTCTATGTTGAAGAACTGGCCCTT
TCTGGAGGGCTGCGCCTGCACTCCAGAATGGATGGCTGAGGCCATCTTCATCCACTGCCCCACTGAGAACGAGCCCGACT
TGGCGCAGTGTTTCTTCTGCTTCAAGGAGTTGGAAGGCTGGGAGCCGGATGATAACCCCATA------------------
GAGGAGCATAAAAAGCATTCATCTGGCTGTGCGTTCCTTTCTGTCAAGAAGCAGTTTGAGGAATTAACTCTCAGCGAATT
TTTGAAACTGGACAAAGAAAGAGCCAAGAACAAAATTGCAAAGGAAACCAACAGCAAGCAGAAAGAATTTGAAGAAACTG
CCGCAAAGGTCCGCTGTGCCATGGAGCAGCTGGCCGCCATGGAG
>meriones_unguiculatus
ATGGGGGCCCCGGCGCTGCCCCCGACCTGGCAGCTGTATCTCCTGGAGCACCGCATCTCCACCTACAAAAACTGGCCCTT
CGAGGAGGGCTGCTCCTGCACCCCAGAGCAGATGGCGGAGGCTGGCTTCATCCACTGCCCTACGGAGAATGAGCCTGACT
TGGCCCAGTGTTTTTTCTGCTTTAAGGAGTTGGAAGGCTGGGAACCAGATGACAACCCTATA------------------
GAGGAGCATAAAAAGCACTCACCTGGGTGTGCCTTCATTGCTGTCAAGAAGAAGGTTGAAGAACTAACCCTCAGTGAATT
TCTGAAACTGGACAAAGAAAGAGCCAAGAACAAAATTGCAAAGGAGTCCAACAGCAAGCTGAAAGAATTCCAAGAAACTT
CAAAGACCGTCCGCTGCTCCATTGAAAAGATGGCTGCCTTGTTG
>psammomys_obesus
ATGGGGGCCCCGGCGCTGCCCCCGACCTGGCAGCTTTATCTCCTGGAGCACCGCATCTCCACCTACAAGAACTGGCCCTT
CGAGGAGGGCTGCTCCTGCACCCCAGAGCAGATGGCGGAGGCTGGCTTCATCCACTGCCCTACCGAGAATGAGCCTGACT
TGGCCCAGTGTTTTTTCTGCTTTAAGGAGTTGGAAGGCTGGGAACCAGATGACGACCCTATA------------------
GAGGAGCATAAAAAGCACTCACCTGGGTGTGCCTTCATTGCTGTCAAGAAGAAGGTTGAAGAACTAACCCTCAGTGAATT
TCTGAAACTGGACAAAGAAAGAGCCAAGAACAAAATTGCAAAGGAGTCCAACAGCAAGCTGAAAGAATTCCAAGAAACTT
CAAAGACCGTCCGCTGCTCCATTGAAAAGATGGCTGCCTTGTTG
>rattus_norvegicus
ATGGGTGCTCCGGCGCTGCCCCCGACCTGGCAGCTGTACCTTAAGGACCACCGCATCTCCACCTTCAAGAACTGGCCCTT
CCTGGAGGATTGCTCCTGCACCCCAGAGCGGATGGCGGAGGCTGGCTTCATCCACTGCCCTACCGAGAATGAGCCTGATT
TGGCCCAGTGTTTTTTCTGCTTTAAGGAACTGGAAGGCTGGGAACCGGATGACAACCCTATA------------------
GAGGAGCATAGGAAGCACTCCCCTGGCTGCGCCTTCCTTACAGTCAAGAAGCAGGTGGAAGAACTGACCGTCAGCGAGTT
TTTGAAACTGGACAAACAAAGAGCCAAGAACAAAATTGCAAAGGAGACCAACAACAAACAGAAAGAGTTCGAGGAGACCG
CGAGGACGGTCCGCCAGTCCATTGAGCAGCTGGCTGCCTTACGC
>mus_musculus
ATGGGAGCTCCGGCGCTGCCCCAGATCTGGCAGCTGTACCTCAAGAACTACCGCATCGCCACCTTCAAGAACTGGCCCTT
CCTGGAGGACTGCGCCTGCACCCCAGAGCGAATGGCGGAGGCTGGCTTCATCCACTGCCCTACCGAGAACGAGCCTGATT
TGGCCCAGTGTTTTTTCTGCTTTAAGGAATTGGAAGGCTGGGAACCCGATGACAACCCGATA------------------
GAGGAGCATAGAAAGCACTCCCCTGGCTGCGCCTTCCTCACTGTCAAGAAGCAGATGGAAGAACTAACCGTCAGTGAATT
CTTGAAACTGGACAGACAGAGAGCCAAGAACAAAATTGCAAAGGAGACCAACAACAAGCAAAAAGAGTTTGAAGAGACTG
CAAAGACTACCCGTCAGTCAATTGAGCAGCTGGCTGCCTAA---
>ictidomys_tridecemlineatus
ATGGGGGCTCAGTTCTTGCCACCGACCTGGCAGCTCTATCTCAAGGACCACCGCGTCTCCACGTTCAAGAACTGGCCCTT
CCTGGAGGGCTGCGCCTGCACCCCGGAGCGGATGGCCGAGGCCGGCTTCATCCATTGCCCCACTGACAACGAGCCCGACT
TGGCCAAGTGTTTCTTCTGCTTCAAGGAGCTGGAAGGCTGGGAGCCAAGTGACAACCCTTTA------------------
GAGGAACATAAAAAGCATTCGTCTGGGTGTGCGTTCCTTTCTGTCAAGAAGAAGGTTGAAGAATTAACCCTTGGTGAATT
TTTGAAACTGGACAAAGAGCGAGCCAAGAACAAAATTGCAAAGGAAACCAACAGCAAGCAGAAAGAATTTGAAGAAACTG
CCAGGAAAGTCCGGCAAGCTATGGAGCAGCTGGCTGCCTTAGAG
>homo_sapiens
ATGGGTGCCCCGACGTTGCCCCCTGCCTGGCAGCCCTTTCTCAAGGACCACCGCATCTCTACATTCAAGAACTGGCCCTT
CTTGGAGGGCTGCGCCTGCACCCCGGAGCGGATGGCCGAGGCTGGCTTCATCCACTGCCCCACTGAGAACGAGCCAGACT
TGGCCCAGTGTTTCTTCTGCTTCAAGGAGCTGGAAGGCTGGGAGCCAGATGACGACCCCATTGGGCCGGGCATCACGAGA
GAGGAACATAAAAAGCATTCGTCCGGTTGCGCTTTCCTTTCTGTCAAGAAGCAGTTTGAAGAATTAACCCTTGGTGAATT
TTTGAAACTGGACAGAGAAAGAGCCAAGAACAAAATTGCAAAGGAAACCAACAATAAGAAGAAAGAATTTGAGGAAACTG
CGGAGAAAGTGCGCCGTGCCATCGAGCAGCTGGCTGCCATGGAT
>dipodomys_ordii
ATGGGAGCTCCGTCGTTGCCTGCGGCCTGGCAGCTGTACCTCAAGGACCACCGCCTCTCCACGTTCAAGAACTGGCCCTT
CCTGGAGGGCTGCTCCTGCACCCCGGAGCGGATGGCCGAGGCCGGCTTCATCCACTGCCCCACCGAGAACGAGCCTGACT
TGGCTCAGTGTTTCTTTTGTTTAAAGGAGTTGGAAGGATGGGAGCCCGATGACAACCCCATA------------------
GAGGAGCATAAGAAGCATTCATCTGGGTGTGCATTCCTTTCTGTCAAGAAGCAGTTTGAAGAATTAACCCTGGGTGAATT
TTTGAAGCTGGACAGAGAAAGAGCCAAGAACAAAATTGCCAAGGAAGCTAATAGCAAGCTAAAAGAATTTGGAGAAGCTG
CGGAGAAAGTCCGCAACGCCATTGAGCAGATGGGTGCCTTGGAG
