# Supplementary material for: Divergent genes in gerbils: prevalence, relation to GC-biased substitution, and phenotypic relevance
Source: BMC Evol Biol. 2020 Oct 19;20:134. doi: 10.1186/s12862-020-01696-3 (PMC7574485; doi:10.1186/s12862-020-01696-3)
Supplement: Supplementary file 3 — Additional file 3 Supplementary Data. DNA alignments for 10,554 1-to-1 orthologues used in analysis. Each alignment file is named using its orthogroup ID. [file 12862_2020_1696_MOESM3_ESM.zip › Additional_File_3/masked_alignments/OG0001892.fa]

>octodon_degus
ATGCGGAGGGGCGAGCGCAGGGCCGTTGGGTGCTGGCGGCCCGGGTCTCCGCGGCCC------------------GAGGG
CCGCCGCAGTACTGAGTCTGAGGTCTACGACGACGGGCTGGGGGGG------------------GCATTGCGAGCCCACA
CCTTAACTGTGCTGTTCATCCTCACCTGTGCACTGGGCTATGTGACTCTCCTGGAAGAAACACCTCAGGACACAGCTTAT
AACACCAAGAGAGGTATTGTGGCCAGTATTTTGGTTTTCTTATGTTTTGGAGTCACACAAGCCAAAGATGGGCCATTTTC
CAGACCTCATCCAGCTTACTGGCGATTTTGGCTCTGCGTTAGTGTGGTCTACGAGCTATTTCTCATCTTTATCCTCTTTC
AG------------------ACTGTACGTGATGGCCGGCAGTTTCTAAAGTATGTGGATGCCAGGCTCGGGGTCCCACTG
CCTGAGAGGGACTACGGGGGAAGCTGCCTCATCTATGATCCAGACAACAAGACTGACCCCTTCCACAATGTCTGGGACAA
GCTGGACGGTTTTGTTCCTGCACATTTCATTGGCTGGTACTTGAAGACCCTCATGATCCGGGACTGGTGGATGTGCATGA
TCATCAGCGTGATGTTCGAATTCCTGGAGTATAGCCTGGAGCACCAGCTGCCCAACTTCAGCGAGTGCTGGTGGGACCAC
TGGATTATGGACGTGCTGGTCTGCAATGGGCTGGGCATCTACTGTGGCATGAAGACGCTTGAGTGGCTGTCTCTGAAGAC
ATACAAGTGGCAGGGCCTTTGGAACATCCCCACCTACAAGGGCAAGATGAAGCGCATAGCCTTCCAGTTCACGCCCTACA
GCTGGGTCCGCTTCGAGTGGAAGCCAGCCTCTAGCCTGCGCCGCTGGCTGGCCGTGTGTGGCATCATCCTGGTGTTCCTC
CTGGCGGAGCTGAACACCTTCTACCTGAAGTTTGTGCTGTGGATGCCCCCCGAGCACTACCTGGTCCTGCTGCGGCTGGT
CTTCTTTGTGAATGTGGGCGGTGTGGCCATGCGTGAGATCTATGACTTCATGGATGATTTGAAGCCCCACAGGAAGCTGG
GCCAGCAGGCCTGGCTAGTGGCGGCCATCACGGTCACCGAACTGCTCATTGTGGTGAAGTACGACCCGCACACGCTCACC
CTGTCCCTGCCTTTCTACATCTCCCAGTGCTGGACGCTTGGCTCCGTCCTGGTGCTCACTTGGACCATCTGGCGCTTCTT
CCTACGGGACATCACCTTGCGGTACAAGGAGACACGGAGGCAGAAGCAGCAGACCGACCAGGGCAGGGCAGTCAGCAACA
GGGATGAGCGCCCAGGGCTGGATGATGACCTGCTGGGGCCTACCCAAGCT------------------------------
---------------
>rattus_norvegicus
ATGCGGAGGGGAGAGCGCAGAGTCGCCGGAGGCTCGGGATCTGAGTCTCCGCTGCTC------------------GAGGG
CCGCCGCAGCACCGAGTCCGAGGTCTACGATGATGGC---------ACTAACACCTTCTTT---------CGCGCCCACA
CCTTAACTGTGCTGTTCATCCTCACCTGCGCACTCGGCTATGTGACCCTCCTAGAAGAAACCCCTCAGGATACAGCCTAC
AACACTAAGAGAGGTATTGTGGCCAGTATTTTGGTTTTCTTATGTTTTGGAGTCACACAAGCCAAAGACGGGCCATTTTC
CAGACCTCATCCAGCTTACTGGCGGTTTTGGCTGTGTGTTAGTGTGGTCTACGAGTTGTTTCTCATCTTCATCCTTTTCC
AG------------------ACAGTCCATGATGGCCGGCAGTTTCTGAAGTATGTGGATCCCAGGCTGGGAGTCCCATTG
CCAGAGAGGGACTACGGTGGCAACTGCCTCATCTATGATGCTGACAACAAGACTGACCCCTTCCACAACATCTGGGACAA
GCTGGATGGCTTTGTTCCTGCACACTTCATTGGCTGGTATCTGAAGACCCTCATGATCCGTGACTGGTGGATGTGTATGA
TCATCAGTGTGATGTTCGAGTTCCTGGAGTACAGCCTGGAGCACCAGCTACCCAACTTCAGCGAGTGCTGGTGGGACCAT
TGGATCATGGACGTACTCCTCTGCAACGGGCTGGGCATCTACTGTGGCATGAAGACCCTCGAGTGGCTGTCCTTGAAGAC
ATATAAGTGGCAGGGCCTCTGGAACATTCCAACCTACAAGGGCAAGATGAAGAGGATTGCCTTTCAGTTCACACCTTATA
GCTGGGTACGCTTTGAGTGGAAGCCAGCCTCCAGCCTGCACCGCTGGCTGGCCGTGTGTGGCATCATCCTGGTGTTCCTG
CTGGCAGAGCTGAACACATTCTACCTGAAGTTTGTGCTTTGGATGCCCCCTGAACACTATCTGGTCCTTCTGCGTCTGGT
CTTCTTCGTGAACGTGGGTGGTGTGGCCATGCGTGAGATCTATGACTTCATGGATGAATTGAAGCCCCACAGGAAGCTGG
GCCAGCAGGCCTGGCTGGTGGCAGCCATCACAGTCACAGAGCTGCTCATCGTGGTGAAGTATGACCCGCACACACTCACC
CTGTCACTGCCCTTCTACATCTCCCAGTGCTGGACTCTGGGCTCCATCCTGGTGCTTACATGGACTGTCTGGCGCTTCTT
CCTGCGGGACATCACCATGAGGTACAAGGAGACCCGGCGACAGAAGCAGCAGAGTCACCAG------GCCATCAACAACG
GGGATGGGCACCCAGGGCCGGAGGATGACCTGCCAGGGACTGGAACTGCAGAGGAAGAGGGGACCACC------------
---------------
>dipodomys_ordii
------------------------GCCTCAGGCATG---------------------------------------CAAGG
CAAGCGCTCTACC---------------------------------ACTGAGCCAACTTCC---------CGAGCTCACA
CCTTAACTGTGCTGTTCATCCTCACCTGTGCACTGGGCTATGTGACCCTCCTGGAAGAAACACCTCAGGACACAGCCTAC
AATACTAAGAGAGGTATTGTGGCCAGTATTTTGGTTTTCTTGTGTTTTGGAGTCACACAAGCCAAAGATGGGCCATTTTC
CAGACCTCATCCAGCTTACTGGCGGTTTTGGCTCTGCGTCAGTGTGGTTTATGAGCTGTTTCTCATCTTCATTCTCTTCC
AG------------------ACGGTCCAGGATGGCCGACAGTTTCTGAAGTACGTGGACCCCAGGCTGGGAGTTCCGCTG
CCGGAGAGGGACTATGGGGGAAACTGCCTCATCTACGACGCAGACAACGAGACGGACCCCTTCCACAACGTCTGGGACAA
GCTGGACGGCTTTGTGCCCGCGCACTTCATCGGCTGGTATCTGAAGACGCTCATGATCCGGGACTGGTGGATGTGTATGA
TCATCAGCGTGATGTTTGAGTTCCTGGAGTACAGCCTGGAGCACCAGCTGCCCAACTTCAGCGAGTGCTGGTGGGACCAC
TGGATCATGGACGTTCTCATCTGCAATGGTCTGGGCATCTACTGCGGCATGAAGACCCTCGAGTGGCTGTCTCTGAAGAC
ATACAAGTGGCAAGGCCTCTGGAACATTCCAACCTACAAGGGCAAGATGAAGAGGATCGCCTTCCAGTTCACGCCCTACA
GCTGGGTCCGCTTCGAGTGGAAGCCCGCCTCCAGTCTGCACCGCTGGCTGGCGGTGTGCGGCATCATCCTGGTGTTCTTG
CTGGCGGAGCTGAACACGTTCTACTTGAAGTTCGTGCTGTGGATGCCGCCCGAGCACTACCTGGTCCTGCTGAGGCTGGT
CTTCTTCGTGAACGTGGGCGGGGTGGCCATGCGCGAGATCTACGACTTCATGGACGACCTGAAGCCCCACAGAAAGCTGG
GCCAGCAGGCCTGGCTCGTGGCTGCCATCACGGTCACCGAGCTGCTCATCGTCGTGAAGTACGACCCGCACACGCTCACC
CTGTCCCTGCCCTTCTACATCTCCCAGTGCTGGACACTTGGCTCTGTCCTGGTGCTCACCTGGACTGTGTGGCGGTTTTT
TCTGAGGGACATCACCTTGAGGTACAAGGAGACCCGGCGGCAGAAGCAACAAAGTGACCAGGACAGAGCTGTCGGCAACA
GAGACGGGCACCCAGAGCCAGATGATGGCCTTGCAGAGCCCAGGGCGGCCGAAGAGGAAGCC------ACCAAGGAGGGG
GCCTCGGCCTTCTGA
>cavia_porcellus
ATGCGGAGGGGCGAGCGTAGGGCCGCTGGAAGCCTGCGGCCCGGGTCTCCGCGGCCC------------------GAGGG
CCGCCGCAGTACCGAGTCCGAGGTCTACGACGACGGC---------ACCAACACCTTCTTC---------CGAGCCCACA
CCTTAACTGTGCTATTCATCCTCACCTGTGCATTGGGCTATGTGACTCTCCTGGAAGAAACACCTCAGAACACAGCTTAT
AACACGAAGAGAGGTATTGTGGCCAGTATTTTGGTTTTCTTATGTTTTGGAGTCACACAAGCCAAAGATGGGCCATTTTC
CAGACCTCATCCAGCTTACTGGCGATTTTGGCTCTGCGTTAGTGTGGTCTACGAGCTGTTTCTCATCTTTATCCTCTTCC
AG------------------ACAGTGCGTGATGGCCGACAATTTCTAAAGTATGTGGATGCCAGGCTTGGGGTCCCGCTG
CCTGAGAGGGACTATGGGGGAAACTGCCTCATCTACGATCCTGAC---AAGACTGACCCCTTCCACAACGTCTGGGACAA
GTTGGATGGCTTTGTTCCTGCACACTTCATTGGCTGGTACCTGAAGACACTCATGATCCGGGACTGGTGGATGTGCATGA
TCATCAGTGTGATGTTCGAGTTCCTGGAGTACAGCCTGGAGCACCAGCTGCCGAACTTCAGCGAGTGCTGGTGGGACCAT
TGGATCATGGATGTGCTGGTCTGCAACGGGCTAGGCATCTACTGCGGCATGAAAACACTGGAGTGGCTGTCCCTGAAGAC
ATACAAGTGGCAGGGCCTCTGGAACATCCCCACCTACAAGGGCAAGATGAAGCGCATAGCCTTCCAGTTCACACCCTACA
GCTGGGTCCGCTTCGAGTGGAAGCCAGCCTCTAGCCTTCGCCGCTGGCTGGCCGTGTGCGGCATCATCTTGGTGTTCCTG
CTGGCAGAGCTGAACACCTTCTACTTGAAGTTCGTGCTATGGTTGCCTCCGGAGCACTACCTGGTCCTGCTGCGGCTGGT
CTTCTTTGTGAATGTGGGCGGCGTGGCCATGCGTGAGATTTATGACTTCATGGATGATTTGAAGCCCCACAAGAAGCTGG
GCCAGCAGGCCTGGCTAGTGGCGGCCATCACAGTCACCGAGCTCCTCATTGTGGTGAAGTACGACCCACATACACTCACC
CTGTCCCTGCCCTTCTACATCTCTCAGTGCTGGACACTTGGCTCCGTCCTGGTGCTCACCTGGACCATCTGGCGCTTTTT
CCTGCGGGACATCACCTTGAGGTACAAGGAGACACGAAGGCAGAAGCAGCAGAATGATCAGGGCAGGGCAGTCAGCAGCA
AGGATGAACACCCAGGGCTGGATGATGATCTGCTGGGACCCTGGCCTCCCAAGAAGGAGGACGTC---ACTGAGGAGGGC
ATGGCAGCTGCCTCA
>chinchilla_lanigera
ATGCGGAGGGGCGAGCGCAGGGCCGCTGGGGGCTTGCGGCCCGGGTCTCCGCGGCCC------------------GAGGG
CCGCCGCAGTACCGAGTCTGAGGTCTACGACGACGGC---------ACCAACACCTTCTTC---------CGAGCCCACA
CCTTGACTGTGCTCTTCATCCTCACCTGTGCACTGGGCTATGTGACTCTCCTGGAAGAAACACCTCAGGATACAGCTTAT
AACACCAAGAGAGGTATTGTGGCCAGTATTTTGGTTTTCTTATGTTTTGGAGTCACACAAGCCAAAGATGGGCCATTTTC
CAGACCTCATCCAGCTTACTGGCGATTTTGGCTCTGCGTTAGTGTGGTCTACGAGCTGTTTCTCATCTTTATCCTCTTCC
AGCTCCCGTTCCAAAACCTGACAGTGCGTGATGGCCGGCAGTTTCTCAAGTATGTGGATGCCAGGCTCGGGGTTCCACTG
CCTGAGAGGGACTATGGGGGAAACTGCCTCATCTATGATCCAGACAACAAGACTGACCCCTTCCACAACATCTGGGACAA
GCTGGACGGGTTTGTCCCTGCACACTTCATTGGCTGGTACCTGAAGACCCTCATGATCCGAGATTGGTGGATGTGCATGA
TCATCAGCGTGATGTTCGAGTTCCTGGAGTACAGCCTGGAGCACCAGCTGCCCAACTTCAGCGAGTGCTGGTGGGACCAT
TGGATCATGGATGTGCTGGTCTGCAACGGGCTGGGCATCTACTGTGGCATGAAGACGCTGGAGTGGCTGTCCCTGAAGAC
GTACAAGTGGCAGGGCCTCTGGAACATCCCCACCTACAAGGGCAAGATGAAGCGCATAGCCTTCCAGTTCACACCCTACA
GCTGGGTCCGCTTCGAGTGGAAGCCAGCCTCTAGCCTGCGCCGCTGGCTGGCCGTGTGCGGCATCATCCTGGTGTTCCTG
CTGGCGGAGCTGAACACCTTCTACCTGAAGTTTGTGCTGTGGATGCCCCCCGAGCACTACCTGGTCCTGCTGCGGCTGGT
CTTCTTTGTGAACGTGGGCGGTGTGGCCATGCGTGAGATCTATGACTTCATGGATGATTTGAAGCCGCACAAGAAGCTGG
GCCAGCAGGCCTGGCTCGTGGCAGCCATCACAGTCACCGAGCTGCTCATTGTGGTGAAGTACGACCCGCACACACTCACC
CTGTCCCTGCCTTTCTACATCTCCCAGTGCTGGACACTTGGCTCTGTCCTGGTGCTCACCTGGACCATCTGGCGCTTCTT
CCTGCGGGATATTACCTTGCGGTACAAGGAGACACGGAGGCAGAAGCAGCAGAGTGACCAGGGAAGGGCAGTCAGCAACA
AGGATGAGCACTCAGGGCTGGATGATGATCTGCTGGCACCTGGGGCCTCTGAAAAGGAGGACGTC---ACCGAGGAAGGC
GTGGCAGCTGCCTCA
>fukomys_damarensis
ATGTTTTTGGATTGCAGGCGAGCC--------------------------------------------------------
----------------------------------------------------------------------------CATA
CCTTAACTGTGTTGTTCATCCTCACCTGTGCACTGGGCTATGTGACTCTCCTGGAAGAAACACCTCAGGACACAGCCTAT
AACACCAAGAGAGGTATTGTGGCCAGTATTTTGGTTTTCTTATGTTTTGGAGTCACACAAGCCAAAGATGGGCCATTTTC
CAGACCTCATCCAGCTTACTGGCGATTTTGGCTCTGCGTTAGTGTGGTTTATGAGCTGTTTCTCATCTTTATCCTCTTCC
AG------------------ACAGTACGTGACGGCCGGCAGTTTCTAAAGTATGTGGATGCCAGGCTGGGGATCCCGTTG
CCCGAGAGGGACTATGGAGGAAACTGCCTCATCTATGACCCAGACAACAAGACCGACCCCTTCCACAACATCTGGGACAA
GCTGGACGGCTTTGTTCCTGCACACTTTATTGGCTGGTACCTAAAGACCCTCATGATCCGGGACTGGTGGATGTGCATGA
TCATCAGTGTGATGTTCGAGTTCCTGGAGTATAGCCTGGAACACCAGCTGCCAAACTTCAGCGAGTGCTGGTGGGACCAC
TGGGTCATGGACGTGCTGGTCTGCAACGGGCTCGGTATCTACTGCGGCATGAAGACTCTGGAATGGCTGTCCCTGAAGAC
GTACAAGTGGCAGGGCCTCTGGAACATCCCCACCTACAAGGGCAAGATGAAGCGCATAGCCTTCCAGTTCACACCCTACA
GCTGGGTCCGCTTCGAGTGGAAGCCAGCCTCCAGCCTGCGCCGCTGGCTGGCTGTGTGTGGCATCATCCTTGTGTTCCTG
CTGGCAGAGCTGAACACCTTCTACCTGAAATTTGTTCTGTGGATGCCCCCTGAGCACTACCTGGTCCTGCTGCGGCTGGT
CTTCTTTGTGAATGTAGGCGGTGTGGCCATGCGAGAGATCTATGACTTCATGGATGATTTGAAGCCCCACAAGAAGCTAG
GCCAGCAGGCCTGGCTTGTAGCAGCCATCACGGTCACCGAGCTGCTCATCGTGGTGAAGTATGACCCACACACACTCACC
CTGTCCCTGCCCTTCTACATCTCCCAGTGCTGGACACTCGGCTCCATCCTGGTGCTCACCTGGACCATCTGGCGCTTCTT
CCTGCGGGACATCACCTTGCGGTACAAGGAGACACGGAGGCAGAAGCAGCAAAGTGACCAGGGCAGGGCAGTCAGCAACA
GGGATGAGCACCCAGGTCTAGACGACGATCTGCTGGGGCCTGGGGCCCCTGAGAAGGAGGATGTC---ACCGAGGAGGGT
CCTTCAGCTGCCTCA
>nannospalax_galili
ATGCGAAGGGGCGAGCGCAGGGCCACGAGAGGCTCGCGGTCCGGGTCCCCGCTGCTC------------------GAGGG
CCGCCGCAGCACCGAGTCCGAGGTTTACGACGATGGC---------ACCAACACCTTTTTC---------CGTGCTCACA
CCTTAACTGTGCTGTTCATCCTCACCTGTGCACTGGGCTACATCACTCTCCTGGAAGAAACACCTCAGGACACAGCCTAC
AACACTAAGAGAGGTATTGTGGCCAGTATTTTGGTTTTCTTATGTTTTGGAGTCACACAAGCCAAAGACGGGCCATTTTC
CAGACCTCATCCAGCTTACTGGCGGTTTTGGCTGTGCGTTAGTGTGGTCTACGAATTGTTTCTCATCTTCATTCTCTTCC
AG------------------ACAGTCCAGGATGGCCGGCAGTTTCTGAAGTATGTTGACCCCAGGCTGGGAGTCCCATTA
CCAGAGAGGGACTATGGGGGAAACTGCCTCATCTACGATGCTGACAACAACACTGACCCCTTCCACAACATCTGGGACAA
GCTGGATGGCTTTGTTCCCGCACACTTCATTGGCTGGTATCTGAAGACCCTCATGATCCGTGACTGGTGGATGTGCATGA
TCATCAGCGTGATGTTCGAGTTCCTGGAGTACAGCCTAGAGCACCAGCTGCCCAACTTCAGCGAGTGCTGGTGGGACCAT
TGGATCATGGATGTGCTCGTCTGCAATGGGCTGGGCATCTACTGCGGTATGAAGACCCTCGAGTGGCTGTCCTTGAAGAC
ATACAAGTGGCAAGGCCTCTGGAACATTCCAACCTACAAGGGCAAGATGAAGAGGATTGCCTTTCAGTTCACACCCTACA
GCTGGGTGCGCTTTGAGTGGAAACCAGCCTCCAGCCTACATCGCTGGCTGGCCGTGTGTGGCATCATCTTGGTGTTCCTC
CTGGCAGAATTGAATACTTTCTACCTGAAGTTTGTGCTGTGGCTGCCCCCTGAGCACTACCTGGTTCTGCTGCGGCTGGT
CTTCTTCGTGAATGTGGGTGGTGTGGCCATGCGTGAGATCTACGATTTCATGGATGAAGTGAAGCCCCATAGGAAGCTGG
GCCAGCAGGCCTGGCTGGTGGCAGCCATCACAGTCACTGAGTTACTCATCGTGGTGAAGTACGACCCACACACACTCACC
TTGTCACTGCCCTTCTACATCTCCCAGTGCTGGACTCTTGGCTCCATTCTGGTGCTTACCTGGACTGTCTGGCGCTTCTT
CCTGAGGGACATCACCTTGAGGTATAAGGAGACTCGGCGGCAGAAACAGCAGAGTGACCAGGGCAGAGCCATCAACAGCG
GAGATGGGCACCCAGGGCTGGATGATGACCTGCCAGGGACTGGGACTGCAGAGGAAGAGGGGCCC---------------
---------------
>meriones_unguiculatus
ATGCGGAGGGGTGAGCGCAGAGTCGCCGGGGGCTCAGGGTCCGGATCTCCGCTGTTC------------------GAGGG
CCGCCGCAGCACCGAGTCCGAGGTCTACGACGATGGC---------ACCAACACCTTCTTT---------CGTGCCCACA
CCTTAACTGTGCTGTTCATCCTCACCTGTGCCCTGGGCTATGTGACTCTCCTAGAAGAAACACCTCAGGACACGGCCTAC
AACACTAAGAGAGGTATTGTGGCCAGTATTTTGGTTTTCTTATGTTTTGGAGTCACACAAGCCAAAGATGGGCCATTTTC
CAGACCTCATCCAGCTTACTGGCGGTTTTGGCTGTGTGTTAGTGTGGTCTACGAGTTGTTTCTCATCTTCATCCTCTTCC
AG------------------ACAGTCCAGGATGGCCGGCAGTTTCTGAAGTATGTGGATCCCAGGCTGGGAGTCCCATTG
CCAGAGAGGGACTACGGGGGCAACTGCCTCATCTATGATGCTGACAACAAGACCGACCCCTTCCACAACATCTGGGACAA
GCTGGATGGCTTTGTTCCTGCGCACTTCATTGGCTGGTATCTGAAGACCCTCATGATACGTGACTGGTGGATGTGCATGA
TCATCAGTGTGATGTTCGAGTTCCTGGAGTATAGCCTGGAGCACCAGCTGCCCAACTTCAGCGAGTGCTGGTGGGACCAC
TGGATCATGGACGTACTCATCTGCAACGGGCTGGGCATCTACTGTGGCATGAAGACCCTCGAGTGGCTGTCCTTGAAGAC
ATATAAGTGGCAGGGCCTCTGGAACATTCCAACCTACAAGGGCAAGATGAAGAGGATTGCCTTTCAGTTCACGCCCTACA
GCTGGGTACGCTTTGAATGGAAGCCAGCCTCCAGCCTGCACCGCTGGCTGGCCGTGTGTGGCATCATCTTGGTGTTCTTA
CTGGCAGAGCTGAACACCTTCTACCTGAAGTTTGTGCTATGGATGCCTCCTGAACACTACCTGGTCCTCCTGCGTCTGGT
CTTCTTCGTGAACGTGGGTGGTGTGGCCATGCGTGAGATCTACGACTTCATGGATGAACTGAAGCCCCACAGGAAGCTGG
GCCAGCAGGCCTGGCTGGTGGCAGCCATCACAGTCACAGAGCTTCTCATCGTGGTGAAGTATGACCCGCACACACTCACT
CTGTCACTGCCCTTCTACATCTCCCAGTGCTGGACTCTTGGCTCCATCCTGGTGCTTACATGGACTGTCTGGCGCTTCTT
CCTGCGGGACATCACCATGAGGTACAAGGAGACCCGGCGACAGAAGCAGCAGAGTCACCAGGGCAGAACCATCAACAAT-
-----GGACACCCAGGGCCGGATGATGACCTGCCAGGGACTGGGACTACAGAGGAAGAGAGGCCCACC------------
---------------
>psammomys_obesus
ATGCGGAGGGGTGAGCGCAGAGTCGCCGGAGGCTCAGGGTCCGGATCTCCGCTGTTC------------------GAGGG
CCGCCGCAGCACCGAGTCCGAGGTCTACGACGATGGC---------ACCAACACCTTCTTT---------CGTGCCCACA
CCTTAACTGTGCTGTTCATCCTCACCTGTGCACTGGGCTATGTGACTCTCCTAGAAGAAACACCTCAGGACACGGCCTAC
AACACTAAGAGAGGTATTGTGGCCAGTATTTTGGTTTTCTTATGTTTTGGAGTCACACAAGCCAAAGATGGGCCATTTTC
CAGACCTCATCCAGCTTACTGGCGGTTTTGGCTGTGTGTTAGTGTGGTCTACGAGTTGTTTCTCATCTTCATCCTCTTCC
AG------------------ACAGTCCAGGATGGCCGGCAGTTTCTGAAGTATGTGGATCCCAGGCTGGGAGTCCCATTG
CCAGAGAGGGACTACGGGGGCAACTGCCTCATCTATGACGCTGACAACAAGACCGACCCCTTCCACAACATCTGGGACAA
GCTGGATGGCTTTGTTCCTGCACACTTCATTGGCTGGTATCTGAAGACCCTCATGATACGTGACTGGTGGATGTGCATGA
TCATCAGTGTGATGTTCGAGTTCCTGGAATATAGCCTGGAGCACCAGCTGCCCAACTTCAGCGAGTGCTGGTGGGACCAC
TGGATTATGGACGTACTCATCTGCAACGGGCTGGGCATCTACTGTGGCATGAAGACCCTCGAGTGGCTGTCCTTGAAGAC
ATATAAGTGGCAGGGCCTCTGGAACATTCCAACCTACAAGGGCAAGATGAAGAGGATTGCCTTTCAGTTCACGCCCTACA
GCTGGGTACGCTTTGAGTGGAAGCCAGCCTCCAGCCTGCACCGCTGGCTGGCCGTGTGTGGCATCATCTTGGTGTTCCTA
CTGGCAGAGCTGAACACCTTCTACCTGAAGTTTGTGCTATGGATGCCTCCTGAACACTACCTGGTCCTCCTGCGTCTGGT
CTTCTTCGTGAACGTGGGTGGTGTGGCCATGCGTGAGATCTACGACTTCATGGATGAACTGAAGCCCCACAGGAAGCTGG
GCCAGCAGGCCTGGCTGGTGGCAGCCATCACAGTCACAGAGCTTCTCATCGTGGTGAAGTATGACCCGCACACACTCACT
CTGTCACTGCCCTTCTACATCTCCCAGTGCTGGACTCTTGGCTCCATCTTGGTGCTTACATGGACTGTCTGGCGCTTCTT
CCTGCGGGACATCACCATGAGGTACAAGGAGACCCGGCGACAGAAGCAGCAGAGTCACCAGGGCAGAACCATCAACAAT-
-----GGACACCCAGGGCCGGATGATGACCTGCCAGGGAATGGGACTACAGAGGAAGAGAGGCCCACC------------
---------------
>mus_musculus
ATGCGGAGGGGCGAGCGCAGAGTCGCCGGAGGCTCGGGATCTGAGTCTCCGCTGCTC------------------AAGGG
CCGCCGCAGCACCGAGTCTGAAGTCTACGACGATGGC---------ACTAACACCTTCTTT---------CGTGCCCACA
CTTTAACTGTGCTGTTCATCCTCACCTGTGCGCTGGGCTACGTGACTCTCCTAGAAGAAACCCCTCAGGATACAGCCTAC
AACACCAAGAGAGGTATTGTGGCCAGTATTTTGGTTTTCTTATGTTTTGGAGTCACACAAGCTAAAGACGGGCCATTTTC
CAGACCTCATCCAGCTTACTGGCGGTTTTGGCTGTGTGTTAGTGTGGTCTACGAATTGTTTCTCATCTTCATCCTTTTCC
AG------------------ACAGTCCAGGATGGCCGACAGTTTCTGAAGTATGTGGATCCCAGGCTGGGAGTCCCATTG
CCAGAGAGGGACTACGGGGGCAACTGCCTCATCTATGATGCTGACAACAAGACTGACCCTTTCCACAACATCTGGGACAA
GCTGGATGGCTTTGTTCCTGCACACTTCATTGGCTGGTATCTGAAGACGCTCATGATCCGTGACTGGTGGATGTGCATGA
TCATCAGTGTGATGTTCGAGTTCCTGGAGTACAGCCTGGAGCACCAGCTGCCCAACTTCAGCGAGTGCTGGTGGGACCAT
TGGATCATGGACGTCCTCGTCTGCAACGGGCTGGGCATCTACTGTGGCATGAAGACCCTCGAGTGGCTGTCCCTGAAGAC
ATATAAGTGGCAGGGCCTCTGGAACATTCCAACCTACAAGGGCAAGATGAAGAGGATTGCCTTTCAGTTCACGCCTTACA
GCTGGGTACGCTTTGAGTGGAAGCCAGCCTCCAGCCTGCACCGCTGGCTGGCCGTGTGTGGCATCATCCTGGTGTTCCTG
CTGGCAGAGCTGAACACCTTCTACCTGAAGTTTGTGCTATGGATGCCCCCTGAACACTACCTGGTCCTTCTGAGGCTGGT
CTTCTTCGTGAACGTGGGTGGTGTGGCCATGCGTGAGATCTACGACTTCATGGATGAATTGAAGCCCCACAGGAAGCTGG
GCCAGCAGGCCTGGCTGGTGGCAGCCATCACAGTCACAGAGCTTCTCATCGTGGTGAAGTATGACCCGCACACACTCACC
CTGTCACTGCCCTTCTACATCTCCCAGTGCTGGACTCTTGGCTCCATCCTGGTGCTTACATGGACTGTCTGGCGCTTCTT
CCTGCGGGACATCACCATGAGGTACAAGGAGACCCGGCGACAGAAGCAGCAGAGTCACCAGGCCAGAGCCGTCAACAACC
GGGATGGGCACCCTGGGCCAGATGATGACCTGCTAGGGACTGGAACTGCAGAAGAAGAGGGGACCACC------------
---------------
>ictidomys_tridecemlineatus
--------------------------------------------------------------------------------
-------------------------------------------------------------GGTGGGAGGCGAGCCCACA
CCTTAACTGTGCTGTTCATCCTCACCTGTGCGCTGGGCTACGTGACTCTCCTGGAGGAAACGCCTCAGGACACAGCCTAC
AACACCAAGAGAGGTATTGTGGCCAGTATTTTGGTTTTCTTATGTTTTGGAGTCACACAAGCCAAAGATGGGCCATTTTC
CAGACCTCATCCAGCCTACTGGCGGTTTTGGCTCTGTGTTAGTGTGGTCTACGAGCTGTTTCTCATCTTCATCCTCTTCC
AG------------------ACAGTCCAGGACGGCAGGCAGTTTCTGAAGTATGTTGACCCCAGATTGGGAGTCCCGCTG
CCAGAGAGGGACTACGGGGGGAACTGCCTCATCTACGACCCAGACAACAAGACCGACCCCTTCCACAACATCTGGGACAA
GCTGGATGGCTTCGTTCCTGCCCACTTTATTGGCTGGTACCTGAAGACTCTCATGATCCGCGACTGGTGGATGTGCATGA
TCATCAGTGTAATGTTTGAGTTCCTGGAGTACAGCCTGGAGCACCAGCTGCCCAACTTCAGCGAGTGCTGGTGGGACCAC
TGGATCATGGATGTGCTTGTCTGTAATGGGCTGGGCATCTACTGCGGCATGAAGACCCTGGAGTGGCTGTCCATGAAGAC
CTACAAGTGGCAGGGCCTCTGGAACATTCCAACCTATAAGGGCAAGATGAAGAGGATTGCCTTCCAGTTCACGCCCTACA
GCTGGGTCCGCTTCGAGTGGAAGCCTGCCTCCAGCCTGCGCCGCTGGCTGGCCGTGTGTGGCATCATCCTGGTGTTCCTG
CTGGCAGAGCTGAACACCTTCTACCTGAAGTTCGTGCTGTGGATGCCCCCCGAGCACTACCTGGTTCTGCTACGACTGGT
CTTCTTCGTGAACGTGGGTGGCGTGGCCATGCGTGAGATCTACGATTTCATGGATGACCTGAAGCCCCATAAGAAGCTGG
GCCAGCAGGCTTGGCTGGCGGCAGCCATCACAGCCACAGAGCTGCTGATCGTGGTGAAGTACGACCCACACACGCTGACC
CTGTCCCTGCCCTTCTACATCTCCCAGTGCTGGACGCTGGGCTCCGTCCTGGTGCTCACCTGGACCGTCTGGCGCTTCTT
CCTGCGGGACATCACCTTAAGGTACAAGGAGACCCGGCGGCAGAAGCAGCGGAGTGACCAGGGCAGGGCTGTTGGCCACG
GGGACGGGCACCCGGGGACAGACGATGACCTGCCTGGATCAGGAGCTGCCCAGGAAGGGGCCTCT---------------
---------------
>homo_sapiens
ATGCGGAGGGGCGAGCGCAGGGACGCCGGAGGTCCGCGGCCCGAGTCCCCGGTGCCCGCGGGCAGGGGGCCGGGCGAGGG
CCGCCGCAGCACCGAGTCCGAGGTCTACGACGACGGC---------ACCAACACCTTCTTC---------CGAGCCCACA
CCTTAACCGTGCTCTTCATCCTCACCTGTACGCTTGGCTATGTGACGCTGCTGGAGGAAACACCTCAGGACACGGCCTAC
AACACCAAGAGAGGTATTGTGGCCAGTATTTTGGTTTTCTTATGTTTTGGAGTCACACAAGCTAAAGACGGGCCATTTTC
CAGACCTCATCCAGCTTACTGGAGGTTTTGGCTCTGCGTGAGTGTGGTCTACGAGCTGTTTCTCATCTTTATACTCTTCC
AG------------------ACTGTCCAGGACGGCCGGCAGTTTCTAAAGTATGTTGACCCCAAGCTGGGAGTCCCACTG
CCAGAGAGAGACTACGGGGGAAACTGCCTCATCTACGACCCAGACAATGAGACTGACCCCTTTCACAACATCTGGGACAA
GTTGGATGGCTTTGTTCCCGCGCACTTTCTTGGCTGGTACCTGAAGACCCTGATGATCCGAGACTGGTGGATGTGCATGA
TCATCAGCGTGATGTTCGAGTTCCTGGAGTACAGCCTGGAGCACCAGCTGCCCAACTTCAGCGAGTGCTGGTGGGATCAC
TGGATCATGGACGTGCTCGTCTGCAACGGGCTGGGCATCTACTGCGGCATGAAGACCCTTGAGTGGCTGTCCCTGAAGAC
GTACAAGTGGCAGGGCCTCTGGAACATTCCGACCTACAAGGGCAAGATGAAGAGGATCGCCTTCCAGTTCACGCCGTACA
GCTGGGTTCGCTTCGAGTGGAAGCCGGCCTCCAGCCTGCGTCGCTGGCTGGCCGTGTGCGGCATCATCCTGGTGTTCCTG
TTGGCAGAACTGAACACGTTCTACCTGAAGTTTGTGCTGTGGATGCCCCCGGAGCACTACCTGGTCCTCCTGCGGCTCGT
CTTCTTCGTGAACGTGGGTGGCGTGGCCATGCGTGAGATCTACGACTTCATGGATGACCCGAAGCCCCACAAGAAGCTGG
GCCCGCAGGCCTGGCTGGTGGCGGCCATCACGGCCACGGAGCTGCTCATCGTGGTGAAGTACGACCCCCACACGCTCACC
CTGTCCCTGCCCTTCTACATCTCCCAGTGCTGGACCCTCGGCTCCGTCCTGGCGCTCACCTGGACCGTCTGGCGCTTCTT
CCTGCGGGACATCACATTGAGGTACAAGGAGACCCGGTGGCAGAAGTGGCAGAACGACCAGGGCAGCACCGTCGGCAACG
GGGACCAGCACCCAGGGCTGGACGAAGACCTGCTGGGGCCTGGGGTGGCCGAG---------------GGC---GAGGGA
GCACCAACTCCAAAC
