# Supplementary material for: Divergent genes in gerbils: prevalence, relation to GC-biased substitution, and phenotypic relevance
Source: BMC Evol Biol. 2020 Oct 19;20:134. doi: 10.1186/s12862-020-01696-3 (PMC7574485; doi:10.1186/s12862-020-01696-3)
Supplement: Supplementary file 3 — Additional file 3 Supplementary Data. DNA alignments for 10,554 1-to-1 orthologues used in analysis. Each alignment file is named using its orthogroup ID. [file 12862_2020_1696_MOESM3_ESM.zip › Additional_File_3/masked_alignments/OG0001893.fa]

>psammomys_obesus
ATGGCGGAACCTGAGTTGCAGCTGGTGGCGCGGCGCATCCGCAGCTTCCCCGACTTCCCCATCCCGGGCGTGCTGTTCAG
GGATATCTCGCCCCTCCTGAAAGACCCGGACTCCTTCCGAGCTTCCATCCGCCTCCTGGCCAACCATCTGAAGTCCACGC
ATGGCGGCAAGATCGACTACATCGCAGGCGAGCTATCACTGACAGGCCTAGACTCCAGGGGCTTCCTGTTTGGCCCCTCC
CTAGCTCAGGAGCTGGGCCTGGGCTGTGTGCTCATCCGAAAGCGTGGGAAGCTGCCGGGTCCCACTGTGTCGGCCTCTTA
CGCCCTGGAGTACGGAAAGGCTGAGCTGGAAATCCAGAAAGATGCTTTAGAACCCGGGCAGAAAGTGGTCATTGTAGATG
ACCTCCTGGCCACTGGAGGAACCATGTGTGCCGCCTGTCAGCTGCTGGGCCAGCTCCGGGCCGAGGTGGTGGAGTGTGTG
AGCCTGGTGGAGCTGACCTCGCTGAAGGGCAGGGAGAAGCTAGGACCTGTACCGTTCTTCTCTCTCCTGCAGTACGAG
>cavia_porcellus
ATGGCGGATTCCGAGCTGCAGCTGGTCTCCCGGCGCATCCGCAGCTTCCCCGACTTCCCCATCCCCGGCGTGAACTTTAG
GGACATCTCGCCCCTCCTGAAGGACCCCGAATCCTTCCGCACCAGCATCCGCCTGCTGGCCGGCCACCTGAAGACAGCGC
ACGGGGGCAAGATCGACTACATCGCAGGC------------------CTGGACTCCAGAGGCTTCCTGTTTGGCCCCTCA
CTGGCCCAAGAGCTGGGCCTGGGCTGTGTGCTCATCCGGAAGCGTGGGAAGCTACCCGGCCCCACTGTGTCCACCTCCTA
TGCACTGGAATACGGGAAGGCTGAGCTGGAGATCCAGAAAGATGCCCTGGAGCCCGGCCAGAAGGTAGTCGTGGTGGATG
ACCTGCTGGCCACTGGTGGAACCATGTGCGCAGCCTGTGAGCTCCTGGGCCAGCTGGGGGCCGAGGTGCTGGAATGCGTG
ACCCTGGTGGAGCTGACCTCACTCAAGGGCCGGGAGAAGCTGGGGCCAGTCCCCTTCTTCTCCCTGCTGCAGTATGAG
>dipodomys_ordii
--------------------------------------------------------------------------------
--------------------------------------------------------------------------------
-----------------------------------------------CTAGACTCCAGGGGCTTCCTGTTTGGACCCTCC
CTGGCTCAGGAGCTGGGCCTGGGCTGTGTGCTTATCAGGAAGCGTGGGAAGCTGCCAGGCCCCACAGTGTCCGTCTCTTA
CGCACTGGAGTATGGCAAGGCTGAGTTGGAGATCCAGAAAGATGCCCTGGAGCCTGGGCAGAAGGTGGTGGTTGTGGACG
ATCTGCTAGCCACTGGTGGAACCATGCGAGCAGCCTGCGAGCTGCTGGGTCAGCTGCGCGCCGAGGTGCTGGAGTGTGTC
AGCCTGGTGGAGCTGACCTCGCTGAAGGGCAGGGAGAAGCTGGGGCCAGTGCCCTTCTTTTCTCTCCTGCAGTACGAG
>jaculus_jaculus
ATGGCGGAGGCCGAGCTGCAGCTGGTGGCGCGGCGCATCCGCAGCTTCCCCGACTTCCCCATCCCGGGCGTGCTGTTCAG
GGACATCTCGCCCCTTCTGAAGGACCCCGACTCCTTCCGCGCCTCCATCCGACTCCTGGCCAGTCACCTAAAGACCAAGC
ACGGCGGCAAGATCGACTACATCGCAGGC------------------CTAGACTCCAGGGGCTTCCTGTTTGGCCCCTCT
CTGGCCCAGGAGCTGGGCCTAGGCTGTGTGCTCATCCGGAAGCGCGGGAAGCTGCCAGGCCCCACCGTGTCGGTTTCCTA
CGCACTGGAGTACGGAAAGGCTGAACTAGAGATCCAGAAAGATGCCTTGGAGCCTGGGCAGAAAGTGGTTGTTGTGGACG
ATCTCCTAGCCACTGGTGGAACCATGCGTGCAGCCTGTGAGCTGCTGGGCCAGCTGCGGGCCGAGGTGCTGGAGTGTGTG
AGCCTGGTGGAGCTGACCTCGCTGAAGGGCAGGGAGAAACTGGGGGCTGTCCCCTTCTTCTCCCTCCTGCAGTATGAG
>rattus_norvegicus
ATGTCCGAATCTGAGTTGCAGCTGGTGGCGCGGCGCATCCGCAGCTTCCCGGACTTCCCCATCCCGGGCGTGCTGTTCAG
GGATATCTCGCCCCTCTTGAAAGATCCGGACTCCTTCCGAGCTTCCATCCGCCTCCTGGCCGGTCACCTGAAGTCCACGC
ACGGCGGCAAGATCGACTACATCGCAGGT------------------CTGGACTCCAGGGGCTTCCTGTTTGGCCCTTCC
CTTGCTCAGGAGCTGGGGGTGGGCTGTGTGCTCATCCGTAAGCGCGGGAAGCTACCAGGCCCCACTGTATCAGCCTCCTA
TTCTCTAGAGTATGGGAAGGCTGAGCTGGAAATCCAGAAAGATGCCTTAGAACCGGGGCAGAAAGTGGTCATTGTGGATG
ATCTCCTGGCCACTGGAGGAACCATGTGTGCAGCCTGTGAGCTGCTGAGCCAGCTGCGGGCTGAGGTGGTGGAGTGTGTG
AGCCTGGTGGAGCTGACCTCCCTGAAGGGCAGGGAGAAGCTGGGACCTGTGCCATTCTTCTCTCTCCTGCAGTATGAG
>meriones_unguiculatus
ATGGCGGAACCCGAGTTGCAGCTGGTGGCGCGGCGCATCCGCAGCTTCCCCGACTTCCCCATCCCGGGCGTGCTGTTCAG
GGATATCTCGCCCCTCCTGAAAGACCCGGACTCCTTCCGAGCTTCCATCCGTCTCCTGGCCAACCATCTGAAGTCCAAGC
ATGGCGGCAAAATCGACTACATCGCAGGC------------------CTGGACTCCAGGGGCTTCCTGTTTGGCCCCTCC
CTAGCTCAGGAGCTGGGCCTGGGCTGTGTGCTCATCCGAAAGCGTGGGAAGCTGCCGGGTCCCACTGTGTCAGCCTCCTA
CGCCCTAGAGTACGGGAAGGCTGAGCTGGAAATCCAGAAAGATGCTTTAGAACCCGGGCAGAAAGTGGTCATTGTAGATG
ACCTCCTGGCCACTGGAGGAACCATGTGTGCCGCCTGTCAGCTGCTGGGCCAGCTCCGGGCCGAGGTGGTGGAGTGTGTG
AGCCTGGTGGAGCTGACCTCGCTGAAGGGCAGGGAGAAGCTGGGACCTGTACCGTTCTTCTCTCTCCTGCAGTACGAG
>mus_musculus
ATGTCGGAACCTGAGTTGAAACTGGTGGCGCGGCGCATCCGCAGCTTCCCCGACTTCCCAATCCCGGGCGTGCTGTTCAG
GGATATCTCGCCCCTCTTGAAAGACCCGGACTCCTTCCGAGCTTCCATCCGCCTCTTGGCCAGTCACCTGAAGTCCACGC
ACAGCGGCAAGATCGACTACATCGCAGGT------------------CTAGACTCCAGGGGCTTCCTGTTTGGCCCTTCC
CTAGCTCAGGAGCTGGGCGTGGGCTGTGTGCTCATCCGGAAACAGGGGAAGCTGCCGGGCCCCACTGTGTCAGCCTCCTA
TTCTCTGGAGTATGGGAAGGCTGAGCTGGAAATCCAGAAAGATGCCTTGGAACCCGGGCAGAGAGTGGTCATTGTGGATG
ACCTCCTGGCCACAGGAGGAACCATGTTTGCGGCCTGTGACCTGCTGCACCAGCTCCGGGCTGAAGTGGTGGAGTGTGTG
AGCCTGGTGGAGCTGACCTCGCTGAAGGGCAGGGAGAGGCTAGGACCTATACCATTCTTCTCTCTCCTCCAGTATGAC
>chinchilla_lanigera
ATGGCGGAGCCGGAGCTGCAGCTGGTGTCCCGGCGCATCCGCAGCTTCCCCGACTTCCCCATCCCCGGCGTAATCTTCAG
GGACATCTCGCCCCTCCTGAAGGACCCTGAGTCCTTCCGCACCTGCATCCGCCTGCTGGCCGGCCACCTGAAGACTGCGC
ACGGCGGCAAGATCGACTACATCGCAGGC------------------CTGGACTCCAGGGGCTTCCTGTTTGGCCCCTCG
CTGGCCCAGGAACTGGGGCGGGGCTGCGTGCTCATCCGGAAGCGTGGGAAGCTGCCAGGCCCCACCGTGTCCGCCTCCTA
TGCGCTGGAGTACGGGAAGGCTGAGCTAGAGATCCAGAAAGATGCCCTGGAGCCTGGCCAGAAGGTAGTCGTGGTGGACG
ACTTGCTGGCCACTGGTGGAACCATGTGCACAGCCTGTGAGCTGCTGGGCCAGCTGGGAGCTGAGGTGTTGGAATGCGTG
ACCCTGGTGGAGCTGACCTCGCTGAAAGGCAGGGAGAAGCTGGGGTCAGTCCCCTTCTTCTCCCTTCTGCAGTATGAG
>fukomys_damarensis
ATGTCGGAACCGGAGCTGCAGCTGGTGGCTCGGCGCATTCGCACCTTCCCCGACTTCCCCATCCCAGGCGTGCTCTTTAG
GGACATCTCGCCTCTCCTGAAGGACCCCGAGTCCTTCCGCGCCTGCATCCGCCTGCTGGCCAGCCACCTGAAGACCGCGC
ACGGCGGCAAGATTGACTACATCGCAGGC------------------CTGGACTCCAGGGGCTTCCTGTTCGGCCCCTCG
CTGGCCCAGGAGCTGGGCCTGGGCTTTGTGCTCATCCGGAAGCGCGGGAAGCTGCCAGGCCCCACTGTGTCTGCCTCCTA
TGCCCTGGAATACGGGAAGGCTGAGCTAGAGATTCAGAAAGATGCCCTGGAGCCCGGGCAGAAGGTGGCTGTGGTGGACG
ACCTGCTGGCCACTGGTGGAACCATGTGTACAGCCTGTGAGCTGCTGGGCCAGCTGGGGGCCGAGGTTCTGGAATGCGTG
ACCCTGGTGGAGCTGACCTCACTGAAAGGCAGGGAGAAGCTGGGGTCAGTCCCCTTCTTCTCTCTCCTGCAGTATGAG
>ictidomys_tridecemlineatus
ATGGCGGAGCACGATCTGCAGCTGGTGGCGCGGAGCATCCGCAGCTTCCCCGACTTCCCCATCCCGGGCGTGCTGTTCAG
GGACATCTCGCCGCTGCTGAAGGACCCTGACTCCTTCCGCGCCTGCATCCGCCTCCTGGCCAGCCACCTAAGGACCACGC
ACGGCGGCAAGATAGACTACATCGCAGGC------------------CTAGACTCCAGAGGCTTCCTGTTTGGTCCCTCT
CTGGCCCAGGAGCTGGGCCTGGGCTTTGTGCTCATCCGAAAGCGTGGGAAGCTGCCGGGCCCTACAGTGTCTGCCTCCTA
CGCTTTGGAATATGGGAAGGCTGAGCTGGAAATTCAAAAGGATGCCCTGGAGCCCGGGCAGAAGGTGGTTGTTGTGGACG
ATCTGCTGGCCACTGGTGGAACCATGTGTGCAGCCTGTGAACTGCTGGGCCAGCTGCGGGCTGAGGTGCTGGAGTGTGTG
TGCCTGGTGGAACTGACCTCACTGAAGGGCAGGGAGAAGCTGGGGGCTGTGCCCTTCTTCTCCCTCCTGCAGTATGAA
>homo_sapiens
ATGGCCGACTCCGAGCTGCAGCTGGTTGAGCAGCGGATCCGCAGCTTCCCCGACTTCCCCACCCCAGGCGTGGTATTCAG
GGACATCTCGCCCGTCCTGAAGGACCCCGCCTCCTTCCGCGCCGCCATCGGCCTCCTGGCGCGACACCTGAAGGCGACCC
ACGGGGGCCGCATCGACTACATCGCAGGC------------------CTAGACTCCCGAGGCTTCCTCTTTGGCCCCTCC
CTGGCCCAGGAGCTTGGACTGGGCTGCGTGCTCATCCGAAAGCGGGGGAAGCTGCCAGGCCCCACTCTGTGGGCCTCCTA
TTCCCTGGAGTACGGGAAGGCTGAGCTGGAGATTCAGAAAGACGCCCTGGAGCCAGGACAGAGGGTGGTCGTCGTGGATG
ATCTGCTGGCCACTGGTGGAACCATGAACGCTGCCTGTGAGCTGCTGGGCCGCCTGCAGGCTGAGGTCCTGGAGTGCGTG
AGCCTGGTGGAGCTGACCTCGCTTAAGGGCAGGGAGAAGCTGGCACCTGTACCCTTCTTCTCTCTCCTGCAGTATGAG
