# Supplementary material for: Divergent genes in gerbils: prevalence, relation to GC-biased substitution, and phenotypic relevance
Source: BMC Evol Biol. 2020 Oct 19;20:134. doi: 10.1186/s12862-020-01696-3 (PMC7574485; doi:10.1186/s12862-020-01696-3)
Supplement: Supplementary file 3 — Additional file 3 Supplementary Data. DNA alignments for 10,554 1-to-1 orthologues used in analysis. Each alignment file is named using its orthogroup ID. [file 12862_2020_1696_MOESM3_ESM.zip › Additional_File_3/masked_alignments/OG0001896.fa]

>chinchilla_lanigera
---------------------------------------------------------------CTAAAACTGAGTTTGGG
GAAGATGATAACAGCTAAGCCAGGGAAAACACCGATTCAGGTATTACACGAGTACGGCATGAAGACCAAGAACATCCCGG
TTTATGAGTGTGAGAGATCTGATGTGCAAATCCATGTGCCCACTTTCACCTTCAGAGTAACCGTTGGTGACATAACCTGC
ACAGGTGAAGGAACAAGTAAGAAGCTGGCGAAACACAGAGCTGCAGAGGCTGCCATAAACATTTTGAAAGCCAATGCAAG
TATTTGCTTTGCAGTTCCTGACCCTTTAATGCCTGACCCTTCCAAGCAACCAAAGAACCAGCTTAATCCTATTGGTTCAT
TACAGGAACTGGCTATTCATCATGGCTGGAGACTTCCTGAATATACCCTTTCCCAGGAGGGAGGACCTGCTCATAAGAGA
GAATATACCACAATTTGCAGGCTAGAGTCATTTATGGAAACTGGAAAGGGGGCATCCAAAAAACAAGCCAAGAGAAATGC
TGCTGAGAAATTTCTTGCCAAATTTAGTAATATTTCTCCAGAGAACCATATTTCTCTAACAAATGTAGTAGGGCATTCTT
TAGGGTGCACTTGGCATTCCTTGAGGAATTCTCCCGGGGAAAAGATCAACTTGCTGAAAAGAAGCCTCCTTAGTATTCCA
AATACAGACTACATCCAGCTGCTTAGTGAAATCGCCAAGGAACAAGGCTTTAACATAACGTATTTGGATATAGAAGAACT
GAGTGCCAACGGGCAGTATCAGTGCCTCGCCGAACTGTCGACCAGTCCTATTACAGTCTGTCATGGCTCGGGGATCTCCT
GCGGCAATGCGCAGAGTGACGCAGCCCACAATGCTCTGCAGTATTTGAAGATAATCGCAGAAAGGAAG
>ictidomys_tridecemlineatus
ATGTCTCAAAGCAGACGTCGCGCGGAGGCCCCGCCACTGGAGCGCGAGGACAGCGGGACCTTC---------AGTTTGGG
GAAGATGATAACAGCTAAGCCAGGGAAAACACCGATTCAGGTATTACACGAATATGGCATGAAGACCAAGAACATCCCGG
TTTATGAATGTGAAAGATCCGATGTGCAGATACACGTGCCAACTTTCACCTTCAGAGTAACCGTTGGGGACATAACCTGC
ACAGGTGAAGGTACAAGTAAGAAGCTGGCGAAACACCGAGCTGCAGAGGCGGCCATCCACATTCTGAAAGCCAATGCAAG
TATTTGCTTTGCAGTTCCTGACCCTTTAATGCCTGACCCTTCCAAGCAACCAAAGAACCAGCTTAATCCTATTGGTTCAT
TACAGGAATTGGCTATTCATCATGGCTGGAGACTTCCTGAATATACTCTTTCCCAGGAAGGAGGACCTGCTCATAAGAGA
GAATATACCACAATTTGCAGGCTAGAGTCATTTATGGAAACTGGAAAGGGGGCATCAAAGAAACAAGCCAAGAGAAATGC
TGCTGAGAAATTTCTTGCCAAATTTAGTAATATTTCTCCAGAGAACCACATTTCTCTAACTAATGTAGTAGGAAATTCTT
TAGGATGCACTTGGCATTCCTTGAGGAATTCTCCTGGTGAAAAGATCAACTTACTGAAAAGAAGCCTCCTTAGTATTCCT
AATACAGATTACATCCAGCTGCTTAGTGAAATTGCCAAGGAACAAGGTTTTAACATAACGTATTTGGATATAGAAGAACT
GAGTGCAAATGGGCAGTATCAGTGTCTCGCCGAACTGTCAACCAGTCCTATCACAGTCTGTCATGGCTCCGGCATCTCCT
GTGGCAATGCACAGAGTGATGCCGCCCACAATGCTTTGCAGTATTTAAAGATAATAGCAGAAAGAAAG
>nannospalax_galili
ATGTCCCAGGGCAGGTATTGCGCCGAGGCCCCGCCGCTGGAGCACGAGGACAGCGGGACCTTC---------AGTTTGGG
GAAGATGATAACAGCCAAACCCGGGAAAACACCGATTCAGGTATTACACGAATACGGCATGAAGACCAAGAACATTCCAG
TTTATGAATGTGAAAGATCCGATGTGCAAATACACGTGCCCACTTTCACCTTCAGAGTAACCGTTGGTGACATAACTTGC
ACAGGTGAAGGTACAAGTAAGAAGCTGGCGAAACACAGAGCTGCAGAGGCTGCCATAAACATTTTGAAAGCCAATGCAAG
TATTTGCTTTGCAGTTCCTGACCCTTTAATGCCTGACCCATCCAAACAACCAAAGAACCAGCTTAATCCTATTGGTTCAT
TACAGGAATTGGCTATTCATCATGGCTGGAGACTTCCTGAATATACACTTTCCCAGGAGGGAGGACCTGCTCATAAGAGA
GAATATACCACAATTTGCAGGCTAGAATCATTTATGGAAACTGGAAAGGGGGCATCAAAAAAACAAGCGAAGAGAAACGC
TGCTGAGAAATTCCTTGCCAAATTTAGTAATATTTCTCCAGAGAACCACATTTCTCTAACAAATGTAGTCGGACACTCTT
TAGGGTGCACTTGGCATTCTTTGAGGAATTCTCCTGGTGAAAAGATCAACTTACTGAAAAGAAGCCTCCTTAGTCTTCCA
AATACAGACTACATTCAGCTGCTTAGTGAAATTGCCAAGGAGCAAGGTTTTAACATAACGTATTTGGATATAGAAGAACT
GAGTGCCAACGGACAGTATCAGTGTCTCGCCGAGCTGTCCACCAGTCCTATCACGGTCTGTCACGGATCGGGTATCTCAT
GTGGCAATGCACAGAGCGACGCAGCTCACAATGCTTTGCAGTATTTAAAGATAATAGCAGAAAGAAAG
>homo_sapiens
ATGTCCCAGAGCAGGCACCGCGCCGAGGCCCCGCCGCTGGAGCGCGAGGACAGTGGGACCTTC---------AGTTTGGG
GAAGATGATAACAGCTAAGCCAGGGAAAACACCGATTCAGGTATTACACGAATACGGCATGAAGACCAAGAACATCCCAG
TTTATGAATGTGAAAGATCTGATGTGCAAATACACGTGCCCACTTTCACCTTCAGAGTAACCGTTGGTGACATAACCTGC
ACAGGTGAAGGTACAAGTAAGAAGCTGGCGAAACATAGAGCTGCAGAGGCTGCCATAAACATTTTGAAAGCCAATGCAAG
TATTTGCTTTGCAGTTCCTGACCCCTTAATGCCTGACCCTTCCAAGCAACCAAAGAACCAGCTTAATCCTATTGGTTCAT
TACAGGAATTGGCTATTCATCATGGCTGGAGACTTCCTGAATATACCCTTTCCCAGGAGGGAGGACCTGCTCATAAGAGA
GAATATACTACAATTTGCAGGCTAGAGTCATTTATGGAAACTGGAAAGGGGGCATCAAAAAAGCAAGCCAAAAGGAATGC
TGCTGAGAAATTTCTTGCCAAATTTAGTAATATTTCTCCAGAGAACCACATTTCTTTAACAAATGTAGTAGGACATTCTT
TAGGATGTACTTGGCATTCCTTGAGGAATTCTCCTGGTGAAAAGATCAACTTACTGAAAAGAAGCCTCCTTAGTATTCCA
AATACAGATTACATCCAGCTGCTTAGTGAAATTGCCAAGGAACAAGGTTTTAATATAACATATTTGGATATAGATGAACT
GAGCGCCAATGGACAATATCAATGTCTTGCTGAACTGTCCACCAGCCCCATCACAGTCTGTCATGGCTCCGGTATCTCCT
GTGGCAATGCACAAAGTGATGCAGCTCACAATGCTTTGCAGTATTTAAAGATAATAGCAGAAAGAAAG
>mus_musculus
ATGTCCCATAGCAGGCATCGTGCCGAGGCCCCGCCGCTGCAGCGCGAGGACAGCGGGACCTTC---------AGTTTGGG
CAAGATGATAACAGCTAAGCCTGGGAAAACACCGATTCAGGTATTGCACGAGTACGGCATGAAGACCAAGAACATTCCAG
TTTATGAATGTGAAAGATCCGATGTGCAAGTACACGTGCCCACTTTCACCTTCAGAGTAACCGTTGGTGACATAACTTGC
ACAGGTGAAGGTACAAGTAAGAAGCTGGCGAAGCACAGAGCTGCGGAGGCCGCCATAAACATTTTGAAAGCCAATGCAAG
TATTTGCTTTGCAGTTCCTGACCCCTTAATGCCTGATCCATCCAAACAGCCGAAGAACCAGCTGAATCCAATTGGCTCAT
TACAGGAATTAGCAATTCACCATGGCTGGCGACTTCCTGAATATACCCTTTCCCAGGAAGGAGGACCGGCTCATAAGAGG
GAATACACCACGATCTGCAGGCTTGAATCATTCATGGAAACTGGAAAGGGGGCATCAAAAAAACAAGCCAAGAGAAATGC
TGCTGAGAAATTTCTCGCCAAGTTTAGTAATATTTCTCCAGAGAACCACATTTCTCTAACGAACGTGGTTGGACATTCCC
TAGGATGCACTTGGCACTCCTTGAGGAATTCCCCTGGTGAGAAGATCAACCTCCTGAAAAGGAGCCTCCTCAGTCTCCCG
AACACAGACTACATCCAGCTGCTTAGTGAGATTGCCAGCGAGCAAGGCTTTAACATAACGTATTTGGATATAGAGGAGCT
GAGTGCCAACGGACAGTATCAGTGTCTCGCAGAGCTGTCCACCAGTCCTATCACCGTGTGTCACGGCTCAGGCATCTCCT
GTGGCAATGCACAGAGTGACGCTGCTCACAATGCTCTGCAGTATTTAAAGATAATAGCAGAAAGAAAG
>jaculus_jaculus
ATGTCCCAGAACAGGCATCGCGCCGAGGCCCCGCCGCTGGAGCGCGAGGACAGCGGGACGTTC---------AGTTTGGG
GAAGATGATAACAGCTAAGCCCGGGAAAACACCAATTCAAGTATTACACGAATACGGCATGAAGACCAAGAACATTCCGG
TGTATGAATGTGAAAGATCCGATGTGCAAGTACACGTGCCCACTTTCACCTTCAGAGTAACCGTTGGGGACATAACTTGC
ACAGGTGAAGGTACGAGTAAGAAGCTGGCAAAACACAGAGCTGCAGAGGCTGCCATAAACATTTTGAAAGCCAATGCAAG
TATTTGCTTTGCAGTTCCTGATCCCTTAATGCCAGACCCATCCAAACAACCAAAGAACCAGCTTAATCCTATTGGTTCAT
TACAGGAACTGGCTATTCATCATGGTTGGAGACTTCCTGAATATACCCTTTCCCAGGAGGGAGGACCTGCTCATAAGAGA
GAATATACCACAATTTGCAGATTAGAGTCATTTATGGAAACTGGAAAAGGAGCATCAAAAAAACAAGCCAAGAGAAATGC
TGCTGAGAAATTTCTTGCTAAATTTAGCAATCTTTCTCCAGAGAACCACATTTCTCTAACAAATGTAGTGGGACATTCTT
TAGGATGCACCTGGCATTCCTTGAGGACTTCTCCCGGTGAAAAGATCAACTTACTGAAAAGAAGTCTCCTTAGCATTCCA
AACACAGATCACATTCAGCTACTCAGTGAGATTGCCAAGGAACAGGGTTTTAACATAACATACTTGGACATAGAAGAACT
GAGTGCCAACGGCCAGTACCAGTGTCTTGCAGAACTGTCCACCAGTCCCATCACGGTCTGCCACGGCTCGGGAATCTCCT
GTGGCAATGCGCAGAGTGACGCAGCTCACAATGCTCTGCAGTACTTAAAGATCATAGCAGAGAGAAAG
>rattus_norvegicus
ATGTCCCACAGCAGGCATCGTGCCGAGGCCCCGCCGCTGCAGCGCGAGGACAGCGGGACCTTC---------AGTTTGGG
CAAGATGATAACAGCTAAGCCTGGGAAAACACCGATTCAGGTATTGCACGAGTACGGCATGAAGACCAAGAACATTCCAG
TTTATGAATGTGAAAGATCCGATGTGCAAGTACACGTGCCCACTTTCACCTTCAGAGTAACCGTTGGTGACATAACTTGC
ACAGGTGAAGGGACGAGTAAGAAGCTGGCGAAGCACAGAGCTGCAGAGGCTGCCATAAACATTTTGAAAGCCAATGCAAG
TATTTGCTTTGCAGTTCCTGACCCCTTAATGCCTGATCCATCCAAACAGCCAAAGAACCAGCTGAATCCAATTGGCTCAT
TACAGGAATTAGCAATTCACCATGGCTGGCGGCTTCCTGAATATACCCTTTCCCAGGAAGGAGGACCCGCTCATAAGAGA
GAATATACCACGATTTGCAGGCTAGAGTCATTCATGGAAACTGGAAAGGGGGCATCAAAAAAACAAGCAAAGAGAAACGC
TGCTGAGAAATTCCTCGCCAAATTTAGTAATATTTCTCCAGAGAACCACATTTCTCTAACGAATGTGGTCGGACATTCCC
TGGGATGCACTTGGCACTCCTTGAGGAATTCCCCTGGTGAAAAGATCAACCTTCTGAAAAGGAGCCTCCTCAGTCTGCCC
AACACAGACTACATCCAGCTGCTCAGTGAGATAGCCAAAGAGCAAGGCTTCAGTATAACATACTTGGATATAGAGGAGCT
GAGTGCCAACGGGCAGTATCAGTGTCTCGCAGAGCTGTCCACCAGTCCCATCACCGTGTGTCATGGCTCAGGCATCTCCT
GTGGCAATGCCCAGAGTGACGCCGCTCACAATGCCCTGCAGTATCTAAAGATAATAGCAGAAAGAAAG
>meriones_unguiculatus
ATGTCCCACAGCAGGCACCGTGCCGAGGCCCCGCCGCTGCAGCGCGAGGACAGCGGGACCTTC---------AGTTTGGG
CAAGATGATAACAGCTAAGCCTGGGAAAACACCGATTCAGGTGTTGCACGAATACGGCATGAAGACCAAGAACATTCCGG
TTTATGAGTGTGAAAGATCCGATGTGCAAGTACACGTGCCCACTTTCGCCTTCAGAGTTACCGTTGGTGACATAACTTGC
ACAGGTGAAGGCACGAGTAAGAAGCTTGCGAAGCATAGAGCTGCAGAGGCCGCCATAAACATTTTGAAAGCCAATGCAAG
TATTTGCTTTGCAGTTCCTGACCCCTTACTCCCTGATCCATCCAAACAGCCAAAGAATCAGCTGAATCCAATTGGCTCAT
TACAGGAATTGGCTATTCACCATGGCTGGCGACTTCCTGAATATACGCTTTCCCAAGAAGGAGGACCTGCTCATAAAAGA
GAATATACCACGATCTGCAAGCTAGAGTCGCTCATGGAAACTGGAAAGGGGGCATCAAAAAAACAAGCCAAGAGAAATGC
TGCTGAGAAATTCCTCGCCAAATTTAGTAATATTTCTCCAGAGAACCACATTTCTCTAACAAATGTAGTTGGGCATTCCC
TGGGATGCACCTGGCACTCCTTGAGGAATTCCCCTGGTGAGAAGATCAACCTGCTGAAAAGAAGCCTCCTCAGTCTCCCG
AACACAGACCACATCCAGCTGCTCAGTGAGATTGCCAAGGAGCAAGGCTTTAGCATAACATATTTGGATATAGAGGAACT
GAGTGCCAATGGGCAGTATCAGTGTCTCGCGGAGCTGTCCACCAGTCCTATCACTGTGTGTCATGGCTCAGGCATCTCCT
GCGGCAATGCCCAGAGTGACGCTGCTCACAATGCTCTGCAGTATTTAAAGATAATAGCAGAGAGAAAG
>psammomys_obesus
ATGTCCCACAGCAGGCATCGTGCCGAGGCCCCGCCGCTGCAGCGCGAGGACAGCGGGACCTTC---------AGTTTGGG
CAAGATGATAACAGCTAAGCCTGGGAAAACACCGATTCAGGTATTACACGAATACGGCATGAAGACCAAGAACATTCCGG
TTTATGAGTGTGAAAGATCCGATGTGCAAGTACACGTGCCCACTTTCACCTTCAGAGTCACCGTTGGTGACATAACTTGC
ACAGGTGAAGGCACGAGTAAGAAGCTTGCGAAGCATAGAGCTGCAGAGGCCGCCATAAACATTTTGAAAGCCAATGCAAG
TATTTGCTTTGCAGTTCCTGACCCCTTACTCCCTGAGCCATCCAAACAGCCAAAGAATCAGCTGAATCCAATTGGCTCAT
TACAGGAATTGGCTATTCACCATGGCTGGCGACTTCCTGAATATACGCTTTCCCAAGAAGGAGGACCTGCTCATAAGAGA
GAATATACCACAATCTGCAAGCTAGAGTCGTTCATGGAAACTGGAAAGGGAGCATCAAAAAAACAAGCCAAGAGAAATGC
TGCTGAGAAATTCCTCGCCAAATTTAGTAATATTTCTCCAGAGAACCACATTTCTCTAACAAACGTAGTTGGGCATTCCC
TGGGATGCACCTGGCACTCCTTGAGGAATTCCCCTGGTGAGAAGATCAACCTGCTGAAAAGAAGCCTCCTCAGTCTCCCG
AACACAGACCACATCCAGCTGCTCAGTGAGATTGCCAAGGAGCAAGGCTTTAGCATAACATATTTGGATATAGAAGAACT
GAGTGCCAACGGGCAGTATCAGTGTCTCGCGGAGCTGTCCACCAGTCCCATCACTGTGTGTCATGGCTCAGGCATCTCCT
GTGGCAATGCCCAGAGCGACGCTGCTCACAACGCTCTGCAGTATTTAAAGATAATAGCAGAGAGAAAG
>fukomys_damarensis
AAAGGCTGGGCCAGGCACCGAGAT------CCACCTTTT------------TCTGGCTTTTGC---------AGTTTGGG
GAAGATGGTAACAGCTAAGCCAGGGAAAACACCGATTCAGGTATTACACGAATACGGCATGAAGACCAAGAACATCCCGG
TTTATGAATGTGAAAGATCTGACGTGCAAATACATGTGCCCACTTTCACCTTCAGAGTAACCGTTGGTGACATAACCTGC
ACAGGTGAAGGTACAAGTAAGAAGCTGGCGAAACATAGAGCTGCAGAGGCTGCCATAAACATTTTGAAAGCCAATGCAAG
TATTTGCTTTGCAGTTCCCGACCCTTTAATGCCTGATCCTTCCAAGCAACCGAAGAACCAGCTTAACCCTATTGGTTCAT
TACAGGAACTAGCTATCCATCATGGCTGGAGACTTCCTGAATATACCCTTTCCCAGGAGGGAGGACCTGCTCATAAGAGA
GAATATACCACCATTTGCAGGCTAGAGTCATTTATGGAAACTGGAAAGGGGGCATCAAAAAAACAAGCCAAGAGAAATGC
TGCTGAGAAATTTCTTGCCAAATTTAGTAAAATTTCTCCAGAGAACCATATTTCTCTAACAAATATGGTAGGGCATTCTT
TAGGATGCACTTGGCATTCTTTGAGGAATTCTCCTGGTGAAAAGATCAACTTACTGAAAAGAAGCCTCCTTAGTATTCCA
AATACAGATTACATCCAGCTGCTTAGTGAAATTGCCAAGGAACAAGGTTTTAACATAACATATTTGGATATAGAAGAACT
GAGTGCCAGCGGGCAGTATCAGTGTCTCGCTGAACTGTCGACCAGTCCCATCACAGTCTGCCACGGCTCGGGAATCTCCT
GCGGCAACGCCCAGAGTGACGCAGCGCACAATGCTCTGCAGTATCTGAAGATAATAGCAGAGAGGAAG
>dipodomys_ordii
ATGTCCCACAGCAGGCATCGCGCCGAGGCCCCGCCGCTGGAACGCGAGGACAGCGGGACCTTC---------AGTTTGGG
GAAGATGATCACGGCTAAGCCAGGGAAAACACCGATTCAGGTATTACACGAATACGGCATGAAGACCAAGAACATCCCGG
TTTATGAATGTGAAAGATCCGATGTGCAAGTAAACGTGCCCACTTTCACCTTCAGAGTAACCGTTGGTGACATAACTTGC
ACAGGTGAAGGTACAAGTAAGAAGCTGGCGAAACATAGAGCTGCTGAGGCTGCCATAAACATTTTGAAAGCCAGTGCAAG
TATTTGCTTTGCAGTTCCTGACCCCTTACTGCCTGATCCGTCAAAGCAACCAAAGAACCAGCTTAATCCTATCGGTTCAT
TACAGGAACTGGCTATTCATCATGGCTGGAGACTTCCCGAATATACCCTTTCCCAGGAGGGAGGACCTGCTCATAAGAGA
GAATATACCACAATTTGCAAACTAGAATCATATATGGAAACTGGAAAGGGGGCATCAAAAAAACAAGCCAAAAGAAATGC
TGCTGAGAAATTTCTTGCCAAATTTAGTAACATTTCTCCAGACAACCACATTTCTCTAACGAATGTAGTAGGACATTCTT
TAGGATGCACATGGCATTCCCTGAGGAATTCTCCTGGAGAAAAGATCAACTTACTGAAAAGAAGCCTCCTTAGCATCCCA
AATACAGACTACACCCAGCTGCTAAGTGAAATTGCCAAGGAACAAGGTTTTAACATAACCTATTTGGATATAGAAGAACT
TAGTGCCAACGGGCAGTATCAATGTCTCGCTGAACTATCAACCAGTCCTATCACAGTCTGTCACGGCCTGGGAATCTCTT
GTGGCAATGCACAGAATGACGCAGCTCACAATGCTCTGCAGTACTTGAAAATAATAGCAGAAAGAAAG
