# Supplementary material for: Divergent genes in gerbils: prevalence, relation to GC-biased substitution, and phenotypic relevance
Source: BMC Evol Biol. 2020 Oct 19;20:134. doi: 10.1186/s12862-020-01696-3 (PMC7574485; doi:10.1186/s12862-020-01696-3)
Supplement: Supplementary file 3 — Additional file 3 Supplementary Data. DNA alignments for 10,554 1-to-1 orthologues used in analysis. Each alignment file is named using its orthogroup ID. [file 12862_2020_1696_MOESM3_ESM.zip › Additional_File_3/masked_alignments/OG0001897.fa]

>mus_musculus
TTGTCTAAAGCCACAGGGAAGATGGTGGAAAATTCACCGTCGCCATTGCCAGAAAGAGCGATTTATGGCTTTGTTCTTTT
CCTAAGCTCACAATTTGGCTTC------ATACTTTATCTTGTGTGGGCTTTCGTTCCCGAATCTTGGTTAAACTCCTTAG
GCTTAACTTACTGGCCTCAAAAATACTGGGCGGTTGCATTGCCCGTCTACCTCCTTATCACAGTTGTAATTGGTTATGTG
CTCTTATTTGGAATCAACATGATGAGTACCTCTCCACTTGACTCCATTCATACGATCACAGATAACTATGCTAAAAACCA
ACAGAGGAAAAACTACCAAGAGGATGCCATCCCAGCATTGAGAGATGTCCCCATTAGTGAAGTAAACAAAATGTTTTTCC
TAGGAGCCAAAGAACTCAATACCTAA---
>fukomys_damarensis
CTGTCCAAAGCCACCGGGAAAATGGTGGAAAACTCACCGTCGCCATTGCCAGAAAGAGCGATTTATGGCTTTGTACTTTT
CTTAAGCTCTCAATTTGGCTTC------ATACTTTATCTTGTGTGGGCTTTCATTCCTGAATCTTGGCTACACTCCTTAG
GCTTAACCTATTGGCCTCAAAAATACTGGGCAGTTGCACTGCCTGTCTACCTCCTCATTACTATAGTAACCGGTTATGTA
CTCTTATTTGGAATTAACATGATGAGCACCTCTCCACTCAACTCCATTCATACAATCACAGATAACTATGCTAAAAATCA
ACAGCAGAAGAAATACCAAGAAGACTCCATCCCAGCATTAAGGGATATTCCTATTAATGAAGTAAACCAAATGTTTTTTC
TTGCAAACAAATAA---------------
>homo_sapiens
TTGTCTAAAGCCCCAGGAAAAATGGTGGAAAATTCACCGTCGCCATTGCCAGAAAGAGCGATTTATGGCTTTGTTCTTTT
CTTAAGCTCCCAATTTGGCTTC------ATACTTTACCTCGTGTGGGCCTTTATTCCTGAATCTTGGCTAAACTCTTTAG
GTTTAACCTATTGGCCTCAAAAATATTGGGCAGTTGCATTACCTGTCTACCTCCTTATTGCTATAGTAATTGGCTACGTG
CTCTTGTTTGGGATTAACATGATGAGTACCTCTCCACTCGACTCCATCCATACAATCACAGATAACTATGCAAAAAATCA
ACAGCAGAAGAAATACCAAGAGGAGGCCATTCCAGCCTTAAGAGATATTTCTATTAGTGAAGTAAACCAAATGTTCTTTC
TTGCAGCCAAAGAACTTTACACCAAAAAC
>ictidomys_tridecemlineatus
TTGTCCAAAGCCTCAGGGAAAATGGTGGAAAATTCACCGTCGCCATTGCCAGAAAGAGCGATTTATGGCTTTGTTCTTTT
CTTAAGCTCCCAGTTTGGCTTC------ATACTTTATCTTATGTGGGCTTTTATTCCTGAATCTTGGCTAAACTCCTTAG
GCTTAACCTATTGGCCTCAAAAATATTGGGCAGTCGCACTACCTGTATACCTCCTTATTACTATAGGAATTGGTTATGTA
CTCTTATTTGGAATTAACATGATGAGTACTTCTCCACTCAACTCCGTTCATACAATCACAGATAACTATGCTAAAAATCA
ACAGCAGAAGAAATACCAAGCAGAGGCCATCCCAGCATTAAGAGATATTTCTATTAGTGAAGTAAACCAAATGTTCTTTC
TTGCAACCAAAGAACTT------------
>dipodomys_ordii
CTGTCTAAAGCCACTGGGAAAATGGTGGAAAATTCACCGTCGCCATTGCCAGAAAGAGCGATTTATGGCTTTGTTCTTTT
CCTAAGTTCCCAGTTTGGTTTC------ATACTTTATCTTGTGTGGGCTTTTATTCCTGAACCTTGGCTGCACTCCTTAG
GCTTAACCTATTGGCCTCAAAAATATTGGGCAGTGGCATTACCTGTCTACCTCCTTATAACGATAGTGATTGGTTATCTA
CTCTTATTTGGAATTAACATGATGAGTACCTCTCCACTCAACTCCATTCATACAATCACAGATAACTATGCTAAGAACCA
ACAGCAGAAGAAATACCAAGAAGAGGCCATCCCAGCATTAAGAGACATTCCTATTAGTGAAGTAAACCAAAGGTTCTTCC
TTTTAGCCAAAGAATTTTACACC------
>rattus_norvegicus
---------------------ATGGTGGAAAATTCACCGTCGCCATTGCCAGAAAGAGCGATTTATGGCTTTGTTCTTTT
CCTAAGCTCTCAGTTTGGCTTC------ATACTCTATCTTGTGTGGGCTTTCGTTCCCGAATCTTGGCTAAACTCCTTAG
GCTTAACTTACTGGCCTCAAAAGTACTGGGCAGTTGCGTTGCCTGTCTATCTCTTGATCACGGTTGTAATTGGTTACGTG
CTCTTATTTGGAATCAACATGATGAGTACCTCTCCACTTGACTCCATCCATACGATCACAGATAACTATGCTAAAAACCA
ACAGAGGAAAAGCTACCAAGAGGACGCCATCCCAGCATTAAGAGACATTCCCATTAGTGAAGTCAACAGAATGTTCTTCC
TAGACGCCAAAGAACTCAACACCTAA---
>psammomys_obesus
TTGTCTAGAGCCGCAGGGAAGATGGTGGAAAACTCACCGTCGCCATTGCCAGAAAGAGCGATTTATGGCTTTGTTCTGTT
CCTAAGCTCTCAGTTTGGCTTC------ATGCTTTATCTTGTATGGGCTTTCGTTCCTGAATCTTGGTTAAACTCCTTAG
GCTTAACATACTGGCCTCAAAAGTATTGGGCGGTTGCCTTGCCTGTCTACCTCCTTATTGCTGTTGTCATTGGCTATGTA
CTCTTATTTGGAATTAACATGATGAGCACCTCTCCACTCGACTCCATTCATACGATCACCGATAACTATGCTAAAAATCA
GCAGTGGAAGAGCTACCAAGAAGGTGCCATCCCAGCCTTGAGAGATATTCCCATTAGTGAAGTGAACAGAATGTTCTTCC
TTGAAGCCAGAGAACTTGACACCCAAAAC
>chinchilla_lanigera
---------------------ATGGTGGAGAAGTCACCGTCGCCGTTGCCCGAAAGAGCGATTTATGGCTTTGTGCTTTT
CCTGAGTTCCCAGTTTGGCTTC------ATACTTTACCTCGTGTGGGCGTTCGTCCCCGAATCCTGGCTGCACTCCTTTG
GCCTGACTTACTGGCCTCAGAAATACTGGGCTGTGGCTCTGCCTGTCTACCTGCTTATTACCGTGGTCCTCGGCTACGTG
CTCCTGTTTGCCGTGAACATGATGAGCACCGCCCCGCTCAGCTCCATTCAGACGATCACGGATGACTATGCCAAAAATCA
GCAGCAGAAGCAATACCAAGAAGAGGCCATCCCAGCGCTGAGGGATATTCCTATAACCGAAGTAAATCAGATGTTTTTTC
TGGAAGACAGAACCTTACACCAAAAAGAC
>octodon_degus
---------------------ATGGTGGAAAATTCACCATCGTTATTGCCAGAAAGAGCGGTTTATGGCTTTGTACTTTT
CTTAAGCTCTCAATTTGGCTTC------ATACTTTATCTTGTATGGGCTTTTGTGCCTGAACCTTGGCTACACTCCTTAG
GCTTAACCTACTGGCCTCAAAAATCCTGGGCAGTTGCACTGCCTGTCTACCTCCTTATTACTATAGTAAGCAGTTATGTA
CTCTTATTTGGAATTAACATGATGAGCACCTCTCCACTCAATTCCACTCATACAATGACAGATAACTATGCTAAACACCA
ACAGCAGAAGAAATACCAAAAAGAGTCCATCCCAGCCTTAAGGGAGATTCCTATTCATGAAGTAAACCAAACGTTTTTTC
TTGCAGACAAAGAACTTCACACTAAA---
>meriones_unguiculatus
--------------------------------------------------------------------------------
----------------------CCTGCAGTGCTTTATCTTTTATGGGCTTTCGTTCCTGAATCTTGGTTAAACTCCTTAG
GCTTAACATACTGGCCTCAGAAGTATTGGGCGGTTGCCTTGCCTGTCTACCTCCTCATTGCTGTTGTCATTGGCTATGTA
CTCTTATTTGGAATTAACATGATGAGCACCTCTCCACTCGACTCCATTCATACGATCACCGATAACTATGCTAAAAATCA
GCAGTGGAAGAGCTACCAAGAAGGTGCCATCCCAGCCTTGAGAGATATTCCCATTAGTGAAGTGAACAGAATGTTCTTCC
TTGAAGCCAGAGAACTTGACACCCAAAAC
>jaculus_jaculus
CTCTGCAAGCCGCAGGGAAAAATGGTGGAAAATTCACCGTCGCCATTGCCAGAAAGAGCGATTTATGGCTTTGTTCTTTA
CCTAAGCTCCCAGTTTGGCTTC------------------------------------------------------TGTA
AGCTCACCAACTGGCCGTCCCTGTAT---------------CCACTG------------------------------GTC
ATAAACTGTAGAAGAAATTGCTTGAGTCAACAGGACTTGTGTTCTTTTCCCACA------GATAACTATGCAAAAAATCA
ACAACAGAAAAAATACCAAGAAGAGGCCATTCCAGCATTAAGAGACGTCCCTATTAGTGAAGTAAACCAAATGTTCTTTC
TTGAATCCAAAGAACTTTATACC------
