# Supplementary material for: Divergent genes in gerbils: prevalence, relation to GC-biased substitution, and phenotypic relevance
Source: BMC Evol Biol. 2020 Oct 19;20:134. doi: 10.1186/s12862-020-01696-3 (PMC7574485; doi:10.1186/s12862-020-01696-3)
Supplement: Supplementary file 3 — Additional file 3 Supplementary Data. DNA alignments for 10,554 1-to-1 orthologues used in analysis. Each alignment file is named using its orthogroup ID. [file 12862_2020_1696_MOESM3_ESM.zip › Additional_File_3/masked_alignments/OG0001899.fa]

>chinchilla_lanigera
ATGGAGCATTTCGATGCATCGCTCAGTTCCTACTTCAGGGCGTGGCTGGGCCCCCGAGATACCAGAGTGAAAGGATGGTT
TCTTCTAGACAATTACATACCTACATTGGTTTGCTCTATCATTTATTTACTAATTGTATGGCTGGGACCAAAATACATGA
AGAATAAACAGCCGTTCTCTTGCCGGGGAATTTTAGTGGTGTATAACCTCGGGCTCACTTTGCTGTCTCTCTATATGTTC
GTCGAG------------------CTGGTGGCAGGAGTATGGGAAGGCAGATACAACTTCTTCTGCCAGGGCACGCGCAG
CGCCGGGGACTCGGATATGAAGATTATCCATGTCCTCTGGTGGTACTACTTCTCCAAGCTCATCGAATTCATGGACACCT
TCTTCTTCATCTTGCGCAAGAACAACTACCAGATCACCGTCCTCCATGTCTACCACCACGCCTCCATGTTCAACATCTGG
TGGTTCGTGATGAACTGGGTCCCCTGCGGCCACTCTTACTTTGGTGCCACGCTTAACAGCTTCATCCACGTCCTCATGTA
CTCGTACTATGGCCTGTCGTCCGTCCCGTCCATGCGCCCGTACCTCTGGTGGAAGAAGTACATCACTCAGGGGCAGCTGG
TCCAGTTCGTGCTGACAATCGTCCAGACCACCTGCGGGGTCATCTGGCCGTGCTCGTTCCCGCTGGGCTGGCTGTACTTC
CAGATTGGCTACATGGTCTCCCTCATCGTTCTCTTCACGAACTTCTACAACGAGACTTACAACAAGAAGGGGGCCTCCCG
GTGGAAAGGCCAGCCGAAGGACCACCAGAACGGCTCCGTGGCCGCCGTGAACGGGCACGCCAACAGCTGC---TCCCTGG
AGAACAGCGTGAAGCCCAGGAAGCAGCGGAAGGAC
>nannospalax_galili
ATGGAAAATTTTGATGCATCACTTAGTATCTATTTCAGGGCACTACTGGGCCCACGAGATACGAGAGTAAAAGGATGGTT
TCTTCTGGACAATTATATACCTACATTTGTCTGCTCTGTTATTTATTTATTGATTGTATGGCTAGGACCAAAGTACATGA
AGAACAAGCAGCCGTTCTCTTGCAGGGGAATTCTGGTGGTATATAACCTTGGACTTACCTTGCTGTCTCTCTATATGTTT
TATATG------------------CTGGTGACAGGTGTGTGGGAAGGCAAATACAACTTCTTCTGTCAGGGCACACGCAG
CGCAGGAGAATCAGATATGAAGATCATCCGTGTCCTCTGGTGGTACTACTTCTCCAAACTCATAGAGTTCATGGACACTT
TCTTCTTCATCCTGCGTAAGAATAACCACCAGATCACAGTCTTGCATGTCTACCACCATGCCTCCATGTTCAACATCTGG
TGGTTTGTGATGAACTGGGTCCCCTGCGGCCATTCTTATTTTGGAGCTACACTCAACAGCTTCATCCATGTCCTCATGTA
CTCCTACTATGGTCTGTCATCTGTCCCTTCCATGCGACCCTACCTCTGGTGGAAGAAGTACATCACTCAGGGGCAGCTGG
TTCAGTTTGTACTGACAATCATCCAGACTATCTGTGGCATCATCTGGCCATGTGACTTCCCTTTTGGATGGTTGTATTTC
CAGATCGGATACATGATTTCCCTGATTGCTTTCTTCACAAACTTCTACATTGAGACTTACAACAAGAAAGGGGCTTCTCG
GAGGAAAGAGCAGCTGAAGGACCACCAGAACGGGTCTCTGACCGCTGCCAATGGACACACCAACAGCTTACCTTCCCTGG
AGAACAGCTTGAAGCCGAGGAAGCAACGGAAAGAC
>homo_sapiens
ATGGAACATTTTGATGCATCACTTAGTACCTATTTCAAGGCATTGCTAGGCCCTCGAGATACTAGAGTAAAAGGATGGTT
TCTTCTGGACAATTATATACCCACATTTATCTGCTCTGTCATATATTTACTAATTGTATGGCTGGGACCAAAATACATGA
GGAATAAACAGCCATTCTCTTGCCGGGGGATTTTAGTGGTGTATAACCTTGGACTCACACTGCTGTCTCTGTATATGTTC
TGTGAGTCCAAAAGGGAAAACAGGTTAGTAACAGGAGTATGGGAAGGCAAATACAACTTCTTCTGTCAGGGCACACGCAC
CGCAGGAGAATCAGATATGAAGATTATCCGTGTCCTCTGGTGGTACTACTTCTCCAAACTCATAGAATTTATGGACACTT
TCTTCTTCATCCTGCGCAAGAACAACCACCAGATCACGGTCCTGCACGTCTACCACCATGCCTCGATGCTGAACATCTGG
TGGTTTGTGATGAACTGGGTCCCCTGCGGCCACTCTTATTTTGGTGCCACACTTAATAGCTTCATCCACGTCCTCATGTA
CTCTTACTATGGTTTGTCGTCAGTCCCTTCCATGCGTCCATACCTCTGGTGGAAGAAGTACATCACTCAGGGGCAGCTGC
TTCAGTTTGTGCTGACAATCATCCAGACCAGCTGCGGGGTCATCTGGCCGTGCACATTCCCTCTTGGTTGGTTGTATTTC
CAGATTGGATACATGATTTCCCTGATTGCTCTCTTCACAAACTTCTACATTCAGACCTACAACAAGAAAGGGGCCTCCCG
AAGGAAAGACCACCTGAAGGACCACCAGAATGGGTCCATGGCTGCTGTGAATGGACACACCAACAGCTTTTCACCCCTGG
AAAACAATGTGAAGCCAAGGAAGCTGCGGAAGGAT
>jaculus_jaculus
ATGGAAAATTTTGATGCATCACTCAGTACCTATTTCAAGGCATTGTTGGGCCCCCGAGATTCCAGGGTAAAAGGATGGTT
TCTTCTGGATAATTACATACCTACATTTGTTTGCTCTGTCATTTATTTACTAATCGTATGGCTGGGACCAAAATACATGA
AGAATAAACAGCCATTCTCTTGCCGGGGAATTTTGGTAGTGTACAACCTTGGACTCACATTGCTGTCTCTCTACATGTTC
TGTGAG------------------TTGGTGACAGGTGTGTGGGAAGGCAGATACAATTTCTTCTGTCAGGGCACACGCAG
TGCAGGAGAATCGGACATGAAGATTATCCGTGTTCTCTGGTGGTACTACTTCTCCAAACTCATAGAATTCATGGACACCT
TCTTCTTCATCCTGCGCAAGAACAACCACCAGATCACAGTCCTGCACGTCTACCACCATGCTACCATGTTCAATATCTGG
TGGTTTGTGATGAATTGGGTCCCCTGCGGCCATTCTTATTTTGGTGCCACGCTTAACAGCTTCATCCATGTCCTCATG--
--------------------------------------------------------------------------------
--------------------------------------------------------------------------------
--------------------------------------------------------------------------------
--------------------------------------------------------------------------------
-----------------------------------
>meriones_unguiculatus
ATGGAACATTTTGATGCGTCACTCAGTACCTATTTCAAAGCATTGCTAGGCCCCCGAGACACAAGAGTCAAAGGATGGTT
TCTCCTGGACAATTACATACCCACATTTGTCTGCTCTGTCATTTATTTACTAATTGTATGGCTGGGACCAAAATACATGA
AGAATAAGCAGCCGTTCTCTTGCCGGGGAATTCTAGTGGTTTATAACCTGGGACTCACCTTGCTGTCTCTCTATATGTTC
TATGAG------------------TTGGTGACGGGTGTATGGGAAGGCAGATACAACTTCTTCTGTCAAGGGACACGGAG
CGCGGGAGAATCGGATATGAAGATCATCCGCGTCCTCTGGTGGTACTACTTTTCCAAACTCATAGAATTCATGGACACCT
TCTTCTTCATCCTTCGCAAGAATAACCACCAGATCACAGTCCTGCACGTCTACCACCATGCCTCCATGTTCAACATCTGG
TGGTTTGTGATGAACTGGGTTCCCTGCGGCCATTCTTATTTTGGTGCGACCCTCAACAGCTTCATCCACGTCCTCATGTA
TTCCTACTATGGCCTGTCCTCAGTCCCTTCCATGCGTCCCTATCTCTGGTGGAAAAAGTACATCACTCAGGGGCAGCTGG
TCCAGTTTGTGCTGACAATCATCCAGACCAGCTGTGGAGTCATCTGGCCTTGTTCCTTCCCCCTCGGGTGGTTGTATTTC
CAGATTGGATACATGATTTCCCTGATTGCTCTGTTCACTAACTTTTACATTCAGACCTACAACAAGAAAGGGGCCTCTCG
GAGGAAAGAGCACCTGAAGGGTCACCAGAACGGCTCCATGACCGCTGTCAATGGGCACACCAACAGCTTCCCCTCCCTGG
AAAACAATGTGAAGCCCAGGAAGCAGCGGAAGGAT
>psammomys_obesus
ATGGAACATTTTGATGCGTCACTCAGTACCTATTTCAAAGCATTGCTAGGCCCCCGAGATGCAAGAGTGAAAGGATGGTT
TCTCCTGGACAATTACATACCCACATTTGTCTGCTCTGTCATTTATTTACTAATTGTATGGCTGGGACCAAAATACATGA
AGAATAAGCAGCCATTCTCTTGCCGGGGAATTCTAGTGGTTTATAACCTGGGACTCACCTTGCTGTCTCTCTATATGTTC
TATGAG------------------TTGGTGACGGGTGTATGGGAAGGCAGATACAACTTCTTCTGTCAAGGGACACGGAG
CGCGGGAGAATCAGATATGAAGATCATCCGCGTCCTCTGGTGGTACTACTTTTCCAAACTCATAGAATTCATGGATACCT
TCTTCTTCATCCTTCGCAAGAATAACCACCAGATCACAGTCCTGCATGTCTACCACCATGCTTCCATGTTCAACATCTGG
TGGTTTGTGATGAACTGGGTTCCCTGCGGCCATTCTTATTTTGGTGCAACCCTCAACAGCTTCATCCACGTCCTCATGTA
TTCCTACTATGGCCTGTCCTCGGTCCCTTCCATGCGTCCCTATCTCTGGTGGAAAAAGTACATCACTCAAGGGCAGCTGG
TCCAGTTTGTGCTGACAATCATCCAGACCAGCTGTGGCGTCATCTGGCCTTGTTCCTTCCCCCTCGGGTGGTTGTATTTC
CAGATTGGATACATGATTTCCCTGATTGCTCTGTTCACTAACTTTTACATTCAGACTTACAACAAGAAAGGGGCCTCTCG
GAGGAAAGAGCACCTGAAGGGTCACCAGAACGGCTCCATGACCGCTGTCAACGGGCACACCAACCGCTTCCCCTCCCTGG
AAAACAATGTGAAGCCCAGGAAGCAGCGGAAGGAT
>rattus_norvegicus
ATGGAACATTTCGATGCGTCACTCAGTACCTATTTCAGGGCATTACTGGGCCCCCGAGACACACGAGTCAAAGGATGGTT
TCTTCTGGACAATTACATCCCTACGTTTGTCTGCTCTGCCATTTATTTACTCATCGTGTGGCTGGGACCAAAATACATGA
AAAACAGGCAGCCGTTCTCTTGCCGAGGCATCCTGGTGGTGTATAATCTTGGGCTCACCCTGCTGTCTCTCTACATGTTC
TATGAG------------------TTGGTGACAGGTGTGTGGGAAGGCAAATACAACTTCTTCTGTCAGGGAACACGCAG
CGCAGGAGAATCAGATATGAAGGTTATTCGTGTCCTCTGGTGGTACTACTTTTCCAAACTCATAGAATTCATGGACACCT
TTTTCTTCATTCTTCGTAAGAACAACCACCAGATCACAGTCCTGCACGTCTACCACCATGCCACTATGCTCAACATCTGG
TGGTTTGTCATGAACTGGGTTCCCTGCGGCCATTCGTACTTCGGTGCGACGCTCAACAGCTTCATCCACGTCCTCATGTA
CTCGTACTATGGCCTGTCCTCTGTCCCTTCCATGCGTCCCTACCTCTGGTGGAAAAAGTACATCACTCAGGGGCAGCTGG
TCCAGTTTGTGCTGACAATCATCCAGACCAGCTGCGGGGTCATCTGGCCGTGCTCCTTCCCTCTCGGGTGGCTGTACTTC
CAGATCGGATACATGATTTCCCTGATTGCTCTCTTCACAAACTTCTACATTCAGACTTACAACAAGAAAGGGGCCTCTCG
GAGGAAAGAGCACCTGAAGGGCCACCAGAACGGGTCTATGACTGCCGTCAATGGACACACCAACAACTTTGCTTCCCTGG
AGAACAGTGTGACGTCAAGGAAGCAGCGGAAGGAT
>mus_musculus
ATGGAACATTTCGATGCGTCACTCAGTACCTATTTCAAGGCCTTCCTGGGCCCCCGAGATACAAGAGTCAAAGGATGGTT
CCTCCTGGACAATTACATCCCTACGTTTGTCTGTTCTGTTATTTACTTACTCATTGTATGGCTGGGACCAAAATACATGA
AGAACCGGCAGCCGTTCTCTTGCCGAGGCATCCTGCAGTTGTATAACCTTGGACTCACCCTGCTGTCTCTCTACATGTTC
TATGAG------------------TTGGTGACAGGTGTGTGGGAAGGCAAATACAACTTTTTCTGCCAGGGAACACGCAG
CGCGGGAGAATCCGATATGAAGATCATCCGCGTCCTCTGGTGGTACTACTTCTCCAAACTCATCGAATTCATGGACACCT
TTTTCTTCATCCTTCGCAAGAACAACCACCAGATCACCGTGCTCCATGTCTACCACCACGCTACCATGCTCAACATCTGG
TGGTTTGTGATGAACTGGGTTCCCTGCGGCCATTCATATTTTGGTGCGACACTCAACAGCTTCATCCATGTCCTCATGTA
CTCGTACTATGGTCTGTCCTCCATCCCGTCCATGCGTCCCTACCTCTGGTGGAAAAAGTACATCACTCAAGGGCAGCTGG
TCCAGTTTGTGCTGACAATCATCCAGACGACCTGCGGGGTCTTCTGGCCATGCTCCTTCCCTCTCGGGTGGCTGTTCTTC
CAGATTGGATACATGATTTCCCTGATTGCTCTCTTCACAAACTTCTACATTCAGACTTACAACAAGAAAGGGGCCTCTCG
GAGGAAAGACCACCTGAAGGGCCACCAGAACGGGTCTGTGGCCGCCGTCAACGGACACACCAACAGCTTCCCTTCCCTGG
AAAACAGCGTGAAGCCCAGGAAGCAGCGAAAGGAT
>dipodomys_ordii
ATGGAAAATTTTGATGCGTCACTGAGCACCTATTTCAGGGCATGGCTGGGTCCCCGAGACACCAGAGTGAAAGGCTGGTT
CCTTCTGGACAGCTACATCCCCACGCTCGTCTGCTCTGTCATTTACTTACTGATGGTGTGGCTGGGACCAAAGTACATGA
GGGACCGGCAGCCCTTCTCCTGCCGTGGTGTCCTGGTGCTGTACAACCTGGGCCTCACCCTGCTGTCTCTCTACATGTTC
TACGAG------------------TTAGTGACAGGAGTGTGGGAAGGAAGATACAACTTCTTCTGCCAAGGCACCCGCAG
TGCGGGTGAATCCGACATGAAGATCATCCGCGTGCTCTGGTGGTACTACTTCTCCAAGCTCATAGAGTTCATGGACACCT
TCTTCTTCATCCTGCGCAAGAACAACCACCAGATCACCGTGCTGCACGTCTACCACCACGCCTCCATGCTCAACATCTGG
TGGTTCGTGATGAACTGGGTCCCCTGTGGTCACTCTTACTTCGGTGCCACGCTTAACAGCTTCATCCACGTGCTCATGTA
CTCGTACTACGGCCTGTCCTCCGTGCCCTCCATGCGCCCGTACCTCTGGTGGAAGAAGTACATCACGCAGGGGCAGCTGG
TGCAGTTTGTGCTGACCATCATCCAGACGAGCTGTGGGGTGCTGTGGCGGTGCTCCTTCCCGCTTGGCTGGCTCTACTTC
CAGATCGGGTACATGATCTCCCTGATCGCGCTCTTCACCAACTTCTACATCCAGACTTACAACAAGAAGGGGGCCTCTCG
GAGGAAAGACTACCTGAAAGACCACCAGAACGGGTCCGTGACTGCTGTGAACGGGCACGCCAGCAGCTTCTCCCCCCTGG
ACGGCAGTGCCAAGCCCCGGAAGCTGCGGAAGGAT
>cavia_porcellus
ATGGAAAATTTCGATGCGTCGCTCAGTACCTATTTCAGGGCCTGGCTAGGCCCCCGAGATACTAGAGTAAAAGGATGGTT
CTTC---GACAATTACATACCTACATTGGTCTCCTCTGTCATTTATTTATTAATCGTATGGCTGGGACCAAAATACATGA
AGAATAAACAGCCATTCTCTTGCCGAGGAATTTTAGTGGTGTATAACCTTGGACTCACTTTACTGTCTCTCTATATGTTC
GTCGAG------------------CTGGTGACGGGAGTATGGGAAGGCAGATACAACTTCTTCTGTCAGGGCACGCGCAG
CGCTGGAGAATCAGATATGAAGATTATCCGTGTCCTCTGGTGGTACTACTTCTCCAAACTCATAGAATTCATGGACACCT
TCTTCTTTATCCTGCGCAAGAACAACTACCAGATCACAGTCCTGCACGTCTACCACCATGCTTCCATGTTCAACATCTGG
TGGTTTGTGATGAACTGGGTCCCCTGTGGCCACTCCTATTTTGGTGCCACACTTAACAGCTTCATCCACGTACTCATGTA
CTCATACTATGGCCTGTCGTCAATCCCATCTATGCGTCCGTACCTGTGGTGGAAGAAGTACATCACTCAGGGGCAGCTGG
TCCAGTTTGTTCTGACAATCATCCAGACCACCTGTGGGGTCATCTGGCCATGCTCATTCCCGATGGGGTGGCTGTATTTC
CAGATTGGATACATGATTTCCCTCATCATCCTCTTCACCAACTTCTACAATGAGACCTACAACAAGAAGGGGGCCTCCCG
GCGGAAAGAC------------CACCAGAATGGCTCCGTGGCCACCGCCAACGGGCACACCAACGGCGTCCCCGCCCTGG
AAAGCAGCGTGAAGCCCAGGAAGCAGCGGAAGGAC
>fukomys_damarensis
ATGGAAAATTTCGATGCGTCGCTCAGTACCTATTTCAGGGCATGGCTGGGCCCCCGAGATACCAGAGTAAAAGGATGGTT
TCTCCTAGACAATTATATACCTACATTGGTCTGCTCTGTCATTTATTTACTAATTGTATGGCTGGGACCAAAATACATGA
AGAATAAACAGCCACTCTCTTGCCGAGGAATTTTATTGGTGTATAACCTCGGGCTCACCTTGTTGTCTCTCTATATGTTC
GTCGAG------------------TTAGTGACAGGAGTATGGGAAGGAAGATACAACTTCTTCTGCCAGGGCACACGCAG
CGCTGGAGAATCCGATATGAAGATTATCCGTGTCCTCTGGTGGTACTACTTCTCCAAACTCATAGAATTCATGGACACCT
TCTTCTTCATCATACGTAAGAACAGCTACCAGATCACAGTCCTGCACGTCTACCACCACGCCTCCATGTTCAATATCTGG
TGGTTTGTGATGAACTGGGTTCCTTGTGGCCACTCTTATTTTGGTGCCACGCTTAACAGCTTCATCCACGTCCTCATGTA
CTCGTACTACGGCCTGTCGTCTATCCCTTCCATGCGTCCATACCTCTGGTGGAAGAAGTACATCACTCAGGGGCAGCTGA
TCCAGTTTGTGCTGACAATCATCCAGACCACCTGCGGGGTCATCTGGCCTTGCACGTTCCCACTGGGGTGGCTGTATTTC
CAGATTGGATACATGATTTCCCTCATCATTCTCTTCACAAACTTCTACAATGAGACTTACAACAAGAAGGGGTCCTCCCG
GTGGAAAGACCACCCAAGGGGCCACCAGAACGGCTCTGTGGCCACTGTGAACGGGCACAGCAGCAGCTTCTCCTCCCTGG
AAAACAATGTGAAGCCAAGGAAGCAGCGGAAGGAC
