# Supplementary material for: Divergent genes in gerbils: prevalence, relation to GC-biased substitution, and phenotypic relevance
Source: BMC Evol Biol. 2020 Oct 19;20:134. doi: 10.1186/s12862-020-01696-3 (PMC7574485; doi:10.1186/s12862-020-01696-3)
Supplement: Supplementary file 3 — Additional file 3 Supplementary Data. DNA alignments for 10,554 1-to-1 orthologues used in analysis. Each alignment file is named using its orthogroup ID. [file 12862_2020_1696_MOESM3_ESM.zip › Additional_File_3/masked_alignments/OG0001904.fa]

>octodon_degus
ATGGCCGAGAAGGGTGACTGCTTCGCCAGTGTCTATGGGTACGACCTTGGTGGGCGCTTTGTTGACTTCCAACCCCTGGG
CTTTGGCATCAATGGGCTGGTGCTGTCGGCCGTGGACAGCCGGGCCTGCCGGAAGGTGGCAGTAAAGAAGATCACCCTGA
GTGATTCCCGCAGCATGAAGCATGCGCTGCGGGAGATCAAAATCATCCGGCGCCTGGACCACGACAACATTGTGAAGGTG
TATGAGGTGTTGGGGCCCAAGGGCACCGACCTTCAGGGTGAGCTGTTCAAGTACAGTGTGGCCTACATTATCCAGGAATA
CATGGAGACTGACCTGGCGCGCCTGCTGGAGCAGGGCACACTGACGGAAGAGCACGCCAAGCTATTCATGTACCAGTTGC
TCCGTGGGCTCAAGTACATCCACTCTGCCAACGTGCTGCACAGGGACCTGAAGCCCGCCAACATCTTCATCAGCACAGAG
GACCTTGTGCTCAAGATTGGGGATTTTGGGTTGGCAAGGATCGTGGATCAGCATTACTCGCACAAGGGTTATCTGTCAGA
GGGGCTGGTGACAAAGTGGTACCGCTCTCCACGACTGCTCCTATCCCCCAACAACTATACGAAAGCCATCGACATGTGGG
CAGCCGGGTGCATCCTGGCGGAGATGCTCACAGGGAAGATGCTCTTTGCCGGT---------------------------
--------------------------------------------------------------------------------
--------------------------------------------------------------------------------
--------------------------------------------------------------------------------
--------------------------------------------------------------------------------
--------------------------------------------------------------------------------
--------------------------------------------------------------------------------
--------------------------------------------------------------------------------
--------------------------------------------------------------------------------
--------------------------------------------------------------------------------
--------------------------------------------------------------------------------
--------------------------------------------------------------------------------
--------------------------------------------------------------------------------
---------------------------------------------------------------------
>cavia_porcellus
ATGGCTGAGAAGGGTGACTGCTTCGCCAGTGTCTACGGGTACGACCTTGGTGGGCGCTTTGTTGACTTCAAACCCCTGGG
CTTTGGTGTCAACGGGCTGGTTCTGTCAGCTGTGGACAGCCGGGCCTGCCGGAAGGTAGCTGTGAAGAAGATCACCTTGA
GCGACACCCGCAGCATGAAGCACGCACTCCGGGAGATCAAGATCATCCGGCGCCTGGACCACGATAACATTGTGAAGGTG
TACGAGGTGCTGGGGCCCAAGGGCACCGACCTGCAGGGTGAGCTGTTCAAGTACAGTGTGGCCTACATCGTCCAGGAATA
CATGGAGACTGACCTGGCACGCCTGCTGGAGCAGGGAACACTGACGGAAGAGCACGCCAAGCTGTTCATGTACCAGCTGC
TCCGCGGGCTCAAATACATCCACTCCGCCAACGTGCTGCACAGGGACCTGAAGCCCGCCAACATCTTCATCAGCACAGAG
GACCTTGTGCTCAAGATTGGGGATTTTGGGTTGGCAAGGATTGTTGATCAGCATTACTCACACAAGGGTTATCTGTCAGA
GGGGTTGGTGACAAAGTGGTACCGCTCTCCACGACTGCTCCTGTCACCCAACAACTATACGAAAGCCATCGACATGTGGG
CAGCTGGCTGCATCCTGGCTGAGATGCTCACAGGGAGGATGCTTTTTGCTGGAGCTCATGAACTGGAGCAGATGCAGCTG
ATCCTGGAGACCATCCCTGTGATCCGTGAAGAGGACAAGGACGAGCTGCTCCGGGTCATGCCGTGCTTCGTCAGCAGCAC
CTGGGAAGTGAAGAGGCCGCTGCGCAAGCTGCTCCCCGAAGTGAACAGTGAAGCCATTGACTTTCTGGAAAAGATTTTGA
CCTTTAACCCCATGGACCGTCTGACAGCTGAGATGGGGCTGCAGCATCCCTACATGAGTCCATACTCATGCCCCGAGGAT
GAGCCCACCTCACAACACCCCTTCCGCATAGAGGATGAGATTGACGACATCGTGCTGATGGCTACCAACCAGAGCCAGCT
GTCCAACTGGGACAGGTACCCAGTGAGTTTGTCGTCAGACCTGGAGTGGCGACCCGACCGGTGCCAGGATGCCAGCGAGG
TGCAGCGCGACCCACGAGCTGGCTCTGCACCGCTGGCCGAGGATGTGCAGGTGGACCCGCGCAAGGACTCGAAGAGCAGC
TCGGAGCGCTTCCTGGAGCAGTCGCACTCGTCCATGGAGCGCGCCTTCGAGGCCGACTATGGGCGCTCCTGCGACTACAA
GGTGGGGTCGCCGTCCTACCTGGACAAGCTGCTGTGGCGTGACAACAAGCCGCACCACTACTCGGAACCCAAGCTCATTT
TAGATCTGTCGCATTGGAAGCAGGCGGCAGGTGCGCCTCCCACAGCCGCCGTGGCAACAGATGTGGAGGCGCAGGAGGAC
GAGCCAGCCAGCCTTTTCCTGGAGATCGCCCAGTGGGTCAAGAGCACACAGGGCGGACCCGAGAACACCAGCCCGCCCCG
CGATGGCCCCGAACGCCACCTGTCCCCTTTGCCCTCTGATTGCCCAGCCTCGCTCGATGGGGGCGCAAGCCCCCAGTTTG
ATTTGGACGTGTTTATCTCCCGCGCTTTGAAGCTCTGCACCAAACCTGAGGACCTGCCAGACGATAAATTGGGCGACCTC
AATGGCGCTTGCATCGCAGAACACCCTGGAGACCTTGTACAGACGGAGGCCTTCTCCAAAGAAAGGTGG
>homo_sapiens
ATGGCTGAGAAGGGTGACTGCATCGCCAGTGTCTATGGGTATGACCTCGGTGGGCGCTTTGTTGACTTCCAACCCCTGGG
CTTCGGTGTCAATGGTTTGGTGCTGTCGGCCGTGGACAGCCGGGCCTGCCGGAAGGTCGCTGTGAAGAAGATTGCCCTGA
GCGATGCCCGCAGCATGAAGCACGCGCTCCGAGAGATCAAGATCATTCGGCGCCTGGACCACGACAACATCGTCAAAGTG
TACGAGGTGCTCGGTCCCAAGGGCACTGACCTGCAGGGTGAGCTGTTCAAGTTCAGCGTGGCGTACATCGTCCAGGAGTA
CATGGAGACCGACCTGGCACGCCTGCTGGAGCAGGGCACGCTGGCAGAAGAGCATGCCAAGCTGTTCATGTACCAGCTGC
TCCGCGGGCTCAAGTACATCCACTCCGCCAACGTGCTGCACAGGGACCTGAAGCCCGCCAACATCTTCATCAGCACAGAG
GACCTCGTGCTCAAGATTGGGGATTTCGGGTTGGCAAGGATCGTTGATCAGCATTACTCCCACAAGGGTTATCTGTCAGA
AGGGTTGGTAACAAAGTGGTACCGTTCCCCACGACTGCTCCTTTCCCCCAATAACTACACCAAAGCCATCGACATGTGGG
CCGCCGGCTGCATCCTGGCTGAGATGCTTACGGGGAGAATGCTCTTTGCTGGGGCCCATGAGCTGGAGCAGATGCAACTC
ATCCTGGAGACCATCCCTGTAATCCGGGAGGAAGACAAGGACGAGCTGCTCAGGGTGATGCCTTCCTTTGTCAGCAGCAC
CTGGGAGGTGAAGAGGCCTCTGCGCAAGCTGCTCCCTGAAGTGAACAGTGAAGCCATCGACTTTCTGGAGAAGATCCTGA
CCTTTAACCCCATGGATCGCCTAACAGCTGAGATGGGGCTGCAACACCCCTACATGAGCCCATACTCGTGCCCTGAGGAC
GAGCCCACCTCACAACACCCCTTCCGCATTGAGGATGAGATCGACGACATCGTGCTGATGGCCGCTAACCAGAGCCAGCT
GTCCAACTGGGACAGGTACCCTGTGAGCCTGTCGTCGGACCTGGAGTGGCGGCCTGACCGGTGCCAGGACGCCAGCGAGG
TACAGCGCGACCCGCGCGCGGGTTCGGCGCCACTGGCTGAGGACGTGCAGGTGGACCCGCGCAAGGACTCGCACAGCAGC
TCCGAGCGCTTCCTAGAGCAGTCGCACTCGTCCATGGAGCGCGCCTTCGAGGCCGACTACGGGCGCTCCTGCGACTACAA
GGTGGGGTCGCCGTCCTACCTGGACAAGCTGCTGTGGCGCGACAACAAGCCGCACCACTACTCGGAGCCCAAGCTCATCC
TGGACCTGTCGCACTGGAAGCAGGCGGCCGGCGCGCCCCCCACGGCCACGGGGCTGGCGGACACGGGGGCGCGCGAGGAC
GAGCCGGCCAGCCTCTTCCTGGAGATCGCGCAGTGGGTCAAGAGCACGCAGGGCGGCCCAGAGCACGCCAGCCCGCCCGC
CGACGACCCCGAGCGCCGCTTGTCTGCCTCGCCCCCCGGCCGCCCGGCCCCGGTGGACGGCGGCGCCAGCCCCCAGTTCG
ACCTGGACGTGTTCATCTCCCGCGCCCTGAAGCTCTGCACCAAGCCCGAGGACCTGCCGGACAATAAACTGGGCGACCTC
AATGGTGCGTGCATCCCCGAGCACCCTGGCGACCTCGTGCAGACCGAGGCCTTCTCCAAAGAAAGGTGG
>nannospalax_galili
ATGGCTGAGAAAGGTGACTGCATCGCCAGCGTCTACGGATATGACCTTGGTGGCCGCTTCATTGACTTCAAACCCCTGGG
CTTTGGGGTCAATGGGCTGGTGCTGTCAGCTGTGGACAGTAGGGCCTGCCGGAAGGTAGCCGTGAAGAAAATCACGCTGA
GTGATGCCCGCAGCATGAAGCATGCACTCCGGGAGATCAAGATCATTCGGCGCCTGGACCATGACAACATAGTCAAGGTA
TATGAGGTATTGGGACCCAAGGGCACTGATCTGCAGGGCGAGCTCTTCAAGTTCAGTGTGGCCTACATTGTCCAGGAGTA
CATGGAGACTGACCTGGCACGCCTGCTGGAGCAGGGCACTCTGACCGAAGAGCATGCCAAGCTGTTCATGTACCAGCTGC
TGCGTGGGCTCAAGTACATCCACTCTGCCAATGTGTTGCATAGGGACCTGAAGCCCGCCAACATCTTCATCAGCACAGAG
GACCTTGTGCTCAAGATTGGGGATTTTGGGTTGGCAAGAATCGTTGATCAGCATTACTCACACAAGGGTTATCTATCAGA
AGGGTTGGTGACAAAGTGGTACCGCTCTCCACGACTGCTCCTGTCTCCTAACAACTACACGAAAGCCATCGATATGTGGG
CAGCCGGCTGCATCCTGGCTGAGATGCTCACAGGAAGAATGCTATTCGCTGGTATCCAGTGA------------------
--------------------------------------------------------------------------------
--------------------------------------------------------------------------------
--------------------------------------------------------------------------------
--------------------------------------------------------------------------------
--------------------------------------------------------------------------------
--------------------------------------------------------------------------------
--------------------------------------------------------------------------------
--------------------------------------------------------------------------------
--------------------------------------------------------------------------------
--------------------------------------------------------------------------------
--------------------------------------------------------------------------------
--------------------------------------------------------------------------------
---------------------------------------------------------------------
>chinchilla_lanigera
ATGGCTGAGAAGGGTGACTGCTTCGCCAGTGTCTATGGGTACGACCTTGGTGGGCGCTTCATTGACTTCCAACCCCTGGG
TTTTGGTGTCAACGGGCTGGTGCTGTCAGCTGTGGACAGCCGGGCCTGCCGGAAGGTGGCTGTGAAGAAGATCGCCCTGA
GTGACGCCCGCAGCATGAAGCATGCGCTCCGGGAGATCAAGATCATCCGGCGCCTGGACCATGAAAACATTGTGAAGGTG
TATGAAGTGCTGGGGCCCAAGGGCACTGACCTGCAGGGTGAGCTGTTCAAGTACAGTGTAGCCTACATCGTCCAGGAATA
CATGGAGACTGACCTGGCACGCCTGCTGGAGCAGGGCACACTGACAGAGGAGCATGCCAAGCTGTTCATGTACCAGCTAC
TCCGCGGGCTCAAATACATCCACTCTGCCAACGTGTTACACAGGGACCTGAAGCCCGCCAACATCTTCATCAGCACAGAG
GACCTTGTGCTCAAGATTGGGGATTTTGGGTTGGCAAGGATTGTTGATCAGCATTACTCACACAAGGGTTATCTTTCAGA
GGGGCTGGTGACAAAGTGGTACCGCTCCCCACGACTGCTCCTGTCCCCCAACAACTATACGAAAGCTATCGACATGTGGG
CAGCCGGCTGCATCCTGGCTGAGATGCTCACAGGGAGGATGCTCTTTGCTGGAGCTCATGAACTGGAGCAGATGCAGCTG
ATCCTGGAGACCATCCCTGTGATCCGTGAGGAGGACAAGGACGAGCTGCTCCGCGTCATGCCATCCTTCGTCAGCAGCAG
CTGGGAGGTGAAGAGGCCACTGCGCAAGCTGCTCCCTGAAGTGAACAGTGAAGCCATTGACTTTCTGGAGAAGATCTTGA
CCTTTAACCCCATGGACCGCCTGACAGCTGAGATGGGGCTGCAGCATCCCTACATGAGTCCATACTCATGCCCTGAGGAT
GAGCCCACCTCGCAACACCCCTTCCGCATAGAGGACGAGATTGACGACATCGTGCTGATGGCCACCAACCAGAGCCAGCT
CTCCAACTGGGACAGGTACCCAGTGAGTCTGTCATCAGACCTGGAGTGGCGACCCGACCGGTGCCAGGATGCCAGCGAGG
TGCAGCGCGACCCACGCGCGGGCTCGGCGCCGCTGGCTGAGGATGTGCAGGTGGACCCGCGCAAGGACTCGCAGAGCAGC
TCGGAGCGCTTCCTGGAGCAGTCGCACTCGTCCATGGAGCGCGCCTTCGAGGCCGACTACGGGCGCTCCTGCGACTACAA
GGTGGGGTCACCGTCCTACCTGGACAAGCTGCTGTGGCGCGACAACAAGCCACACCACTATTCGGAGCCCAAGCTCATCT
TAGATCTGTCGCATTGGAAGCAGGCGGCCGGCGCACCTTCCACAGCGGCGGTGGCAACAGATGCGGTGACACGCGAGGAC
GAGCCGGCCAGCCTTTTCCTGGAGATTGCGCAGTGGGTCAAGAGCACTCAGGGCGGACCCGAGAGCACCAGCCCGCCCCG
TGATGGCCCCGAGCGCCGCCTGTCCCCCTCACCCTCTGACTGCCCTGCCCCTGTCGATGGTGGCGCAAGCCCCCAGTTCG
ACTTGGACGTGTTTATCTCGCGCGCCTTGAAACTCTGCACCAAGTCTGAGGATCTGCCAGACGATAAGCTGGGCGACCTC
AATGGCGCTTGCATCACGGAACACCCTGGTGACCTCGTACAGACGGAGGCCTTCTCCAAAGAAAGGTGG
>meriones_unguiculatus
ATGGCTGAGAAAGGTGACTGCATCTCCAGTGTCTACGGGTATGACCTTGGTGGGCGCTTCATTGACTTCCAACCCCTCGG
CTTCGGGGTCAACGGGCTGGTGCTGTCGGCTGTGGACAGCAGGGCATGCCGGAAGGTAGCCGTGAAGAAGATCGCTCTGA
GTGACGCCCAAAGCATGAAGCATGCACTTCGAGAGATCAAAATCATCCGGCGCCTGGACCATGACAACATCGTCAAGGTG
TATGAGGTGCTAGGACCCAAGGGTGCCGACCTGCAGGGCGAGCTCTTCAAGTTCAGCGTGGCCTACATCGTCCAAGAGTA
CATGGAGACTGACCTGGCTCGCCTGCTGGAGCAGGGCACGCTGACCGAGGAGCACGCCAAGCTGTTCATGTACCAGCTGC
TCCGTGGGCTCAAGTACATCCACTCTGCCAATGTGCTGCACAGGGACCTAAAGCCTGCCAACATCTTCATCAGCACAGAG
GACCTTGTGCTCAAGATTGGGGACTTCGGGTTGGCAAGAATCGTGGATCAGCACTACTCACACAAGGGTTACCTGTCAGA
AGGGTTGGTGACAAAGTGGTACCGCTCTCCACGACTGCTCCTGTCCCCGAACAACTACACAAAAGCCATCGATATGTGGG
CAGCTGGCTGCATCCTCGCAGAGATGCTCACCGGGAAAATGCTCTTCGCGGGGGCTCACGAGCTGGAGCAGATGCAGCTC
ATCCTCGAGACCATCCCTGTGGTCCGGGAGGAGGACAAGGAGGAGTTGCTCAGGGTGATGCCATCCTTCGTTAGCAGCAC
CTGGGAAGTGAAGAGGCCACTGCGCAAGCTGCTCCCTGATGTCAACAGTGAAGCCATTGACTTTCTGGAGAAGATCCTGA
CCTTTAACCCCATGGACCGATTAACAGCTGAGATGGGGCTACAGCACCCCTACATGAGCCCTTACTCCTGCCCAGAGGAT
GAGCCCACTTCACAGCACCCCTTCCGCATCGAAGACGAGATCGACGACATCGTGCTGATGGCTGCCAGCCAGAGCCAGCT
CTCCAACTGGGACAGGTATCCTGTGAGTCTGTCGTCAGACCTGGAGTGGCGGCCTGACAGGTGCCAGGACGCGAGCGAGG
TGCAGCGCGACCCACGCGCTGGTTCTGCCCCGCTGGCCGAGGACGTCCAGGTGGACCCACGCAAGGACTCCCAGAGCAGC
TCCGAGCGCTTCCTGGAGCAGTCCCACCCGTCCATGGAGCGCGCCTTCGAGGCTGACTACGGGCGCTCCTGCGACTACAA
GGTGGGGTCTCCGTCCTACCTAGATAAGCTGCTGTGGCGAGACAACAAGCCCCACCACTACTCCGAGCCCAAGCTCATCC
TGGACCTGTCGCACTGGAAGCAGGCGGCCACCGGGCCGCCCAAGGCCGCGGTACCCACAGACCCGGTGTCCTGTGAGGAT
GAGCCGGCCAGCCTCTTCCTGGAGATTGCGCAGTGGGTCAAGAGCACGCAAAGTGGCCCTGAGCGCGCCAGTCCTCCCCC
TGATGCCCCAGAACCCCGTCTCTCTGCCTCGCCCCCGGGACACCCGACACCCATCGATGGGGGTGCCAGTCCTCAGTTCG
ACTTAGACGTATTCATCTCGCGTGCTCTAAAGCTCTGCACCAAGCCTGAGGACCTACCAGAGAACAAACTGGGTGACCTG
AATGGTGCGTGCATCTCCGAACACCCTGGCGACCTCGTGCAGACAGAAGCCTTCTCCAAAGAAAGGTGG
>psammomys_obesus
ATGGCCGAGAAAGGTGACTGCATCTCCAGTGTCTATGGATATGACCTCGGTGGGCGCTTCATTGACTTCCAACCCCTCGG
CTTCGGGGTCAACGGGCTGGTGCTGTCGGCTGTGGACAGCAGGGCATGCCGGAAGGTAGCCGTGAAGAAGATCGCTCTGA
GTGACGCCCAAAGCATGAAGCATGCGCTTCGAGAGATCAAAATCATCCGGCGCCTGGACCATGACAACATCGTCAAGGTG
TATGAGGTGCTAGGACCCAAGGGTGCCGACCTGCAGGGTGAGCTCTTCAAGTTCAGCGTGGCCTACATCGTCCAAGAGTA
CATGGAGACTGACCTGGCTCGCCTGCTGGAGCAGGGCACGCTGACCGAGGAGCACGCCAAGCTGTTCATGTACCAGCTGC
TCCGTGGGCTCAAGTACATCCACTCTGCCAATGTGCTGCACAGGGACCTAAAGCCTGCCAACATCTTCATCAGCACAGAG
GACCTTGTGCTCAAGATTGGGGACTTTGGGTTGGCAAGAATCGTGGATCAGCACTACTCGCACAAGGGTTATCTGTCAGA
AGGGTTGGTGACAAAGTGGTACCGCTCTCCACGACTGCTCCTGTCCCCGAACAACTACACAAAAGCCATCGATATGTGGG
CAGCTGGCTGCATCCTCGCAGAGATGCTCACGGGGAAAATGCTCTTCGCGGGGGCTCATGAGCTGGAGCAGATGCAGCTC
ATCCTGGAGACCATCCCTGTGGTCCGGGAGGAGGACAAGGAGGAGTTGCTCAGGGTGATGCCATCCTTCGTTAGCAGCAC
CTGGGAAGTGAAGAGGCCACTGCGCAAGCTGCTCCCTGATCTCAACAGTGAAGCCATTGACTTTCTGGAGAAGATCCTGA
CCTTTAACCCCATGGACCGCTTAACAGCTGAGATGGGGCTACAGCACCCCTACATGAGCCCTTACTCCTGCCCCGAGGAT
GAGCCCACCTCACAGCACCCCTTCCGCATTGAAGACGAGATCGACGACATCGTGCTGATGGCTGCCAGCCAGAGCCAGCT
CTCTAACTGGGACAGGTATCCTGTGAGTCTGTCGTCAGACCTGGAGTGGCGGCCTGACAGGTGCCAGGACGCGAGCGAGG
TGCAGCGCGACCCTCGCGCTGGCTCTGCCCCGCTGGCCGAGGACGTTCAGGTGGACCCACGCAAGGACTCTCAGAGCAGC
TCCGAGCGCTTCCTGGAGCAGTCCCACTCGTCCATGGAGCGCGCCTTCGAGGCTGACTACGGGCGCTCCTGCGACTACAA
GGTGGGGTCTCCGTCCTACCTAGATAAGCTGCTGTGGCGTGACAACAAGCCCCACCACTACTCCGAGCCCAAGCTCATCC
TGGACCTGTCGCACTGGAAGCAGGCGGCCACCGGGCCACCCAAGGCCGCGGTACCCGCAGACCCGGTGTCCTGTGAGGAT
GAGCCGGCCAGCCTCTTCCTGGAGATTGCGCAGTGGGTCAAGAGCACGCAAAGTGGCCCTGAGCGCGCCAGCCCTCCCCC
TGATGCCCCAGAACCCCGTCTCTCTGCCTCGCCCCCGGGACACCCGACACCCATCGATGGAGGAGCCAGTCCTCAGTTCG
ACTTAGACGTATTCATCTCGCGTGCTCTAAAGCTCTGCACCAAGCCTGAGGACCTACCAGAGAACAAACTGGGTGACCTG
AATGGTGCGTGCATCTCCGAGCACCCTGGCGACCTCGTGCAGACAGAAGCCTTCTCCAAAGAAAGGTGG
>mus_musculus
ATGGCTGAGAAAGGTGACTGCATCGCCAGCGTCTACGGGTATGACCTTGGTGGGCGCTTCATTGACTTCCAACCCCTTGG
CTTTGGGGTCAACGGGCTGGTGCTGTCAGCTACGGACAGCAGGGCTTGCCGGAAGGTGGCCGTGAAGAAGATCGTTCTGA
GTGACGCCCGCAGCATGAAGCACGCGCTCCGAGAGATCAAAATCATCCGGCGCCTGGACCACGACAACATTGTCAAGGTG
TACGAGGTGCTGGGACCCAAGGGGAGCGATCTGCAGGGCGAGCTCTTCAAGTTTAGCGTGGCCTATATCGTCCAAGAGTA
CATGGAGACTGACCTGGCGTGCCTGCTGGAGCAGGGCACGCTGACTGAGGACCACGCCAAGCTGTTCATGTATCAGCTGC
TCCGTGGGCTCAAGTACATCCACTCTGCGAACGTGCTGCACAGAGACCTGAAGCCCGCCAACATCTTCATCAGCACGGAG
GACCTTGTGCTCAAGATTGGGGATTTCGGGTTGGCAAGGATCGTGGATCAACATTACTCACACAAGGGTTATCTGTCAGA
AGGGTTGGTGACAAAGTGGTACCGGTCTCCGAGACTGCTCCTGTCCCCAAATAACTACACAAAAGCCATCGATATGTGGG
CAGCTGGCTGCATCCTGGCAGAGATGCTCACGGGGAAAATGCTCTTCGCTGGGGCTCACGAGCTGGAGCAGATGCAGCTC
ATCCTAGACACCATCCCTGTGGTCCGGGAGGAAGACAAGGAGGAGCTGCTCAGGGTGATGCCGTCCTTCGTCAGCAGCAC
CTGGGAGGTGAAGAGGCCACTGCGCAAGCTGCTCCCGGACGTCAACAGTGAAGCCATTGACTTTCTGGAGAAGATCCTGA
CCTTTAACCCCATGGACCGCTTAACAGCTGAGATGGGGCTTCAGCATCCTTACATGAGCCCGTACTCGTGCCCCGAGGAT
GAGCCCACCTCACAACACCCTTTCCGCATTGAGGACGAGATCGACGACATCGTGCTGATGGCTGCCAGTCAGAGCCAGCT
CTCCAACTGGGACAGGTATCCTGTGAGCCTGTCCTCAGATCTGGAATGGCGGCCTGACCGGTGCCAGGACGCCAGCGAGG
TGCAGCGCGATCCACGTGCAGGCTCTACACCGCTGGCGGAGGATGTTCAGGTGGACCCACGCAAGGACTCACAGAGCAGC
TCCGAGCGCTTCCTGGAGCAGTCACACTCGTCCATGGAGCGCGCCTTCGAGGCCGACTATGGACGGTCCTGCGACTACAA
AGTGGGGTCTCCATCCTACCTGGACAAGCTACTGTGGCGCGACAACAAGCCCCACCACTACTCGGAACCCAAGCTCATCC
TGGACCTGTCGCACTGGAAGCAGGCGGCCAGCGCTCCCCCCAGGGCTGCAGTAGCAGCAGACCCTGTGTCACGTGAGGAT
GAGCCAGCAAGCCTCTTTCTGGAGATTGCACAGTGGGTCAAGAGCACACAAAGTGGCTCTGAGCGTGCCAGTCCTCCCCC
TGATGCCCCAGAGCCCCGTCTCTCTGCCTCACCCCCGGGACACCCAACACCCATCGATGGGGGTGCCAGTCCCCAGTTCG
ACTTAGACGTGTTCATCTCGCGTGCCCTAAAGCTCTGCACCAAACCTGAGGACCTCCCGGAAAACAAACTGGGCGACCTG
AATGGCGCGTGCATCTCTGAGCACCCTGGCGACCTCGTGCAGACAGAGGCCTTCTCCAAAGAAAGGTGG
>rattus_norvegicus
ATGGCAGAGAAAGGTGACTGCATCGCCAGTGTCTACGGGTACGACCTTGGTGGGCGCTTCACTGACTTCCAACCCCTCGG
CTTCGGGGTCAACGGGCTGGTGCTGTCGGCTACGGACAGCAGGGCTTGCCGGAAGGTAGCCGTGAAGAAGATTGTGCTGA
GTGACGCACGAAGCATGAAGCACGCGCTCCGAGAGATCAAAATCATCCGGCGCCTGGACCACGACAACATCGTCAAAGTG
TACGAGGTACTGGGACCCAAGGGTAGCGATCTGCAGGGCGAGCTCTTTAAGTTCAGCGTGGCTTATATTGTCCAAGAGTA
CATGGAGACTGACCTGGCATGCCTGCTAGAGCAGGGCACGCTGACCGAGGAGCACGCTAAGCTATTCATGTACCAGCTGC
TGCGTGGGCTCAAGTACATCCACTCTGCCAACGTGTTGCACAGGGACCTGAAGCCCGCCAACATTTTCATCAGCACGGAG
GACCTCGTGCTGAAGATCGGGGATTTCGGGCTGGCCAGAATCGCGGACCAGCATTACTCCCACAAGGGTTATCTGTCGGA
AGGGTTGGTGACAAAGTGGTACCGCTCTCCACGACTGCTCCTGTCCCCGAACAACTACACGAAAGCCATCGATATGTGGG
CAGCTGGCTGCATCCTAGCGGAGATGCTCACGGGGAAAATGCTCTTTGCTGGGGCTCACGAGCTTGAGCAGATGCAGCTC
ATCCTAGACACCATCCCTGTAGTGCGGGAGGAAGACAAGGAGGAGCTGCTCAGGGTGATGCCGTCCTTTGTCAGCAGCAC
TTGGGAGGTGAAGAGGCCACTGCGTAAGCTACTCCCGGATGTCAACCGTGAAGCCATTGACTTTCTGGAGAAGATCCTGA
CCTTTAACCCCATGGACCGCCTAACAGCTGAGATGGGGCTACAGCATCCTTACATGAGCCCGTATTCGTGCCCCGAGGAT
GAGCCCACCTCACAACACCCCTTCCGCATTGAAGACGAGATCGACGACCTCGTACTGATGGCTGCCAGTCAGAGCCAGCT
CTCCAACTGGGACAGGTATCCCGTGAGCCTGTCGTCAGATCTGGAATGGCGGCCTGACCGCTGTCAGGACGCGAGCGAGG
TGCAGCGCGACCCACGTGCTGGCTCTACTCCGCTGGCGGAGGATGTTCAGGTGGACCCACGCAAGGACTCACAGAGCAGC
TCCGAGCGCTTCCTGGAGCAGTCGCACTCGTCCATGGAGCGCGCCTTTGAGGCCGACTATGGACGGTCCTGCGACTACAA
AGTGGGGTCTCCGTCCTACCTGGACAAGCTGCTGTGGCGCGACAACAAGCCCCACCACTACTCGGAACCCAAGCTCATCC
TGGACCTGTCGCACTGGAAGCAGGCGGCCAGCGCACCCCCCAGGGCTGCAGTAGCAGCAGACCCAGTGTCACGTGAGGAT
GAGCCAGCAAGCCTCTTTCTGGAGATCGCGCAGTGGGTCAAGAGCACACAAGGTGGCCCTGAGCGTGCCAGTCCTCCCCC
TGATGCCCCAGAGCCCCGTCTCTCTGCTTCACCCCCGGGACACCCAACACCCATTGATGGGGGTGCCAGTCCCCAATTCG
ACTTAGATGTGTTCATCTCGCGTGCCCTAAAGCTCTGCACCAAACCTGAGGACCTACCGGAAAACAAACTGGGCGACCTG
AATGGTGCGTGCATCTCCGAGCACCCCGGCGACCTCGTGCAAACAGAGGCCTTCTCCAAAGAAAGGTGG
>fukomys_damarensis
ATGGCCGAGAAGGGTGACTGCTTCGCCAGTATCTATGGGTACGACCTTGGCGGGCGCTTTGTTGACTTCAAACCCCTGGG
CTTTGGCGTCAACGGGCTGGTGCTGTCAGCTGTGGACAGCCAGTCCTGCCAGAAGGTGGCTGTGAAGAAGATCGCCCTGA
ATGACACCCGCAGCATGAAGCACGCACTCCGGGAGATCAAGATCATCAGGCGCCTGGACCATGACAACATTGTGAAGGTG
TATGAGGTGCTGGGGCCCAAGGGCACCGACCTGCAGGGTGAGCTGTTCAAGTACAGTGTGGCCTACATTGTCCAGGAGTA
CATGGAGACTGACCTGGCCCACCTGCTGGAGCAGGGCACGCTGACGGAGGAGCATGCCAAGCTGTTTATGTACCAGCTGC
TCCGTGGGCTCAAGTACATCCACTCCGCCAATGTGCTGCACAGAGACCTGAAGCCCGCCAACATCTTCATCAGCACAGAA
GATCTTGTGCTCAAGATTGGGGATTTTGGGTTGGCAAGGATCGTTGATCAGCATTACTCTCACAAGGGTTATCTGTCAGA
GGGGTTGGTGACAAAGTGGTACCGCTCTCCACGACTGCTCCTGTCCCCCAACAACTATACAAAAGCCATTGACATGTGGG
CAGCTGGCTGCATCCTGGCAGAGATGCTTACCGGGAGGATGCTCTTCGCTGGAGCTCATGAACTGGAGCAGATGCAGCTG
ATCCTGGAGACCATCCCTGTGATCCGCGAGGAGGACAAGAATGAGCTGCTCCGGGTCATGCCATCTTTCGTCAGCAGCAC
CTGGGAGGTGAAGAGGCCGCTGCGCAAGCTGCTCCCTGAAGTGAACAGTGAAGCCATTGACTTTCTGGAGAAGATCTTGA
CCTTTAACCCCATGGACCGCCTGACCGCTGAGATGGGGCTGCAACACCCCTACATGAGCCCGTACTCATGCCCTGAGGAT
GAGCCCACCTCTCAACACCCCTTCCACATCGAGGACGAGATTGATGACATCGTGCTGATGGCCACCGACCAGAGTCAGCT
CTCCAACTGGGACAGGTACCCTGTGAGTCTGTCATCAGACCTGGAGTGGCGGCCTGACAGGTGCCAGGATGCCAGCGAGG
TGCAGCGCGACCCCCGCGCGGGCTCGGCGCCGCTGGCCGAGGACGTGCAGGTGNNNNNNNNN------------------
--------------------------------------------------------------------------------
----------NNNNNNNNCCTGGACAAGCTGCTGTGGCGCGACAACAAGCCGCACCACTATTCCGAGCCCAAGCTCATCT
TAGATCTGTCGCATTGGAAGCAGGCAGCCGGCGCGCCTCCCACAGCCGCGGTGGCGACAGACTCGGCGGCCCACGAGGAC
GAGCCGGCCAGCCTTTTCCTTGAGATCGCGCAGTGGGTCAAGAGCACGCAGGGCGGACCCGAGAGCTCCAGCCCGCCCCA
CGATGGCCCCGAGCGCCGCCGGTCCCCCTCTCCCTCTGGCTGCCAGGCCCCTGTCGACGGGGTCGCAAGTCCCCAGTTCG
ACTTGGACGTGTTTATCTCTCGCGCCTTGAAGCTCTGCTCCAAGCCTGAGGACCTGCCAGATGATAAGCTGGGCGACCTC
AACGGAGCTTGCATCACTGAACACCCTGGAGATCTCGTGCAGACCGAGGCCTTCTCCAAAGAAAGGTGG
>dipodomys_ordii
ATGGCTGAGAAAGGTGACTGTATTGCCAGCGTCTATGGGTATGACCTTGGTGGTCGCTTCACTGATTTCCAACCCCTGGG
CTTTGGTGTCAATGGGCTGGTGTTGTCGGCCATGGACAGCCAGGCCTGCCGGAAGGTAGCTGTGAAGAAGATCACCCTGA
GTGACAGCCGCAGCATGAAGCATGCCCTTCGGGAGATCAAGATCATCCGGCGCCTGGACCACGACAACATCGTGAAGGTG
CACGAGGTGCTGGGGCCCCAGGGCACCGACCTGCAGGGCGAACTGTTCAAGTTCAGCGTGGCCTACATCGTCCAGGAGTA
CATGGAGACTGACCTGGCACGGCTCTTGGAGCAGGGCACCCTGACAGAGGAGCACGCCAAGCTGTTCATGTACCAGCTGC
TCCGTGGCCTCAAGTACATACACTCCGCCAATGTGCTGCACCGGGACCTGAAGCCCGCCAACATCTTCATCAGCACCGAG
GACCTCGTGCTCAAGATCGGGGATTTCGGGTTGGCAAGGATCGTGGATCAGCATTATTCCCACAAGGGTTATCTGTCAGA
GGGGTTGGTGACAAAGTGGTACCGCTCTCCACGACTGCTCCTGTCCCCCAACAATTACACAAAAGCCATTGACATGTGGG
CAGCCGGCTGCATCCTGGCAGAGATGCTCACTGGGCGAATGCTCTTTGCTGGT---------------------------
------------------------------------------AAGTTGCTAACTGTGCCACCTGCT---TGCTCTTCTGT
GTGGAGGGCTGAG-------------------------------------------------------------------
--------------------------------------------------------------------------------
--------------------------------------------------------------------------------
--------------------------------------------------------------------------------
--------------------------------------------------------------------------------
--------------------------------------------------------------------------------
--------------------------------------------------------------------------------
--------------------------------------------------------------------------------
--------------------------------------------------------------------------------
--------------------------------------------------------------------------------
--------------------------------------------------------------------------------
---------------------------------------------------------------------
