# Supplementary material for: Divergent genes in gerbils: prevalence, relation to GC-biased substitution, and phenotypic relevance
Source: BMC Evol Biol. 2020 Oct 19;20:134. doi: 10.1186/s12862-020-01696-3 (PMC7574485; doi:10.1186/s12862-020-01696-3)
Supplement: Supplementary file 3 — Additional file 3 Supplementary Data. DNA alignments for 10,554 1-to-1 orthologues used in analysis. Each alignment file is named using its orthogroup ID. [file 12862_2020_1696_MOESM3_ESM.zip › Additional_File_3/masked_alignments/OG0001906.fa]

>meriones_unguiculatus
------------------------------------------------------------ATGGAGTCCAAAACTACCTA
CCTAGAGGACCTGCCTCCACTACCTGAGTACGAGTTGAGCCCGTCCAAGTTAGGCGAGGAGGTGGATGATGTCTATCTCA
TTCGCGCTCAGGGACTGCCTTGGTCCTGCACTGTGGAAGACGTTCTTAACTTTTTCTCAGACTGCAAAATCCGAAACAGT
AAGAATGGAATACATTTCCTCCTAAATAGAGATGGGAAACGGAGGGGCGATGCCTTAATTGAGATGGAGTCCGAGGAGGA
TGTCCAGAAGGCCTTAGAAAAGCACCGGATGTACATGGGGCAGCGGTATGTCGAAGTATATGAGATAAACAATGAAGATG
TGGATGCCTTAATGAAGAACCTGCAGGTCAAGCCCTCCCCTGTGGTAAATGACGGTGTGGTTCGTCTCCGGGGACTTCCT
TACAGCTGCAATGAGAAGGACATTGTAGACTTCTTTGCAGGACTGAACATAGTAGACATTACCTTCGTGATGGACTATAG
AGGGCGAAGGAAAACAGGGGAAGCCTATGTACAGTTTGAAGAACCAGAAATGGCCAGCCAGGCGCTTCTAAAACACAGGG
AAGAGATTGGTAACCGATACATAGAGATATTCCCAAGCAGAAGGAATGAAGTTCGAACACATGTTGGATCTCATAAGGGA
AAGAAAATGTTATCTTCT---TCCACGAAATATATAACTGAGCCAGAAGTGGTATTTGAGGAACATGAAATAAATGAGGA
TATTCGGCCTATGACAGCATTTGAAAGTGATAAAGAGCTAGAATTGCCTAAAGAGATGTCAGAAAAACTTCCAGAGGCTG
TTGATTTTGGAACTACGTCGTCATTGCATTTTGTTCATATGAGAGGATTGCCTTTCCAAGCCAATGCCCAAGACATTATA
AATTTCTTTGCTCCCCTGAAGCCTGTGAGGATCACCATGGAATACAGCTCTAGTGGGAAGGCCACTGGAGAAGCTGACGT
GCACTTTGAAACCCACGAGGACGCTGTTGCAGCTATGCTCAAGGATAGGTCCCATGTTCAACATAGGTAT------ATTG
AGCTGTTCCTAAATTCATGTCCTAAAGGAAAG
>cavia_porcellus
---------------------------------------------------GGCTACAGCCAGGAGTCCAGAACCACCTA
CCTGGAAGACCTCCCATCACTTCAGGAGTATGAATTGGCCTCACCCAAGTTAGGAGAGGAAGTGGATGATGTGTATCTCA
TTCGTGCTCAAGGGCTGCCCTGGTCATGTACTGTAGAAGACGTACTAAACTTTTTCTCAGACTGCAGAATCCGCAACAGT
GAGCATGGGATCCATTTTCTCTTGAATAGAGATGGGAAGCGCAGGGGCGATGCCTTGGTTGAGATGGAGTCGGAACAGGA
CGTGCAGAAGGCCCTGGAGAAACACCGCATGTACATGGGCCCGCGCTATGTGGAAGTGTATGAGATAAACAATGAAGATG
TGGATGCCTTAATGAAGAACCTGCAGGTCAAGTCCTCCCTGCCAGTCAGCGATGGTGTGGTTCGACTGCGGGGACTTCCG
TACAGCTGCAATGAGAAGGACATCATAGACTTCTTCGCAGGACTGAATATAGTAGACATCACTTTTGTGATGGACTACAG
GGGACGAAGAAAAACAGGGGAAGCCTATGTACAGTTTGAAGAGCCAGAGATGGCCAGCCAGGCCCTGCTGAAACACAGGG
AGGAAATTGGGAACAGATACATAGAGATATTTCCAAGCAGAAGGAATGAAGTCCGAACACACATTGGCTCTCATAAGGCA
AAGAAAATGGCATCTTCTCCTACTGCCAAGTATATGACTGAGCCAGATGTGGTCTTTGAAGAACACGAAATAAACGAGGA
TATTCGACCCATGATGGCTTTTGAAAGTGAGAAGGAAATAGAACAGCCAAAGGAGGTGCCTGAGAAGCTTCCAGAAGCTG
TCGATTTTGGAGCCACTCCCTCCCCACACGTGGTGCACATGAGAGGGCTGCCTTTCCATGCCAATGCCCAGGACATCATA
AATTTCTTCATGCCGCTGAAGCCAGTGAGAATCACTATGGAGTACAGCTCCAGCGGGAAGGCCACAGGTGAGGCCGATGC
GCACTTCGAAAGCCACGAGGATGCAGTGGCGGCAATGCTCAAGGACCGGTCCCTTGTGCACCATAGGTAT------ATTG
AACTGTTCCTAAACTCGTGTCCAGAAGGCAAA
>chinchilla_lanigera
---------------------------------------------------------------GAGTCCAAACCCACCTA
CCTGGAAAACCTCCCGCCTGCTCAGGAGTATGAATTGGTCCCTCCCAAGTTAGGAGAGGAAGTGGATGATGTGTACCTCA
TTCGTGCTCAAGGACTGCCCTGGTCATGTACTGTAGAAGATGTACTTAACTTTTTCTCAGACAGCAGAATCCGCAACAGT
GAGAAGGGAGTACATTTTCTCTTAAATAGAGATGGGAAGCGCCGGGGCGACGCCCTGATCGAGATGGAGTCGGAGCAGGA
TGTGCAGAAGGCCCTGGAGAAGCACCGCATGTACATGGGCCAGCGGTATGTGGAAGTGTATGAGATAAACAATGAAGATG
TGGATGCCTTAATGAAGAGCCTGCAGGTCAAAGCCTCCCTGCCAGCCAACGATGGTGTGGTTCGGCTGAGGGGCCTTCCA
TACAGCTGCAATGAGAAGGACATCGTGGACTTCTTTGCAGGACTGAATATAGTGGACATCACTTTTGTGATGGACTACAG
GGGCAGGAGGAAAACGGGGGAAGCCTACGTACAATTTGAAGAACCGGAAATGGCTAGCCAGGCCCTGATGAAACACAGGG
AGGAAATTGGGAACCGATACATAGAGATATTTCCAAGCAGGAAGACTGAAGTTCGAACACATGTTGGCTCTCATAAGGGA
AAGAAAATGGCATCTTCTCCTACTGCCAAGTATACGACTGAACCCGATGTAGTCTTTGAAGAACAGGAAGTAAATGAGGA
TATTGGACCCGTGACAGCTTTTGAAAGTGAGAAGGAGATAGAGCTGCCAAAGGAGATGCCGGAGAAGCTTCCAGAGGCTG
CTGATGTTGGAGCCACACCTTCCCCGCATGTCGTGCACATGAGAGGGCTGCCTTTCCACGCTAACGCACAGGACATCATA
AATTTCTTCATGCCACTGAAGCCTGTGCGGATCACCATGGAGTACAGCTCTATTGGGAAGGCCACGGGCGAGGCTGATGT
GCACTTTGACAGCCACGAGGACGCCGTGGCGGCGATGCTCAAGGACCGGTCCCACGTGCACCATAGGTAT------ATTG
AACTGTTCCTGAACTCATGTCCAAAAGGAAAA
>dipodomys_ordii
---------------------------------------------------------------GAATCCAAAACTACCTA
TCTGGAAGACCTTCCACCACTGCCTGAGTACGAATTGAGCTCATCTAAGTTAGGGGAGGAAGTGGATGATGTTTATCTCA
TTCGAGCTCAAGGATTGCCTTGGTCATGCACTGTGGAAGATGTACTTAACTTTTTCTCAGACTGCAGAATCCGAAATAGT
GAGAATGGAATACATTTCCTCTTAAACAGAGATGGGAAGCGAAGGGGAGATGCCTTAATTGAAATGGAGTCAGAGCAGGA
TGTGCAGAAAGCCTTAGAAAAGCACCGGATGTACATGGGCCAGCGGTATGTGGAAGTCTATGAGATAAATAATGAAGATG
TAGATGCCTTAATGAAGAGCCTGCAGGTCAAATCATCACCTGCAGTAAATGATGGCGTGGTTCGCTTGAGAGGACTTCCT
TACAGTTGCAATGAAAAAGACATTGTAGACTTCTTTGCAGGACTGAATATAGTAGACATTACTTTTGTAATGGACTATAG
AGGGAGAAGGAAAACAGGGGAAGCCTATGTACAGTTTGAAGAACCAGAAATGGCCAGCCAAGCTCTTTTGAAACACAGGG
AAGAAATTGGTAACCGATACATAGAGATATTTCCAAGCAGAAGGAATGAAGTTCGAACGCATGTTGGCTCTCATAAGGGA
AAGAAAATGGCATCTTCTCCTACTACTAAGTACATAACTGAGCCAGAAATGGTATTTGAAGAGCATGAAGTAAATGAGGA
TATGCGACCCGTGACAGCTTTTGAAAGTGAGAAGGAGATAGAATTGCCAAAAGAGATGTCAGAAAAGCTTCCAGAGGCTG
TGGATTTTGGAACTACGCCTTCAATGCATTTTGTCCACATGAGAGGATTGCCTTTCCAAGCCAATGCGCAGGACATTATA
AATTTTTTTGCTCCACTGAAGCCTGTAAGAATCACCATGGAATACAGTTCCAGTGGGAAGGCCACTGGCGAAGCGGATGT
GCACTTTGATACCCATGAGGATGCTGTTGCAGCTATGCTCAAGGATCGTTCCCATGTTCAGCATAGATAT------ATTG
AGCTGTTCCTAAATTCATGTCCAAAAGGAAAA
>ictidomys_tridecemlineatus
TTGCCCTTTTATTCCGCCGCTGGCTCCTTCCCCTCGGGCGTT---------------------GAGTCCAAAACTACCTA
CCTGGAGGACCTTCCACCACTCCCTGAGTATGAATTGGCCCCATCCAAGTTAGGAGAGGAGGTGGACGATGTTTATCTCA
TTCGAGCTCAAGGATTGCCTTGGTCATGTACTGTGGAAGATGTACTTAACTTTTTCTCGGACTGCAGAATCCGTAATAGT
GAGAATGGAATACATTTCCTTTTAAATAGAGATGGGAAACGAAGGGGTGATGCCTTAATTGAAATGGAGTCAGAGCAGGA
TGTGCAGAAAGCCTTAGAAAAGCACCGCATGTACATGGGTCAGCGATATGTGGAAGTATATGAGATAAATAATGAAGATG
TGGATGCCTTAATGAAGAGCCTACAGGTCAAGTCGTCACCTGTGGTGAATGATGGTGTAGTTCGATTAAGAGGACTTCCT
TATAGTTGCAATGAGAAAGATATCGTGGACTTCTTTGCAGGACTGAATATAGTGGACATTACTTTTGTAATGGACTATAG
AGGGAGAAGAAAAACAGGGGAAGCATATGTGCAGTTTGAAGAACCAGAAATGGCCAACCAAGCCTTGTTGAAACACAGGG
AAGAAATTGGTAACCGGTATATAGAGATATTTCCAAGCAGAAGGAATGAAGTTCGAACCCATGTTGGCTCTCATAAAGGA
AAGAAAATGGCATCTTCTCCTACTGCTAAGTATATAACTGAGCCAGAAATGGTCTTTGAAGAACATGAAGTAAATGAAGA
CATTCGACCCATGACAAGTTTTGAAAATGAGAAGGAGATAGAATTGCCTAAGGAGATGTCAGAAAAGCTTCCAGAAGCTG
TTGATTTTGGAACTACGCCTTCAATGCATTTTGTCCACATGAGAGGATTACCTTTTCAAGCTAATGCCCAAGACATTATC
AATTTTTTTGCTCCCCTGAAGCCTGTGAGAATCACCATGGAATACAGTTCCAGTGGAAAGGCTACTGGAGAAGCTGATGT
GCACTTCGATACTCATGAGGATGCTGTTGCAGCTATGCTCAAGGATAGGTCCCATGTTCAGCATAGGTAT------ATTG
AACTGTTTCTGAATTCATGTCCAAAAGGAAAA
>mus_musculus
CTGCCTTTCTACTCCGCCGCCGGCACCTTCCCGTCGGGCGTCTCTGGCCGCGGTTACAGTCAGGAATCCAAAACTACCTA
CCTGGAAGACCTCCCACCACTGCCTGAGTACGAGTTGAGCCCATCCAAGCTAGGAGACGAGGTGGATGATGTTTATCTCA
TTCGAGCTCAGGGGCTGCCGTGGTCCTGCACTGTGGAAGATGTTCTTAACTTTTTCTCAGACTGCAGAATCCGAAACAGT
GAGAATGGAATACATTTCCTCCTAAATAGAGATGGGAAACGGAGGGGCGATGCCTTAATAGAGATGGAGTCCGAGCAGGA
TGTACAGAAGGCCTTAGAAAAGCACCGGATGTACATGGGGCAGCGGTATGTGGAAGTGTATGAAATAAACAACGAAGATG
TGGATGCCTTAATGAAGAGCCTGCAGGTCAAGCCTTCGCCTGTGCTCAGTGATGGTGTGGTCCGCCTGAGAGGACTTCCT
TACAGCTGCAATGAAAAGGACATTGTGGACTTCTTTGCAGGACTGAACATAGTAGACATTACTTTTGTGATGGACTATAG
AGGGAGAAGAAAAACGGGGGAAGCCTATGTACAGTTTGAAGAACCAGAAATGGCCAACCAAGCGCTTCTAAAGCACAGGG
AAGAAATTGGTAACCGATACATAGAGATATTTCCAAGCAGAAGGAATGAAGTTCGAACACATGTTGGATCTCATAAAGGA
AAGAAAATGACATCGTCTCCTCCTACTAAATATATAACTGAACCAGAAGTGGTATTTGAGGAACATGAAGTAAATGAAGA
TATTCGGCCTATGACGGCTTTTGAGAGTGATAAAGAGATAGAATTGCCTAAGGAGATGTCAGAAAAACTTCCAGAGGCTG
TCGATTTTGGAACTCTGCCTTCCCTGCATTTTGTCCACATGAGAGGATTGCCTTTCCAAGCCAATGCCCAAGACATTATA
AATTTCTTTGCTCCCCTGAAGCCTGTGAGAATCACCATGGAATACAGCTCCAGTGGGAAGGCCACTGGAGAAGCTGACGT
GCACTTTGATACCCATGAGGATGCTGTTGCAGCCATGCTCAAGGATCGGTCCCATGTCCAACATAGGTAT------ATTG
AGCTGTTCCTAAATTCATGTCCTAAAGGAAAA
>homo_sapiens
CTGCCCTTCTACTCCGCCGCTGGCTCTATCCCGTCGGGCGTCTCGGGCCGCAGCTACAGCCAGGAGTCCAAAACTACTTA
CCTGGAAGACCTTCCACCACCCCCTGAGTATGAATTGGCCCCGTCCAAGTTAGAAGAGGAAGTGGATGATGTCTTTCTCA
TTCGAGCTCAAGGACTGCCCTGGTCATGCACTATGGAAGATGTGCTTAACTTTTTTTCAGACTGCAGAATCCGCAACGGT
GAGAATGGAATACATTTTCTCCTAAACAGAGATGGGAAACGAAGGGGTGATGCCTTAATTGAAATGGAGTCAGAGCAGGA
TGTGCAGAAAGCCTTAGAGAAGCACCGCATGTACATGGGCCAGCGGTATGTGGAAGTATATGAGATAAACAATGAAGATG
TGGATGCCTTAATGAAGAGCTTGCAGGTCAAATCTTCGCCTGTGGTAAATGATGGTGTGGTTCGTTTGAGAGGACTTCCT
TATAGTTGCAATGAGAAAGACATTGTAGACTTCTTTGCAGGACTGAATATAGTTGACATTACTTTTGTGATGGACTATAG
AGGGAGGCGAAAAACAGGGGAAGCCTATGTGCAATTTGAAGAACCAGAAATGGCCAACCAAGCCCTGTTGAAACACAGGG
AAGAAATTGGTAATCGATACATCGAGATATTTCCAAGCAGAAGGAATGAAGTTCGAACACATGTCGGTTCTTATAAGGGA
AAGAAAATCGCATCTTTTCCTACTGCTAAGTATATAACTGAGCCAGAAATGGTCTTTGAAGAACATGAAGTAAATGAGGA
TATTCAACCCATGACAGCTTTTGAAAGTGAGAAGGAAATAGAATTGCCTAAGGAGGTGCCAGAAAAGCTTCCAGAGGCTG
CTGATTTTGGAACTACGTCTTCTCTGCATTTTGTCCACATGAGAGGATTACCTTTCCAAGCCAATGCCCAAGACATTATA
AACTTTTTTGCTCCACTCAAGCCTGTTAGAATCACCATGGAATACAGCTCCAGTGGGAAGGCCACTGGAGAAGCTGATGT
GCACTTTGAGACCCATGAGGATGCTGTTGCAGCGATGCTCAAGGATCGGTCCCACGTTCATCATAGGTAT------ATTG
AACTGTTCCTGAATTCATGTCCAAAAGGAAAA
>nannospalax_galili
--------------------------------------------------------------------------------
--------------------------------------------------------------------------------
--------------------------------------------------------------------------------
---------------------------------------------------------------ATGGAGTCAGAGCAGGA
TGTACAGAAAGCCTTAGAAAAGCACCGGATGTACATGGGTCAGCGATATGTGGAAGTATATGAGATAAACAATGAAGATG
TGGATGCCTTAATGAAGAGCCTGCAGGTCAAATCTTCCCCTGTGGTAAATGATGGAGTGGTTCGTTTGCGAGGACTTCCT
TACAGTTGCAATGAGAAGGACATTGTTGACTTCTTCGCAGGGCTGAATATAGTAGACATTACTTTTGTAATGGATTATAG
AGGCAGAAGAAAAACAGGGGAAGCCTATGTACAATTTGAAGAACCAGAAATGGCCAACCAAGCCCTTTTAAAACACAGAG
AAGAAATTGGTAACCGATACATAGAGATATTTCCAAGCAGAAAGAATGAAGTCCGAACACATGTTGGCATTCAT------
--------------------------------------------------------------------------------
--------------------------------------------------------------------------------
--------------------------------------------------------------------------------
--------------------------------------------------------------------------------
--------------------------------------------------------------------------------
--------------------------------
>rattus_norvegicus
CTGCCCTTCTACTCGGCCGCCGGCACTTTCCCGTCCGGCGTCTCTGGCCGCGGTTACTGCCAGGAGTCCAAAACTACCTA
CCTGGAAGACCTCCCACCACTACCTGAGTACGAACTGAGCCCATCCAAGTTAGGAGAAGAGGTGGATGATGTTTACCTCA
TTCGAGCTCAGGGTCTGCCCTGGTCCTGCACTGTGGAAGATGTCCTCAGCTTTTTCTCAGACTGCAGAATCCGAAACAGT
GAGAATGGAATACATTTCCTCCTGAACAGAGATGGCAAACGGAGGGGCGATGCCTTGATTGAAATGGAGTCCGAGCAGGA
TGTACAGAAGGCCTTGGAAAAGCACCGGATGTACATGGGGCAGCGGTATGTGGAAGTGTATGAAATAAACAACGAAGATG
TGGATGCCTTAATGAAGAGCCTACAGGTCAAGCCTACGCCTGCACTCAGTGACGGTGTGGTCCGCCTGAGAGGACTCCCT
TACAGCTGCAATGAAAAGGACATTGTGGACTTCTTTGCAGGACTGAACATAGTAGACATCACTTTTGTGATGGACTATAG
AGGGAGAAGAAAAACAGGGGAAGCCTATGTACAGTTTGAAGAACCAGAAATGGCCAACCAAGCGCTTCTGAAGCACAGGG
AAGAGATTGGTAACCGATACATAGAGATATTTCCAAGCAGAAGGAATGAAGTTCGCACACACGTTGGATCTCATAAAGGA
AAGAAAATGGTGTCTTCTCCTACTACCAAATATATAACTGAACCAGAAGTGGTGTTTGAGGAACATGAAGTTAATGAGGA
CGCTCGGCCCATGACAGCTTTTGAAAGTGAAAAAGAGATAGAGTTGCCTAAGGAGATGTCAGACAAACTTGCAGAGGCTG
TTGACTTTGGAGCTGTGCCGTCCCTGCATTTTGTCCACATGAGAGGATTGCCTTTCCAAGCCAATGCCCAGGACATCATA
AATTTCTTTGCCCCACTGAAGCCTGTGAGAATCACCATGGAGTACAGCTCCAGCGGAAAGGCCACTGGAGAAGCTGACGT
GCACTTTGATACCCATGAGGATGCTGTTGCTGCCATGCTCAAGGACCGGTCGCATGTCCAACATAGGTAT------ATTG
AGCTGTTCCTAAATTCATGTCCTAAAGGAAAA
>psammomys_obesus
---------------------------------------------------------CGCTGGGATTCCAAAACTACCTA
CCTGGAGGACCTGCCACCACTACCCGAGTACGAATTGAGCCCGTCCAAGTTAGGCGAGGAGGTGGATGATGTTTATCTCA
TTCGAGCTCAGGGACTGCCTTGGTCCTGCACTGTGGAAGACGTTCTTAACTTTTTCTCAGACTGCAAAATCCGAAACAGT
AAGAATGGAATACATTTCCTCCTAAATAGAGATGGGAAACGGAGGGGCGATGCCTTAATTGAGATGGAGTCCGAGGAGGA
TGTCCAGAAGGCCTTAGAAAAGCACCGGATGTACATGGGGCAGCGCTATGTCGAAGTATATGAGATAAACAATGAAGATG
TGGATGCCTTAATGAAGAGCCTGCAGGTCAAGTCCTCCCCTGTGGTAAATGACGGTGTGGTTCGTCTCCGGGGACTTCCG
TACAGCTGCAATGAGAAGGACATTGTAGACTTCTTTGCAGGACTGAACATAGTAGACATTACTTTCGTGATGGACTATAG
AGGGCGAAGGAAAACGGGGGAAGCCTATGTACAGTTTGAAGAACCAGAAATGGCCAGCCAAGCGCTTCTAAAACACAGGG
AAGAGATTGGTAACCGATACATAGAGATATTCCCAAGCAGAAGGAATGAAGTTCGAACACATGTTGGATCTCATAAGGGA
AAGAAAATGTTATCTTCT---TCCACGAAATATATAACTGAGCCAGAAGTGGTATTTGAGGAACATGAAATAAATGAGGA
TATTCGGCCTATGACAGCATTTGAAAGTGATAAAGAGCTAGAATTGCCTAAAGAGATGTCAGAAAAACTTCCAGAGGCTG
TTGATTTTGGAACTACGTCGTCATTGCATTTTGTTCATATGAGAGGATTGCCTTTCCAAGCCAATGCCCAAGACATTATA
AATTTCTTTGCTCCACTGAAGCCTGTGAGGATCACCATGGAATACAGCTCCAGTGGGAAGGCCACTGGAGAAGCTGACGT
GCACTTTGAAACCCACGAGGACGCTGTTGCAGCTATGCTCAAGGATCGGTCCCATGTT---CACAGAAACGCTTCA----
--------------------------------
>fukomys_damarensis
--------------------------------------------------------------------------------
--------------------------------------------------------------------------------
--------------------------------------------------------------------------------
---------------------------------------------------------------ATGGAGTCAGAGCAGGA
TGTGCAGAAAGCCTTGGAGAAGCACCGCTTGTACATGGGCCAGCGGTATGTGGAAGTCTATGAGATAAACAGTGAAGATG
TGGATGCCCTAATGAAGAGCCTGCAGGTCAAAGCATCCCCTCTGGCCAATGATGGTGTGGTTCGGTTGAGAGGACTTCCA
TACGGCTGCAATGAGAAGGACATTATAGACTTCTTTGCAGGACTGAATATAGTAGACATCACTTTTGTGATGGACCACAG
AGGGAGGAGGAGGACAGGGGAAGCCTACGTGCAGTTTGAAAAGCCGGAGATGGCCAGCCAAGCGCTGATGAAACACAGGG
AGGAGATTGGAAACCGGTACATTGAGATATTCCCAAGCAGAAAGAATGAAGTTCGAACACATGTTGGCTCTCAT------
--------------------------------------------------------------------------------
--------------------------------------------------------------------------------
--------------------------------------------------------------------------------
--------------------------------------------------------------------------------
--------------------------------------------------------------------------------
--------------------------------
>jaculus_jaculus
---------------------------------------------------------------GAGTCCAAAACGACCTA
CTTGGAAGACCTTCCGCCACTACCCGAGTATGAGTTGAGCCCATCCAAGTTAGGAGAGGAAGTGGATGATGTTTTCCTCA
TTAGAGCCCAAGGGTTACCGTGGTCATGTACTGTGGACGATGTGCTTAACTTTTTCTCAGACTGCAGAATCCGCAATAGT
GAGAATGGAGTACACTTCCTCTTAAACAGAGATGGGAAGCGAAGGGGTGATGCCTTAATTGAAATGGAGTCAGAGCAGGA
TGTACAGAAAGCCTTAGAAAAGCACCGGATGTACATGGGCCAGCGGTACGTGGAAGTGTATGAGGTCAGCAATGAGGATG
TGGATGCCTTGATGAAGAGCCTGCACACCAAGTCTTCGCCTGCAGTCAACGACGGCGTGGTCCGCCTGAGAGGACTTCCT
TACAGTTGCAATGAGAAAGACATCATCGACTTCTTTGCAGGTCTGAACATAGTAGACATTACTTTTGTGATGGACTATAG
AGGCAGAAGAAAAACGGGGGAAGCCTACGTACAGTTTGAAGAACCAGAAATGGCTAACCAAGCTCTGTTGAAACACAGGG
AAGAAATTGGTAACCGGTACATAGAGATATTTCCAAGCAGAAGGAATGAAGTTCGAACCCATGTAGGCTCTCATAAGGGA
AAGAAAACTGCATCCTTTCCTGCTGCTAAGTATGTAACCGAGCCAGAAGTTGTGTTTGAAGACCAGGAAGTGAATGAGGA
CACTCAGCCCATGGTGGCCTTTGAAAACCAGAAAGAGATGGAATTGCCCAAGGAGATGTCAGAAAAGCTTCCAGAACCTG
TCGATTTTGGAACAACGCCTTCACTGCATGTTGTCCACATGAGAGGATTGCCTTTCCAAGCCAATGCCCAAGACATTATA
AATTTTTTCGCTCCGCTGAAGCCTGTGAGAATCACCATGGAGTACAGCTCCAGTGGGAAGGCGACCGGAGAGGCCGATGT
GCACTTCGATACCCACGAGGACGCCGTCGCCGCCATGCTCAAGGACCGGTCCCATGTC----------------------
--------------------------------
