# Supplementary material for: Divergent genes in gerbils: prevalence, relation to GC-biased substitution, and phenotypic relevance
Source: BMC Evol Biol. 2020 Oct 19;20:134. doi: 10.1186/s12862-020-01696-3 (PMC7574485; doi:10.1186/s12862-020-01696-3)
Supplement: Supplementary file 3 — Additional file 3 Supplementary Data. DNA alignments for 10,554 1-to-1 orthologues used in analysis. Each alignment file is named using its orthogroup ID. [file 12862_2020_1696_MOESM3_ESM.zip › Additional_File_3/masked_alignments/OG0001911.fa]

>psammomys_obesus
------------------------------------------------------------------------AACCGTAA
AGGCCAAGACCCTGCCTTGAAGACCACCTTTAGAAAAATAGGAGATGAGATTGTTATAGTAAATGAGCTTCTAAATCAAT
TTGAATTGGAAATTCAGTATCAAGAACAAATCAACAGTTCACTCAAGGAGCTCTGTGAATCTCTTGAAGAAGAGTTTAAA
GATGTGGAGCATCTCAAAGAACACATTCCTTCCCATTTGCCTCAAGTGACAGTGGCCCAGAGCCTAGCTGACAAACCAAA
TCTGGACCCTAAAGAACCAGTGGAAGTTGAGGAACCTGTACTGGCAAAAAAGCCCCCCAAAGAACAGAGAATTATTAAGG
AAATGCAGTTTATAACTACTGACGAGTTTGATGGCGTTCCTGCGTACATGAAATCCCGTTTAACATATTGTCAAATTAAT
GATGTTATTAAAGAAATTAACAAGGCAGTAGTTAGTAAATACAAGATTATCTATCAATCAAAAGCATCTATGAGTTCTGC
GAAGAGAAATCTCTACCAAAGATTTATTAATGAAGAAACGAAGGACACAAAAGGTCGTTTTTTCATCGTGGAAGCTGACA
TAAAGGACTTTACAGCTTTGAAAGCTGACAAGAGGTTTCATGTGATCTTGAACATTTTGCGGCATTGCCAGAGACTGTCA
GAGGTCCGAGGAGGAGGACTTACCCGATACGTCATAACC
>dipodomys_ordii
--------------------------------------------------------------------------------
--------------------------------------------------------------------------------
--------------------------------------------------------------------------------
--------------------------------------------------------------------------------
--------------------------------------------------------------------------------
-----------------------------------------------ATGAAGTCTCGCTTAACCTATTGTCAAATTAAT
GATGTCATTAAAGAAATCAACAAGGCTGTGGTTAGTAAATACAAGATTGTCCACCAACCAAAAGCATCTCTGAATTCTGT
GAACAGAAATCTCTATCACAGATTTATTAATGAAGAAACAAAGGATACTAAAGGGCATTATTTTATAGTGGAAGCGGACA
TAAAGGAGTTCACAACTTTGAAAGCCGACAAGAGGTTTTTTATGATCCTGAATATTTTGCGACACTGCCGGAGGCTGTCA
GAGGTCCGAGGGGGTGGACTTACCCGTTACGTCATAGCA
>nannospalax_galili
GCCTCAGATCTAGAACAGTTATGCTCTTATGTTAATGAAAAGATTGGCAATATTAAGAAAATTATGTCATTAAGAAATCT
TGGCCAGGAACCTGCCTTGAAGACTACATTAAGTAAAATAGGAGATGAGATCATTGTAGTAAATGAACTTTTAAATAAAT
TTGAATTGGAAATTCAGTATCAAGAGCAAACCAACAACTCACTCAAGGAGCTCTGTGAATCTCTTGAAGAAGATTTCAAA
GATGTGGAACATCTCAAAGAAAACATTCCCTCCCATTTGCCTCAAGTAACAGTAACCCAG---------CACTCATCAGA
GCTTGATGCTGAAGAACCAGTTAAAGTTGGGGAACTTGTATCAGCAAAGAAGCCCCCCAAGGAACAAAGAATTATTAAAG
AAATGCCATTTATAACTACTGATGAATTCGATGGTGTTCCTGCGTACATGAAATCCCGTTTAACATACTGTCAGATTAAT
GATGTCATTAAAGAAATCAACAAGACAGTAGTTAGTAAATATAAGATTATACATCAACCAAAAGCGTCTATGAGTTCTCT
GAACAGAAATCTCTACCACAGGTTTATTAATGAAGAGACAAAGGACACCAAAGGTCATTATTTTATAGTGGAAGCTGACG
TAAAGGAGTTCACAACTTTGAAAACTGACAAGAGATTTCATGTGATCCTGAACATTTTGCGACATTGCCGGAGGCTGTCA
GAGGTCCGAGGGGGAGGGCTTACCCGTTATGTGATCACT
>cavia_porcellus
ACCTCGGAGCTGGAACAGTTATACTCTCATGTTAATGAAAAGATTGGCAACATTAAAAAAACACTGTCTTTAAGAAATCT
TGGCCAGGACCCTACCTTAAAGACTGTATTAAATAAAATAGGAGATGAGATCATTATAGTAAATGAACTTCTAAACAAAT
TTGAATTGGAAATTCGATATCAAGAACAAATCAGCAGTTCACTCAAGGAACTCAGTGACTTGCTTGAAGAAGATTATAAA
GATGTGGAACATCTGAATGAAAACATTCCTCCCCATTTGCCTCAAGTAACAGTAACACAGAATCCGGTTAATGGAGCACA
TCTTGACTCTGAAGAACCAGTCAAAGCTGAAGAATCTAAATCCACAAAGAAGCCTCTCAAGGAACAAAAAATTATCAAAG
AAATGCTGTTTATATCTACTGATGAATTCAATGAAATTCCTTCGTACATGAAATCTCGCTTAACCTATTGTCAAATTAAT
GATGTTATTAAAGAAATCAATAAAGCAGTAGTTAGCAAATACAAGATTGTTCATCAGCCAAAGAAGTCTATGAATTCTGT
AACCAGAAATCTCTATCAAAGATTTGTTGATGAAGAAATAAAGGATACTAAAGGTCGTTATTTTATAGTGGAAGCTGACA
TAAAGGAGTTCACAACTCTGAAGGCTGACAAGAGGTTTTATGGGATCCTGAATATTTTGCGACACTGCCGGAGGCTGTCA
GAGGTCCGAGGGGGCGGACTTACCCGTTATGTCATAACC
>chinchilla_lanigera
ACCTCAGAGCTGGAACAGTTATGCTCTCATGTTAACGAAAAGATTGGCAATATTAAAAAAACTCTGTCGTTAAGAAATCT
TGGCCAGGAACCTACCTTGAAGACTATATTAAATAAAATAGGAGATGAGATCATTATAGTGAATGAACTTCTAAATAAAT
TTGAATTGGAAATTCAATATCAAGAACAAGCCAACAGTTCACTCAAGGAACTTTATGAATCTCTTGAAGAAGATTATAAA
GATGTGGAACATCTGAAGGAAAATATTCCTCCCCATTTGCCTCAAGTAATAGTAACACAGAACTTGGTTAATGGGTCGGA
TCTTGACTCTGAAGAACCAGTCAAAGTTGAGGAACCTGAACCCACAAAGAAACCTGCAAAAGAACAAAAAATTATTAAAG
AAATGCTATTTATATCTACTGATGAATTCAATGCAATTCCTTCGTACATGAAATCCCGCTTAACCTATTGTCAAATTAAT
GATGTTATTAAAGAAATCAACAAAGCAGTAGTTAGCAAATACAAGATTGTTCATCAATCAAAGAAATCTATGAATTCTGT
AACCAGAAATCTCTATCAAAGATTTATTAATGAAGAAACAAAGGATACTAAAGGTCATTATTTTATAGTGGAAGCTGACA
TAAAGGAGTTCACAACTCTGAAGGCTGACAAGAAGCTTTATGTGATCCTGAATATTTTGCGAGTTTGCCGGAGACTGTCA
GAAATCCGAGGGGGAGGACTTACCCGTTATGTCATTACC
>fukomys_damarensis
--------------------------------------------------------------------------------
--------------------------------------------------------------------------------
--------------------------------------------------------------------------------
--------------------------------------------------------------------------------
--------------------------------------------------------------------------------
-----------------------------------------------ATGAAATCCCGTTTAACTTACTGTCAAATTAAT
GATGTTATTAAAGAAATCAACAAGGCAGTAGTTAGCAAGTATAAAATTGTTCATCAACCAAAAAAGTCTATGAATTCTGT
AACCAGAAATCTCTATCAAAGATTTATCAATGAAGAAACAAAGGATACTAAAGGTCAGTATTTTATAGTGGAAGCTGACA
TAAAGGAGTTCACAACTCTGAAGGCTGACAAGAGGTTTCATGTGATCCTGAATATTTTGCGACACTGCCGGAGGCTGTCA
GAGGTCCGAGGGGGAGGACTTACCCGTTATGTCATAACC
>ictidomys_tridecemlineatus
GCTTCCGATCTGGAACAATTATGCTCTTATGTTAATGAAAAGATTGGCAATATTAAAAAAACTCTGTCATTAAGAAACCT
TGGCCAGGAACCTACCTTGAAGTCAATATTAAATCAAATAGAAGATGAGATCATTGTAGTAAATGAACTTCTGAATAAAT
TTGAATTGGAAATTCAGCATCAGGAACAAACCAACACTTCACTCAAGGAACTCTGTGAGTCTCTTGAAGAAGACTATAAA
GATGTGGTACATCTCAAAGAAAATATTCCTTCCCATTTGCCTCAAGTAAACGTAACCCAGAGCTCGGTTAAAGGGCCAGA
TCTTGACCCTGATGGACCAGTCAAAGTTGAGGAATCTGTACCCATAAAGAAGACTCCCAAAGAACAAAAAAGTATTAAAG
AAATGCTGTTTATAACTACTGAGGAGTTCAATGGTGTTCCTGCGTACATGAAATCCCGCTTAACCTATTGTCAAATCAAT
GATGTTATTAAAGAAATCAACAAAGCAGTAGTTAGTAAATACAAGATTGTACATCAACCAAAATCATCTATGAATTCTGT
GGCCAGAAATCTCTATCAAAGATTTATTAATGAAGAAACAAAGGACACTAAAGGACAGTATTTTATAGTGGAAGCTGACA
TAAAGGAATTCACAACTTTGAAAACTGACAAGAGATTTCATGTGATCCTGAATATCTTGCGACACTGCCGGAGGCTGTCA
GAGGTCCGAGGGGGAGGACTTACCCGTTATGTCATAACC
>homo_sapiens
GCCTCGGATCTGGAACAATTATGCTCTCATGTTAATGAAAAGATTGGCAATATTAAGAAAACCTTATCATTAAGAAACTG
TGGCCAGGAACCTACCTTGAAAACTGTATTAAATAAAATAGGAGATGAGATCATTGTAATAAATGAACTTCTAAATAAAT
TGGAATTGGAAATTCAGTATCAAGAACAAACCAACAATTCACTCAAGGAACTCTGTGAATCTCTTGAAGAAGATTACAAA
GACATAGAACATCTTAAAGAAAACGTTCCTTCCCATTTGCCTCAAGTAACAGTAACCCAGAGCTGTGTTAAGGGATCAGA
TCTTGATCCTGAAGAACCAATCAAAGTTGAAGAACCTGAACCCGTAAAGAAGCCTCCCAAAGAGCAAAGAAGTATTAAGG
AAATGCCATTTATAACTTGTGATGAGTTCAATGGTGTTCCTTCGTACATGAAATCCCGCTTAACCTATAATCAAATTAAT
GATGTTATTAAAGAAATCAACAAGGCAGTAATTAGTAAATATAAAATCCTACATCAGCCAAAAAAGTCTATGAATTCTGT
GACCAGAAATCTCTATCACAGATTTATTGATGAAGAAACGAAGGATACCAAAGGTCGTTATTTTATAGTGGAAGCTGACA
TAAAGGAGTTCACAACTTTGAAAGCTGACAAGAAGTTTCACGTGTTACTGAATATTTTACGACACTGCCGGAGGCTATCA
GAGGTCCGAGGGGGAGGACTTACTCGTTATGTTATAACC
>meriones_unguiculatus
GCCTCAGATCTGGAACTGCTATGCGCTTATGTAAATGAGAAGATTGGCAATATTAAGAAAATTCTGTCGTTAAGAAATCT
TGGCCAAGACCCTGCCTTGAAGACCACCTTTAGAAAAATAGGAGATGAGATTGTTATGGTAAATGAGCTTCTAAATCAAT
TTGAATTGGAAATTCAGTATCAAGAACAAATCAACAGTTCACTCAAGGAGCTCTGTGAATCTCTTGAAGAAGAGTTTAAA
GATGTGGAGCATCTCAAAGAACACATTCCTTCCCATTTGCCTCAAGTGACAGTGGCCCAGAGCCTAGCTGACAAACCAAA
TCTGGACCCTAAAGAACCAGTGGAAGCTGAGGAACCTGTACTGGCAAAAAAGCCCCCCAAAGAACAGAGAATTATTAAGG
AAATGCAGTTTATAACTACTGCCGAGTTTGATGGCGTTCCTGCGTACATGAAATCCCGTTTAACATATTGTCAAATTAAT
GATGTTATTAAAGAAATTAACAAGGCAGTAGTTAGTAAATACAAGATTATGTATCAATCAAAAGCATCTATGAGTTCTGC
GAAGAGAAATCTCTACCAAAGATTTATTAATGAAGAAACGAAGGACACAAAAGGTCGTTTTTTCATCGTGGAAGCTGACA
TAAAGGACTTTACAGCTTTGAAAGCTGACAAGAGGTTTCATGTGATCTTGAACATTTTGCGGCATTGCCAGAGACTGTCA
GAGGTCCGAGGAGGAGGACTTACCCGATATGTCATAACC
>mus_musculus
GACTCAGAGCTAGAAGACTTATGCTCTTATGTTAATGAGAAGATTGGAAATATTAAGAAAATTCTGTCGATAAGAAATCT
TGGCCAGGACCCTGCCTTGAAGACCACCTTAAGTAAAATAGGAGATGAGATCATTGCAGTAAATGAGCTTCTAAATAAAT
TTGAATTGGAAATTCAGTATCAAGAACAAACTAACAGTTCACTCAAGGAGCTCTGTGAATCTCTTAGAGAAGAGTGTGAA
GATGTGGAACATCTCAAAGAACACGTCCCTCCCCATCTGCCTCAAGTGACGGCGACCCAGAGCTTAGTTCACAAGCCAGA
GCCGGATCCTAAAGAGTCAGACAAAGCTGAGGAGCCTGGACTGCCGAAGAAGCCCCCCAGAGAGCAGAGGATTATCAAGG
AAATGCAATTTATAACTATGGATGAATTCAGTGACGTTCCTGCGTACATGAAATCCCGTTTAACATATTGTCAAATTAAT
GATATTATTAAGGAAATTAACAAGGCAGTAGTTAGCAAATATAAGATTATGCATCAACCAAAAGCATCTATGAGCTCTGT
GAAGAGAAATCTCTACCAGAGATTTATTAATGAAGAAACGAAGGACACGAAAGGTCATCACTTCATCGTGGAAGCTGACA
TAAAGGAATTCACGGCTTTGAAAGTTGACAAGAGGTTTTATGTGATTATGCACATTTTGCGGCATTGCCACAGACTGTCA
GAGGTCCGAGGGGGAGGACTTACCCGATACGTCATCACC
>rattus_norvegicus
GCCTCAGATCTAGAACAGCTATGCTCTTATGTTAATGAGAAGATTGAGAATATTAAGAAAATTCTGTCGTTAAGAAAACT
TGGCCAAGACCCTACCTTGAAGACCACCTTGAGTAAAATAGGAGATGAGATCATTACGGTCAATGAGCTTCTAAATCAAT
TTGAATTGGAAATTCAGTATCAAGAACAAACTAACAGTTCACTCAAGGAGCTCTGCAAATCTCTTGAAGAAGAGTTTAAA
GATGTGGAACATCTCAAAGAACACATTCCTTCCCATTTGCCTCAAGTGACAGTGACCCAGAGCTCGACTCATAAGCCAGA
TCTGGATCCTAAAGAGTCAGTTAAAGCTGAGGAGCCTGTACTGCCAAAGAAGCCTCCCAAAGAGCAGAGAGTTATTAAGG
AAATGCACTTTATAACCACGGATGAGTTCAGTGGCGTACCTGCGTACATGAAATCCCGTTTAACTTATTGTCAAATTAAT
GATGTTATCAAGGAAATTAACAAGGCAGTAGTTAGTAAATATAAGATTATACATCAACCAAAAGCATCTATGAGCTCTGT
GAAGAGAAATCTCTACCAAAGATTCATTAATGAAGAAACGAAGGACACGAAAGGTCGTCATTTCATCGTGGAAGCTGACA
TAAAGGAGTTCACGACTTTGAAAGTTGACAAGAAGTTTCATGTGATCATGAACATACTGCGCCATTGCCAGAGACTGTCG
GAGGTCCGAGGCGGAGGACTTACCCGATATGTCATAACC
