# Supplementary material for: Divergent genes in gerbils: prevalence, relation to GC-biased substitution, and phenotypic relevance
Source: BMC Evol Biol. 2020 Oct 19;20:134. doi: 10.1186/s12862-020-01696-3 (PMC7574485; doi:10.1186/s12862-020-01696-3)
Supplement: Supplementary file 3 — Additional file 3 Supplementary Data. DNA alignments for 10,554 1-to-1 orthologues used in analysis. Each alignment file is named using its orthogroup ID. [file 12862_2020_1696_MOESM3_ESM.zip › Additional_File_3/masked_alignments/OG0001912.fa]

>cavia_porcellus
ATGAACGGGGAGGAAGAATTCTTTGATGCCGTCACAGGCTTTGATTCTGATAACTCTTCTGGGGAATTTTCAGAGGCAAA
TCAAAAGATCACTGGAATGATTGACTTGGACACCAGCAAAAGTACAAGGAGTGGGAAAAGTGGGGAGAGGCCCTCTCAAG
AGAACGGCATTCAGAAACACAGGACGGCACTGCCTGCCCCTATGTTCACCAGGAGCGACTTCAGCGTGTGGAGTATACTG
AAAAAGTGCATCGGCCTGGAGCTGTCCAAGATCACAATGCCGATTGCCTTCAACGAGCCCCTGAGTTTCCTGCAGCGGAT
CACGGAGTACATGGAGCATGTGTTCCTCATCCACAGAGCCTCCCGCCAGGCGCAGCCCCTGGAGAGGATGCAGTCCGTGG
CTGCTTTCGCCGTCTCTGCTGTGGCTTCCCAGTGGGAGAGGACCGGCAAACCATTCAACCCGCTCCTGGGGGAGACGTAT
GAGCTGGTCAGGGAAGATTTAGGATTCAGATTCATATCCGAACAGGTCAGTCACCACCCTCCCATTAGTGCATTTTATTC
AGAGGGTCTCAGCCAAGACTTCGTGTTCCACGGCTCCATCTACCCAAAGCTGAAGTTCTGGGGCAAGAGCGTGGAGGCGG
AACCTCGAGGGACCATCACCTTGGAGCTTCTCAAACACAACGAGGCCTACACCTGGACCAACCCCACCTGCTGCGTGCAC
AACGTCATCATCGGGAAGCTGTGGATAGAGCAGTACGGAGTGGTGGAGATCCTGAACCACAGGACCGGTGATAAGTGCGT
GCTTCACTTCAAGCCCTGCGGCCTGTTTGGGAAGGAGCTACACAGAGTGGAAGGGCACATTCAAGACAAAAACAAAAAGA
AGCTCTTCATAATCTACGGCAAGTGGACGGAGTGCCTGTGGGGCATAGAGCCTGCGTCCTACGAGTCCTTCAAGAAGCAG
GAGAAAAGAGGCGACCACCCGAGGAAAGCCAAGCTGGATGATGGCCCAGAAAAGGCTGACAGTGACGTGGCTGGCGATGT
GGCTGATGATGTGCCTGTAGCTCAGGAGACAGTGCACGTCATCCCTGGGAGCAAGCTACTCTGGAGGATCAACAGCCGGC
CCCCCAACTCTGCTCAGATGTACAATTTCACCAGCTTCACTGTGAGCCTCAATGAGCTAGAGTCGGGCATGGAGAAGACC
CTGCCGCCCACGGACTGCCGCCTGCGCCCGGACATCCGAGGCATGGAGAACGGCAACATGGATCTGGCCAGCCAGGAAAA
GGAGCGGCTGGAGGAGAAGCAGAGAGAAGCCCGCAGGGAGCGCGCCAAGGAGGAGACGGAGTGGCGGACCAGGTGGTTTT
ACCCAGGTGACAACCCCTACACTGGGACTCCTGACTGGTTATACGCAGGGGACTACTTTGAGCGGAATTTTTCTGACTGC
CCTGATATCTAC
>fukomys_damarensis
ATGAATGGGGAGGAAGAGTTCTTTGATGCCGTCACAGGCTTTGATTCTGATAACTCTTCTGGGGAATTTTCAGAGGCGAA
TCAGAAGATCACTGGAATGATTGACTTAGACACCAGCAAAAGTACAAGGAGTGGGAAAGGTGGGGAGAGGCCGTCCCAAG
AGAATGGAATTCAAAAGCACAGGACATCACTGCCTGCTCCCATGTTCACCAGAAGCGACTTCAGTGTGTGGAGTATCCTG
AAAAAGTGCATTGGCCTGGAGCTGTCCAAGATCACCATGCCGATCGCCTTCAATGAGCCCCTGAGTTTCCTGCAGCGGAT
CACAGAGTACATGGAGCATGTGTACCTCATCCACAGAGCCTCCCGCCAGGCACAGCCCCTGGAAAGGATGCAGTCTGTAG
CTGCCTTCGCTGTCTCCGCCGTGGCTTCCCAGTGGGAGAGGACTGGCAAACCGTTCAACCCGCTCTTGGGAGAGACATAC
GAGTTGGTCAGGGAAGATTTAGGATTCAGATTTATATCTGAACAGGTCAGTCACCACCCTCCTGTTAGTGCATTTTATTC
AGAAGGGCTCAGCCAAGACTTTGTGTTCCATGGCTCCATCTACCCGAAGCTGAAGTTCTGGGGCAAGAGCGTCGAGGCAG
AGCCGCGAGGGACCATCACCTTGGAGCTGCTCAAACACAATGAAGCCTACACCTGGACCAACCCCACCTGCTGTGTACAC
AACGTCATTATCGGAAAGCTGTGGATAGAACAGTACGGAGTGGTGGAGATTTTAAACCACAGAACCGGTGATAAGTGTGT
GCTTAACTTCAAACCGTGCGGACTGTTTGGAAAGGAGCTTCACAGAGTAGAGGGGCACATCCAAGACAAAAACAAAAAGA
AGCTCTTCATAATCTATGGCAAGTGGACGGAGTGCTTGTGGGGCACAGACCCCACATCCTACGAGTCCTTCAAGAAGCAG
GAGAAGAGAGGTGACCACCTGAGGAAGGCCAGGCCGGATGATGGCTCAGAAAAAGCTGACCGTGATGTGGCCGGTGATGT
GGCCGACGATGTGCCTGTGGCTCAGGAGACTGTGCAGGTCATTCCCGGAAGCAAGCTTCTCTGGAGGATCAACAGCCGGC
CCCCCAACTCTGCCCAGATGTACAATTTCACCAGCTTCACTGTGAGTCTCAATGAACTAGAGTCAGGCATGGAGAAGACC
CTGCCACCCACGGACTGCCGCCTGCGCCCGGACATCCGTGGCATGGAGAATGGCAACATGGATCTGGCCAGCCAGGAAAA
GGAGCGGCTGGAGGAGAAGCAGAGAGAAGCCCGCAGGGAACGCGCCAAAGAGGAGACAGAGTGGCGGACCAGGTGGTTTT
ACCCAGGTGACAACCCCCACACTGGGGCTCCTGACTGGCTGTATGCGGGAGATTACTTCGAGCGGGATTTCTCTGACTGC
CCCGATATCTAC
>octodon_degus
ATGAACGGGGAGGAGGAATTCTTTGATGCCGTCACAGGCTTTGATTCTGATAACTCTTCTGGGGAATTTTCAGAGGCGAA
TCAGAAGATTACAGGAATGATTGACTTAGACACCAACAAAAGTACAAGGAGTGGGAAAAGTGGGGAGAGGCCCTCTCAAG
AGAATGGAATTCAGAAGCACAGGACGGCACTGCCTGCCCCCATGTTCACCAGAAGCGACTTCAGCGTGTGGAGCATACTG
AAGAAGTGCATCGGCCTGGAGCTGTCCAAAATCACAATGCCGATCGCCTTCAATGAGCCCCTAAGCTTCCTGCAGCGGAT
CACGGAGTACATGGAGCACGTGTACCTCATCCATAGAGCCTCCCGCCAGACTCAGCCCCTGGAGAGGATGCAGTCAGTGG
CTGCGTTCGCCGTCTCTGCTGTGGCTTCCCAGTGGGAGAGGACTGGCAAACCATTCAACCCGCTCTTGGGAGAGACCTAT
GAGCTGATCAGGGAAGACTTAGGGTTCAGGTTTATATCTGAGCAGGTCAGCCATCACCCTCCCATCAGTGCGTTTTATTC
AGAGGGTCTCAAGCAGGACTTCGCGTTCCATGGCTCCATCTACCCGAAGCTCAAGTTCTGGGGCAAGAGCGTGGAGGCGG
AGCCCCGGGGCACCATCACTTTGGAGCTTCTCGGACACAATGAAGCCTACACCTGGACCAACCCTACCTGCTGTGTGCAC
AATGTCATTATTGGGAAGCTGTGGATAGAGCAGTATGGAGTGGTGGAGATTCTAAACCACAGAACCGGTGATAAGTGTGT
ACTTAACTTCAAGCCATGCGGCCTGTTTGGGAAAGAGCTCCACAGAGTAGAAGGGCACATTCAAGATAAAAACAAAAAGA
AGCTCTTCATAATCTATGGCAAGTGGACGGAATGCTTGTGGGGCATCGAGCCTGCTTCGTATGAGTCCTTCAGGAAGCAG
GAGAAGAGAGGCGACCAGCTGAGGAAAGCCCAGCTGGATGGTGGCCCAGAAAGACCAGATAGCGATGTGGCG--------
----GACGACATGCCCGTGGCACAGGAGACTGTGCAGGTCATTCCTGGGAGCAAGCTGCTCTGGAGGATCAACAGCCGGC
CCCCCAACTCTGCCCAGATGTACAATTTTACCAGCTTTACTGTGAGCCTCAATGAACTAGAGTCAGGCATGGAGAAGACC
CTGCCCCCCACAGACTGCCGCCTGCGCCCGGACATCCGCGGCATGGAGAACGGCAACATGGATCTGGCCAGCCAGGAAAA
GGAGCGGCTCGAGGAGAAGCAGAGAGAAGCCCGCAGGGAGCGCGCCAAGGAGGAGACCGAGTGGCGGACCAGGTGGTTTT
ACCCAGGCGACAACCCCTACACTGGGGCTTCTGACTGGTTATACGCAGGGGATTACTTTGAGCGGAATTTTTCCGACTGC
CCCGATATCTAC
>homo_sapiens
ATGAACGGAGAGGAAGAATTCTTTGATGCCGTCACAGGCTTTGATTCTGATAACTCTTCTGGGGAATTTTCAGAGGCAAA
TCAGAAAGTCACGGGAATGATTGACTTAGACACCAGCAAAAATAATAGGATTGGGAAAACTGGGGAGAGGCCCTCTCAAG
AGAACGGAATTCAGAAACACAGGACATCGCTGCCGGCTCCCATGTTCAGCAGAAGCGACTTCAGCGTGTGGACCATCCTG
AAGAAGTGTGTTGGCCTGGAGCTGTCCAAGATCACGATGCCAATCGCCTTCAACGAGCCTCTGAGCTTCTTGCAGCGGAT
CACGGAGTACATGGAGCACGTGTACCTCATCCACAGGGCCTCCTGCCAGCCCCAGCCCCTGGAGAGGATGCAGTCTGTGG
CTGCTTTTGCTGTTTCGGCTGTGGCTTCCCAGTGGGAGAGGACCGGCAAACCATTTAATCCACTCTTGGGAGAAACGTAT
GAATTAATCAGGGAAGATTTAGGATTCAGATTTATATCGGAACAGGTCAGTCACCACCCCCCCATCAGTGCGTTCCACTC
GGAAGGTCTCAACCATGACTTCCTGTTCCATGGCTCCATCTACCCCAAGCTCAAGTTCTGGGGCAAAAGCGTGGAGGCGG
AGCCCCGAGGCACCATCACCCTGGAGCTGCTCAAACATAATGAAGCCTACACCTGGACCAACCCCACCTGCTGCGTCCAC
AACGTCATCATCGGGAAGCTGTGGATAGAGCAGTATGGGACAGTGGAGATTTTAAACCACAGAACTGGACATAAGTGTGT
GCTTCACTTTAAACCGTGTGGATTATTTGGAAAAGAACTTCACAAGGTGGAAGGACACATTCAAGACAAAAACAAAAAGA
AGCTCTTTATGATCTATGGCAAATGGACGGAATGTTTGTGGGGCATAGATCCTGTTTCGTATGAATCCTTCAAGAAGCAG
GAGAGGAGAGGTGACCACCTGAGAAAGGCCAAGCTGGATGAAGACTCCGGGAAGGCTGACAGCGACGTGGCT--------
----GACGACGTGCCTGTGGCCCAGGAGACCGTGCAGGTCATTCCTGGCAGCAAGCTGCTCTGGAGGATCAACACCCGGC
CCCCCAACTCTGCCCAGATGTATAATTTCACCAGTTTCACTGTGAGCCTCAACGAGCTGGAGACAGGCATGGAGAAGACC
CTGCCACCCACGGACTGCCGCCTGCGCCCTGACATCCGCGGCATGGAGAATGGCAACATGGATCTGGCCAGCCAGGAGAA
GGAGCGGCTGGAGGAGAAGCAGAGAGAAGCACGGAGGGAGCGGGCCAAGGAGGAGGCAGAGTGGCAGACGAGGTGGTTCT
ACCCAGGCAATAACCCCTACACTGGGACCCCCGACTGGTTGTATGCAGGGGATTACTTTGAGCGGAATTTCTCCGACTGC
CCAGATATCTAC
>rattus_norvegicus
ATGAACGGGGAGGAAGAGTTCTTTGATGCCGTCACAGGCTTTGATTCTGATAATTCTACAGGGGAATTTTCAGAGGCAAA
T---AAAATTACTGGGATGATTGACTTGGATACCAGCAAAAGTACTAGGAGTGGAAAACATGGGGAGAGATCACCACAAG
AGAATGGAATTCAGAAGCACAGGACAGCCCTGCCTGCTCCCATGTTCACCAGAAGTGACTTCAGCGTGTGGAGTATCCTG
AAGAAATGCATTGGCTTGGAACTGTCAAAGATCACAATGCCGATTGCCTTCAATGAGCCCCTGAGCTTCCTGCAGCGGAT
TACGGAGTACATGGAGCATGTGTATCTCATTCACAGAGCCTCAAACCAGTCCCAGCCCCTGGAAAGGATGCAGTCTGTAG
CTGCCTTTGCGGTCTCGGCTGTGGCTTCCCAGTGGGAGAGAACTGGCAAACCCTTTAACCCGCTCTTGGGGGAGACATAT
GAGTTGATCAGGGAAGACTTAGGGTTCAGATTTATATCTGAGCAGGTCAGTCATCACCCTCCTATAAGTGCATTTTATTC
AGAAGGTCTCAATCAAGACTTCATGTTCCATGGTTCCATCTACCCAAAGCTGAAATTCTGGGGCAAGAGTGTGGAGGCTG
AGCCCCGGGGGACCATCACACTGGAACTGCTCAAACATAATGAAGCCTACACCTGGACCAACCCCACCTGCTGTGTACAC
AATGTCATCCTGGGGCAGCTATGGATAGAACAGTATGGGATAGTGGAGATCCTAAATCACAGAACTGGAGATAAGTGCAT
ACTGCACTTCAAGCCTTGTGGACTGTTCGGGAAGGAGCTTCACAGAGTTGAAGGGTACATTCAGGACAAGAATAGGAAGA
AGCTCTTTATAATGTATGGCAAGTGGACAGAGTGCTTGTGGGGCATAGATCCTGTTTCATATGAATCCTTTAAGAAGCAA
GAGAAGAGAGGTGACCATGCCAGGAAGGCCAAATCGGATGATGCCCCAGAGAAAGTTAACAGTGATGTGCCTGGCAATAT
GGCAGATGATGTTCCTGTGGCTCAGGAGACTGTGCAAGTCATCCCTGGCAGTAAGCTACTCTGGAGGATCAACAGCCGGC
CCCCCAACTCTGCTCAGATGTACAACTTCACCAGCTTCACTGTGAGTCTCAATGAGTTGGAGTCAGGAATGGAGAAGACC
CTGCCACCCACAGATTGCCGCCTCCGTCCTGACATCCGTGGCATGGAGAATGGCAACATGGATCTGGCCAGTCAGGAGAA
GGAGCGACTAGAGGAAAAGCAGCGAGAGGCCAGAAAAGAACGTGCCAAAGAGGAAGCAGAGTGGCGGACCAGGTGGTTCT
CTCCAGGCAATAACCCCTACACAGGAGCTCCTGACTGGCTGTATGCCGGCCATTACTTTGAACGTAATTTCTCAGACTGC
CCAGACATCTAC
>meriones_unguiculatus
ATGAACGGGGAGGAAGAATTCTTTGATGCCGTCACAGGCTTTGATTCTGATAACTCTACAGGGGAATTTTCAGAGGCAAA
T---AAAATTAGTGGGATGATTGATTTGGATACCAGCAAAAATACTAGGAGTGGGAAAAGTGGGGAGAGACCATCACAAG
AAAATGGAATTCAAAAACACAGGACAGCCCTTCCTGCCCCCATGTTTACCAGAAGCGATTTCAGTGTATGGAGTATCCTG
AAAAAGTGCATTGGCTTGGAGCTATCCAAGATCACAATGCCAATTGCCTTCAATGAGCCACTGAGCTTCTTGCAGCGGAT
TACGGAGTACATGGAGCATGTGTACCTCATTCACAAAGCCTCAAATCAGTCCCAGCCCCTGGAAAGGATGCAGTCAGTAG
CTGCCTTTGCAGTCTCAGCTGTGGCTTCCCAGTGGGAGAGAACTGGCAAACCCTTTAACCCGCTCTTGGGGGAGACATAT
GAATTGATCAGGGAAGACTTAGGGTTCAGATTTATATCTGAGCAGGTCAGTCACCACCCTCCTATTAGTGCGTTTTATTC
AGAAGGCCTCAACCAAGACTTTATGTTCCACGGCTCCATCTACCCAAAGCTGAAGTTCTGGGGCAAGAGTGTCGAGGCAG
AGCCCCGGGGGACCATCACACTGGAGCTTCTCAAACATAATGAAGCCTACACCTGGACCAACCCCACCTGCTGTGTACAC
AATGTCATCCTTGGGCAGCTTTGGATTGAACAATATGGGGTAGTGGAGATCTTAAATCACAGAACTGGAGATAAGTGTAT
ACTTCACTTCAAGCCATGTGGGCTGTTTGGGAAGGAACTTCACAGAGTAGAAGGGTACATTCAGGACAAAAACAGGAAGA
AGCTCTTTATAATATATGGCAAGTGGACAGAATGCTTGTGGGGCATAGATCCTGCTTCATATGAATCCTTTAAGAAGCAC
GAGAAGAGAGGTGATCATGCCAGGAAGGCCAAGATGGATGACGGCCCTGAGAAGGGTAACAGCGATGTACCTGGCGATAT
GGCAGATGATGTTCCTGTGGCTCAAGAGACGGTGCAAATCATCCCTGGCAGTAAGCTACTCTGGAGGATCAACAGCCGGC
CCCCTAACTCAGCTCAGATGTACAACTTCACCAGTTTCACTGTGAGTCTCAATGAATTGGAGTCAGGCATGGAGAAGACC
CTGCCACCCACAGACTGCCGCCTCCGCCCTGACATCCGCGGCATGGAGAATGGCAACATGGATCTGGCCAGCCAGGAGAA
GGAGCGGCTAGAGGAAAAACAGAGAGAGGCCAGAAAAGAACGTGCCAAAGAGGAAGCAGAGTGGCGGACCAGGTGGTTCT
ATCCAGGCGATAACCCTTACACAGGAACTCCTGACTGGTTGTATGCAGGGGATTACTTTGAGCGTAATTTCTCAGACTGC
CCAGACATCTAC
>psammomys_obesus
ATGAACGGGGAGGAAGAATTCTTTGATGCCGTCACAGGCTTTGATTCTGATAACTCTACAGGGGAATTTTCAGAGGCAAA
T---AAAATTAGTGGGATGATTGATTTGGATACCAGCAAAAATACTAGGAGTGGGAAAAGTGGAGAGAGACCATCACAAG
AAAATGGAATTCAAAAACACAGGACAGCCCTTCCTGCCCCCATGTTTACCAGAAGCGATTTCAGTATATGGAGTATCCTG
AAAAAGTGCATTGGCTTGGAGCTATCCAAGATCACAATGCCAATTGCCTTCAATGAGCCACTGAGCTTCTTGCAGCGGAT
TACGGAGTACATGGAGCATGTGTACCTCATTCACAAAGCCTCAAATCAGTCCCAGCCCCTGGAAAGGATGCAGTCTGTAG
CTGCCTTTGCAGTCTCAGCTGTGGCTTCCCAGTGGGAGAGAACTGGCAAACCCTTTAACCCGCTCTTGGGGGAGACATAT
GAATTGATCAGGGAAGACTTAGGGTTCAGATTTATATCTGAGCAGGTCAGTCACCACCCTCCTATTAGTGCGTTTTATTC
AGAAGGTCTCAACCAAGACTTTATGTTCCACGGCTCCATCTACCCAAAGCTGAAGTTCTGGGGCAAGAGTGTCGAGGCAG
AGCCCCGGGGGACCATCACACTGGAGCTTCTCAAACATAATGAAGCCTATACCTGGACCAACCCCACCTGCTGTGTACAC
AATGTCATCCTTGGGCAGCTTTGGATCGAACAATATGGGGTAGTGGAGATCTTAAATCACAGAACTGGAGATAAGTGTAT
ACTTCACTTCAAGCCATGTGGGCTGTTTGGGAAGGAACTTCACAGAGTAGAAGGGTACATTCAGGACAAAAACAGGAAGA
AGCTCTTTATAATATATGGCAAGTGGACAGAATGCTTGTGGGGCATAGATCCTGCTTCATATGAGTCCTTTAAGAAGCAC
GAGAAGAGAGGTGACCATGCCAGGAAGGCCAAGATGGATGATGGCCCTGAGAAGGGTAACAGTGATGTACCTGGTGATAT
GGCAGATGATGTTCCTGTGGCTCAAGAGACGGTGCAAATCATCCCTGGCAGTAAGCTACTCTGGAGGATCAACAGCCGGC
CCCCTAACTCAGCTCAGATGTACAACTTCACCAGCTTCACTGTGAGTCTCAATGAATTGGAGTCAGGCATGGAGAAGACC
CTGCCACCCACAGACTGCCGCCTTCGCCCTGACATCCGAGGCATGGAGAATGGCAACATGGATCTGGCCAGCCAGGAGAA
GGAGCGGCTAGAGGAAAAACAGAGAGAGGCCAGAAAAGAACGTGCCAAAGAGGAAGCAGAGTGGCGGACCAGGTGGTTCT
ATCCAGGCGATAACCCTTACACAGGAACTCCTGACTGGTTGTATGCAGGGGATTACTTTGAGCGTAATTTCTCAGACTGC
CCAGACATCTAC
>mus_musculus
ATGAACGGGGAGGAAGAATTCTTTGATGCCGTCACAGGCTTTGATTCTGATAATTCTTCTGGGGAATTTTCAGAGGCAAA
T---AAAATTAGTGGGATGATTGACTTGGATACCAGCAAAAGTACTAGGAGTGGGAAAAATGGGGAGAAACCACAACAAG
AGAATGGAATTCAAAAGCACAGGACAGCCCTTCCTGCTCCCATGTTCACCAGAAGCGACTTCAGTGTGTGGAGTATCCTG
AAGAAATGCATTGGCTTGGAACTCTCCAAGATCACAATGCCAATTGCCTTCAATGAGCCACTGAGCTTCCTGCAGCGGAT
CACAGAGTACATGGAGCATGTGTACCTCATTCACAAAGCCTCAAGTCAGTCCCAGCCGCTGGAGAGAATGCAGTCTGTCG
CTGCCTTTGCGGTCTCAGCTGTGGCTTCCCAGTGGGAGAGAACTGGCAAACCCTTTAACCCACTCTTGGGAGAGACATAT
GAGTTGATCAGGGAAGACTTAGGGTTCAGATTTATATCTGAGCAGGTCAGTCACCACCCTCCTATTAGCGCATTTTATTC
AGAAGGTCTCAATCAAGACTTCAGGTTCCACGGTTCCATCTACCCAAAGCTGAAGTTCTGGGGCAAGAGTGTGGAGGCGG
AGCCCCGGGGGACCATCACACTGGAGCTGCTCAAACATAATGAAGCCTATACCTGGACCAACCCTACCTGCTGTGTACAC
AATGTCATCCTTGGGCAGCTATGGATAGAGCAGTATGGGATAGTGGAGATTGTAAATCACAGAACTGGAGATAAGTGTAT
ACTTCACTTCAAGCCTTGTGGATTGTTTGGGAAGGAACTTCACAGAGTAGAAGGGTACATTCAAGACAAAAACAGGAAGA
AGCTCTTTATCATGTATGGCAAGTGGACAGAGTGCTTGTGGGGAATAGATCCTGCTTCATACGAGTCCTTTAAGAAGCAA
GAGAAGAGAGGTGACCAGGCCAGGAAGGCCAAGATGGATGATGGCCCCGAGAAAGCTAACAGTGATGTGCCTGGTGATGT
GGCAGACGACGTTCCTGTGGCTCAGGAGACGGTGCAAGTCATCCCCGGCAGCAAGCTGCTCTGGAGGATCAACAGCCGGC
CCCCCAACTCTGCTCAGATGTACAACTTTACCAGCTTCACTGTGAGTCTCAATGAGTTGGAGTCAGGCATGGAGAAGACT
CTGCCACCCACAGACTGCCGCCTCCGTCCTGACATACGAGGCATGGAGAACGGAAACATGGATCTGGCCAGCCAGGAGAA
GGAGCGGCTAGAGGAAAAGCAGAGAGAGGCCAGAAAAGAGCGTGCCAAAGAGGACGCAGAGTGGCGGACCAGGTGGTTCT
CTCCAGGCAATAACCCCTACACAGGAGCTCCTGACTGGCTGTACGCCGGCCATTACTTTGAGCGTAACTTCTCAGACTGC
CCAGACATATAC
>jaculus_jaculus
ATGAATGGGGAGGAAGAATTTTTTGATGCCGTCACAGGCTTTGATTCTGATAACTCTGCAGGGGAATTTTCAGAGGCAAA
T---AAAGTCACTGGAATGGTTGACTTGGACACTAGCAAAAGTACCAGGAGTGAAAAAAGTGGAGAGAGAGCCCCTCAAG
AAAATGGAATTCAAAAACACAGGACGGCTCTGCCTGCCCCAATGTTCTCTAGAAGCAACTTCAGCGTGTGGAGTATACTG
AAAAAGTGCATTGGCCTGGAGCTGTCCAAGATCACGATGCCAATCGCCTTCAATGAGCCACTGAGTTTCCTGCAGCGGAT
CACGGAGTACATGGAGCATGTGTACCTCATTCACAAAGCCTCAAGCCAGCCCCTTCCCCTGGAGAGGATGCAGACCGTAG
CAGCCTTTGCGGTCTCAGCTGTGGCTTCCCAGTGGGAGAGGACTGGCAAACCTTTCAACCCGCTTTTGGGAGAGACATAT
GAATTGATCAGGGAAGACTTGGGATTCAGATTTATATCCGAACAGGTCAGTCACCACCCTCCTGTTAGTGCATTTTATTC
AGAAGGCCTCAATCAGGACTTCATGTTCCATGGCTCCATCTACCCAAAGCTGAAGTTCTGGGGCAAGAGTGTGGAGGCCG
AGCCCCGGGGGACCATCACGCTGGAGCTAATCAAACATAATGAAGCCTACACCTGGACCAACCCCACCTGCTGTGTGCAT
AACGTCATCCTTGGGCAGCTGTGGATTGAGCAGTATGGGACAGTGGAGATACTAAACCACAGAACTGGGGATAAGTGTGT
GCTTCACTTCAGGCCGTGTGGACTGTTTGGGAAGGAACTGCACAGAGTGGAAGGACACATTCAAGACAAAAACAAGAAGA
AGCTCTTCATGATCTACGGCAAGTGGACGGAATGCTTGTGGGGCATCGATCCTGCTGCATATGAGTCCTTCAAGAAGCAT
GAGAAGAGAGGTGACCATCCAAGGAAGGTCATGTTGGATGATGGCCCTGAGAAAGCTGAAAATGATGTGGTA--------
----GACGACGTGCCCATGGCTCAGGAGACTGTGCAGGTCATCCCGGGGAGCAAGCTGCTCTGGAGGATCAACAATCGGC
CCCCCAACTCTGCCCAGATGTACAACTTCACCAGTTTCACTGTGAGCCTCAACGAGCTGGAATCAGGTATGGAGAAGATC
CTGCCGCCCACAGACTGCCGCCTGCGCCCCGATATCCGCGGCATGGAGAATGGCAACATGGATTTGGCCAGCCAGGAAAA
GGAACGGCTGGAGGAGAAGCAGAGAGAGGCCCGCAAGGAGCGTGCCAAAGAGGAGGCAGAGTGGCGGACCAGGTGGTTCT
ATCCAGGCAACAACCCCTACACTGGCACCCCTGACTGGTTGTATGCAGGGGACTACTTTGAGCGTAATTTCTCAGACTGC
CCAGACATCTAC
>chinchilla_lanigera
ATGAACGGGGAGGAAGAATTCTTTGATGCCGTCACAGGCTTTGATTCTGATAACTCTTCTGGGGAATTTTCAGAGGTGAA
TCAGAAGATTACTGGAATGATTGACTTGGACACCAGCAAAAGTACAAGGAGTGGGAAAAGTGGGGAGAGACCCGCTCAAG
AGAATGGGATTCAGAAACACAGGACGGCACTGCCCGCCCCCATGTTCACCAGAAGCGACTTCAGCGTGTGGAGCATTCTA
AAAAAGTGCATCGGGCTGGAGCTGTCCAAGATCACAATGCCAATTGCCTTCAATGAGCCTCTGAGTTTCCTGCAGCGGAT
CACAGAGTACATGGAGCATGTGTACCTCATCCACAGAGCCTCCCGCCAGACCCAGCCCCTGGAGAGGATGCAGTCTGTAG
CTGCTTTCGCTGTCTCCGCTGTGGCCTCCCAGTGGGAGAGGACTGGCAAACCGTTCAACCCGCTCTTGGGAGAGACATAT
GAGTTGATCAGGGAAGATTTAGGATTCAGATTTATATCGGAGCAAGTCAGTCACCACCCTCCCATTAGTGCGTTTTATTC
AGAGGGTCTCAGCCAAGACTTTGTGTTCCATGGCTCCATCTACCCGAAGCTGAAGTTCTGGGGCAAGAGCGTGGAGGCAG
AGCCCCGAGGGACCATCACCTTGGAGCTTCTCAAACACGGTGAAGCCTACACCTGGACCAACCCCACCTGCTGCGTGCAC
AACGTCATTATTGGGAAGCTGTGGATAGAGCAGTATGGAGTGGTGGAGATTCTAAACCACAGAACCGGTGATAAGTGTGT
CCTTAACTTCAAGCCGTGCGGACTGTTCGGGAAGGAGCTTCACAGAGTAGAAGGGCATATTCAAGACAAAAACAAAAAGA
AGCTCTTCATAATCTATGGCAAGTGGACAGAATGCTTATGGGGCATAGAGCCCGCTTCATATGAGTCCTTCAAGAAGCAG
GAGAAGAGAGGCGACCACCTGAGGAAAGCCAAGCTGGATGATGGCTCAGAAAGAGCTGACAGTGACCTGACTGCGGATGT
GGCAGACGACGTGCCTGTGGCTCAGGAGACCGTGCAGGTCATTCCCGGGAGCAAGCTACTCTGGAGGATCAACAGCCGGC
CCCCCAACTCCGCCCAGATGTACAATTTCACCAGCTTCACTGTGAGCCTCAACGAGCTAGAGCTGGGCATGGAGAAGACC
CTGCCACCCACAGATTGCCGCCTGCGCCCGGACATCCGCGGCATGGAGAACGGCAACATGGGTATG--------------
--------------------------------------------------------------------------------
--------------------------------------------------------------------------------
------------
>ictidomys_tridecemlineatus
ATGAACGGGGAGGAGGAGTTCTTTGATGCCGTCACAGGCTTTGATTCTGATAACTCTTCTGGGGAATTTTCAGAGGCAAA
TCAGAAGGTCACTGGGAGGATCGACTTGGACTCCAGCAACAGCTCAAGGACTGGGAAAAGTGGGGAGAGGCCCCCTCGAG
AGAATGGGGTTCAGAAGCACAGGACGGCACTGCCTGCCCCCATGTTCACCAGAAGTGACTTCAGCGTGTGGAGCATACTG
AAGAAGTGCATCGGCCTGGAGCTGTCCAAGATCACAATGCCAATAGCCTTCAACGAGCCCCTGAGTTTCCTCCAGCGGAT
CACGGAGTACATGGAGCACGTGTACCTTATTCACAAGGCCGCCCTCCAGCCCCAGCCCCTAGAGAGGATGCAGTGTGTGG
CTGCCTTTGCCGTCTCGGCCGTGGCTTCCCAGTGGGAGAGGACCGGCAAGCCATTCAACCCTCTCCTGGGAGAGACATAT
GAATTGGTCAGGGAAGATTTAGGGTTCAGATTTATATCTGAACAAGTCAGTCACCACCCTCCCATCAGCGCTTTCTATTC
AGAAGGCCTCAGCCAGGACTTCGTGTTCCATGGCTCCATCTACCCGAAGCTGAAGTTCTGGGGCAAGAGTGTGGAGGCGG
AGCCCCGGGGGACCATCACCCTGGAGCTTCTCAAACATGGTGAAGCCTATACCTGGACCAATCCCACCTGCTGTGTGCAC
AATGTCATCATCGGGAAGCTGTGGATAGAGCAGTACGGGACAGTGGAGATCCTGAACCACAGGACCGGCGACAAGTGTGT
GCTGAACTTCAGGCCATGCGGACTGTTTGGGAAGGAGCTTCACAGAGTGGAAGGGCACATTCAAGACAAAAACAAAAAGA
AGCTCTTCATGATCTACGGCAAGTGGACCGAGTGCTTGTGGGGCATCGACCCCAGTTCCTATGAGTCCTTCAAGAAGCAG
GAGAGGAGAGGGGACCACCACAGGAAGGCCAGGCTGGACGTCGGACCTGAGATCGCC---AGCGAGGTGGCTGGGGACGC
AGCTGATGACGTGCCCATGGCCCAGGAGACCGTGTCAGTCATTCCCGGCAGCAGGCTGCTCTGGAGGGTCAACAGCCGGC
CCCCCAACTCAGCCCAGATGTACAACTTCACCAGCTTCACTGTGAGCCTCAACGAGCTGGAGTCCGGCATGGAGAAGACC
CTGCCACCCACAGATTGCCGCCTGCGCCCCGACATCCGCGGCATGGAGAACGGCAACATGGATCTGGCCAGCCAGGAGAA
GGAGCGGCTGGAAGAGAAGCAGAGGGAGGCCCGCAAGGAGCGTGCCAAAGAAGAGGCCGAGTGGCGGACCAGGTGGTTCC
GCCCGGGCGACAACCCCCACACGGGCACTCCCGACTGGCTCTACGCAGGGGACTACTTCGAGCGGAACTTCTCGGACTGC
CCCGACATCTAC
