# Supplementary material for: Divergent genes in gerbils: prevalence, relation to GC-biased substitution, and phenotypic relevance
Source: BMC Evol Biol. 2020 Oct 19;20:134. doi: 10.1186/s12862-020-01696-3 (PMC7574485; doi:10.1186/s12862-020-01696-3)
Supplement: Supplementary file 3 — Additional file 3 Supplementary Data. DNA alignments for 10,554 1-to-1 orthologues used in analysis. Each alignment file is named using its orthogroup ID. [file 12862_2020_1696_MOESM3_ESM.zip › Additional_File_3/masked_alignments/OG0001916.fa]

>cavia_porcellus
---------------------------------------------------------------------------GGGAC
GCGGGGGCCCGCGTCATCGGGGAGTGGAGCTCACCTGAAGGGTGAGTAT-------------------------------
--------------------------------------------------------------------------------
------GGCCAGAGAGAAGAAAGAATGAATATGAAGGTTCCCAGAGATATGGATGATGCCAAGGCTCTAGGAAAAGTCTT
ATCCAAATATAAAGACACCTTTTATGTACAAGTACTTGTAGCTTATTTTGCTACATATATTTTCTTACAAACATTTGCTA
TTCCAGGCTCTATATTTCTCAGCATCCTTTCAGGGTTCCTGTATCCCTTTCCACTAGCCTTGTTTCTTGTTTGTTTGTGT
TCCGGACTTGGTGCCTCATTCTGCTATATGCTCTCCTATTTAGTCGGGCGACCAGTTGTATACAAATACCTAACAGAGAA
AGCAGTCAAATGGTCACAGCAGGTTGAACGTCATAGAGAACATCTTATTAACTACATTATATTTTTGAGGATAACACCGT
TTCTACCTAATTGGTTTATTAATATTACATCTCCTGTGATAAATGTGCCATTGAAAGTTTTTTTTATTGGCACTTTTCTA
GGTGTTGCACCTCCCTCTTTTGTAGCAATTAAGGCAGGAACAACGTTGTACCAGCTGACAACAGCAGGGGAAGCTGTTTC
CTGGAACTCAGTATTTATTCTGATGGTTTTGGCTGTTCTTTCTATTCTTCCAGCCATCTTCCAAAAAAAGCTAAAGCAGA
AGTTTGAG
>chinchilla_lanigera
ATGGCGAAAGGCAGAGCCGCCGAGCGGTCGCCGACCCGCACACTCCACGCGAGCCCCGCGAGGGACGGGACGGCGGGGAC
GCGGGGGCGCGCGGCGCCGGGCAGCGGAGCCCACCTGCAG---------GAAAAAGCCTGGGCAGAAGCTGGGTCAGCAA
GGATGTCGCTGCTTATATTGGTGTCCATTTTCCTGTCTGCAGCTTTTGTTATGTTTTTGGTATATAAAAATTTTCCTCAG
CTTAGT------GAAGAAGAAAGACTGACTATGAAGGTTCCCAGAGATATGGATGATGCCAAGGCTCTAGGAAAAGTTTT
ATCCAAATATAAGGACACCTTTTATGTACAAGTACTTGTCGCTTATTTTGCTACATATATTTTCTTGCAAACATTTGCTA
TTCCAGGCTCTATATTTCTCAGCATCCTCTCAGGGTTCCTGTATCCCTTTCCGCTAGCCTTGTTTCTTGTTTGTTTGTGT
TCTGGACTTGGTGCCTCATTCTGCTATATGCTCTCCTATTTAGTTGGACGACCAGTTGTATACAAATACCTAACAGAGAA
AGCAGTAAAATGGTCACAGCAGGTTGAACGTCATAGAGAACATCTCATTAACTACATTATATTTTTGAGAATAACACCAT
TTCTGCCTAATTGGTTTATTAATATTACATCTCCAGTGATAAATGTGCCATTGAAAGTTTTTTTTATCGGCACTTTTCTA
GGTGTTGCACCGCCCTCTTTTGTAGCAATTAAGGCAGGAACAACATTGTACCAGCTGACGACAGCAGGGGAGGCTGTTTC
CTGGAACTCAGTATTTATTCTGATGGTTCTGGCTGTTCTTTCTATTCTTCCAGCCATTTTTCAAAAAAAGCTAAAGCAGA
AATTTGAG
>fukomys_damarensis
ATGGCGAAAGGCAGAGTCTCAGAGCGATCGCCGGCCGGCGCGCTCCACACGAACGCAGGGAAGGACGGGACGGAGGGGAC
GCGGGGACCCGCGGCGCCCGTTAGCGGAGACCACCTGAAG---------GAAAAAGCCTGGGCAGAAGCTGGGTCAGCAA
GAATGTCACTGCTTATATTGGTGTCCATTTTCCTATCTGCAGCTTTTCTTATGTTTTTGGTATATAAAAATTTTCCTCAG
CTTAGT------GAAGAAGAAAGAATGACTATGAAGGTTCCCAGAGATATGGATGATGCCAAGGCTCTAGGAAAAGTTTT
ATCCAAATATAAGGACACCTTTTATGTACAAGTACTTGTAGCTTATTTTACTACATATATTTTCTTGCAGACATTTGCTA
TTCCGGGCTCTATATTTCTCAGTATACTGTCAGGGTTCCTTTATCCCTTTCCACTAGCCTTGTTTCTTGTTTGTTTGTGT
TCCGGACTTGGTGCCTCATTCTGCTATATGCTCTCCTATTTAGTTGGGAGACCAGTTGTATACAGATACCTAACAGAGAA
AGCAGTAAAATGGTCACAGCAGGTTGAACGTCATAGAGAACATCTCATTAACTACATTATATTTTTGAGAATAACACCAT
TTCTGCCTAATTGGTTTATTAATATTACATCTCCTGTGATAAATGTGCCATTGAAAGTTTTTTTTATCGGCACTTTTCTC
GGTGTTGCGCCTCCTTCTTTTGTAGCAATTAAAGCAGGAACAACATTGTACCAGCTTACAACAGCAGGGGAAGCTGTTTC
CTGGAACTCAGTATTTATTCTGATGATTTTGGCTGTTCTTTCTATTCTTCCAGCCATCTTCCAAAAAAAGCTAAAGCAGA
AATTTGAG
>dipodomys_ordii
--------------------------------------------------------------------------------
--------------------------------------------------------------------------------
--------------------------------------------------ATGTTTTTGGTATATAAAAATTTTCCTCAG
CTTAGT------GAAGAAGAAAGAGTGAATATGAAGGTCCCCAGGGATATGGATGATGCCAAGGCTCTAGGAAAAGTTTT
ATCCAAATATAAGGACACCTTTTATGTACAAGTACTTGTAGCTTACTTTGCTACGTATATTTTCTTGCAAACATTTGCTA
TTCCTGGCTCTATTTTTCTCAGCATACTCTCAGGGTTTCTTTATCCCTTTCCACTAGCCTTATTTCTTGTTTGTTTGTGT
TCCGGACTTGGTGCCTCATTCTGCTATATGCTCTCCTATTTAGTCGGAAGACCAGTTGTATATAAATACTTAACAGAGAA
AGCAGTAAAGTGGTCACAACAGGTTGAACGTCACAGAGAACATCTCATAAACTACATAATATTCTTGAGAATAACACCAT
TTCTGCCTAATTGGTTTATCAATATTACATCTCCTGTGATAAACGTGCCACTGAAAGTTTTTTTTATTGGCACTTTTCTA
GGCGTTGCACCTCCCTCTTTTGTAGCAATCAAGGCAGGAACAACACTGTACCAGCTTACAACAGCCGGGGAAGCTGTTTC
CTGGAACTCAGTATTTATTCTGATGATTTTGGCTATTCTTTCTATTCTGCCAGCTATCTTCCAGAAGAAACTAAAGCAGA
AATTTGAG
>homo_sapiens
ATGGCGAAAGGCAGAGTCGCCGAACGATCGCAGTTGGGCGCTCACCACACGACCCCCGTGGGGGACGGGGCAGCGGGGAC
GCGGGGTCTCGCGGCGCCTGGCAGCAGAGACCACCAGAAG---------GAAAAATCCTGGGTAGAAGCTGGATCAGCAA
GAATGTCACTCCTTATATTGGTGTCCATTTTCTTATCTGCAGCTTTTGTTATGTTTTTGGTATATAAAAATTTTCCTCAG
CTTAGT------GAAGAAGAAAGAGTGAATATGAAGGTTCCCAGAGATATGGATGATGCCAAGGCTCTAGGAAAAGTTTT
ATCCAAATACAAGGACACCTTTTATGTTCAAGTACTTGTAGCTTATTTTGCTACATATATTTTCTTGCAAACATTTGCTA
TTCCAGGCTCTATATTTCTCAGTATACTCTCAGGGTTTCTTTATCCCTTTCCACTAGCCTTATTTCTTGTTTGTTTGTGT
TCTGGACTTGGTGCCTCTTTCTGTTATATGCTTTCCTATTTAGTTGGGAGACCAGTTGTATACAAATACCTAACAGAGAA
AGCAGTAAAATGGTCACAGCAGGTTGAACGTCATAGAGAACATCTCATTAACTACATTATATTTTTGAGAATAACACCAT
TTCTGCCTAATTGGTTTATTAATATCACATCTCCTGTGATAAACGTGCCATTGAAAGTTTTTTTTATTGGTACTTTTCTA
GGTGTCGCACCTCCTTCTTTTGTAGCCATTAAGGCAGGAACAACACTGTATCAACTTACAACAGCAGGAGAAGCTGTTTC
CTGGAACTCAATATTTATTCTGATGATCTTGGCTGTTCTTTCTATTCTGCCAGCCATCTTCCAAAAAAAACTAAAGCAGA
AATTTGAG
>nannospalax_galili
--------------------------------------------------------------------------------
--------------------------------------------------------------------------------
--------------------------------------------------ATGTTTTTGGTATATAAAAATTTTCCTCAG
CTTAGT------GAAGAGGAAAGAGTGAATATGAAGGTTCCCAGAGATATGGATGATGCCAAGGCTCTAGGAAAAGTTTT
ATCCAAATATAAGGACACCTTTTATGTTCAAGTACTTGTAGCTTATTTTGCTACATATATTTTTTTGCAGACGTTTGCAA
TTCCAGGTTCTATATTTCTCAGTATCCTCTCGGGCTTCCTTTACCCCTTCCCACTTGCCTTGTTCCTTGTTTGTCTGTGT
TCAGGACTTGGAGCCTCCTTCTGCTACATGCTCTCCTATTTAGTTGGAAGACCAGTTGTATACAAATACCTAACAGATAA
AGCACTAAAATGGTCACAACAGGTTGAGCGTCATAGAGAACATCTCATCAACTACATTATATTTTTGAGAATAACACCAT
TTCTGCCTAATTGGTTTATTAACATTACATCTCCTTTGATAAATGTGCCATTGAAAGTATTTTTTATTGGCACTTTTCTA
GGTGTTGCACCTCCCTCTTTTGTAGCAATTAAAGCAGGAACAACACTGTACCAGCTTACAACAGCAGGGGAAGCTGTTTC
CTGGAACTCAGTATTTATTCTCATGATTTTGGCTGTTCTTTCGATTCTGCCAGCCATCTTCCAAAAAAAACTAAAGCAGA
AATTTGAG
>ictidomys_tridecemlineatus
TGGTTTACAAGAGAACTGACTGAATATTCACCCACAGAACCACTCCAGACGACCCCAGTGGGGGACGGGAACGCGGGGAC
GCGGGGCCCTGCGGCGCCGGGGGGCAGAGACCATGTAAAA---------GCCCTTTTTTGTTTAGAGACAGGGTCCACAA
GAATGTCACTCCTTATATTGGTGTCTATTTTCTTATCTGCAGCATTTGTTATGTTTTTGGTATATAAAAATTTTCCTCAG
CTTAGT------GAAGAAGAAAGAGTGAATATGAAGGTTCCCAGAGATATGGATGATGCCAAGGCTCTAGGAAAAGTTTT
ATCCAAATATAAGGACACCTTTTATGTACAAGTACTTGTAGCTTATTTTGCTACATATATTTTCTTGCAAACATTTGCTA
TTCCAGGCTCTATATTTCTCAGTATACTCTCAGGGTTTCTTTATCCCTTTCCACTAGCCTTATTTCTTGTTTGTTTGTGT
TCTGGACTTGGTGCCTCTTTCTGCTATATGCTCTCCTATTTGGTTGGAAGACCAGTTGTGTACAAATACCTAACAGAGAA
AGCAGTAAAATGGTCACAGCAGGTTGAACGTCATAGAGAACATCTCATTAACTATATTATATTTTTGAGAATAACGCCAT
TTCTGCCTAATTGGTTTATTAATATTACATCTCCTGTGATAAATGTGCCATTGAAAGTTTTTTTTATTGGCACTTTTCTA
GGTGTTGCACCCCCCTCTTTCGTAGCAATTAAAGCAGGAACAACACTGTACCAGCTTACAACTGCAGGGGAAGCTGTTTC
CTGGAACTCAGTATTTATTTTGATGATTTTAGCTGTTCTTTCTATTCTGCCAGCCATCTTCCAAAAAAAACTAAAGCAAA
AATTTGAG
>meriones_unguiculatus
ATGGCGAAAGGCAGAGTCGTCGAGCGATCTCAGTCCGGGATGCTGCACTCGACCCCGGCGGGGGACGGGGCAGCGGGGAC
GCGTAGTGCCGCTGTGCCAAGTAGCAAAGATCACCTGAAG---------GAAAAACCTTGTGTAGAAGCTGGGTCAGCAA
GAACATCACTCCTTATACTGGTGTCCATTTTTTTATGTGCAGCTTTTGTTATGTTTTTGGTATATAAGAATTTTCCTCAG
CTTAGT------GAAGAAGAAAGAGTGAATATGAAGGTTCCAAGAGATATGGATGATGCCAAGGCTCTAGGAAAAGTTCT
CTCCAAATACAAGGACACCTTTTATGTACAAGTACTGGTTGCTTATTTTGCTACATATATTTTTTTGCAAACTTTTGCTA
TCCCAGGTTCCATATTCCTCAGTATACTCTCCGGATTTCTTTATCCCTTTCCACTAGCTTTATTCCTTGTTTGTTTGTGT
TCTGGACTTGGTGCCTCCTTCTGCTACATGCTCTCATACTTAGTGGGAAGACCTGTTGTATACAAATACCTAACAGAGAA
AGCAGTAAAATGGTCGCAGCAGGTAGAGCGTCATAGAGAGCATCTCATTAACTACATTATATTTTTGAGGATCACACCAT
TTCTGCCTAATTGGTTTATTAATATTACATCTCCTGTGATAAATGTGCCACTGAAAGTGTTTTTTATTGGCACTTTTCTA
GGTGTTGCACCTCCCTCTTTTGTAGCAATTAAGGCAGGAACGACTCTGTATCAGCTTACAACAGCAGGAGAAGCTGTTTC
CTGGAACTCAGTATTTATTTTAATGATTTTGGCTCTTCTTTCCATTCTGCCTGCCATCTTCCAAAAAAAACTAAAACAGA
AATTTGAG
>psammomys_obesus
ATGGCGAAAGGCAGAGTCGTCGAGCGATCTCAGTCCGGGATGCTGCACTCGACCCCGGCGGGGGACGGGGCAGCGGGGAC
GCGTAGTTCCGCCGTGCCAAGTAGCAAAGATCACCTGAAG---------GAAAAACCTTGTGTAGAAGCTGGGTCAGCAA
GAACATCACTCCTTATACTGGTGTCCATTTTTTTATGTGCAGCTTTTGTTATGTTTTTGGTATATAAGAATTTTCCTCAG
CTTAGT------GAAGAAGAAAGAGTGAATATGAAGGTTCCAAGAGATATGGATGATGCCAAGGCTCTAGGAAAAGTTCT
CTCCAAATACAAGGACACCTTTTATGTACAAGTACTGGTTGCTTATTTTGCTACATATATTTTTTTGCAAACGTTTGCTA
TCCCAGGTTCCATATTCCTCAGTATACTCTCCGGATTTCTTTATCCCTTTCCACTAGCCTTATTCCTTGTTTGTTTGTGT
TCTGGACTTGGTGCCTCCTTCTGCTACATGCTCTCATACTTAGTGGGAAGACCTGTTGTATACAAGTACCTAACAGAGAA
AGCAGTAAAATGGTCGCAGCAGGTAGAGCGTCATAGAGAACATCTCATTAACTACATTATATTTTTGAGGATCACACCAT
TTCTGCCTAATTGGTTTATTAATATTACGTCACCTGTGATAAATGTGCCACTGAAAGTGTTTTTTATTGGCACTTTTCTA
GGTGTTGCACCTCCCTCTTTTGTAGCAATTAAGGCAGGAACGACTCTGTATCAGCTTACAACAGCAGGAGAAGCTGTTTC
CTGGAACTCAGTATTTATTTTAATGATTTTGGCTCTTCTTTCTATTCTGCCTGCCATCTTCCAAAAAAAATTAAAACAGA
AATTTGAG
>rattus_norvegicus
ATGGCGAAAGGCAGAGTCGCCGAGCGATCGCAGACCGAGATGCTGCACTCGACCCCAGCGGGGGACCGGGCAGTGGGGAC
GCAGGGTTCCGCTGCTCCAGGCAACAAAGATCATCTGAAA---------GAAAAGCCTTGTGTGGAAGCTGGGTCAGCAA
GAACGTCACTCCTTATACTGGTGTCCATTTTTTCATGTGCAGCTTTTGTTATGTTTTTGGTGTATAAAAATTTCCCTCAG
CTTAGT------GAGGAAGAGAGAGTGAATATGAAGGTTCCGAGAGATATGGATGACGCCAAGGCTCTAGGAAAAGTTCT
TTCCAAATATAAGGACACCTTTTATGTACAAGTATTGGTTGCTTATTTTGCTACATATATTTTTCTGCAAACATTTGCTA
TCCCAGGTTCCATATTCCTCAGTATACTCTCCGGGTTTCTTTATCCCTTCCCACTTGCCTTATTCCTTGTTTGCTTGTGC
TCTGGACTTGGTGCCTCATTCTGCTACATGCTCTCCTACTTAGTTGGAAGACCCGTTGTATACAAGTACCTAACAGAGAA
GGCAGTGAAGTGGTCACAGCAGGTAGAGCGTCATAGAGAACATCTTATTAACTATATTATATTTTTGAGAATCACACCGT
TTCTGCCTAATTGGTTTATTAATATTACATCTCCTGTGATAAATGTACCATTGAAAGTGTTTTTTATTGGCACTTTTCTA
GGTGTTGCACCTCCCTCTTTTGTAGCAATTAAGGCGGGAACAACTCTTTATCAGCTCACAACAGCAGGGGAAGCTGTATC
CTGGAACTCGGTATTTATTCTGATGATTTTGGCTCTTCTTTCTATTCTGCCAGCCATCTTCCAAAAAAAACTAAAGCAGA
AGTTTGAG
>mus_musculus
ATGGCGAAAGGCAGAGTGGCTGATCGATCGCCCACCGAAATGTTGCACTCGACCCCAGCCGGGGACCGGGCAGTGAGGAC
CCAGGGTTCCGCCGCGCCTGGCAGCAAAGATCATCTGAAC---------GAAAAGCCTTGTGCAGAAGCTGGATCAGCAA
GAACATCACTCCTTATACTGGTGTCCATTTTTTCATGTGCAGCTTTTGTTATGTTTTTGGTATATAAAAATTTTCCTCAG
CTTAGT------GAGGAAGAGAGGGTGAATATGAAGGTTCCGAGAGATATGGATGACGCCAAGGCTCTAGGAAAAGTTCT
CTCCAAATATAAGGATACCTTTTATGTACAAGTATTGGTTGCTTATTTTGCTACATATATTTTTTTGCAAACATTTGCTA
TCCCAGGTTCCATATTCCTCAGTATACTCTCCGGGTTCCTTTATCCCTTCCCACTTGCCTTATTCCTTGTTTGTTTGTGC
TCCGGACTTGGTGCCTCATTCTGCTACATGCTCTCCTACTTAGTTGGAAGACCCGTTGTATACAAATACCTAACAGAGAA
GGCAGTGAAATGGTCACAGCAGGTAGAGCGTCACAGAGAACATCTTATTAACTACATTATATTTTTGAGGATCACACCGT
TTCTTCCTAATTGGTTTATTAATATTACATCTCCTGTGATAAATGTACCATTGAAAGTGTTTTTTATTGGCACTTTTCTA
GGTGTTGCACCTCCTTCTTTTGTAGCAATCAAGGCAGGAACAACTCTGCATCAGCTTACAACAGCAGGGGAAGCTGTTTC
CTGGAGCTCGGTATTTATTCTGATGGTTTTGGCCCTTCTTTCTATCCTGCCAGCCATCTTCCAAAAACAACTAAAGCAGA
AGTTTGAG
