# Supplementary material for: Divergent genes in gerbils: prevalence, relation to GC-biased substitution, and phenotypic relevance
Source: BMC Evol Biol. 2020 Oct 19;20:134. doi: 10.1186/s12862-020-01696-3 (PMC7574485; doi:10.1186/s12862-020-01696-3)
Supplement: Supplementary file 3 — Additional file 3 Supplementary Data. DNA alignments for 10,554 1-to-1 orthologues used in analysis. Each alignment file is named using its orthogroup ID. [file 12862_2020_1696_MOESM3_ESM.zip › Additional_File_3/masked_alignments/OG0001921.fa]

>cavia_porcellus
ATGCACAGCCTGGCGACGGCAGCGCCTGTGCCTACTGCACTGGCTCAGGTGGATAGAGAAAAAATCTATCAGTGGATCAA
CGAGCTATCCAGCCCTGAGACAAGGGAAAATGCTCTGCTGGAGTTAAGTAAGAAGCGAGAATCTGTTCCTGACCTTGCAC
CCATGCTGTGGCATTCCTTTGGTACTATTGCAGCACTTTTACAGGAAATTGTAAATATTTATCCATCTATCAACCCACCC
ACCTTGACAGCACACCAATCTAACAGAGTTTGCAATGCTCTGGCATTACTGCAGTGTGTGGCATCACACCCAGAAACCAG
GTCAGCTTTTCTTGCAGCACATATCCCACTTTTTTTGTACCCCTTTTTGCACACTGTCAGCAAAACACGTCCCTTTGAGT
ATCTTCGGCTCACCAGTCTAGGCGTTATT------------------GGGGCCTTGGTGAAAACAGATGAGCAAGAAGTA
ATCAACTTTTTATTGACAACAGAAATTATTCCTTTGTGTTTACGCATTATGGAATCTGGAAGTGAGCTTTCTAAAACGGT
TGCCACATTCATCCTCCAGAAGATCCTCTTAGATGACACTGGTTTGGCTTATATATGTCAGACATATGAGCGTTTTTCCC
ATGTGGCCATGATCTTGGGTAAAATGGTCCTGCAGCTGTCCAAAGAGCCTTCTGCCCGTCTACTGAAGCATGTAGTAAGA
TGTTACCTTCGACTCTCAGATAATCCCAGGGCACGTGAAGCACTCAGGCAGTGCCTCCCTGACCAGCTGAAGGATACAAC
CTTTGCCCAGGTGCTAAAAGATGACACCACCACGAAACGCTGGCTTGCACAACTGGTGAAGAACCTGCAAGAGGGCCAGG
TCACCGATCCCCGGGGTATCCCCCTGCCCCCTCAG
>chinchilla_lanigera
ATGCACAGCCTGGCGACCGCGGCGCCTGTGCCTACTGCACTGGCTCAAGTGGATAGAGAAAAAATCTATCAGTGGATCAA
CGAGCTATCCAGCCCTGAGACAAGGGAAAATGCTTTGCTGGAGCTAAGTAAGAAGCGAGAATCTGTTCCTGATCTTGCAC
CCATGCTGTGGCATTCCTTTGGTACTATAGCAGCACTTTTACAGGAAATTGTAAATATTTACCCATCTATCAACCCACCT
ACCTTGACAGCGCACCAATCCAACAGAGTTTGCAATGCTCTGGCATTACTGCAATGTGTGGCATCACACCCAGAAACCAG
GTCAGCTTTTCTTGCAGCACATATCCCACTTTTTTTGTACCCCTTTTTGCACACTGTCAGCAAAACACGTCCCTTTGAGT
ATCTTCGGCTCACCAGTCTAGGAGTTATT------------------GGAGCCTTGGTGAAAACAGATGAGCAAGAAGTA
ATCAACTTTTTATTGACAACAGAAATTATTCCTTTGTGTTTACGCATTATGGAATCTGGAAGTGAGCTTTCTAAAACGGT
TGCCACATTTATCCTCCAGAAGATCCTCTTAGATGACACTGGTTTGGCTTATATATGTCAGACATACGAGCGTTTTTCTC
ATGTTGCCATGATCTTGGGTAAAATGGTCCTGCAGCTGTCCAAAGAGCCTTCTGCCCGCCTACTGAAGCATGTAGTAAGA
TGTTACCTTCGACTTTCAGATAATCCCAGGGCACGTGAAGCACTCAGGCAGTGCCTCCCTGACCAGCTGAAGGACACAAC
CTTTGCCCAGGTGCTAAAAGATGACACCACCACGAAACGCTGGCTTGCACAACTGGTGAAGAACCTTCAAGAGGGCCAGG
TCACCGATCCCCGGGGTATCCCCCTGCCCCCTCAG
>rattus_norvegicus
ATGCACAGCCTGGCAACGGCAGCGCCTGTGCCTACTGCACTGGCCCAGGTGGACAGAGAGAAGATCTATCAGTGGATCAA
TGAACTGTCCAGTCCTGAAACAAGGGAAAATGCTTTGCTGGAGCTGAGCAAGAAGCGAGAGTCTGTCCCTGACCTTGCGC
CCATGCTGTGGCATTCATTCGGTACTATTGCAGCACTTTTACAGGAAATTGTAAATATTTATCCATCTATCAACCCTCCA
ACCTTGACAGCACACCAATCTAACAGGGTTTGCAATGCTCTAGCATTGCTACAGTGTGTGGCCTCACACCCAGAGACCAG
GTCAGCTTTTCTTGCAGCACACATCCCACTCTTTTTGTACCCCTTTTTGCACACAGTCAGCAAAACTCGTCCCTTTGAAT
ATCTTCGGCTCACCAGCCTTGGAGTTATT------------------GGGGCCTTGGTTAAAACAGATGAGCAAGAAGTA
ATCAACTTTTTATTGACAACAGAAATCATCCCTTTGTGTTTGCGCATCATGGAATCTGGAAGTGAACTGTCTAAAACGGT
TGCCACATTCATCCTCCAGAAGATCCTCTTAGATGACACTGGTCTGGCTTATATATGTCAGACATATGAGCGTTTTTCCC
ATGTTGCCATGATCTTGGGTAAAATGGTCCTGCAGCTATCCAAAGAACCATCTGCCCGTCTGCTGAAGCATGTAGTAAGA
TGTTACCTTCGACTCTCAGATAATCCCAGGGCACGTGAAGCACTCAGACAGTGCCTCCCTGACCAGCTGAAGGACACAAC
CTTTGCCCAGGTGCTAAAAGATGACACCACCACCAAACGCTGGCTTGCACAACTGGTGAAGAACCTGCAGGAGGGCCAAG
TCACCGATCCCCGGGGAATTCCCCTGCCCCCTCAG
>psammomys_obesus
ATGCACAGTCTGGCGACGGCAGCGCCTGTGCCTACCGCACTGGCCCAAGTGGACAGAGAGAAGATCTATCAGTGGATCAA
TGAACTGTCTAGTCCTGAGACGAGGGAGAATGCTTTGCTGGAGCTAAGCAAGAAGCGAGAATCTGTCCCTGATCTTGCTC
CCATGCTGTGGCATTCATTTGGTACTATTGCAGCACTTTTACAGGAAATTGTAAATATTTACCCATCTATCAACCCTCCA
ACCTTGACAGCACACCAATCTAACAGAGTTTGCAATGCTCTAGCATTGCTGCAATGTGTGGCCTCACACCCAGAGACAAG
GTCAGCTTTTCTTGCAGCACACATCCCACTTTTTTTGTACCCCTTTTTGCACACAGTCAGCAAAACTCGACCCTTTGAAT
ATCTTCGGCTCACCAGCCTTGGAGTTATT------------------GGGGCCTTGGTTAAAACAGATGAGCAAGAAGTA
ATCAACTTTTTATTGACAACAGAAATCATCCCTTTGTGTTTGCGCATTATGGAATCTGGAAGTGAACTTTCTAAAACGGT
TGCCACATTCATCCTCCAGAAGATCCTCTTAGATGACACCGGTTTGGCTTATATATGTCAGACATATGAGCGGTTTTCCC
ATGTTGCCATGATCTTGGGTAAAATGGTCCTGCAGCTATCCAAAGAACCGTCTGCCCGTCTATTGAAGCATGTAGTAAGA
TGTTATCTTCGTCTCTCAGATAATCCCAGGGCACGTGAAGCACTCAGACAGTGTCTCCCTGACCAGCTGAAGGACACAAC
CTTTGCCCAGGTGCTAAAAGATGACACCACCACAAAACGCTGGCTTGCACAACTGGTGAAGAACCTGCAAGAGGGCCAGG
TCACTGATCCCCGGGGAATTCCCCTGCCCCCTCAG
>nannospalax_galili
ATGCACAGCCTGGCGACGGCAGCGCCTGTGCCTACTGCACTGGCTCAGGTGGACAGAGAAAAGATCTATCAGTGGATCAA
CGAACTGTCCAGTCCTGAGACAAGGGAGAATGCTTTGCTGGAGCTAAGCAAGAAGCGAGAATCTGTCCCTGACCTTGCAC
CTATGCTGTGGCATTCATTTGGTACTATTGCAGCACTTTTACAGGAAATTGTGAATATTTATCCATCTATCAACCCTCCC
ACCTTGACAGCACACCAGTCCAATAGAGTTTGCAATGCTCTGGCATTACTGCAGTGTGTGGCCTCACACCCAGAGACCAG
GTCAGCTTTTCTTGCAGCACACATCCCACTTTTTTTGTATCCCTTTTTGCACACAGTCAGCAAAACACGTCCCTTTGAAT
ATCTTAGACTCACCAGCCTCGGAGTTATT------------------GGGGCCTTGGTGAAAACAGATGAGCAAGAAGTA
ATCAACTTTTTATTGACAACAGAAATTATCCCTTTATGTTTGCGCATTATGGAATCTGGAAGTGAACTTTCTAAAACGGT
TGCCACATTCATCCTCCAGAAGATCCTCTTAGATGACACTGGTTTGGCTTATATATGTCAGACATATGAGCGTTTTTCCC
ATGTTGCTATGATCTTGGGTAAAATGGTCCTGCAGCTATCCAAAGAACCTTCTGCCCGTTTGCTGAAGCATGTAGTAAGA
TGTTACCTTCGACTCTCAGATAATCCCAGGGCACGTGAAGCACTCAGGCAGTGCCTTCCTGACCAGCTGAAGGACACAAC
CTTTGCCCAGGTGCTAAAAGATGATACCACCACGAAGCGCTGGCTTGCACAACTGGTGAAGAACCTGCAAGAGGGCCAGG
TCACCGATCCCAGGGGAATCCCCTTGCCCCCTCAG
>mus_musculus
ATGCACAGCCTGGCAACGGCAGCGCCTGTGCCTACTGCACTAGCCCAAGTGGACAGAGAGAAGATCTATCAGTGGATCAA
TGAACTGTCCAGTCCTGAGACAAGGGAAAATGCTTTGTTGGAGCTGAGCAAGAAGAGAGAGTCTGTCCCTGACCTTGCAC
CCATGCTATGGCATTCATTTGGTACTATTGCAGCACTGTTACAGGAAATTGTAAATATTTATCCATCTATCAACCCCCCA
ACCTTGACAGCACACCAGTCTAACAGAGTTTGCAATGCTTTAGCATTGCTGCAGTGTGTGGCCTCACACCCGGAGACCAG
GTCAGCTTTTCTGGCAGCACACATCCCACTCTTTTTGTACCCCTTTTTGCACACAGTCAGCAAAACTCGTCCCTTTGAAT
ATCTTCGGCTCACCAGCCTTGGAGTTATT------------------GGGGCCTTGGTTAAAACAGATGAGCAAGAAGTA
ATCAACTTTTTATTGACCACAGAGATCATCCCTCTGTGTCTGCGCATCATGGAGTCTGGAAGTGAACTCTCTAAAACGGT
TGCCACATTCATACTCCAGAAGATCCTCTTGGATGACACTGGTTTAGCTTATATATGTCAGACATATGAGCGTTTTTCCC
ATGTTGCCATGATCTTGGGTAAAATGGTCCTGCAGCTATCCAAAGAACCGTCAGCCCGTCTGCTGAAGCACGTAGTAAGA
TGTTACCTTCGACTCTCAGATAATCCCAGGGCACGTGAAGCACTCAGACAGTGCCTCCCTGACCAGCTGAAGGACACAAC
CTTTGCCCAGGTGCTAAAAGACGACACCACCACGAAACGCTGGCTTGCACAACTGGTGAAGAACCTGCAAGAGGGCCAGG
TCACCGATCCCCGGGGGATTCCCCTGCCCCCTCAG
>meriones_unguiculatus
ATGCACAGTCTGGCGACGGCAGCGCCCGTGCCTACTGCACTGGCCCAAGTGGACAGAGAGAAGATCTATCAGTGGATCAA
TGAACTGTCTAGTCCTGAGACGAGGGAAAATGCTTTGCTGGAGCTAAGCAAGAAGCGAGAATCTGTCCCTGACCTTGCTC
CCATGCTGTGGCATTCATTTGGTACTATTGCAGCACTTTTACAGGAAATTGTAAATATTTATCCATCTATCAACCCTCCA
ACCTTGACAGCACACCAATCTAACAGAGTTTGCAATGCTCTAGCATTGCTGCAATGTGTGGCCTCACACCCAGAGACAAG
GTCAGCTTTTCTTGCAGCACACATCCCACTTTTTTTGTACCCCTTTTTGCACACAGTCAGCAAAACTCGACCCTTTGAAT
ATCTTCGGCTCACCAGCCTTGGAGTTATT------------------GGGGCCTTGGTTAAAACAGATGAGCAAGAAGTA
ATCAACTTTTTATTGACAACAGAAATCATCCCTTTGTGTTTGCGCATTATGGAATCTGGAAGTGAACTTTCTAAAACGGT
TGCCACATTCATCCTGCAGAAGATCCTCTTAGATGACACCGGTTTGGCTTATATATGTCAGACATATGAGCGGTTTTCCC
ATGTTGCCATGATCTTGGGTAAAATGGTCCTGCAGCTATCCAAAGAACCGTCTGCCCGTCTATTGAAGCATGTAGTAAGA
TGTTACCTTCGTCTCTCAGATAATCCCAGGGCACGTGAAGCACTCAGACAGTGTCTCCCTGACCAGCTGAAGGACACAAC
CTTTGCCCAGGTGCTAAAAGATGACACCACCACAAAACGCTGGCTTGCACAACTGGTGAAGAACCTGCAAGAGGGCCAGG
TCACCGATCCCCGGGGAATTCCCCTGCCCCCTCAG
>ictidomys_tridecemlineatus
ATGCACAGCCTGGCGACAGCAGCGCCTGTGCCTACTGCACTGGCTCAAGTAGATAGAGAAAAGATCTATCAGTGGATCAA
CGAGCTGTCCAGTCCTGAGACAAGGGAAAATGCTTTGCTAGAGCTAAGTAAGAAGCGAGAATCTGTTCCTGACCTTGCAC
CCATGCTGTGGCATTCATTTGGTACTATTGCAGCACTTTTACAGGAAATTGTAAATATTTATCCATCTATTAACCCACCC
ACGTTGACAGCACACCAGTCTAACAGAGTTTGCAATGCTCTGGCATTACTGCAGTGTGTGGCATCACACCCAGAAACCAG
GTCAGCTTTTCTTGCAGCACACATCCCACTTTTTTTGTACCCCTTTTTGCACACTGTCAGCAAAACACGTCCCTTTGAGT
ATCTTCGGCTTACTAGCCTTGGAGTTATT------------------GGGGCCTTGGTGAAAACAGATGAGCAAGAAGTA
ATCAACTTTTTATTGACAACAGAAATTATCCCTTTGTGTTTGCGCATTATGGAATCTGGAAGTGAACTTTCTAAAACAGT
TGCCACATTCATCCTCCAGAAGATCCTCTTAGATGACACTGGTTTGGCTTATATATGTCAGACATATGAACGTTTCTCCC
ATGTTGCCATGATCTTGGGTAAAATGGTCCTGCAGCTATCCAAAGAGCCTTCTGCCCGTCTTTTGAAGCATGTAGTAAGA
TGTTACCTTCGACTCTCGGATAATCCCAGGGCACGTGAAGCACTCAGGCAGTGCCTCCCTGACCAGCTGAAGGACACAAC
TTTTGCCCAGGTGCTAAAAGATGACACCACCACGAAACGCTGGCTTGCACAACTGGTGAAGAACCTGCAAGAGGGACAGG
TCACCGATCCCCGGGGTATCCCCCTGCCCCCTCAG
>dipodomys_ordii
ATGCACAGCCTGGCGACCGCCGCGCCTGTGCCTACTGCACTGGCTCAAGTGGATAGAGAAAAGATCTATCAGTGGATCAA
TGAGCTATCTAGTCCTGAGACAAGAGAGAATGCTTTACTGGAGCTAAGCAAGAAGCGAGAATCTGTCCCCGACCTTGCAC
CCATGCTGTGGCATTCATTTGGTACTATTGCAGCACTTTTACAGGAAATAGTGAATATTTATCCATCTATCAACCCACCC
ACCTTGACAGCACACCAATCCAACAGAGTTTGTAATGCTCTGGCATTACTGCAATGTGTGGCATCACACCCAGAAACCAG
GTCAGCTTTTCTTGCAGCACACATACCACTTTTTTTGTACCCCTTTTTGCACACCGTTAGCAAAACACGTCCCTTTGAGT
ATCTTCGGCTTACAAGCCTTGGAGTTATT------------------GGGGCCTTGGTGAAAACAGATGAGCAAGAAGTA
ATCAACTTCTTATTAACAACAGAAATTATCCCTTTGTGTTTGCGCATTATGGAATCTGGAAGTGAGCTTTCTAAAACGGT
TGCCACATTCATCCTCCAGAAGATCCTCTTAGATGACACTGGTTTGGCTTATATATGTCAGACATATGAGCGTTTCTCTC
ATGTTGCCATGATCTTGGGTAAAATGGTCCTGCAGTTATCCAAAGAGCCTTCTGCCCGTCTGCTGAAGCATGTAGTAAGA
TGTTACCTTCGACTCTCAGATAATCCCAGGGCACGTGAAGCACTCAGGCAGTGCCTCCCTGACCAGCTGAAGGACACAAC
CTTTGCCCAGGTGCTAAAAGATGACACCACCACGAAACGCTGGCTTGCACAACTGGTGAAGAACCTGCAAGAGGGCCAGG
TCACCGATCCCCGGGGTATCCCTCTACCCCCTCAG
>fukomys_damarensis
ATGCACAGCCTGGCGACGGCAGCCCCTGTGCCTACTGCACTGGCTCAAGTGGATAGAGAAAAAATCTATCAGTGGATCAA
TGAGCTATCTAGCCCTGAGACAAGGGAAAATGCTTTGCTGGAGCTAAGTAAGAAGCGAGAATCTGTTCCTGACCTTGCAC
CCATGCTGTGGCATTCCTTCGGTACTATTGCAGCACTTTTACAGGAAATTGTAAATATTTATCCATCTATCAACCCACCC
ACTCTGACAGCACACCAGTCTAACAGAGTCTGCAATGCTCTGGCATTACTGCAGTGTGTGGCATCACACCCAGAAACCAG
GTCAGCTTTTCTTGCAGCACATATCCCACTTTTTTTGTACCCCTTTTTGCACACTGTCAGCAAAACACGTCCCTTTGAGT
ATCTTCGGCTCACCAGTCTAGGAGTTATT------------------GGGGCCTTGGTGAAAACAGATGAGCAAGAAGTA
ATCAACTTTTTATTGACAACAGAAATTATTCCTTTGTGTTTGCGCATTATGGAATCTGGAAGTGAGCTTTCTAAAACGGT
TGCCACATTCATCCTCCAGAAGATCCTCTTAGATGACACTGGTTTGGCTTATATATGTCAGACATATGAGCGTTTTTCCC
ATGTTGCTATGATCTTGGGTAAAATGGTCCTGCAGCTATCCAAAGAGCCTTCTGCTCGTCTACTGAAGCATGTAGTAAGA
TGTTACCTTCGACTCTCAGATAATCCCAGGGCACGTGAAGCACTCAGGCAGTGCCTCCCAGACCAGCTGAAGGACACAAC
CTTTGCCCAGGTGCTAAAAGATGACACCACCACGAAACGCTGGCTTGCACAACTGGTGAAGAACCTGCAAGAGGGCCAGG
TCACCGATCCCCGGGGTATCCCCCTGCCCCCTCAG
>homo_sapiens
ATGCACAGCCTGGCGACGGCTGCGCCTGTGCCTACTACACTGGCACAAGTGGATAGAGAAAAGATCTATCAGTGGATCAA
TGAGCTGTCCAGTCCTGAGACTAGGGAAAATGCTTTGCTGGAGCTAAGTAAGAAGCGAGAATCTGTTCCTGACCTTGCAC
CCATGCTGTGGCATTCATTTGGTACTATTGCAGCACTTTTACAGGAAATTGTAAATATTTATCCATCTATCAACCCACCC
ACCTTGACAGCACACCAGTCTAACAGAGTTTGCAATGCTCTGGCATTACTGCAATGTGTAGCATCACATCCAGAAACCAG
GTCAGCGTTTCTCGCAGCACACATCCCACTTTTTTTGTACCCCTTTTTGCACACTGTCAGCAAAACACGTCCCTTTGAGT
ATCTCCGGCTCACCAGCCTTGGAGTTATTGTAGAGACGGGGATTACAGGGGCCCTGGTGAAAACAGATGAACAAGAAGTA
ATCAACTTTTTATTAACAACAGAAATTATCCCTTTATGTTTGCGAATTATGGAATCTGGAAGTGAACTTTCTAAAACAGT
TGCCACATTCATCCTCCAGAAGATCTTGTTAGATGACACTGGTTTGGCTTATATATGTCAGACGTATGAGCGTTTCTCCC
ATGTTGCCATGATCTTGGGTAAGATGGTCCTGCAGCTATCCAAAGAGCCTTCTGCCCGTCTGCTGAAGCATGTAGTGAGA
TGTTACCTTCGACTTTCAGATAACCCCAGGGCACGTGAAGCACTCAGACAGTGCCTCCCTGACCAGCTGAAAGACACAAC
CTTCGCCCAGGTGCTAAAAGATGACACCACCACGAAACGCTGGCTTGCACAACTGGTGAAGAACCTGCAAGAGGGCCAGG
TCACCGATCCCCGGGGTATCCCCCTGCCCCCTCAG
