# Supplementary material for: Divergent genes in gerbils: prevalence, relation to GC-biased substitution, and phenotypic relevance
Source: BMC Evol Biol. 2020 Oct 19;20:134. doi: 10.1186/s12862-020-01696-3 (PMC7574485; doi:10.1186/s12862-020-01696-3)
Supplement: Supplementary file 3 — Additional file 3 Supplementary Data. DNA alignments for 10,554 1-to-1 orthologues used in analysis. Each alignment file is named using its orthogroup ID. [file 12862_2020_1696_MOESM3_ESM.zip › Additional_File_3/masked_alignments/OG0001922.fa]

>cavia_porcellus
ATGAAGAAAAATCGAGAAAGATTCTGCAACAAAGAAAGAGAATTTGTGTATGCATTCAAAGTAGGAAAAGAATGCTTTGA
ACTGAGGGTGCCCTTCAAATTTCCTGTGCAAGAGAACCCCAGTCATTTGCATGGACGTTTGATGCTGCTGCACAATTTGC
CATGCTTCATAGAAAATGACTTAAAAGAATCTCTGAGCCAATTTATAGAAGAAGAATCCCTCCATGATTATGATGGAGAT
GCTGAAGCAGCCTTGGAAGCTGTGAAATCAGGTGAAGTAGATTTACATCAACTGGCAAGTACATGGGCTAAAGCCTATGC
TGAGACCACATTAGAATATGCAAGGCCGGAAGAGCCTAGCTGGGATGAAGACTTTGCAGATGTGTACCATGACCTAATCC
ATTCTCCTGCCTCAGAGACTCTTCTAAATCTGGAACATAATTACTTCGTTAGTATCTCAGAACTTATTGGTGAAAGAGAT
GTGGAGCTGAAAAAACTAAGAGAGAGACAAGGTGTTGAAATGGAAAAGGTGATGCAGGAATTGGGAAAATCACTCACGGA
CCAAGATGTAAATTCACTGGCTGCTCAGCATTTTGAATCGCAGCAAGACTTAGAGAATAAATGGTCAAATGAATTAAAAC
AATCCACAGCCATCCAAAAACAAGAATATCAAGAATGGGTGATAAAACTTCATCAAGACTTAAAAAATCCAAACAACAGC
TCCCTGAGTGAAGAGATTAAAGTTCAGCCAAGTATGTTCAGAGAATCTGTAGAAACAATTGGAAGGATTTATGAGGAACA
AAGAAAGTTAGAAGAAAGTTTCACTATTCACTTAGGAGCCCAGTTGAAGACCATGCACAATTTGAGATTGCTCAGGGCAG
ATATGCTGGACTTCTGTAAGCATAAAAGAAATCATCGCAGTGGTGTGAAACTCCATCGGCTGCAAACAGCACTATCCCTT
TATTCCACATCGCTGTGTGGCCTGGTTTTACTAGTAGACAATCGAATTAATTCATACAGTGGTATTAAGAGAGATTTTGC
CACTGTTTGCCAAGAGTGCACGGACTTCCATTTCCCCCGAATTGAAGAGCAACTGGAAGTCGTTCAGCAGGTGGCGCTGT
ACGCCAGAACCCAGCGGGGCAGCAAGTTGAAAGAAGCTCAAGATTCTGGGAACCAAAATGGAGCAAGTGATGAAAAGACT
------GCAGAGAGAAACTATTTAAACATTTTACCTGGAGAATTCTATATAACACGGCATTCCAATCTCTCAGAAATCCA
TGTTGCTTTCCATCTCTGTGTGGATGACAACGTGAAATCAGGAAATATCACTGCTCGTGACCCTGCCATCATGGGCCTCC
GGAACATTCTCAAAGTCTGCTGCACGCATGACATCACGACAATCAGTATCCCTCTCTTGTTGGTGCATGATATGTCAGAG
GAAATGACTATACCCTGGTGCTTAAGAAGAGCTGAACTCGTGTTCAAGTGTGTCAAAGGTTTCATGATGGAAATGGCTTC
GTGGGATGGAGGAATTTCTAGGACCGTACAATTCCTGGTACCACAGAGTATTTCTGAAGAAATGTTTTATCAACTTAGTA
ACATGCTTCCCCAGATTTTCCGAGTATCTTCAACACTCACTCTGACGTCCAAGCAC
>chinchilla_lanigera
ATGAAGAAAAATCGAGAAAGATTCTGCAACAAAGAAAGAGAATTTGTGTACACATTCAAAGTAGGAACTGAATGCTTCAA
ACTGAGGGTGCCCCTCCAATTTCCTGTTCAAGAGAACCCCAGTCATTTGCATGGACGTTTGATGCTGCTGCACAATTTGC
CATGCTTCATAGAAAATGACTTAAAAGAAGCTCTGAGCCAATTTATAGAAGAAGAATCCCTCCGAGATTATGATGAAGAT
GCTGAAGCAGCCTTGGAAGCTGTGAAATCAGGTGAAGTAGATTTACATCAACTGGCAAGTACATGGGCCAAAGCCTATGC
CGAGACCACATTAGAGTATGCAAGGCCAGAAGAGCCCAGCTGGGATGAAGATTTTGCAGATGTGTACCATGATCTAATCC
ATTCTCCAGCCTCTGAAACTCTTCTAAATCTGGAACATAATTACTTTGTTAGTATCTCAGAACTTATTGGTGAAAGAGAT
GTGGAGCTGAAAAAATTAAGAGAAAGACAAGGTGTTGAAATGGAAAAGGTGATGCAGGAATTGGGAAAATCACTCACAGA
CCAAGATGTAAATTCACTGGCTGCTCAGCATTTTGAATCTCAGCAAGATTTAGAGAATAAATGGTCAAACGAATTAAAAC
AATCAACAGCCATCCAAAAGCAAGAATATCAAGAATGGGTGATAAAACTTCATCAAGACTTGAAAAATCCCAACAACAGC
TCCCTGAGTGAGGAGATTAAAGTTCAACCAAGTCTGTTTAGAGAATCTGTAGACGCAATTGGAAGGATTTATGAGGAACA
GAGAAAGTTAGAAGAAAGTTTCACTATTCACTTAGGAGCTCAATTGAAGACCATGCATAATTTGAGATTGCTGAGGGCAG
ACATGCTGGACTTCTGTAAGCATAAAAGAAATCATCGCAGTGGGGTGAAACTCCATCGGCTGCAAACAGCACTGTCCCTT
TATTCCACATCACTGTGTGGCCTGGTTTTACTGGTGGACAATCGAATTAATTCATATAGTGGTATTAAGAGAGATTTTGC
CACAGTTTGCCAAGAGTGCACTGACTTCCATTTCCCCCGAATTGAAGAGCAGCTGGAAGTCGTTCAGCAGGTGGCGCTGT
ACGCTAGAACCCAGCGGGGCAGCAAGTTGAAAGAAGCGCAAGATTCTGGGAACCAAAATGCAGTAAGTGATGAGAAGACT
------GCAGAGAGAAACTATTTAAACATTTTACCTGGGGAATTTTACATAACACGGCATTCCAATCTCTCAGAAATCCA
CGTTGCTTTCCATCTCTGTGTGGATGACAATGTGAAATCAGGAAATATCACTGCTCGGGACCCTGCCATTATGGGCCTCC
GAAACATACTCAAAGTTTGCTGCACTCATGACATCACTACAATCAGTATCCCTCTCTTGCTGGTGCATGATATGTCGGAG
GAAATGACTATACCCTGGTGCTTAAGAAGAGCAGAACTTGTGTTCAAGTGTGTCAAAGGTTTCATGATGGAAATGGCCTC
ATGGGATGGAGGAATTTCTAGGACAGTGCAATTCCTGGTACCACAGAGTATTTCGGAAGAAATGTTTTATCAGCTTAGTA
ACATGCTTCCCCAGATCTTCCGAGTATCTTCAACCCTCACTCTGACGTCCAAGCAT
>fukomys_damarensis
ATGAAGAAAAACCGAGAAAGATTCTGCAACAAAGAAAGGGAATTTGTGTATACATTCAAAATAGGAAATGAGTCCTTCGA
ACTGAGGGTGCCCCTCACGTTTCCTGTTCAAGAGAATGCCAGTCATTTGCATGGACGTTTGATGCTGCTGCACAATTTGC
CATGCTTCATAGAAAATGACTTAAAAGAATCTCTGAGCCAGTTTATAGAGGAAGAAGCCCTTCGAGATTACGACGCAGAT
GCTGAGGCAGCCTTGGAAGCTGTGAAATCAGGCGAAGTAGATTTACATCAGCTGGCTAGTACGTGGGCCAAAGTGTACAC
CGAGACCACCTTAGAGCATGCAAGGCCGGAAGAGCCCAGCTGGGATGAAGATTTTGCAGATGTGTACCATGACCTGATCC
ATTCTCCTGCCTCGGAAACTCTCCTGAATCTGGAACATAATTACTTTGTTAGTATCTCAGAACTTATTGGTGAAAGAGAT
GTGGAGCTGAAAAAATTAAGAGAGAGACAAGGCCTTGAAATGGAGAAGGTGATGCAGGAGTTGGGAAAATCACTCACAGA
TCAAGACGTAAATTCACTGGCTGCTCAACATTTTGAATCCCAGCAAGACTTAGAGAATAAATGGTCAAATGAATTAAAAC
AATCAACAGCTATCCAAAAACAAGAGTATCAAGAATGGGTGATAAAACTTCATCAAGACTTAAAAAACCCCAACAACAGC
TCCCTGAGTGAGGAGATTAAAGTTCAGCCAAGTCTGTTCAGAGAATCTGTAGATGCAATTGGAAGGATTTATGAGGAACA
GAGGAAGTTAGAAGAAAGTTTCACCATTCACTTAGGAGCCCAGCTGAAGACCATGCACAACTTGAGGTTGCTGAGGGCAG
ATATGCTGGACTTCTGCAAGTATAAAAGAAATCTTCGCAGTGGTGTGAAGCTCCACCGGCTCCAGACAGCGCTGTCCCTG
TATTCCACATCACTCTGCGGCCTGGTCTTACTGGTGGACAATCGAATTAATTCATATAGTGGTATTAAGAGAGATTTTGC
CACAGTTTGCCAAGAGTGCACCGACTTTCATTTCCCCCGAATTGAAGAGCAACTGGAAGTCGTTCAGCAGGTGGCGCTCT
ATGCCAGGACCCAGCGCAGCAGTAAGGTGAAAGAC---CAAGATTCTGGGAACCAAAATGGAGCGAATGACGAGAAGACT
------GCTGAGAGAAACTATTTAAACATTTTACCTGGAGAGTTTTACATAACACGCCACTCCAACCTCTCAGAGATCCA
CGTCGCTTTCCATCTTTGTGCGGATGACAGTGTGAAATCAGGGAGCATCACTGCTCGGGACCCTGCCATCATGGGCCTCC
GGAACATCCTCAAAGTCTGCTGCACTCACGACATCACGACAATCAGCATTCCTCTCTTGCTGGTACACGACATGTCAGAG
GAAATGACTATCCCCTGGTGCTTACGAAGAGCAGAGCTGGTGTTCAAGTGTGTCAAAGGTTTCATGATGGAAATGGCCTC
ATGGGACGGAGGAATTTCTAGGACAGTACAATTCCTGGTGCCGCAGAGTATTTCTGAAGAAATGTTTTATCAACTTAGTA
ACATGCTCCCCCAGATCTTCCGAGTGTCTTCGACACTCACTCTGACGTCCAAGCAC
>rattus_norvegicus
ATGAAGAAAAACCGAGAAAGGTTCTCCAGCAAGGAAAGAGAATTCGTGTACAAATTCCAGATAGGAAGTGAGCGCTTAGA
ACTGAGAGTGCCCCTCAGGTTTCCCGTGGACGAGAATGCCAGTCATCTGCATGGACGTCTGATGCTGCTGCACAGTTTGC
CCTGCTTCATAGAGAATGACTTAAAAGAAGCTCTGGCCCGGTTTATAGAAGAAGAGTCCCTCAGAGACCATGACAGCGAT
GCAGAAGCATGCTTGGAGGCGGTTAAGTCTGGTGAGGTAGATCTACACCAGCTGGCGAGTACATGGGCCAAAGCGTATGC
TGAGACAACCCTAGAGCATGCGAGACCTGAGGAGCCTAACTGGGATGAAGACTTTGCAGATGTGTACCATGACCTAATCC
ATTCTCCGGCCTCTGAGACTCTCTTAAATCTGGAACACAATTACTTTGTTAGCATCTCAGAATTGATTGGCGAAAGAGAT
GTGGAGCTGAAAAAGTTACGAGAGAGACAAGGCATTGAAATGGAAAAGGTGATGCAGGAACTGGGGAAGTCGCTCACAGA
TCAAGATGTGAACTCACTGGCTGCCCAGCACTTTGAATCCCAGCAGGACTTAGAGAATAAATGGTCAAACGAACTGAAAC
AGTCTACAGCTATCCAGAAGCAAGAATATCAGGAATGGGTGATAAAGCTTCATCAGGACCTAAAAAACCCCAACAACAGC
TCCCTCAGTGAAGAAATTAAAGTGCAGCCGAGTCAGTTCAGGGAATCTGCGGACGCCGCTGGAAGGATCTATGAGGAGCA
GAGGAAGCTGGAAGAAAGCTTCACCATTCACCTGGGAGCCCAGTTGAAGACCATGCACAATCTGCGGTTGCTGAGGGCAG
ACATGCTGGACTTCTGTAAGCACAAGAGAACGCAGGGGAGCGGCGTGAAGCTCCACCGGCTCCAGACGGCACTGTCCCTT
TACTCCACGTCCCTCTGTGGCCTGGTTTTACTAGTAGACAATCGGATTAATTCATATAGCGGCATCAAAAGAGATTTTGC
CACAGTTTGCCAAGAATGCACGGACTTCCACTTCCCGCGGATTGAGGAGCAACTGGAGGTTGTCCAGCAGGTGGCGCTGT
ACGCACGAACCCAGCGCAGGAGCAAGTGCAAGGAGGCACGCGATTCTGGAAACCAAAATGGAGGAAGTGATGAGAAATCT
AAGAATGCTGAGAGAAACTATTTAAATATTTTACCAGGAGAATTTTATATTACACGTCATTCTAATCTCTCGGAAATCCA
CGTTGCTTTCCATCTCTGTGTGGATGACAACGTGAAGTCAGGAAACATCACTGCTCGGGATCCCGCTATTATGGGACTCC
GAAATATACTCAAGGTTTGCTGTACCCACGATATCACAACGATAAGCATCCCTCTCTTGCTGGTGCATGATATGTCAGAG
GAAATGACTATACCTTGGTGCTTAAGGAGAGCTGAACTGGTGTTTAAGTGTGTCAAAGGTTTCATGATGGAGATGGCTTC
ATGGGATGGAGGAATTTCTCGGACAGTGCAATTTCTGGTACCACAGAGCATTTCTGAAGAAATGTTTTATCAGCTGAGTA
ACATGCTCCCACAGATCTTCCGGGTCTCCTCAACACTCACTCTGACATCCAAGCAC
>mus_musculus
ATGAAGAAAAACCGAGAAAGGTTCTGCAACAAGGAAAGGGAATTTGTGTACAAGTTCCAGGTAGGACGTGAGCGCTTAGA
GCTGAGAGTGCCCCTCAGGTTTCCTGTGGAGGAGAATGCCAGTCATCTGCATGGACGTCTGATGCTGCTGCACAGCTTGC
CTTGCTTCATAGAGAGTGACTTAAAAGATGCTCTGAGCCGGTTTATAGAAGAAGAATCCCTCAGAGACCATGACAGCGAT
GCAGAAGCATGCTTGGAGGCCGTTAAATCCGGTGAAGTAGATCTGCACCAGCTGGCAAGTGCGTGGGCCAAAGCTTACGC
TGAGACCACCTTAGAGCATGCGAGACCTGAGGAGCCTGACTGGGACGAAGACTTTGCAGATGTGTACCATGACCTAATCC
ACTCCCCGGCCTCTGAAACTCTCTTAAATCTGGAACACAACTACTTCGTTAGCATCTCAGAGCTGATTGGTGAAAGAGAC
GTGGAGCTGAAAAAGTTACGAGAGAGACAAGGTATTGAAATGGAAAAGGTGATGCAGGAGCTGGGGAAATCGCTCACAGA
TCAAGATGTGAATTCACTGGCTGCCCAGCACTTTGAATCCCAGCAAGACTTAGAGAATAAATGGTCAAATGAACTGAAAC
AGTCTACAGCTATCCAGAAGCAAGAATATCAGGAATGGGTGATAAAGCTTCATCAGGACCTAAAAAACCCCAACAACAGC
TCCCTCAGTGAAGAGATTAAAGTGCAGCCGAGTCAGTTCAGAGAGTCTGCGGACGCTGCTGGGAGGATCTACGAGGAACA
GAGGAAGCTGGAGGAGAGCTTCACCATTCACCTGGGAGCCCAGTTGAAGACCATGCACAACCTGCGGCTGCTGAGGGCAG
ACATGCTGGACTTCTGTAAGCATAAGAGAACTCACGGGAGCGGCGTGAAGCTCCACCGTCTGCAGACAGCACTGTCCCTC
TACTCCACGTCTCTCTGTGGCCTGGTTTTGCTAGTAGATAATCGAATTAATTCATATAGCGGCATCAAAAGAGATTTTGC
CACAGTTTGCCAAGAATGTACGGACTTCCACTTCCCACGGATTGAGGAACAACTGGAAGTTGTCCAGCAGGTGGCGCTGT
ACGCGAGAACCCAACGCAAGAGCAAGTGCAAAGAGGCCCGCGATTCTGGAAACCAAAATGGAGGAAGTGATGATAAGTCT
AAGAATGCTGAGAGAAACTATTTAAATATTTTACCTGGAGAATTTTACATTACACGTCATTCTAATCTCTCGGAAATCCA
TGTTGCTTTCCACCTCTGTGTGGATGATAACGTGAAGTCGGGAAATATCACTGCTCGGGATCCCGCTATTATGGGACTCC
GAAACATTCTCAAAGTCTGCTGTACCCATGATATCACAACGATAAGCATCCCTCTCTTGCTGGTGCATGATATGTCAGAG
GAAATGACTATACCTTGGTGTTTAAGGAGAGCAGAACTGGTATTTAAGTGTGTCAAAGGTTTCATGATGGAGATGGCTTC
ATGGGACGGAGGAATTTCTCGGACAGTGCAATTTCTGGTACCACAGAGCATTTCTGAAGAAATGTTTTATCAGCTGAGCA
ACATGCTTCCCCAGATCTTCCGGGTCTCCTCAACACTCACGCTGACATCCAAGCAC
>meriones_unguiculatus
ATGAAGAAAAACCGAGACAGACTCTGCAACAAGGAAAGAGAGTTTGTATACAAATTCAAGGTAGGAAATGAGCGCTTAGA
GCTGAGAGTGCCCCTCAAGTTTCCTGTGGACGAGAATGCCAGCCACTTGCATGGCCGTCTGATGCTGCTGCACAATTTGC
CCTGCTTCATAGAGAACGACTTAAAAGAAGCTCTGAGCCGGTTTATAGAAGAAGAATCCCTCAGAGACCATGACAGAGAT
GCAGAAGCTTGCTTGGAGGCTGTTAAATCTGGTGAAATAGATCTGCACCAGCTGGCAAGTACATGGGCCAAAGCGTATGC
TGAGACTACCTTAGAGCATGCAAGGCCAGAGGAGCCTAACTGGGACGAAGATTTTGCAGATGTGTACCATGACCTAATCC
ATTCCCCGGCCTCTGAAACTCTCCTAAATCTGGAACATAATTACTTTGTTAGCATCTCAGAACTGATTGGTGAAAGAGAT
GTGGAGCTGAAAAAATTACGAGAGAGACAAGGTATTGAAATGGAAAAAGTGATGCAGGAATTGGGGAAATCACTTACAGA
TCAAGATGTAAATTCACTGGCTGCCCAGCATTTTGAATCTCAGCAAGACCTAGAGAATAAGTGGTCAAATGAGCTGAAAC
AGTCTACAGCCATCCAGAAGCAAGAGTATCAGGAATGGGTGATAAAACTTCACCAGGACCTCAAAAACCCCAACAACAGT
TCTCTCAGTGAAGAAATTAAAGTTCAGCCAAGTCAGTTCCGAGAATCTACAGATGCCATTGGAAGGATTTACGATGAGCA
GAGGAAGTTGGAAGAGAGCTTCACCATTCATTTGGGGGCCCAGCTGAAGACCATGCACAATCTGCGATTGCTGAGAGCAG
ACATGCTGGACTTCTGCAAACACAAAAGGACTCACGGGAGCGGCGTGAAGCTGCACCGGCTGCAGACAGCTCTGTCGCTT
TACTCCACATCGCTTTGTGGCCTAGTCTTGCTAGTAGATAATCGGATTAATTCATACAGCGGCATCAAAAGAGATTTTGC
CACAGTTTGCCAAGAATGCACAGACTTCCACTTCCCGAGGATTGAAGAGCAACTGGAGGTCGTCCAGCAGGTGGCGCTGT
ATGCGAGAACCCAGCGCAGGACCAAGTGCAAGGAGGCTCGAGATTCTGGAAACCAAAATGGAGGAAGTGATGATAAATCT
AAGAATGCTGAGAGAAACTACTTAAATATTTTACCTGGAGAATTTTATATTACACGTCATTCTAATCTCTCGGAAATCCA
TGTGGCTTTCCATCTCTGTGTGGATGACAACGTGAAATCAGGAAATATCACTGCTCGGGATCCCGCTATCATGGGTCTCC
GAAACATACTCAAGGTTTGCTGTACCCATGACATCACAACGATAAGCATCCCTCTCCTGTTGGTACATGATATGTCAGAG
GAAATGACTATACCCTGGTGCTTAAGGAGAGCAGAACTGGTATTTAAGTGTGTCAAAGGTTTCATGATGGAGATGGCTTC
ATGGGATGGAGGAATTTCTAGGACAGTGCAATTTCTGGTCCCACAGAGTATTTCTGAAGAAATGTTTTATCAACTGAGCA
ACATGCTCCCCCAGATCTTCCGGGTCTCCTCAACACTCACGCTGACGTCCAAGCAC
>psammomys_obesus
ATGAAGAAAAACCGAGACAGACTCTGCAACAAGGAAAGAGAGTTTGTATACAAATTCAGGGTAGGAAATGAGCGCTTAGA
GCTGAGAGTGCCCCTCAAGTTTCCTGTGGACGAGAATGCCAGCCACTTGCATGGCCGTCTGATGCTGCTGCACAATTTGC
CCTGCTTCATAGAGAATGACTTAAAAGAAGCTCTGAGCCGGTTTATAGAAGAAGAATCCCTCAGAGACCATGACAGAGAT
GCAGAAGCTTGCTTGGAGGCTGTTAAATCTGGGGAAATAGATCTGCACCAGCTGGCAAGTACATGGGCCAAAGCGTATGC
TGAGACTACCTTAGAGCATGCAAGGCCAGAGGAGCCTAACTGGGACGAAGATTTTGCAGATGTGTACCATGACCTAATCC
ATTCCCCGGCCTCTGAAACTCTCCTAAATCTGGAACATAATTACTTTGTTAGCATCTCAGAACTGATTGGTGAAAGAGAT
GTGGAGCTGAAAAAATTACGAGAGAGACAAGGTATTGAAATGGAAAAAGTGATGCAGGAATTGGGGAAATCACTTACAGA
TCAAGATGTAAATTCACTGGCTGCCCAGCATTTTGAATCCCAGCAAGACCTAGAGAATAAGTGGTCAAATGAGCTGAAAC
AGTCTACAGCCATCCAGAAGCAAGAGTATCAGGAATGGGTGATAAAACTTCACCAGGACCTCAAAAACCCCAACAACAGT
TCTCTCAGTGAAGAAATTAAAGTTCAGCCAAGTCAGTTCCGAGAATCTACAGACGCCATTGGAAGGATTTACGATGAGCA
GAGGAAATTGGAAGAGAGCTTTACCATTCATTTGGGGGCCCAGCTGAAGACCATGCACAATCTGCGATTGCTGAGAGCAG
ACATGCTGGACTTCTGCAAACACAAAAGGACTCATGGGAGCGGTGTGAAGCTGCACCGGCTGCAGACGGCTCTGTCGCTT
TACTCCACATCGCTCTGTGGCCTAGTCTTGCTAGTAGATAATCGGATTAATTCATACAGCGGCATCAAAAGAGATTTTGC
CACAGTTTGCCAAGAATGCACAGACTTCCACTTCCCGCGGATTGAAGAGCAACTGGAGGTCGTCCAGCAGGTGGCGCTAT
ATGCGAGAACCCAGCGCAGGACCAAGTGCAAGGAGGCTCGAGATTCTGGAAACCAAAATGGAGGAAGTGATGATAAATCT
AAGAATGCTGAGAGAAACTACTTAAATATTTTACCTGGAGAATTTTATATTACACGTCATTCTAATCTCTCGGAAATCCA
TGTGGCTTTCCATCTCTGTGTGGATGACAACGTGAAATCAGGAAATATCACTGCTCGGGATCCTGCTATCATGGGTCTCC
GAAATATACTCAAG------------------------------------------------------------------
--------------------------------------------------------------------------------
----------------------------------------------AGTATTTCTGAAGAAATGTTTTATCAACTGAGCA
ACATGCTCCCCCAGATCTTCCGGGTCTCCTCAACACTCACACTGACATCCAAGCAC
>nannospalax_galili
ATGAATAAGAGCCAAGAAAGAATCTGCAGCAAAGAAAGAGAATTTGTGTACAGATTCCAAGCAGGAAGTGAGTGCTTTGA
ACTGAGAGTGCCCCTCGGCTTTCCTGTTCCCGAGAATGCGAGTCATTTGCACGGGCGCCTGATGCTGCTGCACAGTCTGC
CATGCTTTATCGAAAATGACTTAAAAGAAGCTCTGAGCCAATTCATAGAAGAAGAGTCCCTCAGTGACCAGGACAGAGAG
GCTGAAGCATCCTTGGATGCTGTAAAATCAGGCGAAGTAGATCTGCATCAGCTGGCGAGTATGTGGGCCAAAGCTTATGC
TGAGACCACATTAGAGCACGCGAGACCTGAGGAGCCGAGCTGGGATGAAGACTTCGCAGACGTGTACCATGACCTCATCC
ACTCCCCGGCCTCTGAGACGCTCTTGAATCTGGAGCACAATTACTTCGTCAGCATCTCTGAACTAATTGGTGAACGAGAT
GTGGAACTGAAAAAGCTACGAGAGAGACAGGGAATTGAAATGGAAAAAGTGATGCAGGAATTGGGAAAATCACTCACAGA
TCAGGATGTAAATTCACTGGCTGCTCAGCATTTTGAATCCCAGCAAGACTTGGAGAATAAATGGTCAAATGAATTGAAAC
AGTCAACAGCCATCCAAAAACAGGAGTATCAGGAATGGGTGATAAAACTTCATCAAGACCTGAAAAACCCCAACAATAGC
TCCCTCAGTGAAGAAATTAAAGTTAAACCAAGTCAGTTCAGAGAATCTGTGGATGCCATTGGAAGGATTTATGAGGAACA
GAGAAAGTTAGAAGAAAGTTTCACCATCCACTTAGGCGCCCAGCTCAAGACCATGCATAATTTGAGACTGCTGCGAGCAG
ACATGCTGGACTTCTGTAAGCATAAGAGAAATCACCGGAGTGGCGTGAAGCTCCATCGGCTCCAGACGGCATTGTCACTT
TACTCCACGTCGCTCTGTGGCCTGGTTTTACTTGTAGATAATCGGATTAATTCATACAGTGGTATTAAAAGAGATTTTGC
CACAGTTTGCCAAGAGTGTACGGATTTCCACTTCCCAAGAATTGAAGAGCAGTTGGAAGTTGTCCAGCAGGTGGCGCTGT
ACGCGAGAACCCAGCGCAGGAGCAAGTTGAAGGAAGCACAAGATTCTGGAAACCAAAATGGTGGAAGTGACGATAAGTCT
AAGAATACGGAGAGAAACTACTTAAACATTTTGCCTGGAGAATTTTACATTACACGGCATTCTAATCTCTCCGAAATCCA
CGTGGCTTTCCATCTTTGTGTGGATGACAACGTCAAATCAGGGAACATCACTGCTCGCGATCCAGCCATTATGGGACTCC
GAAATATACTTAAGGTTTGCTGTACCCACGACATCACAACCATAAGCATTCCTCTCCTGCTAGTGCATGATATGTCGGAG
GAAATGACTATACCCTGGTGTTTAAGGAGAGCAGAACTGGTGTTCAAGTGTGTCAAAGGTTTCATGATGGAAATGGCTTC
ATGGGATGGAGGAATTTCTAGGACAGTGCAATTTCTGGTACCACAGAGTATTTCTGAAGAAATGTTTTATCAACTGAGCA
ACATGCTCCCCCAGATCTTCCGAGTCTCCTCAACGCTCACTCTGACATCCAAGCAC
>jaculus_jaculus
ATGAAGAAAACCCAAGAAAGTTTGTGCAACAAAGAAAGAGAATTTGTATACAAATTCAAAGTAGGCACTGAGTGCTTAGA
AGTGAGGGTGCCCCTCAGGTTTCCTGCCCAAGAAAATGCCAGTCACTTGCATGGGCGTCTGATGCTGCTGCACAATTTGC
CTTGTTTTATAGAAAATGACTTGAAGGAGGCTCTGAGCCGGTTCATAGAAGAGGAGACCCTGCGGGACTGTGACAGAGAC
GCCGAAGCCTCCCTGGACGCCGTGGCGTCAGGCCAGGCCGACCTGCATCAGCTGGCAAGCGCGTGGGCCAAGGCGTACGC
AGAGACCACCTTAGAGCACGCGAGGCCCGAGGAGCCAAGCTGGGACGAAGACTTTGCAGACGTGTACCACGACCTGATCC
ACTCGCCAGCTTCTGAGACGCTCCTGAATCTGGAACATAATTATTTTGTTAGCATCTCGGAACTGATTGGGGAAAGAGAT
GTGGAGCTGAAGAAATTACGAGAGAGACAAGGGATTGAAATGGAAAAGGTGATGCAGGAGCTGGGAAAGTCACTCACAGA
TCAAGATGTAAACTCACTGGCTGCCCAGCACTTTGAATCCCAGCAGGACTTAGAGAATAAATGGGCAAATGAACTGAAGC
AGTCAACAGCCATCCAAAAACAAGAGTATCAAGAATGGGTGATAAAACTTCACCAGGACCTGAAAAACCCTAACAACAGC
TCCCTCAGTGAAGAAATTAAAGTTCAGCCAAGTCAGTTCAGAGAATCTGTAGATGCAATTGGAAGGATTTATGAGGAACA
AAGGAAGTTAGAAGAAAGTTTTACCATTCACTTAGGAGCCCAGCTGAAGACCATGCATAACCTGAGGTTGCTGAGGGCGG
ACACGCTCGACTTCTGCAAGCATAAGAGAAGCCATCGGAGCGGCGTGAAGCTGCATCGGCTGCAGACGGCGCTCTCTCTC
TACTCCACGTCCCTCTGTGGCCTGGTGCTGCTGGTGGATAACCGCATTAACTCATACAGCGGGGTTAAGAGAGATTTTGC
CACCGTTTGCCAAGAATGCACAGATTTCCACTTTCCGCGAATTGAAGAGCAGCTGGAAGTTGTCCAGCAGGTGGCGCTGT
ACGCAAGGACCCAGCGCAGGAGCAAAGCGAAGGAAGCGCAGGATTCTGGAAACCAAAATGGAGGAAGTGATGATAAATCA
AAGAACACTGAGAGAAACTATTTAAATATCTTACCTGGCGAGTTTTACATCACGCGGCATTCTAATCTCTCAGAAATCCA
CGTTGCCTTCCATCTGTGTGTGGACGACAACGTGAAATCAGGAAATATCACTGCTCGTGATCCTGCCATCATGGGACTCA
GAAATATTCTCAAGGTTTGCTGCACCCACGACATCACAACAATAAGCATTCCTCTGCTGCTGGTGCATGACATGTCGGAG
GAAATGACTATTCCCTGGTGCTTACGGAGAGCAGAGCTGGTGTTTAAGTGTGTCAAAGGCTTCATGATGGAAATGGCTTC
ATGGGATGGAGGAATTTCTAGGACAGTACAATTTCTGGTACCACAGAGTATTTCTGAAGAAATGTTTTATCAGCTTAGCA
ACATGCTCCCCCAGATCTTCCGAGTCTCCTCCACACTCACTCTGACATCCAAGCAC
>homo_sapiens
ATGAAGAAAAACAGAGAAAGATTCTGCAATAGAGAGAGAGAATTTGTATATAAATTTAAAGTAGGAAGTCAGTGCTTAGA
ACTGAGAGTGCCACTCAAATTTCCTGTTCAAGAGAATGCCAGTCATTTGCATGGACGTCTGATGCTGCTGCACAGTTTAC
CGTGCTTTATAGAAAAAGACTTAAAAGAAGCTCTGACTCAGTTTATAGAAGAAGAATCCCTCAGCGATTATGATAGAGAT
GCTGAAGCATCCCTGGCAGCTGTGAAATCAGGTGAAGTAGATTTACATCAGCTGGCGAGTACATGGGCCAAAGCTTATGC
TGAGACCACGTTAGAGCATGCAAGGCCTGAAGAACCCAGCTGGGATGAAGATTTTGCAGATGTGTACCATGACTTAATTC
ATTCTCCTGCCTCTGAAACTCTCTTAAATTTGGAACATAATTACTTTGTTAGTATCTCAGAACTGATTGGTGAAAGAGAT
GTGGAGCTGAAAAAATTACGAGAGAGACAAGGTATTGAAATGGAAAAAGTCATGCAGGAATTGGGAAAATCACTGACAGA
TCAAGATGTAAATTCACTGGCTGCTCAGCATTTTGAATCCCAGCAAGACCTAGAAAATAAATGGTCGAATGAATTAAAAC
AATCAACTGCCATCCAAAAACAAGAGTATCAAGAATGGGTAATAAAACTTCACCAAGACCTAAAAAACCCCAACAACAGC
TCCCTTAGTGAGGAAATTAAAGTTCAGCCAAGTCAGTTCAGAGAATCTGTAGAAGCAATTGGAAGGATTTATGAGGAACA
GAGAAAGTTAGAAGAAAGTTTTACCATTCACTTAGGAGCCCAGTTGAAGACCATGCATAATTTGAGATTGCTGAGAGCAG
ATATGCTGGACTTCTGTAAGCATAAAAGAAATCATCGAAGTGGTGTGAAACTTCATCGGCTCCAAACAGCTCTGTCACTT
TATTCTACATCTCTCTGTGGCCTGGTTTTACTAGTAGATAATCGAATTAATTCATATAGTGGTATTAAAAGAGATTTTGC
CACAGTTTGCCAAGAATGCACTGACTTCCATTTCCCCCGAATTGAAGAGCAATTAGAAGTTGTCCAACAGGTGGTACTTT
ATGCTAGAACCCAGCGCAGGAGTAAATTGAAAGAATCACTTGATTCTGGAAACCAAAATGGAGGAAATGATGATAAGACT
AAGAATGCTGAGAGGAACTATTTAAATGTTTTACCTGGGGAATTTTATATTACACGGCATTCTAATCTCTCAGAAATCCA
TGTTGCTTTCCATCTCTGTGTGGATGACCATGTGAAATCGGGAAACATCACTGCTCGTGATCCTGCCATTATGGGACTCC
GAAATATACTCAAAGTTTGCTGTACCCATGACATCACAACAATAAGCATTCCTCTCTTGCTGGTACATGATATGTCAGAG
GAAATGACTATACCCTGGTGCTTAAGGAGAGCGGAACTTGTGTTCAAGTGTGTCAAAGGTTTCATGATGGAAATGGCTTC
ATGGGATGGAGGAATTTCTAGGACAGTGCAATTTCTAGTACCACAGAGTATTTCTGAAGAAATGTTTTATCAACTTAGTA
ACATGCTTCCCCAGATCTTCCGAGTATCATCAACACTCACTCTGACATCCAAGCAC
>ictidomys_tridecemlineatus
ATGAAGAAAAACCGAGAAAGATTCTGCAACAAAGAAAGGGAGTTTGTGTATAAATTCAAAGTAGGAACTGAGTGCTTAGA
ATTGAGAGTACCCCTCAAATTTCCTGTTCAGGAAAATGCCAGTCATTTGCATGGACGTCTGATGCTGCTTCACAGCTTGC
CATGCTTTATAGAAAATGACTTAAAAGAAGCTCTGAGCCACTTTATAGAGGAAGAATCCCTCAGGGATTATGATAGAGAT
GCTGAAGCATGCTTGGAGGCTGTGAAATCAGGTGAAGTAGATTTACATCAGCTGGCAAATACATGGGCCAAAGCTTATGC
TGAGAGTACATTAGAGCATGCAAGACCTGAAGAGCCCAGCTGGGATGAAGATTTTGCAGATGTATATCATGATCTAATAC
ATTCTCCTGCTTCTGAAACTCTTCTAAATCTGGAACATAATTACTTTGTTAGTATCTCAGAACTGATTGGTGAAAGAGAT
GTGGAGCTGAAAAAATTAAGAGAAAGACAAGGTATTGAAATGGAAAAAGTAATGCAGGAATTGGGAAAATCACTGACAGA
TCAGGATGTAAATTCACTGGCTGCTCAGCATTTTGAATCCCAGCAGGACTTAGAAAATAAATGGTCAAATGAATTAAAAC
AATCAACGGCCATCCAAAAGCAAGAATATCAGGAATGGGTAATAAAACTTCATCAAGATCTAAAAAACCCCAACAACAGT
TCACTCAGTGAGGAAATTAAAGTTCAGCCAAATCAATTCAGAGAATCTGTGGAAGCAGTTGGAAGGATTTATGAGGAACA
GAGAAAGTTAGAAGAAAGTTTTACTATTCACTTAGGAGCCCAGTTGAAGACCATGCATAATTTGAGATTGTTGAGAGCAG
ACATGCTGGACTTCTGTAAGCATAAAAGAAACCATCGAAGTGGTGTGAAACTCCATCGGCTCCAAACAGCACTGTCACTT
TATTCCACATCTCTCTGTGGTCTGGTTTTACTAGTAGATAATCGAATTAATTCATATAGTGGTATTAAGAGAGATTTTGC
CACAGTTTGCCAAGAGTGCACTGACTTCCATTTTCCCCGAATTGAAGAGCAACTGGAAGTTGTCCAGCAGGTGGCACTTT
ATGCTAGAACACAGCGCAGGAGCAAGTTGAAAGAAGCACATGATTCTGGAAACCAAAATGGAGGAAATGATGATAAGAAT
AAAAATACTGAGAGAAATTATTTAAATATTTTACCTGGGGAATTTTACATAACACGACATTCTAATCTCTCAGAAATCCA
TGTTGCTTTCCATCTTTGTGTGGATGACAATGTGAAATCAGGAAATATCACTGCTCGTGATCCTGCCATTATGGGACTTA
GAAATATACTCAAGGTTTGCTGCACCCATGACATCACAACAATAAGCATTCCTCTGTTGCTGGTTCACGATATGTCAGAG
GAAATGACTATACCCTGGTGCTTAAGGAGAGCAGAACTTGTGTTTAAGTGTGTCAAAGGTTTTATGATGGAAATGGCTTC
ATGGGATGGAGGAATTTCTAGGACTGTACAATTTCTAGTGCCACAGAGTATTTCTGAAGAAATGTTTTATCAACTTAGTA
ACATGCTTCCCCAGATCTTCCGAGTCTCATCAACACTCACTCTGACATCCAAGCAC
>dipodomys_ordii
ATGAAGAAAACCCGAGAACGATTCTGCAACAAAGAAAGGGAATTCGTGTATAAATTCAGAGTGGGACGGGAGTGTTTGGA
ACTGCGAGTACCTCTCACATTTCCCGTTCAGGAGAACACCAGTCACCTGCACGGACGCCTGATGCTACTGCACGCTCTTC
CTTGCTTCATCGAGCGCGATCTGGAAGCAGCTCTGAGGCAGTTCATAGAGGAAGAATCGCTCCAGGACTACGACACGGAG
GCTGAAGCCTCCCTGGAGGCTGTGAAGTCAGGGGAGGTCGATCTCCACCAGCTGGCGAACACCTGGGCCAAAGCTTATGC
CGAGACCACCCTGGAACACGCCAGGCCCGAAGAGGCCAGCTGGGATGAAGACTTCGCAGATGTGTACCACGACCTCATCC
ACTCGCCCGCCTCGGAAACGCTCCTGAACCTGGAACACAACTACTTCGTTAGCATCTCAGAGCTGATTGGGGAACGAGAC
GTGGAACTGAAGAAATTACGGGAGAGGCAAGGTGTGGAAATGGGAAGAGTGATGCAGGAACTGGGAAAATCTCTCACAGA
TCAAGATGTCAACTCGCTGGCCGCTCAGCATTTCGAGTGCCAGCAGGACTTAGAGAATAAGTGGTCCAATGAATTGAAAC
AGTCAACAGCCATCCAAAAGCAAGAGTATCAGGAGTGGGTGATAAAGCTTCACCAAGACCTGAAGAACCCCAACAACAGC
TCCCTCAGCGAGGAAATTAAAGTTCAGCCAAGTCAGTTGGGGGAGTCCGTGGAAGCCATGGGAAGGATCTATGAAGAGCA
GAGGAAGCTGGAGGAAAGCTTCACAATCCACTTAGGAGCCCAGCTCAAAACCATGCACAACCTGAGGCTGCTGAGGGCTG
ATGTGCTGGACTTTTGCAAGCACAAGAGAAACCACCGCAGCGGCGTGAAGCTACACCGGCTGCAGACGGCCCTGTCGCTC
TACTCCACCGCGCTCTGCGGCCTGGTGCTGCTGGTGGACAACCGCATCAACTCCTACAGCGGCATCAAAAGAGATTTTGC
CACAGTGTGCCAGGAGTGCACTGACTTCCATTTCCCGAGGATTGAAGAGCAGCTGGAGGTGGTCCAGCAGGTGGCGCTCT
ACGCAAGGACCCAGCGCCGCAGCAAGTCCCGGGAGCCTCGGGATTCTGGAAGCCAAAATGGAGGAGGTGAAGAGAAATGT
AAGAATGCAGAGAGAAACTACCTAAATATTCAACCTGGAGAGTTTTACATCACGCGGCATTCAAACCTCTCGGAGATCCA
CGTCGCCTTCCACCTCTGCGTGGACGACAATGTCAAGTCGGGAAACATCACGGCGCGGGACCCTGCCATCATGGGGCTCC
GGAACATCCTCAAGGTGTGCTGCACCCACGACATCACGACCATCAGCCTCCCGCTGCTGCTGGTGCACGACATGTCGGAG
GAAATGACCATACCGTGGTGCCTGCGGAGAGCAGAGCTGGTGTTTAAGTGTGTCAAAGGTTTCATGATGGAGATGGCGTC
CTGGGACGGGGGAATTTCCAGGACAGTGCAGTTTCTGGTGCCGCAGAGCATTTCTGAAGAAATGTTCTACCAGCTGAGTA
GCATGCTCCCACAGATCTTCCGAGTCTCATCAACCCTCACACTGACATCCAAGCAC
