# Supplementary material for: Divergent genes in gerbils: prevalence, relation to GC-biased substitution, and phenotypic relevance
Source: BMC Evol Biol. 2020 Oct 19;20:134. doi: 10.1186/s12862-020-01696-3 (PMC7574485; doi:10.1186/s12862-020-01696-3)
Supplement: Supplementary file 3 — Additional file 3 Supplementary Data. DNA alignments for 10,554 1-to-1 orthologues used in analysis. Each alignment file is named using its orthogroup ID. [file 12862_2020_1696_MOESM3_ESM.zip › Additional_File_3/masked_alignments/OG0001923.fa]

>cavia_porcellus
ATGGCGACGGGTTTG---------TCAGAGCACCATAACATGGTGTGGGAAGTGAAGACAAACCAGATGCCCAATGCAGT
ACAGAAACTCCTGCTGGTGATGGACAAGAGAGCGTCGGGGGTGAGCGACTCCCTGGAGCTGCTGCAGTGTAACGAGAACC
TGCCGTCCTCACCTGGCTATAACTCCTGTGACGAGCACATGGAGCTCGATGACCTTCCTGAACTTCAGGCTGTTCAAAGT
GATCCTGCCCAGTCTGCCATATACCAGCTAAGTTCAGATGTTTCACATCAAGAGTATCCAAGATCATCTTGGAACCAGAA
TACCTCAGGCATATCGGAGAATTCTTACCATGAAGATGAGGTGGACTGGCTGACAGAGTTAGCAAATATTGCCACCAGTC
CACAAAGCCCGCTCATGCAGTGCTCGTTTTACAACAGATCATCTCCTGTACACATCATTGCTACGAGCAAAAGTTTACAT
TCCTATGCACGCCCCCCACCAGTGTCCTCTGCG---AAGAGCGAGCCAGCCTTCCCTCATCACCACTGGAAGGAGGAAAC
ACCAGTGAGACACGAGAGGGCAAACAGCGAGTCCGAATCCGGCATTTTCTGCATGTCCTCCCTGTCAGACGACGATGACT
TGGGATGGTGCAATTCCTGGCCCTCAACTGTTTGGCACTGTTTTTTAAAAGGCACACGACTGTGCTTTCATAAGGGAAGC
AATAAAGAATGGCAAGACGTGGAAGAGTTTGCTCGAGCCGAAGGCTGTGATAACGAGGAAGAGCTCCAGATGGGCACGCA
CAAGGGCTATGGTTCTGACGGTCTGAAGTTGCTGTCACATGAAGAAAGTGTGTCATTTGGTGAATCTGTACTGAAGCTGA
CTTTTGACCCTGGCACAGTAGAAGATGGTTTACTTACAGTAGAGTGTAAGCTGGATCATCCTTTCTATGTTAAAAATAAA
GGCTGGTCGTCATTCTACCCGAGTTTGACCGTGGTGCAGCATGGCATTCCGTGCTGTGAGATCCACATTGGCGACGTCTG
TCTACCTCCTGGACACCCAGATGCCATTAATTTTGATGATTCAGGTGTTTTTGATACATTTAAAAGCTATGACTTCACGC
CCATGGATTCCTCCGCGGTTTACGTACTGAGCAGTATGGCCCGTCAGCGACGTGCATCTCTGTCCTGTGGAGCAGCCAGT
---GGGCAGGACTTCGCAGGATCTGGATTGAGTAAAAATTGTGGCTCACCTGGATCAGCACAGCTCTCTCCCAGTTCTTT
GTATGCTAAAGCTGTCAAAAATCACAGCTCAGGGACTGTGAGTGCCACGTCTCCTAATAAGTGCAAAAGACCAATGAATG
CCTTCATGCTTTTTGCCAAAAAGTACAGAGTTGAATATACTCAGATGTATCCAGGGAAAGATAACAGA------GCCATC
AGCGTGATCCTGGGTGACAGGTGGAAGAAAATGAAGAATGAGGAGAGGAGGATGTACACGTTAGAAGCAAAGGCTTTGGC
TGAAGAACAGAAACGTTTGAATCCCGACTGTTGGAAAAGGAAAAGAACCAACTCCGGCTCACAACAACAT
>chinchilla_lanigera
ATGGCGACGGGTTTG---------TCAGAGCACCATAACATGGTGTGGGAAGTGAAGACAAACCAGATGCCTAATGCAGT
ACAGAAACTCCTGCTGGTGATGGACAAGAGAACGCCGGGAATGAACGACTCCCTGGAGTTGCTGCAGTGTAATGAGAACC
TGCCATCCTCACCTGGGTACAACTCCTGTGATGAGCACATGGAGCTTGATGACCTCCCTGAACTTCAGGCTGTTCAAAGT
GATCCTACCCAGTCTGCCATATACCAGCTAAGTTCAGATGTTTCACATCAAGAGTATCCAAGATCATCTTGGAACCAGAA
TACCTCAGACATATCGGAAAATACTTACCATGAAAATGAGGTCGATTGGCTGACAGAATTAGCAAATATTGCCACCAGTC
CACAAAGCCCGCTCATGCAGTGCTCATTTTACAACAGATCATCTCCTGTACACATCATTGCTACAAGCAAAAGTTTACAT
TCCTATGCACGCCCCCCACCAGTGTCCTCCTCTTCAAAGAGTGAGCCAGCCTTCCCTCATCACCACTGGAAGGAGGAAAC
ACCAGTGAGACACGAGAGGGCAAACAGTGAGTCAGAATCTGGCATTTTCTGCATGTCCTCCCTATCAGATGACGATGACT
TGGGATGGTGCAATTCCTGGCCCTCAACTGTCTGGCACTGTTTTTTAAAAGGCACACGACTGTGCTTTCATAAGGGAAGC
AATAAGGAATGGCAAGATGCAGAAGATTTTGCTAGAGCCGAAGGCTGTGATAATGAGGAAGATCTCCAAATGGGCACTCA
TAAGGGCTATGGTTCTGATGGTCTGAAGTTGTTATCACATGAAGAGAGTGTATCATTTGGTGAATCTGTGCTGAAGTTGA
CTTTTGATCCTGGCACAGTAGAAGATGGTTTACTTACAGTAGAGTGTAAGCTGGACCACCCTTTCTATGTTAAAAATAAA
GGTTGGTCCTCATTCTACCCAAGCTTGACTGTGGTGCAGCATGGCATTCCATGCTGTGAGATCCATATTGGCGATGTCTG
TCTACCTCCCGGACACCCCGATGCCATTAATTTTGATGATTCAGGTGTTTTTGATACATTTAAAAGCTATGACTTCACAC
CTATGGATTCTTCTGCAGTTTACGTGTTGAGTAGTATGGCTCGTCAGCGTCGTGCATCTTTGTCTTGTGGAGGACCTAGT
---GGTCAAGACTTTGCAGGATCTGGATTCAGTAAAAATTGTGGCTCGCCTGGACCGTCACAGCTCTCTTCCAGTTCTTT
GTATGCTAAAGCTGTCAAAAACCACAGCTCAGGGACTGTGAGTGCCACTTCTCCTAATAAGTGTAAAAGACCAATGAATG
CCTTCATGCTTTTTGCCAAAAAGTACAGAGTTGAATATACTCAGATGTATCCAGGGAAAGATAACAGA------GCCATA
AGTGTGATCCTCGGTGACAGGTGGAAGAAAATGAAGAATGAAGAGAGGAGGATGTACACATTAGAAGCGAAGGCTTTGGC
TGAAGAACAAAAACGTTTAAATCCTGACTGTTGGAAAAGGAAAAGAACCAATTCAGGCTCACAACAACAT
>fukomys_damarensis
ATGGCGACGGGTTTG---------TCAGAGCACCATAACATGGTGTGGGAAATGAAGACAAATCAGATGCCTAATGCAGT
ACAGAAACTCCTGCTGGTGATGGACAAGAGAGCATCAGGAATGAGCGACTCCCTGGAGCTGCTGCAGTGTAATGAGAATT
TGCCATCGTCACCTGGCTATAACTCCTGTGATGAGCACATGGAGCTTGATGACCTTCCCGAACTTCAGGCTGTTCAAAGT
GATCCTACCCAATCTGCCATATACCAGCTAAGTTCAGATGTTTCACATCAAGAGTATCCAAGATCATCTTGGAACCAGAA
TACCTCAGACATATCAGAAAATACTTACCATGAAAGTGAGGTGGATTGGCTGACAGAATTAGCAAATATTGCTACAAGTC
CACAAAGCCCACTCATGCAGTGCTCATTTTACAACAGATCATCTCCTGTACACATCATCGCTACAAGCAAAAGTTTACAT
TCCTACGCACGCCCCCCTCCTGTGTCCTCCTCTTCCAAGAGTGAGCCACCCTTCCCACTTCACCGCTGGAAGGAGGAAAC
ACCGGTGAGACATGAGAGGGCAAATAGCGAGTCAGAGTCTGGCATTTTCTGCATGTCCTCCCTGTCAGATGACGATGACT
TGGGATGGTGCAATTCCTGGCCTTCAACTGTTTGGCACTGTTTTTTAAAAGGCACACGACTGTGCTTTCATAAGGGAAGC
AGTAAGGAATGGCAAGATGTGGAAGACTTTGCTAGAGCTGAAGGCTGTGATAATGAGGAAGATCTCCAAATGGGCACTCA
CAAGGGCTATGGTTCTGATGGTCTGAAGTTATTATCACATGAAGAAAGTGTATCGTTTGGTGAATCTGTACTGAAGTTGA
CTTTCGATCCTGGTACAGTAGAAGATGGTTTACTTACAGTAGAGTGTAAGCTGGACCACCCTTTCTATGTTAAAAATAAA
GGCTGGTCGTCATTTTACCCAAGCTTGACTGTGGTGCAGCACGGCATTCCATGCTGTGAGATCCATATTGGCGACGTCTG
TCTACCTCCAGGACACCCTGATGCCATTAATTTTGATGATTCAGGTGTTTTTGATACATTTAAAAGCTATGACTTCACAC
CTATGGATTCCTCCGCAGTCTATGTGTTGAGCAGTATGGCTCGTCAGCGTCGCGCATCTCTGTCTTGTGGAGGACCTAGT
---GGTCAAGACTTTGCAGGATCTGGATTCAGTAAGAATTGTGACTCACCTGGATCATCACAGCTTGCTTCCAGTTCTTT
GTATGCTAAAGCTGTCAAAAACCACAGCTCAGGGACTGTGAGTGCCACTTCTCCCAATAAGTGCAAAAGACCAATGAATG
CCTTCATGCTTTTTGCCAAAAAGTATAGAGTTGAATATACTCAGATGTATCCAGGGAAAGATAACAGA------GCCATA
AGTGTAATCCTTGGTGACAGGTGGAAGAAAATGAAGAATGAAGAGAGGAGAATGTACACATTAGAAGCAAAAGCTTTGGC
CGAAGAACAAAAACGTTTAAATCCTGACTGTTGGAAAAGGAAAAGAACCAATTCAGGCTCACAGCAACAT
>homo_sapiens
---------------------------------------ATGGTGTGGGAAGTGAAGACAAATCAGATGCCTAATGCAGT
ACAGAAACTCCTGTTGGTGATGGACAAGAGAGCCTCAGGAATGAATGACTCATTGGAGTTGCTGCAGTGTAATGAGAATT
TGCCATCTTCACCTGGATATAACTCCTGTGATGAACACATGGAGCTTGATGACCTTCCTGAACTTCAGGCAGTTCAAAGT
GATCCTACCCAATCTGGCATGTACCAGCTGAGTTCAGATGTTTCACATCAAGAATACCCAAGATCATCTTGGAACCAAAA
TACCTCAGACATACCAGAAACTACTTACCGTGAAAATGAGGTGGACTGGCTAACAGAATTGGCAAATATCGCGACCAGTC
CACAAAGTCCACTGATGCAGTGCTCATTTTACAATAGATCATCTCCTGTACACATCATAGCCACTAGCAAAAGTTTACAT
TCCTATGCACGCCCTCCACCAGTGTCCTCTTCTTCGAAGAGTGAACCAGCCTTCCCTCATCACCATTGGAAGGAGGAAAC
ACCAGTAAGACACGAAAGGGCAAATAGTGAGTCAGAATCTGGCATTTTCTGCATGTCCTCCCTGTCAGATGATGATGATT
TGGGATGGTGCAATTCCTGGCCTTCAACTGTCTGGCACTGTTTTTTGAAAGGCACACGACTGTGCTTTCATAAGGGAAGC
AATAAGGAATGGCAAGATGTTGAAGATTTTGCTAGAGCTGAAGGCTGTGATAATGAGGAAGATCTTCAAATGGGCATTCA
CAAGGGCTATGGTTCTGATGGTCTAAAGTTGTTATCACATGAAGAAAGTGTATCATTTGGCGAGTCTGTACTGAAGTTGA
CTTTTGATCCTGGTACAGTAGAAGATGGTTTACTTACCGTAGAGTGTAAGCTGGACCACCCTTTCTATGTTAAAAATAAA
GGTTGGTCATCATTTTATCCAAGCTTGACTGTGGTACAGCATGGCATTCCATGTTGTGAAGTTCATATTGGCGATGTATG
TCTACCTCCTGGACACCCCGATGCCATTAATTTTGATGATTCAGGTGTTTTTGATACATTTAAAAGCTATGACTTCACAC
CTATGGATTCTTCTGCAGTTTATGTGTTAAGTAGTATGGCTCGCCAGCGTCGTGCATCTTTGTCTTGTGGAGGACCTGGT
---GGTCAAGACTTTGCAAGATCTGGATTCAGTAAAAACTGTGGCTCACCTGGATCATCACAGCTCTCTTCCAATTCTTT
GTATGCTAAAGCTGTCAAAAACCACAGCTCAGGGACTGTGAGTGCCACTTCTCCTAATAAGTGCAAAAGACCAATGAATG
CCTTCATGCTTTTTGCCAAAAAATACAGAGTTGAATATACTCAGATGTATCCAGGGAAAGATAACAGA------GCCATA
AGTGTGATCCTTGGTGACAGGTGGAAGAAAATGAAGAATGAAGAGAGAAGAATGTACACATTAGAAGCAAAGGCTTTGGC
TGAAGAACAGAAACGTTTAAATCCTGACTGTTGGAAGAGGAAAAGAACCAATTCAGGCTCACAACAACAT
>ictidomys_tridecemlineatus
ATGGCGACGGGTTTG---------TCGGAGCACCGTAACATGGTGTGGGAAGTGAAGACAAATCAGATGCCTAATGCAGT
ACAGAAACTCCTGCTGGTGATGGACAAGAGAGCTTCAGGAATGAATGACTCATTGGAGTTGCTACAGTGTAATGAGAATT
TGCCATCTTCACCTGGCTATAACTCTTGTGATGAGCACATGGAGCTTGATGATCTTCCTGAACTTCAGGCTGTTCAAAGT
GATTCTACCCAATCTGCCATATACCAGCTAAATTCAGATGTTTCTCATCAAGAATATCCAAGACCATCTTGGAACCAGAA
TACCTCAGACATATCGGAAAATACTTACGGTGAAAATGAGGTGGATTGGCTAACAGAATTAGCAAATATTGCCACAAGTC
CACAAAGTCCACTTATGCAGTGCTCATTTTATAACAGATCATCTCCTGTACACATCATAGCAACAAGCAAAAGTTTACAT
TCCTATGCACGACCTCCACCAATGTCCTCTTCTTCAAAGAGTGAGCCAGCCTTCCCTCACCATCACTGGAAGGAGGAAAC
ACCAGTAAGACATGAAAGGGCAAATAGTGAGTCAGAATCTGGCATCTTCTGTATGTCCTCCCTGTCAGATGATGATGATT
TGGGATGGTGCAATTCCTGGCCTTCAACTGTTTGGCACTGTTTTTTGAAAGGCACACGACTGTGCTTTCATAAGGGAAGC
AATAAGGAATGGCAAGATGTTGAAGATTTTGCTAGAGCTGAAGGCTGTGATAATGAGGAGGAACTCCAGATGGGCACTCA
TAAGGGTTATGGTTCTGATGGTCTAAAGTTGTTATCACATGAAGAAAGTGTATCATTTGGTGAGTCTGTACTGAAGTTGA
CTTTTGATCCTGGTACAGTAGAAGATGGCTTACTTACTGTAGAGTGTAAACTGGACCACCCTTTCTATGTTAAAAATAAA
GGTTGGTCATCATTTTATCCAAGCTTGACTGTGGTACAGCATGGCATTCCATGTTGTGAAATTCATATTGGCGATGTATG
TCTACCTCCTGGACACCCTGATGCCATTAATTTTGATGATTCAGGTGTTTTTGATACATTTAAAAGCTATGACTTCACAC
CTATGGATTCTTCTGCAGTTTATGTGTTAAGTAGTATGGCTCGTCAGCGTCGTGCATCTTTGTCTTGTGGAGGACCTGGT
---GGTCAAGACTTTGCAGGATCTGGATTCAGTAAAAACTGTGGCTCACCTGGATCATCACAGCTCTCTTCCAATTCTTT
GTATGCTAAAGCTGTCAAAAACCACAGCTCAGGGACTGTGAGTGCCACTTCTCCTAATAAGTGCAAAAGACCAATGAATG
CCTTCATGCTTTTTGCCAAAAAATACAGAGTTGAATATACTCAGATGTATCCAGGGAAAGATAACAGA------GCCATA
AGTGTGATCCTTGGTGACAGGTGGAAGAAAATGAAGAATGAAGAGAGAAGGATGTATACATTAGAAGCAAAGGCTTTGGC
TGAAGAACAAAAACGTTTAAATCCTGATTGTTGGAAAAGGAAAAGAACCAATTCAGGCTCACAACAACAT
>jaculus_jaculus
ATGGCGACGGGTTTG---------TCGGAGCACCATAACATGGTGTGGGAAGTGAAGACAAATCAGATGCCTAATGCAGT
ACAGAAACTCCTGCTGGTAATGGACAAGAGAGCTTCAGGAATGAATGACTCATTGGAGCTGTTGCAGTGTAATGAGAATT
TGCCATCCTCGCCAGGATATAACTCCTGTGATGAACACATGGAACTTGATGACCTTCCTGAACTTCAAGCTGTTCAAAGT
GATCCTACCCAATCTGCCATATACCAGCTAAGTTCAGATGTTTCACATCAAGAATATCCAAGACCATCTTGGAACCAGGA
TACCTCAGACATACCGGAAAATGCTTACCGAGAAAATGAGGTGGACTGGTTAACAGAATTAGCAAATATTGCCACTAGTC
CACAAAGCCCACTTATGCAGTGCTCTTTTTACAACAGATCATCTCCTGTACACATCATAGCTACTAGCAAAAGTTTACAT
TCCTATGCACGCCCACCACCAGTGTCCTCTTCTTCAAAGAGTGAGCCAGCTTTTCCTCATGACCACTGGAAGGAGGAAAC
ACCAGTAAGACATGAAAGGGCAAATAGTGAGTCGGAATCAGGCATTTTCTGCATGTCCTCCCTCTCAGATGATGATGATT
TGGGATGGTGCAATTCCTGGCCTTCTACAGTTTGGCACTGTTTCTTGAAAGGCACAAGACTATGTTTTCATAAGGGAAGC
AATAAGGAATGGCAAGATGTTGAAGATTTTGCTAGAGCCGAAGGCTGTGATAATGAGGAAGAACTCCAAATGGGCACTCA
CAAGGGCTATGGTTCTGATGGTCTAAAGTTGTTATCACATGAAGAAAGTGTCTCATTTGGTGAGTCTGTATTGAAGCTAA
CATTTGATCCTGGTACAGTAGAAGATGGCTTACTTACCGTAGAGTGTAAGCTGGACCACCCTTTCTATGTTAAAAATAAA
GGTTGGTCATCATTCTATCCAAGTCTGACTGTGGTGCAGCATGGCATTCCATGTTGTGAAATTCATATTGGTGATGTCTG
TCTACCTCCTGGACACCCTGATGCCATTAATTTTGATGATTCAGGTGTTTTTGATACATTTAAAAGCTATGACTTCACAC
CTATGGACTCTTCTGCAGTTTATGTGTTAAGCAGTATGGCTCGTCAGCGTCGTGCATCTTTGTCTTGTGGAGGACCTGGT
---GGACGAGACTTCGCAGGATCTGGATTCAGTAAAAACTGTGGCTCACCTGGCTCATCACAGCTCTCTGCCAATTCTTT
GTATGCTAAAGCTGTCAAAAACCACAGCTCAGGGACTGTGAGTGCCACTTCTCCTAATAAGTGCAAAAGACCAATGAATG
CCTTCATGCTTTTTGCCAAAAAATACAGAGTTGAATACACTCAGATGTATCCAGGGAAAGATAACAGA------GCCATA
AGTGTGATCCTTGGTGACAGGTGGAAGAAAATGAAGAATGAAGAAAGAAGGATGTATACATTAGAAGCAAAGGCTTTGGC
TGAAGAACAAAAGCGTTTAAATCCAGACTGTTGGAAAAGGAAAAGAACCAATTCAGGCTCTCAACAACAT
>nannospalax_galili
ATGGCGACTGGTTTG---------TCAGAGCACCATAACATGGTGTGGGAAGTGAAGACAAATCAGATGCCTAATGCAGT
ACAGAAACTCCTGCTGGTAATGGACAAGAGAGCTTCAGGAATGAATGACTCTTTGGAGTTGCTGCAGTGTAATGAGAATT
TGCCATCTTCACCCGGATATAACTCCTGCGATGAGCACATGGAGCTTGATGACCTTCCTGAACTTCAGGCTGTACAAAGT
GATCCTACCCAATCTGCCATATACCAGCTGAGTTCAGATGTTTCGCATCAAGAATATCCAAGACCTTCTTGGAACCAGAA
TACCTCAGACATAACGGAAAATAATTACCGTGAAAATGAGGTGGATTGGCTAACAGAATTAGCAAATATTGCCACTAGTC
CACAAAGTCCACTTATGCAGTGCTCATTTTACAACAGATCATCTCCTGTACACATCATAGCTACTAGCAAAAGTTTACAT
TCCTATGCACGCCCTCCACCAGTGTCCTCTTCTTCAAAGAGTGAGCCAACCTTCTCTCATGACCACTGGAAGGAAGAAAC
ACCAGTAAGACATGAAAGGGCAAACAGTGAATCAGAGTCTGGCATTTTCTGCATGTCCTCCCTGTCAGATGATGATGATT
TGGGATGGTGCAATTCCTGGCCTTCAACTGTTTGGCACTGTTTTTTAAAAGGCACACGACTGTGCTTTCATAAGGGAAGC
GATAAGGAATGGCAAGATATTGAAGACTTTGCTAGAGCTGAAGGTTGTGATAATGAGGAAGAGATCCAAATGGGCACTCA
CAAGGGCTATGGTTCGGATGGTCTAAAGTTGTTGTCACATGAAGAGAGTGTATCTTTTGGTGAGTCGGTTCTGAAATTGA
CATTTGATCCTGGTACACTCGAAGATGGCTTGCTTTCTGTCGAGTGTAAGCTGGACCACCCTTTCTATGTTAAAAATAAA
GGTTGGTCATCATTTTATCCAAGCTTGACTGTGGTACAGCATGGCATTCCATGTTGTGAAATTCATATTGGTGATGTATG
TCTACCTCCTGGACACCCTGATGCCATTAATTTTGATGATTCAGGTGTTTTTGATACATTTAAAAGCTATGACTTCACAC
CGATGGATTCTTCTGCAGTCTATGTGTTAAGTAGTATGGCTCGTCAGCGTCGTGCATCTTTGTCTTGTGGAGGACCTGGT
---GGCCAAGATTTTGCAGGATCTGGATTCAGTAAAAACTGTGGCTCACCTGGATCATCACAGCTCTCTTCCAATTCTTT
ATATGCTAAAGCTGTCAAAAACCACAGCTCAGGGACTGTGAGTGCCACTTCTCCTAATAAGTGCAAAAGACCAATGAATG
CCTTCATGCTTTTTGCCAAAAAATACAGAGTTGAATATACTCAGATGTATCCAGGGAAAGATAACAGA------GCCATA
AGTGTGATCCTTGGTGATAGGTGGAAGAAAATGAAGAATGAAGAAAGAAGGATGTATACACTAGAAGCAAAGGCTTTGGC
TGAAGAACAAAAGCGTTTAAATCCTGACTGTTGGAAAAGGAAAAGAACAAATTCGGGCTCTCAACAACAT
>dipodomys_ordii
ATGCTCCGGGGCGCC---------TCGGAGCACCATAACATGGTGTGGGAAGTAAAGACAAATCAGATGCCTAATGCAGT
ACAGAAACTCCTGTTGGTAATGGACAAGAGAACTTCAGGAATGAATGACTCATTGGAGTTGTTGCAGTGTAATGAGAACT
TGCCATCCTCACCTGGCTATAACTCCTGTGATGAACACATGGAGCTTGATGACCTTCCTGAACTTCAGGCTGTTCAAAGT
GATCCTGCCCAGTCTGCCATCTACCAGCTAAGTTCAGATGTTTCACATCAAGAATACTCAAGACCATCTTGGAACCAGAA
TACCTCAGACATATCGGAAAATACTTACCGTGAAAATGAGGTGGACTGGCTCACAGAATTAGCAAATATTGCCACCAGTC
CACAAAGTCCACTTATGCAGTGCTCATTTTATAACAGATCATCTCCTGTACACATCATAGCTACTAGCAAAAGTTTACAT
TCCTATGCACGCCCTCCACCAGTGTCATCCTCTTCAAAGAGTGAGCCAGCCTTCCCTCACCACCACTGGAAGGAGGAAAC
ACCAGTAAGACATGAAAGGGCAAATAGTGAATCAGAATCTGGCATTTTCTGCATGTCCTCCCTATCAGATGATGATGATT
TAGGGTGGTGCAATTCCTGGCCTTCAACTATTTGGCACTGTTTTTTGAAAGGCACACGACTGTGCTTTCATAAGGGAAGC
AGTAAGGAATGGCAGGATGTTGAAGACTTTGCTAGAGCTGAAGGCTGCGATAATGAGGAAGATCTTCAAATGGGAAATCA
CAAGGGCTATGGTTCTGATGGTCTAAAGTTGTTATCCCATGAAGAAAGTATATCATTTGGTGAATCTGTACTGAAGTTGA
CTTTTGACCCTGGTACAGTAGAAGATGGCTTACTTACTGTAGAGTGTAAGCTGGACCACCCTTTCTATGTTAAAAACAAA
GGTTGGTCATCATTTTACCCAAGTTTGACTGTGGTACAACATGGCATTCCATGTTGTGAAATTCATATTGGTGATGTATG
TCTACCTCCTGGACACCCTGATGCCATTAATTTTGACGATTCAGGTGTATTTGATACATTTAAA----------------
--------------------------------------------------------------------------------
--------------------------------------------------------------------------------
--------------------------------------------------------------------------------
--------------------------------------------------------------------------------
--------------------------------------------------------------------------------
----------------------------------------------------------------------
>meriones_unguiculatus
ATGGCGACGGGTTTG---------TCGGAACACCATAACATGGTGTGGGAAGTGAAGACAAATCAGATGCCTAATGCAGT
ACAGAAACTCCTGCTGGTGATGGACAAGAGAGCTTCAGGAATGAATGACTCATTGGAGTTGCTGCAGTGTAATGAGAATT
TGCCATCCTCCCCAGGATACAACTCCTGTGATGAGCACATGGAGCTGGATGACCTTCCTGAACTTCAGGCTGTTCAAAGT
GATCCTACCCAATCTGCCATATACCAGCTAAGTTCAGATGTATCTCATCAAGAATACCCAAGACCATCCTGGAGCCAGAA
TACCTCAGACATACCAGAAAATACTCACCGTGAAGATGAGGTGGACTGGCTAACAGAATTAGCAAATATTGCCACTAGTC
CACAAAGTCCACTTATGCAGTGCTCCTTTTATAACAGATCATCTCCTGTACACATCATAGCTACCAGCAAAAGTTTACAT
TCCTATGCACGCCCACCACCAGTGTCCTCTTCTTCAAAGAGCGGGCCGGCCTTCCCTCAGGACCACTGGAAGGAAGAGAC
ACCAGTAAGACACGAAAGGGCAAACAGTGAGTCGGAGTCGGGCATTTTCTGTATGTCCTCCCTGTCAGATGATGATGATC
TGGGCTGGTGCAATTCCTGGCCATCGACGGTTTGGCACTGCTTTTTGAAAGGCACACGACTGTGCTTCCATAAGGAAAGC
AATAAGGAATGGCAAGATGTGGAAGACTTTGCTAGAGCCGCAGGCTGTGATAATGAGGAAGAGATCCAAATGGGCACTCA
CAAGGGTTATGGTTCTGATGGTCTAAAGCTGTTATCCCATGAAGAGAGTGTGTCATTTGGTGAGTCTGTACTGAAGTTGA
CATTTGATCCTGGTACAGTAGAAGATGGCTTGCTTACTGTAGAGTGTAAGCTGGACCACCCTTTCTATGTTAAAAATAAA
GGTTGGTCGTCGTTTTATCCAAGCCTGACTGTGGTGCAGCATGGCATTCCATGTTGTGAGATTCACATTGGTGACGTTTG
TCTACCTCCTGGACACCCTGATGCCATTAATTTTGACGATTCAGGTGTTTTTGATACATTTAAAAGCTATGACTTCACAC
CCATGGACTCTTCTGCAGTTTATGTTTTGAGCAGTATGGCTCGTCAGCGCCGTGCATCTTTGTCTTGTGGAGGACCTGGT
CCTGGTCAAGAGTTCGCGGGAACTGAATTCAGTAAAAGCTGTGGTTCACCTGGATCATCACAGCTCTCTTCTAGTTCTTT
GTATGCTAAAGCTGTCAAAAGCCACAGCTCAGGGACTGTGAGTGCCACTTCTCCTAATAAGTGCAAAAGACCAATGAATG
CCTTCATGCTTTTTGCCAAAAAATACAGAGTTGAATATACTCAGATGTATCCAGGGAAAGATAACAGA------GCCATT
AGTGTGATCCTTGGTGACAGGTGGAAAAAAATGAAGAATGAGGAAAGGAGGATGTACACATTAGAAGCAAAGGCTTTGGC
CGAAGAACAAAAGCGTTTAAATCCTGACTGCTGGAAAAGGAAAAGAACCAATTCAGGCTCTCAACAGCAT
>mus_musculus
ATGGCGACGGGTTTG---------TCGGAGCACCATAACATGGTGTGGGAAGTGAAGACAAATCAGATGCCTAATGCAGT
ACAGAAACTCCTGCTGGTGATGGACAAGAGAGCACCAGGGATGAGTGACTCGCTGGAGTTGCTGCAGTGTAATGAGAATT
TGCCATCCTCTCCAGGATACAACTCCTGTGATGAGCACATGGAGCTTGATGACCTTCCTGAACTTCAGGCTGTTCAAAGT
GACCCTACCCAATCTGCCATATACCAGCTAAGTTCAGATGTATCTCATCAAGAATATCCAAGATCATCTTGGAGCCAGAA
TACCTCAGATATACCGGAAAATACTCACCGTGAAGATGAGGTGGACTGGCTAACAGAGTTAGCAAATATTGCCACTAGTC
CACAAAGTCCCCTGATGCAGTGCTCATTTTATAACAGATCATCTCCTGTACACATCATAGCTACTAGCAAAAGTTTACAT
TCCTATGCACGCCCACCACCAGTGTCCTCTTCTTCAAAAAGTGGGCCAGCCTTCCCTCATGACCACTGGAAGGAAGAAAC
ACCAGTAAGACATGAAAGGGCAAACAGTGAGTCAGAGTCAGGCATTTTCTGTATGTCCTCCCTGTCAGATGATGATGATC
TGGGCTGGTGCAATTCCTGGCCATCCACCATTTGGCACTGCTTTCTGAAAGGCACGCGGCTGTGCTTCCATAAGGAAAGC
AATAAGGAATGGCAAGATGTGGAAGACTTTGCTAGAGCCGCCAGCTGTGATAATGAGGAAGAGATCCAAATGGGCACTCA
CAAGGGCTATGGGTCTGATGGTCTAAAGTTGTTATCCCATGAAGAGAGTGTGTCATTCGGTGAGTCTGTACTGAAGTTGA
CATTTGATCCTGGTACAGTAGAAGATGGCTTGCTCACTGTAGAGTGCAAGCTGGACCACCCTTTCTATGTTAAAAATAAA
GGTTGGTCGTCATTTTATCCAAGCTTGACTGTGGTACAGCATGGCATTCCATGTTGTGAAATTCATATTGGTGACGTATG
TCTACCTCCTGGACACCCTGATGCCATTAATTTCGATGATTCAGGTGTTTTTGATACATTTAAAAGCTATGACTTCACAC
CTATGGACTCTTCTGCGGTCTATGTTTTGAGTAGTATGGCTCGTCAGCGCCGTGCATCTCTGTCTTGTGGAGGACCTGGT
ACTGGTCAAGAGTTTTCGGGATCTGAATTCAGTAAAAGCTGTGGTTCACCTGGATCATCACAGCTCTCTTCTAGTTCTTT
GTATGCTAAAGCTGTCAAAAGCCACAGCTCAGGGACTGTGAGTGCCACTTCTCCTAATAAGTGCAAAAGACCAATGAATG
CCTTCATGCTTTTTGCCAAAAAATACAGAGTTGAATATACTCAGATGTATCCAGGGAAAGATAACAGA------GCCATA
AGTGTGATCCTTGGTGACAGGTGGAAAAAAATGAAGAACGAAGAAAGGAGGATGTACACATTAGAAGCAAAGGCTTTGGC
TGAAGAACAAAAGCGTTTAAATCCTGACTGTTGGAAAAGGAAAAGAACCAACTCAGGCTCTCAACAGCAT
>rattus_norvegicus
ATGGCGACGGGTTTG---------TCGGAGCACCATAATATGGTGTGGGAAGTGAAGACGAACCAGAGGCCTCATGCAGT
ACAGAGACTCCTGCTGGTGATGGACGAGAGAGCTACAGGAGTGAGTGACTCATTGGAGTTGCTGCAGTGTAATGAGAATG
TGCCGTCCTCTCCAGGATACAACTCCTGTGATGAGCACATGGAGCTTGATGACCTTCCTGAACTTCAGGCTGTTCAAAGT
GACCCTACCCAATCTGCCATATACCAGCTCAGTTCAGATGTATCTCATCAAGAATATCCAAGACCATCTTGGAGCCAGAA
TACCTCAGACATACCGGAAAATACTCACCGTGAAGATGAGGTGGACTGGCTAACAGAGTTAGCAAATATTGCCACTAGTC
CACAAAGTCCACTAATGCAGTGCTCATTTTATAACAGATCATCTCCTGTACACATCATAGCTACTAGCAAAAGTTTACAT
TCCTATGCACGCCCACCACCAGTGTCCTCTGCA---AAGAGCGGACCAGCCTTCCCTCATGACCACTGGAAGGAAGAAAC
ACCAGTAAGACATGAAAGGGCAAACAGTGAGTCAGAGTCAGGAATTTTCTGCATGTCCTCCCTGTCAGATGATGATGATC
TGGGCTGGTGCAATTCCTGGCCATCAACCGTTTGGCATTGCTTTCTCAAAGGCACACGACTGTGCTTCCATAAGGAAAGC
AAAAAGGAGTGGCAAGATGTTGAAGACTTTGCTAGAGCCGCCAGCTGTGAT---GAGGAGGAGATCCAAATGGGCACTCA
CAAGGGCTATGGGTCTGATGGTCTAAAGTTGTTATCCCATGAAGAGAGTGTGTCATTCGGTGAGTCTGTACTGAAGTTGA
CATTTGATCCTGGTACAGTAGAAGATGGCTTGCTTACTGTGGAGTGCAAGCTGGACCACCCTTTCTATGTTAAAAATAAA
GGCTGGTCATCATTTTATCCAAGCTTGACTGTGGTACAGCACGGCATTCCATGCTGTGAGATTCATATTGGTGACGTATG
TCTACCTCCTGGACACCCTGATGCCATTAATTTCGATGATTCAGGTGTTTTTGATACATTTAAAAGCTATGACTTCACAC
CTATGGACTCTTCCGCAGTCTACGTTTTGAGTAGTATGGCTCGCCAGCGCCGCGCATCTTTGTCTTGTGGAGGACCTGGT
ACTGGTCAAGAGTTTGCAGGATCTGAATTCAGTAAAAGCTGTGGTTCACCAGGATCATCACAGCTCTCCTCTAGTTCTTT
ATACACTAAAGCTGTCAAAAGCCACAGCTCAGGGACTGTGAGTGCCACTTCTCCTAATAAGTGCAAAAGACCAATGAATG
CCTTCATGCTTTTTGCCAAAAAATACAGAGTTGAATATACTCAGATGTATCCAGGGAAAGATAACAGA------GCCATA
AGTGTGATCCTTGGTGACAGGTGGAAAAAAATGAAGAACGAGGAAAGGAGGATGTATACATTAGAAGCAAAGGCTTTGGC
TGAAGAACAAAAGCGTTTAAATCCCGACTGCTGGAAAAGGAAAAGAACCAATTCAGGCTCTCAACAGCAC
>psammomys_obesus
---------------CATTTCAAGTCGGAACACCATAACATGGTGTGGGAAGTGAAGACAAATCAGATGCCTAATGCAGT
ACAGAAACTCCTGCTGGTGATGGACAAGAGAGCTTCAGGAATGAATGACTCATTGGAGTTGCTGCAGTGTAATGAGAATT
TGCCATCCTCCCCAGGATACAACTCCTGTGATGAGCACATGGAGCTAGATGACCTTCCTGAACTTCAGGCTGTTCAAAGT
GATCCTACCCAATCTGCCATATACCAGCTAAGTTCAGATGTATCTCATCAAGAATACCCAAGACCATCCTGGAGCCAGAA
TACCTCAGACATACCAGAAAATACTCACCGTGAAGATGAGGTGGACTGGCTAACAGAATTAGCAAATATTGCCACTAGTC
CACAAAGTCCACTTATGCAGTGCTCCTTTTATAACAGATCATCTCCTGTACACATCATAGCTACCAGCAAAAGTTTACAT
TCCTATGCACGCCCACCACCAGTGTCCTCTTCTTCAAAGAGCGGGCCAGCCTTCCCTCAGGACCACTGGAAGGAGGAGAC
ACCAGTAAGACACGAAAGGGCAAACAGTGAGTCGGAGTCGGGCATTTTCTGTATGTCCTCCCTGTCAGATGATGATGATC
TGGGCTGGTGCAATTCCTGGCCATCGACGGTTTGGCACTGCTTTTTGAAAGGCACACGACTGTGCTTCCATAAGGAAAGC
AATAAGGAATGGCAAGATGTGGAAGACTTTGCTAGAGCCACAGGCTGTGATAATGAGGAAGAGATCCAAATGGGCACTCA
CAAGGGTTATGGTTCTGATGGTCTAAAGCTGTTATCCCATGAAGAGAGTGTGTCATTTGGTGAGTCTGTACTGAAGTTGA
CATTTGATCCTGGTACAGTAGAAGATGGCTTGCTTACTGTAGAGTGTAAGCTGGACCACCCTTTCTATGTTAAAAATAAA
GGTTGGTCGTCATTTTATCCAAGCCTGACTGTGGTGCAGCATGGCATTCCATGTTGTGAGATTCACATTGGTGACGTTTG
TCTACCTCCTGGACACCCTGATGCCATTAATTTTGACGATTCAGGTGTTTTTGATACATTTAAAAGCTATGACTTCACAC
CCATGGACTCTTCTGCAGTTTATGTTTTGAGCAGTATGGCTCGTCAGCGTCGTGCATCTTTGTCTTGTGGAGGACCTGGT
ACTGGTCAAGAGTTCGCGGGAAATGAATTCAGTAAAAGCTGTGGTTCACCTGGATCATCACAGCTCTCTTCTAGTTCTTT
GTATGCTAAAGCTGTCAAAAGCCACAGCTCAGGGACTGTGAGTGCCACTTCTCCTAATAAGTGCAAAAGACCAATGAATG
CCTTCATGCTTTTTGCCAAAAAATACAGAGTTGAATATACTCAGATGTATCCAGGGAAAGATAACAGCCACACA------
--------------------------------------------------------------------------------
----------------------------------------------------------------------
