# Supplementary material for: Divergent genes in gerbils: prevalence, relation to GC-biased substitution, and phenotypic relevance
Source: BMC Evol Biol. 2020 Oct 19;20:134. doi: 10.1186/s12862-020-01696-3 (PMC7574485; doi:10.1186/s12862-020-01696-3)
Supplement: Supplementary file 3 — Additional file 3 Supplementary Data. DNA alignments for 10,554 1-to-1 orthologues used in analysis. Each alignment file is named using its orthogroup ID. [file 12862_2020_1696_MOESM3_ESM.zip › Additional_File_3/masked_alignments/OG0001924.fa]

>dipodomys_ordii
ATGCCAGGGCGTTCCAGTGCAAATTCAGGATCAACTGGTTTCATCTCCTTCAGTGGTATAGAGTCTGCTCTCTCTTCCCT
AAAAAACTTCCAGTCCTGTATCAGCTCTGGAATGGACACAGTTTCTAGTGTTGCTTTGGATCTTGTGGAGACTCAGACTG
AAGTGAGCAGTGAATACAGTATGGACAAGGCCATGGTTGAATTCGCTATGATGGATCGGGAGCTAAACCATTACATTAAG
GCTGTTCAGTCTGCAATAAATCATGTAAAAGAAGAACGTCCAGAAAATATACCAGATTTAAAATTATTGGTGGAGAAGAA
ATTTTTGGCTTTACAGAATAAGAATTCTGATGCAGACTTTCAGAAAAATGAAAAATTTGTACAGTTTAAGCAACAGCTGA
AAGAACTAAAGAAGCAATAT------GGTCAACAAGCAGACCGAGAGACAGAGGGACCA---GGAGTTGATGAAGATATG
ATTGTGACCCAGAGCCAGATTAACTTCATCTGCCCCATTACCCAGTTGGAAATGAAGAAACCAGTGAAAAATAAAGTGTG
TGGCCACACCTATGAAGAGGAAGCCATTGTTCGCATGATTGAATCCAAGCACAAGCGGAAGAAGAAGGCCTGTTGCCCCA
AAATCGGCTGTAGCCACACTGACATAAGAATGTCCGATCTCATCCAGGATGAAGCACTGCGAAGAGCAATTGAAGGTCAT
AATAAGAAAAGATGTCGTCAGCCCGTG
>homo_sapiens
ATGCCAGGACGTTCCAGTTCAAATTCAGGTTCAACTGGTTTCATCTCCTTCAGTGGTGTAGAGTCTGCTCTCTCCTCCTT
GAAAAACTTCCAAGCCTGTATCAACTCTGGTATGGACACAGCTTCTAGTGTTGCTTTGGATCTTGTGGAAAGTCAGACTG
AAGTGAGTAGTGAATATAGTATGGACAAGGCAATGGTTGAATTTGCTACATTGGATCGGCAACTAAACCATTATGTAAAG
GCTGTTCAATCTACAATAAATCATGTGAAAGAAGAACGTCCAGAAAAAATACCAGATTTAAAATTATTGGTAGAGAAGAA
ATTTTTGGCTTTACAGAGCAAGAATTCTGATGCAGACTTTCAAAATAATGAAAAATTTGTACAGTTTAAACAACAGCTGA
AAGAACTAAAGAAGCAATGT------GGTCTTCAAGCTGACAGAGAAGCTGACGGAACAGAAGGAGTGGATGAAGATATA
ATTGTGACCCAAAGTCAGACCAACTTCACCTGCCCCATTACAAAGGAGGAAATGAAGAAGCCAGTGAAAAATAAAGTGTG
TGGCCACACCTATGAAGAGGACGCCATTGTTCGCATGATTGAGTCCAGGCAAAAGCGGAAGAAAAAGGCCTATTGCCCTC
AAATTGGCTGTAGCCACACGGATATAAGAAAGTCAGATCTTATCCAGGATGAAGCACTTAGAAGGGCAATTGAGAACCAT
AACAAGAAAAGACATCGTCATTCCGAG
>cavia_porcellus
ATGCCAGGACGTTCCAGTTCAAATTCAGGTTCAACTGGTTTCATATCCTTCAGTGGTGTAGAGTCTGCTCTTTCCTCCTT
AAAAAACTTCCAGTCATGTATCGACTCTGGAATGGACACGGTTTCCAGTGTGGCTTTTGATCTTGTGGAGACTCAGACTG
AAGTGAGTAGTGAATATAGTATGGACAAGGCAATGGTTGAATTTGTCATAATGAACCGGGAACTAAACCATTATGTTACG
GCTGTTCAATCTGCAATAAATCATGTAAAAGAAGAACGTCCAGAAAAGATACCCGATTTAAAATTATTAGTGGAGCAGAA
ATTTTTGGCTTTACAGAGTAAGAATTCTGATGCAGACTTTCAAAAGAATGAAAAATTTGTACAGTTTAAACAACAGCTGA
AAGAACTACAGAAGCAGTAT------GGTCTCCAGGCAGAGAGAGAGGCTGATGGGACTGAAGGATTTGATGAAGATATG
ATAGTGACTCAGAGTCAGACCAACTTCATATGCCCCATTACACAGCTGGAAATGAAGAAGCCAGTGAAAAATAAAGTGTG
CGGCCACACCTACGAAGAGGAAGCCATTGTTCGCATGATCGAATCCAAGCACAAGAGGAAGAAAAAGGCCTGCTGCCCTA
AAATTGGCTGCAGCCACACGGACATGAGGATGTCCGACCTCATCCAGGATGAGGCCCTGAGAAGGGCCATCGAGAGCCAC
AACAAGAGGAAACACCGACACTCTGAG
>chinchilla_lanigera
ATGCCAGGACGTTCCAGTACAAATTCAGGTTCAACTGGTTTCATATCGTTCAGTGGTGTAGAGTCTGCTCTGTCCTCCTT
AAAAAACTTCCAGTCCTGTATCGACTCTGGAATGGACACAGTTTCTAGTGTGGCCTTTGATCTTGTGGAGACTCAGACTG
AAGTGAGTAGTGAATATAGTATGGACAAGGCGATGGTTGAATTTGTCATAATGAATCGGGAACTAAACCATTATGTTATG
GCTGTTCAGTCTGCAATAAATCATGTAAAAGAAGAACGGCCAGAAAAAATACCCGATTTAAAATTATTAGTGGAGGAGAA
ATTTTTGGCTTTGCAGAGTAAGAATTCTGATGCAGACTTTCAAAATAATGAAAAATTTGTGCAATTTAAACAACAACTGA
AAGAACTACAGAAGCAATAT------GGTCTACAGGCAGAGAGAGAGGCTGACGGCACTGAAGGAGTTGATGAAGATATG
ATTGTGACTCAGAGTCAGACCAACTTCATCTGCCCCATTACACAGTTGGAAATGAAGAAGCCAGTGAAAAATAAAGTGTG
TGGCCACACCTACGAAGAGGAAGCCATTGTTCGCATGATTGAGTCCAAGCACAAGCGGAAGAAAAAGGCCTGTTGCCCTA
AAATTGGCTGTAGCCACACAGATATGAGGATGTCTGACCTCGTCCAGGACGAAGCACTGAGGAGAGCCATCGAGAACCAC
AACAAGAGGAAGTACCGTCATTCGGAG
>fukomys_damarensis
ATGCCGGGACGTTCCAGTTCAAATTCAGGTTCAACTGGTTTCATATCCTTCAGTGGTATAGAGTCTGCTCTCTCTTCCTT
AAAAACCTTCCAGTCCTGTATTGACTCTGGAATGGACACAGTTTCTAGTGTGGCTTTTGACCTTGTGGAGACTCAGACTG
AAGTGAGTAGTGAGTATAGTATGGACAAGGCAATGGCTGAATTTGTCATGATGAATCGGGAACTAAACCACTATGTTATG
GCTGTTCAGTCTGCAATCGGTCATGTAAAAGAAGAACGGCCAGAAAAAATACCTGACTTAAAATTACTAGTGGAGGAGAA
ATTTTTGGCTTTACAGAGTAAGAATTCTGATGCAGACTTTCAAAATAATGAAAAATTTGTACAATTTAAAGAACAGTTGA
AAGAACTGAAGAAGCAACAC------GTTCTTCAGGCAGAGAGAGAAGCTGATGGCCCTGGAGGGGTTGATGAAGACATG
ATTGTGACTCAGAGTCAGACCAACTTCATCTGCCCCATCACACAGTTGGAAATGAAGAAGCCAGTAAAAAACAAAGTGTG
CGGCCACACCTACGAGGAGGAAGCCATCGTCCGCATAATCGAGTCCAAGCACAAGCGAAAGAAGAAGGCCTGCTGCCCTA
AAATTGGCTGTAGCCACACAGATATGAGAATGTCTGACCTCATCCAGGATGAAGCCCTGAGGAGAGCGATTGAGAGCCAT
CACAAGAAGAGACACCATCATTCTGAG
>mus_musculus
ATGCCAGGACGGTCCAGTACAAGTTCAGGTTCTACCCGTTACATATCCTTCAGTGGCATAGAGTCAGCTCTCTCCTCCTT
AAAAAACTTCCAATCCTGTATCAGCTCTGGAATGGACACAGTTTCTAGTGTTGCCTTGGACCTTGTGGAGACTCAAACTG
AAGTGAGTAGTGAGTACAGTATGGACAAGGCCATGGTTGAGTTTGCTAAAATGGATCGAGAACTAAGCCATTATGTTAAG
GCTGTGCAGTCTACAATCAATCATGTAAAAGAAGAACGTCCAGAAAAAGTACCAGATTTAAAATTACTGGTAGAGAAGAA
ATTTTTGGCTTTACAGGATAAGAACTCTGATGCCGACTTTAAAGAGAATGAAAAGTTCGTGCAGTTCAAGCAACAGCTGA
GGGAGCTGAAGAAGCAATTAGTGAAAGGTATTCATGCAGACAGAGAGAATGATCTGACAGAAGGAGTTGACGAAGATATG
ATTGTGACCCAGAGCCAAACCAATTTCATCTGCCCCATAACACAGCTGGAAATGAAGAAGCCAGTGAAAAATAAAATGTG
TGGCCATACATACGAAGAGGAAGCCATTGTTCGCATGATTGAATCCAAGCATAAGAGGAAGAAGAAGGCCTGTTGCCCCA
AAATTGGCTGTAGCCACACAGACATGAGAATGTCAGATCTCATTCCGGATGAAGCCCTGAGAAGGGCAATCGAGAGCCAC
AACAAGAAGAAAAAACGCCACTCCGAA
>rattus_norvegicus
ATGCCAGGACGGTCCAGTACAAATTCAGGTTCTACTCGTTACATATCCTTCAGTGGTGTAGAGTCAGCTCTCTCCTCCTT
AAAAACCTTCCAGTCCTGTATCAGCTCTGGGATGGACACAGTTTCTAGTGTTGCCTTGGACCTTGTGGAGACCCAAACTG
AAGTGAGTAGTGAGTACAGTATGGACAAGGCCATGGTTGAATTTGCTAAAATGGATCGAGAACTAAACCATTATGTTAAG
GCTGTCCAGTCTACAATAAATCATGTAAAAGAAGAACGTCCAGAAAAAGTACCAGATTTAAAATTACTGGTGGAGAAGAA
ATTTTTGGCTTTACAGGATAAGAACTCTGACGCCGACTTTAAAGAGAATGAAAAGTTCGTGCAGTTTAAGCAGCAGCTGC
GGGAGCTGAAGAAGCAATAT------GGTATTCATGCAGACAGAGAGAATGATGGGATAGAAGGAATGGATGAAGATATG
ATTGTGACCCAGAGCCAAACCAATTTCATCTGCCCCATAACACAGTTGGAAATGAAGAAGCCAGTGAAAAATAAAATGTG
TGGCCACACATACGAAGAGGAAGCCATTGTTCGCATGATTGAATCCAAGCATAAGAGGAAGAAGAAGGCTTGTTGCCCAA
AAATTGGCTGTAGCCACACAGACATGAGAATGTCAGATCTCATTCCGGATGAAGCCCTGAGAAGGGCAATCGAGAGCCAC
AACAAGAAGAAAAAGCGCCACTCCGAG
>meriones_unguiculatus
ATGCCAGGGCGTTCCAGTACAAATTCAGGTTCTACTCGCTACATATCCTTCAGTGGCGTGGAGTCAGCTCTCTCCTCCTT
AAAAAACTTCCAGTCCTGCATCATCTCCGGAATGGATACAGTGTCTAGTGTTGCCTTGGATCTTGTGGAGACTCAGACTG
AAGTGAGTAGTGAATACAGTATGGAAAAGGCCATGGTTGAATTTGCTAAAATGGACCGAGAACTAAACCATTATGTTAAG
GCTATCCAGTCTACAATAAATCATGTAAAAGAAGAACGCCCAGAAAAAGTACCGGATTTAAAATTACTAGTAGAGAAGAA
ATTTTTGGCTTTACAGGATAAGAACTCTGATACCGACTTTAAAGACAATGAAAAGTTTGTGCAGTTCAAGCAGCAGCTGA
GGGAACTGAAGAAGCAATTAGTGAAAGGTATGCATGCAGACAGAGAGAATGATGGGACAGAAGGAGTTGACGAAGATATG
ATTGTAACCCAGAGCCAGACCAATTTCATCTGCCCCATAACACAGCTGGAAATGAAGAAACCAGTGAAAAATAAAATGTG
TGGCCACACATATGAAGAGGAAGCCATTGTTCGCATGATCGAATCCAAGCACAAGAGGAAGAAGAAGGCTTGTTGCCCAA
AAATTGGTTGTAGCCATACAGACATGAGAATGTCAGATCTCATCCCGGACGAAGCCCTGAGAAGGGCAATCGAGAACCAC
AACAAGAAGAAAAGACGCCACACTGAG
>psammomys_obesus
ATGCCAGGGCGTTCCAGTACAAATTCAGGTTCTACTCGTTACATATCCTTCAGTGGTGTGGAGTCAGCTCTCTCCTCCTT
AAAAAACTTCCAGTCCTGCATCATCTCCGGAATGGATACAGTGTCTAGTGTTGCCTTGGATCTTGTGGAGACTCAGACTG
AAGTGAGTAGTGAATACAGTATGGAAAAGGCCATGGTTGAATTTGCTAAAATGGACCGAGAACTAAACCATTATGTTAAG
GCTATCCAGTCTACAATAAATCATGTAAAAGAAGAACGCCCAGAAAAAGTACCGGATTTAAAATTACTAGTAGAGAAGAA
ATTTTTGGCTTTACAGGATAAGAACTCTGATACCGACTTTAAAGACAATGAAAAGTTTGTGCAGTTCAAGCAGCAGCTGA
GGGAACTGAAGAAGCAATAT------GGTATGCATGCAGACAGAGAGAATGATGGGACAGAAGGAGTTGACGAAGATATG
ATTGTAACCCAGAGCCAGACCAATTTCATCTGCCCCATAACACAGCTGGAAATGAAGAAACCAGTGAAAAATAAAATGTG
TGGCCACACATATGAAGAGGAAGCCATTGTCCGCATGATCGAATCCAAACACAAGAGGAAGAAGAAGGCTTGTTGCCCAA
AAATTGGTTGTAGCCATACAGACATGAGAATGTCAGATCTCATCCCGGACGAAGCCCTGAGAAGGGCAATCGAGAACCAC
AACAAGAAGAAAAGACGCCACACTGAG
>ictidomys_tridecemlineatus
ATGCCAGGACGTTCCAGTTCAAGTTCAGGTTCAACTGGTTTCATATCCTTCAGTGGCGTAGAGTCTGCTCTCTCTTCCTT
AAAAACCTTCCAATCCTGTATCAGCTCCGGAATGGACACAGTGTCTAGTGTGGCTTTGGATCTTGTGGAAACTCAGACTG
AAGTGAGTAGCGAATATAGTATGGACAAGGCGATGGTTGAATTTGCTATAATGGATCGAGACCTAAACCATTATGTTAAG
GCTGTTCAATCTACAATAAATCATGTAAAAGAAGAACGTCCAGAAAAAATACCAGATTTAAAATTATTAGTGGAGAAGAA
ATTTTTGGCTTTACAGAATAAAAGTTCTGACATGGACTTTCAAAACAATGAAAAATTTGTACAGTTCAAACAACAGCTGA
AAGAACTAAAGAAGCAATAT------GGTCTACAAGCAGACAGAGAGGTCGAGGGAACAGAAGGAGTTGATGAAGATATG
ATTGTGACCCAGAGTCAGACCAACTTCATCTGCCCCATTACACAGTTGGAAATGAAGAAGCCAGTGAAAAATAAAGTGTG
TGGCCACACCTACGAAGAGGAAGCCATTGTCCGCATGATTGAGTCCAAGCACAAACGGAAGAAAAAGGCCTGTTGCCCCA
AAATTGGCTGCAGCCACACGGATATAAGAATGTCTGATCTCATCCAGGATGAAGCACTGAGAAGGGCGATTGAGAGCCAC
AACAAGAAGAAGTACCGCCAGCCTGAG
>jaculus_jaculus
ATGCCTGGACGGTCCAGCACCAGTGCCGGC---------TTTATATCCTTCAGTGGCATAGAGTCTGCTCTCTCCTCTTT
AAGAAACTTCCAGTCGTGTATCAGCTCTGGAATGGACACAGTCTCTAGTGTTGCTTTGGACCTTGTGGAGACTCAGACTG
AAGTGAGCAGTGAATATAGTATGGACAAGGCAATGGTTGAATTTGCAAGAATGGAACGGGACCTGAGCCATTATGTGAAG
GCTGTGCAGTCTACAATAAGTCATGTAAAAGAAGAACGTCCAGAAAAAATACCAGATTTGAAATTATTAGTGGAGAGGAA
ATTTTTGGCTTTACAAGATAAGAATTCTGATGCAGACTTTCAAAACAATGAAAAATTTGTACAATTTAAGCAACAGCTGA
GAGAACTAAGGAAGCAGTAT------GGTATGCATGCCGACAGAGATGCCACTGGGAGCGAGGGGATCGATGAAGACATG
ATTGTGACCCAGAGCCAGACGAACTTCATCTGCCCCATCACCCAG-----------------------------------
-------------------------------------------------------------------------TGCCCTA
AAATTGGCTGTAGCCACACAGACATGAAAATGTCCGATCTCGTCCCAGATGAAGCCCTGAGAAGGGCTATCGAGTGCCAC
AGCAAGAAGAAGAAGAGACTTCCTGAG
