# Supplementary material for: Divergent genes in gerbils: prevalence, relation to GC-biased substitution, and phenotypic relevance
Source: BMC Evol Biol. 2020 Oct 19;20:134. doi: 10.1186/s12862-020-01696-3 (PMC7574485; doi:10.1186/s12862-020-01696-3)
Supplement: Supplementary file 3 — Additional file 3 Supplementary Data. DNA alignments for 10,554 1-to-1 orthologues used in analysis. Each alignment file is named using its orthogroup ID. [file 12862_2020_1696_MOESM3_ESM.zip › Additional_File_3/masked_alignments/OG0001927.fa]

>homo_sapiens
ATGCCGTGGCAAGCATTTCGCAGATTTGGTCAAAAGCTGGTACGCAGACGTACACTGGAGTCAGGCATGGCTGAGACTCG
CCTTGCCAGATGCCTAAGCACCCTGGATTTAGTGGCCCTGGGTGTGGGCAGCACATTGGGTGCAGGCGTGTATGTCCTAG
CTGGCGAGGTGGCCAAAGATAAAGCAGGGCCATCCATTGTGATCTGCTTTTTGGTGGCTGCCCTGTCTTCTGTGTTGGCT
GGGCTGTGCTATGCGGAGTTTGGTGCCCGGGTTCCCCGTTCTGGTTCGGCATATCTCTACAGCTATGTCACTGTGGGTGA
ACTCTGGGCCTTCACCACTGGCTGGAACCTCATCCTCTCCTATGTCATTGGTACAGCCAGTGTGGCCCGGGCCTGGAGCT
CTGCTTTTGACAACCTGATTGGGAACCACATCTCTAAGACTCTGCAGGGGTCCATTGCACTGCACGTGCCCCATGTCCTT
GCAGAATATCCAGATTTCTTTGCTTTGGGCCTCGTGTTGCTGCTCACTGGATTGTTGGCTCTCGGGGCTAGTGAGTCGGC
CCTGGTTACCAAAGTGTTCACAGGCGTGAACCTTTTGGTTCTTGGGTTCGTCATGATCTCTGGCTTCGTTAAGGGGGACG
TGCACAACTGGAAGCTCACAGAAGAGGACTACGAATTGGCCATGGCTGAACTCAATGACACCTATAGCTTGGGTCCTCTG
GGCTCTGGAGGATTTGTGCCTTTCGGCTTCGAGGGAATTCTCCGTGGAGCAGCGACCTGTTTCTATGCATTTGTTGGTTT
CGACTGTATTGCTACCACTGGAGAAGAAGCCCAGAATCCCCAGCGTTCCATCCCGATGGGCATTGTGATCTCACTGTCTG
TCTGCTTTTTGGCGTATTTTGCTGTCTCTTCTGCACTCACCCTGATGATGCCTTACTACCAGCTTCAGCCTGAGAGCCCT
TTGCCTGAGGCATTTCTCTACATTGGATGGGCTCCTGCCCGCTATGTTGTGGCTGTTGGCTCCCTCTGTGCTCTTTCTAC
CAGCCTCCTGGGCTCCATGTTCCCCATGCCTCGGGTGATCTACGCGATGGCAGAGGATGGCCTCCTGTTCCGTGTACTTG
CTCGGATCCACACCGGCACACGCACCCCAATCATAGCCACCGTGGTCTCTGGCATTATTGCAGCATTCATGGCATTCCTC
TTCAAACTCACTGATCTTGTGGACCTCATGTCAATTGGGACCCTGCTTGCTTACTCCCTGGTGTCGATTTGTGTTCTCAT
CCTCAGGTATCAACCTGATCAGGAGACAAAGACTGGGGAA---GAAGTGGAGTTGCAGGAGGAGGCAACTACTGAATCAG
AGAAGTTGACCCTATGGGGACTATTTTTCCCACTCAACTCCATCCCCACTCCACTCTCTGGCCAAATTGTCTATGTTTGT
TCCTCATTGCTTGCTGTCCTGCTGACTGCTCTTTGCCTGGTGCTGGCCCAGTGGTCAGTTCCATTGCTTTCTGGAGACCT
GCTGTGGACTGCAGTGGTTGTGCTGCTCCTGCTGCTCATTATTGGGATCATTGTGGTCATCTGGAGACAGCCACAGAGTT
CCACTCCCCTTCACTTTAAGGTGCCTGCTTTGCCTCTCCTCCCACTAATGAGCATCTTTGTGAATATTTACCTTATGATG
CAGATGACAGCTGGTACCTGGGCCCGATTTGGGGTCTGGATGCTGATTGGCTTTGCTATCTACTTCGGCTATGGGATCCA
GCACAGCCTGGAAGAGATTAAGAGTAACCAACCCTCACGCAAGTCTAGAGCCAAAACTGTAGACCTTGATCCC-------
--GGCACTCTCTATGTCCACTCAGTT
>meriones_unguiculatus
ATGCTGTGGCATGCTCTTCGAAGATTTGGTCGAAAGCTGGTGAGGAGACGTGAGTTGGAGCTGGGCATGGGCGAGACCCG
CCTTGCCAGATGCCTGAGCACCCTCGACTTAGTGGCCCTGGGCGTGGGCAGCACATTGGGTGCAGGTGTGTATGTCCTGG
CTGGTGAGGTGGCAAAAGATAAAGCAGGACCATCCATTGTGATCTGCTTTTTGGTGGCTGCTCTGTCGTCGGTGTTAGCT
GGACTGTGTTATGCTGAGTTTGGTGCCCGAGTCCCCGGCTCTGGTTCTGCATATCTCTACAGTTATGTCACTGTAGGTGA
ACTCTGGGCCTTCACCACCGGCTGGAACCTCATCCTCTCCTACGTCATTGGTACAGCCAGTGTGGCCCGGGCTTGGAGCT
CTGCTTTTGACAACCTGATTGGAAACTACATCTCTCAGTCTCTGAAGGGAACCATCTCACTGAATGTGCCTCATGTTCTG
GCAGAATATCCAGATTTCTTTGCCATGGCCCTTGTGTTGCTGCTCACTGGATTGTTGGCTTTGGGAGCAAGTGATTCTGC
TCTGGTTACCAAAGTGTTCACAGGGGTGAACCTCTTGGTTCTTGGATTTGTCATCATCTCTGGCTTCTTTAAGGGAGATC
TGAAAAACTGGAAGCTCACAAAAGAGGACTATTGCTTGACCATGAGTGGACCCAATGACACTTGTAGCTTGGACTCCGTG
GGCGCTGGAGGTTTCATGCCCTTTGGCTTAGATGGGATTCTTCGTGGCGCTGCTACCTGTTTCTATGCCTTTGTCGGTTT
TGACTGTATTGCAACCACTGGGGAAGAGGCGAAGAATCCCCAGCGCTCTATCCCCATGGGTATTGTAATCTCACTCTCTA
TCTGCTTTTTGGCTTACTTTGGGGTGTCTTCAGCACTTACTCTTATGATGCCTTACTACAAGCTTCATACTGAGAGCCCT
CTACCTGAAGCATTTACGTACGCTGGCTGGAATTCTGCCCGGTACCTTGTAGCTGTTGGCTCCCTCTGTGCTCTTTCCAC
TAGCCTTCTGGGCTCTATGTTTCCTATGCCTCGGGTGATCTACGCAATGGCAGAAGATGGCCTCCTGTTCCGAGTCCTTG
GCAGGGTCCACAGTAGAACACACACACCCATTGTGGCCACCATGGTATCTGGTGTTATTGCAGGT---------------
--------------------------------------------------------------------------------
--------------------------------------------------------------------------------
--------------------------------------------------------------------------------
--------------------------------------------------------------------------------
--------------------------------------------------------------------------------
--------------------------------------------------------------------------------
--------------------------------------------------------------------------------
--------------------------------------------------------------------------------
--------------------------
>chinchilla_lanigera
ATGCTGTGGCAGGCACTTCGCAGATTTGGGCGTAAGCTGGTACGGAGACGCATGCTGGAGCCAGGTGTGGCTGAGACCCG
CCTTGCCAGATGCCTCAGCACTCTGGACTTGGTGGCCCTGGGTGTGGGCAGCACACTGGGTGCAGGCGTGTATGTCCTGG
CTGGCGAGGTGGCCAAAGATAAAGCAGGTCCATCCATTGTGATCTGTTTTTTGGTGGCTGCTCTGTCTTCTGTGTTGGCT
GGGCTGTGCTATGCGGAGTTTGGCGCCCGGGTCCCCCGTTCTGGTTCTGCGTATCTCTACAGCTACGTCACTGTGGGTGA
ACTCTGGGCCTTCACCACTGGCTGGAACCTCATCCTCTCCTATGTCATCGGTACGGCCAGTGTGGCCCGGGCCTGGAGCT
CTGCTTTTGACAACCTGATTGGGAATCACATCTCCCACGCTCTGAAGGGGACCATCTCACTGCATGTGCCCCATGTCCTG
GCAGAATATCCAGACTTCTTTGCTATGGGCCTCGTGTTGCTGCTCACTGGATTGCTGGCGCTGGGGGCTAGCGAGTCGGC
CCTGGTTACCAAAGTGTTCACAGTGGTGAACCTTTTGGTTCTCGGCTTCGTCATCATCTCTGGCTTCATTAAGGGAGACC
TGCACAACTGGCGGCTCACAGAAGGCGACTACAATTTGGCTGTGGCCGGACTCAACAACACTGAAAACTTGGGCCTTGTG
GGATCTGGAGGATTTGTGCCTTTCGGTGTTGAGGGGATTCTCCGTGGAGCAGCTACCTGTTTCTATGCGTTTGTTGGTTT
TGACTGCATTGCTACCACTGGGGAAGAGGCCCAGAATCCACAGCGCTCCATCCCCATGGGCATTGTGATCTCATTATTCG
TGTGCTTTTTGGCGTATTTTGGTGTCTCATCAGCACTCACCCTCATGATGCCTTACTACCAGCTTCAGCCTGAGAGCCCT
TTGCCTGAGGCGTTTCTCCATATTGGATGGGCTCCTGCCCGCTACCTTGTGGCTGTTGGCTCCCTCTGCGCTCTTTCTAC
TAGCCTCTTGGGCTCTATGTTCCCCATGCCTCGGGTGATCTACGCGATGGCAGAAGATGGGCTCCTGTTCCGTGTCCTTG
CCCGCATCCACAGCAGCACACACACTCCTCTCATGGCCACCGTGGTCTCTGGCATTATTGCAGCTTTCATGGCGTTCCTC
TTTGAACTCACTGATCTTGTGGACCTCATGTCAATTGGGACTTTGCTTGCTTACTCCCTGGTGTCTATTTGTGTCCTCAT
CCTCAGGTATCAGCCCGACCAGGAGATGAAGATGGGGGAAGAGGAAGTAGAATTGCAGGAGGAGCAGATACCAGAAGAAG
AGAGGCTGACCCTCCAGTCACTGTTTTGCCCACTCAACTCCATCCCTACTCCACTCTCTGGCCAAGTTGTCTATGCTTGT
TCCTCACTGATTGCTCTACTGCTGACCGTCTTATGCCTGGTGTTGGCCCAGTGGCAAATTCCACTGCTTTCCGGAGACCC
GATATGGGTGGCGGTGATTGTGCTGCTACTGCTGCTCATCACTGGAATCACCGGGGTTATCTGGAAACAGCCACAGAACT
CCACTCCCCTTCACTTCAAGGTGCCTGCTGTGCCCCTCCTCCCAATAGTGAGCATCTTTGTGAATGTTTATCTTATGATG
CAGATGACAGCTGGTACCTGGGCCCGATTTGGGGTTTGGATGCTGATCGGATTTGTTATCTACTTCAGCTACGGGATCCA
GCACAGCCTGGAAGAGTTTAAGAATGACCGACCCCTATCCAAGTCCAGAACCAGAACTGTCGACCTTGATCTCAGTAGAT
CT------------------------
>octodon_degus
ATGCTGTGGCAGGCACTTCGGAGATTTGGGCATAAGCTGGTTCGGAGACGAATGCTGGAGCCAGATGTGGCTGAGACCCG
CCTTGCCAGATGCCTCAGCACACTGGACTTGGTGGCCCTGGGTGTGGGCAGCACACTGGGAGCAGGCGTGTATGTCCTGG
CTGGTGAGGTGGCCAAAGATAAGGCAGGTCCCTCCATCGTGATATGCTTTCTGGTGGCTGCTCTGTCCTCTGTGCTGGCG
GGGCTGTGCTACGCGGAGTTCGGTGCCCGTGTTCCCCGTTCTGGCTCTGCATATCTCTACAGCTATGTCACTGTTGGTGA
ACTCTGGGCCTTCACCACTGGCTGGAACCTCATCCTCTCCTATGTCATTGGTACAGCCAGTGTGGCCCGAGCCTGGAGCT
CTGCTTTTGACAACCTGATTGGGAATCACATCTCTCATGCTCTGAAGGGGACCATTTCACTGCACGTGCCCCATGTGCTG
GCCGAATATCCAGACTTCTTTGCTATGGGCCTTGTGTTGCTACTCACTGGATTGCTGGCTCTGGGGGCTAGTGAGTCAGC
CCTGGTTACCAAAGTGTTCACAGTGGTGAACCTTTTGGTTCTCGGCTTTGTCATCATCTCTGGCTTCATTAAGGGAGACC
TGCACAACTGGAAGCTCACAGAAGACGATTACAATTTGGCTGTGGCTGGACTCAATAAAACTGAAAGCTTGGGCCTTGTG
GGATCTGGAGGATTTGTGCCTTTTGGCATTGAGGGGATTCTCCGTGGAGCAGCTACCTGTTTCTATGCATTTGTTGGTTT
TGACTGCATTGCTACCACTGGCGAAGAGGCCCAGAATCCACAGCGTTCCATCCCGATGGGCATTGTGATCTCATTATTCG
TGTGCTTTTTGGCATATTTTGGTGTCTCAGCAGCACTCACCCTCATGATGCCATACTACCAGCTTCAGCCTGAGAGCCCT
TTGCCTGAGGCATTTCTCTATATTGGGTGGGCTCCTGCCCGCTACCTTGTGGCTGTTGGCTCCCTCTGTGCTCTTTCTAC
TAGCCTCTTGGGCTCCATGTTCCCCATGCCACGGGTGATCTATGCAATGGCAGAAGATGGGCTACTGTTCCGCATCCTTG
CCCGTGTCCACACCAGCACACGCACACCTATCATGGCCACGGTGGTTTCTGGCATTATTGCAGCATTCATGGCATTCCTC
TTTGAGCTCAAGGACCTTGTGGATCTCATGTCAATTGGGACTCTGCTTGCTTACTCCCTGGTGTCTATTTGTGTCCTCAT
TCTCAGGTATCAGCCTGACCAGGAGAAGAAGACTGGTGAAGAGGAAGTAGAATTACAGGAAGAACAGATGCCAGAAGCAG
AAATTCTGACCCTCCAGGCACTGTTTTGCCCTCTCAACTCCATCCCTACTCCACTCTCTGGCCAAGTTGTCTATGCTTGC
TCCTCGATGCTTGCTCTACTGCTGACTGTCCTTTGCCTGGTGCTGTCCCAGTGGCAAATTCCACTGCTTTCTGGAGAGCC
AATATGGGTGGCAGTGGTTGTGCTACTCCTGATGCTCATCACTGGAACTACTGGGGTTATCTGGAGACAGCCTCAGAACT
CCACTCCCCTTCACTTCAAGGTGCCTGCTGTGCCTCTCCTCCCAATAGTTAGCATCTTTGTGAATATTTACCTTATGATG
CAGATGACAGCTGGTACCTGGGCTCGATTTGGGGTCTGGATGCTGATCGGATTTGCTATCTACTTCAGCTATGGGATCCA
GCACAGCCTGGAAGAGTTTAAGCATGACCGACCCCTCTCCAAGTCTAGGACCAGAACTGTAGACATGGATCTC-------
--AGCAGTCCTTGCATTCACTCATTT
>fukomys_damarensis
ATGCTGTGGCAGGCACTTCGCAGATTTGGGCGTAAGCTGGTACGGAGACGTACGCTGGAGCCAGGACTGGCTGAGACCCG
CCTTTCCAGATGCCTCAGCACTGTGGATTTAGTGGCCCTGGGTGTGGGCAGCACATTGGGTGCGGGCGTGTATGTCCTGG
CTGGTGAGGTGGCCAAAGATAAAGCAGGTCCTTCTATTGTGATCTGTTTTTTGGTGGCTGCTCTGTCTTCTGTGTTGGCT
GGGCTGTGCTATGCAGAGTTTGGTGCCCGGGTCCCCCGTTCTGGTTCTGCATATCTCTACAGCTATGTCACTGTGGGTGA
ACTCTGGGCCTTCACCACTGGCTGGAACCTCATCCTCTCCTATGTCATCGGTACAGCCAGTGTGGCCCGGGCCTGGAGCT
GTGCTTTTGACAACCTGATTGGGAATCACATCTCTCACGCTCTGAAGGGGACGATCTCACTGAATGTGCCCCATATCCTG
GCAGAATATCCAGACTTCTTTGCTATGGGCCTTGTGTTGCTGCTTACTGGATTGCTGGCTCTGGGGGCTAGTGAGTCGGC
CCTGGTTACCAAAGTGTTCACAGTGGTGAACCTTTTTGTTCTCGGCTTTGTCATCATCTCTGGCTTCATTAAGGGAGACC
TGCACAACTGGATGCTCACAGAAGACGACTACGCATTGACTAAAGCTGGACTCAATGACACTGATAGCTTGGGCCTTATG
GGATCTGGAGGATTTGTGCCTTTTGGCATCGAGGGGATTCTTCGTGGAGCAGCTACCTGTTTCTATGCGTTTGTTGGTTT
TGACTGCATTGCTACCACTGGGGAAGAGGCCCAGAATCCACAACGTTCCATCCCCATGGGCATTGTAATCTCATTATTTG
TGTGCTTTTTGGCATACTTTGGTGTCTCATCAGCACTCACCCTCATGATGCCTTACTACCAGCTTCAACCGGAGAGCCCT
TTGCCTGAAGCATTTCTCCATATTGGATGGGTTCCTGCCCACTACCTTGTGGCTGTTGGCTCCCTCTGTGCTCTTTCTAC
CAGCCTCTTGGGTTCTATGTTCCCTATGCCTCGGGTGATCTACGCAATGGCAGAGGATGGCCTCCTGTTCCGTGTCCTTG
CCCGCATCCACACCGGCACACACACACCTGTTGTGGCCACTGTGGTCTCTGGCATTATTGCAGCATTCATGGCGTTCCTC
TTTGAACTCACTGATCTTGTGGACCTTATGTCAATTGGGACCCTGCTTGCTTACTCCCTGGTGTCTATTTGTGTTCTCAT
CCTCAGGTATCAGCCTGACCAGGAAATGACGACTGGGGAAGAGGAAGTAGAATTACAGGAGGAAAAGATATCAGAAGCAG
AGAAGCTGACCCTCCAGGGACTGTTTTGCCCACTCAATTCCATCCCTACTCCACTTTCTGGCCAAGTTGTTTATGTTTGT
TCCTCACTGCTTGCTGTACTGCTGACTCTCCTTTGCCTGGTGCTGGCCCAGTGGCAAATTCCACTGCTTTCTGGAGACCC
AATATGGGTGGCAATGGTTGTGCTACTCCTGCTGCTCATCACTGGAATCACTGGGGTTATCTGGAGACAGCCGCAGAGCT
CTACTCGCCTTCACTTTAAGGTGCCTGCTGTGCCTCTCCTCCCAATAGTGAGCATCTTTGTGAATGTTTATCTTATGATG
CAGATGACACCTGGTACCTGGGCCCGATTTGGGGTCTGGATGCTGATAGGATTTGTTATCTACTTCAGCTATGGGATCCA
GCACAGCTTGGAAGAATTTAAGAGTGTCAAACCCCTGTCTAAGTCTAGGACCAAAACTGTGGACCTTGATCTCAGTAGAT
CT------------------------
>ictidomys_tridecemlineatus
ATGCTGTGGCAGGCACTTCGCAGATTTGGTCGAAAGCTGGTACGGAGACGTACACTGGAGCCAGGCATGAATGAGACTCG
CCTTGCCAGATGCCTGAGCACTCTGGACTTAGTGGCCCTGGGTGTGGGCAGCACATTGGGTGCAGGCGTATATGTTCTGG
CTGGTGAGGTCGCCAAAGATAAAGCAGGACCATCCATTGTGATCTCCTTTTTGGTGGCTGCTCTGTCTTCTGTGTTGGCT
GGGCTGTGCTATGCTGAGTTTGGTGCTCGGGTTCCCCGCTCTGGTTCTGCTTATCTCTACAGCTACGTCACTGTTGGAGA
ACTCTGGGCCTTCACCACTGGCTGGAATCTCATCCTCTCCTACGTCATTGGTACCGCCAGTGTGGCCCGTGCCTGGAGCT
CTGCTTTTGACAACCTGATTGGGAACCACATCTCTCAGACTCTAAAGGGGTCCATCTCACTGCACGTGCCCCATTTCCTT
GCAGAATATCCAGATTTCTTTGCTTTGGGCCTTGTGTTGCTGCTCACTGGATTGCTGGCTCTGGGGGCTAGTGAATCAGC
CCTGGTTACCAAAGTGTTCACAGGGGTGAACCTTTTGGTTCTTGGTTTTATCATCATCTCTGGCTTCATTAAGGGAGACC
TACACAACTGGAGGCTCAGTGAAGAAGACTATGAATTGACCAAGGCTGGACTCAATGACACCAGTAGCTTGGGCCCTCTG
GGCTCTGGAGGATTTGTGCCATTCGGCATCCAGGGGATTCTCCGGGGAGCTGCTACCTGTTTCTATGCGTTTGTTGGTTT
TGACTGTATTGCTACCACCGGGGAAGAGGCCCAGAATCCACAGCGTTCTATCCCCATGAGCATTGTGATCTCACTGTTTG
TCTGCTTTTTGGCGTACTTTGGTGTCTCTTCGGCACTCACCCTCATGATGCCTTACTACCAACTCCAGCCTGAAAGCCCA
TTGCCTGAGGCTTTTCTCCATGTTGGATGGGCTCCTGCCCGCTATGTTGTGGCTGTTGGCTCCCTCTGTGCTCTTTCTAC
GAGCCTCTTGGGCTCTATGTTCCCCATGCCTCGGGTGATCTATGCAATGGCAGAGGATGGTCTCCTATTCCGAGTCCTGG
CTAGGATCCACACCGGCACTCATACCCCCATCATGGCCACTGTGGTCTCTGGCATTATTGCAGCATTCATGGCATTCCTC
TTTGAACTCACTGATCTTGTGGACCTCATGTCAATTGGGACCCTGCTTGCTTACTCCCTGGTGTCCATTTGTGTTCTCAT
CCTCAGGTATCAGCCTGATCAGGAAATGAAGCCTGGGGAAGAGGAAGTGGAGTTGCAGGAGGAGAAGGTTCCTGAAGCAG
AGAAACTGACCCTCCAGGCACTGTTTTGCCCACTCAACTCTGACCCTACTCCACTCTCTGGCCAAGTTGTTTATGTTTGT
TCCTCATTACTTGCTCTACTACTGACTGTCCTTTGCCTGGTG------------CCATTTCCACTGCTTTCTGGAGACCC
AGTGTGGGTGGCAGTGGTTGTACTGCTTCTGTTGCTTATTACTGGAACGACTATGGTTATCTGCAGACAGCCACAGAACT
CCAGTCCCCTTCACTTTAAGGTGCCTGCTGTGCCTTTCCTCCCACTAGTGAGCATCTTTGTGAATGTTTACCTTATGATG
CAGATGACAGCTGGTACCTGGGCCCGGTTTGGGGTCTGGATGCTGATTGGGTTTGCTATCTACTTCAGCTATGGAATCCA
GCACAGCCTGGAAGAAGTTAAGCCTGACCAACCCAAATGCAAGTCAAGGGCCAAAACTGTAGACCTTGATCTC-------
--AGCAATTCATGTGTCCACCAATTT
>dipodomys_ordii
ATGAAGTGTCAGGCTCTTCGCAGATTTGGTCAGAAGCTGATGCGGAGACGCATATTGGATCCAAGCATGACCGAGACTCG
CCTTGCCCGATGCCTGAGCACTCTGGACTTGGTGGCCCTGGGTGTGGGCAGCACACTAGGTGCAGGCGTGTATGTCTTGG
CTGGTGGGGTCGCCAAAGATAAAGCAGGACCTTCCATTGTGATCTGCTTTTTGGTGGCCGCCCTGTCCTCCTTGTTGGCA
GGGCTGTGCTATGCTGAGTTTGGTGCCCGGGTGCCCCATTCTGGTTCTGCATATCTCTACAGCTATGTCACTGTGGGTGA
ACTCTGGGCCTTCACTACTGGCTGGAACCTTATCCTCTCCTATGTCCTCGGTACAGCCAGTGTGGCCCGGGCCTGGAGTT
CTACTTTTGACAACTTGGTTGGGAACTACATCTCCCAGACATTGAAAGGGACCATTGCACTACATGTGCCCAATGTCCTT
GCAGAATATCCAGACTTCTTTGCTATGGGCCTTGTGTTGCTGCTTACTGGATTGCTGGCTCTAGGGGCTAGTGAGTCTGC
CCTTGTGACCAAAGTGTTCACAGGAGTGAATCTTTTGGTTCTCGGCTTTGTCATCATCTCTGGCTTCATTAAGGGAAACC
TGCAAAACTGGAAACTCACAGGAGAGGACTATGCATTGACGAAGGCTGGACTCAATGACACTACTAGCTTGGGCCCTCTG
GGCGCTGGAGGATTCATGCCTTTTGGTGTTGAAGGGATTCTTCGTGGAGCGGCTACCTGTTTCTATGCATTTGTTGGTTT
TGACTGTATTGCCACCACAGGAGAAGAAGCTCGGAACCCACAGCGTTCCATCCCCATGGGCATCGTGATCTCCCTCTCGG
TGTGCTTTTTGGCCTATTTTGGTGTGTCTTCAGCTCTCACCCTCCTGATGCCTTACTATCAGCTTCAGCCTGAAAGCCCT
ATGCCTGAGGCGTTCCTCCATGTGGGATGGGCTCCTGCCCGTTATCTTGTGGCTGTTGGCTCCCTCTGTGCTCTTTCTAC
TAGCCTCTTGGGGTCAATGTTCCCTATGCCTCGGGTGATCTACGCAATGGCCGAGGATGGTCTTCTGTTCCATGTCCTTG
CTCGGGTCCACAGTGGTACATACACACCCATCTTGGCCACTGTGGTTTCTGGCATTATTGCAGCGTTCATGGCATTCCTC
TTTAAACTCACCGATCTTGTAGACCTCATGTCAATTGGAACCCTGCTGGCTTACTCTCTGGTATCCATTTGTGTTCTCAT
CCTCAGATATCAACCAGACCAGAAGATAAAGACAGAAGAAGAGGAAATAGAGATTCAGGAGGAGCAGACAAGTGAAGCAG
AGAAGCTGACCCTCCAGGATCTATTTTGCCCAATTAACTCTGTTCCGACTCCACTCACTGGCCAAATTGTCTATGTTTGT
TCTTCACTGCTTGCTCTACTGCTGACTATTCTTTGCCTGGTGCTGAATCAGTGGACAGTTCCATTACTTTCTGGAGAACC
AGTGTGGGCCACCGTGGTTGTGCTGCTCCTGTTGCTCATTACTGGAATCACTGGGGTTGTCTGGAGACAGCCACAGAACC
CTGCTCCTCTTCACTTTAAGGTACCTGTTGTGCCTTTCCTCCCACTAGTGAGCATCTTTGTCAATGTTTACCTTATGATG
CAGATGTCTGCTGGTACCTGGGCCCGATTTGGGGTCTGGATGCTGATTGGTTTTACTATCTACTTCGGCTATGGGATCCG
GCACAGTGTTGAGGAGGTTAAGAGGCAGCAACCTCCACCAAAGAGCACAGCCCAGGTTATAGACCTTGATCTC-------
--ACCAGTTCCTGTATCCAGTCCATT
>jaculus_jaculus
ATGCTGTGGCAGACACTTCGCAGATTTGGTCACAAGCTCGTTCGGAGACGTACTTTGGAGCCAGGCATGGCTGAGACCCG
CCTTGCCAGATGCCTGAACACTCTGGACTTAGTGGCCCTGGGTGTGGGCAGCACATTGGGTGCAGGCGTGTATGTCTTGG
CTGGTGAGGTGGCCAAAGATAAAGCAGGACCGGCCATTGTGATCTGCTTTTTGGTGGCTGCCCTGTCTTCTGTGTTGGCT
GGGCTGTGCTATGCGGAGTTTGGTGCCCGGGTCCCCCGCTCTGGTTCTGCATATCTCTACAGTTATGTCACTGTGGGTGA
ACTCTGGGCCTTCACTACTGGCTGGAATCTCATCCTCTCCTATGTCATTGGTACAGCCAGTGTGGCCCGGGCCTGGAGCT
CTGCTTTTGACAACTTAATTGGGAACCACATTTCTCAAGCTCTGAAGGGGACCATCTCACTGAATGTGCCCCAAGTCCTC
GCAGAATATCCAGATTTCTTTGCTATGGGCCTTGTGTTGCTGCTCACTGGATTGCTTGCTCTGGGGGCGAGTGAGTCAGC
CATGGTTACCAAAGTGTTCACAGGGGTGAACCTTTTGGTCCTCGGGTTTATCATCATCTCTGGCTTCATTATGGGAGACC
TACATAACTGGAACCTCACAGAACAGGACTACAACTTGACCATGGCTGAACTTAATAATACCTATAGCTTGGATGCTCTG
GGCTCTGGAGGATTTATGCCTTTTGGCTTCCTGGGGATTCTCCGTGGAGCTGCTACCTGTTTCTATGCATTTGTTGGTTT
CGACTGTATTGCTACCACTGGGGAAGAGGCTCAGAATCCACAGCGTTCCATTCCCATGGGCATTGTGATCTCATTGTCTG
TCTGCTTTTTGGCATATTTCGGTGTGTCTTCAGCACTCACCCTCATGATGCCTTACTACCTGCTTCAGCCTGAGAGCCCT
TTGCCCGAGGCATTTCTTCACGTTGGCTGGGCTCCTGCCCACTACCTTGTGGCTGTTGGTTCCCTCTGTGCTCTGTCCAC
TAGCCTCTTGGGTTCTATGTTTCCCATGCCTCGGGTGATCTATGCCATGGCAGAGGATGGCCTCCTGTTCCGTGTCCTTG
CCCGAGTCCACAGTGGTACACATACACCCATTATAACCACTGTGGTGTCTGGTGTTATTGCAGCATTCATGGCATTCCTC
TTTGAACTCACTGTTCTTGTGGACCTCATGTCAATTGGGACCCTGCTTGCTTATTCCTTGGTGTCCATTTGTGTTCTCAT
CCTCAGGTATCAGCCTGACCAGGAGATGAAGACTGGTGAAGAGGAAGTGGAGTTGCAGGAGGAGAAGCCACTGGAAGCGG
AGAAGCTGACTCTCCATACACTGTTTTGCCCACCCAGCTCTGTCCCCACCCCCCTCTCTGGCCAAGTTGTCTATGTTTGT
TCCTCACTGCTTGCTCTACTACTGGCTGTCCTTTGCCTGGTGCTGACCCAGTGGACAAATCCACTGCTTTCAGGAGACCC
AGTGTGGGTCACAGTGGCTGTGCTGATCCTGGTGCTCCTTCTGGGAATCACTGGGGTTATCTGGAGACAGCCACAGAACT
GCACTCCCCTTCACTTTAAGGTGCCTGTTGTGCCTTTACTCCCACTAGTGAGCATCTTTGTGAATGTGTACCTGATGATG
CAGATGACAGCTGGTACTTGGGCTCGATTTGGAATCTGGATGCTGATTGGATTTACAATCTACTTTGGCTACGGGATCCA
GCACAGTGTGGAAGAAGTCAAGAGTCATCAACCCATACTTAAGACTAGAGCCCAAACTATAGACATGGATCTC-------
--ACTGGTTCCTGTGTTCACTCATTT
>mus_musculus
ATGCTGTGGCAGGCACTTCGAAGATTTGGTCAAAAGCTGGTGCGGAGACGTGTGTTGGAGCTGGGTATGGGTGAGACCCG
CCTTGCCAGATGCCTGAGCACCCTCGACTTAGTGGCTCTGGGTGTGGGCAGCACATTAGGTGCAGGTGTGTATGTCCTGG
CTGGAGAGGTGGCCAAAGATAAAGCAGGACCATCCATTGTGATCTGCTTTTTGGTGGCTGCTCTGTCCTCTGTGTTGGCT
GGACTGTGTTATGCTGAATTTGGTGCCCGGGTCCCCGGCTCTGGTTCTGCATATCTCTACAGTTATGTCACCGTAGGTGA
ACTCTGGGCCTTCACCACCGGCTGGAATCTCATTCTCTCCTACGTCATTGGTACAGCCAGTGTGGCCCGGGCTTGGAGCT
CTGCTTTTGACAACCTGATTGGAAACCACATCTCTCGGACTCTGAAGGGGACCATCTTGCTGAAGATGCCTCATGTTCTT
GCAGAATATCCAGATTTCTTTGCCTTGGCCCTTGTGTTGCTGCTCACTGGATTGCTGGTTTTAGGGGCAAGTAAATCAGC
CCTGGTTACCAAAGTGTTCACAGGGATGAACCTTTTGGTTCTCAGCTTTGTCATCATCTCTGGCTTCATTAAGGGAGAAC
TGAGAAACTGGAAGCTCACGAAAGAGGACTATTGCTTGACCATGAGTGAATCCAACGGCACTTGTAGCTTGGACTCTATG
GGCTCTGGAGGTTTCATGCCTTTTGGCTTGGAAGGGATTCTCCGTGGCGCTGCTACCTGTTTCTATGCCTTCGTTGGTTT
TGACTGTATTGCAACCACCGGAGAAGAGGCTCAGAATCCCCAGCGCTCCATCCCCATGGGTATTGTGATCTCGATGTTCA
TCTGCTTTTTGGCTTACTTTGGTGTGTCTTCAGCACTTACCCTCATGATGCCTTACTACAAGCTTCATCCTGAGAGCCCT
CTGCCTGAAGCATTTTCCTATGTTGGCTGGGAGCCTGCCCGCTACTTGGTGGCTATTGGCTCCCTCTGTGCACTTTCTAC
TAGCCTTTTGGGCTCTATGTTTCCTATGCCTCGGGTGATGTATTCAATGGCAGAAGATGGCCTCCTGTTCCGTGTCCTTG
CTAAGGTTCACAGTGTCACACATATACCCATTGTGGCCACCTTGGTATCTGGTGTTATTGCAGCATTCATGGCATTCCTC
TTTGAACTCACTGACCTCGTGGACCTCATGTCAATCGGGACTCTGCTTGCTCACTCCCTGGTGTCCATTTGTGTTCTCAT
CCTCAGATATCAGCCTGATCAGGAAATGAAGAGTGTTGAAGAGGAAATGGAATTGCAAGAGGAG---ACACTTGAAGCAG
AGAAGCTGACTGTCCAGGCTCTATTTTGTCCTGTCAACTCCATCCCCACACTCCTTTCTGGCCGAGTTGTCTATGTTTGC
TCCTCACTGCTTGCCGTACTACTAACTGTTCTTTGCCTGGTGCTGACCTGGTGGACAACTCCACTTCGTTCTGGAGACCC
AGTGTGGGTCACAGTGGTTGTGCTGATCCTGGGGCTCATTCTTGCAATTTCTGGGGTCATCTGGAGACAGCCACAGAACC
GCACTCCCCTTCACTTTAAGGTGCCTGCTGTTCCTCTACTCCCACTGGTGAGCATCTTTGTGAATGTTTACCTGATGATG
CAAATGACAGCTGGCACTTGGGCCCGATTTGGGATCTGGATGCTGATTGGATTTGCTATCTACTTTGGCTATGGGATCCA
ACACAGTATGAAAGAAGTTAAGAATCATCAAACTCTACCCAAAACAAGGGCCCAAACTATAGACCTTGATCTC-------
--ACAACTTCCTGTGTTCACAGCATT
>rattus_norvegicus
ATGCTGTGGCAGGCACTTCGAAGATTTGGTCAAAAGCTGGTGCGGAGACGTGTGCTGGAGCTGGGCATGGGTGAGACCCG
CCTTGCCAGATGCCTGAGCACTCTCGACTTAGTGGCCCTGGGTGTGGGCAGCACATTAGGTGCAGGTGTGTATGTCCTGG
CTGGTGAGGTGGCCAAAGAGAAAGCAGGACCATCCATTGTGATCTGCTTTTTGGTGGCTGCTCTGTCCTCTGTGTTGGCT
GGACTGTGTTATGCTGAGTTTGGTGCCCGGGTCCCCGGCTCTGGTTCTGCATACCTCTACAGTTATGTCACCGTAGGTGA
ACTCTGGGCCTTCACCACCGGCTGGAATCTCATTCTCTCCTACGTCATTGGTACAGCCAGTGTGGCCCGGGCTTGGAGCT
CTGCTTTTGACAACCTGATTGGAAACCACATCTCTCAGACTCTGAAGGGGACCATCTTACTGAACATGCCTCATGTTCTT
GCAGAATATCCAGATTTCTTTGCCTTGGCCCTTGTGTTGCTGCTCACTGGATTGCTGGTTTTGGGGGCGAATGAATCCGC
CCTGGTTACCAAAGTGTTCACAGGGATGAACCTTTTGGTTCTCGGGTTTGTCATCATCTCTGGCTTCATTAAGGGAGAGC
TGAGAAACTGGAAGCTCACGAAAGAGGACTATTGCTTGACTATGAGTGAATCCAATGGCACTTGTAGCTTGGATTCTATG
GGCTCTGGAGGTTTCATGCCTTTTGGCTTGGAAGGGATTCTCCGTGGCGCTGCTACCTGTTTCTATGCCTTCGTTGGTTT
TGACTGTATTGCGACCACTGGGGAAGAGGCTCAGAATCCCCAGCGCTCCATCCCTATGGGTATTGTGATCTCACTGTCCA
TCTGCTTTTTGGCTTATTTTGGTGTGTCATCAGCACTGACGCTCATGATGCCTTACTACAAGCTTCAGCCTGAGAGCCCT
CTGCCTGAAGCTTTTTCCTATGTTGGCTGGGAGCCTGCCCGCTACCTGGTGGCTATTGGCTCCCTCTGTGCACTTTCTAC
TAGCCTTTTGGGCTCTATGTTTCCTATGCCTCGGGTGATCTATGCGATGGCAGAAGATGGCCTTCTGTTCCGTGTCCTTG
CTAGGGTCCACAATGGCACACATACACCCATTGTGGCCACTGTGGTATCTGGTGTTATTGCAGCATTCATGGCATTCCTC
TTTGAACTCACTGATCTCGTGGACCTCATGTCAATCGGGACTCTGCTCGCTTACTCCCTGGTGTCAATTTGTGTTCTTAT
CCTCAGATATCAGCCTGACCAAGAAATGAAGAACGGTGAAGAGGAAGTGGAATTGCAAGAGGAGGAGACACTCGAAGCAG
AAAAGCTGACTGTCCAGGCTCTATTTTGTCCAGTCAACTCCATCCCCACACTCCTTTCTGGCCGAATTGTCTATGTTTGC
TCATCACTGCTTGCTGTACTACTAACTGTTCTTTGCCTGGTGCTGACCTGGTGGACAACTCCGCTTCATTCTGGAGACCC
AGTGTGGGTCACAGTGGTTGTGCTGATCCTGGGGCTGATCCTTGGAATTTCTGGGGTCATCTGGAGACAACCACAGAACC
GCACTCCCCTTCATTTTAAGGTGCCCGTTGTTCCTCTACTCCCACTGGTGAGCATCTTTGTGAATGTTTACCTGATGATG
CAAATGACAGCTGACACTTGGGCCCGATTTGGGGTCTGGATGCTGATTGGATTTGCTATCTACTTCGGCTATGGGATCCA
ACACAGCGTGGAAGAAGTTAAGAATCATCAAACTCTACCCAAGACAAGGCCCCAAACTATAGACCTTGATCTC-------
--ACCACTTCTTGTGTTCATAGTATT
>psammomys_obesus
ATGCTGTGGCATGCTCTTCGAAGATTTGGTCGAAAGCTGGTGAGGAGACGTGCGTTGGAGCTGGGCATGGGCGAGACCCG
CCTTGCCAGATGCCTGAGCACCCTCGACTTAGTGGCCCTGGGTGTGGGCAGCACATTGGGTGCAGGTGTGTATGTCCTGG
CTGGTGAGGTGGCAAAAGATAAAGCAGGACCATCCATTGTGATCTGCTTTTTGGTGGCTGCTCTGTCGTCGGTGTTAGCT
GGACTGTGTTATGCTGAGTTTGGTGCCCGAGTCCCCGGCTCTGGTTCTGCATATCTCTACAGTTATGTCACTGTAGGTGA
ACTCTGGGCCTTCACCACCGGCTGGAACCTCATCCTCTCCTACGTCATTGGTACAGCCAGTGTGGCCCGGGCTTGGAGCT
CTGCTTTTGACAACCTGATTGGAAACTACATCTCTCAGTCTCTGAAAGGAACCATCTCACTGAATGTGCCTCATGTTCTG
GCAGAATATCCAGATTTCTTTGCCATGGCCCTTGTGTTGCTGCTCACTGGATTGTTGGCTTTGGGAGCAAGTGATTCTGC
TCTGGTTACCAAAGTGTTCACAGGGGTGAACCTCTTGGTTCTTGGATTTGTCATCATCTCTGGCTTCTTTAAGGGAGATC
TGAAAAACTGGAAGCTCACAAAAGAGGACTATTGCTTGACCATGAGTGGACCCAATGACACTTGTAGCTTGGACTCCGTG
GGCGCTGGAGGTTTCGTGCCCTTTGGCTTAGACGGGATTCTTCGTGGCGCTGCTACCTGTTTCTATGCCTTTGTTGGTTT
TGACTGTATTGCGACCACTGGGGAAGAGGCGAAGAATCCCCAGCGCTCTATCCCCATGGGCATTGTAATCTCACTCTCCA
TCTGCTTTTTGGCTTACTTTGGGGTGTCTTCAGCACTTACTCTTATGATGCCTTACTACAAGCTTCATACTGAGAGCCCT
CTACCCGAAGCATTTATGTACGCTGGCTGGAATTCTGCCCGGTACCTTGTAGCTGTTGGCTCCCTCTGTGCTCTTTCCAC
TAGCCTTCTGGGCTCTATGTTTCCTATGCCTCGTGTGATCTATGCAATGGCAGAAGATGGCCTCCTGTTCCGAGTCCTTG
GTAGGGTCCACAATAGAACACATACACCCATTGTGGCCACCGTGGTATCTGGTGTTATTGCAGCATTCATGGCATTCCTC
TTTGAACTCAGTGATCTTGTGGACCTCATGTCAATTGGGACTCTACTTGCTTACTCCCTGGTGTCCATTTGTGTTCTCAT
CCTTAGATATCAGCCTGACCAGGAAATAAGGAATGGTGAACAGGAAGTGGAATTGCAGGAGGAGGAAACACTTGAAGCAG
AGAAGCTAACTGTCCAGGCTCTATTTTGTCCAGTCAACTCCATCCCCACCCTCCTTTCTGGCCGGGTTGTCTATGTTTGT
TCCTCACTGCTTGCTGTACTACTGACTGTTCTTTGTCTGGTGCTGACCCGGTGGACAACTGCTCTTCGTTCTGGAGAACC
AGTGTGGGTCACAGTGGTTGTGCTGATCCTGGGGCTCATTCTTGGAATTACTGGAGTTATCTGGAGACAGTCACAGAACC
GCACGCCCCTTCACTTTAAGGTGCCTCTTGTGCCTCTACTCCCATTGCTGAGCATCTTTGTGAATATTTACCTGATGATG
CAAATGACAGCTGGCACTTGGGTCCAATTTGGGATCTGGATGCTGATTGGATTTGCTATCTACTTTGGCTATGGGATCCA
GCACAGTGTGGAAGAAGTTAAGAATAATCAAACCTTACCCAAAAGAAGGGCCCCAACTGTAGACCTTGATCTC-------
--ACTGCTTCGTGTATTCATGCCATT
