# Supplementary material for: Divergent genes in gerbils: prevalence, relation to GC-biased substitution, and phenotypic relevance
Source: BMC Evol Biol. 2020 Oct 19;20:134. doi: 10.1186/s12862-020-01696-3 (PMC7574485; doi:10.1186/s12862-020-01696-3)
Supplement: Supplementary file 3 — Additional file 3 Supplementary Data. DNA alignments for 10,554 1-to-1 orthologues used in analysis. Each alignment file is named using its orthogroup ID. [file 12862_2020_1696_MOESM3_ESM.zip › Additional_File_3/masked_alignments/OG0001932.fa]

>nannospalax_galili
ATGGCTGCTGAGAAGCAGGTCCCGGGTGGCGGTGGCGGCGGCGGCGGCGGTGGTGGTGGTGGTGGCGGCGGCGGCGGGAG
CGGTGGAGGACGAGGTGCCGGAGGAGAGGAGAATAAAGAGAACGAGCGCCCTTCAGCCGGCTCGAAGGCGAACAAGGAGT
TCGGGGATAGCCTGAGCCTGGAGATTCTTCAGATCATCAAGGAATCCCAGCAGCAGCATGGCTTACGGCATGGCGATTTC
CAGCGGTACAGGGGCTACTGTTCCCGAAGACAAAGACGTCTCCGGAAAACACTCAACTTTAAGATGGGGAACAGACACAA
ATTCACAGGGAAAAAAGTAACTGAAGAGCTTCTGACTGATAACAGATACTTGCTGTTGGTTCTGATGGATGCGGAGAGAG
CTTGGAGCTATGCCATGCAGCTCAAACAGGAAGCCAACACTGAACCCAGAAAACGGTTTCACTTGCTATCTCGTCTTCGA
AAAGCCGTGAAGCATGCTGAGGAACTGGAACGCTTGTGTGAGAGTAACCGTGTGGATGCCAAGACCAAGCTAGAGGCGCA
GGCGTACACAGCTTACCTCTCAGGAATGTTGCGCTTTGAACATCAGGAGTGGAAAGCTGCCATCGAGGCTTTCAACAAGT
GCAAAACTATCTACGAGAAACTGGCCAGTGCATTCACAGAGGAGCAGGCTGTGCTGTATAACCAGCGCGTGGAAGAGATC
TCGCCCAACATCCGCTACTGTGCATATAACATTGGGGACCAGTCAGCTATTAATGAACTCATGCAGATGAGATTGAGATC
TGGGGGCACAGAGGGTCTCCTTGCTGAAAAACTGGAGGCATTGATCACTCAGACCCGAGCCAAGCAGGCAGCGACCATGA
GTGAAGTGGAGTGGAGAGGAAGAACCGTTCCAGTGAAGATCGACAAAGTGAGGATCTTTCTATTGGGACTGGCTGACAAC
GAAGCAGCTATTGTCCAGGCTGAGAGTGAAGAAACAAAGGAGCGTCTGTTTGAGTCTGTGCTCAGTGAGTGCCGGGACGC
CCTCCAGGCCGTTCGGGAAGAGCTCAAGCCCGATCAGAAACAGAGAGATTACACCCTGGAAGGAGAGTCAGGGAAGGTGT
CCAATCTCCAGTACCTGCACAGCTACCTGACCTACATCAAGCTGTCGACAGCCATCAAGAGGAATGAGAACATGGCTAAA
GGCCTGCATAAGGCTCTGCTGCAGCAGCAGCCAGAAGATGACAGCAAGCGTTCCCCCAGGCCCCAGGACCTGATCCGGCT
CTATGACATCATTCTGCAGAACCTGGTGGAATTGCTGCAGCTTCCTGGCTTAGAAGAGGACAGAGCCTTCCAGAAAGAGA
TAGGCCTCAAGACCCTTGTGTTCAAAGCTTACAGGTGTTTCTTCATTGCTCAGTCTTACGTGCTGGTGAAGAAGTGGAGT
GAAGCCCTTGTCCTATATGACAGAGTCCTGAAGTACGCCAGTGAAGCTAGTTCCGATGGGGGAGCCTTCACGAACAGCCT
GAAGGACCTACCTGATGTGCAAGAACTCATCACCCAAGTTCGGTCAGAGAAGTGCTCGCTGCAAGCTGCAGCCATCCTG-
--GATACAAACGACTCCCATCAAGCAGACACCTCCTCCCAAGTCAAGGACAATAAGCCTCTGGTTGAACGGTTTGAGACC
TTCTGTCTGGACCCTTCCCTCGTCACCAAGCAAGCCAACCTTGTGCACTTCCCACCAGGATTCCAGCCCATCCCTTGCAA
GCCTTTGTTCTTTGACCTGGCCCTCAACCACGTGGCCTTCCCTCCCCTTGAGGACAAGTTGGAACAGAAGACCAAGAGTG
GCCTCACAGGGTACATCAAGGGCATCTTCGGATTCAGGAGC
>mus_musculus
ATGGCTGCTGAGAAGCAGATCCCGGGTGGTGGTAGT---GGTGGTGGTGGAAGCGGCAGCGGCGGCGGCGGCGGAGGGAG
CGGTGGCGGACGCAGTGCCGGAGGAGACGAGAATAAAGAAAACGAACGCCCTTCAGCCGGATCGAAGGCAAACAAAGAGT
TCGGGGACAGCCTGAGTTTGGAGATTCTGCAGATCATTAAGGAGTCGCAGCAGCAGCATGGCTTACGGCACGGAGACTTC
CAGCGGTACAGGGGCTACTGTTCTCGAAGACAAAGACGCCTCCGGAAAACACTCAACTTTAAGATGGGGAACAGACACAA
ATTCACGGGGAAGAAAGTAACGGAGGAGCTCCTGACTGATAACAGATACTTGCTGCTGGTGCTGATGGATGCAGAAAGAG
CCTGGAGCTACGCCATGCAGCTCAAACAGGAAGCCAACACCGAGCCGCGGAAACGGTTTCACTTGCTGTCTCGCCTTCGA
AAAGCCGTGAAGCATGCAGAGGAACTGGAGCGCTTGTGTGAGAGCAACCGGGTGGATGCCAAGACCAAGCTAGAGGCTCA
GGCCTACACGGCTTACCTCTCAGGAATGTTGCGCTTTGAACATCAAGAGTGGAAATCTGCCATTGAGGCTTTCAACAAAT
GCAAAACTATCTATGAGAAGCTAGCCAGTGCATTCACAGAGGAGCAGGCTGTGTTGTACAACCAGCGTGTAGAAGAGATC
TCGCCCAACATCCGCTACTGTGCATACAACATTGGGGACCAGTCAGCTATCAATGAGCTCATGCAGATGAGACTAAGGTC
TGGGGGCACAGAGGGGCTCCTTGCTGAAAAACTTGAGGCCTTGATCACTCAGACTCGAGCCAAGCAGGCGGCGACCATGA
GTGAGGTGGAGTGGCGAGGCCGGACGGTCCCCGTGAAGATCGACAAAGTGAGGATCTTCCTCCTGGGCCTGGCCGACAAC
GAGGCCGCCATCGTCCAGGCTGAAAGTGAAGAAACGAAGGAGCGTCTGTTCGAGTCCATGCTGAGTGAGTGCCGAGACGC
CCTCCAAGCCGTGAGGGAAGAGCTCAAGCCCGATCAGAAGCAGAGAGACTATGCCCTTGATGGAGAGTCTGGGAAGGTGT
CAAATCTCCAGTACCTGCACAGCTACCTGACCTACATCAAGCTGTCAACAGCAATCAGGCGAAACGAGAACATGGCTAAA
GGCTTGCACAGGGCTCTGCTGCAGCAGCAGCCGGAAGATGACAGCAAGCGCTCTCCCAGGCCTCAGGACCTCATCCGGCT
CTATGACATCATTCTGCAGAATCTGGTGGAATTGCTGCAGCTTCCTGGCTTAGAAGAGGACAGAACCTTCCAGAAAGAGA
TAAGCCTCAAGACCCTGGTGTTCAAAGCTTACAGGTGTTTCTTCATTGCTCAGTCTTACGTGCTGGTGAAGAAGTGGAGC
GAAGCCCTCGTCCTGTACGACAGAGTTCTCAAATATGCAAATGAAGTGAGTTCTCACGGAGGAGCCTCCAAGAACAGCCT
GAAGGACCTGCCCGACGTGCAAGAACTCATCACTCAAGTGCGGTCAGAGAAGTGCTCGCTGCAGGCCGCAGCCATCCTG-
--GATGCAAACGACTCTCATCAAACAGACACCTCATCCCAAGTCAAAGACAATACGCCTCTGGTTGAACGGTTTGAGTCC
TTTTGCCTGGACCCGTCCCTGGTCACCAAACAAGCCAACCTCGTGCACTTCCCACCAGGGTTCCAGCCCATCCCTTGCAA
GCCTTTGTTCTTTGACCTGGCCCTCAACCACGTGGCCTTCCCACCCCTTGAGGACAAATTGGAGCAGAAGACTAAGAGTG
GCCTCACAGGCTACATCAAGGGCATCTTTGGTTTCAGGAGC
>rattus_norvegicus
ATGGCTGCTGAGAAGCAGATCCCGGGTGGTGGTAGT---GGTGGTGGTGGGAGCGGCGGCGGCGGCGGCGGCGGAGGGAG
CGGAGGTGGACGCAGTGCCGGAGGAGACGAGAATAAAGAAAACGAACGCCCTTCAGCCGGATCGAAGGCAAACAAAGAGT
TCGGGGATAGCCTGAGTTTGGAGATTCTGCAGGTTATTAAGGAGTCGCAGCAGCAGCATGGCCTACGGCACGGAGACTTC
CAGCGGTACAGGGGCTACTGTTCTCGAAGACAAAGGCGCCTCCGGAAAACACTCAACTTTAAGATGGGGAACAGACACAA
ATTCACCGGGAAGAAAGTGACAGAGGAGCTCCTGACTGACAGCAGATACCTGCTGCTGGTTCTGATGGATGCAGAAAGAG
CCTGGAGCTACGCCATGCAGCTCAAACAGGAAGCCAACACCGAGCCCCGAAAACGGTTTCACTTGCTGTCTCGCCTTCGA
AAAGCCGTGAAGCACGCCGAGGAACTGGAGCGCTTGTGTGAGAGCAGCCGTGTGGATGCTAAGACCAAGCTAGAGGCTCA
GGCCTATACAGCTTACCTCTCGGGGATGCTGCGCTTTGAACACCAGGAGTGGAAAGCTGCCATTGAGGCTTTCAACAGAT
GCAAAACTATCTATGAGAAGCTAGCCAGCGCGTTCACAGAGGAGCAGGCTGTGCTGTACAACCAGCGCGTAGAGGAGATC
TCGCCCAACATCCGCTACTGTGCATATAACATTGGGGACCAGTCAGCCATCAATGAACTCATGCAGATGAGACTGAGGTC
TGGGGGCACAGAGGGGCTCCTTGCTGAAAAACTTGAGGCCTTGATCACTCAGACTCGAGCCAAGCAGGCAGCGACCATGA
GTGAGGTGGAGTGGAGGGGCAGGACGGTTCCCGTGAAGATCGACAAAGTGAGGATCTTCTTACTGGGACTGGCTGACAAT
GAAGCCGCCATTGTGCAGGCTGAAAGTGAAGAAACGAAGGAGCGTCTGTTCGAGTCGATGCTCAGTGAGTGCCGAGACGC
CCTCCAGGCCGTGAGGGAGGAGCTCAAGCCTGATCAGAAACAGAGAGATTACACCGTCGATGGAGAGTCAGGGAAGGTAT
CGAATCTCCAGTACCTGCACAGCTACCTGACCTACATCAAGCTGTCCACAGCGATCAGGAGAAATGAGAACATGGCTAAA
GGGCTGCACAGGGCTCTGCTGCAGCAGCAGCCGGAAGATGACAGCAAGCGCTCTCCCCGGCCTCAGGACCTCATCCGGCT
CTACGACATCATTCTGCAGAATCTGGTGGAATTGCTGCAGCTTCCTGGCTTAGAAGAAGACAGAACCTTCCAGAAAGAGA
TAGGCCTCAAGACCCTGGTGTTCAAAGCTTACAGGTGTTTCTTCATCGCTCAGTCCTACGTGCTGGTGAAGAAGTGGAGC
GAAGCCCTCGTCCTGTATGACAGAGTTCTCAAATATGCAAGTGAAGTGAGTTCTCATGGGGGAGCCTTCAAGAACAGCCT
GAAGGACCTGCCTGATGTGCAAGAGCTCATCACTCAGGTGCGGTCAGAGAAGTGCTCGCTGCAGGCCGCAGCTATCCTG-
--GATGCAAATGAGTCCCATCAAACTGACACGGCCTCCCAAGTCAAGGACAATACGCCTCTCGTTGAACGGTTTGAGACC
TTTTGCCTGGACCCTTCCCTTGTCACCAAGCAGGCCAGCCTCGTGCACTTCCCCCCCGGATTCCAGCCCATCCCCTGCAA
GCCTCTGTTCTTTGACCTGGCCCTCAACCACGTGGCCTTCCCACCTCTTGAGGACAAATTGGAGCAGAAGACCAAGAGCG
GCCTCACAGGCTACATCAAGGGCATCTTTGGTTTCAGGAGC
>cavia_porcellus
ATGGCTGCCGAGAAGCAGGTCCCGGGTGGCGGTGGCGGTGGCGGCGGTGGCGGCGGCAGCGGTAGCGGTAGCAGTGGTGG
AGGCGGTGGACGTGGTGCCGGAGGAGAAGAAAATAAAGAAAACGAACGTCCTTCAGCTGGGCCGAAGGCAAACAAAGAAT
TCGGGGATAGCCTGAGTTTGGAGATTCTTCAGATTATTAAGGAATCCCAGCAGCAACATGGTTTGCGGCATGAAGATTTT
CAGAGGTACAGGGGTTACTGTTCCCGCAGACAGAGACGTCTTCGGAAAACACTCAACTTCAAGATGGGGAACAGGCACAA
ATTCACAGGGAAAAAAGTAACTGAAGATCTTCTGACTGATAATAGATACTTGCTTCTGGTTCTGATGGATGCCGAAAGAG
CCTGGAGCTATGCCATGCAGCTCAAAGAGGAAGCCCGCACTGAACCCCGGAAACGGTTTCACATGCTGTCTCGCCTTCGC
AAAGCTGTGAAGCATGCAGAGGAATTGGAACGCTTGTGTGAGAGCAATCGTGTGGATGCCAAGACCAAGTTAGAGGCTCA
GGCATACACAGCTTACCTCTTAGGAATGCTGCGCTTTGAACACCAGGAGTGGAAAGCTGCCCGAGAGGCCTTTACCAAAT
GCACAACTATCTATAGGAAGCTTGCCAGTGCTTTCACAGAGGAGCAGGCCGTGTTGTATAATCAGCGTGTGGAAGAGATC
TCGCCCAACATTCGCTACTGTGAATATAATATCGGGGACCAGTCAGCCATCAATGAACTTATGCAGATGAGATTGAGGTC
TGGGGGCGCCGAGGGTCTCCTGGCTGAAAAACTGGAGGCACTGATCACTCAGACTCGAGCCAAGCAGGCAGCTACCATGA
GTGAAGTGGAGTGGAGAGGGAGAACAGTGCCAGTGAAGATTGACAAAGTGAGGATCTTTCTGCTGGGCCTAGCTGATAAC
GAGGCAGCTATTGGCCAGGCTGAAAGTGAAGATACCAAGGAGCGTCTGTTTGAGTCTATGCTCAGCGAGTGTCGGGACGC
CATCCAAGCCGTTCGGGAGGAGCTCAAGCCAGATCAGAAACAGAGAGATTACATCCCTGAAGGGGAGTCAGGGAAGGTAT
CTAATCTTCAATACCTGCACAGCTACCTGACCTACATCAAGCTGTCAACAGCCATCAAGAGAAACGAGAACATGGCTAAA
GGTCTACAGAAGGCTCTGCTGCAGCAGCCGCCGGAGGATGACAGCAAGCGCTCCCCCAGACCCCAGGACCTGATCCGGCT
CTATGACATCATTCTGCAGAATCTGGTGGAGTTACTGCAGCTTCCTGGCTTAGAGGAGGACAGAGCTTTCCAAAAAGAGA
TAGGCCTCAAGACCCTGGTGTTCAAGGCTTACAGGTGTTTTTTCATTGCTCAGTCCTACGTGTTGGTGAAAAAGTGGAGC
GAAGCCCTTGTCCTGTATGACCGAGTCCTGAAATACGCAAACGAAGTGAATTCTGACTCGGGAGCTTTCAAGAACAGCTT
GAAGGACCTACCTGATGTGCAAGAGCTCATCACCCAAGTGCGGTCAGAGAAGTGCTCCCTGCAAGCCGCTGCCATCCTG-
--GATGCAAATGATGCTCATCAAACAGAGACTTCCTCCCAAGTGAAGGACAATAAGCCCCTGGTTGAACGGTTTGACACC
TTTTGCCTGGACCCGTCCCTCGTCACCAAGCAAGCCAGCCTCGTGCACTTCCCACCTGGGTTCCAGCCAGTTCCTTGCAA
GCCTTTGTTCTTCGACCTGGCCCTCAACCATGTGGCCTTCCCGCCCCTTGAGGACAAGTTGGAGCAGAAGACCAAAAGCG
GTCTCACTGGATACATCAAGGGCATCTTTGGATTCAGGAGC
>chinchilla_lanigera
ATGGCTGCTGAAAAGCAGGTCCCGGGTGGTGGCGGCGGCGGCGGCGGCGGCGGCGGCGGCGGTAGCGGTAACAGCGGTGG
CGGCGGTGGACGTGGTGCCGGAGGAGAGGAAAATAAAGAAAACGAACGCCCTTCAGCCGGGACGAAGGCAAACAAAGAAT
TCGGAGATAGCCTGAGTTTGGAGATTCTTCAGATTATCAAGGAATCCCAGCAGCAGCATGGTTTGCGGCATGAAGATTTC
CAGAGGTATAGGGGTTACTGTTCCCGCAGACAGAGACGTCTTCGGAAAACACTCAACTTCAAAATGGGGAACAGACACAA
ATTCACAGGAAAAAAAGTAACTGAAGATCTCCTGACTGATAATAGATATTTGCTTCTGGTTCTGATGGATGCCGAAAGAG
CCTGGAGCTATGCCATGCAACTCAAAGAAGAAGCCCGCACTGAACCCCGAAAACGGTTTCACATGCTATCTCGCCTTCGC
AAAGCTGTGAAGCATGCAGAGGAATTGGAACGCTTGTGTGAGAGCAATCGTGTGGATGCCAAGACCAAGCTGGAAGCTCA
GGCATACACAGCTTACCTCTCAGGAATGCTGCGCTTTGAACACCAAGAGTGGAAAGCTGCCCGAGAGGCCTTTACCAAAT
GCACAACTATCTATAAGAAGCTCGCCAGTGCTTTCACAGAGGAGCAGGCTGTGCTGTACAATCAGCGTGTGGAGGAGATC
TCACCCAACATCCGCTACTGTGAATATAACATTGGGGACCAGTCAGCCATCAATGAACTTATGCAGATGAGATTGAGATC
TGGGGGTGCTGAGGGTCTCCTGGCTGAAAAACTGGAGGCCCTGATCACGCAGACTCGAGCCAAGCAGGCAGCTACCATGA
GTGAAGTGGAGTGGAGAGGGAGAACGGTGCCAGTGAAGATCGACAAAGTGAGGATCTTTCTGCTAGGGTTGGCTGATAAC
GAAGCAGCCATTGTGCAGGCTGAAAGTGAAGAAACCAAGGAGCGTCTGTTTGAATCCATGCTCAGCGAGTGTCGGGACGC
CATCCAGGCTGTTCGGGAGGAGCTCAAGCCAGATCAGAAACAGAGAGATTACACCCCAGAAGGGGAGTCAGGGAAGGTGT
CTAATCTTCAGTACCTGCACAGCTACCTGACCTACATCAAGCTGTCAACGGCAATCAAGAGAAATGAGAACATGGCTAAA
GGTCTGCAGAAGGCCCTGCTGCAGCAGCAGCCAGAAGATGACAGCAAGCGCTCTCCCCGGCCACAGGACCTGATCCGGCT
CTATGACATTATTCTACAGAATCTGGTGGAATTACTGCAGCTTCCTGGCTTAGAGGAGGACAGAGCCTTCCAGAAGGAGA
TTGGCCTCAAGACCCTGGTGTTCAAGGCTTACAGGTGTTTTTTCATTGCTCAGTCCTACGTGCTGGTGAAGAAGTGGAGC
GAAGCCCTTGTGCTGTACGACAGAGTCCTGAAGTACGCAAACGAAGTAAATTCCGACTCCGGAGCGTTCAAGAACAGCCT
GAAGGACCTGCCTGATGTGCAAGAGCTCATCACGCAAGTGCGGTCAGAGAAATGCTCCCTGCAGGCCGCCGCCATCCTG-
--GATACAAATGACGCCCATCAAACAGAGACTTCTTCCCAAGTGAAGGACAATAAGCCTCTGGTTGAACGGTTTGAGACC
TTCTGCCTGGACCCTTCCCTCGTCACCAAGCAAGCCAACCTCGTGCACTTCCCGCCCGGGTTCCAGCCCATTCCTTGCAA
GCCTTTGTTCTTCGACCTGGCCCTCAACCATGTGGCCTTCCCACCCCTTGAGGACAAGTTGGAACAGAAGACCAAGAGCG
GCCTCACTGGATACATCAAGGGCATCTTTGGATTCAGGAGC
>fukomys_damarensis
ATGGCTGCTGAGAAGCAGGTCCCGGGTGGCGGCGGC------GGAGGCGGCGGCGGTAGCGGTAGCGGTAGCAGCGGTGG
AGGCGGTGGACGTGGTGCGGGAGGAGAAGAAAATAAAGAAAACGAACGACCTTCAGCCGGCCCGAAGGCAAACAAAGAAT
TTGGGGATAGCCTGAGTTTGGAGATTCTTCAGATTATTAAGGAATCCCAGCAGCAACATGGTTTGCGACATGAAGATTTT
CAGAGGTACAGGGGTTACTGTTCCCGCAGACAGAGACGTCTTCGGAAAACACTCAACTTCAAGATGGGGAACAGACACAA
ATTCACAGGGAAAAAAGTAACTGAAGATCTTCTGACTGATAATAGATATTTGCTTCTGATTTTGATGGATGCAGAAAGAG
CCTGGAGCTATGCCATGCAACTCAAAGAGGAAGGCCGCACTGAACCCCGAAAACGGTTTCACATGCTCTCTCGCCTTCGC
AAAGCGGTGAAACATGCAGAGGAATTGGAACATTTATGTGAGAGCAATCGTGTGGATGCCAAGACCAAGTTAGAGGCCCA
GGCATACACAGCTTACCTCTCAGGAATGCTGCACTTTGAACACCAAGAGTGGAAAGCTGCCAGAGAGGCCTTTACCAAAT
GCACAACTATCTATAAGAAGCTCGCCAGTGCTTTCACAGAGGAGCAGGCTGTGCTGTATAACCAGCGTGTGGAAGAGATC
TCGCCCAACATCCGCTACTGTGAATATAACATTGGGGACCAGTCGGCCATCAATGAACTCATGCAGATGAGACTGAGGTC
TGGGGGAGCTGAGGGTCTCCTGGCTGAAAAGCTGGAGGCATTAATCGCTCAGACCCGGGCCAAGCAGGCAGCCACGATGA
GTGAAGCGGAGTGGAGAGGGAGAGCGGTACCTGTGAGGATTGACAAAGTGAGGATCTTTCTCCTAGGGCTAGCTGATAAC
GAAGCAGCCATCGCCCAGGCTGAGAGTGAAGAAACCAAGGAGCGTCTGTTTGAATCCATGCTCAGCGAGTGTCGAGATGC
CATCCAGGCCGTTCGGGAAGAGCTCAAACCAGATCAGAAACAGAGAGATTACACTCCTGAAGGGGAGTCAGGGAAAGTAT
CTAATCTTCAATACCTGCACAGCTACCTGACCTACATCAAGCTGTCAACAGCCATCAAGAGAAATGAGAACATGGCTAAA
GGTCTGCAGAAGGCTCTGCTGCAGCAGCAGCCGGAAGATGACAGCAAGCGCTCTCCCCGGCCCCAGGACCTGATCCGGCT
CTATGACATTATTCTTCAGAATCTGGTGGAATTACTGCAGCTTCCTGGCTTAGAGGAGGACAGAGCCTTCCAGAAGGAGA
TAGGCCTCAAGACCCTGGTGTTCAAGGCTTACAGGTGTTTTTTCATTGCTCAGTCCTACGTGTTGGTGAAGAAGTGGAGC
GAAGCCCTTGTGCTGTATGACAGAGTCCTGAAGTATGCAAACGAAGTAAACTCAGACTCAGGAGCCTTCAAGAACAGCCT
GAAGGACCTGCCTGACGTTCAAGAGCTCATCGCCCAAGTGCGGTCAGAGAAGTGCTCCCTGCAGGCTGCCGCCATCCTG-
--GACACAAATGACACCCATCAAACAGAGACTTGCTCCCAAGTGAAGGACAATAAGCCTCTGGTTGAACGGTTTGAGACC
TTCTGCCTGGACCCTTCCCTTGTCACCAAGCAAGCCAACCTCGTGCACTTCCCGCCAGGGTTCCAGCCCATTCCTTGCAA
GCCTTTGTTCTTTGACCTGGCCCTCAACCACGTGGCCTTCCCGCCCCTTGAGGACAAGTTGGAGCAGAAGACCAAGAGTG
GCCTCACTGGATACATCAAGGGCATCTTTGGATTCAGGAGC
>homo_sapiens
ATGGCTGCTGAGAAGCAGGTCCCAGGCGGCGGCGGCGGCGGCGGCAGTGGCGGCGGCGGTGGCAGTGGCGGCGGCGGTAG
CGGCGGTGGACGTGGTGCCGGAGGGGAAGAAAATAAAGAAAACGAACGCCCTTCGGCCGGATCGAAGGCAAACAAAGAAT
TTGGGGATAGCCTGAGTTTGGAGATTCTTCAGATTATTAAGGAATCCCAGCAGCAGCATGGTTTACGGCATGGAGATTTT
CAGAGGTACAGGGGCTACTGTTCCCGTAGACAAAGACGTCTTCGAAAAACACTCAACTTCAAGATGGGTAACAGACACAA
ATTCACAGGGAAGAAAGTGACTGAAGAGCTTCTGACCGATAATAGATACTTGCTTCTGGTTCTGATGGATGCTGAAAGAG
CCTGGAGCTACGCCATGCAGCTGAAACAGGAAGCCAACACTGAACCCCGAAAACGGTTTCACTTGTTATCTCGCCTACGC
AAAGCCGTGAAGCATGCAGAGGAATTGGAACGCTTGTGTGAGAGCAATCGCGTGGATGCCAAGACCAAATTAGAGGCTCA
GGCTTACACAGCTTACCTCTCAGGAATGCTACGTTTTGAACATCAAGAATGGAAAGCTGCCATTGAGGCTTTTAACAAAT
GCAAAACTATCTATGAGAAGCTAGCCAGTGCTTTCACAGAGGAGCAGGCTGTGCTGTATAACCAACGTGTGGAAGAGATT
TCACCCAACATCCGCTATTGTGCATATAATATTGGGGACCAGTCAGCCATCAATGAACTCATGCAGATGAGATTGAGGTC
TGGGGGCACTGAGGGTCTCTTGGCTGAAAAATTGGAGGCTTTGATCACTCAGACTCGAGCCAAACAGGCAGCTACCATGA
GTGAAGTGGAGTGGAGAGGGAGAACGGTTCCAGTGAAGATTGACAAAGTGCGCATTTTCTTATTAGGACTGGCTGATAAC
GAAGCAGCTATTGTCCAGGCTGAAAGCGAAGAAACTAAGGAGCGCCTGTTTGAATCAATGCTCAGCGAGTGTCGGGACGC
CATCCAGGTGGTTCGGGAGGAGCTCAAGCCAGATCAGAAACAGAGAGATTATATCCTTGAAGGAGAGCCAGGGAAGGTGT
CTAATCTTCAATACTTGCATAGCTACCTGACTTACATCAAGCTATCAACGGCAATCAAGCGTAATGAGAACATGGCCAAA
GGTCTGCAGAGGGCTCTGCTGCAGCAGCAGCCAGAGGATGACAGCAAGCGCTCACCCCGGCCCCAGGACCTGATCCGACT
CTATGACATCATCTTACAGAATCTGGTGGAATTGCTCCAGCTTCCTGGTTTAGAGGAAGACAAAGCCTTCCAGAAAGAGA
TAGGCCTCAAGACTCTGGTGTTCAAAGCTTACAGGTGTTTTTTCATTGCTCAGTCCTATGTGCTGGTGAAGAAGTGGAGC
GAAGCCCTTGTCCTGTATGACAGAGTCCTGAAATATGCAAATGAAGTAAATTCTGATGCTGGCGCCTTCAAGAACAGCCT
AAAGGACCTGCCTGATGTGCAAGAGCTCATCACTCAAGTGCGGTCAGAGAAGTGCTCCCTGCAGGCCGCAGCCATCCTT-
--GATGCAAACGACGCTCATCAAACAGAGACCTCCTCCCAAGTCAAGGACAATAAGCCTCTGGTTGAACGGTTTGAGACA
TTCTGCCTGGACCCTTCCCTTGTCACCAAGCAAGCCAACCTTGTGCACTTCCCACCAGGCTTCCAGCCCATTCCCTGCAA
GCCTTTGTTCTTTGACCTGGCCCTCAACCATGTGGCTTTCCCACCCCTTGAGGACAAGTTGGAACAGAAGACCAAGAGTG
GCCTCACTGGATACATCAAGGGCATCTTTGGATTCAGGAGC
>ictidomys_tridecemlineatus
ATGGCGGCTGAGAAGCAAGTCCCGGGTGGCGGC------------AGTGGCGGCGGCGGCGGTGGTGGTAGCACCGGTAG
CAGCGGTGGACGCGGTGCCGGAGGAGAGGAAAATAAAGAAAACGAACGCCCTTCAGCTGGATCGAAGGCAAACAAGGAGT
TCGGGGATAGCCTGAGTTTGGAGATTCTTCAGATTATTAAGGAATCCCAGCAGCAGCATGGTTTACGACATGGAGATTTT
CAGAGGTACAGGGGCTACTGTTCCCGCAGACAAAGACGTCTCCGGAAAACACTCAATTTTAAGATGGGCAACAGACACAA
ATTCACAGGGAAAAAAGTAACTGAAGATCTTCTGACTGATAATAGATATTTGCTTCTGGTTCTGATGGATGCTGAAAGAG
CCTGGAGCTATGCCATGCAGCTCAAACAGGAAGCCAACACTGAACCTCGAAAACGGTTTCACTTGCTATCTCGCCTTCGA
AAAGCCGTGAAACATGCGGAGGAATTGGAACGCCTGTGCGAGAGCAATCGTGTGGATGCCAAGACCAAGTTAGAGGCTCA
GGCTTACACGGCTTACCTTTCAGGAATGTTGCGCTTTGAACATCAAGAATGGAAAGCCGCCATTGAGGCTTTTAACAAAT
GCAAAACTATCTATGAGAAGCTTGCCAGTGCTTTCACAGAGGAGCAGGCTGTGCTGTATAACCAACGTGTGGAAGAGATC
TCCCCCAACATCCGCTACTGTGCATACAATATTGGGGACCAGTCAGCCATCAATGAACTCATGCAGATGAGATTGAGGTC
TGGGGGCACTGAGGGTCTCCTGGCCGAAAAACTGGAGGCATTGATCACGCAGACTCGAGCCAAGCAGGCAGCTACCATGA
GTGAAGTGGAATGGAGAGGGAGGACAGTTCCCGTGAAGATCGACAAAGTGAGGATCTTTTTGTTGGGATTGGCGGATAAT
GAAGCAGCCATTGCCCAGGCTGAAAGCGAAGGAACCAAGGAGCGGCTGTTTGAATCCATGCTCAGCGAGTGTCGGGACGC
CATCCAGGCCGTGAGGGAAGAGCTCAAGCCAGATCAGAAACAGAGAGATTACACCCTTGATGGGGAGTCAGGAAAGGTAT
CTAACCTCCAGTACCTGCACAGCTACCTAACTTACATCAAGCTGTCGACGGCAATCAGGCGTAACGAGAACATGGCCAAA
GGCCTGCAGAAGGCTCTGTTGCAGCAGCAGCCAGAAGACGACAGCAAGCGTTCTCCCCGGCCCCAAGACCTGATCCGGCT
CTACGACATCATTCTCCAGAATCTGGTGGAATTATTACAGCTTCCTGGCTTGGAGGAAGACAGAGCCTTCCAGAAAGAGA
TAGGCCTGAAGACCCTGGTGTTCAAGGCATATAGGTGTTTTTTCATTGCTCAGTCCTACGTGTTGGTGAAGAAATGGAGC
GAAGCCCTCGTTCTATACGATAGAGTCCTGAAATATGCAAATGAAGTGAATTCAGATGCTGGAACCTTCAGGAACAGCTT
AAAGGACCTGCCTGACGTGCAAGAGCTCATCACCCAAGTGCGGTCAGAGAAGTGCTCCCTGCAGGCTGCAGCCATCCTG-
--GATGCAAATGACTCCCATCAAACAGAGACTTCCTCCCAAGTCAGGGACAATAAGCCTCTGGTTGAACGGTTTGAGACC
TTCTGCCTGGACCCTTCCCTCGTCACCAAGCAAGCCAACCTTGTGCACTTTCCACCGGGATTCCAGCCCATTCCTTGCAA
GCCTTTGTTCTTTGACCTGGCCCTCAACCACGTGGCCTTCCCACCCCTTGAGGACAAGTTGGAGCAGAAGACCAAGAGTG
GCCTCACTGGATACATCAAGGGCATCTTTGGATTCAGGAGC
>meriones_unguiculatus
ATGGCTGCTGAGAAGCAAGTCCCGGGCGGTGGTGGTGGCAGTGGCAGCAGCGGCGGCGGCGGCGGCGGCGGCGGTGGAGG
GAGCGGTGGACGCGCTGCCGGAGGAGACGAGAATAAAGAAAACGAACGCCCTTCAGCCGGATCGAAGGCAAACAAAGAAC
TGGGGGACAGCCTGAGTTTGGAGATTCTTCAGATCATTAAGGAGTCCCAGCAGCAGCATGGCTTACGGCACGGAGACTTC
CAGCGGTACAGGGGCTACTGTTCTCGAAGACAAAGACGTCTCCGGAAAACACTCAATTTTAAGATGGGGAACAGACACAA
ATTCACTGGGAAGAAAGTGACCGAGGAGCTCCTGACTGATAACAGGTACTTGCTGCTGGTTCTGATGGATGCTGAAAGAG
CCTGGAGCTACGCCATGCAGCTCAAACAGGAGGCCAACACGGAACCCCGAAAGCGGTTTCACTTGCTGTCTCGCCTTCGC
AAAGCTGTGAAGCATGCCGAGGAGCTGGAACGCTTGTGTGAGAGCACCCGCGTGGACGCCAAGACCAAGCTAGAGGCCCA
GGCCTACACAGCTTACCTCTCAGGAATGTTGCGCTTTGAACATCAAGAATGGAAGGCTGCCATCGAGGCTTTTAACAAAT
GCAAAACTATCTATGAGAAGCTTGCCAGTGCGTTCACGGAGGAGCAGGCTGTGCTGTATAACCAGCGCGTAGAGGAGATC
TCGCCCAACATCCGCTACTGTGCATATAACATTGGGGACCAGTCGGCCATCAATGAGCTCATGCAAATGAGACTGAGGTC
TGGGGGCACAGAGGGGCTCCTTGCTGAAAAACTAGAGGCCTTGATCACTCAGACTCGAGCCAAGCAGGCAGCTACCATGA
GTGAAGTGGAGTGGAGAGGGAGGACTGTCCCGGTGAAGATTGACAAAGTGAGGATCTTTCTACTGGGATTGGCCGACAAC
GAAGCTGCTATTGCCCAGGCTGAAAGTGAAGAGACAAAGGAGCGCCTGTTCGAGTCCGTGCTCAGTGAGTGCCGAGACGC
CCTTCAGGCCGTAAGGGAAGAGCTGAAGCCTGATCAGAAACAGAGAGATTATACCATTGATGGAGAGCCGGGGAAGGTTT
CTAATCTCCAGTACCTGCACAGCTACCTGACCTACATCAAGCTGTCCACGGCCATCAGGCGAAATGAGAACATGGCTAAA
GGCCTACATAGGGCCCTGCTGCAGCAGCAGCCGGAAGATGATAGCAAGCGCTCTCCCAGGCCTCAGGACCTGATCAGGCT
CTATGACATCATCCTGCAGAATCTCGTGGAATTGCTGCAGCTTCCAGGCTTAGAAGAGGACAGAACCTTCCAGAAAGAGA
TAGGCCTCAAGACCCTGGTGTTCAAAGCTTACAGGTGTTTTTTCATTGCTCAGTCCTATGTGCTGGTGAAGAAGTGGAGT
GAAGCCCTCGTCCTCTATGACAGAGTTCTGAAATATGCAAATGAAGTTAGTTCTGATGGGGAGGCCTTCAAGAACAGCCT
GAAGGACCTGCCTGATGTGCAAGAGCTCATCACTCAAGTACGGTCAGAGAAGTGTTCGCTGCAGGCTGCAGCCATCCTG-
--GATGCAAACGACTCCCACCAAACAGAGACCTCCTCCCAAGTCAAAGACACTACGCCTCTGGTTGAAAGGTTTGAGACC
TTTTGCCTGGATCCTTCCCTCGTCACCAAGCAAGCCAACCTCGTGCACTTTCCACCAGGGTTCCAGCCCATCCCTTGCAA
GCCTTTGTTCTTTGACCTGGCCCTCAACCATGTGGCCTTCCCACCCCTTGAGGACAAGTTGGAGCAGAAGACCAAGAGTG
GCCTCACAGGCTATATCAAGGGCATTTTTGGATTCAGGAGC
>psammomys_obesus
--------------------------------------------------------------------------------
--------------------------------------------------------------------------------
--------------------------------------------------------------------------------
---ATGCTGAGGGGCTACTGTTCTCGAAGACAAAGACGTCTGCGGAAAACCCTCAATTTTAAGATGGGGAACAGACACAA
ATTCACTGGGAAGAAAGTGACCGAGGAGCTCCTGACTGATAACAGGTACTTGCTGCTGGTTCTGATGGATGCTGAAAGAG
CCTGGAGCTATGCCATGCAGCTCAAACAGGAGGCTAACACGGAACCCCGAAAGCGGTTTCACTTGCTGTCTCGCCTTCGC
AAAGCTGTGAAGCATGCCGAGGAGCTGGAACGCTTGTGTGAGAGCACCCGCGTGGACGCCAAGACCAAGCTAGAGGCCCA
GGCCTACACAGCTTACCTCTCAGGAATGTTGCGCTTTGAACATCAAGAATGGAAGGCTGCCATCGAGGCTTTTAACAAAT
GCAAAACTATCTATGAGAAGCTTGCCAGTGCGTTCACGGAGGAGCAGGCTGTGCTGTATAACCAGCGCGTAGAGGAGATC
TCACCCAACATCCGCTACTGTGCATATAACATTGGGGACCAGTCGGCCATCAATGAGCTCATGCAAATGAGACTGAGGTC
TGGGGGCACAGAGGGGCTCCTTGCTGAAAAACTAGAGGCCTTGATCACTCAGACTCGAGCCAAGCAGGCAGCTACCATGA
GTGAAGTGGAGTGGAGAGGGAGGACTGTCCCGGTGAAGATTGACAAAGTGAGGATCTTTCTACTGGGATTGGCCGACAAC
GAAGCTGCTATTGCCCAGGCTGAAAGTGAAGAGACAAAGGAGCGCCTGTTCGAGTCCGTGCTCAGTGAGTGCCGAGACGC
CCTTCAGGCCGTAAGGGAAGAGTTGAAGCCTGATCAGAAACAGAGAGATTATACCATTGATGGAGAGCCGGGGAAGGTAT
CTAATCTCCAGTACCTGCACAGCTACCTGACCTACATCAAGCTGTCCACGGCAATCAGGCGAAATGAGAACATGGCTAAA
GGCCTACACAGGGCTCTGCTGCAGCAGCAGCCAGAAGATGACAGCAAGCGCTCTCCCAGGCCTCAGGACCTGATCAGGCT
CTATGACATCATCCTGCAGAATCTCGTGGAATTGCTGCAGCTTCCAGGCTTAGAAGAGGACAGAACCTTCCAAAAAGAGA
TAGGCTTCAAGACCCTGGTGTTCAAAGCTTACAGGTGTTTTTTCATTGCTCAGTCCTATGTGCTGGTGAAGAAGTGGAGT
GAAGCCCTGGTCCTCTATGACAGAGTTCTGAAATATGCAAATGAAGTTAGTTCTGATGGGGAGGCCTTCAAGAACAGCCT
GAAGGACCTGCCTGATGTGCAAGAGCTCATCACTCAAGTGCGGTCAGAGAAGTGCTCGCTGCAGGCTGCAGCCATCCTG-
--GATGCAAACGACTCCCACCAAACAGAGACCTCCTCCCAAGTCAAAGACACTACGCCTCTGGTTGAAAGGTTCGAGACC
TTTTGCCTGGATCCTTCCCTCGTCACCAAGCAAGCCAACCTCGTGCACTTTCCACCAGGATTCCAGCCCATCCCTTGCAA
GCCTTTGTTCTTTGACCTGGCCCTCAACCATGTGGCCTTCCCACCCCTTGAGGACAAGTTGGAGCAGAAGACCAAGAGTG
GCCTCACAGGCTATATCAAGGGCATTTTTGGATTCAGGAGC
>dipodomys_ordii
ATGGCGGCTGAGAAGCAAGTCCCGGGTGGCGGCGGCGGCGGTGGCGGCGGCGGCGGCGGCAGTGGCGGCGCCGGTGGCGG
CGGAAGTGGCGGTGGACGCGGAGGAGAGGAAAATAAGGAGAACGAACGCCCTTCGGCCGGATCGAAGGCAAACAAGGAGT
TCGGAGACAGCCTGAGTTTGGAGATTCTTCAGATTATTAAGGAATCCCAGCAGCAGCATGGCTTACGGCATGGAGACTTT
CAGAGGTACAGGGGCTACTGTTCCCGCAGGCAAAGACGTCTCCGGAAAACACTCAACTTTAAAATGGGGAACAGACACAA
ATTCACAGGGAAAAAAGTAACTGAAGATCTTCTGACTGATAATAGATATTTGCTGCTGGTCCTGATGGATGCTGAAAGAG
CCTGGAGCTATGCCATGCAGCTCAAACAGGAAGCCAACACTGAACCTCGGAAACGGTTTCACTTGCTCTCTCGACTTCGT
AAAGCCGTGAAGCATGCAGAAGAATTAGAACGCTTGTGTGAGAGCAATCGTGTGGATGCCAAGACCAAGTTAGAGGCTCA
GGCTTACACAGCTTACCTCTCAGGAATGCTGCGCTTTGAACATCAAGAATGGAAAGCTGCCATTGAAGCTTTTAACAAAT
GCAAGACCATCTATGAGAAGCTGGCCAGTGCTTTCACAGAGGAACAGGCTGTGCTCTATAACCAGCGCGTGGAGGAAATC
TCGCCCAACATCCGCTACTGTGCATATAATATTGGGGACCAGTCGGCTATCAATGAACTCATGCAGATGAGATTGAGATC
TGGGGGTACTGAGGGTCTCCTTGCTGAAAAACTAGAGGCCTTAATCACTCAGACTCGAGCTAAGCAGGCAGCTACCATGA
GCGAAGTGGAATGGAGAGGGAGAACAGTCCCAGTGAAGATCGACAAAGTGAGGATCTTTTTATTGGGACTGGCTGACAAC
GAAGCAGCCGTCGCCCAGGTGAGGAGGAAGGACCTATCCGGTTTTCTTTTG---TCCTTGTCTGAAAAGCTCAGGGACAG
CGCCCAGGCC---AGAGTT---------------CAAAAACAGAGAGATTATACCCTTGAAGGAGAGTCGGGGAAGGTAT
CTAATCTCCAATACCTGCACAGCTACCTGACCTACATCAAGCTGTCGACAGCGATCAAGCGTAATGAGAATATGGCTAAA
GGTCTGCAGAAGGCGCTGCTGCAGCAGCCGCCGGAAGATGACAACAAACGCTCCCCCCGGCCGCAGGACTTGATCCGGCT
GTACGACATTATTCTGCAGAATCTGGTGGAATTGCTGCAGCTCCCTGGCTTGGAAGAGGATAGAACTTTCCAGAAAGAAA
TAGGTCTCAAGACCCTGGTATTCAAAGCTTACAGGTGTTTTTTCATCGCTCAGTCCTATGTATTGGTGAAGAAGTGGAGT
GAAGCCCTGGTCCTGTACGATAGAGTCCTGAAATACGCCAATGAAGTCAGTTCCGATGCTGGAGCCTTCAAGAACAGCCT
AAAGGACCTGCCGGATGTGCAGGAGCTCATCACTCAAGTGCGCTCCGAGAAGTGCTCGCTGCAGGCCGCGGCCATCCTGG
GTGAGACA---------------------------------------CCTTACCCTCCACTGGTCGAACGGTTTGAGACT
TTCTGCCTGGACCCTTCCCTGGTCACCAAGCAAGCCAACCTCGTGCACTTCCCGCCAGGATTCCAGCCCATCCCTTGCAA
GCCTTTGTTTTTCGACCTGGCCCTCAACCATGTGGCCTTCCCCCCGCTGGAGGACAAACTGGAGCAGAAGGCCAAGAGCG
GCCTCACGGGGTACATCAAGGGCATCTTCGGCTTCCGGAGC
