# Supplementary material for: Divergent genes in gerbils: prevalence, relation to GC-biased substitution, and phenotypic relevance
Source: BMC Evol Biol. 2020 Oct 19;20:134. doi: 10.1186/s12862-020-01696-3 (PMC7574485; doi:10.1186/s12862-020-01696-3)
Supplement: Supplementary file 3 — Additional file 3 Supplementary Data. DNA alignments for 10,554 1-to-1 orthologues used in analysis. Each alignment file is named using its orthogroup ID. [file 12862_2020_1696_MOESM3_ESM.zip › Additional_File_3/masked_alignments/OG0001933.fa]

>dipodomys_ordii
---------------------------ATGGTAAATAGCAAAGAT---GAACCAAGGAACTGTGTGGTGTGTGGGGACCG
AGCCACCGGATATCATTTCCATGCTTTGACTTGTGAAGGCTGCAAGGGTTTTTTCAGACGAACAGTCAGCAAAAGCACTG
GTCCCACCTGCCCCTTTGCTGGAAACTGTGAGGTTAACAAGGCCCAGAGGCGCCACTGCCCAGCCTGCAGGTTGCAGAAG
TGTCTAAATGCTGGGATGAGGAAAGACATGATACTGTCAGCAGAAGCCCTGGCGTTGCGACGAGCAAGGCAGGCGCAGCG
GCGGGTACAGCAAACACCTATACAACTGAGTAAGGAACAGAAAGAGCTAGTCCAGATCCTCCTGGGAGCCCACACTCGCC
ACATGAGCACCATGTTTGACCAGTTTGTGCAGTTCAGGCCTCCAGCTTACCTGTTCATCCACCGCCAGCCCCTGACCTCC
TTGGCCCCTGTGCTCCCTCTGCTTGCACACTTTGCAGATATCAACACTTTCATGGTGCAGCAAATCATCAAGTTTACCAA
GGATCTACCTCTTTTCCGATCCCTGCCCATCGAAGACCAAATCTCCCTTCTCAAGGGAGCTGCTTTAGAAATATGTCAAA
TCTCACTCAATACTACATTCTGTCTCCAAACACAAAACTTCCTCTGTGGGCCTCTTCGCTACAGAATGGAAGATGGAGTC
CATGTGGGATTCCAGGAAGAATATATGGAGTTACTCTTTCATTTCCATGGGACACTGAAACGACTGCAACTCCAGGAGCC
AGAGTATGTACTCATGGCTGCCATGGCCCTCTTCTCTCCTGATCGGCCTGGAGTTACCAAAAGAGAAGAGATTGATCAGC
TGCAAGAGGAGATGGCACTGACTCTGGAGAGCTACATCAAGAAACAACAGCTAAGGCCTGGAAATAGGTTTCTGTATGCA
AAGCTGATGGGCCTGTTAGCAGAGCTACGGAGCCTTAACAATGCTTACTGGTACCAAATCCAGCGCATCCAGGGACTGTC
TGCTATGATGCCACTTCTCCAGGAGATCTGTAGC
>homo_sapiens
---------------------------ATGGCCAGTAGGGAAGAT---GAGCTGAGGAACTGTGTGGTATGTGGGGACCA
AGCCACAGGCTACCACTTTAATGCGCTGACTTGTGAGGGCTGCAAGGGTTTCTTCAGGAGAACAGTCAGCAAAAGCATTG
GTCCCACCTGCCCCTTTGCTGGAAGCTGTGAAGTCAGCAAGACTCAGAGGCGCCACTGCCCAGCCTGCAGGTTGCAGAAG
TGCTTAGATGCTGGCATGAGGAAAGACATGATACTGTCGGCAGAAGCCCTGGCATTGCGGCGAGCAAAGCAGGCCCAGCG
GCGGGCACAGCAAACACCTGTGCAACTGAGTAAGGAGCAAGAAGAGCTGATCCGGACACTCCTGGGGGCCCACACCCGCC
ACATGGGCACCATGTTTGAACAGTTTGTGCAGTTTAGGCCTCCAGCTCATCTGTTCATCCATCACCAGCCCTTGCCCACC
CTGGCCCCTGTGCTGCCTCTGGTCACACACTTCGCAGACATCAACACTTTCATGGTACTGCAAGTCATCAAGTTTACTAA
GGACCTGCCCGTCTTCCGTTCCCTGCCCATTGAAGACCAGATCTCCCTTCTCAAGGGAGCAGCTGTGGAAATCTGTCACA
TCGTACTCAATACCACTTTCTGTCTCCAAACACAAAACTTCCTCTGCGGGCCTCTTCGCTACACAATTGAAGATGGAGCC
CGTGTAGGGTTCCAGGTAGAGTTTTTGGAGTTGCTCTTTCACTTCCATGGAACACTACGAAAACTGCAGCTCCAAGAGCC
TGAGTATGTGCTCTTGGCTGCCATGGCCCTCTTCTCTCCTGACCGACCTGGAGTTACCCAGAGAGATGAGATTGATCAGC
TGCAAGAGGAGATGGCACTGACTCTGCAAAGCTACATCAAGGGCCAGCAGCGAAGGCCCCGGGATCGGTTTCTGTATGCG
AAGTTGCTAGGCCTGCTGGCTGAGCTCCGGAGCATTAATGAGGCCTACGGGTACCAAATCCAGCACATCCAGGGCCTGTC
TGCCATGATGCCGCTGCTCCAGGAGATCTGCAGC
>nannospalax_galili
GTAGCAGTTAGCCTAAGATTTGAAGCCATGGCCAGTAAGGAAGAT---GAGTCAAGAAACTGTGCGGTATGTGGGGATCG
AGCCACAGGCTATCATTTCCATGCTCTGACTTGTGAGGGCTGCAAGGGTTTCTTCAGACGAACAATGAGCAAAAGCATTG
GTCCCATCTGTCCATTTGCTGGAAGCTGTGTGGTCAGCAAGGCCCAGAGACGCCACTGCCCAGCCTGTAGATTGCAGAAG
TGTCTAAATGCTGGCATGAGAAAAGACATGATAATGTCAGCAGAAGCCCTGGCATTGCGGCGAGCAAGACAGGCACAGCG
ACGGGCACAGCAAGCATCCATGCAATTGAGTCAGGAGCAGAAAGACCTGGTCCAGAATCTCCTGGAAGCCCACACTCGCC
ACATGGGCACCATGTTTGATCAATTTGTGCACTTCAAGCCCCCAGCTTACCTGTTTTTACATCATGGGCCTTTGACTCCT
CTGTTCCCTGTGCTGCCTCTGCTCGAACACTTTGCAGACATCAACACGTTCATGATACAGCAAATTGTCAAGTTCACCAA
GGATCTGCCCCTTTTCCGGTCCCTACCCATGGAGGACCAAATTTCCCTTCTCAAAGGAGCAGCTCTGGAAATATTGCACA
TCATACTCAATACCACTTTCTGTCTCCAAACACAACACTTCTTCTGTGGGCCTCTTTGCTACACAATGGAAGATGGAGTC
CATGTAGGATTTCAGAATGAGTTTCTGGAGTCGATCATTCACTTCCATGAGACACTGAAACGACTACAGCTCCAGGAGTC
CGAGTATGTGCTCATGGCTGCCATGGCCCTCTTCTCTCCTGACAGGCCTGGAGTTACCCAGAGAGAAGAGATTGATCAGC
TACAAGAGGAGATGGCACTGATTTTGAACAACTACATCAAGGAACAGCAGCCAAGGCCCCAAAGTCGGTTTCTGTATGCA
AAGCTGATGAGCCTATTGGCTGAGCTCCGGAGTATTAACAATGCGTACGCAGACCAAATCCAGTATGTCCAAGGACTATC
TGCTCTGATGCCACTGCTTAAAGAGATCTGCAGC
>cavia_porcellus
---------------------------ATGTGCAGTGGGGAAGAT---GAGCCCAGAAACTGTGTGGTATGTGGGGACCG
AGCTACAGGTTATCATTTCCATGCCCTGACCTGTGAGGGCTGCAAGGGCTTCTTCAGACGAGCAGTCAGCAAAAGCACTG
GTCGCACCTGTCCCTTTGCTGGAAGTTGTGAAATCAGCAAGGCCCAGAGGCGGCACTGCCCTGCCTGCAGGTTGCAGAAG
TGTCTAGACGCTGGCATGAGGAAAGACATGATACTGTCAGCAGAAGCCCTGGCATTGCGGCGAGCCAAGCAGGCCCAGCG
GCGGGCCCAGCAAACAGCTCTGCAGCTGAGTAAGGAGCAAAAAGTGATGGTCCAGATCCTTCTGGATGCCCATACTCGCC
ATGTGAGGACCATGTTTGACCAGTTTGTTCAGTTCAGGCCTCCAGCTTACCTGTTCATCCGACACCAGCGCCCACCCATC
ATGGTCCCTGAGCTGCCTCTGCTCATGCACTTCGCAGATATCAACACCTTCATGATAAAGCAAATTATCAAGTTCACCAA
GGAACTGCCCCTTTTCCGGTCCCTGCCCATGGAGGACCAAATCTCCCTTCTCAAGGGGGCAGCGATAGAAATGACTCAGA
TTGCACTGAATACCACTTTCTGTCTCCAAACTCAAAACTTCCTCTGTGGGCCTCTTCACTACACTATAGAAGATGGAATT
CATGTGGGATTCCAGAGAGACTTTTTGGAGTTGCTCTTTCACTTCCATGGGACACTGAGACGACTAAAGCTCCAGGAGCC
CGAATATGTGCTCATGGCTGCCATGTCCCTCTTCTCTCCTGATCGGCCTGGAGTTACCCAGAGGGAAGAGGTTGATCAGC
TACAGCAGTGCATGGCACTGACTCTAGACAGTTACATCAAAGGCCAGCAGCTGAGGTCTCGAAATCGGTTTCTGTATGCA
AAACTGCTGAGCCTGTTGGTGGAGCTCCGGAGCATTAACAGCATATACTGGCACCAAATCCAGCTCATCCAGGGACTGCC
CGCCATGATGCCCCTGCTCCAGGAACTCTGCAGC
>octodon_degus
GTGATGACTACCCTAACACCTGAATCCATGTCCAGTGGAGAAGAT---GAGCCCAGGAACTGCATGGTGTGTGGGGACCG
AGCCACGGGCTATCATTTCCATGCCCTGACCTGTGAGGGCTGCAAGGGCTTCTTCAGACGAGCAGTCATCAAAAGCACTG
GCCGCACCTGCCCCTTTGCTGGAAGCTGTGAAATCATCAAGGGCCAGAGGAAACACTGCCCCGCCTGCAGGTTGCAGAAG
TGTCTGAATGCTGGCATGAGGAAAGACATGATACTGTCACCAGAAGCCCTGGCATTGCGGAGAGCGAGGCAAGCCCAGCG
GCGGGCCCAGCAAGCAGCTCCACAGATGAGTAACAAGCAGAAAGAGATGGTCCAGACCCTCCTGGAGGCCCACACTCGCC
ACATGGGGACCATGTTCGAACAGTTTGTTCAGTTCAGGCCTCCAGCTTACCTGTTCATCCAACACCAGCGCTCACCTTCC
ATGGCCCCTGGGCAGTCCCTGCTCCTGCATTTTGCAGATGTCAACACCTTCATGATGGAGCAAGTTATCAAGTTCACCAA
AGAACTGCCACTTTTCCGGTCCCTGCCCATAGAGGACCAAATCTCCCTTCTTAAGGGAGCAGCGATGGAAATGGCTCAGA
TTGCGCTCAACACCACTTTCTGTCTCCAAACACAAAACTTCTTCTGTGGGCCACTTCGCTACACTATAGAAGACGGAGCT
CATGTGGGATTCCAGAGGGACTACCTGGAGTTTGTCTTTCGCTTCCATGGGACACTGAGACGACTACAGCTCCAGGAGCC
TGAGTATGTCCTCCTGGCTGCCATGGCCCTCTTCTCTCCTGACCGGCCTGGAGTTACCCAGAGGGAAGAGATTGATCAGC
TACAACAGTGGATGGCACAGACTCTAGACAGCTACATCAAGGGCCAGCAACAGAAGCCTCAAAATCGGTTTCGGTATGCG
AAGATGCTGGGCATGTTGGCAGAGCTCCGGAGTATTAACAGCAAATACTGGGACCAAGTCCAGCTCATCCAGGGCCTGCC
CACCATGATGCCACTGCTCCAGGAGATCTTCAGC
>ictidomys_tridecemlineatus
ATGATAGCCACACCAACACCTGGAATCATGGCTAGTGGGGAAGAT---GAGCCAAGGAACTGTGTGGTGTGTGGGGACCG
AGCCACAGGCTATCATTTCCATGCTCTGACGTGCGAGGGCTGCAAAGGTTTCTTCAGACGAGCAGTCAGTAAAAGCACGG
GTCTCACCTGTCCCTTTGCTGGAAGCTGTGAGATCAGCAAGACCCTGAGGCGCCACTGCCCGGCCTGCAGGTTGCAGAAG
TGTCTAGGTGCTGGCATGAGGAAAGACATGATACTGTCGGCAGAAGCCCTGGCATTACGACGAGCAAAACAGGCACAGCG
GCGGGCACAGCAGACTCCTACACAACTGAGTCAGGAGCAGAAAAAGCTGGTCCAGACCCTTCTGGGGGCCCACACTCGTC
ATGTTGGCACCATGTTTGACCAGTTTGTGCAGTTCAGGCCTCCAGCCTACCTGTTCATCCATCACCAGCCCTTGCCTACC
CTGACCCCTGTGCTACCTCTGCTCACACACTTCGCAGACATCAACACTTTCATGATGCAGCAAATTATCAAGTTCACAAA
GGATCTGCCTCTTTTCCGATCCCTGCCCATGGAGGACCAAATCTCCCTTCTCAAGGGAGCAGCTGTGGAAATATCTCACA
TTGTACTCAATACCACTTTCTGTCTCCAAACACAAAACTTCCTGTGTGGACCTCTTTGCTACACAATGGAAGATGGAGTC
CATGTAGGGTTTCAGGAAGAATTTTTGGAGTTGATATTTCGCTTCCATGGGACACTAAAACGACTGCAGCTCCAGGAGCC
TGAGTATGTGCTCATGGCTGCCATGGCCCTCTTCTCTCCTGATCGGCCTGGAGTTACCCAGAGAGAAGAGATTGATCAGT
TGCAAGAGGAGATGGCACTAACTCTGGACAGCTACATCAAGGAACAGGAACCAAGGCCCCGAAATCGGTTTCTATATGCA
AAGTTGCTGGGCCTGTTGGTTGAACTCCGGAGTATTAACAACGCATACTGTTACCAACTCCAGCGCATACAGGGACTATC
TGCTATGATGCCACTGCTCCAGGAGATCTGCAGC
>jaculus_jaculus
GTGACTGCCACCTCAACACCCGAAACAATGGCCAGCGGGGAAGAT---GAGCCAAGAAATTGTGTCGTGTGTGGGGACCG
AGCCACAGGCTATCATTTCCATGCCCTGACTTGTGAAGGCTGCAAGGGTTTCTTTAGACGAACAGTCAGCAAGAGCACTA
GTCCCATCTGCCCCTTTGCTGGAAGCTGTGAGGTCAGCAAGGCCCAGAGGCGCCACTGCCCAGCCTGCAGGTTGCAGAAA
TGTCTAAATGTTGGCATGAGGAAAGACATGATCCTATCGGCTGAAGCCCTGGCCCTGCGGCGGGCAAGACAGGCACAGCG
GCGAGCGCAACAGGCATCCACGCAACTGAGTAAGCAGCAGAAAGAACTGGTCCAGGTCCTGCTGGGGGCCCACACCCGCC
ACATGGGCACCATGTTTGACCACTTTGTGCAGCTCAGGCCTCCGGCTTACCTGTTCACCCACCACCGGCCCTTTCCCCCT
CTGGTCCCTGTGCTGCCTCTGCTGGCACACTTTGCAGATATCAACACCTTCATGGTTCAGCAAATTATCAAGTTCACCAA
GGAACTGCCTCTTTTCCGTTCCCTGCCCATGGAGGACCAAATCTCCCTTCTCAAAGGAGCAGCTGTGGAAATATGTCACA
TCGCACTCAATACCACTTTCTGTCTCCAAACACAAAACTTCCTCTGTGGACCGCTCTGTTACACAATAGAAGACGCTGCC
CATGCAGGGTTCCAGGAAGAGTTTTTGGAGTTGCTCTTCCGCTTTCATGGGACCCTGAAACGACTGCAGCTTCAGCAGCC
TGAGTACGTGCTAATGGCTGCCATGGCTCTCTTCTCTCCTGACCGACCCGGGGTCACCCAGAGGGCAGAGATTGATCAGC
TGCAAGAGGAGATGGCACTGATTCTGGACAACTACATCAAGGAACATCAACCAAGGCCCCAAAATCGATTTCTGTATGCA
AAGCTGATGGGTCTGCTGGCTGAGCTCCGGAGCATTAACAATGCATACTGGTATCAGATCCAACGCATCCAGGGACTGTC
TGCTATGATGCCACTGCTCGAAGAGATATGCAGC
>meriones_unguiculatus
ATGACAGCTGCAGTAACACTTGAAACAATGGCCAGTGGAGAGGAATATGAGCCGAGGAACTGTGTGGTGTGTGGAGACCG
AGCCACAGGCTATCATTTCCATGCCCTGACTTGTGAGGGCTGCAAGGGCTTCTTCAGACGAACAGTCAGCAAAACCATTA
GTCCCATGTGTCCATTTGCTGGAAGCTGTGAGGTCAGCAAGGCCCAGAGACGCCACTGTCCAGCCTGCAGGTTGCAGAAG
TGTCTAAATGCTGGCATGAGGAAAGACATGATACTGTCAGCGGAGGCGCTGGCACTGCGGCGAGCCAGGCAGGCACGGCG
GAGGGCACAGAAAGCATCCCTGCAACTGAGTCAGGAGCAGAAGGAGCTGGTCCAGACCCTCCTGGGGGCCCACACTCGCC
ATATGGGTTCCACATTTGACCAGTTTGTGAAGTTCAAGCCTCCAGCTTTCCTGTTCCTCCATCACCGGCCCTTCCCGCCT
CTGGTCCCCGTGTTGACTCTGCTCACACACTTCGCAGATATCAATACTTTCATGGTGCAGCAGATCATCAAGTTCACCAA
GGATCTGCCCCTTTTCCGGTCCCTATCCATGGAGGACCAGATCTCCCTTCTCAAGGGAGCGGCTGTGGAAATATTACACA
TCTCACTGAACACCACCTTCTGTCTTCAAACACAGAATTTCCTCTGTGGACCTCTTTGCTACAAAATGGAAGATGCAGTT
CATGCAGGGTTCCAGTATGACTTTGTGGAGGTGATTTTTCGCTTCCATATAACGCTGAAACGACTACGGCTCCAAGAGCC
TGAGTATGTGCTCATGGCTGCCCTGGCCCTCTTCTCTCCTGACAGGCCTGGAGTTACCCAGAGGGAAGAGATCAATCGGC
TCCAAGAGGAGATGGCGCTGATTTTATACAACCACATTACGGAACAACAGCCAAGGCTCCAAAGTCGGTTTCTGTACGCG
AAGCTGATGGGCCTGTTGGCTGAGCTCCGGAGTATAAACAATACATACTCATACGAAATACATCGCATCCAAGGACTGTC
TGCTATGATGCCGCTGCTTGGGGAAATCTGCAGC
>psammomys_obesus
ATGACAGCTGCAGTAACACTTGAAACAATGGCCAGTGGAGAGGAATATGAGCCGAGGAACTGTGTGGTGTGTGGAGACCG
AGCCACAGGCTATCATTTCCATGCCCTGACTTGTGAGGGCTGCAAAGGCTTCTTCAGACGAACAGTCAGCAAAACCATTA
GTCCCATGTGTCCATTTGCTGGAAGCTGTGAGGTCAGCAAGGCTCAGAGACGCCATTGTCCAGCCTGCCGGTTGCAGAAG
TGTCTAAATGCTGGCATGAGGAAAGACATGATCCTGTCAGCGGAAGCGCTGGCACTGCGGCGAGCCAGGCAGGCACGGCG
GAGGGCACAGAAAGCATCCCTGCAACTGAGTCAGGAGCAGAAGGAGCTGGTCCAGACCCTCCTGGGGGCCCACACTCGCC
ATATGGGTTCCATATTTGACCAGTTTGTGAAGTTCAAGCCTCCAGCTTTCCTGTTCCTCCATCACCGGCCCTTCCTGCCT
CTGGTCCCCGTGTTGGCTCTGCTCACACACTTCGCAGATGTCAGTACTTTCATGGTGCAGCAGATTATCAAGTTCACCAA
GGATCTGCCCCTCTTCCGGTCCCTATCCATGGAGGACCAGATCTCCCTTCTCAAGGGAGCGGCTGTGGAAATATTACACA
TCTCACTGAACACCGCTTTCTGTCTTCAAACACAGAATTTCCTCTGTGGACCTCTTTGCTACAAAATGGAAGACGCAGTT
CATGCAGGGTTCCAGTACGACTTTATGAAGGTGATTCTTCGCTTCCATATAACACTGAAACGACTACGGCTCCAGGAGCC
TGAGTATGTGCTCATGGCTGCCCTGGCCCTCTTCTCTCCTGACAGGCCTGGAGTTACCCAGAGGGAAGAGATCAATCGGC
TACAAGAGGAGATGGCACTGATTTTGTACAACCACATTATGGAACAACAGTCAAGGCTCCAAAGTCGGTTTCTGTACGCG
AAGCTGATGGGCCTGTTGGCTGAGCTCCGGAGTATAAACAATACATACTCATACGAAATACATCGCATCCAAGGACTGTC
TGCTATGATGCCGCTGCTTGGGGAAATCTACAGC
>mus_musculus
ATGACAGCTATGCTAACACTAGAAACCATGGCCAGTGAAGAAGAATATGGGCCGAGGAACTGTGTGGTGTGTGGAGACCG
GGCCACAGGCTATCATTTCCACGCCCTGACTTGTGAGGGCTGCAAGGGCTTCTTCAGACGAACAGTCAGCAAAACCATTG
GTCCCATCTGTCCGTTTGCTGGAAGGTGTGAGGTCAGCAAGGCCCAGAGACGCCACTGTCCAGCCTGCAGGTTGCAGAAG
TGTCTAAATGTTGGCATGAGGAAAGACATGATACTGTCAGCAGAAGCCCTGGCATTGCGGCGAGCCAGACAGGCACAGCG
GCGGGCAGAGAAAGCATCTTTGCAACTGAATCAGCAGCAGAAAGAACTGGTCCAGATCCTCCTGGGGGCCCACACTCGCC
ATGTGGGCCCCATGTTTGACCAGTTTGTGCAGTTCAAGCCTCCGGCCTATCTGTTCATGCATCACCGGCCTTTCCAGCCT
CGGGGCCCCGTGTTGCCTCTGCTCACACACTTTGCAGATATCAACACGTTTATGGTGCAACAGATCATCAAGTTCACCAA
GGATCTGCCGCTCTTCCGGTCCCTAACCATGGAGGACCAGATCTCCCTTCTCAAGGGAGCGGCTGTGGAAATATTGCATA
TCTCACTCAACACTACGTTCTGTCTTCAAACAGAGAATTTCTTCTGTGGGCCTCTTTGCTACAAGATGGAGGACGCAGTC
CATGCAGGGTTCCAGTACGAGTTTTTGGAGTCGATCCTCCACTTCCATAAAAACCTGAAAGGACTGCATCTCCAGGAGCC
TGAGTATGTGCTCATGGCTGCCACGGCCCTCTTCTCCCCTGACAGACCCGGAGTTACCCAAAGAGAAGAGATAGATCAGC
TACAAGAGGAGATGGCGCTGATTCTGAACAACCACATTATGGAACAACAGTCTCGGCTCCAAAGTCGGTTTCTGTATGCA
AAGCTGATGGGCCTGCTGGCTGACCTCCGGAGTATAAACAATGCATACTCCTATGAACTTCAGCGCTTGGAGGAACTGTC
TGCTATGACGCCGCTGCTCGGGGAGATTTGCAGT
>rattus_norvegicus
ATGACAGCTACTCTAACACTAGAGACCATGACCAGTGAAGAAGAGTATGGGCCAAGGAACTGTGTGGTGTGTGGAGACCG
AGCCACGGGCTATCATTTCCATGCCCTGACTTGTGAGGGCTGCAAAGGCTTTTTCAGACGAACAGTCAGCAAGACCATTG
GTCCCATCTGTCCGTTTGCTGGGAGGTGTGAGGTCAGCAAGGCCCAGAGACGCCATTGTCCAGCCTGCAGGTTGCAGAAG
TGTCTAAATGTTGGCATGAGGAAAGACATGATACTGTCAGCAGAAGCCCTGGCACTGCGGAGAGCCAGACAGGCACGGCG
GCGGGCACAGAAAGCATCTTTGCAACTGAGTCAGCAGCAGAAAGAGCTCATCCAGACCCTCCTGGGCGCCCACACTCGTC
ATGTGGGCCCCATGTTTGACCAGTTTGTGCAGTTCAGGCCTCCGGCCTACCTGTTCAGCCATCACCGGCCTTTCCAGCCC
CTGGCCCCCGTGTTGCCTCTGCTCACACACTTTGCAGATATCAATACTTTCATGGTGCAGCAGATTATCAAGTTCACCAA
GGATCTGCCCCTTTTCCGTTCCCTGACCATGGAGGACCAGATCTCCCTTCTCAAGGGAGCGGCTGTGGAAATCTTGCATA
TCTCACTCAACACTACGTTCTGCCTTCAAACACAGAATTTCTTCTGCGGGCCCCTTTGCTACAAGATGGAAGATGCGGTC
CATGTAGGGTTCCAGTACGAGTTTTTGGAGTTGATCATCCACTTCCACAAAACCCTGAAAAGATTGCAGCTCCAGGAGCC
CGAGTATGCGCTCATGGCTGCCATGGCTCTCTTCTCTCCTGACAGGCCTGGGGTTACCCAAAGAGAAGAGATTGATCAGC
TGCAGGAAGAGGTCGCGCTGATCCTCAACAACCACATTATGGAGCAACAGTCAAGACTCCAAAGTCGGTAG---------
--------------------------------------------------------------------------------
----------------------------------
