# Supplementary material for: Divergent genes in gerbils: prevalence, relation to GC-biased substitution, and phenotypic relevance
Source: BMC Evol Biol. 2020 Oct 19;20:134. doi: 10.1186/s12862-020-01696-3 (PMC7574485; doi:10.1186/s12862-020-01696-3)
Supplement: Supplementary file 3 — Additional file 3 Supplementary Data. DNA alignments for 10,554 1-to-1 orthologues used in analysis. Each alignment file is named using its orthogroup ID. [file 12862_2020_1696_MOESM3_ESM.zip › Additional_File_3/masked_alignments/OG0001938.fa]

>homo_sapiens
---------------------------------------------------TCCGTGAGCAGTGAGCAAAGCGGGGCACA
GCAGCCTCCCGCTTTACAGGTTGAAAGGATTGTTGACAAAAGGAAAAATAAAAAAGGGAAGACAGAGTATTTGGTTCGGT
GGAAAGGCTATGACAGCGAGGACGACACTTGGGAGCCGGAACAGCACCTCGTGAACTGTGAGGAATACATCCACGACTTC
AACAGACGCCACACGGAGAAGCAGAAGGAGAGCACATTGACCAGAACAAACAGGACCTCTCCCAACAATGCTAGGAAACA
AATCTCCAGATCCACCAACAGCAACTTTTCTAAGACCTCTCCTAAGGCACTCGTGATTGGGAAAGACCACGAATCCAAAA
ACAGCCAGCTGTTTGCTGCCAGCCAGAAGTTCAGGAAGAACACAGCTCCATCTCTCTCCAGCCGGAAGAACATGGACCTA
GCGAAGTCAGGTATCAAGATCCTCGTGCCTAAAAGCCCCGTTAAGAGCAGGACCGCAGTGGACGGCTTTCAGAGCGAGAG
CCCTGAGAAACTGGACCCCGTCGAGCAGGGTCAGGAGGACACAGTGGCACCCGAAGTGGCAGCGGAAAAGCCGGTCGGAG
CTTTATTGGGCCCCGGTGCCGAGAGGGCCAGGATGGGGAGCAGGCCCAGGATACACCCACTAGTGCCTCAGGTGCCCGGC
CCTGTGACTGCAGCCATGGCCACAGGCTTAGCTGTTAACGGGAAAGGTACATCTCCGTTCATGGATGCATTAACAGCCAA
TGGGACAACCAACATACAGACATCTGTTACAGGAGTGACTGCCAGCAAAAGGAAATTTATTGACGACAGAAGAGACCAGC
CTTTTGACAAGCGATTGCGTTTCAGCGTGAGGCAAACAGAAAGTGCCTACAGATACAGAGATATTGTGGTCAGGAAGCAG
GATGGCTTCACCCACATCTTGTTATCCACAAAGTCCTCAGAGAATAACTCACTAAATCCAGAGGTAATGAGAGAAGTCCA
GAGTGCTCTGAGCACGGCCGCTGCCGATGACAGCAAGCTGGTACTGCTCAGCGCCGTTGGCAGCGTCTTCTGTTGTGGAC
TTGACTTTATTTATTTTATACGACGTCTGACAGATGACAGGAAAAGAGAAAGCACTAAAATGGCAGAAGCTATCAGAAAC
TTCGTGAATACTTTCATTCAATTTAAGAAGCCCATTATTGTAGCAGTCAATGGCCCAGCCATTGGTCTAGGAGCATCTAT
ATTGCCTCTTTGCGATGTGGTTTGGGCTAATGAAAAGGCTTGGTTTCAAACACCCTATACCACCTTCGGACAGAGTCCAG
ATGGCTGTTCTACCGTTATGTTTCCCAAGATAATGGGAGGAGCATCTGCAAACGAGATGCTGCTCAGTGGACGGAAGCTG
ACAGCGCAGGAGGCGTGTGGCAAGGGCCTGGTCTCCCAGGTGTTTTGGCCCGGGACGTTCACTCAGGAAGTGATGGTTCG
CATTAAGGAGCTTGCCTCGTGCAATCCAGTTGTGCTTGAGGAATCCAAAGCCCTCGTGCGCTGCAACATGAAGATGGAGC
TGGAGCAGGCCAACGAGAGGGAGTGTGAGGTGCTGAAGAAAATCTGGGGCTCGGCCCAGGGGATGGACTCCATGTTAAAG
TACTTGCAGAGGAAGATCGATGAGTTC
>nannospalax_galili
--------------------------------------------------------------------------------
-------------TACGAGGTGGAAAGAATTGTTGACAAAAGGAAAAACAAGAAAGGGAAGACGGAGTATCTGGTGCGCT
GGAAAGGCTACGACAGCGAGGACGACACGTGGGAACCAGAGCAGCACCTGGTGAACTGCGAGGAATACATCCATGACTTC
AACCGCCGCCACAGTGAGAGGCAGAAGGAGGGCGGCCTGGCCCGGGCCAGCAGGACCTCCCCCAGCAACGCCAGGAAGCA
GATCTCCAGGTCCACCCATAGCAACCCAGCCAAGACTGCCCCTAAGGCGCTCGTGGTAGGCAAAGATCATGAGTCCAAAA
ACAGCCAGCTGCTGGCTGCCAGCCAGAAGTTCAGGAAAAACACAGCCCCATCGCTTACAAACCGCAAGAACATGGACCTC
GCCAAGTCAGGGATCAAGATACTTGTGCCTAAGAGCCCCATTAAGAGCAGGACCTCAGTGGATGGCTTTCAGAGTGAGAG
CCCCGAGAAGCTGGACCCCGTGGAGCAGGGTCCCGAGGACACAGTAGCACCAGAGGTGACTGCAGAGAAGCCTGTGGGAG
CTTTGTTGGGCCCTGGTGCAGAACGAGCCAGGATGGGGAGCAGACCCCGAATACACCCACTAGTGCCTCAGGTGTCTGGC
CCTGTGACTGCTGCCATGGCCACAGGCTTAGCCATTAATGGAAAAGGTACATCTCCGTTCATGGATGCACTAACAGCCAA
TGGAACAGCCACCATACAGACGTCTGTTACAGGAGTGACAGCCGGGAAAAGGAAATTTATTGACGACAGAAGAGACCAGC
CTTTTGACAAGCGGTTGCGTTTCAGTGTGAGGCAGACAGAGAGTGCCTACAGATACAGAGATATTGTCGTCAGGAAGCAA
GATGGTTTCACCCACATCTTGTTATCCACAAAATCATCAGAGAATAACTCACTAAATCCAGAGGTGATGAAAGAGGTCCA
GAGTGCTCTGAACACAGCTGCAGCCGACGACAGCAAACTGGTGCTGCTCAGTGCTGTGGGCAGCGTCTTCTGTTGCGGTC
TTGACTTCATTTATTTTATACGGCGCCTCACAGACGACAGGAAGAGAGAAAGCACGAAGATGGCAGACGCTATCAGAAAC
TTCGTGAATACTTTCATTCAGTTTAAGAAGCCTATTATTGTAGCAGTTAATGGCCCAGCCATTGGACTAGGAGCGTCCAT
ATTGCCTCTTTGTGATGTGGTTTGGGCTAACGAAAAGGCTTGGTTTCAAACACCCTATACCACCTTCGGACAGAGTCCAG
ATGGCTGCTCTACCGTTATGTTTCCCAAGATTATGGGAGGACCATCTGCCAATGAAATGTTGCTCAGTGGGCGGAAGCTG
ACTGCACAGGAGGCATGTGGCAAGGGCCTGGTCTCCCAGGTGTTTTGGCCCGGGACCTTCACGCAGGAAGTCATGGTTCG
CATCAAGGAGCTCGCCTCATGTAACCCTGTTGTCCTGGAGGAATCCAAAGCCCTGGTGCGCTGCAACATGAAGATGGAGT
TGGAGCAGGCCAATGAGAGAGAATGTGAAGTGCTGAAGAAGATCTGGGGCTCTGCCCAGGGCATGGACTCCATGTTAAAG
TACTTGCAGAGGAAAATCGATGAGTTT
>psammomys_obesus
--------------------------------------------------------------------------------
-------------GTGAAAGTGGAAAGGATTGTTGACAAAAGAAAAAACAAGAAAGGGAAGACAGAGTATCTGGTGCACT
GGAAAGGCTATGACAGTGAGGATGACACATGGGAGCCAGAGCAGCACCTGGTGAACTGTGAGGAATACATCCATGACTTC
AACCGGCGCCACAGCGAGAGGCAAAAGGAGGGCGGCCTTGCCCGCGCCAACAGAGCCTCCCCCAGCAACGCCCGGAAGCA
GATCTCCAGGTCCACCCACAGCAGCCTCTCCAAGACCAACCCCAAAGCACTTGTGGTCGGCAAAGATCATGAGTCCAAAA
ACAGCCAGCTGTTGGCTGCCAGCCAGAAGTTCAGGAAAAACGCAGCCCCATCTCTTGCAAACCGCAAGAACATGGACCTT
GCCAAGTCAGGGATCAAGATTCTCGTGCCTAAGAGCCCCATTAAGGGCAGGACCTCGGTGGACGGCTTTCCAGGGGAGAG
CCCTGAGAAGCTGGACCCCGTGGAGCAGGGTCCCGAGGACACCGTAGCACCAGAGGTGACTGCAGAGAAACCCATTGGAG
CTCTGCTGGGCCCTGGTGCAGAACGAGCCAGGATGGGGAGCAGGCCCCGAATACATCCACTAGTGCCTCAGGTTTCTGGC
CCCGTGACAGCCGCCATGGCCACCGGCTTAGCTGTCAATGGAAAAGGTACATCTCCGTTCATGGATGCGCTAACAGCCAA
TGGGACAGCCACCATACAGACGTCTGTTACAGGAGTGACAGCTGGGAAAAGGAAATTTATTGACGACAGAAGAGACCAGC
CTTTTGACAAGCGGTTGCGTTTCAGTGTGAGGCAGACAGAGAGCGCCTACAGATACAGAGATATTGTCGTCAGGAAGCAA
GATGGCTTCACCCACATTTTGTTATCCACAAAATCATCAGAGAATAACTCTCTAAACCCAGAGGTGATGAAAGAAGTTCA
GAGCGCCCTGAGCACAGCCGCAGCCGACGACAGTAAGCTGGTGCTGCTCAGCGCTGTGGGCAGCGTCTTCTGTTGTGGTC
TGGACTTTATTTATTTTATACGGCGCCTCACAGACGACAGGAAGAGAGAAAGCACTAAGATGGCAGATGCTATCAGAAAC
TTCGTGAATACTTTCATTCAGTTTAAGAAGCCTATTATTGTAGCAGTTAATGGCCCAGCCATTGGACTAGGAGCATCCAT
ATTGCCTCTTTGTGATGTGGTTTGGGCTAACGAAAAAGCTTGGTTTCAAACACCCTATACCACCTTCGGACAGAGTCCAG
ATGGCTGCTCTACCGTTATGTTTCCCAAGATTATGGGAGGAGCATCTGCAAATGAAATGCTGCTCAGTGGGCGGAAGCTA
ACGGCACAGGAGGCGTGCGGCAAGGGCCTGGTCTCCCAGGTGTTTTGGCCAGGGACCTTCACCCAGGAAGTCATGGTTCG
CATCAAGGAGCTGGTCTCATGTAACCCAGTTGTGCTGGAGGAATCCAAAGCCCTGGTGCGCTGCAACATGAAGATGGAGC
TGGAGCAGGCCAACGAGAGAGAGTGCGAAGTGCTGAAGAAGATCTGGGGCTCTGCTCAGGGAATGGACTCCATGTTAAAG
TACTTGCAGAGGAAAATCGATGAGTTT
>octodon_degus
--------------------------------------------------------------------------------
-CAAAATTCTAGGATTTCTGTTGAAAGGATTGTTGACAAAAGGAAAAACAAAAAAGGGAAGACAGAGTACCTGGTGCGGT
GGAAGGGCTACGACAGTGAGGACGACACATGGGAACCCGAGCAGCACCTGGTGAACTGCGAGGAGTACATCCACGACTTC
ACCCGGCGCCACTCGGAGAAGCAGAAGGAGGGCGCGCTCACCCGGACCAACAGGACCTCTCCCAACAATGCCAGGAAGCA
TTTTTCCAGGTCCACCAACAGCAGCTTCTCCAAGGCCTCCCCGAAGACACTTGTGATCAGCAAGGACCCGGACTCCAAGA
GCAGCACACTGCTGGCTGCCAGCCAGAAGTTCAGGAAGAACACAGCCCCCTCCCTGTCCAGCCGGAAGAACATGGACCTT
GCCAAATCAGGTATCAAGATCCTCGTGCCTAAGAGCCCCATTAAGAGCAGGACTGCAGTGGATGGCTTTCCAAACGAGAG
CCCTGAGAAACTGGACCCCATCGAGCAGGGTCCCGAGGACACGGTGGCACCAGAAGTGGCAGCAGAGAAGCCTGTGGGAG
CTTTGTTGGGCCCTGGTGCGGAGCGAGCCAGGATGGGGAGCAGGCCCCGAATACACCCACTGGCACCCCCGGCGTCAGGC
CCGGTGACTGCAGCCATGGCCACGGGCTTGGCCGTTAATGGGAAAGGTACGTCTCCGTTCATGGATGCGCTCACAGCCAA
TGGAACAGCCAACATACAGACACCTGTTACAGGAGTGACAGCCGGGAAAAGGAAATTTATTGACGACAGAAGAGACCAGC
CTTTTGACAAGCGGCTGTGTTTCAGTGTGAGGCAAACAGAAAGTGCCTACAGATACAGAGATATTGTCGTCAGGAAGCAG
GATGGCTTCACCCACATCTTGTTGTCCACAAAATCATCAGAGAATAACTCACTAAATCCAGAGGTCATGAAAGAAGTCCA
GAGCGCCCTGAACACGGCCGCTGCCGACGACAGCAAGCTGGTGCTGCTCAGCGCAGTGGGCAGCGTCTTCTGCTGTGGGC
TCGACTTTATTTATTTCATTCGGCGTCTCACAGATGACCGGAAAAGAGAAAGCACCAAGATGGCCGAGGCTATCAGAAAC
TTCGTGAATACTTTCATTCAGTTTAAGAAGCCTATCATTGTAGCAGTAAATGGCCCAGCCATTGGTCTAGGAGCCTCCAT
ATTGCCTCTTTGCGATGTGGTTTGGGCTAATGAAAAGGCTTGGTTTCAAACACCCTATACTACCTTCGGACAGAGTCCAG
ACGGCTGCTCGACCGTTATGTTCCCCAAGATTATGGGAGGAGCGTCTGCAAACGAGATGTTGCTCAGTGGACGGAAACTG
ACAGCTCAGGAGGCATGTGGCAAGGGCCTGGTTTCCCAGGTGTTCTGGCCAGGGACCTTCACCCAGGAAGTCATGGTTCG
CATCAAGGAGCTCGCCTCGTGCAATCCAGTCGTGCTGGAGGAGTCCAAGGCCCTGGTGCGCTGTAACATGAGGTTGGAGC
TGGAGCAGGCTAACGAGAGGGAGTGTGAGGTGCTGAGGAGGATCTGGGGCTCGGCACAGGGCATGGACTCCATGCTGAAG
TACCTGCAGAGGAAGATCGACGAGTTC
>chinchilla_lanigera
GGCCTGAGCAGTAGCCTGCCTGACCAGGAGCCAGCTGAGCCC---------ACACCTCAAGAGGAACGCCGACCTTGTAC
CATGGACACC---TGCCAGGTTGAAAGGATTGTTGACAAAAGAAAAAACAAGAAAGGGAAGACGGAGTACCTGGTGCGGT
GGAAGGGCTACGACAGCGAGGATGACACCTGGGAGCCTGAGCAGCACCTGGTGAACTGCGAGGAGTACATCCACGACTTC
AACCGGCGCCACTCCGAGAAGCAGAAGGAGAGCGCACTCACCCGGACCAACAGGACCTCTCCCAACAATGCCAGGAAGCA
GATTTCCAGGTCCACCAACAGCAGCTTCTCCAAGACCTCGCCGAAGGCGCTCGTGATCAGCAAGGACCCCGAGTCCAAGA
GCAGTGCGCTGCTTGCGGCCAGCCAGAAGTTCAGGAAAAACACAGCCCCCTCCCTGTCCAGCCGGAAGAACATGGACCTT
GCCAAGTCAGGTATCAAGATCCTTGTGCCTAAGAGCCCCATTAAGAGCAGGACCGCAGTGGACGGCTTTCCGAGCGAGAG
CCCTGAGAAACTGGACCCCGTCGAGCAGGGTCCCGAGGACACGGTGGCACCAGAAGTGGCAGCAGAGAAGCCCGTGGGAG
CTTTGTTGGGCCCTGGTGCAGAGCGAGCCAGGATGGGGAGCAGGCCCCGAATACACCCGCTGGTGCCTCAGGTGTCGGGC
CCTGTGACTGCAGCCATGGCCACGGGCTTGGCCGTTAACGGAAAAGGTACGTCTCCGTTCATGGACGCGCTCACAGCCAA
TGGAACAACCAACATACAGACATCTGTTACAGGAGTGACAGCCGGGAAAAGGAAATTTATTGACGACAGAAGAGACCAGC
CTTTTGACAAGCGCTTGCGTTTCAGTGTGAGGCAAACAGAGAGTGCCTACAGATACAGAGACATTGTCGTCAGGAAGCAG
GATGGCTTCACCCACATCTTGTTGTCCACAAAATCATCAGAGAATAACTCACTAAATCCAGAGGTCATGAAAGAAGTCCA
GAGTGCTCTGAACACGGCCGCTGCCGACGACAGCAAGCTGGTGCTGCTCAGCGCAGTCGGCAGTGTCTTCTGCTGCGGTC
TCGACTTTATTTATTTCATACGGCGTCTCACAGATGACCGGAAAAGAGAAAGCACTAAAATGGCCGAGGCGATCAGAAAC
TTCGTGAATACTTTCATTCAGTTTAAGAAGCCTATTATTGTAGCAGTAAATGGCCCAGCCATTGGACTAGGAGCGTCCAT
ATTGCCTCTTTGTGATGTGGTTTGGGCTAATGAAAAGGCTTGGTTTCAAACACCCTATACTACCTTCGGACAGAGTCCAG
ATGGCTGTTCGACCGTTATGTTTCCCAAGATTATGGGAGGAGCATCTGCAAATGAGATGTTGCTCAGTGGGCGGAAACTG
ACAGCGCAGGAGGCGTGCGGCAAGGGCCTGGTTTCCCAGGTGTTTTGGCCAGGGACGTTCACCCAGGAAGTCATGGTTCG
CATCAAGGAGCTCGCCTCTTGTAACCCAGTTGTGCTGGAGGAGTCCAAGGCCCTGGTGCGCTGTAACATGAAGCTGGAGC
TGGAGCAGGCCAACGAGAGGGAGTGCGAGGTGCTGAAGAAGATCTGGGGCTCAGCCCAGGGCATGGACTCCATGCTGAAG
TACTTGCAGAGGAAGATTGATGAGTTC
>cavia_porcellus
GGCCTGAGCAGTAGCCTGCCTTACCAGGAGCCAGCCGGGCCC--------------------------------------
-------------AGCCAGGTCGAAAGGATTGTTGACAAGAGGAAAAACAAAAAAGGGAAGACAGAGTACCTGGTGCGGT
GGAAAGGCTACGACAGCGAGGACGACACGTGGGAGCCGGAACAGCACCTGGTGAACTGCGAGGAGTACATCCATGACTTC
AACCGGCGCCACACCGAGAAGCAGAAGGAGGGCGCGCCTGCTCGGACCACCAGGACCTCCCCCAACAATGCCCGGAAGCA
GATCTCCAGGTCCACCAACAGCACCTTCTCCAAGGCCTCGCCGAAGGCACTGGTGATCAGCAAGGACCCCGAGTCCAAGA
ACAGCCCGCTGCTGGCAGCCAGCCAGAAGTTCAGGAAAAACACAGCCTCCTCCCTGTCCAGCCGGAAGAACATGGACCTC
GCCAAATCAGGTATCAAGATCCTGGTGCCTAAGAGCCCCATTAAGAGCAGGACCGCAGTGGACGGCTTTCCAAGCGAGAG
CCCTGAGAAACTGGACCCCATCGAGCAGGGTCCCGAGGACACAGTGGCACCAGAAGTGACAGCAGAGAAGCCCGTGGGAG
CTTTGCTGGGCCCCGGCGCAGAGCGAGCCAGAATGGGGAGCAGGCCCCGAATACACCCGCTTGTGCCCCAGGTGCCGGGC
CCTGTGACTGCAGCCATGGCCACGAGCTTGGCCGTGAACGGAAAAGGTACATCTCCCTTCATGGACGCGCTCACAGCCAA
TGGAACCACCAACATACAGACATCTGTTACAGGAGTGGCAGCCGGGAAAAGGAAATTTATTGACGACAGAAGAGACCAGC
CTTTTGACAAGCGGTTGCGTTTCAGTGTGAGGCAAACAGAGAGTGCCTACAGATACAGAGATATTGTCGTCAGGAAGCAA
GATGGCTTCACCCACATCTTGCTGTCCACAAAGTCATCAGAGAATAACTCACTCAATCCAGAGGTCATGAAAGAAGTCCA
GAGTGCTCTGAACACAGCCGCTGCCGACGACAGCAAGCTGGTGCTGCTCAGCGCGGTCGGCAGCGTCTTCTGCTGCGGTC
TCGACTTTATTTATTTCATACGGCGTCTCACAGATGACCGGAAAAGAGAAAGCACTAAAATGGCCGAGGCGATCAGAAAC
TTCGTGAATACTTTCATTCAGTTTAAGAAGCCTATTATTGTAGCAGTAAATGGCCCGGCCATTGGACTCGGAGCGTCCAT
ATTGCCTCTTTGCGATGTGGTCTGGGCTAATGAAAAGGCTTGGTTTCAGACACCCTATACTACCTTCGGACAGAGTCCAG
ATGGCTGCTCTACCGTTATGTTCCCCAGGATTATGGGAGGCGCATCTGCAAATGAGATGCTGCTCAGTGGGCGGAAACTG
ACGGCGCAGGAGGCGTGCGGCAAGGGCCTTGTCTCCCAGGTGTTCTGGCCAGGGACCTTCACCCAGGAAGTCATGGTTCG
CATCAAGGAACTCGCCTCGTGTAACCCAGTTGTGCTGGAGGAGTCCAAGGCCCTGGTGCGCTGCAACATGAAGCTGGAAC
TGGAGCAGGCCAACGAGCGCGAGTGCGAGGTGCTGAAGAAGATCTGGGGCTCGGCCCAGGGCATGGACTCCATGTTAAAG
TACTTGCAGAGGAAAATCGATGAGTTC
>dipodomys_ordii
--------------------------------------------------------------------------------
-------------------ATCATAGAGATTGTTGACAAAAGAAAAAACAAAAAAGGGAAGACAGAGTATCTGGTTCGGT
GGAAAGGCTATGACAGCGAGGACGACACATGGGAGCCTGAGCAACATCTGGTGAACTGTGAGGAGTACATTCATGACTTC
AACCGCCGCCACAGTGAGAAGCAGAAAGAGAGTGGCCTAGCTCGTGCAAATAGGACCTCTCCCAACAATGCTAGGAAGCA
GATCTCCAGGTCCACCAACAGCAGCTTCTCTAAGACCTCTCCCAAGACACTAGTGATCGGCAAAGACCACGAGACCAAAA
CCAGCCAGTTGTTTGCTGCCAGCCAGAAGTTCAGGAAAAACACAGCTCCGTCTCTTTCAAGCCGAAAGAACATGGACCTC
GCAAAGTCAGGTATCAAGATCCTTGTGCCTAAGAGCCCCATTAAGAGCAGGACCTCGGTGGACGGCTTTCAGAGTGAGAG
CCCTGAGAAACTGGACCCAGTCGAGCAGGGACCAGAGGACACAGTAGCGCCGGAGGTAGCTGCAGAGAAGCCAGTTGGAG
CTTTGTTGGGCCCTGGTGCCGAGCGAGCCAGAATGGGGAGCAGGCCCCGAATACATCCACTAGTGCCTCAGGTGTCTGGC
CCTGTGACCGCAGCCATGGCCACAGGCTTGGCTGTTAATGGAAAAGGTACATCTCCGTTCATGGATGCACTAACAGCCAA
TGGAACAACCAACATACAGACGTCTGTTACAGGAGTGACGGCTGGGAAAAGGAAATTTCTTGACGACAGAAGAGACCAGC
CTTTTGACAAGCGGTTGCGTTTCAGTGTGAGGCAGACAGAGAGTGCCTACAGATACAGAGATATTGTCGTCAGGAAGCAA
GATGGCTTCACCCACATCTTGTTATCCACAAAATCATCTGAGAATAACTCTCTAAACCCAGAGGTGATGAAAGAAGTCCA
GAGTGCCTTGAACACGGCCGCTGCTGATGACAGCAAGCTGGTGCTGCTCAGCGCAGTGGGCAGCGTCTTCTGTTGTGGCC
TGGACTTCATTTACTTCATACGCCGTCTCACAGATGACAGAAAGAGAGAAAGCACCAAGATGGCAGATGCAATCAGAAAC
TTCGTGAATACTTTCATTCAGTTTAAGAAGCCTATTATTGTAGCAGTAAATGGCCCAGCTATTGGACTAGGAGCGTCCAT
ATTGCCTCTTTGTGATGTGGTTTGGGCTAATGAAAAGGCTTGGTTCCAAACACCCTATACCACCTTCGGACAGAGTCCAG
ATGGCTGCTCTACTGTTATGTTTCCCAAGATTATGGGAGGCGCATCTGCAAATGAAATGTTGCTCAGTGGGCGGAAGCTG
ACCGCGCAGGAGGCATGTGGCAAGGGCCTGGTCTCCCAGGTGTTCTGGCCAGGGACCTTCACCCAGGAAGTCATGGTTCG
AATCAAGGAGCTCGCCTCCTGTAATCCAGTTGTCCTGGAGGAGTCCAAGGCCCTGGTGCGCTGCAATATGAAGATAGAGC
TGGAGCAGGCCAACGAGAGGGAGTGTGAGGTGCTGAAGAAAATCTGGGGCTCAGCTCAGGGCATGGATTCTATGTTAAAA
TACTTGCAGAGGAAAATTGATGAGTTT
>ictidomys_tridecemlineatus
--------------------------------------------------------------------------------
-------------TACCAGGTTGAGAGAATCGTGGACAAGCGGAGAAACAAGAAGGGGAAGACGGAGTACCTGGTGCGGT
GGAAAGGCTATGACAGTGAGGACGACACGTGGGAGCCGGAGCAGCACCTGGTGAACTGTGAGGAGTACATCCATGACTTC
AACCGGCGCCACCCCGAGAGGCAGCGAGAGGGGACCCTGACCCGCACCAACAGGACCTCTCCCAACAATGCCAGGAAGCA
GATTTCCAGGTCCACCAACAGCAGTTTCTCCAAGACCTCTCCAAAGGCCCTCGTAATCGGCAAAGACCACGAGGCCAAAA
ACAGCCAGTTGTTCGCTGCCAGCCAGAAGTTCAGGAAAAACACATCCCCATCTCCCTCGAGCCGTAAGAACATGGACCTT
GCAAAGTCAGGTATCAAGATCCTTGTGCCTAAGAGCCCCATTAAGAGCAGGACCCCGGTGGACGGCTTTCAGAGTGAGAG
CCCTGAGAAACTGGACCCCGTGGAGCAGGGTGTGGAGGACACAGTGGCACCGGAAGTAGCAGCCGAGAAGCCTGTCGGAG
CTTTGTTGGGGCCCGGTGCAGAACGAGCCAGGATGGGGAGCAGGCCCCGAATACACCCACTAGTGCCTCAGGTGTCTGGC
CCTGTGACTGCAGCCATGGCCACCGGCTTAGCTGTTAATGGAAAAGGTTCCTCTCCGTTCATGGACGCGCTAACAGCCAA
TGGGACAACCAACATACAGACGTCTGTTACAGGAGTGACAGCTGGGAAAAGGAAATTTATTGACGACAGAAGAGACCAGC
CTTTTGACAAGCGGTTGCGTTTCAGTGTGAGGCAAACAGAGAGTGCCTACAGATACAGAGATATTGTCGTCAGGAAGCAG
GATGGCTTCACCCACATCTTGTTATCCACAAAATCATCAGAGAATAACTCACTCAATCCAGAGGTAATGAGAGAAGTCCA
GAGTGCTTTGAACACGGCCGCTGCGGACGACAGCAAGCTGGTGCTGCTCAGCGCGGTGGGCAGCGTCTTCTGCTGCGGTC
TTGACTTTATTTATTTTATACGGCGTCTCACAGACGACAGGAAGAGAGAAAGCACTAAAATGGCGGAAGCGATCAGAAAC
TTCGTGAATACTTTCATTCAGTTTAAGAAGCCTATTATTGTAGCAGTAAATGGCCCTGCCATTGGACTAGGAGCATCCAT
ATTGCCTCTTTGTGATGTGGTTTGGGCTAACGAAAAGGCTTGGTTTCAAACACCCTATACTACCTTCGGACAGAGTCCAG
ATGGCTGTTCTACCGTTATGTTTCCCAAGATTATGGGAGGAGCATCTGCAAATGAAATGTTGCTCAGTGGGCGGAAGCTG
ACTGCACAGGAGGCTTGTGGCAAAGGCTTGGTCTCCCAGGTGTTTTGGCCGGGGACCTTCACCCAGGAAGTCATGGTTCG
GATCAAGGAACTGGCCTCGTGTAACCCAGTGGTGCTGGAGGAGTCCAAGGCCCTCGTGCGCTGTAACATGAAGATGGAGT
TGGAGCAGGCCAACGAGAGGGAGTGTGAAGTGCTGAAGAAAATCTGGGGCTCGGCCCAGGGCATGGACTCCATGTTAAAG
TACTTACAGAGGAAAATCGATGAGTTT
>meriones_unguiculatus
GGCCTGAGCCAGAGCCAGCCTAGTTCAGAGCAAGCTGAGCCCACACTT---TCAGACCCCGGTAGAGTGTCCTCTGCAGT
TCAAGCCACTGAGACTCAGGTGGAAAGGATTGTTGACAAAAGAAAAAACAAGAAAGGGAAGACAGAGTATCTGGTGCACT
GGAAAGGCTATGACAGTGAGGATGACACATGGGAGCCAGAGCAGCACCTGGTGAACTGTGAGGAATACATCCATGACTTC
AACCGGCGCCACAGCGAGAGGCAAAAGGAGGGCGGCCTTGCCCGTGCCAACAGAGCCTCCCCCAGCAACGCCCGGAAGCA
GATCTCCAGGTCCACCCACAGCAGCCTCTCCAAGACCAACCCCAAAGCACTTGTGGTCGGCAAAGATCATGAGTCCAAAA
ACAGCCAGCTGTTGGCTGCCAGCCAGAAGTTCAGGAAAAACGCAGCCCCGTCTCTTGCAAACCGCAAGAACATGGACCTC
GCCAAGTCAGGGATCAAGATTCTCGTGCCTAAGAGCCCCATTAAGGGCAGGACCTCGGTGGACGGCTTTCCAGGGGAGAG
CCCTGAGAAGCTGGACCCCGTGGAGCAGGGTCCCGAGGACACCGTAGCACCAGAGGTGACTGCAGAGAAACCCGTTGGAG
CTCTGCTGGGCCCTGGTGCAGAGCGAGCCAGGATGGGGAGCAGGCCCCGAATACATCCACTAGTGCCTCAGGTTTCTGGC
CCCGTGACGGCTGCCATGGCCACCGGCTTAGCTGTCAATGGAAAAGGTACATCTCCGTTCATGGATGCGCTAACAGCCAA
TGGGACAGCCACCATACAGACGTCTGTTACAGGAGTGACAGCTGGGAAAAGGAAATTTATTGACGACAGAAGAGACCAGC
CTTTTGACAAGCGGTTGCGTTTCAGTGTGAGGCAGACAGAGAGCGCCTACAGATACAGAGATATTGTCGTCAGGAAGCAA
GATGGCTTCACCCACATTTTGTTATCCACAAAATCATCAGAGAATAACTCTCTAAACCCAGAGGTGATGAAAGAAGTTCA
GAGCGCCCTGAGCACAGCCGCGGCCGACGACAGTAAGCTGGTGCTGCTCAGCGCTGTGGGCAGCGTCTTCTGTTGTGGTC
TGGACTTTATTTATTTTATACGGCGCCTCACAGACGACAGGAAGAGAGAAAGCACTAAGATGGCAGATGCTATCAGAAAC
TTCGTGAATACTTTCATTCAGTTTAAGAAGCCTATTATTGTAGCAGTTAATGGCCCAGCCATTGGACTAGGAGCATCCAT
ATTGCCTCTTTGTGATGTGGTTTGGGCTAACGAAAAAGCTTGGTTTCAAACACCCTATACCACCTTCGGACAGAGTCCAG
ATGGCTGCTCTACCGTTATGTTTCCCAAGATTATGGGAGGAGCATCTGCAAATGAAATGCTACTCAGTGGGCGGAAGCTG
ACGGCACAGGAGGCGTGCGGCAAGGGCCTGGTCTCCCAGGTGTTTTGGCCAGGGACCTTCACCCAGGAAGTCATGGTTCG
CATCAAGGAGCTGGTCTCGTGTAACCCAGTTGTGCTGGAGGAATCCAAAGCCCTGGTGCGCTGCAACATGAAGATGGAGC
TGGAACAGGCCAACGAGAGAGAGTGTGAAGTGCTGAAGAAGATCTGGGGCTCCGCCCAGGGAATGGACTCCATGTTAAAG
TACTTGCAGAGGAAAATCGATGAGTTT
>jaculus_jaculus
------------------------------------------------TTTTCTTTAAAAAGTGAACTTTTCTGTCAT--
-------------ACACAGGTTGAAAGGATTGTTGACAAAAGGAAAAACAAGAAGGGGAAGACGGAGTACCTGGTGCGGT
GGAAAGGCTACGACAGCGAGGATGACACGTGGGAGCCGGAGCAGCACCTCGTGAACTGCGAGGAGTACATCCATGACTTC
AACCGGCGCCACAGCGAGAGGCAGAAGGAGGGCAGCCTGGCCCGCGCCAGCAGGACCTCGCCCAGCAACGCCCGCAAGCA
GATCTCCAGATCCACCCACAGCAACCTCTCCAAGGCGGCCCCCAAGGCGCTTGTGGGGAGCAAAGAC---------CAAA
CCAGCCAGCTGCTGGCTACCAGCCAGAAGTTCAGGAAAAACACAGCCCCGCCTCTTGCGGGCCGCAGGAACATGGACCTT
GCTAAGTCAGGGATTAAGATCCTCGTGCCTAAGAGCCCCATCAAGAGCAGGACCTCGATGGACGGCTTTCAGAGCGAGAG
CCCCGAGAAGCTGGACCCTGCGGAGCAGGGCCCCGAGGACACAGTGGCACCGGAGGTGACCGCAGAGAAGCCCATGGGAG
CTTTGCTGGGCCCTGGTGCAGAGCGAGCCAGGATGGGGAGCAGACCCCGAATACACCCACTAGTGCCTCAGGTGTCTGGT
CCTGTGACTGCCGCCATGGCCACAGGCTTAGCTGTTAACGGAAAAGGTACATCTCCGTTCATGGATGCACTAACAGCCAA
TGGGACCACCACCATACAGACGTCTGTTACAGGAGTTACAGCCGGGAAAAGGAAATTTATTGACGACAGAAGAGACCAGC
CTTTTGACAAGCGGTTGCGTTTCAGTGTGAGGCAGACAGAGAGCGCCTACAGATACAGAGATATTGTCGTCAGGAAGCAA
GATGGCTTCACTCACATCTTGTTGTCCACAAAATCATCAGAGAATAACTCATTAAACCCAGAGGTGATGAAAGAGGTCCA
GAGCGCTCTGAACACGGCCGCGGCCGACGACAGCAAGCTGGTGCTGCTCAGCGCTGTGGGCAGCGTCTTCTGCTGCGGCC
TGGATTTCATTTATTTCATCCGCCGGCTCACCGACGACAGGAAGAGAGAGAGCACGAAGATGGCCGATGCTATCAGAAAC
TTCGTGAATACTTTCATTCAGTTTAAGAAGCCCATTATTGTAGCAGTTAATGGCCCAGCCATTGGACTAGGAGCATCCAT
ATTGCCTCTTTGTGATGTGGTTTGGGCTAACGAAAAGGCTTGGTTTCAAACACCCTATACCACCTTCGGACAGAGTCCAG
ATGGCTGCTCTACAGTTATGTTCCCCAAGATTATGGGAGGAGCGTCTGCAAATGAAATGTTGCTCAGTGGGCGGAAGCTG
ACTGCGCAGGAGGCGTGTGGCAAGGGCCTGGTCTCACAGGTGTTCTGGCCAGGGACCTTCACCCAGGAAGTCATGGTTCG
CATCAAGGAACTCGCCTCATGTAACCCAGTTGTCCTGGAGGAATCCAAGGCCCTGGTGCGCTGCAACATGAAGCTGGAGT
TGGAACAGGCCAACGAGAGGGAGTGCGAGGTGCTCAAGAAGATCTGGGGCTCCGCCCAGGGCATGGACTCCATGTTAAAG
TACTTGCAGAGGAAAATCGATGAATTT
>rattus_norvegicus
GGCTTAGGCAGTAGCCAGCCTAGTACAAAGGAAGCCGAGCCCACACTT---TCAGATCCCGATCAAGTGTCCCCTGCAGT
TCAAGACGCGGAGACTCAGGTGGAAAGTATTGTTGACAAAAGAAAGAACAAGAAAGGGAAGACAGAGTACCTGGTGCGAT
GGAAAGGCTATGACAGTGAGGATGACACATGGGAGCCGGAGCAGCACCTGGTAAACTGTGAGGAATACATCCATGACTTC
AACCGGCGCCACAACGAGAGGCAAAAGGAAGGTACCCTGGCTCGTGCCAACAGAGCCTCCCCCAGCAACGCCCGGAAGCA
GATCTCCAGGTCCACCCACAGCGCCCTCTCCAAGACCAACCCCAAAGCACTTGTGGTAGGCAAAGATCATGAGTCCAAAA
CCAACCAGCTGTTGGCTACCAGCCAGAAGTTCAGGAAAAACACAGCTCCATCTCTTGCAAACCGCAAGAACATGGACCTC
GCCAAGTCAGGGATCAAAATTCTCGTGCCTAAGAGCCCCATTAAGGGCAGGACCTCGATTGACGGCTTCCACGGGGAGAG
CCCTGAGAAGCTGGAT---------CAGGGTGCCGAGGACACTGTAACCCCAGAGGTGACTGCAGAGAAGCCCACTGGGG
CTTTGCTGGGCCCTGGTGCAGAACGAGCCAGGATGGGGAGCAGGCCCCGAATACATTCACTAGTGCCTCAGGTTTCTGGC
CCCGTGACTGCTGCCATGGCCACGACCTTAGCTGTTAATGGAAAAGGTACATCTCCATTCATGGATGCGCTAACAGCCAA
CGGAACAGTCACCATACAAACATCTGTAACAGGAGTGACAGCCGGGAAAAGGAAATTTATTGACGACAGAAGAGACCAAC
CTTTTGACAAGCGGTTGCGTTTCAGTGTGAGGCAGACAGAGAGTGCCTACAGATACAGAGATATTGTCGTCAGGAAGCAA
GATGGCTTCACCCACATCTTGTTATCCACAAAATCATCAGAGAATAACTCACTAAACCCAGAGGTGATGAAGGAAGTGCA
GAGCGCCCTGAGCACAGCCGCGGCCGACGACAGCAAGCTGGTGCTGCTCAGCGCTGTGGGCAGCGTCTTCTGTTGTGGTC
TGGACTTTATTTATTTTATACGACGCCTCACAGATGACCGAAAGAGAGAAAGCACTAAAATGGCAGAAGCTATCAGAAAC
TTCGTGAATACTTTCATTCAGTTTAAGAAGCCTATTATTGTAGCTGTTAATGGCCCAGCCATTGGACTAGGAGCATCCAT
ATTGCCTCTTTGTGATGTGGTTTGGGCTAACGAAAAGGCTTGGTTTCAAACACCCTATACCACCTTCGGACAGAGTCCAG
ATGGCTGCTCTACCGTTATGTTCCCCAAGATTATGGGAGGAGCGTCTGCAAATGAGATGCTACTCAGTGGGAGGAAGTTG
ACGGCACAGGAGGCGTGCGGCAAGGGCCTGGTCTCCCAGGTGTTTTGGCCAGGAACCTTCACGCAGGAAGTCATGGTTCG
AATCAAGGAGCTGGCCTCATGTAACCCAATTGTCCTGGAGGAATCCAAAGCCCTGGTGCGCTGCAATATGAAGATGGAGT
TGGAGCAGGCCAATGAGAGAGAGTGTGACGCACTGAAGAAGATCTGGGGCTCGGCCCAGGGCATGGACTCCATGTTAAAG
TACTTACAGAGGAAAATCGATGAGTTC
>mus_musculus
GGCATAGGCAATAGCCAGCCTAATTCACAG------------------------------GATCAAGCGTCCCCTGCAAT
TCAAGACGCGGAGACTCAGGTGGAAAGTATCGTTGACAAAAGGAAAAACAAGAAAGGGAAGACAGAATATCTGGTGCGGT
GGAAAGGCTATGACAGTGAGGATGACACGTGGGAGCCTGAGCAGCACCTGGTGAACTGTGAGGAATACATCCATGACTTC
AACCGGCGCCACAACGAGAGGCAAAAGGAAGGTAGCCTGGCTCGTGCCAGCAGAGCCTCCCCCAGCAACGCCCGGAAGCA
GATTTCCAGGTCCACCCACAGCACTCTCTCCAAGACCAACTCCAAAGCACTTGTGGTAGGCAAAGATCATGAGTCCAAAA
GCAGCCAGCTGTTGGCTGCCAGCCAGAAGTTCAGGAAAAACCCAGCCCCATCTCTTGCAAACCGCAAGAACATGGACCTC
GCCAAGTCAGGGATCAAAATTCTCGTGCCTAAGAGCCCCGTTAAGGGCAGGACCTCGGTTGATGGCTTTCAGGGGGAGAG
CCCCGAGAAGCTGGACCCTGTGGATCAGGGTGCCGAGGACACTGTAGCCCCAGAGGTGACTGCAGAGAAGCCCACTGGGG
CTTTGCTGGGCCCTGGTGCGGAGCGAGCCAGGATGGGGAGCAGGCCCCGAATACATCCACTAGTGCCTCAGGTTTCTGGC
CCCGTGACTGCTGCCATGGCCACAGGCTTAGCTGTTAATGGAAAAGGTACATCTCCATTCATGGATGCGCTAGCAGCCAA
CGGAACAGTCACCATACAGACATCCGTAACAGGAGTGACAGCCGGGAAAAGGAAATTTATTGACGACAGAAGAGACCAAC
CTTTTGACAAGCGGTTGCGTTTCAGTGTGAGGCAGACAGAGAGTGCCTACAGATACAGAGATATTGTCGTCAGGAAGCAA
GATGGCTTCACCCACATCTTGTTATCCACAAAATCGTCAGAGAATAACTCACTAAACCCAGAGGTGATGAAAGAAGTGCA
GAGCGCCCTGAGCACAGCTGCAGCCGACGACAGCAAGCTGGTTCTGCTCAGCGCCGTGGGCAGCGTCTTCTGCTGTGGTC
TGGACTTTATTTATTTTATTCGGCGCCTCACAGATGACCGAAAGAGAGAAAGCACTAAAATGGCAGACGCTATCAGAAAC
TTCGTGAATACTTTCATTCAGTTTAAGAAGCCTATTATTGTAGCTGTTAATGGCCCAGCCATTGGACTAGGAGCATCCAT
ATTGCCTCTTTGTGATGTGGTTTGGGCTAACGAAAAGGCTTGGTTTCAAACACCCTATACCACCTTCGGACAGAGTCCAG
ATGGCTGCTCTACCGTTATGTTTCCCAAGATTATGGGAGGAGCATCTGCGAATGAAATGCTGTTCAGTGGGCGGAAGTTG
ACGGCACAGGAGGCCTGTGGCAAGGGTCTGGTCTCCCAGGTGTTTTGGCCAGGAACCTTCACACAGGAAGTCATGGTTCG
AATCAAGGAGCTGGCTTCATGTAACCCAGTTGTCCTGGAGGAATCCAAAGCCCTGGTGCGCTGCAATATGAAGATGGAGC
TAGAGCAGGCCAATGAGAGAGAATGTGAAGTGCTGAAGAAGATCTGGGGCTCCGCCCAGGGCATGGACTCCATGTTAAAG
TACTTACAGAGGAAAATCGATGAGTTC
