# Supplementary material for: Divergent genes in gerbils: prevalence, relation to GC-biased substitution, and phenotypic relevance
Source: BMC Evol Biol. 2020 Oct 19;20:134. doi: 10.1186/s12862-020-01696-3 (PMC7574485; doi:10.1186/s12862-020-01696-3)
Supplement: Supplementary file 3 — Additional file 3 Supplementary Data. DNA alignments for 10,554 1-to-1 orthologues used in analysis. Each alignment file is named using its orthogroup ID. [file 12862_2020_1696_MOESM3_ESM.zip › Additional_File_3/masked_alignments/OG0001940.fa]

>cavia_porcellus
ATAATGGCGGGCGCTGGGGAGGATACGCTAGGGCTCTTTAGAGCTGGGGTTCGCGTGGCGCTGGAGGCCTGGCCCGCTTT
GCAGATCGCTGTGGAGAATGGTTTCGGAGGCGTACACAGCCGGGAGAAAGCCGAGTGGCTGGGGAGTGCAGTGGAGGATT
ACTTCATCCGCAATGCTGACTTGGATCTAGATGAGATAGAAGACTTCCTTGGGGAGCTGATGACCACTGAGTTTGATACC
GTTGTGGATGATGGGAGTCTGCCCCAGGTGAGCCAGCAGCTACAAACCATGTTTCACCACTTCCAGAGGGATGATGGGGC
TGCTCTGAAGGAGATGGCCTCCCACATCACCCAACGAAAGTGCAAAGTCACAGCCACTGCACTTAAGACAGCCAGAGAGA
CTGATGAGGATGAAGATGATGCAGACAGTGTGGAAGAGATGGAGGTT---------ACAGCTACGAATGATGTGGCTGCT
GTG---------------CAGCCTGAAACTTGTGATCCAAACTCTCAGACTATTAAGGAAGAGGATATAGTAGAAGATGG
CTGGACCATTGTCCGGAGAAAGAAA
>chinchilla_lanigera
ATAATGGCGGGCGCTGGGGAAGATGCGCGAGCGCTTTTCCAAGCTGGGGTTCGCGTGGCGCTGGAGGCCTGGCCCGCTTT
GCAGATCGCCGTGGAGAATGGTTTCGGGGGCGTGCACAGCCAGGAGAAGGCCGAGTGGCTGGGGAGTGCAGTGGAGGAGT
ACTTCATCCGCAATGCTGACTTGGAGCTAGATGAGGTAGAAGACTTCCTTGGGGAGCTGATGACCAATGAGTTTGATACC
GTTGTGGAAGATGGGAGTCTGCCCCAGGTGAGCCAGCAGCTACAGACCATGTTCCACCACTTCCAGAGGGGTGATGGGGC
TGCTCTGAAGGAGATGGCCTCCCACATCACCCAGAGAAAGTGCAAAGTCACAGCCACTGCACTTAAGACAGCCAGAGAGA
CCGATGAGGAAGAAGATGGTGCAGACAGTGTGGAAGAGATGGAGGTC---------ACAGCTACGAATGATGTGGCTGCT
GTG---------------CAGCCTGAAACTTCGGATCCAAACTCTCAGACTATTAAGGAAGAGGATATAGTAGAAGATGG
CTGGACCATAGTCCGGAGAAAGAAA
>fukomys_damarensis
ATGATGGCGGGCGCTGGGGAAGAAGTGCGGGAGCTCTTCAGAGCTGGGATTCGCGGGGTGCTGGAGGCCTGGCCCGCTTT
GCAGATCGCAGTGGAAAATGGTTTCGGGGGCGCGCACAGCCAGGAGAAGTCCGAGTGGCTGGGAAGTGCAGTGGAAGATT
ACTTCATCCGCAATGCTGACTTGGAGCTAGATGAAATAGAAGACTTCCTCGAGGAGCTGATGACCAATGAGTTTGATACC
ATTGTGGAGGATGGGAGTCTGCCCCAGGTGAGTCAGCAGCTACAGACTATGTTCCACCACTTCCAGAAGGGTGATGGGGC
TGCTCTGAAGGAGATGGCTTCCCACATCACCCAAAGAAAGTACAAAGTCACAGCCACTGCACTTAAGACAGCCAGAGAGA
CTGATGAGAATGAAGATGACGCAGACAGTGTGGAAGAGATGGAGGTC---------ACATCTACGAATGATGTGGTTGCT
GTG---------------CAGCCTGAAACTTCTGATGCAAACTCTCAGACTATTAAGGAAGAGGATATAGTAGAAGATGG
CTGGACCATTGTCCGGAGAAAGAAA
>homo_sapiens
---ATGGCGGGCGCTGCAGAAGATGCGCGAGCTCTTTTCCGGGCTGGGGTCTGCGCGGCCCTGGAGGCCTGGCCGGCCTT
GCAGATCGCTGTGGAGAATGGCTTCGGGGGTGTGCACAGCCAGGAGAAGGCCAAGTGGCTGGGGGGTGCAGTGGAGGATT
ACTTCATGCGCAATGCTGACTTGGAGCTAGATGAGGTGGAAGACTTCCTTGGAGAGCTGTTGACCAACGAGTTTGATACA
GTTGTGGAAGACGGGAGTCTGCCCCAGGTGAGCCAGCAACTGCAGACCATGTTCCACCACTTCCAGAGGGGTGATGGGGC
TGCTCTGAGGGAGATGGCCTCCTGCATCACTCAGAGAAAATGCAAGGTCACAGCCACTGCACTTAAGACAGCTAGAGAGA
CTGATGAGGATGAAGATGATGTGGACAGTGTGGAAGAGATGGAGGTC---------ACAGCTACGAATGATGGGGCTGCT
ACAGATGGGGTCTGCCCCCAGCCTGAACCCTCTGATCCAGACGCTCAGACTATTAAGGAAGAGGATATAGTGGAAGATGG
CTGGACCATTGTCCGGAGAAAAAAA
>ictidomys_tridecemlineatus
ATGATGGCGGGCGCCGGGGAAGATGCACGAGCCCTCTTCAGGGCTGGCGTCCGCGCGGCGTTGGAGGCTTGGCCTGCTTT
ACAGATCGCTGTAGAGAATGGATTCGGGGGCGTGCACAGCCAAGAGAAGGCGGAGTGGCTGGGGGGTGCAGTGGAGGATT
ACTTCATCCGCAATGCTGACTTGGAGCTGGATGAGGTGGAAGACTTCCTTGGGGAGCTGATGACAAATGAGTTTGATACA
GTTGTGGAGGATGGGAGTCTGCCCCAGGTGAGCCAGCAGTTGCAGACCATGTTCCACCACTTCCAGAAGGGTGATGGGGC
TGCTCTGAGGGAGATGGCCTCCCACATCACCCAAAAAAAGTGCAAAGTCAAAGCCACTGCACTCAAGGCAGCCAAAGAGA
CTGATGGGGATCAAGATGATGCAGACAGCGTGGAAGAGATGGAGGTC---------ACAGCTACAAATGATGGGGCTACC
ACAGATGGGGTCTCCCCCCAGCCTGAACCCTCTGATCCAAACTCCCAGAATATTAAGGAAGAGGATATAGTGGAAGATGG
TTGGACCATTGTCCGGAGAAAGAAA
>meriones_unguiculatus
ATGATGGCGGGCGCGGCAGAAGATATGCGAGCGCTCTTCGGGGCTGGCGTCCGCGCAGCGCTGGAAGCTTGGCCTGCTTT
ACAGATCGCTGTGGAGAATGGCTTTGGGGGCGTGCACAGCCAGAAGAAGGCCGAGTGGCTGGGGGGTGCAGTGGAAGATT
ACTTCATCGCCAATGCTGATTTGGAGCTGGAAGAGGTGGAAGATTTCCTTGGGGAGCTGATGACCACTGAGTTTGATACA
GTTGTGGAAGATGGGAGTCTGCCCCAGGTGAGCCAGCAGCTACAGACCATGTACCACCACTTCCAGAAGGGTGATGGGGC
TGCTCTGCAGGAGATGACCTCTGAAATTAACCAAAAAAAGTGCAAAGTCACAGCTACCCCATTCAAGACAGCCAAAGAAA
CGGATGTGGATGAAGATGAGGTGGACAGTGTGGAAGAAATGGAGGTGAAAGAGGTGACAGCGACAAATGATGAGGCCACA
ACGGATGGGGTCTGCCCCCAGCCTCAACCCACTGATCCAGACTCCCAGACTATTAAGGAAGAGGATATAGTAGAAGACGG
TTGGACCATTGTCCGGAGAAAGAAA
>psammomys_obesus
ATGATGGCGGGCGCGGCAGAAGATATGCGAGCGCTCTTCGGGGCTGGCGTCCGCGCAGCGCTGGAAGCTTGGCCTGCTTT
ACAGATCGCTGTGGAGAATGGCTTTGGGGGCGTGCACAGCCAGAAGAAGGCCGAGTGGCTGGGGGGTGCAGTGGAAGATT
ACTTCATCGCCAATGCTGACTTGGAGCTGGAAGAGGTGGAAGATTTCCTTGGGGAGCTGATGACCACTGAGTTTGATACA
GTTGTGGAAGATGGGAGTCTGCCCCAGGTGAGCCAGCAGCTACAGACCATGTACCACCACTTCCAGAAGGGTGATGGGGC
TGCTCTGCAGGAGATGACCTCTGAAATTAACCAAAAAAAGTGCAAAGTCACAGCTACCCCATTCAAGACAGCCAAAGAAA
CGGATGTGGATGAAGATGATGTGGACAGTGTGGAAGAAATGGAGGTGAAAGAGGTGACAGCGACAAATGATGAGGCCACA
ACGGATGGGGTCTCTCCCCAGCCTCAACCCACTGATCCAGACTCCCAGACTATTAAGGAAGAGGATATAGTAGAAGACGG
TTGGACCATTGTCCGGAGAAAGAAA
>mus_musculus
ATGATGGCGGGCGCCGCTGAAGATGTGCGTGTGCTCTTCGGAGCTGCAGTCCGAGCTGCGCTGGAGGCTTGGCCTGCTTT
ACAGATCGCTGTGGAGAATGGCTTCGGGGGCGTGCACAGCCAGGAGAAGGCCGAGTGGCTAGGGGGTGCAGTGGAGGATT
ACTTCATCGCCAATGCTGACTTGGAGCTGGAAGAGATAGAAGATTTTCTTGGGGAGCTGATGACCACTGAGTTTGATACA
GTTGTGGAAGATGGGAGTCTGCCCCAGGTGAGCCAACAGCTACAGACCATGTTCCACCACTTCCAGAAGGGTGATGGGGC
TGCTCTTCAGGAGATGACCTCTCAGATCAACCAAAAAAAGTGCAAAGTCACGGCTACCCCACTTATGACAGCCAAAGAAA
CTGATGTGGCTGAAGATGATGTGGACAGCGTGGAAGAAATGGAGGTGAAAGAGGTGACAGCTACTAATGATGGGGCCACA
ACTGACGAGGTCTGCCCACAGCCTCAACCCTCTGATCCAGACACCCAGACTATTAAGGAAGAGGATATAGTTGAAGACGG
TTGGACCATTGTCCGGAGAAAGAAA
>rattus_norvegicus
ATGATGGCGGGCGCCGCGGAAGACGTGCGATTGCTCTTCGGAGCTGGCGTCCGCGCCGCGCTGGAGGCTTGGCCTGCTTT
ACAGATCGCTGTGGAGAATGGCTTCGGGGGCGTGCACAGCCAGGAGAAGGCCGAGTGGCTGGGGGGTGCAGTGGAGGATT
ACTTCATCGCCAATGCTGACTTGGAGCTGGAAGAGATAGAAGATTTTCTTGGGGAGCTGATGACCACTGAGTTTGATACC
GTTGTGGAAGATGGGAGTCTGCCCCAGGTGAGCCAGCAACTACAGACCATGTTCCACCACTTCCAGAAGGGTGATGGGGC
TGCTCTTCAGGAGATGACCTCTCATATCAACCAAAAAAAGTGCAAAGTCACAGCTACCCCACTTAAGACGGCCAAAGAAA
CTGATGTGGCAGAAGATGATGTGGACAGCGTGGAAGAAATGGAGGTG---------ACAGCTACTAATGATGGGGCCACA
ACGGATGGGGTCTGCCCCCAGTCTCAACCTTCTGATCCAGACTCCCAGACTATTAAGGAAGAGGATATAGTTGAAGATGG
CTGGACCATTGTCCGGAGAAAGAAA
>nannospalax_galili
ATGATGGCGGACTCCGAGGAAGATGTGCGACTGCTCTTCGGGGCGGGCGTCCGCGCAGCACTGGACGCTTGGCCTGCTTT
GCAGATCGCGGTGGAGAATGGCTTCGGGGGCGTACATAGCCAGGAGAAGGCCGAGTGGCTGAGGGGTGCAGTGGAGGATT
ACTTCATCGCCAATGCTGATTTGGAGCTAGAAGAAGTGGAAGACTTCCTTGGGGAGCTGATGACCACTGAGTTTGATACA
GTTGTGGAGGATGGTAGTCTGCCCCAGGTGAGCCAGCAGCTACAAACCATGTTCTACCACTTCGAGAGGGGTGATGGGGC
TGCTCTGAGGGAGATGGCCTCTCACATCACCCAAAAAAAGTGTAAAGTTGCAGCTGCCACACTTAGGACAGCCAGAGAGA
CTGATGTGGATGAAGATGATGTGGACAGTGTGGAAGACATGGAGATC---------ACAGCTACAAATGATGGGGCTGCT
ATGGATGGGGTCTGCTCCCAGCCTGAACCCTCTCATCCAGACTCCCAGACTATTAAGGAAGAGGATATAGTAGAAGATGG
TTGGACCATTGTCCGGAGAAAGAAA
>jaculus_jaculus
ACGATGGCGGGCGCCGGAGAAGACGTGCGCGTGTTGTTTAGGGCTGGCGTCCGCGCCGCGCTGGATGCTTGGTCGGCTTT
GCAGATCGCTGTGGAGAACGGATTCGGGGGCGTGCACAGCAAGGAGAAGGCCGAATGGTTGGGGAGTGCGGTGGAGGAGT
ACTTCATGGGCAATGCTGACTTGGAGCTAGAAGAGATAGAAGACTTCCTCGGGGAGCTGATGAACACTGAGTTTGATACA
GTTGTGGAAGATGGGAGTCTGCCCCAGGTGAGCCAGCAGCTGCAGACCATGTTCTGCCATTTCCAAAAGGGTGATGTTGC
TGCTCTGAGGGAAATGACCTCTCACATCACTCAAAAAAAGTGCAAAATCACAGCCACTACACTTATGCCAGCCGGAGAGA
GTGATGTGGATGAAGATGATGTGGACAGCGTGGAAGAGATGGAGGTGACAGAGGTCACAGCTACAAATGATGGGGCTGCT
ATGGATGGGGTCTGTCCCCAGCCTGAATCCTCTCAACCAGACACCCAGACTATTAAGGAAGAGGATATAGTGGAAGATGG
TTGGACCATTGTGCGGAGGAAGAAG
>dipodomys_ordii
ATGATGGCGGGCGCTGGGGAAGATGTGCGAGCGCTCTACCGGGCTGGCGTCCGAGCGGCTCTGGAGGCTTGGCCCGCTTT
GCAGATTGCGGTGGACAATGGCTTCGGGGGCGTGCACAGCCAGGAAAAGGCCGAGTGGCTTTGTGGTGCAGTGGAGGATT
ATTTCTTCCGCAATGCTGACTTGGAGTTGGATGAGGTGGAAGACTTTCTTGGGGAGCTGATGACCAATGAGTTTGATACA
GTTGTGGAGGATGGGAGTCTGCCCCAGGTGAGCCAGCAGCTGCAGACCATGTTTCAGCACTTCCAGAGAGGTGATGGAGC
TGCCCTGAAGGAGATGACCTCTCACATCACCCAAAAGAAGCTTAAAGTCACAGCCACTGCACTTAAGACTGGCAAACAGG
CTGAG------GAGGCAGAAGCGGACACAGTGGAAGAAATGGAGGTC---------ACAGCTGTGAATAATGGGGCTACT
ACTGAGAGGGTGTGTCCCCAGGCTGAGCCCTCTGAATCGAATTTCCAGACTATTAAGGAAGAGGATATAGTGGAAGATGG
CTGGACCATTGTACGGAGAAAGAAA
