# Supplementary material for: Divergent genes in gerbils: prevalence, relation to GC-biased substitution, and phenotypic relevance
Source: BMC Evol Biol. 2020 Oct 19;20:134. doi: 10.1186/s12862-020-01696-3 (PMC7574485; doi:10.1186/s12862-020-01696-3)
Supplement: Supplementary file 3 — Additional file 3 Supplementary Data. DNA alignments for 10,554 1-to-1 orthologues used in analysis. Each alignment file is named using its orthogroup ID. [file 12862_2020_1696_MOESM3_ESM.zip › Additional_File_3/masked_alignments/OG0001944.fa]

>cavia_porcellus
ATGGAGGCCCCTCTGCGGCCTGGCGCGGACATCCTGAGGCGCAATCCGCAGCAAGACTACGAGCTCGTCCAGAGGGTTGG
CAGTGGCACCTACGGGGACGTCTATAAGGCTAGAAATATACACACAGGAGAGTTGGCAGCAGTAAAAATTATCAAGTTGG
AGCCTGGAGATGATTTTTCTCTGATTCAACAAGAAATATTTATGGTTAAAGAATGTAAACACTGCAACATCGTTGCCTAT
TTTGGGAGCTATCTCAGTCGAGAAAAACTATGGATTTGTATGGAATACTGTGGTGGCGGATCTCTTCAAGATATTTACCA
TGTTACTGGACCATTATCAGAATTACAAATAGCCTATGTGTGCAGAGAAACTTTACAGGGCCTTGCTTATTTGCATACCA
AAGGCAAAATGCATAGAGATATCAAAGGTGCAAATATTTTATTGACAGACCATGGTGATGTAAAATTAGCTGATTTTGGT
GTGGCTGCAAAAATAACAGCTACCATTGCAAAGAGAAAATCGTTCATTGGCACTCCTTATTGGATGGCCCCAGAAGTTGC
AGCAGTGGAGAAGAATGGCGGCTACAACCAGCTCTGCGATATCTGGGCAGTGGGAATAACAGCAATTGAACTTGGAGAGC
TTCAGCCACCGATGTTTGACCTTCACCCAATGAGGGCTCTCTTCTTAATGTCAAAAAGTAATTTTCAGCCTCCAAAACTA
AAGGACAAAACAAAATGGTCATCAACT-----------------------------------------------------
----------------------------------TCTGACTGTCTCTCAAGGGCCCTAGCAGTTGAACTGTTGGACAAAG
TAAATAACCCGGACAACCATACACATTACACTGAAGGAGATGATGATGATTTTGAGCCTCATGCCGTCATTCGTCATACC
ATCAGATCTGCAAACAGGAATGCCAGAGCTGAGCGGACAGCTTCAGAAATAAACTTTGACAAATTACAGTTTGAACCTCC
TCTAAGAAAAGAAACAGAAGCCCGGGATGAAATGGGAATGTCATCAGACCCAAATTTTTTATTACGGTGGAATCCTTTTG
TTGATGGTGCAAATACTGGCAAATCAACTGCAAAACGTGCAATACCACCTCCCCTACCTCCTAAGCCAAGGATAAATAGT
TACTCTGAAGACAGCTTCCCAGATGAAGAAAAATCATCAACAGTGAAACGTTGCCCTGATCCAGATCACAGAGCTCCCCA
ACTTCTGAGAAGACAGAGTAGCCCAAATTGTGGTCTTGTAACTGAGACTTCCTCTATGGGAAATGGTGATGGTATCTCCA
AATTAATTAGTGAAAATACAGAAGGATCAGCACAGGCGCCACAGTTACCACGAAAAAAGGACAAGCGAGACTTCCCTTCA
TCA------AATGGTCTCCCACCCACCCCAAAAGTCCTGATGGGAGCATGTTTTTCAAAAGTTTTTGATGGCTGCCCCTT
GAAAATTAATTGTGCGACATCTTGGATACATCCTGATACAAAAGATCAGTACATTATTTTTGGAACTGAAGATGGCATTT
ACACATTGAATCTCAACGAACTACATGAGGCAACTATGGAACAGTTATTTCCACGGAAGTGTACTTGGCTATATGTTATC
AATAATACTTTAATGTCATTATCA---GGAAAAACCTTTCAACTCTACTCTCATAATCTTATTGCTTTGTTTGAACAAGC
CAAAAAACCAGGATTAGCTGCCCATATTCAAACTCACAGGTTTCCAGACCGCATACTGCCAAGAAAGTTTGCTTTAACAA
CAAAGATTCCTGATACAAAAGGGTGCCACAAATGTTGCATAGTCAGAAACCCTTACACGGGACATAAATACCTCTGTGGA
GCTTTGCAGTCTGGAATTGTTTTACTTCAATGGTATGAGCCAATGCAGAAATTCATGTTGATAAAGCACTTTGATTTTCC
TTTGCCGACTCCTTTGAACGTTTTTGAAATGCTGGTGATACCAGAACAAGAATACCCCATGGTTTGTGTAGCTATTAGTA
AAGGCACTGAAGCAAATCAAGTAGTTCAATTTGAGACAATCAATTTGAATTCTGCATCTTCATGGTTTACAGAAATTGGT
GCAGGCAGCCAACAGTTAGATTCCATTCACGTAACACAGTTGGAGCGTGATACCGTTTTAGTGTGTTTAGACAAATATGT
AAAAATTGTAAATCTACAAGGAAAACTAAAATCAAGCAAGAAACTGGCCTCTGAGCTAAGTTTTGATTTTCGCATTGAAT
CTGTAGTATGCCTTCAAGACAGTGTGCTGGCTTTCTGGAAACACGGAATGCAGGGTAAAAGCTTCAAGTCAGATGAGGTT
ACCCAGGAGATTTCTGATGAAACAAGAGTTTTCCGCTTATTAGGATCAGACAGGGTTGTCGTTTTGGAAAGTAGGCCAAC
AGAAAATCCTACTGCACACAGCAATCTCTACATTTTGGCTGGACATGAAAATAGTTAC
>chinchilla_lanigera
ATGCTTCACCCCCTACACACACAC--------------------------------------------------------
-------------------------AGGGCCAGAAATGTACACACAGGAGAGTTAGCTGCAGTAAAAATTATCAAGTTGG
AGCCTGGAGATGATTTCTCTCTGATTCAACAAGAAATATTTATGGTTAAAGAATGTAAACACTGCAACATTGTTGCCTAT
TTTGGGAGCTATCTCAGTCGAGAAAAGCTATGGATTTGCATGGAATATTGTGGTGGTGGATCACTTCAAGATATTTACCA
CGTTACTGGACCATTATCAGAATTGCAAATAGCCTATGTGTGCAGAGAAACTTTACAGGGTCTTGCTTATTTGCATACTA
AAGGCAAAATGCATAGAGATATCAAAGGTGCAAACATTTTATTGACAGACCATGGTGATGTAAAATTAGCTGACTTTGGT
GTGGCTGCAAAAATAACAGCTACCATTGCAAAGAGAAAATCCTTCATTGGCACGCCTTACTGGATGGCCCCAGAAGTTGC
AGCGGTGGAGAAGAATGGCGGCTACAACCAGCTCTGTGATATCTGGGCAGTAGGAATAACAGCAATTGAACTTGGAGAGC
TTCAGCCGCCTATGTTTGATCTTCATCCAATGAGGGCTCTCTTCTTAATGTCAAAAAGTAATTTTCAGCCTCCAAAACTA
AAGGACAAAACAAAATGGTCATCAACATTCCATAATTTTGTCAAAATAGCACTAACTAAAAACCCCAAAAAAAGACCAAC
TGCCGAAAGACTTCTGACTCATACCTTTGTTGGACAGCCAGGTCTCTCTAGGGCCCTAGCAGTTGAACTGTTGGACAAAG
TAAACAATCCAGACAACCACGTACATTACACTGAAGGAGATGATGATGATTTTGAGCCCCATGCCATCATCCGTCATACC
ATCCGATCTACAAACAGGAATGCCAGAGCTGAGCGGACAGCTTCAGAAATAAATTTTGACAAATTACAGTTTGAACCTCC
TCTAAGAAAAGAAACAGAAGCCCGGGATGAAATGGGAATGTCATCAGACCCAAACTTTTTATTACGGTGGAATCCTTTTG
TTGATGGTGCAAATACTAGCAAATCAACCTCAAAACGTGCAGTACCACCGCCCCTACCTCCTAAGCCAAGGATAAACAGT
TACTCAGAAGACAGCTTCCCAGATGAAGAAAAATCATCCACAGTGAAACGTTGCCCTGATTCAGATAACAGAGCTCCCCA
AGTTCTGAGAAGACAGAGCAGCCCAAGTTGTGGTCTTGTAGCTGAGACTTCCTCTGTGGGAAATGGTGATGGTATCTCAA
AACTAATCAGCGAGAATACAGAAGGATCGGCGCAGGCACCACAGCTGCCGCGGAAAAAGGACAAGCGAGACTTCCCTAAA
CCAGCCATCAATGGTCTTCCACCCACCCCCAAAGTCCTGATGGGAGCATGTTTTTCAAAAGTTTTTGATGGCTGCCCCTT
GAAAATTAACTGTGCAACTTCTTGGATACATCCTGATACAAAAGATCAGTACATTATCTTTGGAACTGAAGATGGTATTT
ACACACTGAATCTTAATGAACTACATGAGGCAACTATGGAACAGTTATTTCCACGGAAGTGTACTTGGCTGTATGTTATC
AATAATACTTTAATGTCATTATCA---GGAAAAACCTTTCAACTCTACTCTCACAATCTTATTGCTTTGTTTGAACAAGC
CAAAAAACCAGGATTAGCTGCCCATATTCAAACTCATAGGTTTCCAGACCGCATACTGCCAAGAAAGTTCGCTTTAACAA
CAAAGATTCCTGATACAAAAGGGTGCCACAAATGTTGCATAGTCAGAAACCCTTACACAGGACATAAATACCTCTGTGGA
GCTTTACAGTCTGGAATTGTTTTACTTCAGTGGTATGAGCCAATGCAGAAATTCATGTTGATAAAGCACTTTGATTTTCC
TTTACCAACTCCTTTGAACGTTTTTGAAATGCTGGTGATACCAGAACAAGAGTACCCTATGGTTTGTGTAGCTATTAGTA
AAGGCACTGAATCAAATCAAGTAGTTCAGTTTGAGACAATCAATTTGAATTCTGCATCTTCATGGTTTACAGAAATTGGT
GCAGGCAGCCAACAGTTAGATTCCATTCACGTAACACAGTTGGAGAGAGATACCGTTTTAGTGTGTTTAGACAAATTTGT
AAAAATTGTAAATCTACAAGGAAAACTAAAGTCAAGTAAGAAACTGGCCTCTGAGCTAAGTTTTGATTTTCGCATTGAAT
CTGTAGTATGCCTTCAAGACAGTGTGCTGGCTTTCTGGAAGCACGGAATGCAGGGTAAAAGCTTCAAGTCAGATGAGGTT
ACCCAGGAGATTTCAGATGAAACAAGAGTTTTCCGCCTATTAGGATCAGACAGGGTTGTCGTTTTGGAAAGTAGGCCAAC
AGAAAATCCTACCGCACACAGCAATCTCTACATCTTGGCTGGACATGAGAATAGTTAC
>fukomys_damarensis
CCTGTCGCTCCCCGGAGCCCCGCCGCCACC---------------------------------TTCCCGCAGAGGGTGGG
CAGTGGCACCTACGGGGACGTCTACAAGGCCAGAAATGTACATACAGGAGAGTTAGCTGCAGTAAAAATTATCAAGTTGG
AGCCTGGAGATGATTTTTCTCTGATTCAACAAGAAATATTTATGGTTAAAGAATGTAAACACTGCAACATCGTTGCCTAC
TTTGGGAGCTATCTCAGTCGAGAAAAACTGTGGATTTGTATGGAATATTGTGGAGGTGGATCACTTCAAGATATTTACCA
TGTTACTGGACCATTATCAGAATTGCAAATAGCCTATGTATGCAGAGAAACTTTACAGGGTCTTGCTTATTTGCATACTA
AAGGCAAAATGCATAGAGATATCAAAGGTGCAAATATTTTATTGACAGACCATGGTGATGTAAAATTAGCTGATTTTGGT
GTGGCTGCAAAAATAACAGCTACCATTGCCAAGAGAAAATCTTTCATTGGCACCCCTTATTGGATGGCCCCAGAAGTTGC
AGCAGTGGAGAAGAATGGTGGCTACAACCAACTCTGTGATATCTGGGCAGTAGGAATAACAGCAATTGAACTTGGAGAGC
TTCAGCCACCTATGTTTGATCTTCATCCAATGAGGGCTCTCTTCTTAATGTCAAAAAGTAATTTTCAGCCTCCAAAATTA
AAGGACAAAACAAAATGGTCATCAACATTCCATAATTTTGTCAAAATAGCACTAACTAAAAACCCAAAAAAGAGACCAAC
TGCTGAAAGACTTCTGACTCATACTTTTGTTGGACAGCCAGGTCTCTCTAGGGCCCTAGCAGTTGAACTATTAGACAGAG
TGAACAATCCTGACAACCATGCACATTACACCGAAGGAGATGATGATGATTTTGAGCCCCACGCAGTCATTCGTCACACC
ATCAGATCGACAAACAGGAATGCCAGAGCTGAGCGGACAGCTTCCGAAATAAACTTTGACAAATTACAATTTGAACCTCC
TCTAAGAAAAGAAACAGAAGCCCGGGATGAAATGGGAATATCATCAGACTCAAACTTTTTATTGCGGTGGAATCCTTTTG
TTGATGGTGCAAATACTGGCAAATCAACCTCAAAACGTGCAGTACCACCTCCCCTACCTCCTAAGCCAAAGATAAACAGT
TACTCTGAAGACAGCTTCCCAGATGAAGAAAAATCATCAACAGTGAAACGTTGCCCTGATTCAGATAACAGAGCTCCCCA
AGTTCTGAGAAGACAGAGT---------TGTGGTCTAGCAGCTGAGACTTCCTCTATGGGAAATGGTGATGGTGTCTCAA
AACTGATTAGTGAAAATACAGAAGGATCAGCACAAGCACCACAGTTACCACGAAAAAAGGACAAGCGAGACTTCCCTAAA
CCAGCCATCAATGGCCTTCCACCTACACCAAAAGTCCTGATGGGAGCGTGTTTTTCAAAAGTTTTTGATGGCTGTCCTTT
GAAAATTAATTGTGCAACTTCTTGGATACATCCTGATACAAAAGATCAGTACATTATTTTTGGAACTGAAGATGGTATTT
ACACGTTGAATCTCAATGAACTACATGAGGCAACTATGGAACAGTTATTTCCACGGAAGTGTACTTGGCTATATGTTATC
AATAATACTTTAATGTCATTATCA---GGAAAAACCTTTCAGCTTTACTCTCATAATCTTATTGCTTTGTTTGAACAAGC
CAGAAAACCAGGATTAGCTGCCCATATTCAAACTCATAGGTTTCCAGACCGCATACTGCCAAGAAAATTTGCTTTAACAA
CAAAGATTCCTGATACAAAAGGGTGCCACAAATGTTGCATAGTCAGAAACCCTTACACAGGACATAAATACCTCTGTGGA
GCTTTACAGTCTGGGATTGTTTTACTTCAGTGGTATGAGCCAATGCAGAAATTCATGTTGATAAAGCACTTTGATTTTCC
TTTACCAACTCCTTTGAATGTATTTGAAATGCTGGTGATACCAGAACAAGAATACCCTATGGTCTGTGTTGCTATTAGTA
AAGGCACTGAATTAAATCAAGTAGTTCAGTTTGAGACAATCAATTTGAATTCTGCATCTTCATGGTTTACAGAAATTGGT
GCAGGCAGCCAACAGTTAGATTCTATTCACGTAACGCAGTTGGAGAGAGACACCGTTTTAGTGTGTTTAGACAAATTTGT
AAAAATTGTAAATCTTCAAGGAAAACTAAAGTCAAGTAAGAAACTAGCCTCAGAGCTAAGTTTTGATTTTCGCATTGAAT
CTGTAGTATGCCTTCAAGACAGTGTGCTGGCTTTCTGGAAACATGGAATGCAGGGGAAAAGCTTCAAGTCAGATGAGGTT
ACCCAGGAGATTTCAGACGAAACAAGAGTTTTCCGCTTATTAGGATCAGACAGGGTTGTCGTTTTGGAAAGTAGGCCAAC
AGAAAATCCTACCGCACACAGCAATCTCTACATCTTGGCTGGACATGAAAATAGTTAC
>meriones_unguiculatus
--------------------------------------------------------------------------------
--------------------------------------------------------------------------------
-----------------------------------------ATGGTTAAAGAATGTAAACATTGCAACATTGTAGCCTAC
TTTGGGAGCTATCTCAGCAGGGAGAAACTCTGGATTTGCATGGAGTACTGCGGTGGCGGATCACTTCAGGATATTTATCA
TGTTACCGGACCATTGTCTGAATTGCAAATAGCCTATGTCTGCAGAGAGACCTTACAG----------------------
-----------------------------------------------------------------------GACTTTGGT
GTGGCAGCAAAAATTACAGCTACCATTGCAAAGAGAAAGTCTTTCATCGGCACCCCTTACTGGATGGCTCCAGAAGTTGC
AGCGGTGGAGAAGAATGGTGGCTACAACCAACTCTGTGATATCTGGGCAGTTGGAATAACAGCAATTGAGCTTGGAGAAC
TTCAGCCGCCTATGTTTGACCTTCATCCAATGAGGGCTCTCTTCTTAATGTCAAAAAGTAATTTTCAGCCTCCAAAACTA
AAGGACAAAACTAAATGGTCATCAACATTCCATAACTTTGTCAAAATAGCACTAACTAAAAACCCCAAGAAAAGACCAAC
TGCCGAAAGGCTTCTGACTCACACTTTCGTTGGGCAGTCGGGTCTGTGTCGGGCCCTGGCAGTGGAGCTGCTGGACAAGG
TGAACAACCCCGACAGCCATGCACACTACATGGAAGGTGACGATGACGACATGGAGCCCCACGCAATCATTCGTCACACC
ATTAGATCTACAAACAGGAATTCCAGAGCTGAACGGACAGCTTCAGAAATAAATTTTGACAAATTACAGTTTGAACCTCC
TCTGAGAAAAGAAACAGAAGCCCGGGATGAAGTGGGACTCTCATCAGAACCAAACTTTATGTCACATTGGAATCCTTTTG
TGGATGGCGCAAATACAGGCAGATCAACCTCTAAGCGTGCAATACCACCTCCCCTACCTCCTAAGCCAAGGATAAACAGT
TACCCTGAAGACTGCCTCCCAGACGAAGAAAAATCATCCACCGTCAAACGCTGCCCTGATCCAGAGACTAGAGCGCCTCA
GGTTCTCAGGAGACAGAGTAGCCCAAGTTGTGTTCCTGTAGCGGAGACCTCCTCTATAGGAAATGGTGACGGCATTTCAA
AACTGATCAGTGAAAACACAGAGGGATCAGCCCAGGCGCCGCAGTTACCACGGAAGAAGGACAAGCGGGACTTCCCTAAA
CCAACCATCAATGGCCTTCCACCCACCCCAAAAGTGCTGATGGGAGCATGTTTTTCAAAAGTATTTGATGGCTGTCCTTT
GAAAATTAATTGTGCAACATCCTGGATACACCCTGATACAAAAGATCAGTACATTATTTTTGGAACCGAAGATGGTATTT
ACACGTTGAATCTCAACGAGCTACACGAAGCAACTATGGAACAGTTGTTTCCACGGAAATGTACATGGCTCTACGTCATC
AACAATACACTTATGTCATTATCAGCAGGAAAAACCTTTCAGCTTTACTCTCACAATCTTATTGCTTTGTTTGAACAAGC
CAAAAAGCCAGGATTGGCTGCCCATATCCAAACCCATAGGTTTCCTGACCGCATTCTGCCAAGAAAGTTTGCCTTGACAA
CAAAGATTCCTGATACAAAAGGCTGTCACAAATGCTGCATAGTTAGAAACCCTTACACGGGTCATAAATACCTCTGCGGG
GCTCTGCAGTCTGGAATTGTTCTGCTTCAGTGGTATGAACCGATGCAGAAGTTCATGTTGATAAAGCATTTTGACTTTCC
TCTACCAAGTCCCTTGAATGTTTTTGAGATGCTGGTGATACCAGAGCAAGAGTACCCCATGGTTTGTGTAGCTATCAGCA
AAGGCACGGAGCCAAACCAAGTAGTTCAGTTTGAGACAATCAACTTGAATTCTGCATCTTCCTGGTTCACAGAAATCGGT
GCAGGCAGCCAACAGCTGGATTCCATTCATGTGACGCAACTGGAGAGAGATACTGTTTTGGTGTGTTTAGACAAATTTGT
AAAAATTGTGAATCTACAAGGAAAACTAAAGTCAAGTAAGAAGCTGGCCTCCGAGCTAAGCTTTGACTTCCGCATCGAGT
CTGTAGTGTGCCTTCAAGACAGCGTGTTGGCTTTCTGGAGACACGGAATGCAGGGTAAAAGCTTCAAATCAGATGAGGTT
ACCCAGGAAATTTCAGATGAAACAAGAGTTTTCCGCTTATTGGGATCAGACAGGGTTGTTGTTTTGGAAAGCAGGCCAAC
AGAAAACCCCACGGCGCACAGCAATCTCTACATCCTGGCTGGCCACGAAAATAGTTAC
>dipodomys_ordii
ATGGAGGCCCCGCTGCGGCCTGCCGCGGACATCCTGAGGCGGAACCCGCAGCAGGACTACGAGCTGGTGCAGAGGGTCGG
CAGCGGCACTTACGGCGACGTGTACAAGGCCAGAAATGTCCATACAGGAGAGTTAGCTGCGATAAAAATCATCAAGTTGG
AACCTGGTGATGATTTTTCTTTGATTCAGCAAGAAATATTTATGGTTAAAGAATGTAAGCATTGCAACATTGTTGCCTAC
TTTGGGAGCTATCTCAGTCGGGAAAAGCTGTGGATTTGTATGGAATACTGTGGTGGTGGATCACTTCAAGATATTTACCA
TGTTACTGGACCCTTATCAGAATTGCAAATAGCCTATGTGTGCAGAGAAACCTTACAGGGTCTTGCCTATTTGCATACTA
AGGGTAAAATGCATAGAGATATCAAAGGTGCAAATATTTTATTGACAGACCATGGTGATGTAAAATTAGCGGATTTTGGT
GTGGCTGCAAAAATAACAGCTACCATTGCAAAGAGAAAATCTTTCATTGGCACTCCTTATTGGATGGCCCCAGAAGTTGC
AGCAGTGGAGAAGAATGGTGGCTACAACCAACTCTGTGATATCTGGGCAGTAGGAATAACAGCAATTGAACTTGGGGAGC
TTCAACCACCAATGTTTGATCTTCATCCAATGAGGGCTCTCTTCTTAATGTCAAAAAGTAATTTTCAGCCTCCAAAACTA
AAGGACAAAACAAAATGGTCATCAACATTCCATAATTTTGTCAAAATAGCACTAACTAAAAACCCCAAAAAAAGACCAAC
TGCGGAAAGACTGCTGACTCATACTTTTGTTGGGCAGCCAGGACTCTCAAGGGCCCTGGCTGTTGAACTGCTGGATAAAG
TGAACAATCCAGACAACCATGCACATTACACTGAAGGAGATGATGATGACTTTGAGCCCCATGCAATCATTCGTCATACC
ATTAGATCTACAAACAGAAATGCCAGAGCTGAACGGACAGCTTCAGAAATAAATTTTGATAGATTACAATTTGAACCTCC
CCTAAGGAAAGAAACTGAAGCACGGGATGAAATGGGAATATCATCAGATTCAAACTTTATATTACAGTGGAATCCTTTTG
TTGATGGTTCAAATACTGGCAAATCAACCTCAAAACGTGCAATACCACCTCCCCTACCTCCTAAGCCAAGAATAAATAGC
TACCCTGAGGACAACTTCCCAGATGAAGAAAAATCATCAACTGTAAAACGTTGCCCTGATTCAGAGAACAGAGCTCCTCA
GGTTCTCAGAAGACAGAGTAGCCCAAGTTGTGGTCCTGTAGCAGATACATCCTCTATGGGAAATGGTGATGGTATTTCAA
AACTGATTAGTGAAAATACAGAAGGATCAGCACAGGTGCCACAGTTACCAAGAAAAAAAGACAAGAGAGACTTCCCTAAA
CCAGCTATTAATGGTCTTCCACCCACCCCAAAAGTACTGATGGGAGCATGTTTTTCAAAAGTTTTTGATGGCTGCCCTTT
GAAAATTAATTGTGCAACATCTTGGATACATCCTGATACAAAAGATCAGTACATTATTTTTGGAACTGAAGATGGTATTT
ACACATTGAATCTCAATGAGCTACATGAAGCAACTATGGAACAGCTATTCCCACGGAAGTGTACTTGGCTATATGTTATC
AATAATACTTTAATGTCATTATCAGCAGGAAAAACTTTTCAACTCTACTCTCATAATCTTATTGCTTTGTTTGAACAAGC
CAAAAAGCCAGGCCTTGCTGCCCATATTCAAACTCATAGGTTTCCAGACCGCATATTGCCAAGAAAGTTCGCTTTAACAA
CAAAGATTCCTGATACGAAAGGCTGCCACAAATGTTGTATAGTCAGAAACCCTTACACAGGTCACAAATACCTCTGTGGA
GCTTTACAGTCTGGAATTGTTCTACTGCAATGGTATGAGCCAATGCAGAAATTCATGTTGATAAAGCACTTTGATTTTCC
TTTACCAAGTCCTTTGAACGTTTTTGAAATGTTGGTGATACCAGAACAGGAATACCCCATGGTCTGTGTAGCTATTAGTA
AAGGAACTGAAGTGAATCAAGTAGTTCAGTTTGAGACAATCAATTTGAATTCTGCATCTTCATGGTTTACAGAAATTGGT
GCAGGTAGCCAACAATTAGATTCTATTCATGTAACACAGTTGGAGAGAGATACTGTTTTAGTGTGTTTAGACAAATTTGT
AAAAATTGTAAATCTACAAGGAAAACTAAAATCAAGTAAGAAACTGGCCTCTGAGCTAAGTTTTGATTTTCGCATTGAAT
CTGTAGTATGCCTTCAAGACAGCGTGTTAGCTTTTTGGAAACATGGGATGCAGGGTAAGAGCTTCAAGTCAGATGAGGTT
ACCCAAGAGATTTCAGATGAAACAAGAGTTTTTCGCTTATTGGGATCAGACAGGGTTGTCGTTTTGGAAAGTAGGCCAAC
AGAAAATCCTACTGCACACAGCAATCTCTACATCCTGGCTGGACATGAAAATAGTTAC
>ictidomys_tridecemlineatus
ATGGAGGCCCCACTGCGGCCTGCCGCGGACATCCTGAGGCGGAACCCGCAGCAGGACTACGAGCTCGTCCAGAGGGTCGG
CAGCGGCACCTACGGGGACGTTTACAAGGCCCGAAATGTACATACCGGAGAGTTAGCTGCAGTAAAAATCATCAAGTTGG
AGCCTGGAGATGATTTTTCTTTGATTCAACAAGAAATATTTATGGTTAAAGAATGTAAACATTGCAACATTGTTGCCTAC
TTTGGAAGCTATCTCAGTCGAGAAAAACTGTGGATTTGTATGGAATACTGTGGTGGCGGATCACTTCAAGATATTTATCA
TGTTACTGGACCATTATCAGAATTGCAAATAGCCTATGTATGCAGAGAAACCTTACAGGGTCTTGCCTATTTGCATACTA
AAGGCAAAATGCATAGAGATATCAAAGGTGCAAATATTTTATTGACAGACCATGGTGATGTAAAATTAGCTGATTTTGGG
GTTGCTGCAAAAATAACAGCTACTATAGCAAAGCGAAAATCTTTCATTGGCACACCTTATTGGATGGCTCCAGAAGTTGC
AGCAGTAGAGAAGAATGGTGGCTATAACCAACTCTGTGATATCTGGGCTGTGGGAATAACTGCAATTGAACTTGGAGAAC
TTCAACCACCTATGTTTGATCTTCATCCAATGAGGGCTCTCTTCTTAATGTCAAAAAGTAATTTTCAGCCTCCAAAACTA
AAGGACAAAACAAAGTGGTCATCAACGTTCCATAATTTTGTCAAAATAGCACTAACTAAAAACCCCAAAAAAAGACCAAC
TGCTGAAAGACTTCTAACACATACTTTTGTTGGACAGCCAGGTCTCTCCAGGGCTCTGGCAATTGAACTATTGGACAAAG
TAAACAATCCAGACAATCATGCACATTACACTGAAGGAGACGATGATGATTTTGAGCCCCATGCAATCATTCGTCATACC
ATTAGATCTACAAACAGGAATGCCAGAGCTGAACGGACAGCTTCAGAAATAAATTTTGACAAATTACAATTTGAACCTCC
TCTGAGAAAAGAAACAGAAGCACGGGATGAAATGGGAGTCTCATCAGACCCAAACTTTATATTACAGTGGAATCCTTTTG
TTGATGGTTCAAATACTGGAAAATCAACCTCAAAACGTGCAGTACCACCTCCCCTACCTCCTAAGCCAAGGATAAACAGT
TACCCTGAAGACAACCTCCCAGATGAAGAAAAATCATCAACTATAAAACGTTGCCCTGATTCAGAGAACAGAGCTCCTCA
AATTCTCAGAAGACAGAGTAGCCCAAGTTGTGGTCCTGTAGCAGAGACTTCCTCTTTGGGAAATGGTGATGGTATTTCAA
AACTGATTAGTGAAAATACAGAAGGATCAGCACAAGCACCACAGTTACCTCGAAAAAAGGACAAGCGAGACTTCCCTAAA
CCAGCCATCAATGGTCTACCACCCACCCCAAAAGTACTGATGGGAGCATGTTTTTCAAAAGTTTTTGATGGCTGTCCTTT
GAAAATTAATTGTGCAACATCCTGGATACATCCTGATACAAAAGATCAGTACATTATTTTTGGAACTGAAGATGGTATTT
ACACATTGAATCTCAATGAGCTACATGAGGCCACTATGGAACAGTTATTTCCACGGAAGTGTACTTGGCTGTATGTTATC
AATAATACTTTAATGTCATTATCAGTAGGAAAAACGTTTCAGCTCTACTCCCATAATCTTATTGCTTTGTTTGAACAAGC
CAAAAAGCCAGGATTAGCTGCCCACATTCAGACCCACAGATTTCCAGACCGAATACTGCCAAGAAAGTTTGCTTTAACAA
CAAAGATTCCTGATACAAAAGGCTGCCACAAATGTTGTATAGTTAGAAATCCTTATACAGGACATAAATACCTCTGTGGA
GCTTTACAGTCTGGAATTGTTTTACTTCAGTGGTATGAACCAATGCAGAAATTCATGTTGATAAAGCACTTTGATTTTCC
TTTACCAAGTCCTTTGAACGTTTTTGAAATGCTGGTGATACCAGAACAGGAATACCCTATGGTCTGTGTAGCTATTAGTA
AAGGCACAGAATCAAATCAAGTAGTTCAGTTTGAGACAATCAATTTGAATTCTGCATCTTCATGGTTTACCGAAATTGGT
GCAGGCAGTCAACAGTTAGATTCCATCCATGTGACACAGTTGGAAAGAGATACTGTACTAGTGTGTTTAGACAAATATGT
AAAAATTGTAAATCTACAAGGAAAACTAAAATCAAGTAAGAAACTAGCCTCTGAGCTAAGTTTTGATTTTCGCATTGAAT
CTGTAGTATGCCTTCAAGACAGTGTGCTGGCTTTCTGGAAACATGGGATGCAGGGTAAAAGCTTCAAGTCAGATGAGGTT
ACCCAGGAGATTTCAGATGAAACCAGAGTTTTCCGCTTATTAGGATCAGACAGGGTTGTCGTTTTGGAAAGTAGGCCAAC
AGAAAATCCTACGGCACACAGCAATCTCTACATCTTGGCTGGACATGAAAATAGTTAC
>homo_sapiens
ATGGAGGCCCCGCTGCGGCCTGCCGCGGACATCCTGAGGCGGAACCCGCAGCAGGACTACGAACTCGTCCAGAGGGTCGG
CAGCGGCACCTACGGGGACGTCTATAAGGCCAGAAATGTACACACAGGAGAGCTGGCTGCAGTAAAAATCATTAAATTGG
AGCCTGGAGATGATTTTTCTTTGATTCAACAAGAAATATTTATGGTTAAAGAATGTAAACATTGTAACATCGTTGCCTAC
TTTGGGAGTTATCTTAGTCGGGAAAAACTATGGATTTGTATGGAATACTGTGGTGGCGGATCACTTCAAGATATTTACCA
TGTTACTGGACCATTATCAGAATTGCAAATAGCCTATGTATGCAGAGAAACCTTACAGGGTCTTGCCTATTTGCATACTA
AAGGCAAAATGCATAGAGATATCAAAGGTGCTAATATTTTATTGACAGACCATGGCGATGTAAAATTAGCTGACTTTGGT
GTGGCTGCAAAAATAACAGCTACCATTGCAAAACGAAAATCTTTCATTGGCACCCCTTACTGGATGGCCCCAGAAGTTGC
AGCAGTAGAGAAGAATGGTGGCTACAACCAACTCTGTGATATCTGGGCAGTAGGAATAACAGCAATTGAACTTGGAGAAC
TTCAGCCACCTATGTTTGATCTCCACCCAATGAGGGCTCTCTTCTTAATGTCAAAAAGTAATTTTCAGCCTCCAAAACTA
AAGGACAAAACAAAATGGTCATCAACATTCCATAATTTTGTCAAAATAGCACTAACCAAAAACCCAAAAAAAAGACCAAC
TGCTGAAAGACTTCTGACTCACACTTTTGTTGCACAGCCAGGTCTCTCTAGAGCCCTAGCAGTTGAACTGTTAGACAAAG
TGAACAATCCAGATAACCACGCACATTACACTGAAGCAGATGACGATGACTTTGAGCCCCATGCAATCATTCGTCATACC
ATTAGATCTACAAACAGGAATGCCAGAGCTGAACGGACAGCTTCAGAAATAAATTTTGACAAATTACAATTTGAACCTCC
TCTGAGAAAAGAAACAGAAGCACGAGATGAAATGGGATTGTCATCAGACCCAAATTTCATGTTACAGTGGAATCCTTTTG
TTGATGGTGCAAATACTGGCAAATCAACCTCAAAACGTGCAATACCACCTCCCCTACCTCCTAAGCCAAGGATAAGCAGT
TACCCTGAAGACAACTTTCCGGATGAAGAAAAAGCATCAACCATAAAACATTGTCCTGATTCAGAAAGCAGAGCTCCCCA
AATTCTCAGAAGACAGAGTAGCCCAAGTTGTGGGCCTGTGGCAGAGACTTCTTCTATTGGAAATGGTGATGGTATTTCAA
AACTGATGAGTGAAAATACAGAAGGATCAGCACAAGCACCACAGTTACCACGAAAAAAGGACAAACGAGACTTCCCTAAA
CCAGCCATCAATGGCCTTCCACCCACCCCAAAAGTTCTGATGGGAGCATGCTTTTCAAAAGTTTTTGATGGCTGTCCTTT
GAAAATTAATTGTGCAACATCCTGGATACATCCTGATACAAAAGATCAGTACATTATTTTTGGAACTGAAGATGGTATTT
ACACACTGAATCTCAATGAGCTACATGAGGCAACGATGGAACAGTTATTTCCACGGAAGTGTACTTGGCTGTATGTTATC
AATAATACTTTAATGTCATTATCAGTAGGAAAAACCTTTCAGCTCTACTCTCACAATCTTATAGCTTTGTTTGAACATGC
CAAAAAACCAGGATTAGCTGCCCATATTCAAACTCACAGGTTTCCAGACCGAATACTACCAAGAAAATTCGCTTTAACAA
CAAAGATTCCTGATACAAAAGGCTGCCACAAATGTTGCATAGTCAGAAACCCTTACACGGGACATAAATACCTCTGTGGA
GCTTTACAGTCTGGAATTGTTTTACTTCAGTGGTATGAGCCAATGCAGAAATTCATGTTGATAAAGCACTTTGATTTTCC
TTTGCCAAGTCCTTTGAATGTTTTTGAAATGCTGGTGATACCTGAACAGGAATACCCTATGGTCTGTGTAGCTATTAGCA
AAGGCACTGAATCGAATCAGGTAGTTCAGTTTGAGACAATCAATTTGAACTCTGCATCTTCATGGTTTACAGAAATTGGT
GCAGGCAGCCAGCAGTTAGATTCCATTCATGTAACACAGTTGGAGAGAGATACCGTTTTAGTGTGTTTAGACAAATTTGT
GAAAATTGTAAATCTACAAGGAAAATTAAAATCAAGTAAGAAACTGGCCTCTGAGTTAAGTTTTGATTTTCGCATTGAAT
CTGTAGTATGCCTTCAAGACAGTGTGTTGGCTTTCTGGAAACATGGGATGCAGGGTAAAAGCTTCAAGTCAGATGAGGTT
ACCCAGGAGATTTCAGATGAAACAAGAGTTTTCCGCTTATTAGGATCAGACAGGGTTGTCGTTTTGGAAAGTAGGCCAAC
AGAAAATCCTACTGCACACAGCAATCTCTACATCTTGGCTGGACATGAAAATAGTTAC
>jaculus_jaculus
ATGGAGGCCCCGCTGCGGCCTGCCGCGGACATCCTGAGGCGGAACCCGCAGCACGACTACGAGCTCGTCCAGAGGGTCGG
CAGCGGCACCTACGGCGACGTGTACAAGGCAAGAAATGTACATACAGGAGAGTTAGCTGCAGTAAAAATCATCAAATTGG
AGCCTGGTGATGATTTTTCTTTGATTCAACAAGAAATATTTATGGTTAAAGAATGTAAACATTGTAACATCGTAGCCTAC
TTTGGGAGCTATCTCAGTAGGGAAAAACTGTGGATTTGTATGGAATACTGTGGTGGCGGATCACTTCAAGATATTTATCA
TGTTACTGGACCATTATCAGAATTGCAGATAGCATATGTATGCAGAGAAACCTTACAGGGTCTTGCTTATTTGCATACTA
AAGGCAAAATGCATAGAGATATTAAAGGTGCAAATATTTTATTAACAGACCATGGTGATGTAAAATTAGCTGATTTTGGT
GTAGCAGCAAAAATAACAGCTACTATTGCAAAGAGAAAATCTTTCATTGGCACTCCTTATTGGATGGCCCCAGAAGTTGC
AGCCGTGGAGAAGAATGGTGGCTACAACCAACTCTGTGATATCTGGGCAGTAGGAATAACAGCTATTGAACTTGGAGAAC
TTCAACCACCTATGTTTGATCTTCATCCAATGAGGGCTCTCTTTTTAATGTCAAAAAGTAATTTTCAACCTCCAAAACTA
AAGGACAAAACAAAATGGTCATCAACATTCCATAATTTTGTCAAAATAGCACTAACTAAAAACCCCAAAAAAAGACCAAC
TGCTGAAAGACTTCTGACTCATACTTTTGTTGGGCAGCCAGGTCTCTCTAGAGCCCTAGCAGTTGAATTGTTGGACAAAA
TGAACAACCCAGACAACCATGCACATTACACTGAAGGAGATGATGACGACTTTGAGCCCCATGCAATTATTCGTCATACC
ATTAGATCTACAAACAGGAATGCCAGAGCTGAACGGACAGCTTCAGAAATAAATTTTGACAAATTACAGTTTGAACCCCC
TCTGAGAAAAGAAACAGAAGCACGGGATGAGATGGGAATATCATCAGACCCAAACTTCATATTACATTGGAATCCCTTTG
TGGATGGCATAAATACTGGCAAATCAACTTCAAAACGTGCAATACCACCTCCCCTACCTCCTAAGCCAAGGATAAGCAGT
TATCCTGAAGACAACCTACTTGATGAAGAAAAATCATTGACTGTAAAGCGTTGTCCTGATTCAGAGAACAGAGCTCCCCA
AATTCTCAGAAGACAGAGTAGCCCAAGTTGTGTTCCTGTAGCAGACACATCCTCTATGGGAAATGGTGATGGTATTTCAA
AACTGATGAGTGAAAATACAGAAGGATCAGCACAAGCACCACAGTTACCACGAAAAAAGGACAAGCGAGACTTCCCTAAA
CCAGCAATTAATGGCCTTCCACCCACCCCAAAAGTGCTGATGGGAGCATGTTTTTCAAAAGTTTTTGATGGCTGCCCTTT
GAAAATTAATTGTGCCACATCATGGATACATCCTGATACAAAAGATCAGTACATTATTTTTGGAACTGAAGATGGTATTT
ACACATTGAATCTCAATGAGCTACATGAGGCAACTATGGAACAGTTATTTCCACGAAAATGTACTTGGCTGTATGTTATC
AATAATACTTTAATGTCATTATCA---GGAAAAACCTTTCAACTCTACTCTCATAATCTTATTGCTTTGTTTGAACAAGC
CAAAAAACCAGGACTGGCTGCCCATATTCAAACTCATAGGTTTCCAGACCGTATACTACCAAGAAAATTTGCCTTAACAA
CAAAGATTCCTGATACAAAAGGCTGCCACAAATGTTGCATAGTCAGAAACCCTTACACAGGACATAAATACCTTTGTGGA
GCTTTACAGTCTGGAATTGTTTTACTTCAGTGGTATGAACCAATGCAGAAATTCATGTTGATAAAGCACTTTGATTTTCC
TTTACCAAGTCCTTTGAATGTTTTTGAAATGCTAGTGATACCAGAACAGGAATACCCCATGGTCTGTGTAGCTATTAGTA
AAGGCACAGAATCAAATCAAGTAGTTCAGTTTGAGACAATCAATTTGAACTCTGCATCTTCGTGGTTTACAGAAATTGGT
GCAGGCAGCCAACAGCTTGATTCCATTCATGTAACACAGTTGGAAAGAGACACTGTTTTGGTGTGTTTAGACAAATTTGT
AAAAATTGTAAATCTACAAGGAAAACTAAAATCAAGTAAGAAATTGGCCTCTGAGCTAAGTTTTGATTTTCGCATTGAAT
CTGTAGTATGCCTTCAAGACAGTGTGTTAGCTTTCTGGAAACATGGGATGCAAGGTAAAAGCTTCAAATCTGATGAGGTT
ACCCAGGAAATTTCAGATGAAACAAGAGTTTTCCGCTTACTGGGGTCAGACAGAGTTGTCGTTTTAGAAAGTAGACCAAC
AGAAAATCCTACTGCACACAGCAATCTCTACATCTTGGCTGGACATGAAAATAGTTAC
>nannospalax_galili
ATGGAGGCCCCGCTGCGGCCTGCCGCCGACATCCTGAGGCGGAACCCGCAGCACGACTACGAGCTGGTCCAAAGGGTCGG
CAGCGGTACCTACGGGGACGTCTACAAGGCCAGAAATGTACATACAGGAGAATTAGCTGCAGTAAAAATCATCAAATTGG
AGCCTGGTGATGATTTTTCTTTGATCCAACAAGAAATATTTATGGTTAAAGAATGTAAACATTGCAACATCGTAGCCTAC
TTTGGGAGCTATCTCAGTAGGGAAAAACTATGGATTTGTATGGAATACTGTGGTGGTGGATCACTTCAAGATATTTATCA
TGTTACTGGACCATTATCTGAATTGCAAATAGCCTATGTGTGCAGAGAGACCTTACAGGGTCTTGCCTATTTGCATACTA
AAGGCAAAATGCATAGAGATATCAAAGGTGCAAATATCTTATTAACAGACCATGGTGATGTAAAATTGGCTGATTTTGGT
GTGGCTGCAAAAATAACAGCTACCATTGCAAAGAGAAAGTCTTTCATCGGCACCCCTTATTGGATGGCCCCAGAAGTTGC
AGCAGTGGAGAAAAATGGTGGCTACAACCAACTTTGTGATATCTGGGCAGTAGGAATAACAGCAATTGAACTTGGAGAGC
TTCAGCCACCTATGTTTGATCTTCATCCAATGAGGGCTCTCTTCTTAATGTCAAAAAGTAATTTTCAGCCTCCGAAACTA
AAGGATAAAACAAAATGGTCATCAACATTCCATAATTTTGTCAAAATAGCACTAACTAAAAACCCTAAAAAAAGACCAAC
TGCTGAAAGACTTCTAACGCATACTTTCGTTGGGCAGTCAGGTCTGTCTCGGGCCCTAGCAGTTGAGCTGTTGGACAAAG
TGAGCAATCCGGACAACCATGCACATTACACTGAAGGAGATGACGATGACTTTGAGCCCCATGCAATCATTCGTCATACC
ATTAGATCTACAAACAGGAATGCCAGAGCTGAACGGACAGCTTCAGAAATAAATTTTGACAAATTACAGTTTGAACCTCC
CCTGAGAAAAGAAACAGAAGCACGGGATGAAATGGGAATATCATCCGACCCAAACTTTATATTACATTGGAATCCTTTTG
TGGATGGTGCAAATACGGGCAAATCAACCTCAAAACGTGCAATACCGCCTCCCCTACCTCCTAAGCCAAGGATAAACAGT
TTCCCTGAAGACAACTTCCCAGATGATGAAAAATCATCAACTGTCAAACGTTGCCCTGATTTAGAGAACAGAGCTCCTCA
AGTTCTCAGAAGACAAAGCAGCCCAAGTTGTGGTCCTGTGGCAGAGAGCTCCTTTATGGGAAATGGTGATGGTATTTCAA
AACTGATCAGTGAGAATACAGAGGGATCAGCACAAGCTCCGCAGTTACCACGGAAAAAGGACAAGCGAGAATTCCCTAAA
CCAGCTATCAATGGCCTTCCACCCACCCCAAAAGTACTGATGGGAGCATGTTTTTCAAAAGTTTTTGATGGCTGCCCTTT
GAAAATTAATTGTGCAACATCCTGGATACATCCTGATACAAAAGATCAGTATATCATTTTTGGAACTGAAGATGGTATTT
ACACATTGAATCTCAATGAGCTACACGAGGCAACTATGGAACAGTTATTTCCACGGAAATGTACATGGCTCTATGTTATC
AATAATACTTTAATGTCATTATCAGCAGGAAAATCCTTTCAGCTCTACTCTCATAATCTTATTGCATTGTTTGAACAAGC
CAAAAAACCAGGATTAGCTGCCCATATCCAGACTCATAGATTTCCAGATCGCATTCTGCCAAGAAAGTTTGCCTTAACAA
CAAAGATTCCTGATACAAAAGGCTGCCATAAATGTTGCATAGTCAGAAACCCTTATACAGGACATAAGTACCTATGTGGA
GCTTTGCAGTCTGGCATTGTTCTGCTTCAATGGTATGAACCAATGCAGAAATTCATGCTGATAAAGCACTTTGACTTTCC
TTTACCAAGTCCTTTGAATGTTTTTGAGATGCTGGTGATACCAGAACAGGAATACCCGATGGTCTGTGTAGCTATCAGTA
AAGGCACAGAATCAAATCAAGTAGTTCAGTTTGAAACAATCAATTTGAATTCTGCATCTTCATGGTTTACAGAAATCGGT
GCAGGCAGCCAACAGCTGGATTCTATTCATGTAACACAGCTGGAGAGAGATACCGTTTTGGTGTGTTTAGATAAATTTGT
GAAAATTGTAAATCTACAAGGAAAACTAAAATCAAGTAAGAAACTGGCCTCTGAGCTAAGTTTTGACTTTCGCATTGAAT
CTGTAGTATGCCTTCAAGACAGTGTGTTGGCTTTCTGGAAACATGGGATGCAGGGTAAAAGTTTCAAATCGGATGAGGTA
ACCCAGGAAATTTCAGATGAAACCAGAGTTTTCCGCTTATTGGGATCAGACAGGGTTGTTGTTTTGGAAAGCAGACCAAC
AGAAAACCCTACAGCACATAGCAATCTCTACATCTTGGCTGGACACGAAAATAGTTAC
>rattus_norvegicus
ATGGAGGCCCCTCTGAGGCCTGCCGCCGACATCCTGAGACGGAACCCGCAGCACGACTACGAACTGGTGCAGAGGGTCGG
CAGCGGCACCTACGGGGACGTGTACAAGGCCAGAAATGTACATACAGGAGAATTAGCTGCAGTAAAAATCATCAAATTGG
AGCCTGGTGATGATTTTTCTTTGATTCAACAAGAAATATTTATGGTTAAAGAATGTAAACATTGCAACATCGTAGCCTAC
TTTGGGAGCTATCTCAGTAGGGAAAAGCTGTGGATCTGCATGGAGTACTGCGGTGGCGGCTCACTTCAAGACATCTATCA
CGTTACTGGACCACTATCTGAACTGCAAATAGCCTACGTCTGCAGAGAGACCTTACAGGGTCTTGCTTATTTGCATACTA
AAGGCAAAATGCATAGAGATATCAAAGGTGCAAATATCTTATTAACAGACCATGGTGATGTAAAGTTAGCTGATTTTGGT
GTGGCTGCAAAGATCACAGCTACCATTGCAAAGAGGAAGTCCTTCATCGGCACCCCTTACTGGATGGCTCCAGAGGTGGC
AGCGGTGGAAAAGAATGGCGGCTACAACCAGCTCTGTGATATCTGGGCAGTCGGGATAACAGCCATCGAGCTTGGAGAAC
TTCAGCCGCCTATGTTTGACCTTCATCCAATGAGGGCTCTCTTCTTAATGTCAAAAAGTAATTTCCAGCCTCCAAAGCTA
AAGGACAAAACTAAATGGTCATCGACATTCCATAATTTTGTCAAAATAGCACTAACTAAAAACCCCAAGAAAAGACCAAC
TGCTGAAAGGCTTCTGACTCACACTTTTGTTGGGCAGTCAGGTCTGTCTCGGGCCCTCGCGGTTGAACTGTTGGACAAGG
TGAACAATCCAGACAACCATGCTCACTACAGTGAGGGTGACGATGATGACTTTGAGCCTCACGCAATCATTCGTCATACC
ATTAGATCAACAAACAGGAATTCCAGAGCTGAACGGACAGCTTCAGAAATAAACTTTGACAAATTACAGTTTGAACCTCC
TCTAAGAAAAGAAACAGAAGCCCGGGATGAAATGGGATTATCTTCAGAACCAAACTTTATATTACATTGGAATCCTTTTG
TCGATGGTGCAAATACAGGCAGATCAACGTCTAAGCGAGCCATACCGCCTCCGCTACCTCCCAAGCCAAGGATAAACAGT
TACCCTGAAGAAAGCCTCCCAGATGAAGAAAAATCCTCAACCGTCAAACGTTGCCCTGATCCGGAGACCAGAGCACCTCA
GGTCCTCAGAAGACAGAGTAGCCCAAGCTGTGTTCCTATAGCGGAGACATCCTCTGTAGGAAACGGCAATGGAATTTCAA
AACTGATCAGTGAGAACACGGAGGGATCAGCACAGGCTCCACAGTTACCTCGGAAAAAGGACAAGCGGGACTTCCCTAAA
CCAACCATCAATGGCCTTCCCCCAACCCCAAAAGTGCTGATGGGAGCATGCTTTTCAAAAGTATTTGATGGCTGCCCTTT
GAAAATTAATTGTGCAACATCCTGGATACACCCTGATACAAAAGACCAGTACATTATTTTTGGGACTGAAGATGGTATTT
ACACATTGAATCTCAATGAGCTACATGAAGCAACTATGGAACAGTTATTTCCACGGAAATGCACATGGCTCTACGTCATC
AATAATACACTGATGTCATTGTCAGCAGGAAAAACCTTTCAGCTCTACTCTCACAACCTTATCGCTTTGTTTGAACAAGC
CAAAAAGCCAGGGTTAGCCGCCCACATCCAGACTCACAGGTTTCCTGACCGCATTCTGCCAAGAAAATTTGCCTTAACAA
CAAAGATTCCTGATACAAAAGGATGCCACAAATGCTGTATAGTTAGAAACCCTTACACGGGACATAAATACCTCTGCGGA
GCCTTGCAATCTGGAATCGTTCTGCTTCAGTGGTATGAACCGATGCAGAAGTTCATGTTGATAAAGCATTTTGACTTTCC
TTTGCCAAGTCCACTGAATGTGTTTGAAATGCTGGTGATACCAGAGCAGGAGTACCCCATGGTTTGTGTGGCCATCAGCA
AAGGGACAGAGTCAAACCAAGTAGTTCAGTTTGAGACAATCAACTTGAACTCTGCATCGTCCTGGTTTACAGAAATTGGT
GCAGGCAGCCAGCAGCTGGACTCCATTCACGTGACGCAGCTGGAGAGAGACACTGTTCTGGTGTGTTTGGACAAATTTGT
AAAAATTGTAAATCTACAAGGAAAGCTGAAACCCAGTAAGAAGCTGGCGTCTGAGCTCAGTTTTGACTTCCGCATTGAGT
CCGTGGTGTGCCTTCAAGACAGCGTGTTGGCTTTCTGGAAACACGGGATGCAGGGTAAAAGCTTCAAATCCGACGAGGTT
ACCCAGGAAATTTCGGATGAAACAAGAGTTTTCCGCCTGCTAGGATCAGACAGGGTCGTTGTTTTGGAAAGTAGGCCGAC
AGAAAACCCTACAGCTCACAGCAATCTCTACATCCTGGCTGGACATGAAAACAGTTAC
>mus_musculus
ATGGAGGCCCCGCTGAGGCCTGCCGCCGACATCCTGAGACGGAACCCGCAGCACGACTACGAGCTGGTGCAGAGGGTCGG
CAGCGGCACCTACGGGGACGTGTACAAGGCCAGAAATGTACATACAGGAGAATTAGCTGCAGTAAAGATCATCAAGTTGG
AGCCTGGTGATGATTTTTCTTTGATTCAGCAAGAGATATTTATGGTTAAAGAATGTAAGCATTGCAACATCGTAGCCTAC
TTTGGGAGCTATCTCAGTAGGGAGAAGCTGTGGATTTGCATGGAGTACTGCGGTGGCGGATCACTTCAAGATATCTATCA
CGTGACTGGGCCATTATCTGAAATGCAAATAGCCTACGTCTGCAGAGAGACCTTACAGGGTCTTGCCTACTTGCATACTA
AAGGCAAAATGCATAGAGATATCAAAGGTGCAAATATCTTATTAACAGACCATGGTGATGTAAAATTAGCTGATTTTGGT
GTGGCTGCAAAAATTACAGCTACCATTGCAAAGAGGAAGTCCTTCATCGGCACCCCTTACTGGATGGCTCCAGAAGTTGC
AGCAGTGGAAAAGAATGGTGGCTACAACCAACTCTGTGATATCTGGGCCGTCGGAATAACAGCAATCGAGCTGGGAGAAC
TGCAGCCGCCTATGTTTGACCTGCATCCAATGAGGGCTCTCTTCTTAATGTCAAAAAGTAATTTCCAGCCTCCAAAGCTA
AAGGACAAAACTAAATGGTCATCGACATTCCATAATTTTGTCAAAATAGCACTAACTAAAAACCCCAAGAAAAGACCAAC
TGCTGAAAGGCTTCTGACTCACACTTTTGTTGGGCAGCCAGGCCTGTCTCGGGCGCTCGCGGTTGAGCTGTTGGACAAGG
TGAGCAATCCGGACAACCATGCTCCCTACAGTGAGGGCGATGAGGACGACTTGGAGCCCCACGCAATCATTCGTCATACC
ATTAGATCAACAAACAGGAATTCCAGAGCGGAGCGGACAGCTTCAGAAATAAACTTTGACAAATTACAATTTGAACCTCC
TCTGAGAAAAGAAACAGAAGCCCGGGATGAAATGGGATTATCATCAGAGCCAAACTTTATATTACATTGGAATCCTTTTG
TGGATGGAGCAAATACAGGCAGATCAACCTCTAAGCGTGCAATACCACCTCCGCTACCTCCTAAGCCGAGGGTCAACACT
TACCCTGAAGACAGCCTCCCAGATGAAGAAAAATCATCAACCATCAAACGTTGCCCTGATCTGGAGGCGAGAGCACCTCA
GGTCCTCAGAAGACAGAGTAGCCCAAGTTGTGTTCCTGTGGCGGAGACATCCTCCATAGGAAATGGTGATGGTATTTCAA
AACTGATCAGTGAAAATACAGAGGGATCCGCACAAGCTCCGCAGTTACCTCGGAAAAAGGACAAGCGGGACTTCCCCAAA
CCAACCATCAATGGCCTTCCACCCACCCCAAAAGTACTGATGGGAGCATGTTTTTCAAAAGTATTTGATGGCTGCCCTTT
GAAAATTAATTGTGCAACATCCTGGATACACCCTGATACAAAAGATCAGTATATTATTTTTGGAACTGAAGATGGTATTT
ACACATTGAATCTCAATGAGCTACATGAAGCAACTATGGAACAGTTATTTCCACGGAAATGTACGTGGCTCTACGTCATC
AATAATACACTGATGTCATTATCAGCAGGAAAAACCTTTCAGCTCTACTCTCACAACCTTATTGCTTTGTTTGAACAAGC
CAAAAAACCAGGGTTAGCCGCCCACATCCAAACTCACAGGTTTCCTGACCGCATTCTGCCAAGAAAATTTGCCTTAACAA
CTAAGATTCCCGATACAAAAGGCTGCCACAAATGCTGCATAGTTAGAAACCCTTACACGGGACATAAGTACCTCTGTGGA
GCTTTGCAGTCTGGCATCGTTCTGCTTCAGTGGTATGAGCCGATGCAGAAATTCATGCTGATAAAGCATTTCGATTTTCC
TTTACCAAGTCCACTGAATGTTTTTGAAATGCTGGTGATCCCAGAGCAGGAGTACCCCATGGTTTGTGTGGCTATCAGCA
AAGGCTCGGACTCCAGCCAAGTAGTTCAGTTTGAGACAATCAACTTGAATTCTGCATCTTCCTGGTTTACAGAAATTGGT
GCAGGCAGCCAACAGCTGGATTCCATTCATGTGACACAGTTGGAGAGAGATACTGTTTTGGTGTGTTTAGACAAATTTGT
AAAAATTGTAAATCTACAAGGAAAGCTGAAGTCCAGTAAGAAGCTGGCATCTGAGCTCAGTTTTGACTTCCGCATTGAGT
CTGTGGTGTGCCTTCAAGACAGCGTGTTGGCTTTCTGGAAACACGGGATGCAGGGTAAAAGCTTCAAATCAGATGAGGTT
ACCCAGGAAATTTCAGATGAGACCAGGGTTTTCCGCCTGCTGGGATCAGACAGGGTGGTGGTTTTGGAAAGCCGGCCAAC
AGAAAACCCTGCAGCACACAGCAATCTCTACATCCTGGCTGGACATGAAAACAGTTAC
>psammomys_obesus
ATGGAGGCCCCGCTGAGGCCTGCCGCCGACATCCTGAGGCGGAACCCGCAGCACGACTACGAGCTGGTGCAGAGGGTCGG
CAGCGGCACCTACGGGGACGTGTACAAGGCCAGAAATATACATACAGGAGAGTTAGCTGCAGTAAAAATCATCAAATTGG
AGCCTGGTGATGATTTTTCTTTGATTCAGCAAGAAATATTTATGGTTAAAGAATGTAAACATTGCAACATTGTAGCCTAC
TTTGGGAGCTATCTCAGCAGGGAGAAACTCTGGATTTGCATGGAGTACTGTGGTGGTGGATCACTTCAGGATATTTATCA
TGTTACTGGACCATTGTCTGAATTGCAAATAGCCTATGTCTGCAGAGAGACCTTACAGGGTCTTGCCTATCTGCATACTA
AAGGCAAAATGCATAGAGATATCAAAGGTGCAAATATCTTATTAACAGACCATGGTGATGTGAAATTAGCTGACTTTGGT
GTGGCAGCAAAAATTACAGCTACCATTGCAAAGAGAAAGTCTTTCATCGGCACCCCTTACTGGATGGCTCCAGAAGTTGC
AGCGGTGGAAAAGAATGGTGGCTACAACCAACTTTGTGATATCTGGGCAGTTGGAATAACAGCAATTGAGCTTGGAGAAC
TTCAGCCGCCTATGTTTGACCTTCATCCAATGAGGGCTCTCTTCTTAATGTCAAAAAGTAATTTTCAGCCTCCAAAACTA
AAGGACAAAACTAAATGGTCATCAACATTCCATAACTTTGTCAAAATAGCACTAACTAAAAACCCCAAGAAAAGACCAAC
TGCGGAAAGGCTTCTGACTCACACTTTCGTTGGGCAGTCAGGTCTGTGTCGGGCCCTCGCAGTGGAGCTGCTGGACAAGG
TGAACAACCCCGACAGCCATGCACACTACATGGAAGGTGACGATGACGACATGGAGCCCCATGCAATCATTCGTCACACC
ATTAGATCTACAAACAGGAATTCCAGAGCTGAACGGACAGCTTCAGAAATAAATTTTGACAAATTACAGTTCGAACCTCC
TCTGAGAAAAGAAACAGAAGCCCGGGATGAAGTGGGACTCTCATCAGAACCAAACTTTATGTCACATTGGAATCCTTTTG
TGGATGGTGCAAATACAGGCAGGTCAACCTCTAAGCGTGCAGTACCGCCCCCCCTACCTCCTAAGCCAAGGATAAACAGT
TACCCTGAAGACTGCCTCCCAGACGAAGAAAAATCATCCACCGTCAAACGCTGCCCTGATCCAGAGACTAGAGCGCCTCA
GGTTCTCAGGAGACAGAGTAGCCCAAGTTGTGTTCCTGTAGCAGAGACCTCCTCTATAGGAAATGGTGACAGCATTTCAA
AACTGATCAGTGAAAATACAGAGGGATCAGCCCAGGCACCGCAGTTACCACGGAAGAAGGACAAGCGGGACTTCCCTAAA
CCAACCATCAATGGCCTTCCACCCACCCCAAAAGTGCTGATGGGAGCATGTTTTTCAAAAGTATTTGATGGCTGTCCTTT
GAAAATTAATTGTGCAACATCCTGGATACACCCTGATACAAAAGATCAGTACATTATTTTTGGAACCGAAGATGGTATTT
ACACATTGAATCTCAATGAGCTACACGAAGCAACTATGGAACAGTTGTTTCCACGGAAATGTACGTGGCTCTACGTCATC
AACAATACACTTATGTCATTATCA---GGAAAAACCTTTCAGCTCTACTCTCACAATCTTATTGCTTTGTTTGAACAAGC
CAAAAAGCCAGGATTGGCTGCCCATATCCAAACCCATAGGTTTCCTGACCGCATTCTGCCAAGAAAGTTCGCCTTGACAA
CAAAGATTCCTGATACAAAAGGCTGTCACAAATGCTGCATAGTTAGAAACCCTTACACGGGTCATAAATACCTCTGCGGG
GCTTTGCAGTCTGGAATTGTTCTGCTTCAGTGGTATGAACCGATGCAGAAATTCATGTTGATAAAGCATTTTGATTTTCC
TCTACCAAGTCCATTGAACGTTTTTGAGATGCTGGTGATACCAGAGCAAGAGTACCCCATGGTTTGTGTAGCTATCAGCA
AAGGCACGGAGCCAAACCAAGTAGTTCAGTTTGAGACAATCAACTTGAATTCTGCATCTTCCTGGTTTACAGAAATTGGT
GCAGGCAGCCAACAGCTGGATTCCATTCATGTGACGCAACTGGAGAGAGATACTGTTTTGGTGTGTTTAGACAAATTTGT
AAAAATTGTGAATCTACAAGGAAAACTAAAGTCAAGTAAGAAGCTGGCCTCCGAGCTAAACTTTGACTTCCGCATCGAGT
CTGTAGTGTGCCTTCAAGACAGCGTGTTGGCTTTCTGGAGACACGGGATGCAGGGTAAAAGCTTCAAATCAGATGAGGTT
ACCCAGGAAATTTCTGATGAAACAAGAGTTTTCCGCTTATTGGGATCAGACAGGGTGGTTGTTTTGGAAAGCAGGCCAAC
AGAAAACCCCACGGCGCACAGCAATCTCTACATCCTGGCTGGCCACGAAAATAGTTAC
