# Supplementary material for: Divergent genes in gerbils: prevalence, relation to GC-biased substitution, and phenotypic relevance
Source: BMC Evol Biol. 2020 Oct 19;20:134. doi: 10.1186/s12862-020-01696-3 (PMC7574485; doi:10.1186/s12862-020-01696-3)
Supplement: Supplementary file 3 — Additional file 3 Supplementary Data. DNA alignments for 10,554 1-to-1 orthologues used in analysis. Each alignment file is named using its orthogroup ID. [file 12862_2020_1696_MOESM3_ESM.zip › Additional_File_3/masked_alignments/OG0001951.fa]

>meriones_unguiculatus
--------------------------------------------------------------------------------
----------------------------------------------------------------CGAGTGCGACCA---A
CAGAAAACAAGCATGAGGCCAAGAGGAGGCGAACAGAGAGAGTTAGGAGAGAGAAGATAAATTCTACAGTAAATAAAGAT
TTAGAAAACAGAAAGAGATCTCGAAGTAACAGCCATTCAGACCATATCAGACGAGGAAGAGGAAGACCTAAAAGTACATC
TGCCAAAAAACACGAGGAAGAAAGA------GAAAAACAGGAAAAAGAAATTGACATCTATGCTAACCTCTCTGATGAAA
AGGCTTTCGTGTTTTCAGTCGCCTTGGCAGAAATAAATAGAAAAATTATCAATCAAAGACTTATTCTC
>cavia_porcellus
ATGTCTGCGACGCGAGCT---AAAGTGAAGATGGCTACCAAGTCTTGCTCCGAGTGCGACCAACAGGTTCCTGTTGCATG
TAAATCATGTCCCTGTGGTTACATATTTATTAGCAGAAAACTTTTAAATGCAAAACACTCAGAGAAATCACCATCTTCTA
CAGAAAACAAGCATGAGGCCAAGAGGAGGCGAACAGAGAGAGTTAGGAGAGAGAAGATAAATTCTACAGTAAATAAAGAT
TTAGAAAACAGAAAGAGGTCTCGAAGTAACAGCCATTCAGATCATATCAGACGAGGAAGAGGAAGACCTAAAAGTGCATC
TGCCAAAAAACATGAGGAAGAAAGA------GAGAAACAGGAAAAGGAAATAGACATCTATGCTAACCTCTCTGATGAAA
AGGCTTTCGTGTTTTCAGTCGCCTTGGCAGAAATAAATAGAAAAATTATCAATCAAAGACTTATTCTC
>fukomys_damarensis
------------------------------------------------------------------GTTCCTGTTGCATG
TAAATCATGTCCCTGTGGTTACATATTTATCAGCAGAAAACTTCTAAATGCAAAATACTCAGAGAAATCACCATCTTCTA
CAGAAAACAAGCATGAGGCCAAGAGGAGGCGAACAGAGAGAGTTAGGAGAGAGAAGATAAATTCTACAGTAAATAAAGAT
TTAGAAAACAGAAAGAGGTCTCGAAGTAACAGCCATTCAGATCATATCAGACGAGGAAGAGGAAGACCTAAAAGTGCATC
TGCCAAAAAACATGAGGAAGAAAGA------GAGAAACAGGAAAAGGAAATTGACATCTATGCTAACCTCTCTGATGAAA
AGGCTTTCGTGTTTTCAGTCGCCTTGGCAGAAATAAATAGAAAAATTATCAATCAAAGACTTATTCTC
>mus_musculus
ATGTCTGCAACTCGAGCCAAGAAAGTGAAGATGGCCACCAAATCGTGCCCCGAGTGCGACCAACAGATTCCTGTTGCGTG
TAAATCATGTCCCTGTGGTTACATATTTATTAGCAGAAAACTACTAAATGCAAAACATTCAGAGAAATCACCGCCGTCTA
CAGAAAACAAGCACGAGGCCAAGAGGAGGCGAACAGAGAGAGTTAGGCGAGAGAAGATAAATTCTACAGTAAATAAAGAT
TTAGAAAACAGAAAGAGATCTCGAAGTAACAGCCATTCAGATCATATCAGACGAGGGAGAGGACGACCTAAAAGTTCATC
CGCCAAAAAACACGAGGAAGAGAGA------GAAAAACAGGAAAAGGAAATCGACATCTATGCTAACCTCTCTGATGAGA
AGGCTTTCGTGTTTTCAGTTGCCTTGGCAGAAATAAATAGAAAAATTATCAATCAAAGACTTATTCTC
>psammomys_obesus
---------------------------------------------------------------CAGATTCCTGTTGCATG
TAAATCATGTCCTTGTGGTTACATATTTATTAGTAGAAAACTACTAAATGCAAAACATTCAGAGAAATCACCACCTTCTA
CAGAAAACAAGCATGAGGCCAAGAGGAGGCGAACAGAAAGAGTTAGGAGAGAGAAGATAAATTCTACAGTAAATAAAGAT
TTAGAAAACAGAAAGAGATCTCGAAGTAACAGCCATTCAGACCATATCAGACGAGGAAGAGGAAGACCTAAAAGTACATC
TGCCAAAAAACACGAGGAAGAAAGA------GAAAAACAGGAAAAGGAAATTGACATCTATGCTAACCTCTCTGATGAAA
AGGCTTTCGTGTTTTCAGTCGCCTTGGCAGAAATAAATAGAAAAATTATCAATCAAAGACTTATTCTC
>rattus_norvegicus
ATGTCTGCAACTCGAGCCAAGAAAGTGAAGATGGCCACCAAATCGTGCCCGGAGTGCGACCAACAGATTCCTGTTGCGTG
TAAATCATGTCCCTGTGGTTATATATTTATTAGCAGAAAACTACTAAATGCAAAACACTCAGAGAAATCACCACCGTCTA
CAGAAAACAAGCATGAGGCCAAGAGGAGGCGAACAGAGAGAGTCAGGCGAGAGAAGATAAATTCTACAGTAAATAAAGAT
TTAGAAAACAGAAAGAGATCTCGAAGTAACAGCCATTCAGATCATATCAGACGAGGAAGAGGAAGACCTAAAAGTTCATC
CGCCAAAAAACACGAGGAAGAGAGA------GAAAAACAGGAGAAGGAAATTGACATCTATGCTAACCTCTCTGATGAGA
AGGCTTTCGTGTTTTCAGTTGCCTTGGCAGAAATAAATAGAAAAATTATCAATCAAAGACTTATTCTC
>nannospalax_galili
ATGTCTACAACTCGAACTAAGAAAGTGAAGATGGCCACCAAATCGTGCCCCGAGTGTGACCAACAGATTCCTGTTGCGTG
TAAATCATGTCCCTGTGGTTACATATTTATTAGCAGAAAACTTTTAAATGCAAAACACTCAGAGAAATCACCACCTTCTA
CAGAAAACAAGAGTGAGGCCAAGAGGAGGCGGACAGAGAGAGTTAGGAGAGAGAAGATAAATTCTACAGTAAATAAAGAC
TTAGAAAACAGAAAGAGGTCTCGAAGTAACAGCCATTCCGATCATATCAGACGAGGAAGAGGAAGACCTAAAAGTACATC
TGCCAAAAAACATGAGGAAGAAAGA------GAAAAACAGGAAAAGGAAATTGACATCTATGCTAACCTCTCTGATGAAA
AGGCTTTCGTGTTTTCAGTTGCTTTGGCAGAAATAAATAGAAAGATTATCAACCAAAGACTTATTCTT
>jaculus_jaculus
---------------------------------------------------------------CAGGTTCCTGTTGCATG
TAAATCATGTCCTTGTGGTTACATATTTATTAGCAGAAAACTTTTAAATGCAAAACATTCAGAGAAATCAACACCTTCTG
CAGAAAACAAGCATGAGGCCAAGAGGAGGCGAACAGAGAGAGTTAGGAGAGAGAAGATAAACTCTACAGTAAATAAAGAT
TTAGAAAACAGAAAGAGGTCTCGAAGTAACAGCCATTCAGATCATATCAGACGAGGACGAGGAAGACCTAAAAGTACATC
TGCCAAAAAACATGAGGAAGAAAGA------GAAAAACAGGAGAAGGAAATTGACATCTATGCTAACCTCTCTGATGAAA
AGGCTTTCGTGTTTTCAGTCGCCTTGGCAGAAATAAATAGGAAAATTATCAATCAAAGACTTATTCTC
>dipodomys_ordii
------------------------------------------------------TTTTCCCCGCAGGTTCCTGTTGCATG
TAAATCATGTCCCTGTGGTTACATATTTATTAGCAGAAAACTTTTAAATGCCAAGCACTCAGAGAAATTGCCACCTTCTA
CAGAAAACAAGCATGAGGCCAAGAGGAGGCGAACAGAGAGAGTTAGGAAAGAGAAGATAAATTCAACAGTAAATAAAGAT
TTAGAAAACAGAAAGAGATCTCGAAGTAACAGCCATTCAGATCATATCAGACGAGGAAGAGGAAGACCTAAAAGTGCATC
TGCCAAAAAACATGAGGAAGAAAGA------GAAAAACAGGAAAAGGAAATTGACATCTATGCTAACCTCTCTGATGAAA
AGGCTTTCGTGTTTTCAGTCGCCTTGGCAGAAATAAATAGAAAAATTATCAATCAAAGACTTATTCTC
>ictidomys_tridecemlineatus
ATGTCTGCAACTCGAGCCAAGAAAGTGAAGATGGCCACCAAATCATGCCCCGAGTGCGACCAACAGGTTCCTGTTGCATG
TAAATCATGTCCCTGTGGTTACATATTTATTAGCAGAAAACTTTTAAATGCCAAACACTCAGAGAAATCACCATCTTCTA
CAGAG---------------------------------------------------------------------------
--------------------------------------------------------------------------------
----------------------------------AAACAGGAAAAGGAAATTGACATCTATGCTAACCTCTCTGATGAAA
AGGCTTTCGTGTTTTCAGTCGCCTTGGCAGAAATAAATAGAAAGATTATCAATCAAAGACTTATTCTC
>homo_sapiens
---------------------------------------------------------GGCCGAGCGGTTCCTGTTGCATG
TAAATCATGTCCTTGTGGTTACATATTTATTAGCAGAAAACTTTTAAATGCAAAACACTCAGAGAAATCACCACCTTCTA
CAGAAAACAAGCATGAGGCCAAGAGGAGGCGAACAGAGAGAGTTAGGAGAGAGAAGATAAATTCTACAGTAAATAAAGAT
TTAGAAAACAGAAAGAGGTCTCGAAGTAACAGCCATTCAGATCATATCAGACGAGGAAGAGGAAGACCTAAAAGTGCATC
TGCCAAAAAACATGAGGAAGAAAGAGGGTGCAGA----------------------------------------------
--------------------------------------------------------------------
