# Supplementary material for: Divergent genes in gerbils: prevalence, relation to GC-biased substitution, and phenotypic relevance
Source: BMC Evol Biol. 2020 Oct 19;20:134. doi: 10.1186/s12862-020-01696-3 (PMC7574485; doi:10.1186/s12862-020-01696-3)
Supplement: Supplementary file 3 — Additional file 3 Supplementary Data. DNA alignments for 10,554 1-to-1 orthologues used in analysis. Each alignment file is named using its orthogroup ID. [file 12862_2020_1696_MOESM3_ESM.zip › Additional_File_3/masked_alignments/OG0001952.fa]

>cavia_porcellus
ATGGCGGCGGTGGATATCCGA---------GATAATCTACTGGGAATCTCTTGGGTTGACAGCTCTTGGATCCCCATTTT
GAACAGTGGTAGTGTCCTGGATTACTTTTCAGAAAGAAGTAATCCTTTTTATGACCGAACATGTAATAATGAAGTGGTCA
AAATGCAGAGGCTAACATTAGAACATTTGAATCAGATGGTTGGAATTGAGTATATCCTTTTACATGCTCAAGAGCCAATT
CTTTTCATCATTCGAAAGCAACAGCGGCAGTCCCCTGCTCAAGTTATCCCTCTGGCTGATTACTATATCATTGCTGGGGT
AATTTATCAGGCACCAGACTTGGGATCAGTTATAAACTCCAGAGTGCTTACCGCAGTGCATGGCATTCAGTCAGCTTTTG
ATGAAGCTATGTCTTACTGTCGATATCATCCCTCTAAAGGATATTGGTGGCACTTCAAAGATCATGAAGAACAAGATAAA
GTCAAACCGAAAGCTAAAAGAAAAGAAGAACCAAGCTCTATTTTTCAAAGACAGCGTGTGGATGCTTTGCTTGTAGACCT
TAGACAAAGATTTCCACCTAAATTTGTGCAGCAAAAATCTGGAGAGAAGCCCATCCCAGTGGATCAGACAAAGAAAGAAG
CAGAACCTATACCAGAAACTGTAAAATCGGAGGAGAAAGAGACCATAAAGAATGTCCAGCAGACACTGAACACTAAAGGC
CCACCTGAGAAAAGGATAAGACTTCAG
>fukomys_damarensis
ATGGCTGCGGTGGATATCAGA---------GATAATCTGCTGGGAATCTCTTGGGTCGACAGCTCTTGGATCCCCATTTT
GAACAGTGGTAGTGTTCTGGATTACTTTTCAGAAAGAAGTAATCCTTTTTATGACAGGACGTGTAATAATGAAGTGGTCA
AAATGCAGAGGCTAACACTAGAACACTTGAATCAGATGGTTGGAGTTGAATACATCCTTTTACATGCTCAAGAGCCAATT
CTTTTCATCATTCGAAAGCAACAGCGGCAGTCCCCTGCTCAAGTTGTCCCTCTTGCTGATTACTATATCATTGCTGGGGT
GATTTATCAGGCACCAGACTTGGGATCGGTTATAAATTCCAGAGTGCTTACGGCTGTGCATGGTATTCAGTCAGCTTTTG
ATGAAGCTATGTCTTATTGTCGATATCACCCTTCCAAAGGGTATTGGTGGCACTTCAAAGACCATGAAGAACAAGATAAA
GTCAAACCAAAAGCTAAAAGAAAAGAAGAACCCAGCTCTATTTTTCAGAGACAGCGTGTGGATGCTTTACTTGTAGACCT
TAGACAAAAATTTCCACCTAAATTTGTGCAGCAAAAATCTGGAGAAAAGCCTGTCCCAGTGGATCAGGCAAAGAAAGAAG
CAGAACCAGTACCAGAAACTGTAAAACCTGAGGAGAAAGAGACCACAAAGAATGTCCAACAGACACTGAGCACTAAAGGC
CCACCTGAGAAAAGGATAAGACTTCAG
>ictidomys_tridecemlineatus
ATGGCGGCGGTGGATATCCGA---------GATAATCTCCTGGGAATCTCTTGGGTTGACAGCTCTTGGATCCCCATTTT
GAACAGTGGTAGTGTCCTGGATTACTTTTCAGAAAGAAGTAATCCTTTTTATGACAGGACATGTAATAATGAAGTGGTCA
AAATGCAGAGGCTAACATTAGAACACCTGAATCAGATGGTTGGAGTTGAGTATATCCTTTTACATGCTCAGGAGCCCATT
CTTTTCATCATTCGGAAGCAACAGCGGCAGTCCCCTGCTCAAGTTATCCCACTAGCTGATTACTATATCATTGCTGGAGT
GATCTATCAGGCACCAGACTTGGGATCAGTTATAAACTCCAGAGTGCTTACTGCAGTGCATGGCATCCAGTCAGCTTTTG
ATGAAGCTATGTCATACTGTCGATATCATCCTTCTAAAGGATATTGGTGGCACTTCAAAGATCATGAAGAGCAAGATAAA
GTCAAGCCTAAAGCCAAAAGGAAAGAAGAACCAAGCTCTATTTTTCAGAGACAGCGTGTGGATGCTTTACTTGTAGATCT
TAGACAGAAATTTCCACCCAAGTTTGTGCAGCAAAAGTCTGGAGAAAAGCCTGTTCCAGTGGATCAAACAAAGAAAGAGG
CAGAACCTATACCAGAAACTGTAAAATCAGAGGAGAAGGAAACCACAAAGAATGTCCAACAGACAGTGACCACAAAAGGT
CCCCCTGAGAAACGGATGAGACTTCAA
>meriones_unguiculatus
ATGGCGGCGGTGGATATCCGA---------GATAATCTGCTGGGAATTTCTTGGGTTGACAGCTCTTGGATCCCCATTTT
GAACAGTGGTAGTGTCCTGGATTACTTTTCAGAGAGAAGCAATCCGTTTTATGACAGGACGTGCAATAATGAAGTGGTCA
AAATGCAAAGGCTGACATTAGAGCACTTGAATCAGATGGTTGGAGTTGAATATATCCTTTTACACGCTCAAGAGCCTATT
CTTTTCATCATTCGAAAGCAACAGCGGCAGTCCCCTGCTCAAGTTATTCCGCTTGCTGATTACTACATCATCGCTGGAGT
CATCTATCAGGCACCAGACTTGGGATCAGTTATAAACTCTAGAGTGCTCACTGCAGTGCATGGTATTCAGTCAGCTTTTG
ATGAAGCTATGTCATACTGTCGATATCATCCTTCCAAAGGGTATTGGTGGCACTTTAAAGATCATGAAGAGCAGGATAAA
GTCAAACCTAAAGCCAAAAGGAAAGAAGAACCAAGCTCCATTTTTCAGCGACAGCGTGTGGATGCCTTACTTGTAGACCT
CAGACAAAAATTTCCACCCAAATTTGTTCAGCAAAAGTCTGGAGAAAAGCCTGTCCCAGTGGATCAGACAAAGAAAGAGG
CAGAGCCTCTGCCGGAAACTGTGAAATCTGAGGAGAAGGAGAGCGCAAAGAATGTGCAGCAGACTGTGAGCACTAAAGGT
CCCCCTGAGAAACGAATGAGACTTCAG
>psammomys_obesus
------------------------------GATAATCTGCTGGGAATTTCTTGGGTTGACAGCTCTTGGATCCCCATTTT
GAACAGTGGTAGTGTCCTGGATTACTTTTCAGAGAGAAGCAATCCGTTTTATGACAGGACGTGCAATAATGAAGTGGTCA
AAATGCAAAGGCTGACATTAGAGCACTTGAATCAGATGGTTGGAGTTGAATATATCCTTTTACACGCTCAAGAGCCTATT
CTTTTCATCATTCGAAAGCAACAGCGGCAGTCCCCTGCTCAAGTTATTCCACTTGCTGATTACTACATCATCGCTGGAGT
CATCTATCAGGCACCAGACTTGGGATCAGTTATAAACTCCAGAGTGCTCACTGCAGTGCATGGTATTCAGTCAGCTTTTG
ATGAAGCTATGTCATACTGTCGATATCATCCTTCCAAAGGGTATTGGTGGCACTTTAAAGATCATGAAGAGCAGGATAAA
GTTAAACCTAAAGCCAAAAGGAAAGAAGAACCAAGCTCCATTTTTCAGCGACAGCGTGTGGATGCCTTACTTGTAGACCT
CAGACAAAAATTTCCACCCAAATTTGTTCAGCAAAAGTCTGGAGAAAAGCCTGTCCCAGTGGATCAGACAAAGAAAGAGG
CAGAGCCTCTGCCGGAAACTGTGAAATCTGAGGAGAAGGAGAGTGCAAAGAATGTGCAGCAGACTGTGAGCACTAAAGGT
CCCCCTGAGAAACGAATGAGACTTCAG
>mus_musculus
ATGGCGGCGGTGGATATCCGA---------GATAACCTGCTGGGGATCTCCTGGGTTGACAGCTCTTGGATCCCCATCTT
GAACAGTGGCAGTGTCCTGGATTACTTTTCAGAAAGAAGCAATCCTTTCTATGACAGGACGTGTAATAATGAGGTGGTCA
AAATGCAGAGGCTGACATTAGAGCACTTGAATCAGATGGTTGGAATCGAATACATCCTTTTACATGCTCAAGAGCCCATT
CTTTTCATCATTCGAAAGCAACAGCGGCAGTCCCCTGCTCAAGTTATTCCACTGGCTGATTACTATATCATCGCTGGAGT
CATCTATCAGGCGCCAGACTTGGGATCAGTTATAAACTCCAGAGTGCTTACTGCAGTGCATGGAATTCAGTCAGCTTTTG
ATGAAGCTATGTCATACTGTCGATACCATCCTTCCAAAGGATATTGGTGGCACTTTAAAGATCACGAAGAACAAGAGAAA
GTCAAACCTAAAGCCAAAAGGAAAGAAGAACCAAGCTCTATTTTTCAAAGACAGCGTGTGGATGCTTTACTCATAGACCT
TAGACAGAAATTTCCACCCAGATTTGTTCAGCAAAAGTCTGGAGAAAAGCCTGTCCCAGTGGATCAGGCAAAAAAAGAGG
CAGAGCCTTTGCCAGAAACTGTAAAATCTGAGGAGAAGGAGAGCACAAAGAACATTCAGCAGACTGTGAGCACTAAAGGT
CCCCCTGAGAAACGAATGAGACTCCAG
>rattus_norvegicus
ATGGCGGCGGTGGATATCCGA---------GATAATCTGCTGGGAATCTCTTGGGTTGACAGTTCTTGGATCCCCATTTT
GAACAGTGGTAGTGTCCTGGATTACTTTTCAGAAAGAAGCAATCCTTTTTATGACAGGACGTGTAATAATGAAGTGGTTA
AAATGCAGAGGCTGACATTAGAGCACTTGAATCAGATGGTTGGAATCGAATACATCCTTTTACATGCTCAAGAGCCCATT
CTTTTCATCATTCGAAAGCAACAGCGGCAGTCCCCCGCTCAAGTTATTCCACTGGCTGATTACTATATCATCGCTGGAGT
CATCTATCAGGCGCCAGACTTGGGATCAGTTATAAACTCCAGAGTGCTTACCGCAGTGCATGGCATTCAGTCAGCTTTTG
ATGAAGCTATGTCATACTGTCGATATCATCCTTCCAAAGGGTATTGGTGGCACTTTAAAGATCATGAAGAGCAAGATAAA
GTCAAACCTAAAGCCAAAAGGAAAGAAGAACCAAGCTCTATTTTCCAGAGACAACGTGTGGATGCTTTACTCATAGACCT
CAGACAGAAATTTCCACCCAGATTTGTTCAGCAAAAGTCTGGAGAGAAGCCTGTCCCAGTGGACCAGGCAAAGAAAGAGG
CAGAGCCCCTGCCAGAAACTGTAAAGTCCGAGGAGAAGGAGAGCGCAAAGAGCGCTCAGCAGACTGTAAGCACTAAAGGT
CCCCCTGAGAAGCGAATGAGACTTCAG
>dipodomys_ordii
---------------------TTTTGCCTAGATAATCTGCTGGGAATCTCTTGGGTTGACAGCTCTTGGATCCCCATTTT
GAACAGTGGTAGTGTACTGGATTACTTTTCAGAAAGAAGTAATCCTTTTTATGACAGGACGTGTAATAATGAAGTGGTCA
AAATGCAGAGGCTAACATTAGAACACTTGAATCAAATGGTTGGAATTGAGTATATCCTTTTGCATGCTCAAGAGCCCATT
CTTTTCATCATTCGAAAGCAGCAACGCCAATCTCCTACTCAAGTTATCCCGCTAGCTGACTACTATATCATTGCTGGTGT
TATCTATCAGGCACCAGACTTGGGATCAGTTATAAACTCCAGAGTGCTTACTGCAGTTCATGGCATTCAGTCAGCTTTTG
ATGAAGCTATGTCCTACTGTCGATACCATCCTTCCAAAGGATATTGGTGGCATTTCAAAGACCATGAAGAGCAAGATAAA
GTTAAGCCTAAAGCCAAAAGGAAAGAAGAACCAAGCTCTATTTTTCAGAGACAGCGTGTGGATGCCTTACTTGTAGATCT
CAGACAAAAATTTCCACCCAAATTTGTGCAGCAAAAGTCTGGAGAAAAGCCTGTCCCAGTGGAACAGACCAAGAAAGAAG
CAGAACCCATTCCAGAAACTGTAAAATCTGAGGAGAAGGAGACCACAAAGAATGTCCAACAGACTGTGAGCACTAAAGGC
CCCCCTGAGAAACGGATGAGACTTCAG
>octodon_degus
ATGGCGGCGGTGGATATTCGA---------GATAATCTACTGGGAATCTCTTGGGTCGACAGCTCTTGGATCCCCATTTT
GAACAGTGGTAGTGTCCTGGATTACTTTTCCGAAAGAAGTAACCCTTTCTATGACAGAACATGTAATAACGAAGTGGTCA
AAATGCAGAGGCTGACATTAGAACATTTGAATCAGATGGTTGGAATTGAGTACATCCTTTTACATGCTCAAGAACCAATT
CTTTTCATCATTCGAAAGCAACAGCGGCAGTCCCCTGCTCAAGTTATCCCTCTTGCTGATTACTATATCATTGCTGGAGT
GATTTACCAGGCACCAGACTTGGGATCAGTTATAAACTCCAGAGTGCTTACTGCAGTGCATGGCATTCAGTCAGCTTTTG
ATGAAGCTATGTCTTATTGTCGATATCATCCCTCCAAAGGATATTGGTGGCATTTCAAAGATCACGAAGAACCAGATAAA
GTCAAGCCAAAAGCTAAAAGAAAAGAAGAACCAAGCTCTATTTTTCAGAGACAGCGTGTGGATGCTTTACTTGTAGACCT
TAGACAAAAATTTCCACCTAAATTTGTTCAGCAAAAATCTGGAGAAAAGCCTGTCCCAGTGGATCAGACAAAGAAAGAGG
CAGAACCTATACCAGAAACTGTAAAATCTGAAGAGAAAGCGACCACAAAGAATGTCCAACAGACATTGAACACTAAAGGC
CCACCTGAGAAAAGAATAAGGCTTCAA
>nannospalax_galili
ATGGCGGCGGTGGATATCCGA---------GATAATCTGCTGGGAATCTCGTGGGTTGACAGCTCTTGGATCCCCATTTT
GAACAGTGGTAGTGTCCTGGATTACTTTTCAGAAAGAAGCAATCCTTTTTATGACAGGACATGTAATAATGAAGTGGTCA
AAATGCAGAGGCTGACATTAGAGCACTTGAATCAGATGGTTGGAGTTGAATATATCCTTCTACATGCTCAAGAGCCCATC
CTTTTCATCATTCGAAAGCAACAGCGGCAGTCCCCTGCTCAAGTTATCCCACTGGCTGACTACTATATCATTGCTGGAGT
CATCTACCAGGCACCTGACTTGGGATCAGTTATAAACTCCAGAGTGCTTACTGCTGTGCATGGCATTCAGTCAGCTTTTG
ATGAAGCCATGTCATACTGTCGCTATCATCCTTCCAAAGGGTATTGGTGGCACTTCAAAGACCATGAAGAACAAGATAAA
GTCAAACCTAAAGCCAAAAGGAAAGAAGAACCCAGCTCTATTTTTCAGAGACAGCGTGTGGATGCTTTACTCGTAGACCT
CAGACAAAAATTTCCACCCAGATTTGTGCAGCAAAAGTCTGGAGAAAAGCCTGTCCCAGTGGATCAGACAAAAAAAGAGG
CAGAACCAGTACCAGAAACTGTAAAATCTGAGGAGAAGGAGATCACAAAGAATGTCCACCAGACGGCAAGCACTAAAGGT
CCCCCTGAGAAACGAATGAGACTTCAG
>homo_sapiens
ATGGCGGCGGTGGATATCCGA---------GACAATCTGCTGGGAATTTCTTGGGTTGACAGCTCTTGGATCCCTATTTT
GAACAGTGGTAGTGTCCTGGATTACTTTTCAGAAAGAAGTAATCCTTTTTATGACAGAACATGTAATAATGAAGTGGTCA
AAATGCAGAGGCTAACATTAGAACACTTGAATCAGATGGTTGGAATCGAGTACATCCTTTTGCATGCTCAAGAGCCCATT
CTTTTCATCATTCGGAAGCAACAGCGGCAGTCCCCTGCCCAAGTTATCCCACTAGCTGATTACTATATCATTGCTGGAGT
GATCTATCAGGCACCAGACTTGGGATCAGTTATAAACTCTAGAGTGCTTACTGCAGTGCATGGTATTCAGTCAGCTTTTG
ATGAAGCTATGTCATACTGTCGATATCATCCTTCCAAAGGGTATTGGTGGCACTTCAAAGATCATGAAGAGCAAGATAAA
GTCAGACCTAAAGCCAAAAGGAAAGAAGAACCAAGCTCTATTTTTCAGAGACAACGTGTGGATGCTTTACTTTTAGACCT
CAGACAAAAATTTCCACCCAAATTTGTGCAGCTAAAGCCTGGAGAAAAGCCTGTTCCAGTGGATCAAACAAAGAAAGAGG
CAGAACCTATACCAGAAACTGTAAAACCTGAGGAGAAGGAGACCACAAAGAATGTACAACAGACAGTGAGTGCTAAAGGC
CCCCCTGAAAAACGGATGAGACTTCAT
