# Supplementary material for: Divergent genes in gerbils: prevalence, relation to GC-biased substitution, and phenotypic relevance
Source: BMC Evol Biol. 2020 Oct 19;20:134. doi: 10.1186/s12862-020-01696-3 (PMC7574485; doi:10.1186/s12862-020-01696-3)
Supplement: Supplementary file 3 — Additional file 3 Supplementary Data. DNA alignments for 10,554 1-to-1 orthologues used in analysis. Each alignment file is named using its orthogroup ID. [file 12862_2020_1696_MOESM3_ESM.zip › Additional_File_3/masked_alignments/OG0001955.fa]

>chinchilla_lanigera
ATGCTGTCCCGGTCCCGCTGCGTGTCCCGGGCGTTCAGCCGCTCGCTCGCCGCCTTCCAGAAG-----------------
-------------------GTCTCCTTATGTCAGGGACCAAGTTACCCTGACAGCAGGAAGATTGTTGCTGACAGCAGCA
GTGTCTGCAGCGTTCGATACTTCAAAACCACAGCTGTGCGCAAGGACGATGTGATTACAGTCAATACCCCGGCGTTTGCA
GAATCTGTCACAGAGGGAGACGTCAGGTGGGAGAAAGCTGTTGGGGACGCAGTTGCAGAAGATGAAGTGGTTTGTGAGAT
TGAAACGGATAAGACATCTGTGCAGGTTCCATCACCAGCAAATGGTGTGATTGAAGCTCTTTTGGTACCTGATGGAGGAA
AAGTTGAAGGAGGCACTCCTCTCTTCACACTCAGGAAAACTGGTGCTGCTCCTGCCAAGGCCAAGCCAGCCGAAGCTCCT
ACTGCAACCCCGAAAGCAGAGCCTACAGTATCAGCAGTTCCTCCTCCCTCTGCGGCCGCCATACCTACTCAGATGCCACC
GGTGCCCTCCCCCTCACAGCCTTCTTCCAGCAAACCAGTCTCTGCAGTTAAGCCCACAGCTGCACCTCCACTAGCTGACC
CAGGCGTTGGCCGGGGGGTGCGTTCAGAGCATCGGGAGAAAATGAACAGGATGCGGCAGCGAATTGCTCAGCGTCTGAAG
GAGGCCCAGAATACGTGTGCCATGCTGACTACTTTCAATGAGATTGACATGAGTAACATCCAGGAGATGAGGGCTCGCCA
CAGAGACGCTTTCCTAAAGAGACATGGCCTCAAACTGGGCTTCATGTGTGCGTTTGTGAGGGCCTGTGCCTCCGCCCTGC
AGGAGCAGCCCGTTGTGAATGCGGTGATTGATGATGCAACCAAAGAGGTGGTGTATCGGGACTACATTGACATCAGTGTT
GCAGTGGCCACTCCACGGGGTCTGGTGGTTCCCGTCATCAGGAATGTGGAAACTATGAATTACGCAGATATTGAACGAAC
CATCGGTGAACTGGGAGAGAAGGCCCGAAAGAACGAGCTTGCCATTGAAGATATGGACGGTGGTACTTTCACTATTAGCA
ATGGAGGCGTGTTTGGCTCACTCTTCGGAACGCCCATCATCAACCCTCCTCAGTCTGCCATCCTCGGCATGCATGCCATT
GTTGACAGGCCAGTGGTCGTGGGAGGCAAGGTGGAGGTGCGGCCTATGATGTACGTGGCACTGACTTATGATCACCGGCT
GATTGATGGCAGAGAGGCTGTGACTTTCCTCCGAAAAATCAAGGCAGCAGTAGAGGATCCCAGAGTCCTCCTCCTGGACC
TT
>dipodomys_ordii
--------------------------------------------------------------------------------
--------------------------------------------------------------------------------
--------------------------------------------------------------------------------
--------------------------------------------------------------------------------
--------------------------------------------------------------------------------
--------------------------------------------------------------------------------
------------------------------------------------------------------------ATGCCACC
TGTACCTTCACCCTCACAGCAACCTTCTAGCAAACCAGTGTCTGCAGTGAAACCTACTGCTGCTCCTCCACAAGCTGAGC
CAGGAGCTGGCAGAGGTTTGCGTACAGAACATCGGGAGAAAATGAACAGGATGCGGCAGCGCATAGCTCAGCGTCTGAAG
GAGGCACAAAATACATGCGCAATGCTGACCACTTTCAATGAGATTGACATGAGTAACATCCAAGAGATGAGAGCCCGGCA
CAAGGATGCTTTCCTAAAGAAACACAATATCAAGCTAGGTTTCATGTCAGCATTTGTGAAGGCCTCAGCCTTTGCCTTAC
AGGAGCAGCCTGTTGTAAATGCAGTGATTGATGATGCAACCAAAGAGATGGTGTATAGGGATTATGTTGACATCAGTGTT
GCTGTGGCCACCCCAAGGGGTCTCGTGGTTCCTGTCATCAGGAATGTGGAAACTATGAATTATGCAGATATTGAACGAAC
CATCAATGAACTGGGAGAGAAGGCTCGAAAGAATGAACTTGCCATTGAAGATATGGATGGTGGTACTTTTACCATTAGCA
ATGGAGGTGTTTTTGGCTCACTCTTTGGAACACCCATTATCAACCCCCCTCAATCTGCCATTCTAGGCATGCATGGCATC
TTTGATAGGCCAGTGGCTGTGGGAGGCAAGGTGGAGGTGCGGCCCATGATGTACGTGGCTCTGACCTATGATCACCGGCT
GATTGATGGCAGAGAGGCTGTGACTTTCCTCCGTAAAATCAAGGCAGCAGTTGAAGATCCCAGAGTTCTCCTCCTGGACC
TT
>mus_musculus
ATGCTGTCCCGGTCACGCTGCGTGTCCCGGGCGTTCAGCCGCTCGCTTTCTGCCTTCCAGAAGGGGAACTGCCCTCTAGG
GAGACGTTCCCTGCCTGGGGTCTCCTTATGTCGGGGACCAGGTTACCCTGACAACAGGAAGATGGTCATTAACAGTGGTA
GCGTCTTCAGGGTTCGCTTCTTCCAAACCACGGCTGTGTGCAAGAATGATGTGATAACAGTCCAAACCCCAGCGTTTGCA
GAGTCTGTCACAGAGGGAGATGTCAGGTGGGAGAAAGCTGTTGGAGATGCGGTTGCAGAAGATGAAGTGGTGTGTGAGAT
TGAGACAGACAAGACTTCTGTGCAGGTTCCGTCGCCAGCAAATGGCATCATTGAAGCTCTTTTGGTACCCGATGGGGGCA
AAGTTGAAGGAGGAACTCCTCTGTTCACACTCAGGAAAACTGGTGCTGCTCCTGCTAAGGCCAAACCAGCTGAAACTCCT
GCTCCAGCCCACAAAGCAGAGCCCGCAGCACCGGCGGCCCCTCCTCCCCCCGCAGCACCTGTGCTCACTCAGATGCCACC
AGTGCCCTCACCCTCACAGCCTCCTTCTAGCAAACCAGTGTCTGCAATAAAACCCACTGCTGCCCCTCCACTGGCTGAGG
CAGGAGCTGCTAAAGGTCTGCGTTCAGAACATCGGGAGAAAATGAACAGGATGCGGCAGCGCATCGCCCAGCGTCTGAAG
GAAGCCCAGAACACGTGTGCAATGCTGACGACTTTCAATGAGGTTGACATGAGTAACATACAAGAGATGAGAGCTCGGCA
CAAGGATGCTTTCCTGAAAAAACATAACCTCAAATTAGGCTTCATGTCAGCATTTGTGAAGGCCTCGGCGTTCGCCTTGC
AGGAGCAGCCTGTTGTAAATGCAGTGATTGATGATGCAACCAAGGAAGTGGTGTATAGAGATTATATTGACATCAGTGTT
GCAGTTGCTACCCCGAGGGGTCTCGTGGTTCCTGTCATCAGGAATGTGGAAACTATGAACTATGCAGATATTGAACGGAC
CATTAATGAACTAGGAGAGAAGGCCCGGAAGAATGAACTTGCCATTGAAGATATGGATGGTGGTACCTTCACCATCAGCA
ACGGAGGAGTTTTTGGCTCACTTTTTGGAACACCCATTATCAACCCCCCTCAATCTGCCATCCTGGGCATGCACGCCATC
TTTGACAGGCCTGTGGCTGTGGGAGGCAAGGTGGAAGTTCGACCTATGATGTATGTAGCCCTGACCTATGACCACCGGCT
GATTGATGGCAGAGAGGCTGTGACTTTCCTCCGAAAAATCAAGGCAGCAGTAGAAGATCCAAGAGTCCTCCTCCTAGACC
TT
>nannospalax_galili
--------------------------------------------------------------------------------
--------------------------------------------------------------------------------
--------------------------------------------------------------------------------
--------------------------------------------------------------------------------
--------------------------------------------------------------------------------
--------------------------------------------------------------------------------
------------------------------------------------------------------------ATGCCACC
AGTGCCCTCGCCCTCACAACCTCCTTCTAGTAAACCAGTGTCTGCAATAAAACCCACTGCTGCCCCTCCACTAGCTGAGC
CAGGAGCTGCTAAAGGTCTGCGTTCAGAACATCGGGAGAAAATGAATAGAATGCGGCAGCGCATTGCTCAGCGTCTGAAG
GAAGCCCAGAATACATGTGCAATGCTGACTACTTTCAATGAGGTTGACATGAGTAACATCCAGGAGATGAGAGCTCGGCA
CAGAGATGCTTTCCTGAAGAAACATAACCTCAAACTAGGCTTCATGTCTGCATTTGTTAAGGCCTCAGCCTTTGCCTTAC
AAGAGCAGCCTGTTGTAAATGCAGTGATTGATGATGCAACCAAAGAAGTGGTATATAGAGATTATATTGACATCAGTGTT
GCAGTGGCCACTCCACGGGGTCTTGTGGTTCCTGTCATCAGGAATGTGGAAACTATGAATTATGCAGACATTGAACGGAC
CATCAATGAGCTAGGAGAGAAGGCTCGAAAAAATGAACTTGCCATTGAAGATATGGATGGTGGTACTTTCACCATTAGCA
ATGGAGGAGTTTTTGGGTCTCTCTTTGGAACACCCATTATCAACCCCCCTCAGTCTGCCATCCTGGGCATGCACGGCATC
TTTGACAGGCCTGTGGCTGTGGGAGGCAAGGTGGAGGTGCGACCTATGATGTATGTAGCCCTGACTTATGACCACCGGCT
GATTGATGGCAGAGAGGCAGTAACTTTCCTCCGCAAAATCAAGGCAGCAGTAGAGGATCCAAGAGTCCTCCTCCTGGACC
TT
>rattus_norvegicus
ATGCTGTCCCGGTCCCGCTGCGTGTCCCGGGCGTTCAGCCGCTCGCTTTCTGCCTTCCAGAAGGGGAACTGCCCTCTAGG
GAGACGTTCCCTGCCTGGGGTCTCCTTATGTCAGGGACCAGGTTACCCTGACAGCAGGAAGATGGTCATTAACAACAGTA
GCGTCTTCAGTGTTCGCTTCTTCCAAACCACGGCAGTGTGCAAGAATGATGTGATTACAGTCCAGACCCCAGCGTTTGCA
GAGTCTGTCACAGAGGGAGATGTCAGGTGGGAGAAAGCTGTTGGAGATGCAGTTGCAGAAGATGAAGTGGTGTGTGAGAT
TGAGACAGACAAGACTTCTGTGCAGGTTCCATCACCAGCAAATGGCATCATTGAAGCTCTTTTGGTACCCGATGGGGGCA
AAGTTGAAGGAGGAACTCCTCTATTCACACTCAGGAAAACCGGTGCTGCTCCTGCTAAGGCCAAACCAGCTGAAGCCCCT
GCTACAGCCCACAAAGCAGCGCCTGAAGCACCGGCGGCCCCTCCTCCTCCTGTAGCACCAGTGCCCACTCAGATGCCACC
TGTGCCCTCACCCTCACAACCTCCTTCTAGCAAACCAGTGTCTGCAATAAAACCCACTGCTGCCCCTCCACTGGCTGAGG
CGGGAGCTGCTAAAGGCCTGCGCTCAGAACATCGGGAAAAGATGAACAGGATGCGGCAGCGCATCGCCCAGCGTCTGAAG
GAAGCCCAGAACACCTGCGCAATGCTGACGACGTTCAATGAGGTTGACATGAGTAACATACAAGAGATGAGAGCTCGGCA
CAAAGATGCTTTCCTGAAAAAACATAACCTGAAATTAGGCTTCATGTCGGCATTTGTGAAGGCCTCAGCATTCGCCTTGC
AGGAGCAGCCTGTAGTAAACGCAGTGATTGATGACGCAACCAAGGAGGTGGTGTACAGAGATTATATTGACATCAGTGTC
GCAGTTGCTACCCCAAGGGGTCTCGTGGTTCCTGTCATCAGGAATGTGGAAACTATGAATTATGCAGATATTGAACGGAC
CATTAATGAACTAGGAGAGAAGGCCCGGAAGAATGAACTTGCCATCGAAGACATGGATGGGGGCACCTTCACCATCAGCA
ATGGAGGAGTTTTCGGCTCACTTTTCGGAACACCCATTATCAACCCGCCTCAGTCTGCCATTCTGGGCATGCATGGCATC
TTCGACAGGCCTGTGGCTGTGGGGGGCAAGGTGGAAGTCCGACCTATGATGTATGTAGCCCTGACCTACGACCACCGGCT
GATTGATGGCAGAGAGGCTGTGACTTTCCTCCGAAAAATCAAGGCAGCAGTAGAAGATCCACGAGTCCTCCTCCTAGACC
TT
>meriones_unguiculatus
ATGCTGTCCCGGTCCCGCTGCGTGTCCCGGGCGTTCAGCCGCTCGCTTTCGGCCTTCCAGAAGGGGAACTGCCCTCTAGG
GAGACGTTCCCTGCCTGGGCTCTCCTTATGTCAGGGACCAAGTTACCCTGACAGCAGGAAGATGGTCATCAACAACGGTA
GTGTCTTCAGTGTTCGCTTCTTCCAAACCACGGCTGTGTGCAAGAATGACGTGATTACAGTCCAAACCCCAGCGTTTGCA
GAGTCTGTCACAGAGGGAGATGTCAGGTGGGAGAAAGCTGTTGGAGATGCAGTTGCAGAAGATGAAGTGGTGTGTGAGAT
TGAGACAGACAAGACTTCTGTGCAGGTTCCATCACCAGCAAATGGCATCATTGAAGCTCTTTTGGTACCTGATGGGGGCA
AAGTTGAAGGAGGAACTCCTCTGTTCACGCTCAGGAAAACTGGTGCTGCTCCTGCTAAGGCCAAACCAGCTGAAGCTCCT
GCTGCAGCCCCGAAAGCAAAGCCTGAAGCACCGGGAGCCCCTCCTCCCCCTGCAGCACCTGTGCCCACTCAAATGCCACC
AGCGCCCTCACCCTCGCAACTTTCTTCTAGCAAACCAGTGTCTGCAATAAAACCCACTGCTGCCCCTCCACTGGCCGAAC
CAGGAACTGCCAAAGGTGTGCGTTCAGAGCACCGGGAAAAAATGAACAGGATGCGGCAGCGCATTGCTCAGCGGCTGAAG
GAAGCCCAGAATACATGTGCAATGCTGACGACTTTTAATGAAATTGACATGAGTAACATCCAGGAGATGAGAGCTCGGCA
CAGAGACGCTTTCCTGAAGAAACATAATCTCAAACTAGGTTTCATGTCAGCGTTTGTGAAGGCCTCGGCGTTTGCCTTGC
AAGAGCAGCCTGTTGTAAATGCAGTGATTGATGATGCAACCAAAGAAGTGGTGTATAGAGATTATATTGACATCAGTGTT
GCAGTTGCTACCCCAAGGGGTCTCGTGGTTCCTGTCATCAGGAATGTGGAAACCATGAATTATGCAGATATTGAACGGAC
CATTAATGAGCTAGGAGAGAAGGCCCGAAAGAATGAACTTGCCATTGAAGATATGGATGGTGGTACTTTCACCATCAGCA
ATGGAGGAGTTTTTGGATCCCTTTTTGGAACACCCATTATCAACCCCCCTCAGTCTGCCATTCTGGGCATGCATGGCATC
TTTGACAGGCCTGTGGCTGTGGGAGGCAAGGTGGAAGTGCGGCCTATGATGTATGTAGCCCTGACCTATGACCATCGGCT
GATTGATGGCAGAGAGGCTGTGACTTTCCTCCGAAAAATCAAGGCAGCGGTAGAAGATCCAAGAGTCCTCCTCCTAGACC
TT
>psammomys_obesus
--------------------------------------------------------------------------------
--------------------------------------------------------------------------------
--------------------------------------ATGGAGAATGATGTGATTACGGTCCAAACCCCAGCGTTTGCA
GAGTCCGTCACAGAGGGAGATGTCAGGTGGGAGAAAGCTGTTGGAGATGCAGTTGCAGAAGATGAAGTGGTGTGTGAGAT
TGAGACAGACAAGACTTCTGTGCAGGTTCCATCACCAGCAAATGGCATCATTGAAGCTCTTTTGGTACCTGATGGGGGCA
AAGTTGAAGGAGGAACTCCTCTGTTCACACTCAGGAAAACTGGTGCTGCTCCTGCTAAGGCCAAACCAGCTGAAGCTCCT
GCTGCAGCCCCAAAAGCAAAGCCTGAAGCACCGGGAGCCCCTCCTCCCCCTGCAGCACCTGTGCCCACTCAAATGCCACC
AGCGCCCTCACCCTCACAACTTTCTTCTAGCAAACCAGTGTCTGCAATAAAACCCACTGCTGCCCCTCCATTGGCCGAAC
CAGGAACTGCCAAAGGTCTGCGTTCAGAGCATCGGGAAAAAATGAACAGGATGCGGCAGCGCATTGCTCAGCGGCTGAAG
GAAGCCCAGAATACATGTGCAATGCTGACGACTTTTAATGAGATTGACATGAGTAACATCCAGGAGATGAGAGCTCGGCA
CAGAGACGCTTTCCTGAAGAAACATAACCTCAAACTAGGTTTCATGTCAGCATTTGTGAAGGCCTCGGCGTTTGCCTTGC
AAGAGCAGCCTGTTGTAAATGCAGTGATTGATGATGCAACCAAAGAAGTGGTGTATAGAGATTATATTGACATCAGTGTT
GCAGTTGCTACCCCAAGGGGTCTCGTGGTTCCTGTCATCAGGAATGTGGAAACTATGAATTATGCAGATATTGAACGGAC
CATTAATGAACTAGGAGAGAAGGCCCGAAAGAATGAACTTGCCATTGAAGATATGGATGGTGGTACTTTCACCATCAGCA
ATGGAGGAGTTTTTGGATCCCTTTTTGGAACACCCATTATCAACCCCCCTCAGTCTGCCATTCTGGGCATGCATGGCATC
TTTGACAGGCCTGTGGCTGTGGGAGGCAAGGTGGAAGTGCGGCCTATGATGTATGTAGCCCTGACCTATGACCATCGGCT
GATTGACGGCAGAGAGGCTGTGACTTTCCTCCGAAAAATCAAGGCAGCGGTAGAAGATCCAAGAGTCCTCCTCCTAGACC
TT
>jaculus_jaculus
ATGCTGTCCCGCTCCCGCTGCGTGTCCCGGGCGTTCAGCCGCTCGCTTGCTGCCTTTCAGAAGGGGAACTGCCCTCTAGG
GAGACGTTCCCTGCCTGGAGTCTCCTTATGTCAGGGACCCAGTTACCCTGACAGCAGGAAGATTGTCTTTAACAACAGTA
GTGTCGTCAGTGTTCGTTTCTTCCAAACCACGGCTGTGTGCAAGGATGATGTGATTACAGTCCAAACCCCAGCGTTTGCA
GAATCTGTCACAGAGGGAGATGTCAGGTGGGAGAAAGCTGTTGGAGACACGGTTGCAGAAGATGAAGTGGTTTGTGAGAT
TGAAACTGACAAGACATCTGTGCAGGTTCCGTCACCAGCACATGGCGTGATTGAAGCTCTTTTGGTACCTGATGGGGGAA
AAGTTGAAGGAGGCACTCCTCTTTTCACACTCAGGAAAACTGGTGCTGCTCCTGCTAAGGCCAAGCCAGCCGAAGCCCCC
------------AAACCAGAGCCTGCAGCACCAGCAGGTCCTCCTCCCCCTGCAGCACCTATACCCACTCAGATGCCACT
GGTGCCCTCACCCTCACAACCTCCTTCCAGCAAACCAGTGTCTGCAATAAAGCCCACTGCTGCCCCTCCAGTAGCCGAGC
CAGGACTTGCCAAAGGTCTGCGTACTGAACATCGGGAAAAAATGAACAGGATGCGGCAGCGCATCGCTCAGCGTCTGAAG
GAGGCCCAGAATACATGTGCAATGCTAACCACTTTCAATGAAGTTGACATGAGTAACATCCAAGAGATGAGAGCTCGGCA
CAAAGATGCTTTCCTGAAGAAACATAACCTCAAGCTAGGCTTCATGTCAGCATTTGTGAAGGCCTCAGCCTTTGCCTTGC
AGGAGCAGCCTGTTGTAAATGCAGTGATTGATGATGCAACCAAAGAGGTGGTGTATAGGGATTATATTGATATCAGTGTT
GCGGTGGCCACCCCACGGGGTCTTGTGGTTCCTGTCATCAGGAATGTGGAAACCATGAACTACGCAGATATTGAGCGGAC
CATCAGTGAACTGGGCGAGAAGGCCCGAAAGAATGAACTTGCCATTGAAGATATGGATGGTGGTACTTTCACCATTAGCA
ATGGAGGTGTTTTTGGCTCACTCTTTGGAACTCCCATTATCAACCCCCCTCAGTCTGCCATCCTGGGTATGCACGCCATC
TTTGACAGGCCGGTGGCTATAGGAGGCAAGGTGGAGGTGCGGCCTATGATGTATGTAGCCCTGACCTATGATCACCGGCT
GATTGATGGCAGAGAGGCTGTGACTTTCCTCCGCAAAATCAAAGCAGCAGTAGAGGATCCCAGAGTCCTCCTTCTGGACC
TT
>fukomys_damarensis
---------------------------------------------------------------GGGAACTGCCCTCTAGG
GAGACGTTCCCTGCCTGGGGTCTCCTTATGTCAGGGACCAAGTTCCCCTGACAGCAGGAAGATTGTCTTTGACAACAGTA
GTATCTTCAGTGTTCGCTACTTCAGAACCACAGCTGTGTGCAAGGATGATGTGATTACAGTCATTACCCCAGCGTTTGCT
GAATCTGTCACAGAGGGAGATGTCAGGTGGGAGAAAGCTGTTGGAGACACAGTTGCAGAAGATGAAGTGGTTTGTGAGAT
TGAAACGGATAAGACATCTGTGCAGGTTCCATCACCATCAAATGGTGTGATTGAAGCTCTGTTGGTACCTGATGGAGGAA
AAGTCGAAGGAGGCACTCCTCTCTTCACACTCAGGAAAACTGGTGCTGCTCCTGCTAAGGCCAAGCCAGCTGATGCACCT
ACCGCAGCTCCAAAAGCAGAGCCTACAGTATCAGCAGTTCCTCCTCCCACTTCAGCCTCCATACCTACTCAGATGCCACC
GGTGCCCTCACCCTCACAGCCTCCTTCTAGCAAACCAGTCTCTGCAGTTAAACCCACTGCTGCACCTCCACTGAGTGATC
CAGGAGCTGGCCGAGGTCTGCGTTCAGAACATCGGGAAAAAATGAATAGGATGCGGCAGCGAATTGCTCAGCGTCTGAAA
GAGGCCCAGAATACATGTGCAATGCTGACTACTTTCAACGAGATTGACATGAGTAACATCCAGGAAATGAGAGCTCGGCA
CAAAGATGCTTTCCTAAAAAAACATAACCTCAAACTAGGCTTCATGTCGGCATTTGTGAAGGCCTCAGCCTTTGCCTTGC
AGGAGCAGCCTGTTGTAAATGCAGTGATTGATGATTCAACCAAAGAGGTGGTGTACAGGGACTACATTGACATCAGTGTT
GCAGTGGCTACTCCACGGGGTCTGGTGGTTCCTGTCATAAGGAATGTGGAAACTATGAATTATGCAGATATTGAACAAAC
CATCAGTGAACTGGGAGAGAAGGCCCGAAAGAATGAACTTGCCATTGAAGATATGGATGGTGGTACTTTTACCATTAGCA
ATGGAGGCGTGTTTGGCTCAGTCTTCGGAACACCTATCATCAACCCCCCTCAGTCTGCCATCCTTGGCATGCATGCCATT
TTTGACAGGCCAGTGGCTGTGGGGGGCAAGGTGGAGGTGCGGCCTATGATGTACGTGGCACTGACCTATGATCACCGGCT
GATTGATGGCAGAGAGGCTGTGACTTTCCTCCGCAAAATCAAGGCAGCAGTAGAGGATCCCAGAGTCCTCCTCCTGGACC
TT
>ictidomys_tridecemlineatus
ATGCTTTCCCGGTCCCGTTGCGTGTCCCGGGCGTTCAGCCGCTCGCTCGCTGCCTTCCAAAAGGGGAACTGCCCTCTAGG
GAGACGTTCCCTGCCTGGGGTCTCCTTATGTCAGGGACCAAGTTACCCTGACAGCAGGAAGATTGTCATTAACAACAGTA
GTGTCTTCAGTGTTCGCTTCTTCAGAACTACAGCTGTGTGCAAGGATGATGTGATTACAGTCAACACACCAGCTTTTGCA
GAATCTGTCACAGAGGGAGATGTCAGGTGGGAGAAAGCTGTTGGAGACACAGTTGCAGAAGATGAAGTGGTTTGTGAGAT
TGAAACTGACAAGACATCTGTGCAGGTTCCATCACCAGCAAATGGCGTAATTGAAGCTCTTTTGGTACCTGATGGGGGAA
AAGTTGAAGGAGGCACTCCTCTTTTCACACTCAGGAAAACTGGTGCTGCTCCTGCTAAGGCCAAGCCAGCTGAAGCTCCT
GCCACAGCCCCCAAAGCAGAGCCTGCAATATCAGCTCCTCCTCCCCCCCCTGCAGCACCCATACCCACTCAGATGCCACC
AGTGCCCTCACCTTCACAACCTCCTTCTAGCAAACCAGTGTCTGCAATAAAACCCACTGCTGCCCCGCCACTAGCTGAGC
CAGGATCTGGCAAAGGTGTGCGTTCAGAACATCGGGAAAAAATGAACAGGATGCGGCAGCGCATTGCTCAGCGTCTGAAG
GAGGCCCAAAATACGTGTGCAATGCTGACTACTTTCAATGAGATTGACATGAGTAACATCCAGGATATGAGAGCTCGGCA
CAAAGATGCTTTCCTGAAGAAACATAATCTCAAACTAGGCTTCATGTCAGCATTTGTGAAGGCCTCAGCCTTTGCCTTGC
AGGAGCAGCCTGTTGTAAATGCAGTGATTGATGATGCAACCAAAGAGGTGGTTTATAGGGATTATATTGACATCAGTGTT
GCGGTGGCCACGCCTCGGGGCCTGGTGGTTCCTGTCATCAGGAATGTGGAAACTATGAATTATGCAGATATAGAACGAAC
CATTAGTGAACTGGGAGAGAAGGCCCGAAAGAATGAACTTGCCATTGAAGATATGGATGGTGGTACTTTCACCATCAGTA
ACGGAGGCGTTTTTGGCTCGCTCTTTGGAACACCCATTATCAATCCCCCTCAGTCTGCCATCCTGGGCATGCACGCCATC
TTTGACAGGCCAGTGGCTGTGGGAGGCAAGGTGGAGGTGCGGCCTATGATGTTTGTGGCCCTGACCTATGACCATCGGCT
GATTGATGGCAGAGAGGCTGTGACTTTTCTCCGCAAAATCAAGGCAGCAGTAGAGGATCCCAGAGTTCTCCTCCTGGACC
TT
>homo_sapiens
ATGCTGTCCCGATCCCGCTGTGTGTCTCGGGCGTTCAGCCGCTCGCTCTCCGCCTTCCAGAAGGGGAACTGCCCTCTAGG
GAGACGTTCCCTGCCTGGGGTCTCCTTATGCCAGGGACCAGGTTACCCTAACAGCAGGAAGGTTGTCATTAACAAC---A
GTGTCTTCAGTGTTCGCTTTTTCAGAACTACAGCTGTATGCAAGGATGACTTGGTTACAGTCAAAACCCCAGCGTTTGCA
GAATCTGTCACAGAGGGAGATGTCAGGTGGGAGAAAGCTGTTGGAGACACAGTTGCAGAAGATGAAGTGGTTTGTGAGAT
TGAAACTGACAAGACATCTGTGCAGGTTCCATCACCAGCAAATGGCGTGATTGAAGCTCTTTTGGTACCTGATGGGGGAA
AAGTCGAAGGAGGCACTCCACTTTTCACACTCAGGAAAACTGGTGCTGCTCCTGCTAAGGCCAAGCCGGCTGAAGCTCCT
GCTGCTGCACCAAAAGCAGAACCTACAGCAGCGGCAGTTCCTCCCCCT---GCAGCACCCATACCCACTCAGATGCCACC
GGTGCCCTCGCCCTCACAGCCTCCTTCTGGCAAACCTGTGTCTGCAGTAAAACCCACTGTTGCCCCACCACTAGCTGAGC
CAGGAGCTGGCAAAGGTCTGCGTTCAGAACATCGGGAGAAAATGAACAGGATGCGGCAGCGCATTGCTCAGCGTCTGAAG
GAGGCCCAGAATACATGTGCAATGCTGACAACTTTTAATGAGATTGACATGAGTAACATCCAGGAGATGAGGGCTCGGCA
CAAAGAGGCTTTTTTGAAGAAACATAACCTCAAACTAGGCTTCATGTCGGCATTTGTGAAGGCCTCAGCCTTTGCCTTGC
AGGAACAGCCTGTTGTAAATGCAGTGATTGACGACACAACCAAAGAGGTGGTGTATAGGGATTATATTGACATCAGTGTT
GCAGTGGCCACCCCACGGGGTCTGGTGGTTCCAGTCATCAGGAATGTGGAAGCTATGAATTTTGCAGATATTGAACGGAC
CATCACTGAACTGGGAGAGAAGGCCCGAAAGAATGAACTTGCCATTGAAGATATGGATGGCGGTACCTTCACCATTAGCA
ATGGAGGCGTTTTTGGCTCGCTCTTTGGAACACCCATTATCAACCCCCCTCAGTCTGCCATCCTGGGGATGCATGGCATC
TTTGACAGGCCAGTGGCTATAGGAGGCAAGGTAGAGGTGCGGCCCATGATGTACGTGGCACTGACCTATGATCACCGGCT
GATTGATGGCAGAGAGGCTGTGACTTTCCTCCGCAAAATCAAGGCAGCGGTAGAGGATCCCAGAGTCCTCCTCCTGGATC
TT
