# Supplementary material for: Divergent genes in gerbils: prevalence, relation to GC-biased substitution, and phenotypic relevance
Source: BMC Evol Biol. 2020 Oct 19;20:134. doi: 10.1186/s12862-020-01696-3 (PMC7574485; doi:10.1186/s12862-020-01696-3)
Supplement: Supplementary file 3 — Additional file 3 Supplementary Data. DNA alignments for 10,554 1-to-1 orthologues used in analysis. Each alignment file is named using its orthogroup ID. [file 12862_2020_1696_MOESM3_ESM.zip › Additional_File_3/masked_alignments/OG0001958.fa]

>psammomys_obesus
ATGTCTGACAAGCTGGACCCCAATTCCCCGGCTGATGGATCAGAGCCACTTTTTTCCTTTGGAGTTATAGCAGATATTCA
ATATGCCGATTTAGAAGATGGATACAATTATCAGAGAAGCAGGCGGAGGTACTACCGACACAGTCTTGTTCACTTACAGG
GTGCCATTGAAGACTGGAATAGCGAAAGCAGCATGCCCTGTTGTGTCCTGCAGCTCGGAGACATCATTGACGGCTACAAT
GCACAGTATAAAGTGTCAGAAAAGTCTCTAGAACTTGTCATGAACACATTCCAAATGCTTAAGGTCCCAGTTCACCATAC
CTGGGGAAACCATGAATTCTATAACTTCAGTAGAGACTACCTAGCAAACTCTAAACTGAACAGCAAATTTCTAGAAGACC
GGATCGTGCAGCACCCTGAGACCACACCATCAGAGGACTATTACGCTTATCACTTTGTGCCGTTCCCCAAATTCCGGTTC
ATTTTACTTGATGCTTATGATCTGAGTGTCTTGGGCATAGATCAGTCTTCTCCAAAGTATGAGCAGTGTCTGAAGATGCT
GAGGGAGCACAACCCAAATGTGGAGTTGAATAGTCCCCAAGGACTTTCTGAGCCCCAGTATGTCCAGTTTAATGGAGGAT
TCAGTCAAGAACAGCTGAACTGGTTGAATGAAGTTCTTAAGTTCTCTGACACAAACCAGGAAAAGGTGGTGATTGTGAGT
CACCTTCCCATTTACCCAGAGGCCTCGGACAGTGTGTGCCTGGCTTGGAACTACATGGATGCCCTGTCGATCATATGGTC
TCACAAGTGTGTGGTGTGCTTCCTTGCTGGCCACACACATGACGGTGGCTACTCTGAGGATTTGTTTGGTGTACACCACG
TCAACCTTGAAGGAGTTATTGAAACAGCTCCCGACAGCCAGGCCTTTGGCACAGTTCATGTCTACCCTGACAAAATGCTG
CTGAAAGGGAGAGGCAGAGTTCCAGACAGAATTATGAACTACAAAAAGGAATAA------------
>chinchilla_lanigera
ATGGCTGAAAAGCCCGATCCCGGGACCCTGAGAGACAGATCAGAATGGCTGTTCTCCTTTGGAGTCATAGCGGATATTCA
GTATGCTGACTTAGAGGATGGGTACAATTTCCAAGGAAGCAGGCGGAGGTACTACAGACAAAGTCTTCTTCACCTCACGG
GTGCTATTGAAGAGTGGAATAAAGAAAGCAGCATGCCCTGCTGTGTGCTCCAACTCGGGGACATCATCGATGGGTATAAT
GCGCGGTATAAGACATCAGAAAAGTCTCTGGATCTTGTCATGAACACATTTCAGATGCTTAAAGTCCCAGTTCATCATAC
GTGGGGAAACCATGAATTTTATAACTTCAGTAGAGACTATTTAACAAACTCTAAGCTTAACACAAAGTTTCTAGAAGACC
GGATTGTACATCACCCCGAGACTGTGCCTTCGGAGAGTTACTATGCTTATCATTTTGTACCATTCCCTAAATTCCGGTTC
ATTTTACTTGATGCTTATGACTTGAGTGTCTTGGGTATAGAACAGTCTTCTCCAAAATACCAGCAGTGTATGAAGATACT
GAGGGAGCACAATCCAAATACAGAATTGAATAGTCCTCAAGGACTGTGTGAGCCCCAGTTTGTCCAGTTCAATGGAGGAT
TCAGCCAAGAGCAGCTGAACTGGTTGAATGATGTTCTTACATTCTCTGACACAAACCAAGAAAAAGTGGTGATTGTGAGC
CATATCCCCATTTACCCAGAGGCCTCTGACACTGTGTGCCTGGCCTGGAACTATAGAGATGCCCTGGAAGTCATTTGGTC
GCACAAATGTGTCGTGTGTTTCATTGCTGGTCACACACATGACGGTGGCTACTCTGAAGATCCTTTTGGTGTGCACCACG
TGGACCTAGAAGGAGTTATTGAAACAGCTCCGGACAGCCAAGCTTTTGGCACAATTCATGTCTACTCTGACAAAATGCTG
TTGAAAGGGAGAGGCAGAGTTCCGGACAGAATTATGAATTATAAGAAGTCCTTGTAG---------
>fukomys_damarensis
ATGGCTGAAAATCCCAATCCTGACACCCCAAGTGATAGTTCAGAATGGCTCTTCTCCTTTGGAGTGATAGCAGATATTCA
ATATGCTGATGTAGAAGATGGGTACAATTTCCAAGGAAGCAGGCGGCGGTACTACAGACACAGTCTTCTTCACCTAATGC
GTGCTATTGAAGAGTGGAATAAAGAAAGCAGCCTGCCCTGCTGTGTCCTCCAACTTGGAGATGTCATCGATGGCTATAAT
GCGCAGTATAAAACATCAGAAAGGTCTCTGGAACTTGTCTTGACCACATTTCAGATGCTTAAAGTCCCAGTTCATCATAC
ATGGGGAAACCATGAATTTTATAACTTTAGTAGAGACTATTTAACAAACTCTAAACTTAACACAAAGTTTTTAGAAGACC
AAATTGTACATCATCCTGAGACTGTGCCTTCAGAAAATTATCATGCTTATCATTTTGTACCATTTCCTAAATTCCGGTTC
ATTTTACTTGATGCTTATGACTTGAGTGTCTTGGGCATAGATCATTCCTCTCCAAAATACCAGCAGTGTATGAAGATACT
GAGGGAGCACAATCCAAATACGGAATTGAATAGTCCTCAAGGACTGTTTGAGACCCAGTTTGTCCAGTTCAATGGAGGAT
TCAGCCAAGAACAGCTGAACTGGTTGAATGATGTTCTTACGTTCTCTGACACAAACCAAGAAAAAGTGGTGATTGTGAGC
CATATCCCCATTTACCCAGAGGCCTCTGACACTGTGTGCCTGGCCTGGAACTACAGCGACGCCCTGGCAGTCATTTGGTC
TCACAAGTGTGTGGTGTGTTTCCTTGCCGGTCACACACATGACGGCGGCTACTCTGAGGATCCTTTTGGTGTGCACCATG
TCAACTTAGAAGGAGTTATTGAAACAGCCCCGGACAGCCAGGCTTTTGGCACAGTTCATGTCTACTCTGACAAAATGATG
TTGAAAGGGAGAGGCAGAGTTCCAGACAGAATTATGAATTATAAGAAATAA---------------
>dipodomys_ordii
ATGGCTGATGAGCAGAATCCCCAAATGCCAACTGATGGTTCAGAACAACTCTTCTCCTTTGGAGTTATAGCAGATATCCA
GTATGCGGATTTAGAAGATGGATACAATTTCCATAGAAGCAGGCGGAGGTATTATAGACATAGTCTTCTTCACTTACAGG
GTGCCATTGAAGACTGGAATAAAGAAAGCAAGACACTCTGCTGTGTCCTCCAGCTTGGAGATATCATCGATGGCTATAAT
GCAAAGTATAAAGCATCAGAAAAGTCTCTGGAACTTGTCATGGACACGTTCAAAGTACTCAAAGTCCCAGTTCATCACAC
ATGGGGGAACCATGAATTCTATAACTTCAGTAGAGACTACTTAACAAACTCTAAACTTAACACAAAGTTCCTAGAAGACC
AGATTGTACATCATCCTGAGACCATCCCTTCAGAGGATTATTACGCTTATCATTTTGTACCATTCCCCAAATTCCGGTTC
ATTTTACTCGATGCTTATGACTTGAGTGTCTTGGGCATCGATCCATCCTCTCCAAAATACCAGCAGGGTATGAAGATACT
GAGGGAGCACAATCCCAATGAGGAGTTGAATAGTCCTCAAGGACTTTCTGAGCCCCAGTTTGTCCAGTATAATGGAGGAT
TCAGCCAAGAACAGCTCTGCTGGTTGAATGAAGTTCTTACATTCTCTGACACAAACCAAGAAAAGGTGGTGATTGTGAGC
CATCTCCCCATTTACCCAGAGGCTTCCGACAGTGTGTGCCTAGCCTGGAACTATACAGATGCTCTAGCGGTCATTTGGGC
TCACAAGTGTGTGGTGTGTTTCTTTGCTGGCCACACACATGATGGTGGCTACTCAGAGGATCCTTTTGGTGTACACCACG
TTAACCTGGAAGGAGTTATTGAAACAGCTCCAGACAGCCAGGCGTTCGGCACAGTTCACGTCTATCCTGACAAAATGATG
CTGAAAGGAAGAGGCAGAATTCCAGACAGAATTATGAATTACAAGAAGGAAGAAGCTTCCCATTCA
>meriones_unguiculatus
ATGTCTGACAAGCTGGACCCCAATTCCCCGGCTGATGGATCAGAGCCACTTTTTTCCTTTGGAGTTATAGCGGATATTCA
ATATGCCGATTTAGAAGATGGATACAATTATCAGAGAAGCAGGCGGAGGTACTACCGACACAGTCTTGTTCACTTACAGG
GTGCCATTGAAGACTGGAATAGCGAAAGCAGCATGCCCTGCTGTGTGCTGCAGCTCGGAGACATCATTGACGGCTACAAT
GCACAGTATAAAGTGTCAGAAAAGTCTCTAGAGCTTGTCATGAACACGTTCCAAATGCTTAAGGTCCCAGTTCACCACAC
CTGGGGAAACCATGAATTCTATAACTTCAGTAGAGACTACCTAGCGAACTCTAAACTGAACAGCAAGTTTCTAGAAGACC
GGATCATGCAGCACCCTGAGACCTCACCATCAGAGGACTATTACGCTTATCACTTTGTGCCGTTCCCCAAATTCCGGTTC
ATTTTACTTGATGCTTATGATCTGAGTGTCTTGGGCATAGATCAGTCTTCTCCAAAGTATGAGCAGTGTCTGAAGATGCT
GAGGGAGCACAACCCAAATGTGGAGTTGAATAGTCCCCAAGGACTTTCTGAGCCCCAGTATGTCCAGTTTAATGGAGGAT
TCAGTCAAGAACAGCTGAACTGGTTGAATGAAGTTCTTAAATTCTCTGACATGAACCAGGAAAAGGTGGTGATTGTGAGC
CACCTTCCCATTTACCCGGAGGCCTCGGACAGTGTGTGCCTGGCTTGGAACTACATGGATGCCCTGTCGATCATATGGTC
TCACAAGTGTGTGGTGTGCTTCCTTGCTGGCCACACACATGACGGCGGCTACTCTGAGGATTTGTTTGGTGTACACCACG
TCAACCTTGAAGGAGTTATTGAAACAGCTCCCGACAGCCAGGCCTTTGGCACAGTTCATGTCTACCCTGACAAAATGCTG
CTGAAAGGGAGAGGCAGAGTTCCAGACAGAATTATGAACTACAAAAAGGAATAA------------
>mus_musculus
ATGGCTGATAAGCTGGTGCCCAGTTCCCCGGCTGATGCTTCAGAGCCACTGTTTTCCTTCGGAGTTATAGCAGATATTCA
ATACGCAGATTTAGAAGATGGATACAATTATCAAAGAAGCCGGCGGAGGTACTACCGACACAGTCTTATTCACTTACAGG
GTGCCATCGAAGACTGGAATAAAGAAAGCAGCATGCCCTGTTGTGTCCTGCAGCTTGGAGACATCATCGATGGCTACAAT
GCACAGTATAAAGTATCAGAAAAGTCTCTAGAACTTGTCATGAACACATTTCAGATGCTTAAAGTTCCAGTTCACCACAC
GTGGGGGAACCATGAGTTCTATAACTTCAGCAGAGACTACTTAGCAAGCTCTAAACTGAACAGCAAGTTTCTAGAAGACC
AGATTGCACAGCATCCTGAGACCACGCCATCAGAGAACTATTACGCTTATCACTTTGTACCATTCCCTAAGTTCCGGTTC
ATTTTACTCGATTCTTATGACCTGAGTGTCTTGGGCATAGACCCATCTTCTCCAAAATATGAGCAGTGTATGAAGATGCT
GAGGGAGCACAACCCAAATGTGGAGTTGAATAGTCCCCAAGGACTTTCTGAGCCCCAGTATGTCCAGTTTAACGGAGGAT
TCAGCCAAGAACAGCTGAACTGGCTGAATGAAGTTCTTACATTCTCTGACACGAACCAGGAGAAGGTGGTGATTGTGAGC
CATCTTCCTATTTACCCAGAGGCCTCTGACAGCGTGTGCCTGGCTTGGAACTACGTGGATGCTCTGTCAATCATATGGTC
TCACAAGTGTGTGGTGTGTTTCCTTGCTGGTCACACACATGACGGTGGCTACTCTGAAGATCCTTTCGGCGTGCACCATG
TCAACCTTGAAGGAGTTATTGAAACAGCTCCGGACAGCCAGGCCTTTGGCACAGTTCATGTCTTCCCTGACAAAATGCTG
CTGAAAGGGAGAGGCAGAGTTCCAGACAGAATTATGAATTATAAAAGGGAAGAAGCT------TTG
>rattus_norvegicus
ATGGCTGATAAGCCGGACCCCAGTTCCCCGGCTGACGGTCCCGAGCCCCTCTTCTCCTTTGGGGTCATAGCAGATATTCA
GTACGCTGACTTAGAGGACGGGTACAATTTTCAAAGAAGCAGGCGGAGGTACTACCGGCACAGCCTGGTCCACCTGCAGG
GCGCCATCGAGGACTGGAATAAAGAAAGCAGCATGCCCTGTTGTGTCCTGCAGCTCGGGGACATCATCGATGGCTACAAC
GCTCAGTATAAAGTGTCGGAAAAGTCGCTAGAGCTTGTCATGAACACCTTCCAAATGCTCAAAGTTCCGGTTCACCACAC
GTGGGGCAACCACGAGTTCTATAACTTCAGCAGAGACTACTTAGCAAACTCCAAACTGAACAGCAAGTTTCTAGAAGACC
AGATCCCGCAGCATCCTGAGACCACGCCATCAGAGAACTATTACGCTTATCACTTTGTACCGTTCCCTAAATTCCGGTTC
ATTTTACTTGATTCTTACGACCTGAGTGTCTTGGGCATAGACCAGTTTTCTCCAAAGTACGAGCAGTGTATGAAGATCCT
GAGGGAGCACAATCCGAATGTGGAGTTGAATAGTCCTCAAGGACTTTCTGAGCCCCAGTATGTCCAGTTTAATGGAGGAT
TCAGCCAAGAACAGCTGAACTGGTTGAACGAAGTTCTTACATTCTCTGATGCGAACCAGGAGAAGGTGGTCATTGTGAGC
CATCTTCCCATTTACCCAGAGGCCTCTGACAGCGTGTGCCTGGCTTGGAACTACGTGGACGCTCTGTCAATCATATGGTC
TCACCAGTGTGTGGTGTGCTTCCTTGCGGGTCATACACATGATGGTGGCTACTCTGAGGATCCTTTCGGCGTGCACCACG
TCAACCTGGAAGGAGTTATTGAAACAGCTCCGGACAGCCAGGCCTTTGGCACAGTTCATGTCTACCCTGACAAAATGCTG
CTGAAAGGGAGAGGCAGAGTTCCAGACAGAATTATGAATTACAAAAGGGAATAA------------
>nannospalax_galili
ATGGCTGATAAGCTGAAACCTGACGTCATGGCTGATGGGTCAGAACGACTTTTTTCCTTTGGAGTTATAGCAGATATTCA
GTATGCCGACATAGAAGATGGATACAATTATCAAAAAAGCAGACGGAGATACTACAGACACAGTCTTCTTCACTTACAGG
CTGCCATTGAAGACTGGAATAAAGAAAGCACCATGCCTTGCTGTGTCCTGCAGCTTGGCGATATCATCGATGGCTACAAT
GCACAGTATAAAGTATCGGAAGAGTCTCTAGAACTTGTCATGAACACGTTCAAAATGCTTAAAGTCCCAGTCCATCATAC
ATGGGGAAATCATGAATTCTATAATTTCACTAGAGACTTCTTAACAAACTCTAAACTTAACACCAAGTTTCTAGAAGACC
AGATTGTACACCATCCCAAGACCTCACCTTCAGAGAATTACTATGCCTATCATTTTGTGCCATTTCCTAAATTTCGGTTT
GTTTTACTCGATGCTTATGACTTGAGTGTCTTGGGCATAGATCAGTCTTCTCCAAAGTACGAGCAGTGTATGAAGATGCT
GAGGGAGCACAATCCCAATAAGGAGTTGAATAGTCCTCAAGGACTTTCTGAGCCCCAGTATGTCCAGTTCAATGGAGGAT
TCAGTCAAGAACAGCTGAACTGGTTGAACGAAGTTCTTACATTCTCTGACACAAACCAGGAAAAGGTGGTGATTGTAAGC
CATCTTCCCATTTACCCAGAGGCCTCTGACAGTGTGTGCCTGGCTTGGAACTACACAGATGCCCTGGCAGTCATATGGTC
TCACAAATGTGTGGTGTGTTTCCTGGCTGGTCACACTCATGATGGTGGCTACTCTGAGGACCCTTTCGGTGTGCACCATG
TCAACCTTGAAGGAGTTATTGAAACTGCTCCAGACAGCCAAGCTTTTGGCACAGTTCATGTCTATCCTGACAAAATGATG
CTGAAAGGGAGAGGCAGAGTTCCAGACAGAATTATGAATTACAAGAAGGAACAAGCTTCCCATTTT
>homo_sapiens
ATGGATGATAAACCCAATCCTGAAGCCCTAAGTGACAGTTCAGAGCGTCTTTTCTCCTTTGGCGTCATCGCAGATGTTCA
ATTTGCAGACTTAGAAGATGGCTTTAATTTCCAAGGAACCAGGCGGCGATACTACAGACATAGTCTTCTTCACTTACAGG
GTGCCATTGAAGACTGGAATAATGAAAGCAGCATGCCCTGTTGTGTCCTTCAGCTTGGAGATATCATCGATGGATATAAT
GCACAGTATAATGCATCCAAAAAGTCCCTAGAACTTGTTATGGACATGTTCAAGAGGCTTAAAGTTCCAGTTCATCATAC
ATGGGGAAACCATGAATTCTATAACTTCAGTAGAGAGTATTTAACACACTCTAAACTTAACACTAAGTTTCTAGAAGATC
AGATTGTACATCATCCTGAGACCATGCCTTCAGAAGATTATTATGCTTATCATTTTGTACCATTCCCTAAATTCCGGTTC
ATTTTACTTGATGCATATGACTTGAGTGTCTTGGGCGTGGATCAGTCTTCTCCAAAATACGAGCAGTGTATGAAGATATT
GAGGGAGCACAATCCAAATACGGAACTGAATAGTCCTCAAGGACTTTCTGAGCCCCAGTTTGTCCAGTTTAATGGAGGAT
TCAGCCAAGAACAGCTAAACTGGTTGAATGAAGTGCTAACATTCTCTGACACAAACCAAGAAAAGGTGGTGATTGTGAGC
CATCTTCCCATTTACCCGGACGCCTCTGACAATGTGTGCCTGGCCTGGAACTACAGAGATGCCCTGGCAGTCATTTGGTC
TCATGAGTGTGTGGTGTGTTTCTTTGCTGGTCACACCCATGATGGTGGCTACTCTGAGGATCCTTTTGGTGTATACCACG
TCAACCTAGAAGGAGTTATTGAAACAGCTCCAGACAGCCAAGCCTTTGGCACAGTTCATGTCTATCCTGACAAAATGATG
TTGAAAGGGAGAGGCAGAGTTCCAGATAGAATTATGAATTACAAGAAAGAAAGAGCCTTCCATTGT
>ictidomys_tridecemlineatus
ATGGCTGATAAGGCCAATCCTGGAACCCTCACTGACAATTCAGAAAGACTCTTCTCCTTTGGAGTAATAGCAGATATTCA
GTATGCCGACTTAGAAGATGGATATAATTTCCAAGGAAGCCGGCGGAGGTACTATAGACATAGTCTCGTTCACTTACAGG
GTGCCATAGAAGACTGGAATAAAGAAAGCAGCATGCCCTGTTGTGTCCTGCAGCTTGGAGACATTATCGATGGCTTTAAC
GCACAGTATAAAACATCAGAAGAGTCCCTGGAAGTTGTTATGAACACATTCAAAATGCTTAAAGTCCCAGTTCATCATAC
ATGGGGAAATCATGAATTCTACAACTTCAGTAGAGATTATTTAACACGCTCTAAACTTAACACAAGGTTTCTAGAAGACC
GGATTATAGATCATCCTGAGACCATACCCTCAGAGAATTATTATGCTTACCACTTTGTACCATTCCCTAAATTCCGGTTC
ATTTTACTCGATGCTTATGACTTGAGTGTCTTAGGTGTGGATCAGTCTTCTCCAAAATACCAGCAGTGTATGAAGATACT
GAGGGAGCACAATCCAAATACGGAATTGAATAGTCCTCAAGGACTTTCTGAGCCCCAGTTTGTCCAGTTTAATGGAGGAT
TCAGCCAAGAACAGCTGAACTGGTTGAACGAAGTTCTTGCGTTCTCTGACACAAACCAAGAAAAGGTGGTGATTGTGAGC
CATCTTCCCATTTACCCAGAGGCCTCCGACAATGTGTGCCTGGCCTGGAACTACAGAGATGCTCTGGCAGTCATCTGGTC
TCACAAGTGTGTGGTGTGTTTCTTTGCTGGTCATACTCATGATGGTGGCTACTGTGAGGATCATTTTGGTGTGCACCATG
TCAACCTAGAAGGAGTTATTGAAACAGCTCCAGTCAGCCAAGCCTTTGGCACAGTTCACATCTATCCTGACAAAATGGTG
TTGAAAGGGAGAGGCAGAGTTCCAGACCGAATTATGAATTATAAGAAGGAAAAAGCCCTCAACTTT
>jaculus_jaculus
ATGGCTGAGAAGCTGAATCCTGACACCCAGACTGATGGCTCAGAGCACCTCTTTTCCTTTGGTGTCATAGCAGACATTCA
ATATGCTGACTTAGAAGATGGATACAATTTCCGGGGAAATAGGCGGAGGTACTACAGACACAGTCTTCTTCACTTGCAGG
GAGCCATTGAGGACTGGAATAAGGAAGGCAGCATGCCCTGTTGTGTCCTCCAGCTTGGCGATATTATCGATGGCTATAAT
GCGCAGCACAGAGCTTCAGAAGCGTCTTTAGAACGTGTCATGAACACATTCCACATGCTGAAAGTCCCAGTTCATCATAC
ATGGGGGAACCATGAATTCTATAACTTCAGCAGAGACTTCTTAACAAACTCTAAACTTAACACAAAGTTTCTAGAAGATC
GGATTGTCCATCACCCTGAGACCATGCCTTCTGAGAGTTATTATGCTTACCATTTTGTGCCATTCCCTACATTTCGATTC
ATTTTGCTTGATGCTTATGACTTGAGTGTCTTGGGCATAGATCAGTCTTCTCCAAAGTACCAGCAGTGCATGAAGATGCT
AAGGGAGCATAATCCAAATGTGGAGTTGAATAGTCCTCAAGGACTTTGTGAGCCCCAGTTTGTCCAATTTAATGGAGGAT
TCAGCCAAGAACAGCTGAACTGGTTGAATGAAGTTCTTACGTTCTCTGACACAAATCAAGAGAAGGTGGTGATTGTGAGC
CATCTTCCCATTTACCCGGAGGCTTCAGACAGCGTGTGCCTGGCCTGGAACTACACAGATGCCCTTGCAGTCATATGGTC
TCACAAATGTGTGGTGTGTTTCCTTGCTGGTCACACTCATGATGGTGGCTACTCTGAGGACCCTTTTGGTGTGCACCACG
TCAATCTAGAAGGAGTTATTGAAACAGCTCCGGACAGCCAAGCTTTTGGCACAGTTTATGTCTATCCTGACAAAATGATA
CTGAAAGGCAGAGGCAGAGTTCCAGACAGAATTATGAATTTCAAGAAGGAACAT------------
