# Supplementary material for: Divergent genes in gerbils: prevalence, relation to GC-biased substitution, and phenotypic relevance
Source: BMC Evol Biol. 2020 Oct 19;20:134. doi: 10.1186/s12862-020-01696-3 (PMC7574485; doi:10.1186/s12862-020-01696-3)
Supplement: Supplementary file 3 — Additional file 3 Supplementary Data. DNA alignments for 10,554 1-to-1 orthologues used in analysis. Each alignment file is named using its orthogroup ID. [file 12862_2020_1696_MOESM3_ESM.zip › Additional_File_3/masked_alignments/OG0001959.fa]

>octodon_degus
ATGGAGGAGCCC------------GCGCCAGGCTCAGCTCTCAGCCCGGCCGGCGAGAGCACTGCCGCCCAGCGCACGGG
GTACATCCCCAGGCGACAGCTGGGCCCTCAGGGTCTCCTGGGGTCCCCGGAGCGCGCGACCTCTTCCTCTCCGGTCACCA
CCCTCACCCAGACCATGCACAAACTCGCTGGGCTCGGCAGCGATCCCCCAACTTGTCAGGTAGGGACCTTGCCCCTGAGA
AATCGCCTGACTCGCAGATCGTTGTCCCGACGGGCGTCCGAATCTTCCTTGTCATCTGAGTCCTCAGAGTCTTCTGATGC
AGGTCTCTGCATGGATTCCCCCAGCCCTATGGACCCCCAGATGGCAGAGCAGATGTTTGAACAAGCCATCCAGGCAGCCA
GCCAGGTCATGCGAAGTGAGCAGTTTGCCATCAGACGCTTCCAATCCTTACCAGTAAGGCTGCTGGGCCACAGCCCTGTG
CTCCGAAACATCACCAACTCTGAAGCACTAGACCGCTGGAGCAAGAGCGAGGCCGGTGGCAGAGCTGCCAGCAGCCCTGG
CGAGGATAAGGAGAACGAGGGATTTGTTTTCAAGATGCCATGGAAGCCTATACCTCCCAACCCTGCTTATGCCCTGGCAG
AGTGGGCTAGCCGCAGAGAAGCCTTTACCCAGAGGCCAAGCTCAGCTCCAAACCTGATGTGCTGTACTCCTGAGAGGAAG
ATGGAAGTGGAGGAGCTGAGCCCCAGGGCCCAGTCTCACTGCTTCTCCCTGAGCCCTTCTGAGGGGGCT---GAAGAAGA
TGATGGATTTGTCGACATCCTGGAGAGTGATTTAAAG---GATGATGCGGTCCCCCCAGGAATGGAGAGCCTCATCAGTG
CCCCATTGGTCAAGACTTTGGATAAGGAAGAGGAGCAGGACCTCATCATGTTCAGCAAGTGCCAGCGGCTCTTCCGCTCT
CCATCCATGCCCTGCACCGTGATCCGGCCCATCCTCAAGAGGCTTGAACGACCCCAGGATAAGGACATACCAGTCCAGAG
CAAGCGGAGGAGGAGTGTGACCCTCCCAGAGGAGCAGCAGCAGCCTGAGGAACCTAGAGCCCGGGTCCTCCGCTCAAAGT
CCCTGTGTCATGATGAGATTGAAAGCATCCTGGACAGTGACCACCGCGGGCTTATTGGAGATTACTCCAAGGCCTTCCTC
CTACAGACGGTAGATGGCAGACACCAAGACCTCAAGTACATCTCTCCAGAAACCGTGGTGGCCCTACTGATGGGCAAGTT
CAGCAACATTGTGGAGAAGTTTGTGATTGTAGATTGCAGATACCCCTATGAGTACGAAGGCGGGCACATCAAGACTGCAG
TGAACTTGCCCCTTGAACGAGATGCCGAGACCTTCCTGCTACAGAGCCCCATCACAGCCTGTAGCCTGGACAAGAGGATC
ATCCTGATTTTCCACTGCGAGTTCTCATCAGAGCGTGGGCCCCGCATGTGCCGATTCATCAGGGAACGTGATCGTGCAGC
CAACGACTACCCAAGTCTTTACTACCCTGAGATGTACATCCTCAAGGGTGGCTACAAGGAATTTTTCCCACAGCACCCGA
ACTTCTGTGAGCCCCAGGACTACCGGCCCATGAACCACGAGGCCTTCAGGGAGGAGCTGAGGACCTTCCGCCTCAAGACT
CGCAGCTGGGCTGGGGAGCGGAGCCGGCGGGAGCTCTGCAGCCGGCTGCAGGACCAG
>nannospalax_galili
---GAGATGCCGCAGCCGAAGTCTGCGCGGGACTCAGCTCTCGGTCCTGCGGGCGTGCTC---GGTGCTCAGCGCCCCCG
CCACCTCCCAGGCCTCCGTTCCGAGTCTGATAGCTTCCTGGGGTCCCCAGAACTCGCGGCC---TCCTCTCCGGTCACCA
CCCTTACCGAGACCATGCACAACCTCGCTGGGCTTGGCAGTGAGACCCCAAAGAGTCAGGTAGGGAGCCTGTCATTCCGG
AACCAGCTGGCTTGCCTATCCCTGTCAAGACGCTCCTCTGAATCCTCCTTGTCCTCTGAATCCTCAGAATCTTCTGATGC
AGGTCTCTGCATGGATTCCCCCAGTCCTATGGACCCACAGATGGCAGAGCACACGTTTGAACAGGCCATTCAGGCAGCTA
GCCGGGTCATTCGAAATGAGCCATTTACCATAAGACGCTTCCAGTCCTTGCCGGTGAGGCTGCTGGGCCACAGCCCTGTG
CTACGGAACATCACCAACTCCCAAGCACTGAACAGCTGGAAGAAAAATGAAGCAGGAAACAGAGCTGCAAGCAGCCCTGA
GACAGACAAAGAGAATGATGGATTTGTCTTCAAGATGCCATGGAAGTCTACCCATCCCAGCCCTGCCCAAGTTCTGACCA
AGTGGGCCAGCCGCAGAGAGGCCTTTACCCAGCGGCCAAGCTCAGCCCCTGACTTGATGTGCCTTACCCCTGAGCGAAAG
ATGGAAGTAGAGGCACTAAGCCCTGTGGCTCAGTCC---TGCTTCTCCCTGACCCCTGCTGAGGGAGCTGCTGAGGAGGA
TGATGGATTTGTAGACATCCTGGAGAATGATTTAAAGGATGATGATGTAGTCCCCCCAGGCATGGAGAGCCTCATTAGTG
CCCCACTGGTCAAGACTCGGGATAAGGACGAAGAACAGGATCTCATCATGTTCAGCAAGTGTCAGCGGCTCTTTCGCTCT
CCATCCATGCCCTGCAGTGTGATCCGGCCCATACTCAAGAGGCTAGACCGACCCCAGGACAGGGACATACCTGTTCAGAG
CAAGCGCAGGAGGAGTGTGACCCCCCCGGAGGAGCAGCAGCAGCCTGAAGAACCTAAGGCCCGTGTTCTCCGCTCAAAGT
CCCTGTGTCATGACGAGATTGAGAGCATCCTAGACAGTGACCACCGGGGATTAATTGGAGATTACTCTAAGGCTTTCCTC
CTACAGACTGTGGATGGCAAACACCAAGATCTCAAGTATATCTCACCAGAAACTATGGTGGCCCTGTTGACAGGCAAGTT
CAACAACATCGTGGAGAAGTTTATACTTGTGGACTGCAGATACCCCTATGAGTATGAAGGCGGGCACATCAAGACTGCTG
TGAACTTGCCCCTGGAACGGGATGCCGAGACCTTCCTGCTGCAGAGTCCCATCATGCCCTGTAATCTGGACAAGAGAATC
ATCCTCATTTTCCACTGTGAATTCTCATCTGAGCGTGGGCCCCGCATGTGCCGGTTCATCAGGGAACGAGACCGAGCGGC
TAACGACTATCCCAGCCTATACTACCCTGAGATGTATATCCTCAAAGGCGGCTACAAGGAGTTCTTCCCACAGTACCCGA
ACTTCTGTGAGCCCCAGGACTACCGACCCATGAACCATGAAGCCTTCAGGGATGAGTTGAGGACCTTCCGCCTCAAGACT
CGCAGCTGGGCTGGGGAGCGGAGCCGGCGCGAGCTCTGTAGCCGACTACAGGACCAG
>dipodomys_ordii
ATGGAGGTGCCCCAGCCGGAGCCGGCGCCGGACTCGGCTCTCAGTCCGGTCGGTGCGCGCGGGAGCGCCCAGCGTCCCGG
TCATCTCCCGGGC------------------CCCTGGCTGCGATCTCCGGAGCGAGCGGCGGCGTCCTCTCCCGTCACCA
CCCTCACCAAGACCATGCACAACCTCACCGGCCTGGGCAGTGAGACCCCAAAG------------AGTCTGGCCTTCCGA
AACCAGCTGGTC---------CTGTCTAGGAGAGCATCTGAATCTTCCCTGTCATCCGAGTCCTCAGAATCTTCAGATGC
AGGTCTTGGCATGGATTCTCCCAGCCCTATGGACCCCAAGATGGCAGAGCAAACATTTGAACAGGCCATCCAGGCAGCTA
GCAGGGTCATTCGAAATGAGCAGTTTGCCATAAGACGCTTTCAGTCCTTACCGGTGAGGCTGCTGAGCCACAGCCCTGTG
CTACGGAACATCACCAACTCCCAAGCTCGGGACAGCTGGAAGAAGAGTGAGGCAGGTGGTGCAGCTGCCAACAGCCCAGG
GAACGACAAAGAAAATGATGGATTTGTCTTCAAGATGCCGTGGAAGCCCACACAGGCCAGTCCTGCCCAAACTTTAGTGG
ACTGGGCCAGCCGCAGAGAGGCCTTTACCCAGAGACCAAACTCGGCCCCTGATCTGATGTGCCTCACTCCAGAGCAGAAG
ATG---GTAGAGGAG---------------------------------CTAGTCCCTGCTGAAGGGTCTACTGAGGATGA
TGATGGGTTCGTGGACATCCTAGAAACCGACTTAAAGGATGACGCCGCTGTTCCCCCAGGCATGGAGAGTCTCATTAGTG
CTCCACTGGTCAAAACATTGGATAAGGAAGAAGAGCAAGACCTCATGGTGTTCAACAAGTGCCAGCGGCTCTTCCGCTCT
CCATCCATGCCCTGTAGTGTAATCCGGCCCATCCTCAAGAGACTGGATCGGCCCCAGGACAAGGACACACCTGTCCAGAA
CAAGCGGAGGAGGAGTTTGACCCCCCTGGAGGAGCAGCAGCAGCCAGAAGAACCTAAAGCTCGTGTCCTCCGCTCGAAGT
CCCTGTGTCATGATGAGATTGAGAGCATCCTAGACAGTGACCACCGTGGACTGATTGGAGATTATTCCAAGGCCTTCCTG
CTGCAGACTGTGGATGGAAAACACCAAGACCTCAAGTACATCTCACCAGAAACAATGGTGGCGCTGTTGATGGGCAAGTT
CAGCAACATTGTGGAGAAGTTTGTGGTTGTAGACTGTAGATACCCCTATGAGTATGAAGGCGGACACATCAAGTCAGCTG
TGAACTTGCCTCTGGAACGAGACATTGAGACCTACCTGCTACAGAGTCCTATGGCCCTCTGTAACCTGGACAAGAGAATC
ATCCTCATTTTCCACTGTGAATTTTCATCTGAGCGTGGGCCTCGTATGTGCCGATTCGTCAGGGAACGGGACCGTGCTGC
CAATGACTACCCCAGCCTGTACTACCCTGAGATGTATATCCTCAAAGGCGGCTACAGAGAGTTCTTCCCACAGTACCCGG
AATTCTGTGAGCCCCAGGACTACCGGCCCATGAACCATGAGAACTTCAGAGCTGAGATGAGAACCTTCCGTCTCAAGACC
CGGAGCTGGGCTGGAGAGCGGAGCCGACGCGAGCTCTGTAGCAGGCTGCAGGACCAA
>meriones_unguiculatus
ATGGAGGTGCCCCCGCAAAAGTCTGCGCCAGGCTCGGCTCTCAGTCCTGCCCGCGTGCTCGGTGGCATCCAGCGGCCGCG
CCACTTCCCAGGCTTCGGGCTGGGGTCTGATGGCTTCCTGGGGTCTCCGGAGCGCGCGGCTTCCTCTTCTCCAGTGACCA
CTCTTACCCAGACCATGCACAATCTCGCTGGGCTCGGCAGTGAGACCCCAAAGACTCAAAAAGGAAGCCTGACATTCCAG
AACAGGCTGGCAGGCTTGTCCCTGTCCAGGCGCACCTCTGAATCCTCCCTGTCATCTGAGTCCTCAGACTCTTCTGATGC
AGGTCTCTGCATGGACTCCCCCAGCCCTGTGGACCCACAGACAGCAGAGCATGCGTTCGAGCAGGCCATTCAGGCAGCCA
GTCGGGTCATTCAAAATGAGCAGTTTACCATAAAGCGCTTCCGATCCTTGCCAGTGAGGCTGCTGGAACACAGCCCTGTG
CTACAGAACATTAGCAACTCCCAAGCGCTGGACAGCCGGAAGGAAAATGAAGCTGGCTACAGAGCTGCCAACAGCCCTGG
GGAGGACAAGGAGAATGATAGATATCTCTTCAGGGCACCATGGAAGCCTACTCACCTCAGCCCTACGAAAGCTCTGGCAC
AGTGGGCCAGCCGCAGAGAGGCCTTTACCCAGAGGCCAAGCTCAGCCCCTGACCTGATGTATCTTACCCCTGAAAGGAAG
ATGGAAGTAGAGGAGTCTTCC---------------------TCTTCCTTGACTCCTGTCGAAAGGGCTTCTGAAGAAGA
TGACGGGTTTGTGGACATCCTGGAGAGTGATTTAAAGGAAGATGATGTGGTCCCCCCAGGCATGGAGAACCTCATTAGTG
CCCCACTGGTCAAAAAGCTGGATAAGGAAGAGGAACAGGATCTCATCATGTTCAGCAAGTGCCAGCGGCTCTTCCGCTCT
CCATCTATGCCGTGCAGTGTGATCCGGCCCATCCTCAAGAGGATAGAGCGTCCCCAGGACAGGGATGCGCCTGTCCAGAG
CAAGCGCAGAAAGAGCATGACACCCCTGGAAGAACAGCAGCAGCCTGAAGAACCTAAGGCCCGTGTCTTCCGCTCAAAGT
CCCTGTGTCAT---GAGATTGAGAGCATCCTGGACAGTGACCACCGTGGATTGATTGGAGATTACTCTAAGGCTTTCCTC
CTGCAGACTGTGGATGGCAAACACCAGGACCTCAAGTACATCTCACCAGAAACTATGGTGGCCCTGTTGACAGGCAAGTT
CAGCAGCATCGTGGAGAAATTTGTAATTGTGGACTGCCGATACCCCTATGAGTATGAAGGCGGCCATATCAAGAATGCTG
TGAACTTGCCCCTGGAACGGGACGCAGAGACCTTCCTGCTGCAGCGTCCCATCATGCCTTGTAGCCTGGACAAGAGAATC
ATCCTCATTTTCCACTGTGAATTCTCGTCTGAGCGTGGCCCACGCATGTGCCGATTCATCAGGGAACGGGACCGTGCTGC
TAACGACTACCCCAACCTCTACTACCCCGAGATGTATATCCTCAAAGGCGGCTACAAGGAGTTCTTCCCACAGCATCCGA
ACTTTTGTGAGCCCCAGGACTACCGGCCCATGAACCATGAGGCTTTCAGGGATGAGCTGAGGACCTTCCGCCTCAAGACA
CGCAGCTGGGCTGGGGAGCGGAGCCGGAGGGAACTCTGCAGCAGGCTGCAAGACCAG
>psammomys_obesus
ATGGAGGTGCCCCCGCAAAAGTCTGCGCCAGGCTCGGCTCTCAGTCCTGCCCGCGTGCTCGGTGGCATCCAGCGGCCGCG
CCACCTCCCAGGCTTCGGGCTGGGGTCTGATGGCTTCCTGGGGTCTCCGGAGCGCGCGGCTTCCTCCTCTCCAGTTACCA
CTCTTACCCGGACCATGCACAATCTTGCTGGGCTCGGCAGCGAGACCCCAAAGACTCAAAAAGGAAGCCTGAGGTTCCAG
AACAGGCTGGCAGGCCTGTCCCTGTCCAGGCACACCTCTGAATCCTCGCTGTCGTCTGAGTCCTCAGACTCTTCTGATGC
AGGTCTCTGCATGGACTCCCCCAGCCCTGTGGACCCACAGACGGCAGAGCACTCGTTCGAGCAGGCCATTCAGGCAGCCA
GTCGGGTCATTCAAAATGAGCAGTTTACCATAAAGCGCTTCCGATCCTTGCCAGTGAGGCTGCTGGAACACAGCCCTGTG
CTACAGAACATTAGCAACTCCCAAGCACTGGACAGCCGGAAGGAAAATGAAGCTGGCTACAGAGCTGCTGACAGCCCTGG
GGAGGACAAGGAGAATGATAGATATCTCTTCAGGGTACCATGGAAGCCTACTCATCCCAGCCCTTTGAAAGCTCTGGCAG
AGTGGGCTAGCCGCAGAGAGGCCTTTACCCAGAGGCCAAGCTCAGCCCCTGACCTGATGTGTCTTACCCCTGAAAGGAAG
ATGGAAGTAGAGGAGTCTTCC---------------------TCTTCCATGACTCCTGTTGAAAGGGCTTCTGAAGAAGA
TGACGGGTTTGTGGACATCCTGGAGAGTGATTTAAAGGAAGATGATGTGGTCCCCCCAGGCATGGAGAACCTCATTAGTG
CCCCACTGGTCAAAAAGCTGGATAAGGAAGAGGAACAGGATCTCATCATGTTCAGCAAGTGCCAGCGGCTCTTCCGCTCT
CCATCTATGCCGTGCAGTGTGATCCGGCCCATCCTCAAGAGGATAGAGCGTCCCCAGGACAGGGAAGCGCCTGTCCAGAG
CAAGCGCAGAAAGAGCGTGACACCCCTGGAAGAACAGCAGCAGCCTGAAGAACCTAAGGCCCGTGTCTTCCGCTCAAAGT
CCCTGTGTCAT---GAGATTGAGAGCATCCTAGACAGTGACCAACGTGGATTGATCGGAGATTACTCTAAGGCTTTCCTC
CTGCAGACTGTGGATGGCAAACACCAGGACCTCAAGTATATCTCACCAGGAACTATGGTGGCCCTGTTGACAGGCAAGTT
CAGCAGCATCGTGGAGAAATTTGTAATTGTGGACTGCCGATACCCCTATGAGTATGAAGGCGGCCATATCAAGAATGCTG
TGAACTTGCCCCTGGAACGGGACGCAGAGACCTTCCTGCTGCAGCGTCCCATCATGCCTTGTAGCCTGGACAAGAGAATC
ATCCTCATTTTCCACTGTGAATTCTCGTCTGAGCGTGGCCCACGCATGTGCCGATTCATCAGGGAACGGGACCGCGCTGC
TAACGACTACCCCAACCTCTACTACCCCGAGATGTATATCCTCAAAGGCGGCTACAAGGAGTTCTTCCCACAGCATCCGA
ACTTTTGTGAGCCCCAGGACTACCGGCCCATGAACCATGAGGCTTTCAGGGATGAGCTGAGGACCTTCCGCCTCAAGACA
CGCAGCTGGGCTGGGGAGCGGAGCCGGAGGGAACTCTGCAGCAGGCTGCAAGACCAG
>cavia_porcellus
ATGGAGGAACCCCCGCCCCAGCCCGCGCCCGGCTCGGCTCTCAGTTCGGCCAGCGTGCACACTGGCGCCCCGCGCCCAGG
CCGCCTCCCTGGGCGCCAGCGGAGCTCCCCGGGCCTTCTGGGGTCACCGGAGCGCGCGGTCTCTTCCTCTCTGGTCACCA
CCCTCACGCGGAACATGCACAAGCTCGCTGGGCTTGGCAGCAATACCCCAACGCATCAG------AACCTACCCCTCCAA
AGTCAGCTGACTCGCTTATCCCTGTCCCGGCGGGCATCAGAATCCTCCTTGTCATCTGAGTCCTCGGAGTCTTCTGATGC
AGGTCTCTGCATGGATTCCCCAAGTCCAACGGACCCCCAAATGGCAGAGCAGATGTTTGAGCAGGCCATCCAGGAAGCCA
GCCGGGTCATGCAAAGCAAGCAGTTTGCCATCAGACGTTTCCAGTCCTTGCCAGTGAGGCTGCTGGGCCACAGCCCTGTG
CTCCGAAACATCACCAATTCCCAAGTGCTGGACCGCTGGAGGACGAGCGAGGTGGCAGACAGAGCTGTCAGCAGCCCTGG
GGAAGACAAGGAGAATGAGGGATTTGTTTTCAAGATGCCATGGAAGCCTACACATCCCAGCTCTGCTCATGCCCTGGTGG
AGTGGGCCAGCCGCAGAGAGGCCTTTACTCAGAGGCCAAGCTCGGCCCCCAACCTGATGTGCTGCACTCTGGAAAGGAAG
ATGGAAGTGGAGGAGCTGAGCCCCATGGCCCAGTCTCACTGCTTCTCCCTGAATGCTGCTGAGGGGGCTGCCGAAGAAGA
CGACGGATTTGTGGACATCCTGGAGAGTGATTTAAAGGAGGATGATGCAGTCCCCCCAGGAATGGAGAGCCTCATTAGTG
CTCCATTGGTCAAGACCTTGGAGAAGGAAGAGGAGCAGGACCTCGTCATGTTCAGCAAGTGCCAGCGGCTCTTCCGCTCA
CCATCCATGCCCTGCACAGTGATCCGGCCCATCCTCAAGAGGCTCGAGCGGCCCCAGGACAAGGATATGCCTGTCCAGAG
AAAGCGGAGGAGGAGTGTGACCCTCCCGGAAGAGCAGCAACAGCCTGGGGAACCCAAAGCCCGGGTCCTCCGCTCAAAGT
CCCTGTGTCACGATGACATTGAGAGCATTCTGGACAGTGACCACCGTGGACTCATTGGCGATTACTCCAAGGCCTTCCTC
CTACAGACGGTGGATGGCAAACACCAAGACCTCAAGTACATCTCTCCAGAAACCGTGGTGGCCTTGCTGATGGGCAAGTT
CAGCAACATTGTGGAGAAGTTTGTGATTGTAGATTGCAGATACCCCTATGAGTATGAGGGCGGGCACATCAAGACTGCAG
TGAACTTGCCCCTTGAACGAGATGCTGAGACCTTCCTGCTGCAGAGCCCCATAACACCCTGTAGCCTGGACAAGAGGATC
ATACTCATTTTCCACTGTGAATTCTCGTCAGAGCGTGGGCCCCGCATGTGCCGATTCATCAGGGAACGTGATCGCGCAGC
CAATGACTATCCAAGGCTCTACTACCCCGAGATGTACATCCTCAAGGGCGGTTACAAGGAGTTTTTCCCACAGCATCCGA
ACTTCTGTGAGCCCCAGGACTACCGGCCCATGAACCATGAGGCCTTTCGGGAGGAGCTGAGGACCTTCCGCCTCAAGACG
CGCAGCTGGGCTGGGGAGCGGAGCCGGCGGGAGCTGTGTAGCCGGCTACAGGACCAG
>chinchilla_lanigera
ATGGAGGAGCCC------------GCGCCCGGCTCGGCTCTCAGCCCGGCTGGCGAGCGCACTGGCGCCCAGCGCCCGGG
CCACCTCCCCGGGCGCCAGCTGGACCCTCAGGGCCTTCTGATGTCCCCGGAGCGCGCGGCCTCTTCCTCTCCGGTCACCA
CCCTCACCCAGACCATGCACAAGCTCGCTGGGCTCGGCAGCGATACCCCAACGCATCAGGTAGGGACCCTGCCCCTTCGA
AGTCAGCTGACTCGCCTATCCCTGTCCCGTCGGGCGTCAGAATCCTCCCTGTCATCTGAGTCCTCAGAGTTTTCTGATGC
AGGTCTCTGCATGGATTCCCCCAGCCCTATGGACATCCAGATGGCAGAGCAGATGTTTGAACAGGCCATCCAGACAGCCA
GCCGGGTCATGCGAAGTGAGCAGTTTGCCATCAGACGCTTCCAGTCCTTGCCCGTGAGGCTGCTGGGCCACAGCCCTGTG
CTCCGAAACATCACCAATTCTCAAGCGCTGGACTGCTGGAAGAAGAGCGAGGCCGGTGGCAGAGCTGCCAGCAGCCCTGG
GGAGGATAAGGAGAATGAGGGATTTGTTTTCAAGATGCCATGGAAGCCTACACCTCCCAGCCCTGCTCGTGCCCTGGCAG
AGTGGGCCAGCCGCAGAGAAACCTTTACCCAGAGGCCAAGCTCGGCCCCCAACCTTATGTGCCACACTCCTGAGAGGAAG
ATGGAGGTAGAGGAACTGAGCCCCAGGGCCCAGTCTCACTGCTTCCCCCTGAGCCCTGCTGAGGGGACTGCTGAAGAAGA
TGATGGATTCGTGGACATCCTGGAGAGTGATTTAAAGGAGGATGATGCAGTCCCCCCAGGAATGGAGAGCCTCATTAGTG
CCCCATTGGTCAAGACCTTGGATAAGGAAGAGGAGCAGGACCTCGTCATGTTCAGCAAGTGCCAGAGGCTCTTCCGCTCC
CCATCCATGCCCTGCAGTGTGATCCGGCCCATCCTCAAGAGGCTTGAGCGGCCGCAGGACAAGGACACGCCCGTCCAGAG
CAAGCGGAGGAGGAGTGTGACCCTCCCTGAGGAGCAGCAGCAGCCTGGGGAACCCAAAGCCCGGGTCCTCCGCTCAAAGT
CCCTGTGTCATGATGAGATCGAAAGCATCCTGGACAGCGACCACCGCGGACTCATTGGAGATTACTCCAAGGCCTTCCTC
CTACAGACGGTGGATGGCAGACACCAAGACCTCAAGTACATCTCTCCAGAAACCGTGGTAGCCCTGTTGATGGGCAAGTT
CAGCAACATTGTGGAGAAGTTTGTGATTGTAGATTGCAGATACCCCTATGAGTACGAAGGCGGACACATCAAGACTGCGG
TGAACCTGCCCCTTGAACGAGATGCCGAAACCTTCCTGCTTCAGTGCCCCATCACACCCTGCAGCCTGGACAAGAGGATC
ATCCTCATTTTTCACTGCGAATTCTCATCGGAGCGCGGGCCCCGCATGTGCCGATTCATCAGGGAACGTGATCGCGCAGC
CAATGACTACCCGAGGCTCTACTACCCCGAGATGTACATCCTCAAGGGCGGCTACAAGGAGTTTTTCCCACAACACCCGA
ACTTCTGCGAACCCCAGGACTACCGGCCCATGAACCACGAGGCCTTCAGGGAGGAGCTGAGGACCTTCCGCCTCAAGACA
CGCAGCTGGGCTGGGGAGCGGAGCCGGCGGGAGCTCTGCAGCCGGCTGCAGGACCAG
>fukomys_damarensis
---------------------------------------------------------------GGCGCCCAGCGCCCGGG
CCACCTACCCGGCCTCGGGCTGGGTTCTGAGGGCCTCCTGGGGTCCCCGGAGCCTGCGGCCTCTTGCTCTCCGGTCACCA
CCCTCACCCAGACCATGCACAAGCTCGCTGGGCTCGGCAGAGATACCCCAACTCATCCGGTAGGGACCCTGCCTCTCCGG
AGTCAGCTAACTCGCCTATCCCTGCCTCGGCGGGCATCAGAATCCTCCTTGTCATCTGAGTCCTCAGAATCTTCTGATGC
AGGTCTCTGCATGGATTCCCCCAGTCCTATGGACTCCCAGATGGCAGAGCAGATGTTTGAACAGGCTATTCAGGCAGCCA
GCAGGGCCATGCGAAATGATCACTTTTCCATCAGACGCTTCCAGTCCTTGCCAGTGAGGCTGCTGGGCCACAGCCCTGTG
CTCCGGAACATCACCAACTCCCAAGCACTCGACCGCTGGAGCAAGAGCGAGGCGGGTGGCAGAACTGCCAGCGGTCCCGA
GGAGGATAAGGAGAATGAGGGGTTTGTTTTCAAGATGCCATGGAAGCCCACAGGTCCTGGCCCTGCTCACGGCCTGGCAG
AGTGGGCCAGCCGCAGAGAGGCCTTTACCCAGAGGCCAAGCTCCGCCCCCAACCTGATGTGTCTCACTCCCGAGCAGAAG
ATGGAAGTAGAGGAGCTGAGCCCCATGGCTCCTTCTCACCGCCTCTCTCTGAGTCCTGCTGAGGGAGCTGCCCAGGAAGA
TGATGGATTTGTCGACATCCTGGAGAGTGATTTAAAGGAGGATGATGCAGTCCCCCCAGGAATGGAGAGCCTCATTAGTG
CCCCACTGGTCAAGACCTTGGATAAGGAAGAGGAGCAGGACCTCATCATGTTCAGCAAGTGCCAGCGGCTCTTCCGCTCT
CCATCCATGCCCTGTAGTGTGATCCGGCCCATTCTCAAGAGGCTGGAGCGGCCCCAGGATAGGGATACGCCTGTCCAGAG
TAAGCGGAGGAGGAGCGTGACCCTCCCAGAGGAGCAGCAGCAGCCTGAGGAACCCAAAGCCCGGGTTCTCCGCTCAAAGT
CCTTGTGTCATGATGAGATAGAGAGTATCCTGGACAGCGACCACCGCGGGCTCATTGGAGATTACTCCAAGGCCTTCCTC
CTACAGACAGTGGATGGCAGACACCAAGACCTCAAATACATCTCTCCAGAAACTGTGGTGGCTCTGTTGATGGGCAAGTT
CAGCAACATCGTGGAGAAGTTTGTGATTGTGGATTGCAGATACCCCTATGAGTATGAAGGCGGGCACATCAAGACTGCTG
TGAACTTGCCCCTTGAACGAGATGCCGAGACCTTCCTGCTGCAGAGTCCAATCACACCCTGTAGCCTGGATAAGAGGATC
ATCCTCATTTTCCACTGTGAATTCTCATCAGAGCGTGGGCCCCGCATGTGTCGATTCATCAGGGAACGCGACCGCGCAGC
CAATGACTACCCAATGCTCTACTACCCTGAGATGTACATCCTCAAAGGTGGCTACAAGGAGTTCTTCCCACAGCACCCGA
ACTTCTGTGAGCCCCGGGACTACCGGCCCATGAATCACGAGGCCTTCAGGGAAGAGCTGAGGACCTTCCGCCTCAAGACG
CGCAACTGGGCTGGGGAGCGGAGCAGGCGGGAGCTCTGCAGCCGGTTACAGGAACAG
>homo_sapiens
ATGGAGGTGCCCCAGCCGGAGCCCGCGCCAGGCTCGGCTCTCAGTCCAGCAGGCGTGTGCGGTGGCGCCCAGCGTCCGGG
CCACCTCCCGGGCCTCCTGCTGGGATCTCATGGCCTCCTGGGGTCCCCGGTGCGGGCGGCCGCTTCCTCGCCGGTCACCA
CCCTCACCCAGACCATGCACGACCTCGCCGGGCTCGGCAGCGAAACCCCAAAGAGTCAGGTAGGGACCCTGCTCTTCCGC
AGCCGCCTGACGCACCTATCCCTGTCTCGACGGGCATCCGAATCCTCCCTGTCGTCTGAATCCTCCGAATCTTCTGATGC
AGGTCTCTGCATGGATTCCCCCAGCCCTATGGACCCCCACATGGCGGAGCAGACGTTTGAACAGGCCATCCAGGCAGCCA
GCCGGATCATTCGAAACGAGCAGTTTGCCATCAGACGCTTCCAGTCTATGCCGGTGAGGCTGCTGGGCCACAGCCCCGTG
CTTCGGAACATCACCAACTCCCAGGCGCCCGACGGCCGGAGGAAGAGCGAGGCGGGCAGTGGAGCTGCCAGCAGCTCTGG
GGAAGACAAGGAGAATGATGGATTTGTCTTCAAGATGCCATGGAAGCCCACACATCCCAGCTCCACCCATGCTCTGGCAG
AGTGGGCCAGCCGCAGGGAAGCCTTTGCCCAGAGACCCAGCTCGGCCCCCGACCTGATGTGTCTCAGTCCTGACCGGAAG
ATGGAAGTGGAGGAGCTCAGCCCCCTGGCCCTAGGT---CGCTTCTCTCTGACCCCTGCAGAGGGGGATACTGAGGAAGA
TGATGGATTTGTGGACATCCTAGAGAGTGACTTAAAGGATGATGATGCAGTTCCCCCAGGCATGGAGAGTCTCATTAGTG
CCCCACTGGTCAAGACCTTGGAAAAGGAAGAGGAAAAGGACCTCGTCATGTACAGCAAGTGCCAGCGGCTCTTCCGCTCT
CCGTCCATGCCCTGCAGCGTGATCCGGCCCATCCTCAAGAGGCTGGAGCGGCCCCAGGACAGGGACACGCCCGTGCAGAA
TAAGCGGAGGCGGAGCGTGACCCCTCCTGAGGAGCAGCAGGAGGCTGAGGAACCTAAAGCCCGCGTCCTCCGCTCAAAAT
CACTGTGTCACGATGAGATCGAGAACCTCCTGGACAGTGACCACCGAGAGCTGATTGGAGATTACTCTAAGGCCTTCCTC
CTACAGACAGTAGACGGAAAGCACCAAGACCTCAAGTACATCTCACCAGAAACGATGGTGGCCCTATTGACGGGCAAGTT
CAGCAACATCGTGGATAAGTTTGTGATTGTAGACTGCAGATACCCCTATGAATATGAAGGCGGGCACATCAAGACTGCGG
TGAACTTGCCCCTGGAACGCGACGCCGAGAGCTTCCTACTGAAGAGCCCCATCGCGCCCTGTAGCCTGGACAAGAGAGTC
ATCCTCATTTTCCACTGTGAATTCTCATCTGAGCGTGGGCCCCGCATGTGCCGTTTCATCAGGGAACGAGACCGTGCTGT
CAACGACTACCCCAGCCTCTACTACCCTGAGATGTATATCCTGAAAGGCGGCTACAAGGAGTTCTTCCCTCAGCACCCGA
ACTTCTGTGAACCCCAGGACTACCGGCCCATGAACCACGAGGCCTTCAAGGATGAGCTAAAGACCTTCCGCCTCAAGACT
CGCAGCTGGGCTGGGGAGCGGAGCCGGCGGGAGCTCTGTAGCCGGCTGCAGGACCAG
>rattus_norvegicus
ATGGAGGTACCCCCGCAGAAGTCTGCGCCGGGCTCAGCTCTCAGTACTGCCCGCGTGCTGGGTGGCATTCAGCGGCCGCG
CCACCTCTCAGGCTTTGGGTTTGGGTCTGATGGCTTGCTGGGGTCTCCAGAGCGTGCGGCTTCCTCCTCTCCGGTTACCA
CTCTTACCCAGACCATGTACAACCTCGCAGGGCTCGGCAGCGAGACCCCAAAAACTCAAGTAGGAAGCCTGTCGTTCCAG
AACAGGCTGACAGACCTGTCCCTGTCCAGACGTACCTCTGAGTGCTCCCTGTCATCTGAGTCCTCAGAATCTTCTGATGC
AGGTCTCTGCATGGACTCCCCTAGCCCTATGGACCCACAGACAGCAGAGCGCACGTTTGAACAGGCCATTCAGGCAGCCA
GTCGGGTCATTCAAAATGAGCAATTTACCATAAAAGCTTTTGCCAGT---------GAGGCTGCTGGACATAGTCCTGTG
CTACAGAACATCACCAACTCCCAAGCACTGGACAGCTGGGAGAAAGATGAAGCAGGCTACAGAGCTGCCAGTAGTCCTGG
GGAGGACAAAGAGAACGATGGATATATCTTCAAGATGCCACAGAAGCTCCCTCATTCCAGCTCTGCCCGAGCTTTGGCAG
AGTGGGCCAGCCGCAGAGAGGCCTTTACCCAGAGGCCCAGCTCAGCCCCTGACTTGATGTGTCTTACCACTGACGGGAAG
ATGGACGTGGAGGAGGCGAGCCCTGTGGCACAGTCT------TCCTCCTTGACTCCTGTCGAAAGGGCTTGTGAAGAAGA
TGACGGATTTGTGGACATCCTAGAGAGTGATTTAAAGGATGATGATATGGTCCCCGCAGGCATGGAGAACCTCATTAGTG
CTCCACTGGTCAAAAAGCTGGATAAGGAAGAGGAACAGGATCTCATCATGTTCAGCAAGTGCCAGCGGCTTTTCCGCTCT
CCATCCATGCCGTGCAGTGTGATCCGGCCCATCCTCAAGAGGCTAGAGCGGCCCCACGACAGGGACGTGCCTGTCCTGAG
CAAGCGCAGGAAGAGTGGGACACCCCTGGAAGAGCAGCAGCTT---GAAGAACCCAAGGCCCGGGTCTTCCGCTCAAAGT
CCCTGTGTCAC---GAGATTGAGAGCATCCTGGACAGTGACCACCGTGGCCTGATTGGAGATTACTCTAAGGCCTTCCTC
CTGCAGACTGTGGATGGCAAACACCAAGACCTCAAGTACATCTCACCAGAAACTATGGTGGCCCTGTTGACAGGCAAGTT
CAGCAACATCGTGGAGAAGTTTGTAATTGTGGACTGCAGATACCCCTATGAGTATGAAGGCGGGCATATCAAGAATGCTG
TGAACTTGCCCCTGGAACCGGATGCCGAGACCTTTCTGCTGAAGCATCCCATCACGCCTTGTAACCTGGACAAGAGAATC
ATCCTCATTTTCCACTGTGAATTCTCATCTGAGCGTGGACCACGGATGTGCCGCTTCATCAGGGAACGGGACCGTGCAGC
TAACGACTATCCCAGCCTGTACTACCCTGAGATGTACATCCTCAAAGGCGGCTACAAGGAGTTCTTCCCGCAGCATCCGA
ACTTTTGTGAGCCCCAGGACTACCGACCCATGAACCATGCAGCTTTCCGGGATGAGCTGAGGAACTTCCGCCTCAAGACA
CGCAGCTGGGCTGGGGAACGGAGCAGGAGGGAACTCTGTAGCAGGCTGCAAGACCAG
>mus_musculus
ATGGAGGTACCCCTGCAGAAGTCTGCGCCGGGTTCAGCTCTCAGTCCTGCCCGCGTGCTGGGTGGCATTCAGCGGCCGCG
CCACCTCTCGGTCTTTGAGTTTGAGTCTGATGGCTTCCTGGGGTCTCCGGAGCCTACAGCTTCCTCCTCTCCGGTTACCA
CTCTTACACAGACCATGCACAACCTCGCTGGGCTCGGCAGTGAGCCTCCAAAAGCTCAAGTAGGAAGCCTGTCGTTCCAG
AACAGGCTGGCAGACCTATCCCTGTCCAGGCGCACCTCTGAGTGCTCCCTGTCATCTGAGTCCTCAGAATCTTCGGATGC
AGGTCTGTGCATGGACTCCCCCAGCCCTGTGGACCCGCAGATGGCAGAGCGCACGTTTGAACAGGCCATTCAGGCAGCCA
GTCGGGTCATTCAAAATGAGCAGTTTACCATAAAACGCTTCCGATCCTTACCAGTGAGGCTGCTGGAACACAGTCCGGTG
CTGCAGAGCATCACCAACTCCCGAGCACTGGACAGCTGGAGGAAAACTGAAGCAGGCTACCGAGCCGCCGCCAGTCCTGG
GGAGGACAAAGAGAATGATGGATATATCTTCAAGATGCCACAGGAGCTCCCTCATTCCAGCTCTGCCCAAGCTTTGGCAG
AATGGGTCAGCCGCAGACAGGCCTTTACCCAGAGGCCCAGCTCAGCCCCTGACTTGATGTGTCTTACCACTGAGTGGAAG
ATGGAAGTAGAGGAGCTGAGCCCGGTGGCACAGTCT------TCTTCCTTGACTCCTGTCGAAAGGGCTTCTGAAGAAGA
TGACGGATTTGTGGACATCCTGGAGAGTGATTTAAAGGATGACGAGAAGGTCCCCGCGGGCATGGAGAACCTCATTAGTG
CCCCACTGGTCAAAAAGCTGGATAAGGAAGAGGAACAGGATCTCATCATGTTCAGCAAGTGCCAGAGGCTCTTCCGCTCC
CCATCCATGCCATGCAGTGTGATCCGACCCATCCTCAAGAGGCTAGAGCGGCCCCAGGACCGGGATGTGCCTGTCCAGAG
CAAGCGCAGGAAAAGTGTGACACCCCTGGAAGAGCAGCAGCTT---GAAGAACCTAAGGCCCGTGTCTTTCGCTCAAAGT
CGCTGTGTCAT---GAGATTGAGAACATCCTGGATAGTGACCACCGTGGACTGATCGGAGATTACTCTAAGGCCTTCCTC
CTGCAGACCGTGGATGGCAAACACCAAGACCTTAAGTACATCTCACCAGAAACTATGGTGGCCCTGTTAACAGGCAAGTT
CAGCAACATCGTGGAGAAATTTGTCATTGTGGACTGCAGATACCCCTATGAGTATGAAGGCGGGCATATCAAGAATGCTG
TGAACCTGCCCCTGGAACGGGATGCTGAGACCTTTCTGCTGCAGCGTCCCATCATGCCTTGTAGCCTGGACAAGAGAATC
ATCCTCATTTTCCACTGTGAATTCTCGTCTGAGCGTGGACCACGAATGTGCCGCTTCATCAGGGAACGGGACCGTGCAGC
TAACGACTACCCCAGCCTGTACTACCCGGAGATGTACATCCTCAAAGGCGGCTACAAGGAGTTCTTCCCACAGCATCCGA
ACTTTTGTGAGCCCCAGGACTACCGACCCATGAACCACGAGGCTTTCAGGGATGAGCTGAGGAACTTTCGCCTTAAGACT
CGCAGCTGGGCTGGGGAACGGAGCAGGAGGGAACTTTGTAGCAGGCTGCAAGACCAG
