# Supplementary material for: Divergent genes in gerbils: prevalence, relation to GC-biased substitution, and phenotypic relevance
Source: BMC Evol Biol. 2020 Oct 19;20:134. doi: 10.1186/s12862-020-01696-3 (PMC7574485; doi:10.1186/s12862-020-01696-3)
Supplement: Supplementary file 3 — Additional file 3 Supplementary Data. DNA alignments for 10,554 1-to-1 orthologues used in analysis. Each alignment file is named using its orthogroup ID. [file 12862_2020_1696_MOESM3_ESM.zip › Additional_File_3/masked_alignments/OG0001960.fa]

>chinchilla_lanigera
TTTCCCGGAGGAAATGACAATTACCTGACGATCACGGGGCCTTCGCACCCCTTCCTGTCAGGGGCCGAG---------AC
GTTCCATACACCTAGCTTGGGTGATGAAGAATTTGAAATCCCACCTATCTCCTTGGATTCTGATCCTTCGCTTGCTGTCT
CAGATGTGGTTGGCCACTTTGATGACCTGGCAGACCCATCTTCCTCACAGGATGGCAGTTTTTCAGCCCAGTATGGGGTG
CAAACATTGGACATGCCTGTGGGCATGACCCATGGCTTGATGGAGCAGGGCGGGGGGCTCCTGAGTGGGGGCCTGACCAT
GGACTTGGACCATTCCATAGGAACTCAGTATAGTGCCAACCCTCCTGTTACCATCGATGTGCCCATGACAGACATGACAT
CTGGCTTGATGGGGCATAGCCAGTTGACCACCATTGATCAGTCAGAATTGAGTTCTCAGCTTGGTTTGAGCTTGGGGGGT
GGCACCATCTTGCCACCTGCCCAGTCACCAGAGGATCGTCTTTCAACCACCCCTTCACCTACTAATTCACTTCATGAGGA
TGGTGTTGAGGAATTCCGGAGGCAACTTCCCAGCCAGAAGACAGTAGTGGTGGAAGCAGGGAAAAAGCAGAAGGCCCCAA
AGAAGAGGAAAAAGAAGGACCCTAATGAACCTCAGAAACCAGTTTCTGCATATGCTTTATTTTTTCGTGACACACAGGCT
GCCATCAAGGGACAGAATCCAAATGCCACTTTTGGGGAAGTTTCAAAAATTGTGGCTTCCATGTGGGACAGTCTTGGAGA
AGAGCAGAAACAGGTGTATAAGAGGAAAACTGAAGCTGCCAAGAAAGAATATCTGAAGGCTCTAGCTGCTTATAAAGACA
ACCAAGAGTGTCAGGCCACTGTGGAAACAGTGGAATTGGATCCAGTGCCACCCGCCCAGACTCCTTCCCCACCTCCTGTG
GCTACTGTTGACCCAGCATCTCCAGCACCAGCCTCAACAGAGTCGCCTGCTCTATCCCCTTGCATTGTGGTTAATTCCAC
TCTTTCGTCCTATGTGGCAAACCAAGCATCTTCTGGGGCTGGGGGTCAGCCCAATATCACCAAGTTAATTATCACCAAAC
AGATGTTGCCCTCGTCTATTACCATGTCTCAAGGAGGCATGGTTACTGTTATCCCAGCCACAGTGGTGACCTCCCGGGGG
CTCCAGCTGGGCCAAACCAGTACAGCTACTATCCAGCCCAGCCAGCAAGCCCAAATTGTTACCCGGTCAGTGTTGCAGGC
AGCGGCAGCAGCTGCTGCTTCTATGCAACTGCCTCCACCCCGACTACAGCCTCCTCCATTACAGCAGATGCCTCAGCCCC
CAGCTCAGCAGCAAGTCACCATTCTACAGCAGCCTCCTCCACTCCAGGCCATGCAGCAGCCTCCACCTCAGAAAGTTAGA
ATCAACTTACAGCAGCAGCCACCTCCTCTGCAGAGTAAGATTGTGCCTCCACCCACGCTGAAGATGCAGACCACCGTAGT
TCCAGCTGCTGTGGACAGCAGTCCCGAGCAGCCTGTGAACAGCAGCCCTGAGGCCCACACAGTGGAGGCAGCCACTCCTG
ACACAATCTGTGAGATGATCACAGATGCTGTTCCTGAGGTTGAATCTCCTTCTCAGATGGATGTTGAGTTGGTGAGCGGA
TCTCCAGTGGTGCTCTCACCTCAGCCTCGATGCGTGAGGTCTGGTTGTGAGAACCCTCCTGTCGCAAGCAAGGACTGGGA
CAATGAATACTGCAGCAACGAGTGTGTGGTGAAGCACTGCAGGGATGTGTTTTTGGCCTGGGTAGCATCCAGAAACTCAA
ACACCGTGGTATTTGTGAAA
>cavia_porcellus
TTTCCCGGAGGAAATGACAATTACCTGACGATCACAGGGCCCTCGCACCCCTTCCTGTCAGGGGCCGAG---------AC
ATTCCATACACCAAGCTTGGGTGATGAGGAATTTGAAATCCCACCTATCTCCTTGGATTCTGATCCCTCACTGGCTGTCT
CGGATGTGGTCAGCCACTTTGATGACCTGGCAGACCCATCTTCCTCACAAGATGGCAGTTTTTCAGCCCAGTATGGGGTG
CAAACATTGGACATGCCTGTGGGCATGACCCATGGCTTGATGGAGCAGGGCGGGGGGCTCCTGAGTGGGGGCTTGGCCAT
GGATTTGGCCCACTCTATAGGAACTCAGTACAGTGCCAACCCACCTGTTACAATCGATGTACCAATGACAGATATGACAT
CTGGCTTGATGGGTGATAGCCAGCTGACCACCATCGATCAGTCAGAACTGAGTTCTCAGCTTGGTTTGAGCTTAGGGGGT
GGCACCATCTTGCCACCTGCACAGTCACCTGAGGATCGTCTTTCAACCACCCCTTCACCTACTAATTCACTTCATGAGGA
TGGTGTTGAGGATTTCCGGAGGCAACTTCCCAGCCAGAAGACAGTTGTGGTGGAAGCAGGAAAAAAGCAGAAGGCTCCAA
AGAAGAGGAAAAAGAAAGATCCTAATGAACCTCAGAAGCCGGTTTCAGCATATGCTTTATTTTTTCGTGACACACAAGCT
GCCATCAAGGGACAGAATCCTAATGCCACTTTTGGAGAAGTTTCAAAAATTGTGGCTTCTATGTGGGACAGTCTTGGAGA
AGAGCAGAAACAGGTGTATAAGAGGAAAACTGAAGCTGCCAAGAAAGAGTATCTGAAGGCTCTAGCAGCTTATAAAGACA
ACCAAGAGTGTCAGGCCACTGTGGAAACAGTGGAGTTGGATCCAGTGCCACCAGCCCAAACTCCTTCACCACCTCCTGTG
GCTACTGTTGACCCAGCATCTCCAGCACCAGCCTCAACAGAGTCGCCTGCCCTATCTCCTTGCATTGTTGTTAATTCCAC
TCTTTCATCCTATGTGGCAAACCAAGCATCTTCTGGGGCTGGGGGTCAGCCCAATATCACCAAGTTGATTATTACCAAAC
AGATGCTGCCCTCTTCTATTACCATGTCTCAAGGAGGCATGGTTACTGTTATCCCAGCCACAGTAGTGACCTCCCGGGGG
CTCCAGCTGGGCCAAACCAGTACAGCAACTATCCAGCCCAGCCAGCAAGCCCAGATTGTCACTCGGTCAGTGTTGCAGGC
AGCAGCAGCAGCTGCTGCTTCTATGCAACTGCCGCCACCCCGACTACAGCCTCCTCCATTACAACAGATGCCTCAGCCCC
CAGCTCAGCAGCAAGTTACCATTCTACAACAGCCACCTCCACTTCAGGCCATGCAACAGCCTCCACCTCAGAAAGTTAGG
ATCAACTTACAGCAACAGCCACCACCTCTGCAGAGTAAGATTGCACCTCCACCAACGCTGAAAATGCAGACCACAGTAGT
TCCACCTGTTGTGGAAAGCAGTCCTGAGCAGCCTGTGAACAGCAGCCCTGAGGTTCATCCAGTGGAGGCAGCCACTCCTG
ATGCAATTTGTGAGATGATCACAGATGTTGTTCCTGAGGTCGAGTCTCCTTCCCAGATGGATGTTGAACTGGTGAGTGGG
TCTCCTGTGGTGCTGTCACCTCAGCCTCGATGTGTCAGGTCTGGCTGTGAAAACCCTCCTGTCGTGAGTAAAGACTGGGA
CAATGAGTACTGCAGCAATGAATGTGTAGTGAAGCACTGCAGGGATGTATTTTTGGCCTGGGTAGCCTCCAGAAATTCAA
ACACCGTGGTATTTGTGAAA
>octodon_degus
TTTCCCGGAGGAAACGACAATTACCTGACGATCACAGGACCCTCGCACCCCTTCCTTTCGGGTGCCGAG---------AC
GTTCCATACACCAAGCTTGGGTGATGAGGAATTTGAAATCCCACCAATCTCCTTGGATTCTGATCCCTCACTCGCTGTCT
CAGATGTGGTTGGCCACTTTGATGACCTGGCAGACCCATCTTCCTCACAGGATGGCAGTTTTTCAGCCCAGTATGGAGTG
CAAACATTGGACATGCCTGTGGGCATGACCCATGGCTTGATGGAGCAGGGCGGGGGGCTCCTAAGTGGGGGCTTGACCAT
GGACTTGGACCATTCTATAGGAACTCAGTATAGTGCCAACCCACCTGTTACGATCGATGTACCAATGACAGACATGACAT
CTGGCTTGATGGGGCATAGCCAGTTGACCACCATTGATCAGTCAGAACTGAGTTCTCAGCTTGGCTTGAGCTTAGGGGGT
GGCACCATCTTGCCACCTGCCCAGTCCCCTGAGGATCGTCTTTCAACCACCCCTTCACCTACTAACTCACTTCATGAGGA
TGGTGTTGAAGATTTCCGGAGGCAACTTCCCACCCAGAAGACAGTTGTAGTGGAAGCAGGGAAGAAGCAGAAGGCCCCAA
AGAAGAGGAAAAAGAAAGATCCTAATGAACCCCAGAAACCAGTTTCAGCATATGCTTTATTTTTTCGTGACACACAGGCT
GCCATCAAAGGACAGAATCCTAATGCCACTTTTGGAGAAGTTTCAAAAATTGTGGCTTCTATGTGGGACAGTCTTGGAGA
AGAGCAGAAACAGGTGTATAAAAGGAAAACTGAAGCTGCCAAGAAAGAATATCTGAAGGCCCTAGCTGCTTATAAAGATA
ACCAAGAGTGCCAGGCTACTGTGGAAACAGTGGAATTGGATCCAGTACCACCAGCCCAGACTCCTTCACCACCTCCTGTG
GCTACTGTTGACCCAGCATCTCCAGCACCAGCCTCAACAGAGTCGACTGCACTATCCCCTTGCATTGTTGTTAATTCCAC
TCTTTCATCCTATGTGGCAAACCAAGCATCTTCTGGGGCTGGGGGTCAGCCAAATATCACCAAGTTAATTATCACCAAAC
AGATGTTGCCCTCTTCTATTACCATGTCTCAAGGAGGTATGGTTACTGTTATCCCAGCCACAGTGGTGACCTCCCGGGGG
CTCCAGCTGGGCCAAACCAGTACAGCTACGATCCAGCCTAGCCAGCAAGCCCAGATTGTCACTCGGTCAGTGTTGCAGGC
AGCGGCAGCAGCTGCTGCTTCTATGCAGCTGCCTCCACCCCGATTACAGCCACCTCCATTACAACAGATGCCTCAGCCCC
CAACTCAGCAGCAAGTTACCATTCTACAGCAGCCTCCTCCACTTCAGGCCATGCAACAGCCTCCACCTCAGAAAGTTAGA
ATCAACTTACAGCAACAGCCACCTCCTCTGCAGAGTAAGATTGTGCCTCCACCCACGTTGAAAATGCAGACTACTGTAGT
GCCACCTACTGTGGAAAGCAGTCCTGAGCAACCTGTGAATAGCAGCCCTGAGGTCCACACAGTGGAGGCAGCCACTCCTG
ATACAATCTGTGAGATGATCACAGATGTTGTTCCTGAGGTTGAATCTCCTTCTCAGATGGATGTTGAATTGGTGAGCGGG
TCTCCTGTGGTGCTCTCCCCTCAGCCTCGATGTGTGAGGTCTGGTTGTGAGAACCCTCCTGTCGTGAGTAAGGACTGGGA
CAATGAATACTGCAGCAATGAGTGCGTGGTAAAGCACTGCAGGGATGTATTTTTGGCCTGGGTAGCCTCCAGAAATTCAA
ACTCCGTGGTATTTGTGAAA
>meriones_unguiculatus
TTTCCCGGAGGAAATGACAATTACTTGACGATCACTGGGCCCTCGCACCCCTTCCTGTCAGGGGCCGAG---------AC
CTTCCATACACCAAGCTTGGGCGATGAGGAATTTGAAATCCCTCCTATCTCCTTGGACTCTGATCCCTCACTGGCTGTCT
CAGATGTGGTTGGGCACTTTGATGACCTGGCAGACCCCTCCTCTTCACAGGATGGCAGCTTTTCAGCTCAATACGGGGTC
CAGACGTTGGACATGCCAGTGAGCATGACCCATGGCTTGATGGAGCAAGGCGGGGGCCTCCTGAGTGGGGGCTTGACTAT
GGACCTGGACCATTCTATAGGAACTCAGTATAGTGCCAACCCACCTGTTACAATTGATGTACCAATGACAGACATGACAT
CTGGCTTAATAGGACACAGCCAGTTGACCACTATTGATCAGTCAGAACTGAGTTCTCAACTTGGTTTGAGTTTAGGGGGT
GGCACCATCTTGCCACCTGCCCAGTCACCTGAGGATCGTCTTTCAACTACTCCTTCACCTACGAATTCACTTCATGAAGA
TGGTGTTGATGATTTCCGGAGGCAACTTCCCAGCCAGAAGACAATGGTAGTGGAAACAGGGAAAAAGCAAAAGGCTCCCA
AGAAGAGAAAAAAGAAAGACCCTAATGAACCTCAGAAGCCAGTCTCTGCATATGCATTATTCTTCCGTGATACTCAGGCT
GCCATCAAGGGACAGAACCCCAATGCCACCTTTGGTGAGGTGTCGAAGATTGTGGCTTCCATGTGGGACAGTCTTGGAGA
AGAGCAAAAACAGGTGTACAAGCGGAAAACTGAAGCTGCCAAGAAAGAGTATCTCAAGGCGCTAGCTGCTTATAAAGACA
ACCAGGAGTGTCAGGCTACTGTGGAAACAGTGGAATTAGATCCCATGCCACAGTCACAGACTCCTTCACCACCTCCTGTG
ACTACTGTGGACCCAGCATCTCCAGCACCAGCCTCAACGGAGTCCCCTGCTTTGTCCCCTTGCATTGTGGTTAATTCCAC
ACTCTCGTCTTACGTGGCGAACCAGGCATCTTCTGGGGCTGGGGGTCAGCCCAACATTACCAAGTTGATCATTACCAAAC
AGATGTTGCCCTCTTCTATTACCATGTCTCAGGGAGGAATGGTTACTGTTATCCCAGCCACAGTGGTCACCTCCCGTGGG
CTCCAACTAGGCCAAACAAGTACAGCTACTATTCAGCCCAGCCAGCAGGCCCAGATTGTTACTCGGTCAGTGTTGCAGGC
AGCAGCAGCAGCTGCTGCTTCTATGCAGTTGCCTCCACCCCGACTACAGCCTCCTCCATTGCAACAGATGCCTCAGCCCC
CAACTCAACAGCAAGTCACCATTCTGCAGCAACCTCCTCCACTTCAGGCCATGCAACAACCTCCACCTCAGAAAGTTAGA
ATCAACTTACAACAGCAGCCACCACCTCTGCAGAGCAAGATTGTGCCTCCACCCACTCTGAAAATACAGACTACCCTGGT
CCCCCCAACTGTAGAAAACAGTCCTGAGCAGCCTATGAACAGCAGCCCTGAGGCCCACACAGTAGAGGCAACCTCTCCTG
AGACAATCTGTGAAATGATCACAGATGTAGTTCCTGAGGTCGAGTCTCCTTCTCAGATGGATGTGGAACTGGTGAGTGGA
TCCCCTGTGACACTGTCACCTCAGCCTCGATGTGTGAGGTCTGGTTGTGAGAACCCTCCCGTTATCAGTAAGGACTGGGA
CAACGAATACTGCAGCAATGAGTGTGTGGTGAAGCACTGCAGGGATGTATTCTTGGCTTGGGTGGCCTCTAGAAATCCGA
ACTCTGTGGTGTTTGTGAAG
>nannospalax_galili
TTTCCCGGAGGAAATGACAATTACCTGACAATCACGGGGCCGTCGCACCCCTTCCTGTCTGGGGCCGAG---------AC
ATTCCATACACCAAGTTTGGGTGATGAGGAATTTGAAATCCCGCCCATCTCCTTGGATTCTGATCCCTCACTGGCTGTCT
CAGATGTGGTTGGCCACTTTGATGACCTGGCAGACCCCTCCTCTTCACAGGATGGCAGTTTTTCAGCCCAATATGGGGTT
CAGACATTGGACATGCCTGTTGGCATGACCCATGGCTTGATGGAGCAGGGCGGGGGGCTCCTGAGTGGAGGCTTGACCAT
GGACTTGGACCATTCTATAGGAACTCAGTATAGTGCCAACCCACCTGTTACAATTGATGTACCAATGACAGACATGACAT
CTGGCTTGATGGGACATAGCCAGTTGACTACTATTGATCAGTCAGAACTGAGTTCTCAGCTTGGTTTGAGTTTAGGGGGT
GGCACTATCTTGCCACCTGCCCAGTCACCTGAGGATCGTCTTTCAACTACTCCGTCACCTACTAATTCACTTCATGAAGA
TGGTGTTGATGATTTCCGGAGGCAACTTCCCAGCCAGAAGACCGTGGTAGTGGAAGCAGGGAAAAAGCAGAAGGCTCCAA
AAAAGAGAAAAAAGAAAGACCCTAATGAACCTCAGAAACCTGTCTCTGCGTACGCTTTGTTCTTTCGTGATACTCAGGCT
GCCATCAAGGGACAAAATCCTAATGCTACCTTTGGAGAGGTTTCAAAGATTGTAGCTTCCATGTGGGACAGTCTTGGAGA
AGAGCAAAAACAGGTGTATAAGCGGAAAACTGAGGCTGCAAAGAAAGAGTACCTTAAGGCCCTGGCTGCTTATAAAGACA
ACCAGGAGTGTCAGGCCACTGTAGAGACAGTAGAATTGGATCCCATGCCACAATCACAGACTCCTTCACCACCTCCTGTG
GCTACTGTGGACCCGGCATCTCCAGCACCAGCCTCAACAGAGTCCCCTGCCTTGTCCCCTTGCATTGTTGTTAATTCCAC
TCTTTCATCCTATGTGGCAAACCAGGCATCTTCTGGGGCTGGGGGTCAGCCCAATATCACCAAGTTGATTATTACCAAAC
AGATGTTGCCCTCTTCTATTACCATGTCTCAAGGAGGGATGGTTACTGTTATCCCAGCCACAGTGGTCACCTCCCGTGGG
CTCCAATTAGGCCAGACAAGTACAGCTACCATCCAGCCCAGCCAACAAGCCCAGATTGTCACGCGGTCAGTGTTGCAGGC
AGCTGCAGCAGCTGCTGCTTCTATGCAACTGCCTCCACCCCGACTGCAGCCCCCTCCATTACAACAGATGCCTCAGCCCC
CAACCCAACAGCAAGTTACCATTCTCCAGCAGCCTCCTCCACTGCAGGCCATGCAACAGCCTCCACCTCAAAAAGTTCGA
ATCAATTTACAACAG---CCACCTCCTCTGCAAAGCAAGATTGTGCCTCCACCCACTCTGAAGATGCAGGCTACCCTGGT
TCCTCCAGCTGTAGAAAGCAGTCCTGAGCGGCCTCTGAACAGCAGTCCTGAGGCCCACACAATAGAGGCAACCTCTCCTG
AGACAATCTGTGAAATGATCACAGATGTAGTTCCTGAGGTTGAATCTCCTTCTCAGATGGATGTTGAATTGATGAGTGGG
TCCCCTGTGACACTCTCACCCCAGCCTCGATGTGTGAGGTCTGGCTGTGAGAACCCTCCTGTTGTGAGTAAGGACTGGGA
CAATGAATACTGCAGCAATGAGTGTGTGGTGAAGCACTGCAGGGATGTATTCTTGGCCTGGGTAGCCTCTAGAAATCCAA
ACACTGTGGTGTTTGTGAAA
>mus_musculus
TTTCCCGGAGGAAATGACAATTACCTGACGATCACTGGGCCCTCGCACCCTTTCCTGTCAGGAGCCGAG---------AC
ATTCCATACACCAAGCTTGGGCGATGAGGAATTTGAAATTCCACCTATCTCCTTGGACTCTGATCCCTCACTGGCTGTCT
CAGATGTGGTTGGCCACTTTGATGACCTGGCAGACCCCTCCTCTTCACAGGATGGCAGCTTTTCAGCTCAATACGGGGTC
CAGACATTGGACATGCCTGTGGGCATGACCCATGGCTTGATGGAGCAGGGCGGGGGGCTCCTGAGTGGGGGCTTGACTAT
GGACCTGGACCATTCTATAGGAACTCAGTATAGTGCCAACCCACCTGTTACAATTGATGTACCAATGACAGACATGACAT
CTGGCTTAATGGGACACAGCCAGTTGACCACTATTGATCAGTCAGAACTGAGTTCTCAACTTGGTTTGAGTTTAGGAGGT
GGCACCATCTTGCCACCTGCCCAGTCACCTGAGGATCGTCTTTCAACTACTCCTTCACCTACCAATTCACTTCATGAGGA
TGGTGTTGATGATTTCCGGAGGCAACTTCCCGCCCAGAAGACAGTGGTAGTGGAAACAGGGAAAAAGCAAAAGGCTCCCA
AGAAGAGAAAAAAGAAAGACCCAAATGAACCTCAGAAGCCAGTCTCTGCGTATGCATTGTTCTTTCGAGATACGCAGGCT
GCCATCAAGGGACAAAACCCAAACGCAACCTTTGGGGAGGTATCGAAGATTGTGGCTTCCATGTGGGACAGTCTTGGAGA
GGAACAGAAGCAGGTGTACAAGCGGAAGACTGAGGCTGCCAAGAAAGAGTATCTCAAGGCACTAGCTGCTTATAAAGACA
ACCAGGAATGCCAGGCTACTGTGGAAACAGTGGAATTAGATCCTGTGCCACAGTCACAGACTCCTTCCCCACCTCCTGTG
ACTGCTGCTGACCCAGCATCTCCAGCACCAGCCTCAACGGAGTCTCCTGCTTTGCCCCCTTGCATCATAGTGAATTCCAC
GCTTTCATCTTACGTGGCAAACCAAGCCTCTTCTGGGCCTGGAGGTCAGCCCAATATTACCAAGTTGATTATTACCAAAC
AGATGTTGCCTTCTTCTATCACCATGTCCCAAGGTGGAATGGTTACTGTTATCCCAGCCACAGTGGTTACCTCCCGTGGG
CTCCAGGTAGGCCAAACAAGTACAGCTACTATTCAGCCAAGCCAGCAGGCCCAGATTGTCACCCGGTCAGTGTTGCAGGC
AGCTGCAGCTGCTGCTGCTTCCATGCAACTGCCTCCACCCCGACTACAGCCTCCTCCGTTGCAACAGATGCCTCAGCCCC
CAACTCAACAGCAAGTAACCATTCTACAGCAACCCCCTCCACTTCAGGCCATGCAGCAACCTCCACCTCAGAAAGTTAGA
ATCAACTTACAGCAGCAGCCACCACCTCTGCAGAGCAAGATTGTGCCTCCACCCACTCTGAAAATACAGACTACTGTGGT
CCCTCCAACTGTAGAAAGCAGTCCTGAGCAGCCTATGAACAGCAGCCCCGAGGCCCACACAGTAGAGGCAACCTCTCCTG
AGACAATCTGTGAAATGATCGCAGATGTAGTTCCTGAGGTGGAGTCTCCTTCTCAGATGGATGTTGAATTGGTGAGTGGC
TCCCCTGTGGCACTGTCACCTCAGCCTCGATGTGTGAGGTCTGGTTGTGAGAACCCTCCTGTTGTCAGTAAGGACTGGGA
CAACGAGTACTGCAGCAATGAGTGTGTGGTGAAGCACTGCAGGGATGTATTCTTGGCCTGGGTGGCCTCTAGAAATCCAA
ACTCTGTGGTGTTTGTGAAG
>rattus_norvegicus
TTTCCCGGAGGAAATGACAATTACCTGACGATCACTGGGCCCTCGCACCCTTTCCTGTCAGGGGCCGAG---------AC
ATTCCATACACCAAGCTTGGGCGATGAGGAATTTGAAATCCCACCTATCTCCTTGGACTCTGATCCCTCACTGGCTGTTT
CAGATGTGGTTGGCCACTTTGATGACCTGGCAGACCCCTCCTCTTCCCAGGATGGCAGCTTCTCAGCTCAATACGGGGTC
CAGACATTGGACATGCCTGTGGGCATGACCCATGGCCTGATGGAGCAGGGCGGGGGGCTCCTGAGTGGGGGCTTGACTAT
GGACCTGGACCATTCCATAGGAACTCAGTATAGTGCCAACCCACCTGTTACAATTGATGTACCGATGACAGACATGACAT
CTGGCTTAATGGGACACAGCCAGTTGACCACTATTGATCAGTCAGAACTGAGTTCTCAACTTGGTTTGAGTTTAGGAGGT
GGCACCATCTTGCCACCCGCCCAGTCACCTGAGGATCGTCTTTCAACTACTCCTTCACCTACCAATTCACTTCATGAGGA
TGGTGTTGATGATTTCCGGAGGCAACTTCCTGCCCAGAAGACAGTGGTAGTGGAAACAGGGAAAAAGCAAAAGGCTCCCA
AGAAGAGAAAAAAGAAAGACCCTAATGAACCTCAAAAGCCAGTCTCTGCGTATGCACTGTTCTTCCGAGATACTCAGGCA
GCCATCAAGGGACAGAACCCAAATGCAACCTTTGGGGAGGTTTCCAAGATTGTGGCTTCCATGTGGGACAGTCTTGGAGA
AGAGCAAAAACAGGTGTACAAGCGGAAAACTGAAGCTGCCAAGAAAGAGTATCTCAAGGCACTAGCTGCTTATAAAGACA
ACCAGGAGTGTCAGGCTACTGTGGAAACAGTGGAATTGGATCCTGTGCCACAGTCACAGACTCCTTCACCACCTCCTGTG
ACTACTGCTGACCCAGCATCTCCAGCACCAGCCTCAACGGAGTCCCCTGCTTTGTCCCCTTGCATTGTAGTTAATTCCAC
GCTTTCATCTTACGTGGCAAACCAGGCATCTTCTGGGCCTGGAGGTCAGCCCAATATCACCAAATTGATTATTACCAAAC
AAATGTTGCCTTCTTCTATTACCATGTCTCAAGGAGGAATGGTTACTGTTATCCCAGCCACAGTGGTTACCTCCCGTGGG
CTCCAGCTGGGCCAAACAAGTACAGCTACTATTCAGCCAAGCCAGCAGGCCCAGATTGTCACTCGGTCAGTGTTGCAGGC
AGCAGCAGCTGCCGCTGCTTCTATGCAACTGCCTCCACCCCGCCTGCAGCCTCCTCCATTGCAACAGATGCCTCAGCCCC
CAACTCAACAGCAAGTCACCATTCTCCAGCAACCTCCTCCCCTTCAGGCCATGCAGCAGCCTCCACCTCAGAAAGTTAGA
ATCAACCTACAGCAGCAGCCGCCTCCTCTGCAGAGCAAGATCGTGCCTCCACCCGCTCTGAAAATGCAGGCTACAGTGCT
CCCTCCAACTGTAGAAAGCAGCCCTGAGCAGCCTATGAACAGCAGCCCCGAGGCCCACACAGTAGAGGCAACCTCTCCTG
AGACAATCTGTGAAATGATTGCAGATGTAGTTCCTGAGGTGGAGTCCCCTTCCCAGATGGATGTTGAATTGGTGAGTGGA
TCCCCTGTGACACTGTCCCCTCAGCCTCGATGTGTGAGGTCTGGTTGCGAGAACCCTCCTGTTATCAGTAAGGACTGGGA
CAACGAATATTGCAGCAATGAGTGTGTGGTGAAGCACTGCAGGGATGTATTCTTGGCCTGGGTGGCCTCTAGAAATCCAA
ACTCTGTGGTATTTGTGAAG
>fukomys_damarensis
TTTCCCGGAGGAAACGACAATTACCTGACGATCACGGGGCCTTCTCACCCCTTCCTGTCAGGGGCCGAG---------AC
ATTCCATACGCCAAGCTTAGGGGATGAGGAATTTGAAATCCCACCTATCTCCTTGGATTCTGATCCTTCGCTTGCTGTCT
CAGATGTGGTTGGCCACTTTGATGACCTGGCAGACCCATCCTCCTCACAGGATGGCAGCTTTTCAGCCCAGTATGGGGTG
CAGACATTGGACATGCCTGTGGGCATGACCCATGGCTTGATGGAGCAGGGCGGAGGGCTCCTGAGTGGGGGCTTGACCAT
GGACTTGGACCATTCTATAGGAACTCAGTACAGTGCCAACCCACCTGTCACAATCGATGTACCAATGACAGACATGACAT
CTGGCTTGATGGGGCATAGCCAGTTGACCACCATTGATCAATCAGAACTGAGTTCTCAACTTGGTTTGAGCTTAGGGGGT
GGCACCATCTTGCCACCTGCCCATTCACCTGAGGATCGCCTTTCAACCACCCCGTCACCTACTAACTCACTTCATGAGGA
TGGTGTTGAGGATTTCCGGAGGCAAGTTCCCAGCCAGAAGACAGTTGTGGTGGAAACAGGAAAAAAGCAGAAGGCCCCAA
AGAAGAGGAAAAAGAAAGATCCTAATGAACCTCAGAAACCAGTTTCAGCATATGCTTTATTTTTCCGTGATACACAGGCT
GCCATCAAGGGACAGAATCCTAACGCTACTTTTGGAGAAGTTTCAAAAATTGTGGCTTCCATGTGGGACAGTCTTGGAGA
AGAGCAAAAACAGGTGTATAAGAGGAAAACTGAAGCTGCCAAGAAAGAGTATCTGAAGGCTCTAGCTGCTTATAAAGACA
ACCAAGAGTGTCAGGCTACTGTGGAAACAGTGGAATTGGATCCAGTGCCACCAGCCCAGACTCCTTCACCACCTCCTGTG
GCTACTGTAGACCCAGCATCTCCAGCACCAGCCTCAACAGAGTCACCTGCCCTATCCCCTTGCATTGTTGTTAATTCTAC
TCTTTCATCCTATGTGGCAAATCAAGCATCTTCTGGGGCTGGTGGTCAGCCTAACATCACCAAGCTAATTATTACCAAAC
AGATGTTGCCCTCTTCTATTACCATGTCTCAGGGAGGGATGGTTACTGTTATCCCAGCCACAGTGGTGACCTCCCGGGGG
CTCCAGCTAGGCCAAACCAGCACAGCTACTATCCAGCCCAGCCAGCAGGCCCAGATTGTCACTCGGTCAGTGTTGCAGGC
GGCAGCAGCAGCTGCTGCTTCTATGCAACTGCCTCCACCCCGACTACAGCCTCCTCCACTGCAACAGATGCCTCAGCCCC
CAACTCAGCAGCAAGTTACCATTCTGCAGCAGCCGCCTCCACTTCAGGCCATGCAACAGCCCCCACCTCAGAAAGTTAGA
ATCAATTTACAGCAACAGCCGCCCCCTCTGCAAAGTAAGATTGTGCCTCCACCCACGCTGAAAATGCAGACTACTATAGT
CCCACCTACTGTGGAGAGCAGTCCTGAGCAACCTGTCAATAGAAGTCCTGAGGCCCATACAGTGGAGGCAACCTCTCCTG
AAACGATCTGTGAGATGATCACAGATGTTGTTCCTGAGGTTGAATCTCCTTCTCAGATGGACGTCGAGTTGGTGAGTGCA
TCTCCAGTGGTGCTCTCACCCCAGCCTCGATGCGTGAGATCTGGTTGTGAGAACCCTCCTGTCGTGAGTAAGGACTGGGA
CAATGAATACTGCAGCAATGAGTGTGTGGTGAAGCACTGCAGGGATGTATTTTTAGCCTGGGTGGCCTCCAGAAATTCAA
ACACCGTTGTATTTGTGAAA
>ictidomys_tridecemlineatus
TTTCCCGGAGGAAATGACAATTACCTGACGATCACAGGGCCCTCACACCCCTTCCTGTCAGGGGCCGAG---------AC
ATTCCATACACCAAGCTTGGGTGATGAGGAATTTGAAATCCCACCTATCTCCTTGGATTCTGATCCCTCACTGGCTGTCT
CAGATGTGGTTGGCCACTTTGATGACCTGGCAGACCCTTCCTCCTCACAGGATGGCAGTTTTTCAGCCCAGTATGGGGTC
CAGACATTGGACATGCCTGTGGGCATGACCCATGGCTTGATGGAGCAGGGCGGGGGGCTCCTGAGTGGGGGCTTGACCAT
GGACTTGGACCATTCTATAGGAACTCAGTATAGTGCCAACCCACCTGTTACAATTGATGTACCAATGACAGACATGACCT
CTGGCTTGATGGGGCATAGCCAGTTGACCACCATTGATCAGTCAGAACTGAGTTCTCAACTGGGTTTGAGCTTAGGGGGT
AGCACCATCTTGCCACCTGCTCAGTCACCTGAGGATCGTCTTTCAACCACCCCTTCACCTACAAGTTCACTTCATGAGGA
TGGTGTTGAGGATTTCCGGAGGCAACTTCCCAGTCAGAAGACAGTGGTAGTGGAAGCAGGGAAAAAGCAGAAGGCCCCAA
AGAAGAGAAAAAAGAAAGATCCTAATGAACCTCAGAAACCAGTTTCAGCATATGCTTTATTTTTTCGTGATACACAGGCT
GCCATCAAGGGGCAGAATCCTAATGCCACCTTTGGAGAGGTTTCAAAAATTGTGGCTTCCATGTGGGACAGTCTTGGAGA
GGAACAAAAACAGGTGTATAAGAGGAAAACTGAAGCTGCCAAAAAAGAGTATCTAAAGGCTCTGGCTGCATATAAAGACA
ACCAAGAGTGTCAGGCCACTGTAGAAACAGTGGAATTGGATCCAGTGCCACCATCACAGACTCCTTCACCGCCACCTGTG
GCCACTGTTGACCCAGCATCTCCAGCACCAGCCTCAACAGAGTCCCCTGCCCTGTCGCCTTGCATCGTTGTTAACTCCAC
TCTTTCGTCCTATGTGGCAAACCAGGCATCTTCTGGGGCTGGGGGTCAGCCCAATATCACGAAGTTGATTATTACCAAAC
AGATGTTGCCCTCTTCTATTACCATGTCTCAAGGAGGGATGGTTACTGTTATCCCAGCCACAGTGGTGACCTCCCGGGGG
CTTCAATTAGGTCAAACTAGTACAGCTACCATCCAGCCCAGCCAGCAAGCCCAGATTGTTACTCGGTCAGTGTTGCAGGC
AGCAGCAGCAGCTGCTGCTTCTATGCAACTGCCTCCGCCTCGACTACAGCCCCCTCCATTACAACAGATGCCTCAGCCCC
CAACTCAGCAGCAAGTCACCATTCTGCAGCAGCCTCCTCCACTTCAGGCCATGCAACAGCCTCCACCTCAGAAAGTTCGA
ATCAATTTACAACAACAGCCACCTCCTCTGCAAAGCAAGATTGTGCCTCCACCCACTCTGAAAATGCAGACTACCTTAGT
CCCACCAGCTGTGGAAAGCAGTCCTGAGCGACCTATGAACAGCAGTCCTGAGGCCCATACAGTAGAGGCAACCTCCCCTG
AGACCATCTGTGAGATGATTACAGATGTAGTTCCTGAGGTCGAATCTCCTTCTCAGATGGATGTTGAATTGGTGAGTGGG
TCTCCTGTGACACTGTCACCCCAGCCTCGCTGTGTAAGGTCTGGTTGTGAGAACCCTCCCGTTGTGAGTAAGGATTGGGA
CAATGAATACTGCAGCAATGAGTGTGTGGTGAAACACTGCAGGGATGTATTCTTGGCCTGGGTAGCCTCTAGAAATTCAA
ACACTGTGGTGTTTGTGAAA
>psammomys_obesus
---------------------------------------------------------------------TCTCCTTTGAC
CTTCCATACACCAAGCTTGGGCGATGAGGAATTTGAAATCCCTCCTATCTCCTTGGACTCTGATCCCTCACTGGCTGTCT
CAGATGTGGTTGGGCACTTTGATGACCTGGCAGACCCCTCCTCTTCACAGGATGGCAGCTTTTCAGCTCAATATGGGGTC
CAGACATTGGACATGCCAGTGGGCATGACCCATGGCTTGATGGAGCAAGGCGGGGGCCTCCTGAGTGGGGGCTTGACTAT
GGACCTGGACCATTCTATAGGAACTCAGTATAGTGCCAACCCACCTGTTACAATTGATGTACCAATGACAGACATGACAT
CTGGCTTAATAGGACACAGCCAGTTGACCACTATTGATCAATCAGAACTGAGTTCTCAACTTGGTTTGAGTTTAGGGGGT
GGCACTATCTTGCCACCAGCCCAGTCACCTGAGGATCGTCTTTCAACTACTCCTTCACCTACGAATTCACTTCATGAAGA
TGGTGTTGATGATTTCCGGAGGCAACTTCCCAGCCAGAAGACAATGGTAGTGGAAACAGGGAAAAAGCAAAAGGCTCCCA
AGAAGAGAAAAAAGAAAGACCCTAATGAACCTCAGAAGCCAGTCTCTGCATATGCATTATTCTTCCGTGATACTCAGGCT
GCCATCAAGGGACAGAACCCCAATGCCACCTTTGGTGAGGTGTCGAAGATTGTGGCTTCCATGTGGGACAGTCTTGGAGA
AGAGCAAAAACAGGTGTACAAGCGGAAAACTGAAGCTGCCAAGAAAGAGTATCTCAAGGCGCTAGCTGCTTATAAAGACA
ACCAGGAGTGTCAGGCTACTGTGGAAACAGTGGAATTAGATCCCATGCCACAGTCACAGACTCCTTCACCACCTCCTGTG
ACTACTGTGGACCCAGCATCTCCAGCACCAGCCTCAACGGAGTCCCCTGCTTTGTCCCCTTGCATTGTGGTTAATTCCAC
ACTCTCGTCTTACGTGGCAAACCAGGCATCTTCTGGGGCTGGGGGTCAGCCCAACATTACCAAGTTGATCATTACCAAAC
AGATGTTGCCCTCTTCTATTACCATGTCTCAGGGAGGAATGGTTACTGTTATCCCAGCCACAGTGGTCACCTCCCGTGGG
CTCCAACTAGGCCAAACAAGTACAGCTACTATTCAGCCCAGTCAGCAGGCCCAGATTGTCACTCGGTCAGTGTTGCAGGC
AGCAGCAGCTGCTGCTGCTTCTATGCAGTTGCCTCCACCCCGACTACAGCCTCCTCCATTGCAACAGATGCCTCAGCCCC
CAACTCAACAGCAAGTCACCATTCTGCAGCAACCTCCTCCACTTCAGGCCATGCAACAACCTCCACCTCAGAAAGTTAGA
ATCAACTTACAACAGCAGCCACCTCCTCTGCAGAGCAAGATTGTGCCTCCACCCACTCTGAAAATACAGACTACCCTGGT
CCCCCCAACTGTAGAAAACAGTCCTGAGCAGCCTATGAACAGCAGCCCTGAGGCCCACACAGTAGAAGCAACCTCTCCTG
AGACAATCTGTGAAATGATCACAGATGTAGTTCCTGAGGTCGAGTCTCCTTCTCAGATGGATGTGGAACTGGTGAGTGGA
TCCCCTGTGACACTGTCACCTCAGCCTCGATGTGTGAGGTCTGGTTGTGAGAACCCTCCTGTTATCAGTAAGGACTGGGA
CAACGAATACTGCAGCAATGAGTGTGTGGTGAAGCACTGCAGGGATGTATTCTTGGCCTGGGTGGCCTCTAGAAATCCGA
ACTCTGTGGTGTTTGTGAAG
>homo_sapiens
TTTCCCGGAGGAAATGACAATTACCTGACGATCACAGGGCCTTCGCACCCCTTCCTGTCAGGGGCCGAG---------AC
ATTCCATACACCAAGCTTGGGTGATGAGGAATTTGAAATCCCACCTATCTCCTTGGATTCTGATCCCTCATTGGCTGTCT
CAGATGTGGTTGGCCACTTTGATGACCTGGCAGACCCTTCCTCTTCACAGGATGGCAGTTTTTCAGCCCAGTATGGGGTC
CAGACATTGGACATGCCTGTGGGCATGACCCATGGCTTGATGGAGCAGGGCGGGGGGCTCCTGAGTGGGGGCTTGACCAT
GGACTTGGACCACTCTATAGGAACTCAGTATAGTGCCAACCCACCTGTTACAATTGATGTACCAATGACAGACATGACAT
CTGGCTTGATGGGGCATAGCCAGTTGACCACCATTGATCAGTCAGAACTGAGTTCCCAGCTGGGTTTGAGCCTAGGGGGT
GGCACCATCCTGCCACCTGCCCAGTCACCTGAAGATCGTCTTTCAACCACCCCTTCACCTACTAGTTCACTTCACGAGGA
TGGTGTTGAGGATTTCCGGAGGCAACTTCCCAGCCAGAAGACAGTCGTGGTGGAAGCAGGGAAAAAGCAGAAGGCCCCAA
AGAAGAGAAAAAAGAAAGATCCTAATGAACCTCAGAAACCAGTTTCAGCATATGCTTTATTCTTTCGTGATACACAGGCT
GCCATCAAGGGACAGAATCCTAATGCCACTTTTGGTGAGGTTTCAAAAATTGTGGCCTCCATGTGGGATAGTCTTGGAGA
GGAGCAAAAACAGGTATATAAGAGGAAAACTGAGGCTGCCAAGAAAGAGTATCTGAAGGCACTGGCTGCTTACAAAGACA
ACCAGGAGTGTCAGGCCACTGTGGAAACAGTGGAATTGGATCCAGCACCACCATCACAAACTCCTTCTCCACCTCCTATG
GCTACTGTTGACCCAGCATCTCCAGCACCAGCTTCAATAGAGCCCCCTGCCCTGTCCCCATCCATTGTTGTTAACTCCAC
CCTTTCATCCTATGTGGCAAACCAGGCATCTTCTGGAGCTGGGGGTCAGCCCAATATCACCAAGTTGATTATTACCAAAC
AAATGTTGCCCTCTTCTATTACTATGTCTCAAGGAGGGATGGTTACTGTTATCCCAGCCACAGTGGTGACCTCCCGGGGG
CTCCAACTAGGCCAAACCAGTACAGCTACTATCCAGCCCAGTCAACAAGCCCAGATTGTCACTCGGTCAGTGTTGCAGGC
AGCAGCAGCTGCTGCTGCTTCTATGCAACTGCCTCCACCCCGACTACAGCCCCCTCCATTACAACAGATGCCACAGCCCC
CGACTCAGCAGCAAGTTACCATTCTGCAGCAGCCTCCTCCACTCCAGGCCATGCAACAGCCTCCACCTCAGAAAGTTCGA
ATCAATTTACAGCAACAGCCTCCTCCTCTGCAGATCAAGAGTGTGCCTCTACCCACTTTGAAAATGCAGACTACCTTAGT
CCCACCAACTGTGGAAAGTAGTCCTGAGCGGCCTATGAACAACAGCCCTGAGGCCCATACAGTGGAGGCACCTTCTCCTG
AGACTATCTGTGAGATGATCACAGATGTAGTTCCTGAGGTTGAGTCTCCTTCTCAGATGGATGTTGAATTGGTGAGTGGG
TCTCCTGTGGCACTCTCACCCCAGCCTCGATGTGTGAGGTCTGGTTGTGAGAACCCTCCCATTGTGAGTAAGGACTGGGA
CAATGAATACTGCAGCAATGAGTGTGTGGTGAAGCACTGCAGGGATGTATTCTTGGCCTGGGTAGCCTCTAGAAATTCAA
ACACAGTGGTGTTTGTGAAA
