# Supplementary material for: Divergent genes in gerbils: prevalence, relation to GC-biased substitution, and phenotypic relevance
Source: BMC Evol Biol. 2020 Oct 19;20:134. doi: 10.1186/s12862-020-01696-3 (PMC7574485; doi:10.1186/s12862-020-01696-3)
Supplement: Supplementary file 3 — Additional file 3 Supplementary Data. DNA alignments for 10,554 1-to-1 orthologues used in analysis. Each alignment file is named using its orthogroup ID. [file 12862_2020_1696_MOESM3_ESM.zip › Additional_File_3/masked_alignments/OG0001962.fa]

>cavia_porcellus
ATGGCGGCGGCATCGGAGGAGCGGATGACTGAGGAGGGAGGCGGCAGCCACGGTGACGGCAGCTCCTCTTCGGCTGCCGG
CTCTGCCCAGCGACAGCCTCCGCCTCTCCCTGCCCAGCCCCCGCAGCCGGGGTCCCAGGCGCCCCCAGCGCCGGCGCTGG
TTCCGGACCAGCTGCCTCAGAACAACACGCTGGTGGCGCTGCCCATCGTAGCCATCGAGAACATCCTCAGCTTTATGTCC
TACGACGAAATTAGTCAGCTGCGCCTGGTTTGTAAAAGAATGGACTTGGTTTGCCAGAGAATGTTGAATCAGGGGTTTCT
GAAAGTGGAGAGGTACCATAATCTGTGTCAAAAGCAGGTGAAAGCACAGCTCCCAAGGCGGGAATCAGAAAGGAGAAACC
ATTCTTTAGCTCGTCATGCAGACATCCTTGCTGCTGTGGAAACAAGGCTGTCGCTGTTAAATATGACTTTCATGAAGTAT
GTGGATTCGAATCTCTGTTGCTTCATCCCAGGAAAGGTGATTGATGAGATTTATCGTGTGTTGAGATATGTCAATTCTAC
CAGAGCCCCACAGCGAGCTCATGAAGTCCTCCAGGAGTTAAGGGACATTTCCTCCATGGCCATGGAGTACTTTGATGAGA
AGATCGTTCCAATTCTGAAGAGGAAACTGCCAGGCTCAGATGTGTCTGGAAGACTCATGGGCTCTCCTCCAGTTCCAGGA
CCGTCTGCAGCCCTGACGACAATGCAGCTCTTCTCCAAGCAGAACCCTTCACGACAGGAGGTTACTAAACTCCAGCAGCA
GGTCAAGACCAATGGTGCTGGTGTGACAGTTCTCAGGCGGGAGATTTCTGAGCTTCGCACCAAAGTGCAGGAGCAGCAGA
AGCAGCTTCAAGACCAAGATCAGAAACTGCTAGAGCAGACCCAGGTCATCGGCGAGCAGAATGCTCGGCTGGCAGAGCTG
GAGCGCAAACTTCGGGAGGTCATGGAGAGCGCGGTGGGAAGGTCCTCCGGGCCCAGGCAGAGTGAGGAGTCTCCGAGGAA
GCGGAGAAAGGCCGCAGAAGCCATCGACTCGTCTAGAAAATCCAAGCGGCTTCGGAATGGAAAG
>chinchilla_lanigera
ATGGCGGCCGCGGCGGAGGAGCGGATGACTGAGGAGGGAGGCGGCAGCCACGGTGACGGCGGCGCTTCTTCGGCCGCGGG
CTCTGCCCAGCGACAGCCCCCGCCTCCCCCGGCCCAGCCCCCGCAGCCGGGGTCCCAGGCGCCCCCAGCGCCGGCGCTGG
TTCCGGACCAGCTGCCTCAGAACAACACGCTGGTGGCGCTGCCCATCGTAGCCATCGAGAACATCCTCAGCTTTATGTCC
TACGACGAAATTAGCCAGCTGCGCCTGGTTTGTAAAAGAATGGACTTGGTTTGCCAGAGAATGTTGAATCAGGGATTTCT
GAAGGTGGAGAGGTACCATAACCTGTGTCAGAAGCAAGTGAAAGCACAGCTCCCAAGGAGAGAATCAGAAAGGAGAAACC
ATTCTTTAGCTCGTCATGCAGACATCCTTGCTGCTGTGGAAACAAGGCTGTCACTGTTAAATATGACTTTTATGAAGTAT
GTGGATTCCAATCTTTGTTGCTTCATCCCAGGAAAGGTGATTGATGAGATTTACCGTGTGTTGAGATATGTCAATTCTAC
CAGAGCCCCACAGCGAGCGCATGAAGTCCTCCAAGAGTTAAGGGACATTTCCTCCATGGCCATGGAATACTTTGATGAGA
AGATTGTTCCGATTCTGAAGAGAAAGCTGCCAGGATCAGACGTGTCTGGAAGACTCATGGGCTCTCCTCCAGTTCCAGGA
CCGTCTGCAGCCCTAACAACAATGCAGCTCTTCTCGAAGCAAAACCCTTCGAGACAAGAGGTTACTAAACTCCAGCAGCA
GGTTAAGACCAACGGTGCTGGAGTGACTGTTCTCAGGCGAGAAATTTCTGAGCTTCGCACCAAAGTGCAGGAACAGCAGA
AACAGCTTCAAGACCAAGACCAGAAACTGCTGGAGCAGACCCAGATCATAGGTGAGCAGAATGCGAGGTTGGCGGAGCTG
GAGCGCAAACTGCGGGAAGTCATGGAGAGCGCAGTGGGAAGCTCCTCCGGAGCTAGGCAGAGTGAGGAGTCTCCTCGGAA
ACGGAGAAAGGCTGCAGAAACCATAGACTCACTTAGAAAATCGAAGCGACTTCGGAATCGAAAG
>homo_sapiens
ATGGCGGCAGCGGCGGAGGAGCGGATGGCAGAGGAAGGAGGCGGCGGCCAAGGCGACGGCGGTTCCTCTTTGGCCTCCGG
CTCTACCCAGCGACAGCCTCCACCGCCCGCGCCACAGCACCCGCAGCCGGGGTCCCAGGCGCTCCCAGCCCCCGCGCTGG
CTCCGGACCAGCTGCCTCAAAACAACACGCTTGTGGCGCTGCCCATCGTAGCCATCGAGAACATCCTCAGCTTTATGTCC
TACGACGAAATTAGCCAGCTCCGCCTGGTTTGTAAAAGAATGGACTTGGTCTGCCAGAGAATGTTGAATCAGGGATTTCT
GAAAGTGGAGAGGTACCATAATCTATGTCAGAAACAAGTTAAAGCACAACTCCCAAGGAGAGAGTCAGAAAGGAGAAACC
ATTCATTAGCTCGTCATGCAGACATTCTTGCTGCTGTTGAAACAAGGCTGTCACTATTAAATATGACTTTCATGAAATAT
GTGGATTCCAATCTCTGTTGCTTCATCCCAGGAAAGGTGATTGATGAGATTTATCGTGTGTTGAGATATGTCAATTCTAC
CAGAGCCCCTCAACGAGCTCATGAAGTACTTCAAGAATTAAGGGATATATCCTCTATGGCAATGGAGTACTTTGATGAAA
AGATTGTTCCAATTTTAAAGAGGAAATTACCAGGATCAGATGTTTCTGGAAGACTCATGGGCTCTCCTCCAGTTCCAGGA
CCGTCTGCAGCCCTAACAACAATGCAGCTCTTCTCCAAGCAAAATCCTTCAAGACAAGAGGTTACCAAACTCCAGCAGCA
GGTTAAAACAAATGGTGCTGGCGTGACTGTTCTCAGGCGTGAAATTTCTGAGCTTCGCACCAAAGTGCAAGAACAGCAAA
AACAGCTTCAAGACCAGGACCAGAAACTGCTAGAGCAGACCCAGATCATAGGTGAACAAAATGCACGGTTGGCAGAGCTA
GAACGCAAACTACGAGAAGTAATGGAAAGTGCTGTAGGAAATTCCTCAGGGTCCGGGCAGAATGAGGAGTCTCCTCGGAA
ACGAAAAAAGGCCACGGAAGCCATAGACTCTCTTAGGAAATCTAAACGTCTTCGGAATAGAAAG
>ictidomys_tridecemlineatus
ATGGCGGCGGCGTCGGAGGAGCGGATGGCTGAGGAAGGAGGCGGCGGCCACGGCGACGGCGGCTCCTCTTCGGCCGCCGG
CTCTTCTCAGCGACAGCTCCCACCGCCTCCGCCACAGCCTCCGCAGCCGGGGTCCCAGGCACCCCCAGTGCCGGCGCTGG
CTCCGGACCAGCTGCCTCAAAACAACACTCTGGTGGCGCTGCCCATCGTAGCTATCGAGAACATCCTCAGCTTTATGTCC
TACGACGAAATTAGCCAGCTTCGTCTGGTTTGTAAAAGAATGGACTTGGTCTGCCAGAGAATGTTGAATCAGGGATTTCT
GAAAGTGGAAAGGTACCATAATCTATGTCAGAAACAAGTTAAAGCACAACTTCCAAGGAGAGAGTCAGAAAGGAGAAACC
ATTCTTTAGCTCGTCATGCAGACATCCTTGCTGCTGTGGAAACAAGGCTGTCACTATTAAATATGACTTTTATGAAGTAT
GTAGATTCCAATCTCTGCTGCTTCATCCCAGGAAAGGTGATTGATGAGATTTATCGTGTGTTGAGATATGTCAATTCTAC
CAGAGCCCCTCAGCGAGCTCATGAAGTACTACAAGAGTTAAGGGATATTTCCTCCATGGCAATGGAATACTTTGATGAGA
AAATTGTTCCAATTCTAAAAAGGAAATTGCCAGGATCAGATGTGTCTGGAAGACTTATGGGCTCTCCTCCAGTGCCAGGA
CCCTCTGCAGCCCTAACAACAATGCAGCTCTTCTCCAAGCAAAACCCTTCAAGACAAGAGGTTACCAAACTCCAGCAGCA
GGTTAAAACCAATGGTGCTGGCGTGACTGTTCTCAGGCGTGAAATTTCTGAGCTTCGCACCAAAGTGCAAGAACAGCAGA
AGCAGCTTCAAGACCAAGACCAGAAACTGCTAGAGCAAACCCAAATCATAGGTGAACAGAATGCACGTTTGGCAGAGCTG
GAACGCAAACTACGAGAAGTAATGGAAAGTGCAGTAGGAAACTCCTCTGGGTCTGGGCAGAATGAGGAGTCTCCTCGGAA
ACGAAGAAAGGCAGCAGAAACTATAGACTCTCTTAGAAAATCTAAACGTCTTCGAAATAGAAAG
>nannospalax_galili
ATGGCGGCGGCGTCGGAGGAGCGGATGGCCGAAGAGGGAGGCGGCGGCCACGGCGACGGCGGTTCGTGCTCGGCCGCGGG
CTCCGCTCAGCGACAGCCCCCGCCGCCCCCGTCCCAGGCCCCGCAGCCGGGGTCACAGGTGTCCGCGGCGCCCGCGCTGG
CTCCGGACCAACTGCCTCCAAACAACACACTGGTGGCGCTGCCCATCGTAGCCATCGAGAACATCCTCAGCTTTATGTCC
TACGACGAAATTAGCCAGCTCCGCCTGGTCTGTAAAAGAATGGATTTGGTATGTCAGAGAATGTTGAATCAGGGGTTTCT
GAAAGTGGAGAGGTACCATAATCTATGTCAGAAACAAGTCAAAGCACAGCTGCCAAGGAGAGAGTCAGAAAGGAGAAACC
ATTCTTTAGCTCGTCACGCAGACATCCTTGCTGCAGTGGAAACAAGGCTGTCACTGTTAAATATGACTTTCATGAAGTAT
GTGGATTCCAATCTCTGTTGCTTCATCCCAGGAAAGGTGATCGATGAGATTTACCGTGTGTTAAGATACGTCAATTCTAC
CAGAGCCCCACAGCGAGCTCATGAGGTGCTGCAAGAGTTGAGGGACATTTCCTCCATGGCAATGGAGTACTTCGATGAGA
AGATTGTTCCGATTCTGAAGAGGAAATTACCAGGATCAGATGTTTCTGGAAGACTCATGGGCTCTCCTCCAGTTCCAGGA
CCATCTGCAGCCCTAACAACAATGCAGCTCTTCTCCAAGCAAAACCCTTCAAGACAAGAGGTTACCAAACTCCAGCAGCA
GGTTAAAACCAATGGTGCTGGCGTGACTGTCCTCAGGCGAGAAATTTCTGAGCTTCGCACCAAAGTGCAAGAACAGCAGA
AACAACTTCAAGACCAAGACCAGAAACTGCTGGAGCAGACCCAGATCATAGGTGAACAGAACGCACGGTTGGCAGAGCTG
GAACGGAAGCTCCGAGAAGTAATGGAAAGTGCAGTGGGAACCTCCTCAGGGTCTGGGCAGAATGAGGAGTCTCCTCGTAA
ACGAAGGAAGGCAACAGAAGCCATAGACTCCCTTAGGAAATCCAAGCGTCTTCGGAATAGAAAG
>meriones_unguiculatus
ATGGCGGCGGCGTCTGAGGATCGGATGGCTGAGGAGGGAGGCGGCGGCCACGGCGACGGCGGCCCCGGCTCGGCCGCCGG
CTCCGCACAGCGACAGCCTCCGCCGCCCCCGTCGCAGGCCCCGCAGCCGGGGTCCCAGGCGCCCGGCGCGCCCGCGCTGG
CTCCGGACCACCTGCCTCAAAACAACACACTGGTGGCGCTGCCCATCGTAGCCATCGAGAACATACTCAGCTTCATGTCC
TACGACGAAATTAGCCAGCTCCGCCTGGTTTGTAAAAGAATGGACTTGGTCTGTCAGAGGATGCTGAACCAGGGGTTTCT
GAAGGTGGAGAGGTACCATAATCTATGTCAGAAGCAAGTTAAAGCACAGCTACCGAGGAGGGAGTCAGAAAGGAGGAACC
ATTCTTTAGCTCGTCATGCAGACATACTTGCTGCTGTGGAAACAAGGCTGTCCCTGCTAAATATGACCTTCATGAAGTAT
GTGGATTCCAACCTCTGTTGCTTCATCCCAGGAAAGGTGATTGATGAGATTTACCGTGTACTGAGATACGTCAATTCTAC
TAGAGCCCCTCAGCGAGCTCACGAAGTGCTGCAGGAATTGCGGGATATTTCTTCCATGGCAATGGAGTACTTTGATGAGA
AGATCGTTCCAATTCTGAAGAGGAAATTGCCAGGATCAGATGTGTCTGGAAGACTCATGGGTTCTCCTCCAGTTCCTGGA
CCATCTGCAGCCTTGACAACAATGCAGCTCTTCTCCAAGCAAAACCCCTCAAGACAAGAGGTCACCAAACTGCAACAGCA
GGTTAAAACCAACGGTGCTGGTGTGACTGTCCTCAGGCGTGAGATTTCTGAGCTCCGCACCAAAGTGCAAGAACAGCAGA
AACAGCTTCAAGACCAAGACCAGAAACTGCTAGAGCAGACCCAGATCATAGGTGAACAGAACGCACGGCTGGCAGAGCTG
GAACGGAAGCTTCGAGAGGTCATGGAAAGTGCAGTAGGAACGTCCTCAGGGTCTGGGCAGAGTGAGGAGTCTCCTCGGAA
ACGAAGGAAGGCAACAGAAGCCATAGACTCTCTTAGGAAATCCAAACGGCTCCGGAATAGAAAG
>jaculus_jaculus
ATGGCGGCGGCGTCGGAGGAGCGGATGGCTGAGGAAGGAGGCGGCGGCCACGGCGACGGCGGCTCGTGTTCGGCCGCCAG
CTCTGCTCAGCGACAGCCCCCGCTGCCCTCGCCCCAGACCTCGCAGCCGGGGTCCCAGGCGCCCCCGACGCCGGCGCTGG
CTCCCGACCAGCTGCCTCAAAACAACACACTGGTGGCGCTGCCCATCGTAGCCATCGAGAACATCCTCAGCTTTATGTCC
TACGACGAAATTAGCCAGCTCCGCCTGGTTTGTAAAAGAATGGACTTGGTCTGTCAGAGAATGTTGAATCAGGGATTTCT
GAAAGTGGAAAGGTACCATAATCTATGTCAGAAACAAGTTAAAGCACAGCTTCCAAGGAGGGAGTCAGAGAGGAGAAACC
ATTCTTTAGCTCGCCATGCAGACATCCTTGCTGCTGTGGAAACAAGGCTGTCACTGCTAAATATGACTTTTATGAAGTAT
GTGGATTCCAACCTCTGTTGCTTCATCCCAGGAAAGGTGATTGATGAGATTTATCGAGTGCTGAGATACGTCAACTCTAC
CAGAGCGCCGCAGCGAGCTCATGAAGTGCTACAAGAGTTGCGGGACATCTCCTCCATGGCAATGGAGTACTTTGATGAAA
AGATTGTTCCAGTCCTGAAGAGGAAATTGCCAGGATCAGATGTGTCTGGAAGACTCATGGGCTCTCCTCCAGTTCCAGGA
CCATCTGCAGCCCTGACAACAATGCAGCTCTTCTCCAAGCAAAACCCTTCAAGACAGGAGGTTACCAAACTCCAGCAGCA
GGTTAAAACCAATGGTGCTGGCGTGACTGTGCTCAGGCGTGAAATTTCTGAGCTTCGCACCAAAGTGCAAGAACAGCAGA
AACAGCTTCAAGACCAAGACCAGAAGCTGCTAGAGCAGACTCAGATCATAGGTGAACAGAATGCACGGTTGGCAGAGCTG
GAACGGAAGCTACGGGAAGTGATGGAAAGTGCAGTCGGAAACTCCTCAGGGTCTGGGCAGAGTGAGGAGTCTCCTCGGAA
GCGAAGAAAAGCAGCAGAAGCCATAGACTCTCTTAGGAAATCGAAGCGTCTTCGGAATAAGAAG
>mus_musculus
ATGGCGGCGGCGTCTGAGGAGCGGATGGCTGAGGAAGGAGGCGGCGGCCACGGCGACGGCGGCTCCTGTTCGGCTGCCGG
CTCCGCTCAGCGACAGCCCCCGGCGCCCCCGTCGCAGGCCCCGCCGCCCGGGTCCCAGGCACCCGCCGCGCCCGCGCTGG
CACCGGACCACCTGCCCCAAAACAACACACTGGTGGCGCTGCCCATCGTAGCCATCGAGAACATCCTCAGCTTTATGTCC
TACGACGAAATTAGCCAGCTCCGCCTGGTTTGTAAGAGAATGGACCTGGTCTGTCAGAGAATGTTGAATCAGGGGTTTCT
GAAAGTGGAGAGGTTCCATAACCTGTGTCAGAAGCAAGTTAAAGCACAGCTACCGAGGAGAGAGTCAGAAAGAAGAAACC
ATTCTTTAGCTCGTCATGCAGACATCCTTGCCGCTGTGGAAACGAGGTTGTCACTGTTGAATATGACCTTCATGAAGTAT
GTGGATTCCAACCTCTGTTGCTTCATCCCAGGAAAGGTGATTGATGAGATTTACCGTGTACTGAGATATGTCAATTCTAC
CAGAGCCCCTCAGCGAGCTCACGAGGTGCTGCAGGAGTTACGGGATATCTCCTCCATGGCGATGGAGTACTTTGATGAGA
AGATTGTTCCAATTTTGAAGAGGAAATTGCCAGGATCAGATGTGTCAGGAAGACTCATGGGCTCTCCTCCAGTTCCCGGG
CCATCCGCAGCCCTGACAACAATGCAGCTCTTCTCCAAGCAAAACCCGTCCAGACAAGAGGTTACCAAACTGCAGCAGCA
GGTCAGAACCAACGGCGCTGGCGTGACTGTCCTCAGGCGTGAGATTTCTGAGCTTCGCACCAAAGTGCAAGAGCAGCAGA
AACAGCTTCAAGACCAAGACCAGAAACTGCTCGAGCAGACCCAGATCATAGGCGAACAGAACGCACGGCTGGCAGAGCTG
GAACGCAAGCTCCGGGAAGTCATGGAAAGTGCAGTAGGGACCTCCTCAGGGTCTGGGCAGAGTGAGGAGTCCCCTCGGAA
ACGACGGAAGGCAACGGAAGCCATAGACTCTCTTAGGAAATCCAAACGACTTCGGAATAGGAAG
>rattus_norvegicus
ATGGCGGCGGCGTCTGAGGAGCGGATGGCTGAGGAAGGAGGCGGCGGCCACGGCGACGGCGGCTCCTGTTCGGCCGCCAG
CTCCGCTCAGCGACAACCCCCGACACCCCCGTCGCAGGCCCTGCAGCCGGGGTCTCAGGCACCCGCCGCGCCCGCGCTGG
CACCGGACCACCTGCCTCAAAACAACACACTGGTGGCGCTGCCCATCGTAGCCATCGAGAACATCCTCAGCTTTATGTCC
TACGACGAAATTAGCCAGCTCCGCCTGGTTTGTAAAAGAATGGACTTGGTCTGTCAGAGAATGCTGAATCAGGGCTTTCT
GAAAGTGGAGAGGTACCATAACCTGTGTCAGAAACAAGTTAAAGCACAACTACCAAGGAGGGAGTCAGAAAGGAGGAACC
ACTCTTTAGCTCGCCATGCAGACATCCTTGCTGCTGTGGAAACGCGGCTGTCACTGTTAAACATGACCTTCATGAAGTAT
GTGGACTCCAACCTCTGTTGCTTCATCCCAGGAAAGGTGATTGATGAGATTTACCGTGTACTGAGATATGTCAATTCTAC
CAGAGCCCCTCAGCGAGCTCATGAAGTCCTGCAGGAGTTGCGGGACATCTCCTCCATGGCAATGGAGTACTTTGATGAGA
AGATTGTTCCGATCTTGAAGAGGAAATTGCCAGGATCCGATGTGTCTGGAAGACTCATGGGCTCTCCTCCAGTTCCCGGA
CCATCCGCAGCCCTGACAACCATGCAGCTCTTCTCCAAGCAAAACCCGTCCAGACAAGAGGTTACCAAACTGCAGCAGCA
GGTCAAAACCAATGGTGCTGGCGTGACTGTCCTCAGGCGTGAGATTTCTGAGCTCCGCACCAAAGTGCAAGAACAGCAGA
AACAGCTGCAAGACCAAGACCAGAAACTGCTAGAGCAGACCCAGATCATAGGCGAGCAAAACGCTCGGCTGGCGGAGCTG
GAGCGGAAGCTCCGAGAAGTCATGGAAAGTGCTGTAGGAACATCCTCAGGGTCCGGGCAGAGCGAGGAGTCTCCTCGGAA
ACGAAGGAAGGCAACAGAAGCCATAGACTCACTTAGGAAATCCAAACGACTGCGGAATAGGAAG
>psammomys_obesus
ATGGCGGCGGCGTCTGAGGATCGGATGGCTGAGGAGGGAGGCGGCGGCCACGGCGACGGCGGCCCCTGCTCGGCCGCCGG
CTCCGCACAGCGACAGCCCCCGCCGCCCCCGTCGCAGGCCCCGCAGCCGGGGTCCCAGGCGCCCGGCGCGCCCGCGCTGG
CTCCGGACCACGCGCCTCAAAACAACACACTNNNGGGACTTAGCATTCCAGCATTCCAGCTTATATTCAGCTTTCTCAGT
TTTCCTCAAAATTGTCCCCTG---TGGGTTTGTAAAAGAATGGACTTGGTCTGTCAGAGGATGCTGAATCAGGGGTTTCT
GAAAGTGGAGAGGTACCATAATCTATGTCAGAAGCAAGTTAAAGCACAACTGCCGAGGAGGGAGTCAGAAAGGAGGAACC
ATTCTTTAGCTCGTCATGCAGACATACTTGCTGCTGTGGAAACAAGGCTGTCCCTGTTAAATATGACCTTCATGAAGTAT
GTGGATTCCAACCTCTGTTGCTTCATCCCAGGAAAGGTGATTGATGAGATTTACCGTGTACTGAGATACGTCAATTCTAC
TAGAGCCCCTCAGCGAGCTCACGAAGTGCTGCAGGAATTGCGGGATATTTCTTCCATGGCAATGGAGTACTTTGATGAGA
AGATCGTTCCAATTCTGAAGAGGAAATTGCCAGGATCAGATGTGTCTGGAAGACTCATGGGTTCTCCTCCAGTTCCTGGA
CCATCCGCAGCCTTGACAACAATGCAGCTCTTCTCCAAGCAAAACCCCTCAAGACAAGAGGTCACCAAACTGCAACAGCA
GGTTAAAACCAACGGTGCTGGTGTGACTGTCCTCAGGCGTGAGATTTCTGAGCTCCGCACCAAAGTGCAAGAACAGCAGA
AACAGCTTCAAGACCAAGACCAGAAACTGCTAGAGCAGACCCAGATCATAGGTGAACAGAACGCACGGCTGGCAGAGCTG
GAACGGAAGCTCCGAGAGGTCATGGAAAGTGCAGTCGGAACGTCCTCAGGGTCTGGGCAGAGTGAGGAGTCTCCTCGGAA
ACGAAGGAAGGCAACAGAAGCCATAGACTCTCTTAGGAAATCCAAACGGCTCCGGAATAGAAAG
>octodon_degus
ATGGCGGCGGCGGCGGAGGAGCGGATGACTGAGGAGGGAGGCGGCAGCCACGGTGACGGCGGCTCTTCTTCGGCCGTCGG
CTCTGCCCAGCGACAGCCCCCGCCTCTCCCTGCCCAGCCCCCGCAGCCGGGGACCCAGGTGCCCCCAGCGCCGGCGCTGG
CTGCGGACCAGCTGCCTCAGAACAACACGCTGGTGGCGCTGCCCATCGTGGCCATCGAGAACATCCTCAGCTTTATGTCC
TACGACGAAATTAGCCAGCTGCGCCTGGTTTGTAAAAGAATGGACTTAGTTTGCCAGAGAATGTTGAATCAGGGGTTTCT
GAAAGTGGAGAGGTACCATAACCTGTGTCAGAAGCAAGTGAAGGCACAGCTCCCAAGGAGAGAATCCGAAAGGAGAAACC
ATTCTTTAGCTCGTCATGCAGACATCCTTGCTGCTGTGGAAACAAGGCTGTCACTGTTAAATATGACTTTTATGAAGTAT
GTGGATTCCAATCTCTGTTGCTTCATCCCAGGAAAGGTA-----------------------------------------
--------------------------------------------------------------------------------
--------------------------------------------------------------------------------
--------------------------------------------------------------------------------
--------------------------------------------------------------------------------
--------------------------------------------------------------------------------
--------------------------------------------------------------------------------
----------------------------------------------------------------
