# Supplementary material for: Divergent genes in gerbils: prevalence, relation to GC-biased substitution, and phenotypic relevance
Source: BMC Evol Biol. 2020 Oct 19;20:134. doi: 10.1186/s12862-020-01696-3 (PMC7574485; doi:10.1186/s12862-020-01696-3)
Supplement: Supplementary file 3 — Additional file 3 Supplementary Data. DNA alignments for 10,554 1-to-1 orthologues used in analysis. Each alignment file is named using its orthogroup ID. [file 12862_2020_1696_MOESM3_ESM.zip › Additional_File_3/masked_alignments/OG0001966.fa]

>homo_sapiens
ATGTTATCAGATGAGTTAGAATCCAAACCAGAGCTCCTGGTACAGTTTGTTCAGAATACGTCCATCCCATTGGGACAGGG
GCTTGTAGAATCAGAAGCTAAAGATATTACTTGCTTGTCCCTCCTTCCCGTGACTGAAGCCTCAGAATGCAGTCGGCTAA
TGTTACCAGAACCTGTTGACTTGAATGATACTACAAATCATTCTAACTCCTCCAAGGAGGTCCCTTCCTCAGCTGTTTTG
AGAAGCCTTCGGGTGAATGTGGGTCCAGACGGAGAGGAGACGAGAGCTCAGACTGTACAGAAATCCCCGGAGTTTTTGTC
CACTTCAGAGTCTTCTAGCTTGTTGCAAGATCTACAGCCAAGTGATAGCACTTCTTTTATTCTTCTTAACCTAACAAGAG
CAGGTCTGGGCTCTTCAGCTGAGCACTTAGTGTTTGTACAGGATGAGGCAGAAGATTCAGGGAATGATTTCCTCTCCAGT
GAGAGCACAGACAGTAGCATTCCATGGTTCCTCCGGGTTCAGGAGTTGGCCCATGACAGTTTGATTGCTGCTACTCGTGC
ACAACTGGCAAAGAATGCAAAAACCAGCAGCAATGGAGAAAATGTCCACCTTGGTTCTGGTGATGGGCAGTCAAAAGATT
CTGGGCCCCTTCCTCAAGTGGAAAAGAAGCTCAAGTGTACAGTTGAAGGTTGTGACCGGACATTTGTATGGCCAGCTCAC
TTTAAATACCACCTCAAGACTCATCGAAATGACCGCTCCTTCATCTGTCCTGCAGAAGGTTGTGGGAAAAGCTTCTATGT
GCTGCAGAGGCTGAAGGTGCACATGAGGACCCACAATGGAGAGAAGCCCTTTATGTGCCATGAGTCTGGCTGTGGTAAGC
AGTTTACTACAGCTGGAAACCTGAAGAACCACCGGCGCATCCACACAGGAGAGAAACCTTTCCTTTGTGAAGCCCAAGGA
TGTGGCCGTTCCTTTGCTGAGTATTCTAGCCTCCGAAAACATCTGGTGGTTCACTCAGGAGAGAAGCCTCATCAGTGCCA
AGTCTGTGGGAAGACCTTCTCTCAGAGTGGAAGCAGGAATGTGCATATGAGAAAGCATCACCTGCAGCTGGGAGCAGCTG
GGAGTCAAGAGCAGGAGCAAACTGCTGAGCCACTAATGGGCAGTAGTTTGCTTGAAGAGGCTTCAGTACCCAGTAAAAAC
CTGGTGTCTATGAATTCCCAGCCCAGCCTTGGTGGAGAGTCCTTGAACCTACCAAATACCAATTCTATCCTGGGAGTTGA
TGATGAGGTGCTTGCTGAAGGATCCCCACGTTCCCTGTCTTCAGTGCCTGATGTGACACATCACCTGGTGACCATGCAGT
CAGGGAGGCAATCATATGAAGTTTCTGTCTTAACTGCAGTAAATCCACAAGAGAGTCTCGCTCCGTTG------------
------------------
>cavia_porcellus
ATGTTATCAGATGAGTTAGAATCCAAACCAGAGCTTCTGGTGCAGTTTGTTCAGAATACCTCCATCCCATTAGGACAGGG
GCTAGTAGAATCAGAAACTAAAGACATTACTTGCTTGTCACTCCTTCCAGTGACTGAGACCTCAGAATGCAGTCGGCTAA
TGTTACCAGAT---------------GATACTTCAAATCATACTAACTCCTCCAAGGAGGTTACTTCCTCAGCTGTATTG
AGAAGCCTTCAGGTAAATGTGGGCCCAGACGGAGAAGAGACGAGGGCTCAGACTGTACAGAAGTCTCCAGAGTTTTTATC
CACTCCAGAGTCTCCTAGCTTGTTACAAGATCTACAGCCAAGTGATAGCACTTCTTTTATTCTTCTTAATCTAACAAGAG
CAGGTCTGGGCTCTTCTGCTGAGCACTTAGTGTTTGTACAAGATGAAGCAGAGGATTCAGGGAACGATTTCCTCTCCAAT
GAGAGCACAGACAGTAGCATTCCATGGTTCCTCCGAGTTCAGGAGTTGGCCCATGACAGTTTGATTGCTGCTACTCGTGC
ACAGTTGGCAAAGAATGCAAAAACCAGCAGTAATGGAGAAAATGTCCACCTCGGTTCTGCTGATGGGCAACCCAAAGATT
CCGGACCCCTTCCTCAAGTGGAAAAGAAGCTCAAGTGTACTGTTGAAGGATGTGATCGGACATTTGTGTGGCCTGCTCAC
TTCAAGTATCACCTCAAAACTCATCGAAATGACCGCTCCTTCATCTGCCCTGCAGAAGGCTGTGGAAAAAGCTTCTATGT
GCTGCAGAGGCTGAAGGTGCACATGAGGACACACAATGGGGAGAAGCCCTTCATGTGCCCTGAGTCCAGCTGTGGTAAGC
AGTTCACTACAGCTGGAAACCTCAAGAATCACCTGCGCATCCATACAGGAGAGAAACCTTTTCTTTGTGAAGCCCAAGGA
TGTGGCCGTTCCTTTGCTGAGTATTCTAGTCTGCGAAAACATCTGGTGGTTCACTCAGGAGAGAAGCCTCACCAGTGCCA
AGTCTGTGGGAAAACCTTCTCTCAGAGTGGAAGCAGGAATGTGCACATGAAAAAGCATCACTTGCAGCTGGGAACTACTG
GGAGTCAAGAGCAGGAGCAAACTGCTGAGCCACTCATGGGCAGTAGTTTGCTTGAAGAGGCTTCAGTTCCCAGTAAAAAC
CTGGTATCTATGGATTCCCAGCCCAGCCTTGGTGGCGAGTCCTTGAACCTACCAAATACCAATTCCATCCTGGGAGTTGA
TGATGAGGTGCTTACTGAAGGATCCCCACGTCCCCTGTCTTCAGTGCCTGATGTAACACATCACTTGGTGACCATGCAGT
CAGGGAGGCAGTCGTACGAGGTTTCTGTCTTAACAGCGGTAAATCCACAGGAGTTACTA---------AACCAAGGAGAT
TTAACTGAAAGACGGACA
>chinchilla_lanigera
ATGTTATCAGATGAGTTAGAATCCAAACCAGAGCTTCTGGTACAGTTTGTTCAGAATACCTCCATCCCATTGGGACAAGG
GCTAGTAGAATCAGAAACTAAAGACATTACTTGCTTGTCACTCCTTCCGGTGACTGAGGCCTCAGAATGCAGCCGGCTAA
TGTTACCAGAT---------------GATACTTCAAACCATACTACTTCCTCCAAGGAGGTCACTTCCTCAGCTGTATTG
AGAAGCCTTCAGGTGAATGTGGGCCCAGACGGAGAAGAGACGAGGGCTCAGACAGTACAGAAGTCCCCGGAGTTTTTGTC
CACTCCAGAGTCTCCTAGCCTGTTACAAGATCTACAGCCAAGTGATAGCACTTCTTTTATTCTTCTTAATCTAACAAGAG
CAGGTCTGGGCTCTTCGGCTGAGCACTTAGTGTTTGTACAGGATGAAGCAGAGGATTCAGGGAACGATTTCCTCTCCAAT
GAGAGCACAGACAGTAGCATTCCATGGTTCCTCCGAGTTCAGGAATTGGCCCATGACAGTTTGATCGCTGCTACCCGTGC
ACAACTGGCAAAGAATGCAAAAACCAGCAGTAATGGCGAAAATGTCCACCTCGGTTCTGCTGATGGACAACCCAAAGATT
CTGGACCTCTTCCTCAAGTGGAGAAGAAGCTCAAGTGTACCGTTGAAGGATGCGACCGGACGTTTGTGTGGCCAGCTCAC
TTCAAGTATCACCTCAAAACTCATCGAAATGACCGCTCCTTCATCTGCCCTGCAGAAGGCTGTGGAAAAAGCTTCTATGT
GCTGCAGAGGCTGAAGGTGCACATGAGGACACACAATGGGGAGAAGCCCTTTATGTGCCCTGAGTCCAGTTGTGGTAAGC
AGTTCACTACAGCTGGAAACCTCAAGAATCACCTGCGCATCCATACAGGAGAGAAACCTTTTCTTTGTGAAGCCCAAGGA
TGTGGCCGTTCCTTTGCGGAGTATTCTAGTCTTCGAAAACATCTGGTGGTTCACTCGGGAGAGAAGCCTCACCAGTGCCA
GGTCTGCGGGAAGACCTTCTCCCAGAGCGGGAGCAGGAACGTGCACGTGAGGAAGCACCACCTGCAGCTGGGGACGGCTG
GGAGCCGAGAGCAGGAGCAGACCGCTGAGCCACTCATGGGCAGCAGTTTGCTTGAAGAGGCTTCAGTACCCAGTAAAAAC
CTGGTGTCTATGGATTCCCAGCCCAGCCTTGGTGGAGAATCCTTGAACCTACCAAATACCAATTCCATCCTGGGAGTGGA
TGATGAGGTGCTCACTGAAGGATCCCCACGCCCCCTGTCTTCAGTGCCTGATGTAACACATCACTTGGTGACCATGCAGT
CAGGGCGGCAGTCCTACGAGGTTTCTGTCTTAACAGCGGTAAATCCACAGGAGTTACTA---------AACCAAGGAGAG
TTAACTGAAAGACGGACG
>fukomys_damarensis
ATGTTATCAGATGAGTTAGAATCCAAACCAGAGTTTCTGGTACAGTTTTTTCAGAATACCTCCATTCCATTGGGACAGGG
ACTAGTAGAGTCAGAAACTAAAGATATAACTTGCTTGTCACTCCTTCCGGTGACTGAGGCTTCAGAATGCAGTCGGCTAA
TATTACCAGAT---------------GATACCTCAAATCATACTAACTCCTCTAAGGAGGTCACTTCCTCGGCTGTATTG
AGAAGCCTTCAGGTAAATGTGGGCCCAGATGGAGAAGAGACAAGGGCTCAGACTGTACAGAAGTCCCCAGAATTTTTATC
CACTCCAGAGTCTCCTAACTTATTACAAGATCTACAGCCAAGTGACAGCACTTCTTTTATTCTTCTTAATCTAACAAGAG
CAGGTCTGGGCTCTTCAGCTGAGCATTTAGTGTTTGTTCAAGATGAAGCAGAGGATTCAGGGAACGATTTCCTCTCCAGT
GAGAGCACAGATAGTAGCATTCCATGGTTCCTCCGAGTTCAGGAGTTGGCCCATGACAGTTTGATTGCTGCTACTCGTGC
ACAGCTAGCAAAAAGTGCAAAAACCAGCAGTAATGGAGAAAATGTCCACCTCAGTTCTGCTGATGGGCAACCCAAAGATT
CTGGACCCCTTCCTCAAGTGGAGAAGAAGCTCAAGTGTACTGTTGAAGGATGTGACCGGACATTTGTGTGGCCAGCTCAC
TTCAAGTACCACCTCAAAACTCATCGAAATGACCGCTCCTTCATCTGCCCTGCAGAAGGCTGTGGAAAAAGCTTCTATGT
GCTGCAGAGGCTGAAGGTGCACATGAGGACCCACAATGGGGAGAAGCCCTTTATGTGTCCTGAGTCCAGTTGTGGTAAGC
AGTTCACTACAGCTGGAAACCTCAAGAATCACCTGCGCATCCACACAGGAGAGAAACCTTTTCTTTGTGAAGCCCAAGGA
TGTGGCCGTTCCTTTGCTGAGCATTCTAGTCTCCGAAAACATCTGTTGGTTCACTCAGGAGAGAAGCCTCATCATTGCCA
AGTCTGTGGGAAGACCTTCTCTCAGAGTGGAAGTAGAAATGTGCACATGAGAAAACATCACTTGCAGGGGGGGACAGCTG
GGAGTCAAGAGCAGGAGCAAACTGCTGAGCCACTAATGGGCAGTAGTTTGCTTGAAGAAGCTTCGGTACCCAGTAAAAAC
CTGGTATCTGTGAATTCCCAGCCCAGCCTTGGAGGAGAGTCCTTGAACCTACCAAATGCCAATTCCATCCTGGGAGTTGA
TGATGAGGTGCTTACTGAAGGATCCCCACGTCCCCTGTCTTCAGTGCCTGATGTAACACATCACTTGGTGACCATGCAGT
CAGGGAGGCAGTCATATGAGGTTTCTGTCTTAACGGCCGTAAATCCACAGGAGTTACTA---------AATCAAGGAGAT
TTAACTGAAAGACGGACA
>ictidomys_tridecemlineatus
ATGTTATCAGATGAGTTAGAATCCAAACCAGAGCTCCTGGTACAGTTTGTTCAGAATACCTCCATCCCATTGGGACAGGG
ACTAGTAGAATCAGAAGCTAAAGACATTACTTGCTTATCCCTACTTCCGGTGACCGAGGCCTCAGAATGCAGTCGGCTAA
TGTTATCAGAT---------------GATGCTCCAAATCATACTAACTCCTCCAAGGAGGTCCCTTCATCAGCTGTACTG
AGAAGCCTTCAGGTGAATGTGGGCCCAGACGGAGAGGAGACGAGGGCTCAGACTGTACAGAAGTCCCCAGAGTTTTTGTC
TACTCCAGAGTCTCCTAGTTTGTTGCAAGATCTACAGCCAAGTGATAGCACTTCTTTTATTCTTCTTAACCTAACAAGAG
CAGGTCTGGGCTCTTCAGCTGAGCACTTAGTGTTTGTACAAGATGAGGCAGAGGATTCAGGGAATGATTTCCTCTCCAGT
GAGAGCACGGACAGTAGCATTCCATGGTTCCTCCGGGTTCAGGAGTTGGCCCATGACAGTTTGATTGCTGCTACTCGTGC
ACAACTAGCAAAGAGTGCAAAAACCAGCAGCAATGGAGAAAATGTCCACCTTGGTTCTGGTGATGGACAACCCAAAGATT
CTGGACCACTTCCCCAAGTGGAAAAGAAGCTCAAGTGTACAGTTGAAGGTTGTGACCGGACATTTGTGTGGCCAGCTCAC
TTCAAGTACCACCTCAAAACTCATCGAAATGACCGCTCCTTCATCTGCCCTGCAGAAGGTTGTGGGAAAAGCTTCTATGT
GCTGCAGAGGCTAAAGGTGCACATGAGGACCCACAATGGGGAAAAGCCTTTTATGTGCCCTGAATCCAGCTGTGGTAAAC
AGTTCACTACAGCTGGAAACCTGAAGAACCACCGGCGCATCCACACAGGAGAGAAGCCTTTCCTTTGTGAAGCCCAAGGA
TGTGGCCGTTCCTTTGCTGAGTATTCTAGCCTCCGAAAACATCTGGTGGTTCACTCAGGAGAGAAGCCTCATCAGTGCCA
AGTCTGTGGGAAGACCTTCTCTCAGAGTGGGAGCAGAAATGTACACATGAGAAAGCATCACTTGCAGCTGAGAGCATCTG
GGAATCAAGAACAGGAGCAAACTGCTGAGCCACTAATGGGCAGTAGTTTGCTTGAAGAGGCTTCAGTACCCAGTAAAAAC
CTGGTGTCTATGAATTCCCAGCCCAGCCTTGGTGGAGAGACCTTGAACCTACCAAATACCAATTCTATCCTGGGAGTTGA
TGATGAGGTGCTCACTGAAGGATCCCCACGTCCCCTGTCTTCAGTGCCTGATGTGACACATCACTTGGTGACCATGCAGT
CAGGGAGGCAGTCATATGAAGTTTCTGTTCTAACTGCAGTAAATCCGCAGGAGTTACTA---------AACCAAGGAGAT
TTAACTGAAAGACGGACA
>dipodomys_ordii
ATGTTATCAGATGAGTTAGAATCCAAACCAGAGCTCCTGGTTCAGTTTGTTCAGAATACCTCCATCCCACTGGGACAGGG
GCTAGTAGAAGCAGAAGCTAAGGACATTACTTGTTTATCCCTCCTTCCGGTGACTGAACCCTCAGAATGCAGCCGGCTAA
TGTTACCAGAT---------------GATACTCCAAGTCATACTAACTCCTCCAAGGAGGTAACTTCCTCGGCTGTATTG
AGAAGTCTTCAGGTGAATGTGGGGCCAGACGGAGAGGAGACAAGGGCTCACACTGTACAAAAGTCCCCGGAGTTTTTGTC
CACTCCAGACTCTCCTAGCTTATTGCAAGATCTACAACCAAGTGATAGCACTTCTTTTATTCTTCTTAACCTAACAAGAG
CAGGTCTGGGCTCTTCAGCTGAGCACTTAGTATTTGTACAGGATGAGGCAGAAGACTCAGGGAATGATTTCCTCTCCAAT
GAGAGCACGGACAGTAGCATTCCATGGTTTCTCCGGGTTCAGGAGTTGGCCCATGACAGTTTGATTGCTGCTACTCGTGC
ACAACTGGCAAAGAATGCAAAAACCAGCAGCAATGGAGAAAATGTCCACCATGGTTCTGGAGATGGGCAACCCAAAGACT
CTGGGCCTCTTCCTCAAGTGGAAAAGAAGCTCAAGTGTACAGTTGAAGGCTGTGGCCGGACATTTGTTTGGCCAGCTCAC
TTTAAGTACCACCTCAAAACTCATCGAAATGACCGCTCCTTCATCTGCCCTGCAGAAGGTTGTGGGAAAAGCTTCTATGT
GCTACAGAGACTAAAAGTACACATGAGGACGCACAATGGGGAAAAGCCCTTTATGTGCCCTGAATCTGGCTGTGGTAAGC
AGTTCACTACAGCTGGAAATCTGAAGAACCACCGGCGCATACACACAGGAGAAAAACCTTTCCTTTGTGAAGCCCAAGGA
TGTGGCCGTTCCTTTGCTGAGTATTCAAGCCTCCGAAAACATCTGGTGGTTCACTCAGGTGAGAAGCCTCATCAATGCCA
AGTCTGTGGAAAGACCTTCTCTCAGAGTGGGAGTAGAAATGTGCACATGAGAAAGCATCACTTGCAACTAGGAGCATCAG
GAAGTCAAGAGCAGGAGCAGACTGCTGAGCCACTCATGGGCAGTAGTTTGCTTGAAGAGGCTTCAGTACCCAGTAAAAAC
CTGGTGTCTATGAATTCTCAGTCAAGCCTTGGTGGAGAGTCCTTGAACCTACCAAATACCAATTCTATCCTGGGAGTTGA
TGATGAGGTGCTTACTGAAGGATCCCCACGTCCCTTGTCTTCAGTGCCTGATGTAACACATCACTTGGTGACCATGCAGT
CAGGAAGGCAGTCATATGAAGTTTCTGTCTTAACTGCAGTAAATCCACAGGAGTTACTA---------AATCAAGGAGAT
TTAACGGAAAGACGGACA
>nannospalax_galili
ATGTTATCAGATGAGTTAGAATCCAAACCAGAGCTCCTGGTTCAGTTTGTTCAGAATACCTCCATCCCACTGGGACAGGG
GCTAGTTGAGTCAGAAGCTAAAGACATTACTTGCTTATCCCTCCTTCCAGTGACAGAGGCCTCAGAATGCAGTCGGCTAA
TGTTACCAGAT---------------GATACTCCAAATCATAACAATTCCTCCAAGGAGGTCCCTTCCTCAGCTGTTTTG
AGGAGCCTTCAGGTGAATGTGGGCCCAGACGGAGAGGAAACAAGAGCTCAGACTGTACAGAAGACCCCAGAGTTTTTGTC
CACCCCAGAGTCTCCTAGCTTGTTGCAAGATCTACAGCCAAGTGACAACACTTCATTTATTCTTCTTAACCTAACAAGAG
CAGGTCTGGGCTCTTCAGCTGAGCACTTGGTATTTGTACAGGATGAGACAGAGGATTCAGGAAATGATTTCCTCTCCAAT
GAGAGCAGTGACAGTAGTATTCCATGGTTCCTCCGGGTTCAGGAGTTGGCCCATGACAGTTTGATTGCTGCTACTCGTGC
ACAACTAGCAAAGAATGCAAGAACAAGCAGCAATGGAGAAAATGTTCACCTTGGTTCTGGTGATGGGCAACCCAAAGATT
CCGGGCCCCTTCCTCAAGTGGAAAAGAAGCTCAAGTGCACAGTTGAAGGCTGTGACCGAACATTTGTGTGGCCAGCTCAC
TATAAGTACCACCTCAAAACTCATCGAAATGATCGTTCCTTCATCTGCCCTGCAGAAGGCTGTGGGAAAAGCTTCTATGT
GCTACAGAGGCTGAAGGTGCACATGAGGACACACAATGGGGAGAAGCCCTTTATGTGCCATGAGTCTGGGTGTGGTAAGC
AGTTCACTACAGCAGGAAACCTGAAGAACCACCGTCGCATCCACACAGGAGAGAAGCCTTTCCTTTGTGAAGCCCAAGGA
TGTGGTCGTTCCTTTGCTGAGTATTCAAGCCTCCGAAAACACCTGGTAGTTCACTCAGGAGAGAAACCTCATCAGTGCCA
AGTCTGTGGAAAAACCTTCTCTCAGAGTGGGAGCAGGAATGTGCATATGAGAAAGCATCACTTGCAGCTGGGAGCAGCTG
GGAGTCAAGAACAGGAGCAAACTGCTGAGCCACTAATGGGCAGTAGTTTGCTTGAAGAAGCTTCGGTACCCAGTAAAAAC
CTGGTGTCTATGAATTCCCAGTCCAGCCTTGGTGGAGAGTCCTTGAATCTGTCAAACACCAGTTCTATCCTGGGAGTTGA
TGATGAGGTGCTTACTGAAGGATCCCCACGTCCCCTGTCTTCAGTGCCTGATGTGACACATCACTTGGTGACCATGCAGT
CAGGGAGGCAGTCATATGAAGTTTCTGTCTTAACTGCAGTAAATCCACAGGAGTTATTA---------AACCAAGGAGAT
TTAACTGAAAGACGGACA
>meriones_unguiculatus
ATGTTATCAGATGAGTTAGAGTCCAAACCAGAGCTCCTGGTTCAGTTTGTTCAGAATACCTCCATCCCCCTGGGACAAGG
GCTAGTAGAATCAGAAGCTAAAGACATTACTTGCTTATCCCTCCTTCCAGTGACAGAGGCCTCAGAATGCAGTCGGCTAA
TGTTACCAGAT---------------GATACTGCAAATCATACTAATTCCTCCAAGGAGGTCCCTTCTTCAGCTGTTTTG
AGGAGTCTTCAGGTGAATGTGGGCCCAGACGGAGAAGAGACAAGGGCTCAGACTGTGCAGAAGTCCCCAGAGTTTTTGTC
CACTCCAGACTCTCCTAGCTTGTTGCAAGACCTACAGCCAAGTGACAGCACTTCTTTTATTCTCCTTAACCTAACAAGAG
CAGGTCTGGGCTCTTCAGCTGAGCACTTCGTGCTTGTACAGGATGAGACAGAGGACTCAGGGAATGACTTTCTGTCTGGG
GAGAACACAGACAGTGGTATCCCATGGTTCCTCCGGGTTCAGGAACTGGCCCATGACAGTTTGATTGCTGCCACCCGTGC
ACAACTAGCAAAGAATGCAAAAACCAGCAGCAGCGGAGAAAATGTCCACCTTGGTTCTAGTGATGGGCAACCCAAAGATT
CTGGGCCCCTTCCTCAAGTGGAAAAGAAGCTCAAGTGCACAGTTGAAGGCTGTGACCGGACGTTTGTGTGGCCAGCTCAT
TTCAAGTACCACCTTAAGACTCACCGAAATGAACGCTCCTTCATCTGCCCTGCAGAAGGTTGTGGGAAAAGCTTTTATGT
GCTGCAGAGGCTGAAGGTGCACATGAGGACACACAATGGGGAGAAACCCTTTATGTGCCATGAGTCTGGGTGTGGTAAGC
AGTTCACCACGGCTGGAAACCTGAAGAACCACCGTCGCATCCACACAGGAGAGAAGCCTTTTCTCTGTGAAGCCCAGGGA
TGTGGCCGTTCCTTTGCTGAGTATTCAAGCCTCCGAAAACATCTGGTAGTTCACTCAGGAGAGAAACCTCATCAGTGCCA
AGTCTGTGGGAAGACCTTCTCTCAGAGTGGGAGCAGAAATGTGCATATGAGAAAGCATCATTTGCAGCTGGGAACACCTG
GGAGTCAAGAACAGGAACAAACTGCCGAGTCACTAATGGGCAGCAGTTTGCTCGAAGAAGCTTCGGTTCCCAGTAAAAAC
TTGGTGTCTATGAATTCCCAGTCCAGCCTTGGTGGAGAGTCCTTGAATCTACCAAATAGCAGTTCTATCCTTGGAGTTGA
TGATGAGGTGCTTCCCGAAGGATCCTCACGTCCCCTGTCTTCAGTGCCTGATGTGACACACCACTTGGTGACCATGCAGT
CAGGGAGGCAGTCCTACGAAGTTTCCGTCTTAACTTCGGTAAATCCGCAGGAGTTACTA---------AACGAAGGAGAC
TTAACTGGAAGACAAACC
>psammomys_obesus
ATGTTATCAGATGAGTTAGAGTCCAAACCAGAGCTCCTGGTTCAGTTTGTTCAGAATACCTCCATCCCCCTGGGACAAGG
GCTAGTAGAATCAGAAGCTAAAGACATTACTTGCTTATCCCTCCTTCCAGTGACAGAGGCCTCAGAATGCAGTCGGCTAA
TGTTACCAGAT---------------GATACTGCAAATCATACTAATTCCTCCAAGGAGGTCCCTTCTTCAGCTGTTTTG
AGGAGTCTTCAGGTGAATGTGGGCCCAGACGGAGAAGAGACGAGGGCTCAGACTGTGCAGAAGTCCCCAGAGTTTTTATC
TACTCCAGATTCTCCTAGCTTGTTGCAAGACCTACAGCCAAGTGACAGCACTTCTTTTATTCTCCTTAACCTAACAAGAG
CAGGTCTGGGCTCTTCAGCTGAGCACTTCGTGTTTGTACAGGATGAGACAGAGGACTCAGGGAATGACTTTCTGTCTGGG
GAGAGCACAGACAGTAGTATCCCATGGTTCCTCCGGGTTCAGGAACTGGCCCATGACAGTTTGATTGCTGCTACTCGCGC
ACAACTAGCAAAGAATGCAAAAACCAGCAGCAGCGGAGAAAATGTCCACCTTGGTTCTAGTGATGGGCAACCCAAAGATT
CTGGGCCCCTTCCTCAAGTGGAAAAGAAGCTCAAGTGCACAGTTGAAGGCTGTGACCGGACATTTGTGTGGCCAGCTCAT
TTCAAGTACCACCTTAAAACTCATCGAAATGAACGCTCCTTCATCTGCCCTGCAGAAGGTTGTGGGAAAAGCTTTTATGT
GCTGCAGAGGCTGAAGGTCCACATGAGGACACACAATGGGGAGAAACCCTTTATGTGCCATGAGTCTGGGTGTGGTAAGC
AGTTCACCACAGCTGGAAACCTGAAGAACCACCGTCGCATCCACACAGGAGAGAAGCCTTTTCTTTGTGAAGCCCAGGGA
TGTGGCCGTTCCTTTGCTGAGTATTCAAGCCTCCGAAAACATCTGGTAGTTCACTCAGGAGAGAAACCTCATCAGTGCCA
AGTCTGTGGGAAGACCTTCTCTCAGAGTGGGAGCAGAAATGTGCATATGAGAAAGCATCATTTGCAGCTGGGAACACCTG
GGAGTCAAGAACAGGAACAAACTGCCGAGTCACTAATGGGCAGCAGTTTGCTCGAAGAAGCTTCAGTTCCCAGTAAAAAC
ATGGTGTCTATGAATTCCCAGTCCAGCCTTGGTGGAGAGTCCTTGAATCTACCAAATAGCAATTCTATCCTTGGAGTTGA
TGATGAGGTGCTTACTGAAGGATCCTCACGTCCCCTGTCTTCAGTGCCTGATGTGACACATCACTTGGTGACCATGCAGT
CAGGGAGGCAGTCCTATGAAGTTTCCGTCTTAACTTCGGTAAATCCGCAGGAGGTA------------------------
------------------
>rattus_norvegicus
ATGTTATCAGATGAGTTAGAATCCAAACCAGAGCTCCTGGTTCAGTTTGTTCAGAATACCTCCATCCCCCTGGGACAAGG
GCTAGTAGAATCAGAAGCTAAAGACATTACTTGCTTATCCCTCCTTCCAGTGACCGAGGCCTCAGAATGCAGTCGACTAA
TGTTACCAGAT---------------GAAACTGCAAATCATGCTAATTCCTCCAAGGAGGTCCCTTCTTCAGCTGTTTTG
AGGAGCCTTCAGGTGAATGTGGGCCCAGACGGAGAAGAGACAAGGGCTCAGACTGTACAGAAGTCCCCAGAGTTCCTGTC
CACACCAGAGTCGCCTAGTTTGTTGCAAGATCTACAGCCAAGTGATAGCACTTCGTTCATCCTTCTGAACCTAACAAGAG
CAGGTCTGGGCTCTTCAGCTGAGCACTTTGTGTTTGTACAGGATGAGGCCGAGGACTCGGGGGCTGACTTCCTCTCTGCT
GAGAGCACAGACAGTAATATCCCATGGTTCCTCCGGGTTCAGGAACTGGCCCACGACAGTTTGATCGCAGCTACTCGTGC
ACAGCTAGCAAAGAATGCAAAAACTGGCAGCAATGGAGAAAATGTCCACCTTGGTTCTGGCGATGGGCAACTCAAAGACT
CTGGGCCCCTTCCTCAAGTGGAAAAGAAGCTCAAGTGCACGGTTGAAGGCTGTGATCGGACATTTGTGTGGCCAGCTCAC
TTCAAGTACCACCTTAAAACTCATCGAAATGAGCGCTCCTTCATCTGCCCTGCAGAGGGTTGTGGGAAGAGCTTCTATGT
GCTGCAGCGGCTGAAGGTGCACATGAGGACACACAACGGGGAGAAACCCTTTATGTGCCATGAGTCTGGGTGTGGTAAGC
AGTTCACTACGGCTGGAAACCTGAAGAACCACCGACGCATCCACACAGGAGAGAAGCCTTTCCTTTGTGAAGCCCAGGGA
TGTGGCCGCTCCTTTGCTGAGTATTCAAGCCTTCGAAAACATCTGGTGGTTCACTCAGGAGAGAAACCTCATCAGTGCCA
AGTCTGTGGGAAGACCTTCTCTCAGAGTGGAAGTAGAAACGTGCACATGAGAAAGCACCACTTGCAGCTGGGGACAACTG
GGAGTCAAGAACAGGATCAGACTGCTGAGCCACTAATGGGCAGTAGTTTGCTTGAAGAAGCTTCAGTTCCCAATAAAACC
CTGGTGTCTATGAATCCCCAGTCCAGCCTTGGTGGAGAGACCTTGAATCTACCAAATACCAATTCTATCCTTGGAGTTGA
TGATGAGGTGCTTACTGAAAGATCCTCACGGCCCCTGTCTTCAGTGCCTGATGTGACACATCACTTGGTGACCATGCAGT
CAGGAAGGCAGTCCTATGAAGTTTCTGTCTTAACTGCAGTAAATCCGCAGGAGTTACTA---------AACCAAGGAGAT
TTAACTGACAGACAGACA
>mus_musculus
ATGTTATCAGATGAGTTAGAATCCAAACCAGAGCTCCTGGTTCAGTTTGTTCAGAATACCTCCATCCCCCTGGGACAAGG
GCTAGTAGAATCAGAAGCTAAAGACATTACTTGCTTATCCCTCCTTCCAGTGACCGAGGCCTCAGAATGCAGCCGACTAA
TGTTACCAGAT---------------GAAACTCCAAATCATGCTAATTCCTCCAAGGAGGTCCCTTCTTCAGCTGTTTTG
AGGAGCCTTCAGGTGAATGTGGGCCCAGACGGAGAAGAGACAAGGGCTCAGACTGTACAGAAGTCCCCAGAGTTCCTGAC
CACACCAGAGTCGCCTAGCTTGTTGCAAGATCTACAGCCAAGTGATAGCACTTCCTTCATTCTTCTGAACCTAACGAGAG
CAGGGCTGGGCTCTTCAGCTGAGCACTTTGTGTTTGTTCAGGATGAGACAGAGGACTCAGGGGCTGACTTCCTCTCTGCT
GAGAGCACAGACAGCAGTATCCCATGGTTCCTCCGGGTTCAGGAACTGGCCCATGACAGTCTGATTGCGGCTACTCGTGC
ACAGCTGGCCAAGAATGCAAAAACTGGCAGCAATGGAGAAAATGTCCACCTTGGCTCTGGTGATGGGCAACCAAAAGACT
CTGGTCCCCTTCCTCAAGCGGAGAAGAAGCTCAAGTGCACAGTTGAAGGCTGTGACCGGACATTTGTGTGGCCAGCTCAC
TTCAAGTACCACCTTAAAACTCACCGAAATGAGCGCTCCTTCATCTGCCCTGCAGAAGGTTGTGGGAAAAGCTTTTATGT
GCTGCAGAGGCTGAAGGTGCACATGAGGACACACAATGGGGAGAAACCCTTTATGTGCCACGAGTCTGGGTGTGGTAAGC
AGTTCACTACAGCTGGGAACCTGAAGAACCACCGGCGCATCCACACAGGAGAGAAGCCTTTTCTCTGTGAAGCCCAGGGA
TGTGGCCGTTCCTTTGCTGAGTATTCAAGCCTCCGGAAACATCTGGTAGTTCACTCAGGTGAGAAGCCTCATCAGTGCCA
GGTCTGTGGGAAGACCTTCTCTCAGAGTGGGAGTAGGAATGTGCATATGAGAAAGCATCACTTGCAGCTGGGGACAACTG
GGAGTCAAGAACAGGATCAAACCGCCGAGCCACTAATGGGCAGTAGTTTGCTTGAAGACGCTTCAGTTCCCAATAAAAAC
CTGGTGTCTATGAATTCCCAGTCCAGCCTTGGTGGAGAGTCCTTGAATCTATCAAATACCAATTCTATCCTTGGAGTTGA
TGATGAGGTGCTTACTGAAAGAGCCTCACGGCCCCTGTCTTCTGTGCCTGATGTGACACATCACTTGGTGACCATGCAGT
CAGGGAGGCAGTCCTATGAAGTTTCTGTCTTAACTGCGGTAAATCCGCAGGAGTTACTA---------AACCAAGGAGAT
TTAACTGAAAGACAGACA
