# Supplementary material for: Divergent genes in gerbils: prevalence, relation to GC-biased substitution, and phenotypic relevance
Source: BMC Evol Biol. 2020 Oct 19;20:134. doi: 10.1186/s12862-020-01696-3 (PMC7574485; doi:10.1186/s12862-020-01696-3)
Supplement: Supplementary file 3 — Additional file 3 Supplementary Data. DNA alignments for 10,554 1-to-1 orthologues used in analysis. Each alignment file is named using its orthogroup ID. [file 12862_2020_1696_MOESM3_ESM.zip › Additional_File_3/masked_alignments/OG0001969.fa]

>psammomys_obesus
CAGCAGCAGCAGCAGCTGTACTCCTCGGCCGCGCTCCTGACGGGCGAGCGGAGCCGGCTGCTCACCTGCTACGTGCAGGA
CTACCTGGAGTGCGTGGAGTCGCTGCCCCACGACATGCAGAGGAACGTGTCGGTGCTGCGGGAGCTGGACAACAAATACC
AAGAAACCTTAAAGGAAATTGATGACGTTTATGAAAAATATAAGAAAGAAGATGATTCAAACCAGAAAAAACGCCTACAG
CAGCATCTCCAGAGAGCATTAATCAATAGCCAAGAATTGGGAGATGAAAAAATTCAGATTGTCACACAAATGCTCGAATT
GGTGGAAAACCGAGCAAGACAAATGGAGCTACATTCACAGTGTTTCCAAGATCCTGCTGAAAGTGAGCGGGCCTCAGACA
AAGCGAAGATGGATTCTAGCCAACCTGAAAGATCTTCTAGAAGGCCGAGAAGACAGCGGACCAGTGAGAGCCGTGATTTA
TGTCACATGACAAATGGGATTGAAGACTGTGATGATCAGCCACCGAAAGAAAAGAAATCCAAATCTGCCAAGAAGAAGAA
GCGCTCCAAGGCCAAGCAGGAGAGGGAAGCCTCGCCTGTTGAGTTTGCAATAGACCCCAACGAACCTACCTACTGCTTAT
GTAACCAAGTGTCCTACGGGGAGATGATCGGCTGTGACAACGATCAGTGTCCCATAGAATGGTTTCACTTTTCATGCGTG
TCGCTCACCTATAAACCAAAGGGGAAATGGTATTGCCCAAAGTGCAGGGGAGACAATGAGAAAACAATGGACAAAAGTAC
TGAAAAGACAAAAAAGGAGAGAAGAACGAGG
>cavia_porcellus
CAGCAGCAGCAA---CTGTACTCGTCGGCCGCGCTGCTGACGGGCGACCGGAGCCGGCTTCTCACCTGCTACGTGCAGGA
CTATCTCGAGTGTGTGGAGTCGCTGCCTCACGACATGCAGAGGAACGTGTCCGTGCTGCGAGAGCTGGACAACAAGTACC
AAGAAACATTAAAGGAAATTGATGATGTCTATGAAAAATATAAGAAAGAAGATGATTCAAACCAGAAAAAACGCCTACAG
CAGCATCTCCAGAGAGCACTGATAAATAGTCAAGAATTAGGAGATGAAAAAATTCAGATTGTCACACAGATGCTCGAACT
GGTAGAAAATCGAGCAAGACAAATGGAGTTGCATTCACAGTGTCTCCAAGATCCTGCTGAAAGTGAACGAACCTCAGATA
AGGCAAAGCTAGATTCTACCCAACCAGAAAGATCTTCGAGAAGACCCCGCCGACAGCGAACCAGTGAAAGCCGTGATTTA
TGTCACATGACAAATGGGATTGAAGACTGTGATGATCAGCCACCTAAAGAAAAGAAATCTAAGTCAGCCAAGAAAAAGAA
ACGCTCTAAGGCCAAACAAGAAAGAGAAGCTTCACCTGTTGAGTTTACAATAGATCCCAATGAACCCACGTACTGTTTAT
GTAACCAAGTGTCTTACGGGGAAATGATAGGATGTGACAATGAACAGTGTCCAATTGAATGGTTTCACTTTTCATGTGTT
TCACTTACATATAAACCAAAGGGGAAGTGGTATTGCCCAAAATGCAGGGGAGATAATGAGAAAACAATGGACAAAAGTAC
TGAAAAGGCAAAAAAAGAGAGAAGATCGAGG
>fukomys_damarensis
--------------------------------------------------------------------------------
--------------------------------------------------------------------------------
--------------------------------------------------------------------------------
---------------------------------------------------------------------ATGCTTGAATT
GGTAGAAAATCGAGCAAGACAAATGGAATTGCATTCACAGTGTCTTCAAGATCCTGCTGAAAGTGAACGAGCCTCAGATA
AGGCAAAGATGGATTCTAGCCAACCAGAAAGATCTTCGAGAAGACCTCGCCGACAGCGAACCAGTGAAAGCCGTGATTTA
TGTCACATGACAAATGGGATTGAAGACTGTGATGATCAGCCACCTAAAGAAAAGAAATCCAAGTCAGCCAAGAAAAAGAA
ACGTTCTAAGGCTAAGCAAGAAAGAGAAGCTTCACCTGTTGAGTTTGCAATAGATCCCAATGAACCTACGTACTGTTTAT
GTAACCAAGTGTCTTATGGGGAAATGATAGGATGTGACAATGAACAGTGTCCAATTGAATGGTTTCACTTTTCATGTGTT
TCACTTACATATAAACCAAAGGGGAAATGGTATTGCCCAAAATGCAGGGGAGATAATGAAAAAACAATGGACAAAAGTAC
TGAAAAGACAAAAAAAGAGAGAAGATCGAGG
>chinchilla_lanigera
CAGCAGCAGCAG---CTGTACTCGTCGGCCGCGCTCCTGACGGGCGAGCGGAGCCGGCTCCTCACCTGCTACGTGCAGGA
CTACCTGGAGTGTGTGGAGTCGCTGCCGCACGACATGCAGAGGAACGTGTCCGTGCTGCGGGAGCTGGACAACAAGTACC
AAGAAACATTAAAGGAAATTGATGATGTCTATGAAAAATATAAGAAAGAAGATGATTTGAACCAGAAAAAACGCCTACAG
CAGCATCTCCAGAGAGCACTGATAAATAGTCAAGAATTGGGAGATGAAAAAATTCAGATTGTCACACAAATGCTCGAATT
GGTAGAAAATCGAGCAAGACAAATGGAGTTGCATTCACAGTGTCTCCAGGATCCTGCTGAAAGTGAACGAGCTTCAGATA
AGGCAAAGATGGATTCTACTCAACCAGAAAGATCTTCGAGGAGACCCCGCCGACAGCGAACCAGTGAAAGCCGTGATTTA
TGTCACATGACAAATGGGATTGAAGACTGTGATGATCAACCACCTAAAGAAAAGAAATCTAAGTCAGCCAAGAAAAAGAA
ACGTTCTAAGGCCAAGCAAGAAAGAGAAGCTTCACCTGTTGAGTTTACAATAGATCCCAATGAACCTACGTACTGTTTAT
GTAACCAAGTGTCTTATGGGGAAATGATAGGATGTGACAATGAACAGTGTCCAATCGAATGGTTTCACTTTTCGTGCGTT
TCACTTACATATAAACCAAAGGGGAAGTGGTATTGCCCAAAATGCAGGGGAGATAATGAGAAAACAATGGACAAAAGTAC
TGAAAAGACAAAAAAAGAGAGAAGATCGAGG
>rattus_norvegicus
CAGCAGCAG------CTGTACTCGTCGGCCGCGCTCCTGACCGGAGAGCGGAGCCGGCTGCTCACCTGCTACGTGCAGGA
CTACCTGGAGTGTGTGGAGTCGCTGCCCCACGACATGCAGAGGAACGTGTCGGTGCTGCGGGAGCTGGACAACAAATACC
AAGAAACTTTAAAGGAAATTGATGATGTCTATGAAAAATATAAGAAAGAAGATGATTCAAACCAGAAAAAACGCCTACAG
CAGCATCTCCAGAGAGCATTAATCAATAGCCAAGAATTGGGAGATGAAAAGATTCAGATTGTCACACAGATGCTGGAATT
GGTGGAAAACCGAGCCAGACAAATGGAGCTGCATTCACAGTGTTTCCAGGATCCTGCTGAAAGTGAGCGGGCCTCAGACA
AATCCAAGATGGATTCCAGTCAACCCGAAAGATCTTCCAGAAGACCTCGAAGACAGCGGACCAGTGAGAGCCGTGATTTA
TGTCACATGACAAACGGGATTGATGACTGCGATGATCAGCCACCGAAAGAAAAGAAATCCAAATCCGCCAAGAAGAAAAA
GCGCTCCAAGGCCAAGCAGGAGAGGGAAGCGTCACCTGTTGAGTTTGCCATAGATCCCAACGAGCCCACCTACTGCTTAT
GTAACCAAGTGTCTTACGGGGAGATGATAGGCTGTGACAATGAACAGTGTCCCATTGAGTGGTTTCACTTTTCCTGCGTT
TCACTCACCTATAAACCAAAGGGGAAATGGTATTGCCCAAAGTGCAGGGGAGACAGTGAGAAAACCATGGACAAAAGTAC
TGAAAAGACAAGAAAGGAGAGAAGAGCGAGG
>mus_musculus
CAGCAGCAGCAGCAGCTGTACTCGTCGGCCGCGCTCCTGACCGGAGAGCGGAGCCGGCTGCTCTCCTGCTACGTGCAGGA
CTACCTGGAGTGTGTGGAGTCGCTGCCCCACGACATGCAGAGGAACGTGTCGGTGCTGCGGGAGCTGGACAACAAATACC
AAGAAACGTTAAAGGAAATTGATGATGTCTATGAAAAATATAAGAAAGAAGATGATTCCAACCAGAAAAAACGCCTACAG
CAGCATCTCCAGAGAGCGTTAATCAATAGCCAAGAATTGGGAGATGAAAAAATTCAGATTGTCACCCAGATGCTCGAATT
GGTGGAGAACCGAGCGAGACAAATGGAGCTGCATTCACAGTGTTTCCAGGATCCTGCTGAAAGTGAGCGAGCCTCAGACA
AGTCGAAGATGGATTCCAGTCAACCGGAAAGATCTTCTAGAAGACCTCGAAGACAGAGGACCAGTGAGAGCCGTGACTTA
TGTCACATGACAAACGGGATTGACGACTGTGATGATCAACCACCGAAAGAAAAGAGATCCAAGTCCGCCAAGAAGAAGAA
GCGCTCCAAGGCCAAGCAGGAGAGGGAGGCATCCCCTGTCGAGTTTGCCATCGATCCCAATGAGCCCACCTACTGCTTGT
GTAACCAAGTGTCCTACGGGGAGATGATAGGCTGTGACAATGAACAGTGTCCCATTGAATGGTTTCACTTTTCATGTGTT
TCACTCACCTATAAACCCAAGGGGAAATGGTATTGCCCAAAGTGTAGGGGAGACAATGAGAAAACCATGGACAAAAGTAC
CGAAAAGACAAAAAAGGAGAGAAGAGCGAGG
>jaculus_jaculus
CAGCAGCAGCAGCAGCTGTACTCGTCGGCCGCGCTCCTGAGCGGGGAGCGGAGCCGGCTCCTCACCTGCTACGTGCAGGA
CTACCTGGAGTGTGTGGAGTCGCTGCCCCACGACATGCAGAGAAACGTGTCCGTGCTGCGGGAGCTGGACAATAAATATC
AAGAAACATTAAAGGAAATTGATGATGTCTATGAAAAGTATAAGAAAGAAGATGATTCAAACCAGAAGAAACGCCTACAG
CAGCATCTCCAGAGAGCATTAATCAATAGCCAAGAACTGGGAGATGAAAAAATTCAGATTGTCACACAAATGCTCGAATT
GGTGGAAAATCGAGCACGACAAATGGAGCTACATTCCCAGTGTTTCCAAGATCCTGCTGAAAGTGAACGAGCCTCAGATA
AGGCCAAGCTGGATCCCACTCAACCGGAAAGGTCGTCCAGAAGGCCACGCAGACAGCGGACCAGTGAGAGCCGCGATTTA
TGCCACATGACAAATGGCATTGAAGACTGTGATGATCAGCCACCTAAAGAGAAGAAATCCAAGTCAGCTAAGAAGAAGAA
GCGCTCCAAGGCCAAGCAGGAAAGGGAAACGTCACCTGTAGAGTTTGCCATAGATCCCAATGAACCTACATACTGTTTGT
GTAACCAAGTGTCTTACGGAGAAATGATAGGATGTGACAATGAACAATGTCCCATTGAGTGGTTTCACTTTTCATGTGTT
TCACTTACCTATAAACCAAAGGGGAAATGGTATTGCCCAAAGTGCAGGGGAGATAATGAGAAAACGATGGACAAAAGTAC
TGAAAAGACAAAAAAGGAGAGAAGATCGAGG
>meriones_unguiculatus
CAGCAGCAGCAGCAGCTGTACTCGTCGGCCGCGCTCCTGACGGGAGAGCGGAGCCGGCTGCTCACCTGCTACGTGCAGGA
CTACCTGGAGTGCGTGGAGTCGCTGCCCCACGACATGCAGAGGAACGTGTCGGTGCTGCGGGAGTTGGACAACAAATACC
AAGAAACCTTAAAGGAAATTGATGACGTTTATGAAAAATATAAGAAAGAAGATGATTCAAACCAGAAAAAACGTCTACAG
CAGCATCTGCAGAGAGCATTAATCAATAGCCAAGAATTGGGAGATGAAAAAATTCAGATTGTCACACAAATGCTCGAGTT
GGTGGAAAACCGAGCAAGACAAATGGAGCTACATTCACAGTGTTTCCAAGATCCCGCTGAAAGTGAGCGGGCCTCAGACA
AAGCGAAGATGGATTCTAGCCAACCTGAAAGATCTTCTAGAAGGCCGAGAAGACAGCGGACCAGTGAGAGCCGTGATTTA
TGTCACATGACAAATGGGATTGAAGACTGTGATGATCAGCCACCGAAAGAAAAGAAATCCAAATCCGCCAAGAAGAAGAA
GCGCTCCAAGGCCAAGCAGGAAAGGGAAGCCTCACCTGTTGAGTTTGCAATAGACCCCAACGAACCTACCTACTGCTTAT
GTAACCAAGTGTCCTACGGGGAGATGATCGGCTGTGACAACGATCAGTGTCCCATTGAATGGTTTCACTTTTCCTGCGTG
TCACTCACCTATAAACCAAAGGGGAAATGGTATTGCCCAAAGTGCAGGGGGGACAATGAGAAAACGATGGACAAAAGTAC
TGAAAAGACAAAAAAGGAGAGAAGAACGAGG
>nannospalax_galili
CAGCAGCAGCAA---CTGTACTCGTCGGCCGCGCTCCTGACCGGGGAGCGGAGCCGGCTCCTCACCTGCTACGTGCAGGA
CTACCTGGAGTGTGTGGAGTCGCTGCCCCACGACATGCAGAGGAACGTGTCGGTGCTGCGGGAGCTGGACAACAAATATC
AAGAAACTTTAAAGGAAATCGATGATGTCTATGAAAAATACAAGAAAGAAGATGATTCAAACCAGAAGAAACGCCTACAG
CAGCATCTCCAGAGAGCGTTAATCAATAGCCAGGAACTGGGAGATGAAAAAATTCAGATTGTCACACAAATGCTCGAATT
GGTGGAAAATCGAGCCAGGCAAATGGAGCTACATTCACAGTGTTTCCAAGATCCTGTTGAAAGTGAAAGAGCCTCAGACA
AAGCAAAGATGGATTCTTGTCAGCCAGAAAGATCTTCTAGGAGACCCCGTAGACAGCGAACCAGTGAAAGCCGTGATTTA
TGTCACATGACAAATGGAATTGAAGACTGTGATGATCAGCCACCTAAAGAAAAGAAGTCCAAATCAGCTAAGAAAAAGAA
ACGCTCAAAGGCCAAGCAGGAAAGGGAAGCCTCACCTGTTGAGTTTGCAATAGATCCGAATGAACCTACATACTGTTTAT
GTAACCAAGTGTCTTATGGGGAAATGATAGGATGTGACAATGAACAGTGTCCCATTGAATGGTTTCACTTTTCATGTGTT
TCACTTACCTATAAACCAAAGGGGAAATGGTACTGCCCAAAGTGCAGGGGAGATAATGAGAAAACCATGGACAAAAGTAC
TGAAAAGACAAAAAAAGAGAGAAGATCGAGG
>dipodomys_ordii
--------------------------------------------------------------------------------
--------------------------------------------------------------------------------
--------------------------------------------------------------------------------
---------------------------------------------------------------------ATGCTTGAATT
GGTGGAAAATCGAGCAAGACAAATGGAGTTACATTCACAGTGTTTCCAAGATCCTGCTGACAGTGAAAGAGCCTCAGATA
AAACAAAGATGGATTCTAACCAACCAGAAAGATCTTCAAGAAGACCCCGCAGACAGCGAACCAGTGAAAGCCGTGATTTG
TGTCATATGACAAATGGGATTGAAGATTGTGATGATCAGCCACCTAAAGAAAAGAAATCCAAGTCAGCCAAGAAAAAGAA
ACGCTCTAAGGCCAAGCAGGAAAGAGAAACTTCACCTGTTGAATTTGCAATAGATCCCAATGAACCTACATACTGTTTAT
GTAACCAAGTGTCTTATGGGGAAATGATAGGCTGTGACAATGAACAGTGTCCGATTGAATGGTTTCACTTTTCATGTGTT
TCACTTACCTATAAACCAAAGGGGAAATGGTATTGCCCAAAGTGCAGGGGAGATAATGAGAAAACTATGGACAAAAGTAC
AGAAAAGACAAAAAAGGAAAGAAGATCGAGG
>homo_sapiens
CAGCAGCAGCAA---CTGTACTCGTCGGCCGCGCTCCTGACCGGGGAGCGGAGCCGGCTGCTCACCTGCTACGTGCAGGA
CTACCTTGAGTGCGTGGAGTCGCTGCCCCACGACATGCAGAGGAACGTGTCTGTGCTGCGAGAGCTGGACAACAAATATC
AAGAAACGTTAAAGGAAATTGATGATGTCTACGAAAAATATAAGAAAGAAGATGATTTAAACCAGAAGAAACGTCTACAG
CAGCTTCTCCAGAGAGCACTAATTAATAGTCAAGAATTGGGAGATGAAAAAATACAGATTGTTACACAAATGCTCGAATT
GGTGGAAAATCGGGCAAGACAAATGGAGTTACACTCACAGTGTTTCCAAGATCCTGCTGAAAGTGAACGAGCCTCAGATA
AAGCAAAGATGGATTCCAGCCAACCAGAAAGATCTTCAAGAAGACCCCGCAGGCAGCGGACCAGTGAAAGCCGTGATTTA
TGTCACATGGCAAATGGGATTGAAGACTGTGATGATCAGCCACCTAAAGAAAAGAAATCCAAGTCAGCAAAGAAAAAGAA
ACGCTCCAAGGCCAAGCAGGAAAGGGAAGCTTCACCTGTTGAGTTTGCAATAGATCCTAATGAACCTACATACTGCTTAT
GCAACCAAGTGTCTTATGGGGAGATGATAGGATGTGACAATGAACAGTGTCCAATTGAATGGTTTCACTTTTCATGTGTT
TCACTTACCTATAAACCAAAGGGGAAATGGTATTGCCCAAAGTGCAGGGGAGATAATGAGAAAACAATGGACAAAAGTAC
TGAAAAGACAAAAAAGGATAGAAGATCGAGG
