# Supplementary material for: Divergent genes in gerbils: prevalence, relation to GC-biased substitution, and phenotypic relevance
Source: BMC Evol Biol. 2020 Oct 19;20:134. doi: 10.1186/s12862-020-01696-3 (PMC7574485; doi:10.1186/s12862-020-01696-3)
Supplement: Supplementary file 3 — Additional file 3 Supplementary Data. DNA alignments for 10,554 1-to-1 orthologues used in analysis. Each alignment file is named using its orthogroup ID. [file 12862_2020_1696_MOESM3_ESM.zip › Additional_File_3/masked_alignments/OG0001970.fa]

>cavia_porcellus
ATGGAGAAGACTCAAGAAAATGTCCAAAGAATTCTTCTAGAACCCTACAGGTACTTACTTCAGTTACCA---------GG
TAAACAAGTGAGAACAAAACTTTCTCAGGCATTTAATCACTGGCTGAAAGTTCCAGAAGACAAACTACAGATTATCATTG
AAGTGACAGAAATGTTGCATAATGCCAGTTTACTCATTGATGATATTGAGGACAATTCGAAACTCCGACGTGGCTTTCCT
GTAGCACACAGCATCTATGGAATTCCATCTGTCATCAATTCTGCCAATTATGTATATTTCCTTGGCTTGGAGAAAGTCTT
AACTCTTGATCACCCAGATGCAGTGAAGCTTTTTACCTGTCAGCTTTTGGAACTCCACCAGGGACAAGGCCTAGATATTT
ACTGGAGGGATAATTACATTTGTCCCACTGAAGAAGAATATAAAGCCATGGTGCTGCAGAAGACAGGTGGACTATTTGGA
TTAGCAGTAGGTCTCATGCAGTTGTTCTCTGACTACAAAGAAGATTTAAAACCACTGCTTAATACACTTGGGCTCTTTTT
CCAAATTAGAGATGATTATGCCAACCTCCACTCCAAAGAATATAGTGAAAACAAAAGTTTTTGTGAAGATCTGACAGAAG
GAAAGTTCTCATTCCCTACAATTCATGCTATTCGGTCGAAGCCTGAAAGCACTCAGGTGCAGAACATCTTGCACCAGAGA
ACAGAAAACATAGATATTAAAAAATACTGTGTCCAGTATCTTGAGGATGTAGGTTCTTTTGAATATACTCGGAATACTCT
TAGAGAGCTTGAATCTGAAGCCTATAAACAAATTGAGGCATGTGGTGGAAATCCTGAGCTAGTAGCTTTAGTGAAGCACT
TAGGTAAGATGTTCAAAGAAGAAAATTAA
>fukomys_damarensis
ATGGAGAAGGCTCAAGAAAATGTCCAAAGAATTCTTCTAGAGCCCTACAGGTACTTACTTCAGTTACCA---------GG
TAAGCAGGTGAGAACAAAACTTTCACAGGCATTTAATCACTGGCTGAAAGTTCCAGAAGACAAACTACAGATTATCATTG
AAGTGACAGAAATGTTGCATAATGCCAGTTTACTCATTGATGATATTGAGGACAATTCAAAACTCCGCCGTGGCTTTCCC
GTAGCACACAGCATCTATGGGATTCCATCCGTCATCAATTCTGCCAATTATGTATATTTTCTTGGCTTAGAGAAAGTCTT
AACCCTTGATCACCCAGATGCAGTGAAGCTTTTTACATGCCAGCTTTTGGAACTCCACCAGGGACAAGGCCTAGATATTT
ACTGGAGGGATAATTACATTTGTCCCACTGAAGAAGAGTATAAAGCCATGGTGCTGCAGAAGACAGGTGGACTGTTTGGA
TTGGCAGTAGGTCTCATGCAGTTGTTCTCTGATTACAAAGAAGATTTAAAACCACTGCTTAATACACTTGGGCTCTTTTT
CCAAATTAGAGATGATTATGCCAATCTCCACTCCAAAGAATATAGTGAAAACAAAAGTTTTTGTGAAGATCTGACAGAAG
GAAAGTTCTCATTCCCTACTATTCATGCTATTCGGTCAAGGCCTGAAAGCACCCAGGTGCAGAACATCTTGCACCAGAGA
ACAGAAAACATAGATATTAAAAAATACTGTGTCCAGTATCTTGAGGATGTAGGTTCTTTTGAATATACTAGGAATACTCT
TAGACAGCTAGAATCTGAAGCGTATAAACAAATTGAGGCATGTGGTGGAAACCCTGAACTAGTAGCTTTAGTAAAGCACT
TAGGAAAGATGTTCAAAGAAGAAAATTAA
>chinchilla_lanigera
ATGGAGAAGAGTCAAGAAAATGTCCAAAGAATTCTTCTAGAACCCTACAGGTACTTACTTCAGTTACCA---------GG
TAAGCAAGTAAGAACAAAACTTTCACAGGCATTTAATCATTGGCTGAAAGTTCCAGAAGACAAATTACAGATTATCATTG
AAGTGACAGAAATGTTGCATAATGCCAGTTTACTAATTGATGATATTGAGGACAATTCAAAACTTCGACGTGGCTTTCCT
GTAGCACACAGCATCTATGGAATTCCATCTGTCATCAATTCTGCCAATTATGTATATTTCCTTGGTTTAGAGAAAGTCTT
AACCCTTGATCACCCAGATGCAGTGAAGCTTTTTACCCGCCAGCTTTTGGAACTCCACCAGGGACAAGGCCTAGATATTT
ACTGGAGGGATAATTACATTTGTCCCACTGAAGAAGAATATAAAGCCATGGTGCTGCAGAAGACGGGTGGACTGTTTGGA
CTCGCAGTAGGTCTCATGCAGTTGTTCTCTGACTACAAAGAAGATTTAAAACCACTGCTTAATACACTTGGACTATTTTT
CCAAATTAGAGATGATTATGCCAACCTTCACTCCAAAGAATATAGTGAAAACAAAAGTTTTTGTGAAGATCTGACAGAAG
GAAAGTTCTCATTCCCTACTATTCATGCTATTCGGTCGAAGCCTGAAAGCACCCAGGTGCAGAACATCTTGCACCAGAGA
ACAGAAAATATAGATATTAAAAAATACTGTGTCCAGTATCTTGAGGATGTAGGTTCTTTTGAATATACTCGGAATACTCT
TAGAGAACTTGAATCTGAAGCCTATAAACAAATTGAGGCATGTGGTGGAAATCCTGAGCTAGTATCTTTAGTAAAGCACT
TAGGTAAGATGTTCAAAGAAGAAAATTAA
>dipodomys_ordii
ATGGAGAAGACACAAGAAACAGCCCAGAGAATTCTCCTAGAGCCCTATAAGTACTTGCTTCAATTACCA---------GG
TAAACAAGTAAGAACCAAACTTTCACAGGCATTTAATCATTGGCTGAAAGTCCCAGAAGACAAATTACAGATTATCATTG
AAGTTACAGAAATGTTACATAATGCCAGTTTACTCATTGATGATATCGAAGACAACTCCAAGCTCCGACGTGGCTTTCCA
GTGGCACACAGCATCTATGGAATTCCATCTGTCATCAATTCTGCCAATTATGTGTATTTCCTTGGCTTGGAGAAGGTTTT
AACCCTGGATCACCCAGATGCAGTGAAGATTTTTACCCGCCAGCTTTTGGAGCTCCATGAGGGACAAGGCCTTGATATTT
ACTGGAGGGACACTTATACTTGTCCCACTGAAGATGAATATAAAGCTATGGTCCTGCAGAAGACAGGTGGACTGTTTGGA
TTAGCTGTAGGTCTCATGCAGTTGTTCTCTGACTATAAAGAAGATTTAAAGCCACTGCTTAATACACTTGGGCTCTTTTT
CCAAATCAGAGATGATTATGCTAATCTATCATCCAAAGAATATACCGAAAACAAGAGTTTCTGTGAGGACTTAACAGAGG
GGAAGTTCTCCTTCCCTACCATTCACGCTATTTGGTCCAGGCCTGAAAGTACCCAGGTGCAGAACATCTTGCGCCAGAGA
ACAGAAAACGTAGATATTAAAAAATATTGTGTGCATTATCTTGAGGATGTAGGTTCTTTTGAATACACTCGGAATACTCT
TAGAGAGCTTGAATCTAAAGCCTATAAACAAATTGAGGCATGTGGGGGAAACCCAGAGCTAGTGACTCTAGTAAAGTACT
TGAGTATGATGTTCAGAGAAGAAACTGAA
>homo_sapiens
ATGGAGAAGACTCAAGAAACAGTCCAAAGAATTCTTCTAGAACCCTATAAATACTTACTTCAGTTACCA---------GG
TAAACAAGTGAGAACCAAACTTTCACAGGCATTTAATCATTGGCTGAAAGTTCCAGAGGACAAGCTACAGATTATTATTG
AAGTGACAGAAATGTTGCATAATGCCAGTTTACTCATCGATGATATTGAAGACAACTCAAAACTCCGACGTGGCTTTCCA
GTGGCCCACAGCATCTATGGAATCCCATCTGTCATCAATTCTGCCAATTACGTGTATTTCCTTGGCTTGGAGAAAGTCTT
AACCCTTGATCACCCAGATGCAGTGAAGCTTTTTACCCGCCAGCTTTTGGAACTCCATCAGGGACAAGGCCTAGATATTT
ACTGGAGGGATAATTACACTTGTCCCACTGAAGAAGAATATAAAGCTATGGTGCTGCAGAAAACAGGTGGACTGTTTGGA
TTAGCAGTAGGTCTCATGCAGTTGTTCTCTGATTACAAAGAAGATTTAAAACCGCTACTTAATACACTTGGGCTCTTTTT
CCAAATTAGGGATGATTATGCTAATCTACACTCCAAAGAATATAGTGAAAACAAAAGTTTTTGTGAAGATCTGACAGAGG
GAAAGTTCTCATTTCCTACTATTCATGCTATTTGGTCAAGGCCTGAAAGCACCCAGGTGCAGAATATCTTGCGCCAGAGA
ACAGAAAACATAGATATAAAAAAATACTGTGTACATTATCTTGAGGATGTAGGTTCTTTTGAATACACTCGTAATACCCT
TAAAGAGCTTGAAGCTAAAGCCTATAAACAGATTGATGCACGTGGTGGGAACCCTGAGCTAGTAGCCTTAGTAAAACACT
TAAGTAAGATGTTCAAAGAAGAAAATGAA
>ictidomys_tridecemlineatus
ATGGAGAAGACTCAAGAAACTGCCCAAAGAATTCTTCTAGAACCCTACAAGTACTTACTTCAGTTACCG---------GG
TAAACAAGTGAGAACCAAACTTTCACAGGCATTTAATCATTGGCTAAAAGTTCCAGAAGACAAATTACAGATTATCATTG
AAGTGACAGAAATGTTGCACAATGCCAGTTTACTCATTGATGATATTGAAGACAATTCAAAACTCCGACGTGGCTTTCCA
GTAGCACATAGCATCTATGGAATTCCATCTGTCATCAATTCAGCCAATTATGTATATTTCCTTGGCTTAGAAAAAGTCCT
AACTCTGGATCATCCAGATGCAGTGAAACTTTTTACCCGTCAGCTCTTAGAACTCCATCAGGGACAAGGCCTGGACATTT
ACTGGAGGGATAATTACACTTGTCCCACTGAAGAAGAATATAAAGCCATGGTGCTGCAAAAGACTGGTGGACTGTTTGGA
TTAGCAGTAGGTCTCATGCAGCTATTCTCTGACTACAAAGAAGATTTAAAGCCATTACTTAATACACTTGGCCTCTTTTT
TCAAATTAGAGATGATTATGCTAATCTGCACTCCAAAGAATATAGTGAAAACAAAAGTTTTTGTGAAGATTTAACAGAGG
GAAAATTCTCATTCCCTACTATTCATGCTATTTGGTCAAGGCCTGAAAGCACCCAAGTGCAGAACATCTTGCGCCAAAGA
ACAGAAAACATAGATATTAAAAAATATTGTGTACATTATCTGGAGGATGTAGGTTCTTTTGAGTACACTCGGAATACTCT
TAAAGAGCTTGAATCTAAAGCCTATAAACAAATTGAGGCATGTGGTGGGAACCCTGCGCTAGTGGCTCTAATAAAGCACT
TAAGTAAGATGTTCAAAGAAGAAAATGAA
>psammomys_obesus
---------------------------------------------------------------------GCGGCGACTGG
TAAACAGGTGAGAACCAAACTTTCACAGGCATTTAATCACTGGCTGAAAGTTCCAGAAGACAAACTACAGATTATCATTG
AAGTGACTGAAATGTTGCATAATGCCAGCTTACTCATAGATGATATTGAAGACAGTTCAAAGCTCCGACGTGGCTTTCCA
GTAGCACACAGCATCTATGGAATCCCATCCGTCATTAACTCTGCCAATTATGTCTATTTCCTTGGCCTAGAGAAAGTCTT
AACACTTGATCATCCAGATGCAGTGAAGCTTTTTACACGCCAGCTTTTGGAACTCCATAGGGGACAAGGCCTAGATATTT
ACTGGAGGGACACCTACACTTGTCCCACTGAGGAAGAATATAAAGCCATGGTGTTGCAGAAGACAGGTGGATTGTTTGGA
TTAGCAGTAGGTCTCATGCAGCTGTTCTCTGATTACAAAGAAGATCTAAAGCCCCTGCTCGACACACTTGGGCTCTTTTT
CCAGATTAGAGATGATTATGCTAATCTACATTCCAAAGAATACAGTGAAAACAAAAGTTTCTGTGAAGACCTGACAGAAG
GAAAGTTCTCATTCCCCACTATTCATGCCATTTGGTCAAGGCCAGAAAGCACCCAGGTACAAAACATCCTGCGCCAGAGA
ACAGAAAATATAGACATTAAAAAGTACTGTGTGCAGTACCTGGAGGACGTAGGTTCTTTTGAATATACCCGACATACTCT
CAGAGAGCTTGAAGCTAAAGCCTACAAACAAATTGAGGCCTGTGGCGGGAACCCTGCACTAGTGGCTTTAATCGAGCATT
TAAGTAAGATGTTCACAGAAGAAAATGAA
>rattus_norvegicus
ATGGAGAAAACTAAAGAGAAAGCTGAAAGAATTCTTCTAGAGCCTTATAAGTACTTACTTCAATTACCA---------GG
TAAACAGGTGAGAACCAAACTTTCACAGGCATTTAATCACTGGCTGAAAGTTCCAGAAGACAAGCTACAGATTATCATTG
AAGTGACTGAAATGTTGCATAATGCCAGTTTACTCATTGATGATATTGAAGACAGTTCAAAGCTCCGACGTGGTTTTCCA
GTTGCTCACAGCATCTATGGTGTCCCATCTGTCATTAACTCTGCCAATTATGTCTACTTCCTTGGCCTGGAAAAAGTCTT
AACACTTGATCACCCAGATGCAGTGAAGCTTTTCACACGACAGCTTTTGGAACTTCATCAGGGACAAGGCCTAGATATTT
ACTGGAGAGATACCTACACTTGTCCGACTGAAGAAGAATATAAAGCCATGGTGTTGCAGAAGACAGGTGGCTTGTTTGGA
TTAGCCGTAGGCCTCATGCAGTTGTTCTCTGACTACAAAGAAGATCTAAAGCCACTGCTGGACACACTTGGGCTCTTCTT
CCAGATTAGAGATGATTACGCCAATCTACACTCCAAAGAATACAGTGAAAACAAAAGTTTCTGTGAAGACCTGACAGAAG
GAAAGTTCTCATTTCCTACTATTCATGCCATTTGGTCAAGGCCAGAAAGCACCCAGGTACAGAACATCCTGCGCCAAAGA
ACAGAAAATATAGACATTAAAAAGTACTGTGTGCAGTACCTGGAGGATGTAGGTTCTTTTGAATATACGCGATACACTCT
TAGAGAGCTCGAAGCTAAAGCCTACAAACAAATCGAGGCCTGCGGTGGGAACCCTTCACTAGTGGCTTTAGTCAAGCATT
TAAGTAAGATGTTCACAGAAGAAAATGAA
>meriones_unguiculatus
ATGGAGAAGACTCAAGAAAAAGCTGAAAGAATTCTTCTAGAACCCTATAGGTACTTACTCCAATTACCA---------GG
TAAACAGGTGAGAACCAAACTTTCACAGGCATTTAATCACTGGCTGAAAGTTCCAGAAGACAAACTACAGATTATCATTG
AAGTGACTGAAATGTTGCATAATGCCAGCTTACTTATAGATGATATTGAAGACAGTTCAAAGCTCCGACGTGGCTTTCCA
GTAGCACACAGCATCTATGGAATCCCATCCGTCATTAACTCTGCCAATTATGTCTATTTCCTTGGCCTAGAGAAAGTCTT
AACACTTGATCATCCAGATGCAGTGAAGCTTTTTACACGCCAGCTTTTGGAACTCCATAGGGGACAAGGCCTAGATATTT
ACTGGAGGGACACCTACACTTGTCCCACTGAGGAAGAATATAAAGCCATGGTGTTGCAGAAGACAGGTGGATTGTTTGGA
TTAGCAGTAGGTCTCATGCAGCTGTTCTCTGATTGCAAAGAAGATCTAAAGCCCCTGCTCGACACACTTGGGCTCTTTTT
CCAGATTAGAGATGATTATGCTAATCTACACTCCAAAGAATACAGTGAAAACAAAAGTTTCTGTGAAGACCTGACAGAAG
GAAAGTTCTCCTTCCCCACTATTCATGCCATTTGGTCAAGGCCAGAAAGCACCCAGGTACAGAACATCCTGCGCCAGAGA
ACAGAAAATATAGACATTAAAAAGTACTGTGTGCAGTACCTGGAGGACGTAGGTTCTTTTGAATATACTCGCCACACTCT
GAGAGAGCTTGAAGCTAAAGCCTACAAACAAATTGAGGCCTGCGGCGGGAACCCTGCACTAGTGGCTTTAATCGAGCATT
TAAGTAAGATGTTCACGGAAGAAAATGAA
>mus_musculus
ATGGAGAAAACTAAAGAGAAAGCTGAGAGGATTCTTCTAGAGCCCTATAGGTACTTACTTCAGTTACCA---------GG
TAAACAGGTGAGAAGCAAACTTTCACAGGCATTTAATCACTGGCTGAAAGTTCCAGAAGACAAGCTACAGATTATCATTG
AAGTGACTGAAATGTTGCATAATGCCAGTTTACTCATTGATGATATTGAAGACAGTTCAAAGCTCCGACGTGGTTTCCCA
GTGGCTCACAGCATCTATGGTGTCCCATCTGTCATTAATTCTGCCAATTACGTCTACTTCCTTGGACTGGAAAAAGTCTT
AACCCTTGATCACCCGGATGCGGTGAAGCTTTTCACACGCCAGCTTCTGGAACTTCATCAGGGACAAGGCCTCGATATTT
ACTGGAGGGACACCTACACTTGTCCAACTGAAGAAGAATATAAAGCCATGGTGTTGCAGAAGACAGGTGGTTTGTTTGGA
TTAGCAGTAGGTCTTATGCAGCTGTTCTCTGATTACAAAGAAGATCTAAAGCCACTGCTTGACACACTTGGGCTCTTTTT
CCAGATTAGAGATGATTATGCCAATCTACACTCCAAAGAATACAGTGAAAACAAAAGTTTCTGTGAAGACTTGACAGAAG
GGAAGTTCTCATTCCCCACTATCCATGCCATTTGGTCAAGGCCAGAAAGCACCCAGGTACAGAACATCCTGCGCCAGAGA
ACAGAGAATATAGATATTAAAAAGTATTGTGTGCAGTACCTGGAGGATGTAGGTTCTTTTGCATACACTCGACACACTCT
TAGAGAGCTTGAAGCTAAAGCCTACAAACAAATTGAGGCCTGTGGTGGGAACCCTTCACTAGTGGCTTTAGTCAAGCACT
TAAGTAAGATGTTCACAGAAGAAAATAAA
>nannospalax_galili
ATGGAAAAGACTGAAGAAAAGGCACAGCGGATTCTTCTAGAGCCCTATCGCTACTTACTCCAGCTACCA---------GG
TAAACAGGTGAGAACCAAACTTTCTCAGGCATTTAATCATTGGCTGAAAGTTCCAGAAGATAAACTACAGATCATCATTG
AAGTGACTGAAATGCTGCATAATGCCAGCTTACTCATCGATGACATCGAAGACAGCTCCAAGCTCCGACGTGGCTTTCCA
GTGGCACACAGCATCTACGGAATTCCGTCTGTCATCAATTCTGCCAATTACGTCTATTTCCTTGGCTTAGAGAAAGTCTT
AACCCTTGATCACCCAGATGCCGTGAAGCTTTTTACCCGCCAGCTTCTGGAGCTCCATGAGGGACAAGGCCTGGACATTT
ACTGGAGGGACACTTACACTTGTCCCACTGAAGAAGAGTATAAAGCCATGGTACTGCAGAAGACAGGTGGTTTATTCGGA
CTGGCAGTAGGCCTCATGCAGTTGTTCTCTGATTACAAAGATGATTTAAAGCCACTGCTTAACACACTTGGGCTCTTTTT
CCAGATTAGAGATGATTATGCCAATCTACACTCCAAAGAATACAGTGAAAACAAAAGTTTTTGTGAAGACCTGACTGAAG
GAAAGTTCTCATTCCCTACTATTCATGCCATTTGGTCAAGGCCAGAAAGCACACAAGTACAGAACATCTTACGCCAGAGA
ACAGAAAACACAGATATTAAAAAATACTGTATGCAATATCTTGAGGATGTAGGTTCTTTTGAATACACTCGGTGCACACT
TAGAGAGCTTGAAGCTAAAGCCTACAAACAAATCGAGGCCTGTGGTGGGAACCCTGCACTGGTGGCTTTAGTAAAGCACT
TAAGTAAGATGTTCAAAGAAGAGAATGCA
