# Supplementary material for: Divergent genes in gerbils: prevalence, relation to GC-biased substitution, and phenotypic relevance
Source: BMC Evol Biol. 2020 Oct 19;20:134. doi: 10.1186/s12862-020-01696-3 (PMC7574485; doi:10.1186/s12862-020-01696-3)
Supplement: Supplementary file 3 — Additional file 3 Supplementary Data. DNA alignments for 10,554 1-to-1 orthologues used in analysis. Each alignment file is named using its orthogroup ID. [file 12862_2020_1696_MOESM3_ESM.zip › Additional_File_3/masked_alignments/OG0001973.fa]

>cavia_porcellus
ATGTATAAGCCTGTTGATCCCTACTCTCGGATGCAGTCCACCTATAATTACAACATGAGAGGAGGTGCTTACCCCCCAAG
GTATTTTTATCCATTCCCAGTGCCACCTTTACTTTATCAAGTTGAACTTTCTGTGGGAGGACAACAATTTAATGGGAAGG
GAAAGACGAGACAGGCTGCGAAACATGACGCTGCTGCTAAGGCTCTGAGGATCCTGCAGAATGAGCCCCCGCCTGAGAGG
CTGGAGATGAATGGAAGAGAATCTGAAGAAGAAAATCTCAATAAATCTGAAATAAGTCAAGTATTTGAGATTGCACTTAA
GCGGAACTTGCCTGTGAATTTCGAGTCTTTCCCTCTGACACAGGTGGCCCGGGAGAGCGGCCCACCCCACATGAAGAACT
TTGTGACCAGGGTTTCAGTTGGGGAGTTTGTAGGGGAAGGGGAAGGGAAGAGCAAGAAGATTTCCAAGAAGAACGCCGCC
ATCGCGGTTCTCGAGGAGCTGAAGAAGCTGCCACCTTTGCCTGCAGTGGAGCGAGTGAAGCCGAGAATAAAAAAGAAAAC
CAAACCTGCAGGCAAGTTACAGACAAGCCCCGAATATGGCCAGGGGATGAATCCGATTAGCAGACTGGCCCAGATCCAGC
AGGCCAAAAAGGAGAAGGAACCGGAGTATCTTCTCCTCACCGAGCGAGGCCTCCCCCGCCGCAGGGAGTTCGTGATGCAG
GTGAAGGTTGGCAACCACACTGCGGAAGGAACGGGCACCAACAAGAAGGTGGCCAAGCGCAACGCTGCAGAAAACATGCT
GGAGATCCTGGGCTTCAAAGTTCCCCAGGCTCAGCCCACCAAGCCAGCACTTAAGTCCGAGGAGAAGACACCAGTAAAGA
AACCAGGGGATGGAAGAAAAGTAACCTTTTTTGAACCTGGTTCTGGGGATGAAAATGGAACCAGTCATAAAGAAGACGAA
TTTCGGATGCCTTATCTGAGTCATCAGCAGCTGCCT---------------------------GTTGCCCAGGCTGTAGG
AGTCAAT---------------------TTCTCCAGAGTGGCTCCAAATCCTGCGAAGGCTACGGTAACTGCCATGATAG
CCCGGGAATTGTTGTACGGGGGCACTTCGCCCACAGCCGAGACCGTTTTAAAGAACAACATCTCTTCAGGCCACGTACCC
CATGGACCTCTCACCAGACCTTCTGAGCAGCTGGACTACCTTTCCACAGTCCAGGGATTCCAGGTTGAATACAAAGACTT
CCCCAAAAACAACAAGAACGAATTTGTATCTCTTATAAATTGCTCCTCTCAGCCACCTCTGATCAGCCACGGTATTGGCA
AGGATGTGGAGTCCTGCCATGATATGGCTGCACTGAATATTTTAAAATTGCTGTCAGAGTTGGACCAACAAAGCACAGAG
ACGCCGAGAACAGGAAACGGCCCAGTGTCTGTGTGTGGGAGGTGC
>homo_sapiens
ATGTATAAGCCTGTTGACCCTTACTCTCGGATGCAGTCCACCTATAACTACAACATGAGAGGAGGTGCTTATCCCCCGAG
GTACTTTTACCCATTTCCAGTTCCACCTTTACTTTATCAAGTGGAACTTTCTGTGGGAGGACAGCAATTTAATGGCAAAG
GAAAGACAAGACAGGCTGCGAAACACGATGCTGCTGCCAAAGCGTTGAGGATCCTGCAGAATGAGCCCCTGCCAGAGAGG
CTGGAGGTGAATGGAAGAGAATCCGAAGAAGAAAATCTCAATAAATCTGAAATAAGTCAAGTGTTTGAGATTGCACTTAA
ACGGAACTTGCCTGTGAATTTCGAG------------------GTGGCCCGGGAGAGTGGCCCACCCCACATGAAGAACT
TTGTGACCAAGGTTTCGGTTGGGGAGTTTGTGGGGGAAGGTGAAGGGAAAAGCAAGAAGATTTCAAAGAAAAATGCCGCC
ATAGCTGTTCTTGAGGAGCTGAAGAAGTTACCGCCCCTGCCTGCAGTTGAACGAGTAAAGCCTAGAATCAAAAAGAAAAC
AAAACCCATAGTCAAGCCACAGACAAGCCCAGAATATGGCCAGGGGATCAATCCGATTAGCCGACTGGCCCAGATCCAGC
AGGCAAAAAAGGAGAAGGAGCCAGAGTACACGCTCCTCACAGAGCGAGGCCTCCCGCGCCGCAGGGAGTTTGTGATGCAG
GTGAAGGTTGGAAACCACACTGCAGAAGGAACGGGCACCAACAAGAAGGTGGCCAAGCGCAATGCAGCCGAGAACATGCT
GGAGATCCTTGGTTTCAAAGTCCCGCAGGCGCAGCCCACCAAACCCGCACTCAAGTCAGAGGAGAAGACACCCATAAAGA
AACCAGGGGATGGAAGAAAAGTAACCTTTTTTGAACCTGGCTCTGGGGATGAAAATGGGACTAGTAATAAAGAGGATGAG
TTCAGGATGCCTTATCTAAGTCATCAGCAGCTGCCTGCTGGAATTCTTCCCATGGTGCCCGAGGTCGCCCAGGCTGTAGG
AGTTAGTCAAGGACATCACACCAAAGATTTTACCAGGGCAGCTCCGAATCCTGCCAAGGCCACGGTAACTGCCATGATAG
CCCGAGAGTTGTTGTATGGGGGCACCTCGCCCACAGCCGAGACCATTTTAAAGAATAACATCTCTTCAGGCCACGTACCC
CATGGACCTCTCACGAGACCCTCTGAGCAACTGGACTATCTTTCCAGAGTCCAGGGATTCCAGGTTGAATACAAAGACTT
CCCCAAAAACAACAAGAACGAATTTGTATCTCTTATCAATTGCTCCTCTCAGCCACCTCTGATCAGCCATGGTATCGGCA
AGGATGTGGAGTCCTGCCATGATATGGCTGCGCTGAACATCTTAAAGTTGCTGTCTGAGTTGGACCAACAAAGTACAGAG
ATGCCAAGAACAGGAAACGGACCAATGTCTGTGTGTGGGAGGTGC
>ictidomys_tridecemlineatus
ATGTATAAGCCTGTTGACCCTTACTCTCGGATGCAGTCCACCTACAACTACAACATGAGAGGAGGTGCTTATCCCCCGAG
GTACTTTTACCCATTTCCAGTTCCACCCTTACTTTATCAAGTTGAACTTTCTGTGGGAGGACAGCAATTCAATGGGAAAG
GAAAGACGAGACAGGCTGCGAAACACGATGCTGCTGCTAAAGCCTTGAGGATCTTGCAGAACGAGCCTCCGCCTGAGAGA
CTGGAGATGAATGGAAGAGAATCAGAAGAAGAAAATCTCAATAAATCTGAAATAAGTCAAGTGTTTGAGATTGCACTTAA
ACGGAACTTGCCTGTGAATTTCGAG------------------GTGGCCCGGGAAAGTGGCCCACCCCACATGAAGAGCT
TCGTGACCAGGGTTTCGGTTGGGGAGTTCGTGGGGGAAGGGGAAGGGAAGAGCAAGAAGATTTCCAAGAAGAACGCGGCC
CGTGCTGTGCTGGAGGAGCTCAGGAAGCTGCCCCCTCTGCCTGCCATGGAGCGTGTGAAGCCCAGGATCAAAAGGAAAAC
CAAGCCCACAGGCAAGCTACAGGCAAGCCCAGAGTATGGCCAAGGGATGAATCCCATCAGCAGACTGGCCCAGATCCAGC
AGGCCAAGAAGGAGAAGGAGCCGGAGTACACACTGCTCACCGAGCGAGGCCTCCCCCGTCGCAGGGAGTTCGTGATGCAG
GTGAAGGTGGGAAACCACACTGCAGAAGGAACGGGCACCAATAAGAAGGTGGCCAAACGCAACGCAGCTGAGAACATGCT
GGAGATCCTTGGTTTTAAAGTCCCACAGGCCCAGCCCACCAAACCTGCGCTCAAGTCAGAGGAGAAGACACCAGTAAAGA
AACCAGGGGATGGAAGAAAAGTAACCTTTTTTGAACCTGGCTCTGGGGACGAAAATGGGACTAGTAATAAAGAGGACGAA
TTTAGGATGCCTTATCTCAGTCATCAGCAGCTGCCTGCTGGGATTCTTCCCATGGTGCCCGAGGTCGCCCAGGCTGTAGG
AGTTAGTCAAGGACATCACACCAAAGATTTCACCAGGGCAGCTCCAAATCCTGCCAAGGCCACGGTAACTGCCATGATAG
CCCGAGAATTGTTGTACGGGGGCACTTCACCCACAGCCGAGACCATTTTAAAGAATAACATCTCTTCAGGCCACGTACCC
CATGGACCTCTCACAAGACCCTCTGAGCAACTAGACTATCTTTCCAGAGCCCAGGGATTCCAGGTTGAATACAAAGACTT
CCCCAAAAACAACAAGAACGAATTTGTATCTCTCATCAATTGCTCCTCTCAGCCACCTCTGATCAGCCACGGTATCGGCA
AGGACGTGGAGTCCTGCCATGATATGGCTGCGCTGAATATTTTAAAGTTGCTGTCTGAGTTGGACCAACAAAGTACAGAG
ACGCCAAGAACAGGCAACGGGCCAGCGTCCATGTGTGGGAGGTGC
>octodon_degus
ATGTATAAGCCTGTTGATCCCTACTCTCGGATGCAGTCCACCTATAACTACAGCATGCGAGGAGGTGCTTACCCACCAAG
GTATTTTTACCCATTCCCAGTTCCACCTTTACTTTATCAAGTTGAACTTTCTGTGGGAGGACAGCAGTTTAATGGGAAAG
GAAAAACGAGACAGGCTGTGAAACATGATGCTGCTGCTAAAGCTTTGCGGATCCTGCAGAATGAGCCCCCGCCTGAGAGG
CTGGAGATGAATGGAAGAGAATCAGAAGAAGAAAATCTTAATAAGTCTGAAATAAGTCAAGTGTTTGAGATTGCACTTAA
GCGGAATTTGCCTGTGAATTTCGAG------------------GTGGCCCGGGAGAGTGGCCCACCCCACATGAAGAGCT
TTGTGACGAGGGTTTCAGTTGGGGAGTTTGTAGGGGAAGGGGAAGGGAAGAGCAAGAAGATTTCCAAGAAGAATGCTGCT
ATCGCTGTGCTTGAGGAGTTGAAGAAGCTACCACCTCTGCCGGCTGTGGAGCGAGTTAAGCCAAGAATAAAAAAGAAAAC
CAAACCTACAGGCAAG------ACAAGCCCAGAATATGGCCAGGGGATGAATCCAATTAGCAGACTGGCCCAGATCCAGC
AGGCCAAAAAGGAGAAGGAACCAGAGTACATTCTCCTCACAGAGCGAGGCCTCCCCCGCCGCAGGGAGTTCGTGATGCAG
GTGAAGGTTGGAAACCACACTGCAGAGGGCTCGGGCACCAACAAGAAGGTGGCCAAACGCAATGCAGCTGAAAACATGCT
GGAGATCCTGGGGTTCAAAGTTCCTCAGGCTCAGCCCACCAAACCGGCACTGAAGTCAGAGGAGAAGACACCGGTTAAGA
AACCAGGGGATGGAAGAAAAGTAACCTTTTTTGAACCTAGTTCTGGGGATGAAAATGGGACTAGTCATAAAGAGGATGAA
TTTAGGATGCCTTATCTTAGTCATCAGCAGCTGCCTGCTGGAATTCTTCCCATGGTGCCTGAGGTTGCCCAGGCCGTAGG
AGTCAGTCAAGGACATCATACCAAAGATTTCTCCAGAGTGGCTCCAAATCCTGCTAAGGCTACTGTAACTGCCATGATAG
CCCGAGAATTGTTGTATGGGGGCACTTCACCCACAGCTGAGACCATTTTAAAGAATAACATCTCTTCAGGCCACGTACCC
CATGGACCTCTCACAAGACCTTCTGAGCAGCTGGACTATCTTTCTACAGTCCAGGGCTTCCAGGTCGAATACAAAGACTT
CCCCAAAAACAACAAGAATGAGTTTGTATCTCTTATAAATTGCTCCTCTCAGCCACCTCTGATCAGCCACGGTATTGGCA
AGGATGTGGAGTCCTGCCATGACATGGCTGCACTGAATATTTTAAAATTGCTGTCAGAGTTGGACCAACAAAGCACAGAG
ATGCCAAGAACAGGAAATGGACCGGTGTCTGTGTGTGGGAGGTGC
>nannospalax_galili
ATGTACAAGCCTGTCGACCCTCACTCTCGGATGCAGTCCACTTACAACTACAGCATGCGTGGAGGGGCTTATCCCCCCAG
GTACTTTTACCCATTTCCAGTTCCACCCTTACTTTACCAAGTTGAACTTTCTGTGGGAGGACAGCAGTTTAATGGGAAAG
GAAAGACGAGACAAGCTGCAAAACATGATGCTACCACCAAAGCGCTGAGGATCCTGCAGAACGAGCCCCCACCCGAAAGG
CTGGAGATGAATGGAAAAGAATCAGAAGAAGAAAATCTCAATAAATCAGAAATAAGTCAAGTCTTTGAGATTGCACTGAA
ACGGAACTTGCCTGTGAATTTTGAGTCTTTCCCTCTGACACAGGTGGCCCGGGAGAGTGGCCCGCCCCACATGAAGAACT
TTGTGACCAGGGTTTCAGTTGGGGAATTTGTAGGGGAAGGTGAAGGGAAGAGCAAGAAAATTTCAAAGAAGAATGCAGCC
AGGGCTGTGCTGGAGGAGCTGAGGAAGCTGCCACCTCTGCCCACAGTGGAGCGAGTGAAGCCCAGAATCAAGAAGAAAAG
CAAACCCACAGGCAAGCTGCAGACAGGCCCAGAATATGGCCAAGGAATGAACCCCATCAGCAGACTGGCTCAGATCCAAC
AGGCCAAAAAGGAGAAGGAGCCGGAATACATGCTCCTCACAGAGCGAGGCCTCCCTCGCCGCAGGGAGTTTGTGATGCAG
GTCAAAGTTGGGAACCACACTGCAGAAGGAGCAGGCACCAACAAGAAGGTGGCCAAGCGCAACGCCGCAGAGAACATGCT
GGAGATCCTGGGGTTCAAAGTCCCACAGGCGCAGCCCACCAAGCCAGCGCTCAAGTCAGAGGAGAAGACCCCAGTAAAGA
AACCAGGTGACGGAAGAAAAGTAACGTTTTTTGAACCTAGTGTTGGAGATGAAAATGGAACTAGTAATAAAGAGGATGAG
TTCAGGATGCCTTATCTTAGCCATCAGCAGCTGCCAGCTGGAATCCTTCCCATGGTGCCAGAGGTTGCCCAAGCAGTTGG
AGTTAGCCAAGGACATCACACCAAAGATTTCACCAGGGTGGCTCCAAATCCTGCCAAGGCCACGGTAACTGCCATGATAG
CCCGAGAGTTGTTGTATGGGGGCACCTCGCCCACAGCCGAGACCATTTTAAAGAGTAACATCTCTTCAGGCCACGTACCC
CACGGACCTCTCACAAGACCCTCTGAGCAACTGGACTATCTTTCCAGAGTCCAGGGATTCCAGGTTGAATACAAAGACTT
CCCCAAGAACAACAAGAATGAGTTTGTGTCTCTCATCAATTGCTCCTCTCAGCCACCCCTCATCAGCCATGGAATTGGCA
AAGATGTGGAGTCCTGTCACGATATGGCTGCGCTTAACATTTTAAAATTGCTGTCTGAGTTGGACCAACAGAGTACAGAG
ATGCCAAGAACAGGAAATGGACCAGCATCAGCGTGTGGGAGGTGC
>jaculus_jaculus
ATGTATAAGCCTGTTGACCCGTACTCTCGGATGCAGTCCACCTACAACTACAGCATGAGAGGAGGTGCTTATCCCCCGAG
GTACTTTTATCCATTCCCAGTTCCACCCTTACTTTACCAAGTTGAACTTTCTGTGGGAGGACAGCAGTTTAATGGGAAAG
GAAAGACGAGACAAGCTGCAAAGCATGATGGTCCTGCCAGAGCCCTGAGGCCCCTGCAGAGTGAGCCCCCGCCCGAGGGG
CTAGAGATGAATGGAAGAGAATCAGAAGAAGAAAATCTCAATAAATCAGAAATAAGTCAAGTGTTTGAGATTGCACTTAA
ACGGAACTTGCCTGTGAATTTCGAG------------------GTGGCCCGGGAGAGTGGCCCACCCCACATGAAGAGTT
TTGTGACCAGGGTTTCAGTTGGGGAGTTTGTAGGGGAAGGTGAGGGGAAGAGCAAGAAGATCTCCAAGAAGAACGCGGCC
CGAGCCGTGCTGGAGGAGCTGCGGAAGCTGCCGCCGCTGCCTCCCGTGGAGCGAGTGAAGCCCAGGATCAAGAAGAAACC
CAAGCCCACGGGCAAGCCACAGACAGCCCCGGAATATGGCCAAGGGATGAATCCAATTAGCAGACTGGCCCAGCTCCAGC
AGGCCAAGAAGGAGAAGGAGCCAGTGTACACACTCCTCACGGAGCGAGGCCTCCCTCGCCGCAGGGAGTTTGTGATGCAG
GTGAAGGTCGGGAACCACACTGCACAAGGAACGGGTACCAACAAGAAGGTGGCCAAACGCAATGCAGCTGAGAACATGCT
GGAAATTCTGGGCTTCAAAGTCCCACAGGCACAGCCCACCAAGCCCGCGCTCAAGTCTGAGGAGAAGACACCAGTAAAAA
AACCAGGGGATGGAAGAAAAGTAACCTTTTTTGAACCTGGCACTGGGGATGAGAATGTGACTGGTAGTAAAGAGGACGAG
TTCAGGATGCCTTACCTTAGCCACCAGCAGCTGCCGGCTGGAATTCTCCCCATGGTGCCCGAGGTTGCCCAGGCTGTTGG
AGTTAGTCAAGGACATCACACCAAAGATTTCCCGCGGGCAGCTCCAAATCCTGCCAAGGCCACGGTAACTGCCATGATAG
CCCGAGAATTGTTGTATGGGGGCACCTCGCCCACAGCCGAGACCATTTTAAAGAATAACATCTCTTCAGGCCACGTACCC
CATGGACCTCTCACAAGACCCTCTGAGCAACTGGACTATCTTTCCAGAGTCCAGGGATTCCAGGTTGAATATAAAGACTT
CCCCAAGAACAACAAGAACGAATTTGTCTCTCTCATCAATTGCTCCTCTCAGCCGCCCCTTATCAGCCACGGCATTGGCA
AGGATGTGGAGTCCTGTCATGATATGGCTGCACTGAACATTTTAAAGTTGCTGTCTGAGTTGGACCAACAAAGTACAGAG
ATGCCAAGAACAGGAAACGGACCAGTGTCAGTGTGTGGGAGGTGC
>dipodomys_ordii
ATGTATAAGCCTGTTGATCCTTACTCCAGGATGCAGTCCACCTACAACTACAACATGAGAGGGGGTGCTTACCCCCCAAG
GTACTTTTACCCATTTCCAGTTCCACCTTTACTTTATCAAGTTGAACTTTCTGTGGGAGGACAGCAATTTAATGGGAAAG
GGAAGACAAGACCGGCCTCGAAACATGATGCTGCTGCCAAAGCCGTGCGGGTCCTGCAGAGTGAGCCCCCGCCGGAGAGG
CTAGAGATTAACGGAAGAGAATCCGAAGAAGAAAATCTCAATAAATCTGAAATAAGTCAAGTATTTGAGATTGCACTTAA
ACGGAACTTACCTGTGAATTTCGAGTCTTTCCCTCTGCTACAGGTGGCCCGGGAGAGCGGCCCACCCCACATGAAGAGCT
TTGTCACCAGGGTTTCGGTTGGGGAGTTTGTAGGGGAAGGTGAGGGCAAGAGCAAGAAGATCGCCAAGAAGAATGCGGCC
AGAGCGGTGCTGGAGGAGCTCAAGAGGCTGCCGCCGCTGCCTGCGGTGGAGAGAGTGAAACCCAGACTCAAAAAGAAAGC
CAAAGCCCCGGGCAAGTCACAGCCCAGCCCAGAATGCAGCCAGGGGATGAACCCCATCAGCAGGCTGGCCCAGATCCAGC
AGGCCAAGAAGGAGAGGGAGCCGGAGTACGTTCTGCTCATGGAGCGGGGCCTCCCACGCCGCAGGGAGTTCGTGATGCAG
GTGAAGGTGGGCAACCACACCGCAGAGGGCGCGGGCACCAACAAGAAGGTGGCCAAACGCAACGCAGCAGAGAACATGCT
GGAGATCCTGGGGTTCAAGGTCCCGCAGTCCCAGCCCACCAAGCCAGCGCTCAAGTCGGAGGAGAAGACACCAGTAAAGA
AACCAGGGGATGGACGAAAAGTAACCTTTTTTGAACCTGGGTCCGGGGAGGCGAATGGGACTAGCCACCGCGAGGACGAG
TTCAGGATGCCTTACCCCAGCCATCAGCAGCTGCCCGCCGGCATTCTCCCCATGGTGCCCGAGGTGGCCCAGGCTGTTGG
AGTCAGCCAAGGACATCATACCAAAGATTACCCCAGGGCAGCCCCGAACCCTGCCAAGGCCACGGTAACTGCCATGATAG
CCCGAGAGTTGTTGTACGGGGGCACCTCGCCCACAGCCGAGACCATTTTAAAGAATAACATCTCTTCAGGCCACGTACCC
CACGGACCTCTCACAAGACCCTCTGAGCAGCTGGACTTCCTTTGCACAGTCCAGGGACTCCAGGTTGAATACAAAGACTT
CCCCAAAAACAACAAGAATGAATTTGTGTCTCTAATCAACTGTTCGTCCCAGCCGCCCCTGATCAGCCACGGCATCGGCA
AGGACGTGGAGTCCTGCCACGACATGGCTGCGCTGAACATCTTGAAGTTGCTGTCCGAGCTGGACCAGCAGAGCCCCGAG
GCGCAGAGGACGGGCAACGGGCCGCTGTCAGTGTGTGGGAGGTGC
>meriones_unguiculatus
ATGTATAAGCCTGTGGACCCTCACTCTCGGATGCAGTCCACCTACAGCTACGGCATGCGTGGAGGTGCCTATCCCCCCAG
GTACTTTTACCCATTTCCAGTTCCACCGTTACTCTACCAAGTTGAGCTTTCTGTGGGAGGACAACAGTTTAATGGGAAAG
GAAAGACGAGACAAGCTGTGAAACATGATGCCACTGCCAGAGCACTGAGGACTCTGCAGAATGAGCCTCCACCAGAGAGG
CTGGAGATGAATGGAAGAGAATCAGAGGAAGAAAACCTCAATAAATCAGAAATAAGCCAAGTGTTTGAGATTGCGCTGAA
GCGGAATTTGCCTGTGAATTTTGAG------------------GTGGCCCGGGAGAGTGGCCCACCCCACATGAAGAACT
TTATGACCAGGGTTTCAGTCGGGGAGTTTGTAGGGGAAGGAGAAGGGAAGAGTAAGAAGATTTCCAAGAAGAATGCGGCA
AGGGCTGTGCTGGAGCAGCTGAGGAGGCTGCCACCTCTGCCTGCTGTGGAGCGAGTGAAGCCCAGAATCAAGAAGAAAAG
TCAGCCCACGTGCAAGCTACAGACAGCCCCAGATTATGGCCAGGGGATGAACCCTATTAGCAGATTGGCACAGATCCAGC
AGGCAAAAAAGGAGAAGGAGCCAGAGTACATGCTCCTTACAGAACGAGGCCTTCCCCGTCGCAGGGAGTTTGTGATGCAG
GTAAAGGTTGGCAATCACACGGCAGAAGGAGCAGGTACCAATAAGAAGGTGGCCAAGCGCAATGCTGCTGAGAACATGCT
GGAGATCCTGGGCTTCAAAGTCCCCCAGGCACAGCCCGCTAAGCCAGCGCTCAAGTCAGAAGAGAAGACCCCAGTAAAGA
AACCAGGAGATGGAAGGAAAGTAACGTTTTTTGAACCTAGCCCTGGGGATGAAAATGGAACTAGTAATAAAGAAGATGAG
TTCAGGATGCCTTATCTTAGCCATCAGCAGCTGCCAGCTGGAATCCTCCCCATGGTGCCAGAGGTTGCCCAGGCTGTCGG
GGTTAGTCAAGGACACCACACCAAAGATTTCACCAGGGCAGCTCCAAATCCTGCCAAGGCCACGGTAACTGCCATGATAG
CCCGCGAGTTGTTGTACGGGGGCACCTCGCCCACAGCCGAGACCATTTTAAAGAGTAACATCTCTTCAGGCCACATACCC
CATGGACCTCGCACAAGACCCTCTGAGCAACTGTACTACCTTTCCAGAGCCCAGGGATTCCAGGTTGAATACAAAGACTT
CCCGAAGAACAACAAGAATGAGTGTGTGTCTCTCATCAACTGCTCCTCCCAGCCGCCTCTTGTCAGCCATGGCATTGGCA
AGGATGTGGAGTCATGTCATGATATGGCTGCATTGAACATTTTAAAGCTGCTGTCTGAGTTGGACCAACAGAGCACAGAG
ATGCCAAGAACAGGAAATGGACCAGTGTCAACGTGTGGGAGGTGC
>psammomys_obesus
ATGTATAAGCCTGTGGACCCTCACTCTCGGATGCAGTCCACCTACAGCTACGGCATGCGTGGAGGTGCCTATCCCCCCAG
GTACTTTTACCCATTTCCAGTTCCACCGTTACTGTACCAAGTTGAGCTTTCTGTGGGAGGACAGCAGTTTAATGGTAAAG
GAAAGACGAGACAAGCTGTGAAACATGATGCCACTGCCAGAGCACTGAGGACTCTGCAGAATGAGCCTCCACCAGAGAGG
CTGGAGATGAATGGAAGAGAATCAGAGGAAGAAAACCTCAATAAATCAGAAATAAGCCAAGTGTTTGAGATTGCGCTGAA
GCGGAATTTGCCTGTGAATTTTGAG------------------GTGGCCCGGGAGAGTGGCCCACCCCACATGAAGAACT
TTATGACCAGGGTTTCAGTCGGGGAGTTTGTAGGGGAAGGAGAAGGGAAGAGTAAGAAGATCTCCAAGAAGAATGCGGCA
AGGGCCGTGCTGGAGCAGCTGAGGAGGCTGCCACCTCTGCCTGCTGTGGAGCGAGTGAAACCCAGAATCAAGAAGAAAAG
TCAGCCCGCGTGCAGGCTACAGACAGCCCCAGATTATGGCCAGGGGATGAACCCTATTAGCAGACTGGCACAGATCCAGC
AGGCAAAAAAGGAGAAGGAGCCAGAGTACATGCTTCTTACAGAACGAGGCCTTCCACGTCGCAGGGAGTTTGTGATGCAG
GTAAAGGTTGGCAATCACACAGCAGAAGGAGCGGGTACCAATAAGAAGGTGGCCAAGCGCAATGCTGCTGAGAACATGCT
GGAGATCCTGGGGTTCAAAGTGCCCCAGGCACAGCCTGCTAAGCCAGCGCTCAAGTCAGAAGAGAAGACCCCAGTAAAGA
AACCAGGAGATGGAAGGAAAGTAACGTTTTTTGAACCTAGCCCTGGGGATGAAAATGGAACTAGTAATAAAGAAGATGAG
TTCAGGATGCCTTATCTTAGCCATCAGCAGCTGCCAGCTGGAATCCTCCCCATGGTGCCAGAGGTTGCCCAGGCTGTCGG
GGTTAGTCAAGGACACCACACCAAAGATTTCACCAGGGCAGCTCCAAATCCTGCCAAGGCCACGGTAACTGCCATGATAG
CCCGCGAGTTGTTGTACGGGGGCACCTCGCCCACAGCCGAGACCATTTTAAAGAGTAACATCTCTTCAGGCCATATACCC
CATGGACCTCGCACAAGACCCTCTGAGCAACTGTACTACCTTTCCAGAGCCCAGGGATTCCAGGTTGAATACAAAGACTT
CCCGAAGAACAACAAGAATGAGTGTGTGTCTCTCATCAACTGCTCCTCCCAGCCGCCTCTTGTCAGCCATGGCATTGGCA
AGGATGTGGAGTCATGTCATGATATGGCTGCATTGAACATTTTAAAGCTGCTGTCTGAGTTGGACCAACAGAGCACAGAG
ATGCCAAGAACAGGAAATGGACCAGTGTCAACGTGA---------
>rattus_norvegicus
ATGTATAAGCCCGTGGACCCCCACTCTCGGATGCAGTCCACCTACAGCTATGGCATGCGTGGAGGTGCCTATCCCCCCAG
ATACTTTTACCCATTTCCAGTTCCACCGTTACTCTACCAAGTTGAGCTCTCCGTGGGAGGACAGCAGTTTAATGGGAAGG
GAAAGATGAGACCACCTGTGAAACATGATGCCACTGCCCGAGCCCTGAGGACTCTGCAGAGTGAGCCCCTACCAGAGAGG
CTAGAGGTAAATGGAAGAGAATCAGAAGAAGAAAACCTTAATAAATCAGAAATAAGCCAAGTGTTTGAGATTGCGCTGAA
GCGGAATTTGCCTGTGAATTTTGAGTCTTTCCCTCTGACACAGGTGGCCCGGGAGAGTGGCCCGCCACACATGAAGAACT
TTGTGACCAGGGTTTCAGTTGGGGAGTTTGTAGGGGAAGGAGAAGGGAAAAGCAAGAAGATCTCCAAGAAGAATGCGGCA
AGGGCCGTGCTGGAGCAGCTAAGGAGGCTGCCACCTCTACCTGCTGTGGAGCGAGTGAAGCCCAGAATCAAGAAGAAAAG
TCAGCCCACCTGCAAGCTACAGACTGCCCCCGACTATGGCCAAGGGATGAATCCTATTAGCAGACTGGCACAGATCCAGC
AGGCAAAAAAGGAGAAGGAGCCGGAGTACATGCTCCTTACAGAACGAGGTCTTCCACGTCGCAGGGAGTTTGTGATGCAG
GTGAAGGTTGGGCATCACACCGCAGAAGGAGCAGGTACCAATAAGAAGGTGGCCAAGCGCAATGCTGCTGAGAACATGCT
GGAGATCCTGGGGTTCAAAGTCCCCCAGGCGCAGCCTGCCAAGCCAGCACTCAAATCAGAAGAGAAGACTCCAGTAAAGA
AACCAGGAGATGGAAGGAAAGTAACATTTTTTGAACCTAGCCCTGGGGATGAAAATGGAACCAGTAATAAAGAGGATGAG
TTCAGGATGCCCTATCTTAGCCATCAGCAGCTGCCAGCCGGGATCCTCCCCATGGTGCCAGAGGTTGCCCAGGCTGTCGG
GGTTAGTCAAGGACACCATACCAAAGATTTCGCCAGGGCAGCTCCAAATCCTGCCAAGGCCACGGTAACTGCCATGATAG
CCCGAGAATTGTTGTACGGGGGCACCTCGCCCACAGCCGAGACCATTTTAAAGAGTAACATCTCTTCAGGACATGTACCC
CATGGACCTCGCACAAGACCCTCTGAGCAACTGTACTACCTTTCCAGAGCCCAGGGATTCCAGGTTGAATACAAAGACTT
CCCCAAGAACAACAAGAACGAGTGTGTATCTCTCATCAACTGCTCTTCACAGCCACCTCTCGTCAGCCATGGCATCGGCA
AGGATGTGGAGTCCTGTCATGATATGGCTGCACTGAACATCTTAAAGCTGCTGTCTGAGTTGGACCAACAGAGCACAGAG
ATGCCAAGGACAGGAAACGGACCAGTTTCAGCGTGCGGGAGGTGC
>mus_musculus
ATGTATAAGCCCGTGGACCCTCACTCTCGGATGCAGTCCACCTACAGCTATGGCATGCGTGGAGGTGCCTATCCCCCCAG
ATACTTTTACCCATTTCCAGTCCCACCTTTACTCTACCAAGTTGAGCTCTCCGTGGGCGGACAGCAGTTTAATGGGAAAG
GAAAGATGAGACCACCCGTGAAACACGATGCCCCTGCCCGTGCGCTGAGGACTCTGCAGAGTGAACCCCTGCCAGAAAGG
TTGGAGGTAAATGGAAGAGAAGCAGAGGAAGAAAACCTCAATAAATCGGAAATAAGCCAAGTGTTTGAAATTGCGCTGAA
GCGGAATTTGCCTGTGAATTTTGAGTCTTTCCTTCTGACACAGGTGGCCCGGGAGAGTGGCCCACCACACATGAAGAACT
TTGTGACCAGGGTTTCAGTTGGGGAATTTGTAGGGGAAGGAGAAGGGAAAAGCAAGAAGATCTCCAAGAAGAATGCGGCC
AGGGCTGTTCTGGAGCAGCTTAGGAGGCTGCCACCCCTCCCTGCTGTGGAGCGAGTGAAGCCCAGAATCAAGAAGAAAAG
TCAGCCCACCTGCAAGCTACAGACAGCCCCGGATTATGGCCAAGGGATGAATCCTATTAGTAGACTTGCACAGATCCAGC
AGGCAAAAAAGGAGAAGGAGCCAGAGTACATGCTCCTTACAGAACGAGGTCTTCCACGTCGCAGGGAGTTTGTGATGCAG
GTAAAGGTTGGGCATCACACTGCAGAAGGAGTGGGTACCAATAAGAAGGTGGCCAAGCGTAATGCTGCTGAGAACATGCT
GGAGATCCTGGGGTTCAAAGTTCCCCAGGCGCAGCCTGCCAAGCCAGCACTCAAATCAGAAGAGAAGACTCCAGTAAAGA
AACCAGGAGACGGAAGGAAAGTAACGTTTTTTGAACCTAGCCCTGGGGATGAAAATGGAACTAGTAACAAGGACGAGGAG
TTCAGGATGCCTTATCTTAGCCATCAGCAGCTGCCAGCTGGAATTCTCCCCATGGTGCCGGAAGTTGCCCAGGCTGTCGG
GGTTAGTCAAGGACACCACACCAAAGATTTCACCAGGGCAGCTCCAAATCCTGCCAAGGCAACGGTAACTGCCATGATAG
CCCGAGAGTTGTTGTACGGGGGCACCTCGCCCACAGCCGAGACCATTTTAAAGAGTAACATCTCTTCAGGCCACGTACCC
CATGGACCTCGCACTAGACCCTCTGAGCAACTGTACTACCTTTCCAGAGCCCAGGGATTCCAGGTTGAATACAAAGATTT
TCCCAAGAACAACAAGAACGAGTGTGTATCTCTCATCAACTGCTCCTCACAGCCGCCTCTCGTCAGTCATGGCATCGGCA
AGGATGTGGAGTCCTGTCATGATATGGCTGCACTGAACATTTTAAAGCTGCTGTCTGAGTTGGACCAACAGAGCACAGAG
ATGCCAAGAACAGGAAATGGACCAGTTTCAGCGTGCGGGAGGTGC
