# Supplementary material for: Divergent genes in gerbils: prevalence, relation to GC-biased substitution, and phenotypic relevance
Source: BMC Evol Biol. 2020 Oct 19;20:134. doi: 10.1186/s12862-020-01696-3 (PMC7574485; doi:10.1186/s12862-020-01696-3)
Supplement: Supplementary file 3 — Additional file 3 Supplementary Data. DNA alignments for 10,554 1-to-1 orthologues used in analysis. Each alignment file is named using its orthogroup ID. [file 12862_2020_1696_MOESM3_ESM.zip › Additional_File_3/masked_alignments/OG0001979.fa]

>nannospalax_galili
--------------------------------------------------------------------------------
--------------------------------------------------------------------------------
--------------------------------------------------------------------------------
------------------------------------------------------------CCACGGCAGCCCACAATCAC
CAGCGTGTGTTCCGAGACTACTCAGGAGCTAGCAGAGGGACAGAGAAGAGGATCCCAGGGTGACATTAAACAGCAAAATG
GC------------------CCACCGAGAAAACACATTGTGGAGCGCAACACAGAGTTTTATCACATCCCCACTCACAGT
GATGCGAGTAAGAAGAGGCTGATTGAGGACACTGAAGACTGGCGCCCACGGACTGGAACAACTCAGTCTCGTTCTTTCCG
GATCCTTGCCCAGATTACTGGGACTGAACATCGTGAA---------------------------------------TACA
GTGCTGCAGTTGTAAGCGGTGCAGCTGCCACTGTGTCTGCTGTCCTTGCTGCAAAAACCAGGCTCTCCAGTCCTGAAAAC
TATCACTCCCTTCTGGATGCACTTTGCATCAGCCCTGTTTCCAAGCCTCTAGCTTTTTCCTGTCTTCAGTCCTCCAGGAA
GTCAACTGGCTCTATTCATGTTAAGAAAACCAGTAGCACTCAGGAGCCTTCTCAGCCATTGGCCTCTTCAGGAGCTTCAC
CTCGGAGCACTCCTGAGAGCCTGGAGAGCCCAGGTTCAGGCAGACCAGGAGTTGCTGGCCTGAGGACTGCTGCTGCTTTC
AAGCCTGTAGGATCCACCAGTGCTGTCAAGTCACCAAGCTGGCAACAGCCAAGCCAAGCAGCACCTTCTACTGGAAGGAT
TTCAAACAATGCTGCTTCA---GGAGCGGGGACCCCAGCAAACTCTGCTGTGGGGCCACCTCAGCCAGGCGACCAGGACA
CGCTAGTGCAGAGAGCTGAGCACATCCCAGCGGGCAAGCGAACGCCCATGTGTGCCCACTGCAACCAAGTCATCAGGGGA
CCTTTCCTAGTGGCACTGGGGAAATCTTGGCACCCAGAAGAATTTAACTGTGCTCACTGCAAAAATACAATGGCCTATAT
TGGCTTTGTAGAAGAGAAGGGAGCACTGTATTGTGAGCTGTGCTATGAGAAATTCTTTGCTCCTGAATGTGGTCGGTGCC
AAAGGAAGATCCTTGGGGAAGTCATCAATGCTTTGAAAAAAACTTGGCATGTGTCCTGTTTTGTGTGTGTGGCCTGTGGA
AAACCCATTCGTAATAATGTTTTCCATTTGGAGGATGGTGAGCCCTACTGTGAGACTGATTATTATGCCCTTTTTGGTAC
AATATGCCGTGGATGCGAATTTCCCATAGAAGCAGGTGACATGTTCCTGGAAGCTCTGGGCTACACCTGGCATGACACTT
GCTTTGTGTGCTCCGTATGCTGTGAAAGTTTGGAAGGTCAGACATTTTTCTCCAAGAAGGACAAGCCACTTTGCAAGAAA
CATGCTCATTCTGTGAATTTT
>jaculus_jaculus
--------------------------------------------------------------------------------
--------------------------------------------------------------------------------
--------------------------------------------------------------------------------
--------------------------------------------------------------------------------
--------------------------------------------------------------------------------
--------------------------------------------------------------------------------
--------------------------------------------------------------------------------
--------------------------------------------------------------------------------
--------------------------------------------------------------------------------
--------------------------------------------------------------------------------
--------------------------------------------------------------------------------
-----ATCGGCCCCGAGAGCGTGGAAAGCCCAGGCTCGGGTAGACCAGGTGCGGCTGGCCTGAGAACTTCTGCTGCTTTC
AAACCTGTAGGATCCGCCAGTGCTGTCAAGTCATCAAGCTGGCAACGGCCAGACCAAGCAGCACCTTCTGTTGGAAGAAT
CTCGAACAATGTGACTTCCTCAATAGCAGAGGCACCAGCAAATTCAGTTGTGGGGACACCCAAGCCAGGTGACCAGGACA
CACTAGTGCAGAGAGCTGAGCACATTCCAGCAGGGAAGCGAACACCCATGTGTGCCCACTGCAACCAGGTCATCAGGGGA
CCATTCCTAGTGGCACTGGGGAAATCTTGGCACCCAGAGGAATTTAACTGCGCTCACTGCAAAAATACGATGGCCTATAT
TGGATTTGTAGAGGAGAAGGGAGCACTGTACTGTGAGCTGTGCTATGAGAAATTCTTTGCTCCTGAATGTGGTCGGTGCC
AGAGGAAGATCCTTGGAGAAGTCATCAATGCTTTGAAACAAACCTGGCATGTGTCCTGTTTTGTTTGTGTGGCCTGTGGA
AAACCCATTCGTAATAATGTTTTCCACTTGGAGGATGGTGAACCTTATTGTGAGACGGATTATTATGCCCTTTTTGGTAC
AATATGTCGTGGATGTGAATTTCCAATTGAAGCTGGTGACATGTTCCTGGAAGCTCTGGGCTATACCTGGCATGACACTT
GTTTTGTGTGCTCAGTATGTTGTGAAAGTTTGGAAGGTCAGACATTTTTCTCCAAGAAGGACAAGCCACTTTGCAAGAAA
CATGCTCATTCTGTGAATTTT
>dipodomys_ordii
--------------------------------------------------------------------------------
--------------------------------------------------------------------------------
--------------------------------------------------------------------------------
--------------------------------------------------------------------------------
--------------------------------------------------------------------------------
--------------------------------------------------------------------------------
--------------------------------------------------------------------------------
--------------------------------------------------------------------------------
--------------------------------------------------------------------------------
--------------------------------------------------------------------------------
--------------------------------------------------------------------------------
-----ATGGTGTGTGAAGGTGCCGACAGCACAAGTGTGGGCAGACCGGGTGCGGCCAGCCTTACCACCGCCGCTGCCTTC
AGACCCGTAGCATCCACCGGCATCATCAAACCACCCAGCTGGCAGCGGCCAACCCAAGCAGCACCTTCTACTGGAAGAAT
CTCAAACAATGTGACTTCCTCAGGAGCCGGGGAACCAGCTGGCTCAGCTGCGGGGCAGCCCCAGCCCAGCGACCAGGACA
CATTGGTGCAAAGGGCGGAGCACATCCCCGCAGGGAAGCGAACTCCCATGTGTGCTCACTGCAACCAGGTCATCAGGGGA
CCATTCCTAGTGGCACTGGGGAAATCTTGGCACCCAGAAGAATTTAACTGTGCTCACTGCAAAAACACCATGGCCTACAT
TGGATTTGTAGAGGAGAAGGGGGCTCTGTATTGTGAGCTGTGCTATGAGAAATTCTTTGCTCCTGAATGTGGTCGATGCC
AAAGGAAGATCCTTGGAGAAGTCATCAATGCTTTGAAACAAACTTGGCACGTTTCCTGTTTTGTGTGTGTGGCCTGTGGA
AAGCCCATTCGTAATAATGTATTTCACCTGGAGGATGGGGAACCCTACTGTGAGACTGATTATTATGCCCTTTTTGGTAC
TATATGCCGTGGATGTGAATTCCCCATCGAAGCTGGGGACATGTTCCTGGAAGCCTTGGGTTATACCTGGCATGATACTT
GCTTTGTATGCTCAGTGTGCTGTGAAAGTTTGGAAGGTCAGACATTTTTCTCCAAGAAGGACAAGCCTCTTTGCAAAAAG
CATGCTCATTCTGTGAATTTT
>meriones_unguiculatus
ATGAGC---TACAGTGTGTCCCTGGTTGGCCCAGCTCCTTGGGGTTTCCGGCTCCAAGGTGGCAAGGACTTCAACATGCC
TCTGACCATCTCTAGCCTGAAAGATGGTGGCAAGGCGTCACAGGCACATGTCAGGATAGGCGATGTCGTCCTCAGCATTG
ATGGAATCAGTGCACAAGGAATGACTCATCTTGAAGCCCAGAACAAGATTAAGGGTTGTACTGGCTCCCTGAATATGACT
CTGCAAAGAGCATCAGCTGCAGCCAAGCCCGAGCCAGTTGCTGTGCAGAAG------------------CCCACAGCCAC
CAGCGTGTGTGCCGAGTCTGCTCAGGAGCTAGCAGAGGGACAGAGAAGAGGATCCCAGGGTGACATTAAGCAGCAAAATG
GC------------------CCACCAAGAAAACACATTGTGGAGCGCAACACCGAGTTTTATCACATACCCACTCACAGT
GATGCCAGCAAGAAAAGGCTGATGGAGGACACTGAAGACTGGCGCCCACGGACTGGAACGACTCAGTCTCGCTCCTTCCG
GATCCTTGCCCAGATCACTGGGACTGAGCATTTGAAAGAATCTGAAAATGACAATACAAAGAAGGCACCTGCTAGATACA
GTGCTGCAGTTGTCAGTGGTGCGGCTGCCACTGTGTCTGCTGCTCTTGCTGCAAAAACCAGACTCTCCGGCCCTGAAAAC
CTTCAGTCCCTTCTGGATGCCCTTTGCATCAGCACAGTTCCCAAGCCTCTAGCTCTTTCTTGTCTTCAGCCTTCTGAGAA
GTCACGTGACTCTATCCATGTTAAGAAAAGCAGTAGCGCTCAGGAGACTTCTCAGCAGTCAGCCTCCTCGGGAGCTTCCC
CGCTGAGAGCATCGGAGACCCTGGAGAGCCCAGGCTCCAGCAGGCCAGGAGTGGCAGGCGTCAGAACTGCTGCCGCTTTC
AAGCCTGTAGGATCCACCAGCGCCATCAAGTCTCCAAGCTGGCAGCGACCAAACCAAGCAGCACCTTCTACTGGAAGAAT
TTCAAACAATGCGACTTTG---GGTACAGGGGCACCTGTGAACTCAGCTGTGGGGCCGCCCCAGCCAAGTGACCAAGACA
CACTCGTGCAGAGAGCTGAGCACATTCCAGCAGGCAAGCGAACTCCCATGTGTGCCCACTGCAACCAAGTCATCAGGGGA
CCTTTCCTTGTGGCTCTGGGGAAATCTTGGCATCCAGAAGAATTTAACTGTGCTCACTGCAAAAATACGATGGCCTACAT
TGGGTTTGTTGAGGAGAAGGGAGCTCTGTACTGCGAGCTGTGCTATGAGAAGTTCTTTGCTCCTGAGTGTGGCCGGTGCC
AGAGGAAGATCCTTGGAGAAGTCATCAATGCTTTGAAACAAACCTGGCACGTGTCCTGTTTTGTGTGTGTGGCCTGTGGA
AAACCCATCCGTAATAATGTTTTCCACTTGGAAGATGGAGAACCGTACTGTGAGACAGATTATTACGCCCTTTTTGGAAC
AATATGTCGTGGATGCGAATTTCCCATAGAGGCTGGTGACATGTTCCTGGAAGCTCTGGGCTCCACCTGGCACGACACCT
GCTTTGTGTGCTCTGTGTGTTGTGAAAGTTTGGAAGGGCAGACGTTTTTCTCCAAGAAGGACAAGCCACTTTGCAAAAAA
CATGCTCATTCTGTGAATTTT
>rattus_norvegicus
ATGAGCAACTACAATGTGTCATTGGTTGGCCCAGCTCCTTGGGGTTTCCGGCTCCAAGGTGGCAAGGATTTCAACATGCC
TCTGACAATCTCTAGTCTGAAAGATGGTGGCAAGGCATCACAGGCACACGTCAGAATAGGCGATGTGGTTCTCAGCATTG
ATGGAATCAGTGCCCAGGGAATGACTCATCTCGAAGCGCAGAACAAGATTAAGGCTTGTACAGGCTCCTTGAATATGACT
CTGCAAAGAGCTTCTGCTGCTGCCAAGTCTGAGCCAGTTGCTGTCCAGAAGGGGGAACCTCCACGGCAGCCCACAGTCAC
CAGCGTGTGTTCCGAGTCCGCTCAGGAGCTAGCAGAGGGACAGAGAAGAGGATCCCAGGGTGACATTAAACAGCAAAATG
GC------------------CCACCAAGAAAACACATCGTGGAGCGCAACACGGAGTTTTATCACATACCCACTCACAGT
GATGCCAGCAAGAAAAGGCTGATTGAGGACACTGAGGACTGGCGCCCACGGACTGGAACGACACAGTCTCGTTCCTTCCG
AATCCTCGCCCAGATCACTGGGACTGAGCATTTGAAAGAATCTGAGAATGACAATGCG----------------------
--------------------------------------------------------------------------------
--------------------------------------------------------------------------------
----------------------AAGAAGGCAAATAGCACTCCGGAGCCTTCTCAGCAGTCA------------GCTTCAC
CTCTGAGCGCGGCGGAGAGCCTGGAGAGCCCAGGTTCAAACAGGCCAGTGGTGGCTGGCCTCAGGTCCGCTGCTGCTTTC
AAGCCTGTAGGATCCACCAGT---GTCAAGTCACCAAGCTGGCAGCGTCCAAACCAAGCAGCACCTTCTACTGGGAGAAT
TTCAAACAGTGCAAGCTCTTCAGGTACAGGGGCACCCATGAAGCCAGCTGTGGGGCCACCCCAGCCAAGTGACCAAGACA
CTCTTGTGCAGAGAGCTGAGCACATTCCGGCGGGCAAGCGGACTCCCATGTGTGCCCACTGCAACCAGGCCATCAGGGGA
CCTTTTCTCGTGGCTCTGGGGAAGTCCTGGCATCCAGAAGAATTCAACTGTGCTCACTGCAAAAACACGATGGCCTATAT
AGGCTTTGTGGAGGAGAAGGGAGCACTGTATTGTGAGCTATGTTATGAGAAGTTCTTTGCTCCTGAATGTGGCCGGTGCC
AGAGGAAGATCCTTGGGGAAGTCATCAATGCTTTGAAGCAGACCTGGCACGTGTCCTGTTTTGTGTGTGTGGCCTGTGGA
AAACCCATCCGTAATAATGTTTTCCACTTGGAAGATGGCGAGCCCTACTGTGAGACAGACTATTATGCACTTTTTGGAAC
AATATGTCGCGGGTGTGAATTCCCCATAGAGGCTGGTGACATGTTCCTGGAAGCTCTGGGCTCCACCTGGCATGACACTT
GCTTTGTGTGCTCCGTGTGCTGTGAAAGTTTGGAAGGGCAGACATTTTTCTCCAAGAAGGACAAGCCACTTTGCAAAAAA
CATGCTCATTCTGTGAATTTC
>psammomys_obesus
ATGAGCAACTACAGTGTGTCACTGGTTGGCCCAGCTCCTTGGGGTTTCCGGCTCCAAGGTGGCAAGGACTTCAACATGCC
TCTGACCATCTCTAGCCTGAAAGATGGTGGCAAGGCGTCACAGGCACATGTCAGGATAGGCGATGTGGTCCTCAGCATTG
ATGGCATCAGTGCAAATGGAATGACTCATCTTGAAGCCCAGAACAAGATTAAGGGTTGTACTGGCTCCCTGAATATGACT
CTGCAAAGAGCATCAGCTGCAGCCAAGCCCGAGCCAGTTGCTGTGCAGAAGGGCGAACCCCCACGGCAGCCCACAGCCAC
CAGCGTGTGTGCCGAGTCTGCTCAGGAGCTAGCAGAGGGACAGAGAAGAGGATCCCAGGGTGACATTAAGCAGCAAAATG
GC------------------CCACCAAGAAAACACATCGTGGAGCGCAACACGGAGTTTTATCACATACCCACTCACAGT
GATGCCAGCAAGAAAAGGCTGATCGAGGACACTGAAGACTGGCGCCCACGGACTGGAACGACTCAGTCTCGCTCCTTCCG
GATCCTTGCCCAGATCACCGGGACTGAGCATTTGAAAGAATCTGAAAATGACAATACA----------------------
--------------------------------------------------------------------------------
--------------------------------------------------------------------------------
----------------------AAGAAGGCAAATAGCACTCAGGAGACTTCTCAGCAGTCAGCCTCCTCGGGAGCTTCCC
CGCTGAGAGCATCTGAGACCCTGGAGAGCCCAGGCTCCAGCAGGCCAGGAGTGGCCGGTGTCAGAACTGCTGCCGCTTTC
AAGCCTGTAGGATCCACCAGTGCCATCAAGTCTCCAAGCTGGCAGCGACCAAACCAAGCAGCACCTTCTACTGGAAGAAT
TTCAAACAATGCAACTTTG---GGTACAGGGGCACCTGTGAACTCAGCTGTGGGGCCGCCCCAGCCAAGTGACCAAGACA
CACTCGTGCAGAGAGCTGAGCACATTCCAGCAGGCAAGCGAACTCCTATGTGTGCCCACTGCAACCAAGTCATCAGGGGA
CCTTTCCTTGTGGCTCTGGGGAAATCTTGGCATCCAGAAGAATTTAACTGTGCTCACTGCAAAAATACGATGGCCTACAT
TGGGTTTGTTGAGGAGAAGGGAGCTCTGTACTGCGAGCTATGCTATGAGAAGTTCTTTGCTCCTGAGTGTGGCCGGTGCC
AGAGGAAGATCCTTGGAGAAGTCATCAATGCGCTGAAACAAACCTGGCACGTGTCCTGTTTTGTGTGTGTGGCCTGTGGA
AAACCCATCCGTAATAATGTTTTCCACTTGGAAGATGGAGAACCGTACTGTGAGACAGATTATTACGCCCTTTTTGGAAC
AATATGTCGCGGATGCGAATTTCCCATAGAGGCTGGTGACATGTTCCTGGAAGCTCTGGGCTCCACCTGGCATGACACCT
GCTTTGTGTGCTCTGTGTGTTGTGAAAGTTTGGAAGGGCAGACGTTTTTCTCCAAGAAGGACAAGCCACTTTGCAAAAAA
CATGCTCATTCTGTGAATTTT
>ictidomys_tridecemlineatus
ATGAGCAACTACAGTGTGTCCTTGGTTGGCCCAGCTCCTTGGGGTTTCCGGCTGCAAGGTGGCAAGGATTTCAAGATGCC
TCTGACAATCTCTAGTCTAAAAGATGGCGGCAAGGCCTTCCAGGCCAATGTAAGAATAGGCGATGTGGTCCTCAGCATTG
ATGGAATAAGCACCCAAGGAATGACTCATCTTGAGGCCCAGAACAAGATTAAGGGTTGTACCGGCTCTTTGAATATGACT
CTGCAAAGAGCATCTGCAACACCCAAGCCTGAACCAGCTTCTGTTCCAAAGGGAGAACCTCCACGGCAGCCCACAGTCAC
CAGCGTGTGTTCCGAGACTGCTCACGAGCTAGCAGAGGGACAGAGAAGAGGATCCCAGGGTGACATTAAGCAACAAAATG
GTAATCCTGGCCCTAAACGGCCACCAAGAAAACACATTGTGGAGCGTAATACAGAGTTTTATCACATACCCACTCATAGT
GATGCCAGCAAGAAGAGACTGATTGAGGATACTGAAGACTGGCGCCCAAGGACTGGAACAACTCAGTCTCGCTCTTTCCG
AATCCTTGCCCAGATCACTGGGACTGAACATATGAAAGAATCTGAAGCTGATAATGCA----------------------
--------------------------------------------------------------------------------
--------------------------------------------------------------------------------
----------------------AAGAAGGCAAATAATTCTCAGGAGCCTTCTCAGCAATTGGCTTCATCTGCAGCTTCAA
CTCGGAGCATGTCGGAGACTCTGGAAAGCCCAGGCTCCAGCAGGCCAGGGGTGGCCAGCCTCACAACTGCTGCAGCCTTC
AAGCCCGTAGGATCCACCAGTGTCATCAAGTCACCAAGCTGGCAACGGCCAAACCAAGCAGCACCTTCCATTGGAAGAAT
CTCAAACAGTGGGACTCCCTCAGGAGCAGGGGCACCAGCCAACTCCACTGTGGGGCAGCCCCAGCCAAGTGACCAGGATA
CTTTAGTGCAGAGAGCTGAGCACATTCCTGCTGGGAAAAGAACTCCAATGTGTGCCCACTGTAATCAGGTCATCAGGGGA
CCATTCCTAGTAGCACTGGGGAAATCTTGGCACCCAGAAGAATTTAACTGTGCTCACTGCAAAAATACGATGGCCTACAT
TGGATTTGTAGAGGAGAAGGGAGCACTGTATTGTGAGCTCTGCTATGAGAAATTCTTTGCTCCGGAATGTGGTCGATGCC
AAAGGAAGATCCTTGGAGAAGTTATCAATGCTTTGAAGCAAACTTGGCATGTTTCCTGTTTTGTGTGTGTGGCCTGTGGA
AAACCCATTCGTAATAATGTTTTTCACTTGGAGGATGGGGAGCCCTATTGTGAGACTGATTATTATGCCCTTTTTGGTAC
TATATGCCGTGGATGTGAATTTCCCATAGAAGCTGGTGACATGTTCCTGGAAGCTCTGGGCTATACCTGGCATGACACTT
GCTTTGTATGCTCAGTCTGTTGTGAAAGTTTGGAAGGTCAGACATTTTTCTCCAAAAAGGACAAGCCACTTTGCAAGAAA
CATGCACATTCTGTGAATTTT
>mus_musculus
ATGAGCAACTACAGTGTGTCATTGGTCGGCCCAGCTCCTTGGGGTTTCCGGCTCCAAGGTGGCAAGGATTTCAACATGCC
TCTGACAATCTCTAGTCTGAAGGATGGTGGCAAGGCATCTCAGGCACATGTCAGAATAGGGGACGTGGTTCTCAGCATCG
ATGGGATCAGTGCACAGGGAATGACGCATCTTGAAGCCCAGAACAAGATTAAGGCTTGTACGGGCTCCTTGAATATGACT
CTACAAAGAGCTTCAGCTGCAGCCAAGAGTGAGCCGGTTTCCGTCCAGAAG------------------CCCACAGTCAC
CAGCGTGTGTTCCGAGTCTGCTCAGGAGCTAGCAGAGGGACAGAGAAGAGGATCCCAGGGTGACATTAAGCAGCAAAATG
GC------------------CCACCAAGAAAACACATTGTGGAGCGCAACACGGAGTTTTATCACATACCCACTCACAGT
GATGCCAGCAAGAAACGGCTGATTGAGGACACTGAGGACTGGCGCCCCCGGACTGGAACGACTCAGTCTCGTTCTTTCCG
GATCCTTGCCCAGATCACTGGGACTGAGCATCTGACAGAATCTGAAAATGACAATACGAAGAAGGCACCTACTAGATACA
GTGCTGTAGTCGTCAGTGATGCGGCTGCCACTGTGTCTGCTGCTCTCGCTGCGAAAACCAGGCTCTTCGGCCCTGAAAAC
TCCCAGTCTCTTCTGGATGCACTGTGCATCAGCACTGTCCCCAAGCCTCTAGCTCTTTCCTGTCTTCAGTCCTCTGAGGA
GTCGAGTGGCTCTGTCCACGTTAAGAAGAGCAGTAGCACCCAGGAGCCTTCTCAGCAACCGGCGTCATCTGGAGCTTCAC
CTCTGAGCGCGTCTGAGGGCCCCGAGAGCCCAGGTTCCAGCAGGCCCTCGGTGGCTGGCCTCCGCTCCGCTGCTGCTTTC
AAGCCTGTAGGATCCACCAGC---GTCAAGTCACCTAGCTGGCAGCGTCCAAACCAAGCAGCACCTTCTACTGGGAGAAT
TTCAAACAATGCACGTTCTTCAGGTACAGGGGCG------------TCTGTGGGGCCTCCCCAGCCAAGTGACCAAGACA
CACTTGTGCAGAGAGCGGAACACATTCCAGCGGGCAAGCGGACCCCCATGTGTGCCCACTGCAACCAAGTTATCAGGGGA
CCTTTTCTTGTGGCTCTGGGGAAGTCCTGGCATCCAGAAGAATTTAACTGTGCTCATTGCAAAAACACAATGGCCTACAT
AGGCTTTGTAGAGGAGAAGGGAGCACTGTACTGTGAGCTATGCTATGAGAAGTTCTTTGCTCCTGAATGTGGCCGGTGCC
AAAGGAAGATCCTTGGAGAAGTCATCAATGCTTTGAAGCAGACCTGGCATGTGTCCTGTTTTGTGTGTGTGGCCTGTGGA
AAACCCATTCGTAATAATGTTTTCCACTTGGAAGATGGCGAGCCCTACTGTGAGACAGACTACTACGCCCTTTTTGGAAC
AATATGTCGTGGATGTGAATTCCCCATAGAGGCTGGTGACATGTTCCTGGAAGCTCTGGGATACACTTGGCATGATACTT
GCTTTGTGTGCTCTGTGTGTTGTGAAAGTTTGGAAGGGCAGACATTTTTCTCCAAGAAGGACAAGCCACTTTGCAAAAAA
CATGCTCATTCTGTGAATTTT
>cavia_porcellus
ATGAGCAACTACAGCGTATCCTTGGTTGGCCCAGCTCCGTGGGGTTTCCGGCTGCAAGGTGGCAAGGATTTCAACATGCC
TCTGACAATCTCTAGTCTAAAAGATGGTGGCAAGGCATCCCAGGCAAACGTGAGGATAGGTGATGTGGTCCTCAGCATTG
ATGGAATAAGTGCAAATGGAATGACTCATCTGGAAGCCCAGAACAAGATAAAGGGCTGTACTGGCTCCTTGAATATGACA
CTACAAAGAGCATCTGCCACACCCAAGCCTGAGCCAATTTCTGTTCAAAAG------------------CCCACAGTCAC
CAGCGTGTGTTCCGAGACTGCTCAGGAGCTAGCAGAGGGGCAGAGAAGAGGATCCCAGGGTGACAGTAAACAGCAAAATG
GC------------------CCTCCAAGAAAACACATTGTGGAGCGTAATACAGAGTTTTATCACATACCCACTCACAGC
GATGCCAGCAAGAAGAGACTGATGGAGGATACCGAAGACTGGCGTCCACGGACTGGAACAACTCAATCTCGCTCTTTCCG
CATCCTTGCCCAGATCACTGGGACTGAACATTTGCAAGAATCTGAAACTGACAATACAAAGAAGGCACCTGCTAGATACA
GTGCTGCAGTTCTAAGCAGTGCGGCTGCTATAGTGTCTGCTGCCATTGCTGCAAAAACCAGGTTCTGCAGTCCTGAAACA
TCCCTCTCCCTTCTGGGTGCTCTGTGCATCCACCCTGTGCCCACACCTGTAGTTCTCTCCTATCTGCAGTCCTCCTGGAA
ATCAGCTGGCTCTGTCCCTGTTAAGAAAGCAAGTAATATTCAGGAGCCTTCCCAACAGTTGGCTTCATCTGCAGCTTTAA
GTCGGAGTGGGCTGGGGAGCGTAGAGAGCACCAGCTCCAGCAAACCGGGGGTGACCAGCCTCACTGCAGCTGCCACCTTC
AAGCCTGTGGGCGCCACCAGTGCAATCAAGTCTCCCAGCTGGCAGCGGCCAAACCAAGCAGCACCTTCTACTGGAAAAAC
ATCAAACAGTATGACTTTCTCAGGAGCAGGGTCACCAGCCAGCTCAGCTGCAGGGCAGCCCCAGCCAAGTGACCAGGATA
CTTTTGTGCAAAGAGCAGAGCACATCCCGGCAGGGAGACGAACTCCAATGTGTGCCCACTGTAACCAGGTCATCAGAGGA
CCATTTCTAGTGGCACTGGGGAAATCTTGGCACCCAGAAGAATTTAACTGTGCTCATTGCAAAAATACAATGGCCTACAT
TGGATTTGTAGAGGAGAAGGGGGCACTGTATTGTGAGCTCTGTTATGAGAAATTCTTCGCTCCTGAATGTGGGCGATGCC
AAAGGAAGATCCTTGGAGAAGTCATCAATGCTTTGAAACAAACCTGGCATGTTTCCTGTTTTGTGTGTGTGGCCTGTGGA
AAACCCATTCGTAATAATGTTTTCCACTTAGAGGACGGTGAACCCTACTGTGAGACTGATTACTACGCCCTTTTTGGTAC
TATCTGTCGTGGATGTGAATTTCCCATTGAAGCTGGTGATATGTTTCTGGAAGCTCTAGGCTGCACCTGGCATGATACTT
GCTTTGTGTGCTCAGTGTGTTGTGAGAGCTTGGAAGGACAGACATTTTTCTCCAAGAAAGACAAGCCACTCTGCAAGAAG
CATGCTCATTCTGTGAATTTT
>chinchilla_lanigera
ATGAGCAACTACAGTGTATCCTTGGTTGGCCCAGCTCCGTGGGGTTTCCGGCTGCAAGGTGGCAAGGATTTCAACATGCC
TCTGACAATCTCTAGTCTAAAAGATGGAGGCAAGGCATCCCAGGCAAAAGTGAGAATAGGCGATGTGGTCCTCAGCATTG
ATGGAATAAGTGCAAATGGGATGACTCATCTGGAAGCCCAGAACAAGATAAAGGGCTGTACGGACTCCTTGAATATGACT
CTGCAAAGAGCATCTGCCACACCCAAGCCGGAGCCAATTTCTGTTCAAAAG------------------CCCACAGTCAC
CAGCGTGTGTTCCGAGACTGCTCAGGAGCTAGCAGAGGGACAGAGAAGAGGACCCCAGGGTGACAGTAAACAGCAAAATG
GC------------------CCACCAAGGAAACACATCGTGGAGCGCAATACAGAGTTTTATCACATACCTACTCACAGT
GATGCCAGCAAGAAGAGGCTGATGGAGGATACCGAAGACTGGCGTCCAAGGACCGGAACAACTCAGTCTCGCTCTTTCCG
CATCCTTGCCCAGATCACTGGGACTGAACATTTGCAAGAATCTGAAACTGATAATACAAAGAAGGCACCTGCTAGATACA
GTGCTGCAGTTCTGAGTAGTGCGGCTGCCACAGTATCTGCTGTCATTGCTGCAAAAACCAGGCTCTGCAGTCCTGAAACA
TACCACTCCCTCTTGGGTGCTCTGTGCACCTGCCCTGTGTCCACACCTGTAGCTTTCTCCTATCTCCAGGCCTCCCGGAA
ATCAGCTGGCTCTGTCCCCGCTAAGAAAGCAAGTAGTATCCGGGAGCCTTCTCAACAGTTGGCTTCCTCTGCAGCTTTAA
CTCGGAGTGGCCTGGAGAGTGTGGCGAGCGCCAGCCTCAGCAGGCCTGGGGTGGCCGGCCTCACAACAGCTGCTGCCTTC
AAGCCAGCAGGCTCCACCAGCGCGATCAAGTCTCCAAGCTGGCAGCCGCCGAGCCAAGCAGCACCTTCTACTGGAAAAAT
GTCAAACAGTGCAACACTGTCCGGAGCAGGGGCACCAGCCAGCTCAGTTGTGGGGCAGCCCCAGCCAAGTGACCAGGATA
CTTTAGTGCAAAGAGCAGAGCACATCCCAGCAGGGAAACGAACGCCAATGTGTGCCCATTGTAACCAGGTCATCAGGGGA
CCATTTCTAGTGGCACTGGGGAAATCGTGGCACCCAGAAGAGTTTAACTGCGCTCACTGCAAAAATACAATGGCCTACAT
TGGGTTTGTAGAGGAGAAGGGGGCGCTGTATTGTGAATTGTGCTATGAGAAATTCTTCGCTCCTGAGTGTGGTCGATGCC
AAAGGAAGATCCTTGGAGAAGTCATCAATGCTTTGAAACAAACTTGGCATGTTTCCTGTTTTGTGTGTGTGGCCTGTGGA
AAACCCATTCGTAATAATGTTTTCCACTTAGAGGATGGTGAACCCTACTGTGAGACCGATTATTATGCCCTTTTTGGCAC
TATCTGTCGTGGATGTGAATTCCCCATAGAAGCTGGTGACATGTTTCTGGAAGCTCTCGGCTACACCTGGCACGACACTT
GCTTTGTGTGCTCAGTATGTTGTGAAAGTTTGGAAGGACAGACATTTTTCTCCAAGAAAGACAAGCCACTCTGCAAGAAG
CACGCTCATTCTGTGAATTTC
>homo_sapiens
ATGAGCAACTACAGTGTGTCACTGGTTGGCCCAGCTCCTTGGGGTTTCCGGCTGCAGGGCGGTAAGGATTTCAACATGCC
TCTGACAATCTCTAGTCTAAAAGATGGCGGCAAGGCAGCCCAGGCAAATGTAAGAATAGGCGATGTGGTTCTCAGCATTG
ATGGAATAAATGCACAAGGAATGACTCATCTTGAAGCCCAGAATAAGATTAAGGGTTGTACAGGCTCTTTGAATATGACT
CTGCAAAGAGCATCTGCTGCACCCAAGCCTGAGCCGGTTCCTGTTCAAAAG------------------CCCACAGTCAC
CAGCGTGTGTTCCGAGACTTCTCAGGAGCTAGCAGAGGGACAGAGAAGAGGATCCCAGGGTGACAGTAAACAGCAAAATG
GG------------------CCACCAAGAAAACACATTGTGGAGCGCTATACAGAGTTTTATCATGTACCCACTCACAGT
GATGCCAGCAAGAAGAGACTGATTGAGGATACTGAAGACTGGCGTCCAAGGACTGGAACAACTCAGTCTCGCTCTTTCCG
AATCCTTGCCCAGATCACTGGGACTGAACATTTGAAAGAATCTGAAGCCGATAATACAAAGAAGGCACCTGCTAGATATA
GTGCTGCAGTTCTGAGCAGCGCAGCTGCTACTGTGTCTGCTGTTATTGCTACAAAAACCAGGCTCTACACTCCTGAAAGA
TATCACTCACTCCTGGATGCACTTTGCATCAGCCCTGTCTCCAAGCCTTTAGCTTTTTCCTATCTGCAGTCCTCAAGGAA
ATCAACTGGCTCTATCCATGTTAAGAAAACAAGTAACTCTCAGGAGCCTTCTCCGCAGTTGGCTTCCTCGGTAGCTTCCA
CACGGAGCATGCCCGAGAGCCTGGACAGCCCAACCTCTGGCAGACCAGGGGTTACCAGCCTCACAGCTGCAGCTGCCTTC
AAGCCTGTAGGATCCACTGGCGTCATCAAGTCACCAAGCTGGCAACGGCCAAACCAAGGAGTACCTTCCACTGGAAGAAT
CTCAAACAGCGCTACTTACTCAGGATCAGTGGCACCAGCCAACTCAGCTTTGGGACAAACCCAGCCAAGTGACCAGGACA
CTTTAGTGCAAAGAGCTGAGCACATTCCAGCAGGGAAACGAACTCCGATGTGCGCCCATTGTAACCAGGTCATCAGAGGA
CCATTCTTAGTGGCACTGGGGAAATCTTGGCACCCAGAAGAATTCAACTGCGCTCACTGCAAAAATACAATGGCCTACAT
TGGATTTGTAGAGGAGAAAGGAGCCCTGTATTGTGAGCTGTGCTATGAGAAATTCTTTGCCCCTGAATGTGGTCGATGCC
AAAGGAAGATCCTTGGAGAAGTCATCAGTGCGTTGAAACAAACTTGGCATGTTTCCTGTTTTGTGTGTGTAGCCTGTGGA
AAGCCCATTCGGAACAATGTTTTTCACTTGGAGGATGGTGAACCCTACTGTGAGACTGATTATTATGCCCTCTTTGGTAC
TATATGCCATGGATGTGAATTTCCCATAGAAGCTGGTGACATGTTCCTGGAAGCTCTGGGCTACACCTGGCATGACACTT
GCTTTGTATGCTCAGTGTGTTGTGAAAGTTTGGAAGGTCAGACCTTTTTCTCCAAGAAGGACAAGCCCCTGTGTAAGAAA
CATGCTCATTCTGTGAATTTT
