# Supplementary material for: Divergent genes in gerbils: prevalence, relation to GC-biased substitution, and phenotypic relevance
Source: BMC Evol Biol. 2020 Oct 19;20:134. doi: 10.1186/s12862-020-01696-3 (PMC7574485; doi:10.1186/s12862-020-01696-3)
Supplement: Supplementary file 3 — Additional file 3 Supplementary Data. DNA alignments for 10,554 1-to-1 orthologues used in analysis. Each alignment file is named using its orthogroup ID. [file 12862_2020_1696_MOESM3_ESM.zip › Additional_File_3/masked_alignments/OG0001980.fa]

>psammomys_obesus
ATGGCCGACGCG------GAAGCCAACCTGTTGCGCCACTTCCCGCTGCTTCTTCCTCAGAACCGGGAGAAGACCGTGTA
TGAGGGGTTCATCTCGGCTCAGGGAAGTGACTTCCACCTCAGAATAGTGCTGCCTAAGGATCGGCAACTGAAGAAGGCAA
GATCACTGTGTAGCCGGCAACTGAAAAATATACTTAATGATTACCATCAAATAGTCCAACAGAGAATGAAGCACTCTCCT
GATCTAATGAGCTTTATGATGGAGTTGAAGATGATTTTGGAAGGTGCTTTAAAGAACAGACAAGAGTTGTGTGTACAGCC
ACCTTCCCACAGTTTCTGCACAGACCTTCTTAATGAGATAGGAGCTGTTGGTTGGGATAAACTTGTGTGTGTGGATGCAT
CCTTCAGTACCATCAAGTTGAAAGCAGACGATGCTTCTGGTAGAAAGCACCTAATCACTGTCAAGCTGAAGGCGAAGCAC
CCTGTAGCGCCACCAGCCTGTGTTGTGGACTTTCCTGTTCCGTTTTCTGTTTCCTGGACCCCACAC---TCCTTGGTAAA
TATTTACAGTCAGTTCTTGGCGGCATTGGAGATGCTGAAGGCATTTTGGGATGTTATGGATGAAATTGATGAGAAGACCT
GGGTGCTGGAACCAGAAAAACCTCCCCGGAGTGCGACAGCACGCAGGATTGCATTGGGGAATAATGTTTCCATAAACATA
GAGGTAGACCCCAGGCATCCGACCATGCTTCCCGAGTTTTGCTTTCTTGGAGCTGACCATGTGATAAAACCCCTAGGAAT
CAAGCTGAGTGGAAACATACATTTATGGGATCCAGAAAGTAGTCTGTTACAAAATTTGAAAGATGTTTTAGAAATTGATT
TTCCAGCTCGTACTGTCTTGGAAGAATCTGACTTTAGCATGGACTGTGGAATCTGTTACTCCCGTCACCTCAATGGTGCC
ATTCCTGATCAAGTGTGTGATAATCCCCAGTGTGGACAGCCTTTCCATCAAATATGCTTATACGAGTGGCTGAGAGGGCT
GAGCACCAGCAGACAGAGCTTTAACGTCTTATTTGGTGAATGTCCCTACTGCAGTAAGCCGATTACCTTGAAAATGTCTG
GAAGAAAG---
>cavia_porcellus
ATGGCGCAGACG------GGGGCCGACCTGTTGCGCCAGTTCCCGCTGCTTCTGCCCCAGAATCGGGCGAAAACGGTGTA
CGAGGGATTCATTTCGGCTCAGGGAAGAGACTTCCACCTTAGAATTTTGTTGCCTGAAGATTTGCAGCTGAAGAATGCAA
GATTGTTGTGTAGCTCGCAGCTGAAAACTATTCTTAATAGATACCATCAATTAGTCCAACAGAGAATGCAGCATGCTCCT
GATCTAGTGAGCTTCATGATGGAGTTGAAGATGATCTTGGAAGTTGCTTTAAAGAATCGACAAGAGTTGTGTGTGTTACC
TCCTTCTTCCCAGTTCTATTCCATTCTTATCGAAGAAATAGGAGCTCTTGGTTGGGATAAACTTGTATATGTGGATATTT
GCTTCAGTACCATCAAGTTAAAAGCAGAAGATGCTTCTGGTAGAGAGCATCTAATCACTGTCAAGTTAAAGGCAAAGTAT
CCTGCAGAATCACCTGATTGTTTTGTGGATTTTCCTGTTCCATTTTCTGTTTCCTGGACACCACAGAGCTCCTTAATAAG
CATCCATAGTCAGTTTTTGGCAGCATTAGAATCCCTGAAGGCATTCTGGGATGTCATGGATGAAATTGATGAGAAGACTT
GGGTGCTGGAACCACAGAAGCCTACACGGAGTGTAACAGCACGTAGAATTGCATTA------------------------
------------------------------------------------------------GTTGTAAAACCCTTGGGAAT
TAAGCTGAGCAGAAACATGCATTTGTGGGATCCAGAATGTAGTCTATTACAAAATTTGAAAGATGTTTTAGAAATTGATT
TTCCAGCTCGAACGATCATAGACAAATCTGATTTTACTATGGATTGTGGAATTTGTTATGCCTATCAACTTGATGGTGCC
ATTCCTGATCAAGTGTGCAATAATTCCCAGTGTGGACAGTCTTTTCATCAAGTATGCTTATATGAGTGGTTGAGAGGACT
TCTCACAAGTAGACACAGTTTTAACATCATATTTGGTGAATGTCCATACTGTAGTAAGGTAAGCAAA-------------
-----------
>chinchilla_lanigera
ATGGCGCCGACG------GAGGCGAACCTGTTGCGTCAGTTCCCGCTGCTGCTGCCCCAGAATCGGGCGAAAACGGTGTA
TGAGGGGTTCATCTCGGCTCAGGGAAGAGACTTCCACCTTAAAATTTTGTTGCCTGAAGATTTACAACTGAAGAATGCAA
GATTATTGTGTAGTTGGCAGCTGAAAACTATACTTAATGAATACAGACAAATAGTCCAACAGAGAATGCAGCATGCTCCT
GATCTGATGAGCTTTATGATGGAGTTGAAGATGATCTTGGAAGTTGCTTTAAAGAATAGACAAGAAGTGTGTGTATTGCC
TCCTCCTTCCCAGTTCTATTCAGTACTTATTGAAGAGATAGGAACTCTTGGTTGGGATAAACTTGTGTATGTGGACACTT
GCTTCAGCACCATCACGTTAAGAGCAGAAGATGCCTCTGGCAGAGAGCATCTGATCACTGTCAAGTTGAAGGGGAAGTAC
CCTGCAGAATCGCCTGATTGTTTTGTGGATTTTCCTGTTCCATTTTCTGTTTCCTGGACACCACAGAGCTCCCTAGTTGC
CATTCACCGTCAGTTCCTGGCAGCACTGGCAGCCCTGAAGGCGTTCTGGGACGTCATGGATGAAATCGATGAGAAGACCT
GGGTGCTCGAGCCGCAGAAACCTACGCGCAGTGCCACAGCACGCAGAATTGCGTTAGGGAATAATGCCTCCATAAACATA
GAGGTAGACCCTAGGCATCCTACTATGCTTCCCGAATGCTGCTTTCTTGGAGCTGACCATGTTGTAAAACCCTTGGGATT
TAAGCTGAGCAGAAATATGCATTTATGGGATCCAGAATATAGTCTATTACAAAATTTGAAAGATGTTCTAGAAATTGATT
TTCCAGCTCGTACTGTCTTGGAAAAATCTGATCTTACTATGGATTGTGGAATTTGTTATGCCTATCAGCTTGATGGCGCC
ATTCCTGATCAAGTGTGCAATAATCCCCAGTGTGGACAGCCTTTTCATCAAATGTGCTTATATGAGTGGCTGAGAGGACT
CCCCACCAGTAGACAGAGTTTTAACGTCATATTTGGTGAATGTCCATACTGTAGTAAGCCAATTACCTTGAAAATGTCTG
GAAGGAAACCC
>fukomys_damarensis
ATGGCGGCGAAT------GAGGTTGACCTGTTGCGCCAGTTCCCGCTGCTTCTGCCCCAGAATCGGAAGAAAACTGTCTA
TGAAGGATTTATTTCGGCTCAGGGAAGAGATTTCCACCTTAGAATTTTGTTGCCTGAAGATTTACAACTGAAGAATGCAA
GATTACTGTGTAGTTGGCAGCTGAAAACTATACTTAATGGATACCATCAAATAGTGCAACAG------------------
---------------------------------------GAAGTTGCTTTAAAGAATCGACAAGAGTTGTGTGTACTGCC
TCTTTCTTCCCAGTTCTACTCAGTTCTTATTGAAGATATAGAAACTCTTGGTTGGGATAAAATTGTGTATGTGGATGCTT
GCTTCAGTACCATCAAGTTAAAAGCAGAAGATGCTTCTGGTAGAGAGCATCTAATCACTGTCAAGTTGAAGGCAAAGCAC
CCTGCAGAATCTCCTGATTGTTTTGTGGATTTTCCTGTTCCATTTTCTGTTTCCTGGACACCTCAGAGCTCCTTAATAAG
CATTCATAGTCAGTTTTTGGCTGCATTAGAATCACTGAAGGCATTCTGGGATGTAATGGATGAAATCGATGAGAAGACCT
GGGTACTCGAGCCACAGAAACCTACACGGAGTGCAACAGCACGCAGAATTGCATTAGGGAATAATGCTTCCATAAACGTA
GAGGTAGATCCCAGGCATCCTACTATGCTTCCTGAGTGCTGCTTTCTTGGAGCTGACCATGTTGTAAAACCCCTGGGAAT
TAAGCTGAGCAAAAACATGCATTTGTGGGATCCAGAATATAGTCTATTACGAAATTTAAAAGATGTTTTAGAAATTGATT
TTCCAGCTCGTACTATCCTGGAAAAATCTGATTTTACTATGGATTGTGGAATTTGTTATGCCTATCAACTTGATGGTGCC
ATTCCTGATCAAGTGTGCAATAATTCCCAGTGTGGTCAGCCTTTTCATAAAATATGCTTATACGAGTGGTTGAGAGGACT
ACTTACGAGTAGACAGAGTTTTAACATCATATTTGGCGAATGTCCATACTGTAATAAGCCAATTACTTTGAAAATGTCTG
GAAGGAAACCC
>homo_sapiens
ATGGCGGTGACG------GAAGCGAGCCTGTTGCGCCAGTGCCCCCTGCTTCTGCCCCAGAACCGGTCGAAAACCGTGTA
TGAGGGATTCATCTCGGCTCAGGGAAGAGACTTCCACCTTAGGATAGTGTTGCCTGAAGATTTACAACTGAAGAATGCAA
GATTATTATGTAGTTGGCAGCTGAGAACAATACTTAGTGGATACCATCGAATAGTACAACAGAGAATGCAGCACTCTCCT
GATCTAATGAGCTTTATGATGGAGTTGAAGATGCTTTTGGAAGTTGCCTTAAAGAATAGACAAGAGCTGTATGCACTACC
TCCTCCTCCCCAGTTCTACTCAAGCCTTATTGAAGAGATAGGAACTCTTGGTTGGGATAAACTTGTGTATGCGGATACCT
GCTTCAGTACCATCAAGTTAAAAGCAGAAGATGCTTCTGGTAGAGAGCATTTAATCACTCTCAAGTTGAAGGCAAAGTAT
CCTGCAGAATCACCAGATTATTTTGTGGATTTTCCTGTTCCATTTTGTGCCTCCTGGACACCTCAGAGCTCCTTAATAAG
CATTTATAGTCAGTTTTTGGCAGCAATAGAATCACTAAAGGCATTCTGGGATGTTATGGATGAAATCGATGAGAAGACCT
GGGTACTTGAGCCAGAAAAACCTCCACGGAGTGCAACAGCACGCAGAATTGCATTAGGTAATAATGTTTCCATAAATATA
GAGGTAGACCCCAGGCATCCTACTATGCTTCCTGAGTGCTTCTTTCTTGGAGCTGACCATGTGGTAAAACCCCTGGGAAT
TAAGCTGAGCAGGAACATACATTTGTGGGATCCAGAAAATAGTGTGTTACAAAATTTGAAAGATGTTTTAGAAATTGATT
TTCCAGCTCGTGCTATCCTGGAAAAATCTGATTTTACTATGGATTGTGGAATTTGTTATGCTTATCAACTTGACGGTACC
ATTCCTGATCAAGTGTGTGATAATTCTCAGTGTGGACAACCTTTCCATCAAATATGCTTATATGAGTGGCTGAGAGGACT
ACTAACTAGTAGACAGAGTTTTAACATCATATTTGGTGAATGTCCATATTGTAGTAAGCCAATTACCTTAAAAATGTCTG
GAAGGAAACAC
>ictidomys_tridecemlineatus
ATGGCGGGAATG------GAGGGGACCCTGTTGCGCCAGTTCCCGCTGTTTCTGCCCCAGAACCGGGCGAAAACTGTGTA
TGAGGGATTCATTTCGGCTCAGGGGAAAGACTTCCACCTTAGAATAGTGTTGCCTGAAGATTTACAAGTGAAGAATGCAA
GATTACTATGCAGTTGGCAGTTGAAAGCTATACTTAATGGATACCATCAAATAGTCCAACAGAGAATGCAGCACTCTGCT
GATCTAATGAGTTTTATGATGGAGTTGAAGATGATTTTGGAAGTTGCTTTAAGGAATAGACAAGAGTTATGTGCACTACC
TCCTCCTCCTCAGTTCTATTCAAGCCTTATTGAAGAGATAGGAACTCTTGGTTGGGATAAACTAGTATCTGTGGATAGTT
GCTTCAGTACCATCAAGTTAAAAGCAGAAGATGCTTCTGGTAGAGAACATCTAATCACTGTCAAGTTGAAAGCAAAGTAT
CCCGCAGAATCACCAGATTGTTTTGTGGATTTTCCTGTTCCATTTTCTATTTCCTGGACACCACAGGGCTCCTTAATAAG
CATTCATAGTCAGTTTTTGGCAGCATTAGAATCACTGAAGGCATTCTGGGATGTTATGGATGAAATTGATGAGAAGACCT
GGGTACTTGAGCCAGAAAAACCTACCCGGAGTGCAACAGCACGCAGAATTGCATTAGGAAATAATGCTTCCATAAATATA
GAAGTGGACCCCAGGCATCCTACTATGCTTCCTGAATGCTGCTTTCTTGGAGCCGACCATGTGGTAAAACCCCTGGGAAT
TAAGCTGAGCAGGAACATACATTTGTGGGATCCAGAAAACAGTCTATTACAAAATTTGAAAGATGTTTTAGAAATTGATT
TTCCAGCTCGTGGTATCCTGGAAAAATCTGATTTTACTATGGATTGTGGAATTTGTTATGCCTATAAACTTGATGGTACC
ATTCCTGATCAAGTGTGTGGTAATCCCCAGTGTGGACAGCCTTTTCATCAAATATGCTTATATGAGTGGTTGAGAGGACT
ACTCACTAGTAGACAGAGTTTTAATATCATCTTTGGTGAATGTCCATACTGTAGTAAGCCAATTACCTTGAAAATGTCTG
GAAGGAAACCC
>dipodomys_ordii
------------GCGCTGGAGGGGAACCTGTTGCGCCAGTGCCCGTTGCTTTTGCCCCAAAACCGGGCGAAAACTGTGTA
TGAGGGGTTCATTTCGGCTCAGGGAAGAGATTTTCACCTTAGAATATTGTTGCCTAAAGACTTAAAACTGAAGAATGCAA
GATTACTATGTAGTTGGCAACTGAGAAGCATACTTAGTGGATACCATCAAATAGTCAAGCAGAGAATGCAGCACTCCCCT
GATCTATTGAGCTTTATGATGGAGTTGAAAATGATTTTGGAAGCTGCTTTAAAGAATAGACAAGAGATAAATGTGCTGCC
TCCTCCTCCCCATTTCTACACAAGCCTTGTTGAAGACATGGAAACTCTTGGTTGGGATAAACTTGTATACGTGGATTCTT
GCTTTAGTACCATCAAGTTAAAATCAGAAGATGTTTCTGGTAGAGAGCATCTAATCACTGTCAAGTTGAAGGCAAAGCAC
CCTGAGGAACCACCAGATTGTTTTGTGGATTTTCCTGTTCCATTTTCTATTTCTTGGACACCACAGAGTTCCTTAATAAG
CATTCATAGTCAGTTCTTGGCAGGATTAGAATCACTGAAGGCATTCTGGGATGTTATGGATGAAATCGATGAGAAGACCT
GGGTGCTGGAGCCAGAAAAACCTACTCGGAGTGCGACAGCACGCAGAATTGTAATA------------------------
------------------------------------------------------------GTGGTAAAACCCCTGGGAAT
TAAGCTGAGCAAGAACATGCATTTGTGGGATCCAGAAAATAGTCTGTTACAAAATTTGAAAGATGTTTTAGAAATTGATT
TTCCACCTCGTACTATTCTGGAAAAATGTGATTTTACTATGGATTGTGGAATCTGTTATGCTTATCAACTTGATGGTGCT
ATTCCTGATCAGATGTGCAATTATTCCCAGTGTGGACAGCCTTTCCACCAAATATGCTTATATGAGTGGTTGAGAGGCCT
CCCCACTAGTAGACAGAGTTTTAACATTCTATTTGGAGAATGTCCATACTGCAGTAAGCCAATTACCTTGAAAATGTCTG
GGAGGAAACCC
>jaculus_jaculus
ATGGCCATGGCA------GCCGCCGCCTTGCTGCGCCACTTCCCGCTGCTTCTTCCTCAGAACCGCGCGAGGACGGCGTA
CGAGGGGTTCATCTCGGCTCAGGGAAAAGACTTCCACCTTAAAATCTTGTTACCTGACAATTTACAGATGAAGAATGCAA
GGCTACTATGTAGCAGGCAGCTGAAAAATCTTCTTTATGAATACCATCAAATAGTAGAACAGAGAATGCAGCATTCTCCT
GATTTGATGAGCTTTATGATGGAGTTGAAGATGATTTTGGAAGTTGCTTTAAAGAATAGACAAGAGCTGTGTGTACAGCC
TTCTCCTCCCAGGTTCTACTCAAGCCTTCTTGAAGAGATAGGAACTCTTGGTTGGGATAAACTTGCATATGTGGATACTT
GCTTCAGTACCATTAAGTTAAAAGCGGAAGATGCATCTGGTAGAGCACATCTAATCACTGTCAAGTTGAAGGCAAAGTAC
CCTGTAGAGCCACCAGAGTGTGTTGTGGATTTTCCAGTTCCATTTTCTGTTTCCTGGACACCAGAGAGCTCCTTGATAAG
CATTCACAGCCAGTTCGTAGCTGCACTGGAGTCACTGAAGGCATTCTGGGATGTTATGGATGAAATTGATGAGAAGACCT
GGGTACTGGAACCAGACAAACCTACACGGAGTGCAACAGCACGCAGAATTGTATTAGGGAATAATGTCTACATACATGTA
GAGGTTGACCCCAGGCATCCAACTATGCTTCCTGAGTGCTGCTTTCTTGGAGCTGACCATGTGGTAAAACCCCTGGGAAT
TAAGCTGAGCAGGAATATACACTTATGGGATCCAGAAAATAGTCTGTTGCAAAATCTGAGAGATGTTTTAGAAACTGATT
TTCCAGCTCGCACAACCCTGGAGAAACTAGATTTTACTATGGATTGTGGAATTTGTTATGCTTATCAACTAGATGGTGCC
ATTCCTGACCAGGTGTGCGATAATCCTCAATGTGGGCAGCTTTTCCATCAAATATGCTTATATGAGTGGCTGCGAGGACT
GCTCACAAGCAGACAGAGCTTTAACATTCTATATGGTGAATGTCCCTACTGTAATAAGGCAATTACTTTGAAAATGTCTG
GGAAGAAACCC
>mus_musculus
ATGGACGAAGCA------GAAGCAAGCCTGTTGCGCCATTTCCCGCTGCTACTTCCTCAGAACCGGGAGAAAACTGTGTA
TGAGGGATTCATTTCGGCTCAGGGAAGTGACTTTCACCTCAGAATAGTGCTGCCTAAGGACCTGCAGCTCAAGAAGGCAA
GATTACTGTGTAGCCTGCAGCTGAAAAATATACTTAATGAGTACCATCAAGTAGTCCAACAGAGAATGAAGCACTCTCCT
GATCTAATGAGTTTTATGATGGAATTGAAGATGATTTTGGAAGTTGCTTTAAAGAATAAGCAAGAGTTGTGTGTACAACC
ACCTTCTTGCAGTTTCTGCAAAGACCTTCTTACTGAGATAGGAGCCATTGGTTGGGATAAACTCGCATGTGTGGAGAGTT
CCTTCAGCACCATCAAGTTAAAAGCAGATGATGCTTCTGGTAGGAAGCACCTAATCACTGTCAAGTTGAAGGCAAAGTAT
CCTGTAGAGCCACCAGATTGTGTTGTGGACTTTCCTGTCCCATTTTCTGTTTCCTGGACACCACAGAGCTCCTTGGTAGA
TGTTTATAGTCAGTTCTTGGTGGCATTAGAGACGCTGAAGGTGTTCTGGGATGTTATGGATGAAATTGATGAGAAGACCT
GGGTGCTGGAGCCAGAGAAACCTCCCCGGAGTGCAACAGCACGCAGGATTGCATTAGGAAAGAATGTTTCCATAGCCATC
GAGGTGGACCCCAGGCACCCTACCATGCTTCCTGAGTTTTGCTTTCTTGGAGCTGACCATGTGACAAAACCCCTGGGAAT
GAAGCTGAGTGGTAGCATTCATTTATGGGATCCAGAAAATAGTCTGTTACAAAATTTGAAAGATGTTTTAGAAATTGATT
TCCCAGCTCGTAGTATCTTGGAAGAATCTGACTTTAGCATGGACTGTGGAATCTGTTATGCCCGTCACCTGAATGGTGCC
ATTCCTGATCAAGTGTGTAATAATCCCCAGTGTGGACAACCTTTCCATGAAATATGTCTGTATGAGTGGCTGAGAGGGTT
GAGCACCAGCAGACAGAGTTTTAACGTCTTCTTTGGTGACTGTCCCTATTGTAGTAAGCCAATTACCTTGAAAATGTCTG
GGAGAAAACCT
>rattus_norvegicus
ATGGCGGACACG------GAAGCAAACCTGTTGCGCCATTTCCCGCTGCTGCTTCCTCAGAATCGGGAGAAAACTGTGTA
TGAGGGCTTCATTTCGGCTCAGGGACGGGATTTCCACCTCAGGATAGTGCTGCCCAAAGACCAGCAGCTGAAGAAGGCGA
GATTACTGTGTAGCTGGCAGCTGAAAAATATACTTAATGAATATCATCAAGTAGTCCAACAGAGAATGAAGCACTCTCCG
GATCTAATGAGCTTCATGATGGAGTTGAAGATCATTTTGGAAGCAGCTTTAAAGAATAAACAAGAGTTATATGTGCAACC
ACCTTCTTGCAGTTTCTGCAAAGACCTTCTTACTGAGATAGGAGCCATTGGCTGGGATAAACTCGCATGTGTGGATACGT
CCTTCACCACCATCAAGTTAAAAGCAGATGACGCTTCCGGTAGAAAGCACCTAATCACTGTCAAGTTGAAGGCAAAGTAC
CCTGTAGAGCCACCAGATTGCCTTGTGGACTTTCCTATTCCATTTTCTGTTTCCTGGACACCACAGAGCTCCTTGGTAAA
TGTTTACAGTCAGTTCTCGGCAGCGTTAGAGACACTGAAGGCATTCTGGGATGTTATGGATGAAATTGATGAGAAGACTT
GGGTGCTGGAACCGGAGAAACCTCCCCGAAGCGCGACAGCACGCAGGATTGCATTAGGGCATGATGTCTCCATAAACATA
GAGGTAGACCCCAGGCACCCTACCATGCTTCCTGAGTTTTGCTTTCTTGGAGCTGACCATGTGACAAAGCCCCTAGGAAT
GAGGCTGAGTGGGAACATTCATTTATGGGATCCAGAAAATAGTCTGTTACAGAATTTGAAAGATGTTTTAGAAATTGATT
TCCCAGCTCGTACTGTCCTGGAAAAATCTGACTTCAGCATGGACTGTGGTATCTGTTATGCCCGTCACCTGAATGGTGCC
ATCCCTGATCAAGTGTGTAACAATCCCCAGTGTGGACAGCTTTTCCATCAAATGTGCTTGTATGAGTGGCTGAGAGGGCT
GAGCAGCAGTCGACAGAGTTTCAACGTCTTCTTTGGTGAATGTCCCTACTGTAGTAAGCCAATTACCTTGAAAATGTCTG
GGAGAAAACCC
>meriones_unguiculatus
ATGGCCGACGCG------GAAGCCAACCTGTTGCGCCACTTTCCGCTGCTTCTTCCTCAGAACCGGGAGAAGACCGTGTA
TGAGGGGTTCATCTCGGCTCAGGGAAGTGACTTCCACCTCAGAATCGTGCTGCCTAACGATCGGCAACTGAAGAAGGCAA
GATTACTGTGTAGCCGGCAACTGAAAAATATACTTAATGATTACCATCAAATAGTCCAACAGAGAATGAAGCACTCTCCT
GATCTAATGAGCTTTATGATGGAGTTGAAGATGATTTTGGAAGGTGCTTTAAAGAATAGACAAGAGTTGTGTGTACAACC
ACCTTCTCACAGTTTCTGCACAGACCTTCTTAATGAGATAGGAGCTGTTGGTTGGGATAAACTTGTGTGTGTGGATACTT
CCTTCAGTACCATCAAGTTGAAAGCAGACGATGCTTCTGGTAGAAAGCACCTAATCACTGTCAAGCTGAAGGCAAAGCAC
CCTGTAGAGCCACCAGACTGTGTTGTGGACTTTCCTGTTCCGTTTTCTGTTTCCTGGACCCCACAGAGCTCCTTGGTAAA
TATTTACAGTCAGTTCTTGGCGGCCTTGGAGATGCTGAAGGCATTTTGGGATGTTATGGATGAAATTGATGAGAAGACCT
GGGTGCTGGAACCAGAAAAACCTCCCCGGAGTGCGACAGCACGCAGGATTGCGTTGGGGAATAACGTTTCCATAAACATA
GAGGTAGACCCCAGGCATCCGACCATGCTTCCCGAGTTTTGCTTTCTTGGAGCTGACCATGTGATAAAACCCCTAGGAAT
CAAGCTGAGTGGAAACATACATTTATGGGATCCAGAAAGTAGTCTGTTACAAAATTTGAAAGATGTTTTAGAAATTGATT
TTCCAGCTCGTACTGTCTTGGAAGAATCTGACTTTAGCATGGACTGTGGAATCTGTTACTCCCGTCACCTCAATGGTGCC
ATTCCTGATCAAGTGTGTGATAATCCCCAGTGTGGACAGCCTTTCCATCAAATATGCTTATACGAGTGGCTGAGAGGGCT
GAGCACCAGCAGACAGAGCTTTAACGTCTTATTTGGTGAATGTCCCTACTGCAGTAAG----------------------
-----------
