# Supplementary material for: Divergent genes in gerbils: prevalence, relation to GC-biased substitution, and phenotypic relevance
Source: BMC Evol Biol. 2020 Oct 19;20:134. doi: 10.1186/s12862-020-01696-3 (PMC7574485; doi:10.1186/s12862-020-01696-3)
Supplement: Supplementary file 3 — Additional file 3 Supplementary Data. DNA alignments for 10,554 1-to-1 orthologues used in analysis. Each alignment file is named using its orthogroup ID. [file 12862_2020_1696_MOESM3_ESM.zip › Additional_File_3/masked_alignments/OG0001981.fa]

>fukomys_damarensis
--------------------------------------------------------------------------------
----------TGTTTGTTT------------------TCCAGTTATGAGAAGCCTCCTCCTGGGCTGATCAAGGAAGATG
AGAGCAAGCCGGAAGACTGCATCCCAGATGTGCCGGGCAATGAGCATGCCCGGGAGTTCTTGGCTCATGCACCCACGAAA
GGCCTCTGGATGCCGCTGGGGAAGGAGGTCAAAGTGATGCAGTGTTGGCGTTGCAAACGATATGGTCACCGGACAGGTGA
CAAAGAATGCCCTTTCTTTATCAAAGGCAACCAGAAGTTAGAACAGTTCAGAGTGGCACATGAAGATCCCATGTATGACA
TCATTCGAGAGAATAAAAGGCACGAGAAGGACGTGAGGATCCAGCAACTGAAACAGCTCCTGGCCGACTCCACCTCAGAC
GACGACGGGAGCAGCTCTGGATCCTCAGAGTGCAGAGAGAAGCACAAGAAGAAGAGGAAGAAGGAGAAGCACAAGAAAAA
GAAGAAGGAAAAGAAAAAGAAGAAGAAGCGGAAGCAGAAGTCTTCCAAGTCAAGTGAGAGTTCAGACTCAGAA
>ictidomys_tridecemlineatus
GGGGCGCGGGGCGTGCGGCGGCAGCGGGAGCCGGCGGAGCAGGAGCTGCAGCGG--------------------------
----------------------------------------CTCTGGGGGGCGCCGCCGCCCGGGAGGCTGCGCGAAGATG
AGACTAAGCCAGAAGACTGTATTCCTGATGTACCAGGCAATGAACATGCCAGGGAATTTCTGGCTCACGCGCCAACTAAA
GGACTTTGGATGCCACTGGGGAAAGAAGTCAAAGTTATGCAGTGTTGGCGATGCAAACGGTATGGTCACCGAACGGGTGA
CAAAGAATGCCCTTTTTTTATCAAAGGCAACCAGAAGTTAGAACAGTTCAGAGTAGCACATGAAGATCCCATGTATGACA
TCATTCGAGAGAATAAAAGACATGAAAAGGATGTGAGGATTCAGCAACTAAAACAGTTACTGGAGGATTCCACCTCAGAT
GAGGATGGGAGCAGTTCCAGTTCTTCAGAATGTAAAGAAAAGCATAAGAAAAAGAAGAAGAAAGAAAAGCATAAGAAAAG
AAAGAAGGAAAAGAAGAAGAAGAAAAAACGGAAGCATAAGTCTTCTAAGTCAAGTGAGAGTTCAGACTCGGAC
>homo_sapiens
GGGGCTGCGGGCGCGCGGCGGCCGCGTGAGCCGCCGGAGCAGGAGCTGCAGCGACGTCGGGAGCAGAAGCGGCGGCGACA
CGACGCGCAGCAGCTGCAGCAGCTCAAGCACCTGGAGTCCTTTTACGAAAAACCTCCTCCTGGGCTTATCAAGGAAGATG
AGACTAAGCCAGAAGATTGCATACCAGATGTACCAGGCAATGAACACGCCAGGGAATTTCTGGCTCATGCACCAACTAAA
GGACTTTGGATGCCACTGGGGAAAGAAGTCAAAGTTATGCAGTGTTGGCGTTGCAAACGCTATGGTCACCGAACGGGTGA
CAAAGAATGCCCTTTCTTTATCAAAGGCAACCAAAAGTTAGAGCAGTTCAGAGTGGCACATGAAGATCCCATGTATGACA
TCATACGAGACAATAAACGACATGAAAAGGACGTAAGGATACAGCAGTTAAAACAGTTACTGGAGGATTCTACCTCAGAT
GAAGATAGGAGCAGCTCCAGTTCCTCTGAAGGTAAAGAGAAACACAAGAAAAAGAAGAAGAAAGAAAAGCATAAGAAAAG
GAAGAAAGAAAAGAAAAAGAAGAAAAAACGGAAGCACAAATCTTCCAAGTCAAATGAGGGTTCTGACTCAGAG
>nannospalax_galili
GGAGAGCCGGGGGCGCGGCGGCCGCGGGAGCCTCCGGAGCAGGAGCTGCAGCGGCGGCGGGAGCAGAAGCGGCGGCGTCA
CGATGCGCAGCAACTGCAGCAGCTGAAGCACCTGGAATCCTTTTACGAGAAGCCTCCTCCTGGGCTTATCAAGGAAGATG
AGACTAAACCAGAAGACTGTATACCAGATGTACCTGGCAATGAACATGCAAGGGAGTTTTTGGCTCATGCACCAACTAAA
GGACTTTGGATGCCACTGGGGAAAGAAGTCAAAGTCATGCAGTGTTGGCGTTGCAAACGGTATGGCCATCGAACAGGCGA
CAAAGAATGTCCGTTCTTTATCAAAGGCAACCAGAAGCTAGAACAGTTCCGAGTAGCACATGAAGATCCCATGTATGACA
TCATTCGAGAGAATAAAAGACATGAAAAGGATGTAAGGATACAGCAGTTAAAAAAGTTACTGGAGGATTCCACCTCAGAT
GAAGATGCGAGCAGCTCCACTTCCTCAGAATGTAAAGAGAAGCATAAGAAAAAGAAAAAGAAAGAAAAGCATAAGAAAAG
GAAGAAAGAAAAGAAAAAGAAGAAAAAGCGGAAGCACAAGTCTTCCAAGTCAAGCAAGAGTTCAGACTCCGAA
>jaculus_jaculus
GGGGCGCGGGGCGCGCGGCGGCCGCGGGAGCCGCCCGAGCAGGAGCTGCAGCGGCGGCGGGAGCAGAAGCGGCGGCGCCA
CGAC---------------------------------------------------------------------GAAGATG
AGATTAAGCCAGAAGACTGTATACCAGATGTACCAGGCAATGAACATGCCAGAGAATTTCTGGCTCATGCACCAACTAAA
GGACTTTGGATGCCACTGGGGAAAGAAGTCAAAGTTATGCAGTGTTGGCGTTGCAAACGATATGGTCACCGAACAGGAGA
CAAAGAATGCCCATTCTTTATCAAAGGCAACCAAAAATTAGAGCAGTTCAGAGTAGCACATGAAGATCCCATGTATGACA
TCATTCGAGAGAATAAAAGACACGAAAAGGATGTAAGGATACAGCAGTTAAAACAGTTACTGGAGGATACTACCTCAGAT
GAGGATGGGAGCAGCTCCAGTTCTTCAGAATATAAAGAGAAACACAAGAAAAAGAAAAAGAAAGAAAAACACAAGAAAAG
AAAAAAAGAAAAGAAAAAGAAGAAAAAACGGAAACATAAGTCTGCCAAGTCCAGTGAGAGTTCAGACTCAAAG
>chinchilla_lanigera
--------------------------------------------------------------------------------
----------------------------------------------------------------------CTGATGTATG
AGAGCAAGCCGGAAGACTGCATTCCAGATGTGCCAGGCAACGAACACGCCCGCGAGTTCCTGGCCCACGCACCCACGAAA
GGACTCTGGATGCCGCTGGGGAAGGAGGTCAAAGTGATGCAGTGTTGGCGTTGCAAACGATATGGTCACCGGACAGGTGA
CAAAGAATGCCCTTTCTTTATCAAAGGCAACCAAAAGTTAGAACAGTTCAGAGTGGCACATGAAGATCCCATGTACGACA
TCATTCGGGAGAATAAAAGACATGAGAAGGACGTGAGGATCCAGCAGCTGAAACAGCTCCTGGCCGACTCCACCTCAGAG
GAGGACGGAAGCAGCTCTGGGTCCTCAGAGTGTAGAGACAAACACAAGAAGAAGAAGAAGAAGGAGAAGCACAAGAAAAG
AAAGAAGGAAAAGAAAAAGAAGAAGAAGCGGAAGCAGAAGTCGTCCAAGTCGAGTGAGAGTTCGGACTCAGAG
>octodon_degus
GGCGCGAGGGGCGCCCGGCGGCCGCGGGAACCC---GAGCACGAGTTGCGGCGGCCGCGGCCGCTCTTACGGGAC-----
-------------------------------------------------------------GGGAGCCACCGGGAAGATG
AGAGCAAGCCAGAAGACTGCATTCCTGACGTGCCAGGCAATGAGCACGCCCGGGAGTTCCTGGCTCACGCGCCCACAAAA
GGACTCTGGATGCCACTGGGAAAGGAGGTCAAAGTGATGCAGTGTTGGCGTTGCAAACGGTATGGTCACCGAACAGGTGA
CAAAGAATGCCCTTTCTTTATCAAAGGCAACCAAAAGTTGGAACAGTTCAGAGTGGCACATGAAGATCCCATGTACGACA
TCATTCGGGAGAACAAGAGACATGAGAAGGACGTGAGGATCCAGCAGCTGAAACAGCTCCTGGCCGATTCCACCTCAGAA
GACGACGAGAGCAGCTCCGGGTCCTCAGAGTGTAGAGAGAAGCACAAGAGGAAGAAGAAGAAGGAGAAGCACAAGAAAAG
GAAGAAGGAAAAGAAAAAGAAGAAGAAAAGGAAGCAGAAATCTTCCAAGTCAAATGAGAGTTCGGACTCGGAG
>psammomys_obesus
GGGGCC---GGGTCTCGGCGGCAGCGGGAGCCGCCGGAGCACGAGCTGCAGCGGCGGCGGGAGCAGAAACGGCGGCGGCA
CGACGCGCAGCAGCTGCAGCAGCTCAAGCATCTGGAGTCCTTTTACGAGAAACCTCCTCCTGGGTTTATCAAGGAGGATG
AGACAAAGCCAGAAGACTGTATACCAGACGTGCCGGGCAATGAGCATGCCAGGGAGTTTCTGGCTCATGCACCAACTAAA
GGACTTTGGATGCCACTGGGGAGAGAGGTCAAAGTTATGCAATGTTGGCGTTGCAAACGGTATGGCCATCGAACCGGCGA
CAAAGAATGCCCTTTTTTTATCAAAGGCAACCAGAAGTTAGAACAGTTCCGAGTTGCACATGAAGATCCCATGTATGACA
TCATTCGAGAGAATAAAAGACATGAAAAGGATGTCAGACCTGCCGTC---------------------------------
--------------------------------------------------------------------------------
-------------------------------------------------------------------------
>meriones_unguiculatus
GGGGCC---GGGTCTCGGCGGCAGCGGGAGCCGCCGGAGCACGAGCTGCAGCGGCGGCGGGAGCAGAAACGGCGGCGGCA
CGACGCGCAGCAGCTGCAGCAGCTCAAGCATCTGGAGTCCTTTTACGAGAAACCTCCTCCTGGGTTTATCAAGGAGGATG
AGACAAAGCCAGAAGACTGTATACCAGACGTGCCGGGCAATGAGCATGCCAGGGAGTTTCTGGCTCATGCACCAACTAAA
GGACTTTGGATGCCACTGGGGAGAGAGGTCAAAGTTATGCAATGTTGGCGTTGCAAACGGTATGGCCATCGAACCGGCGA
CAAAGAATGCCCTTTCTTTATCAAAGGCAACCAGAAGTTAGAACAGTTCCGAGTTGCACACGAAGATCCCATGTATGACA
TCATTCGAGAGAATAAAAGACATGAAAAGGATGTCAGGATCCAGCAGCTAAAACAGTTACTGGAGGACTCCACCTCGGAT
GAAGATGGGAGCAGCTCCAGCTCCTCGGGAAGTAAAGAGAAGCGCAAGAAAAAGAAGAAGAAAGAAAAGCACAAGAAAAA
GAAGAAGGAGAAAAAAAAGAAGAAGAAACGAAAGCACAAGGCTTCCAAGTCGAGTGACAGTTCAGACTCAGAG
>mus_musculus
GGGGCC---GGGTCTCGGCGGCCGCGGGAGCCGCCGGAGCACGAGCTGCAGCGGCGGCGGGAGCAGAAACGGCGGCGGCA
CGACGCGCAGCAGCTGCAGCAGCTCAAGCACCTGGAGTCCTTTTATGAGAAACCTCCTCCTGGGTTTATAAAGGAGGACG
AGACGAAGCCAGAAGACTGTATACCAGATGTGCCCGGCAATGAACATGCCAGGGAGTTTCTGGCTCACGCTCCGACTAAA
GGACTGTGGATGCCCCTGGGGAGAGAGGTCAAAGTTATGCAATGTTGGCGTTGCAAACGGTATGGCCATCGAACAGGCGA
CAAAGAATGCCCTTTCTTTATCAAAGGCAACCAGAAGTTAGAACAGTTCCGAGTCGCACATGAAGATCCTATGTACGACA
TCATTCGCGAGAATAAAAGACATGAAAAGGATGTAAGGATCCAGCAGTTAAAGCAGTTACTGGAGGACTCCACCTCAGAT
GACGACGGGAGCAGCTCCAGCTCCTCGGGGGACAGAGAGAAGCGCAAGAAAAGGAAGAAAAAAGAAAAGCACAAGAAACG
CAAGAAGGAGAAGAAAAAGAAGAAGAAACGGAAGCACAAGGCTTCCAAGTCCAGTGAGAGCTCTGACTCAGAG
>rattus_norvegicus
GGGGCT---GGGTCTCGGCGGCCGCGGGAGCCG---GAGCACGAGCTG------CGCGGCGGGCAGAAGGGGCGGCGGCA
CGACGCGCAGCAGCTGCAGCAGCTCAAGCACCTGGAGTCCTTTTACGAGAAACCTCCCCCCGGGTTTATTAAGGAGGATG
AGACGAAGCCAGAAGACTGTATACCAGACGTGCCCGGCAATGAGCACGCCAGGGAGTTTCTGGCTCATGCTCCGACTAAA
GGACTTTGGATGCCGCTGGGGAGAGAGGTCAAAGTTATGCAGTGTTGGCGTTGCAAACGGTATGGCCATCGAACAGGCGA
CAAAGAATGCCCTTTCTTTATCAAAGGCAACCAGAAGTTAGAGCAGTTCCGTGTTGCACATGAAGATCCCATGTATGACA
TCATTCGAGAGAATAAAAGACATGAAAAGGATGTAAGAATTAAC------------------------------------
--------------------------------------------------------------------------------
----------------------------AGGAGGCATGCGTGA------------------------------
