# Supplementary material for: Divergent genes in gerbils: prevalence, relation to GC-biased substitution, and phenotypic relevance
Source: BMC Evol Biol. 2020 Oct 19;20:134. doi: 10.1186/s12862-020-01696-3 (PMC7574485; doi:10.1186/s12862-020-01696-3)
Supplement: Supplementary file 3 — Additional file 3 Supplementary Data. DNA alignments for 10,554 1-to-1 orthologues used in analysis. Each alignment file is named using its orthogroup ID. [file 12862_2020_1696_MOESM3_ESM.zip › Additional_File_3/masked_alignments/OG0001982.fa]

>cavia_porcellus
ATGAAACCTGATGAAACACCTATGTTTGACCCAAGTCTACTCAGAGAAGTGGACTGGAGCCAGAATACAGCTACGTTTTC
TCCAGCCATTTCTCCAGCACATCCTGGAGAGGGCTTGGTTTTGAGGCCTCTTTGTACTGCTGACTTAAACAGAGGTTTTT
TTAAGGTACTGGGTCAGTTGACAGAGACTGGAGTTGTCAGCCCTGAACAGTTTATGAAG---------------TCTTTT
GAACATATGAAGAAATCAGGGGATTACTATGTTCTAGTTGTGGAAGATGTGACTCTCGGACAGATTGTAGCTACAGCAAC
TCTGATAATCGAACACAAATTCATCCATTCCTGTGCTAAGAGAGGAAGAGTAGAAGATGTTGTGGTTAGTGATGAATGCA
GAGGAAAGCAGCTTGGCAAACTGTTATTATCAACCCTTACTTTGTTAAGCAAGAAACTGAACTGTTATAAGATTACTCTT
GAATGTCTACCACAAAATGTTGGTTTCTATAAAAAGTTTGGATATACAGTATCTGAAGAAAACTACATGTGCCGGAGGTT
TCTAAAC
>chinchilla_lanigera
ATGAAACCTGACGAAACGCCTATGTTTGACCCAAGTCTACTCAGAGAGGTGGACTGGAGCCAGAATACAGCTACATTTTC
TCCAGCCATTTCTCCAACACATCCTGGAGAAGGCTTGGTTTTGAGGCCCCTTTGTACTGCTGACTTAAACAGAGGATTTT
TCAAGGTACTGGGTCAGCTGACGGAGACTGGAGTCGTCAGCCCGGAACAGTTTATGAAA---------------TCTTTT
GAACATATGAAGAAATCTGGGGATTATTACGTTATAGTTGTGGAAGATGTGACCCTAGGGCAGATTGTTGCTACAGCAAC
TCTGATAATTGAACATAAATTCATCCATTCCTGTGCTAAGAGAGGAAGAGTAGAAGATGTTGTCGTGAGTGATGAATGCA
GAGGAAAGCAGCTTGGCAAATTGTTATTGTCAACCCTTACTTTGTTAAGCAAGAAACTGAACTGTTACAAGATTACGCTT
GAATGTCTACCACAAAACGTTGGTTTCTATAAGAAGTTTGGATATACAGTGTCTGAAGAGAACTACATGTGCCGGAGGTT
TCTAAAC
>homo_sapiens
ATGAAACCTGATGAAACTCCTATGTTTGACCCAAGTCTACTCAAAGAAGTGGACTGGAGTCAGAATACAGCTACATTTTC
TCCAGCCATTTCCCCAACACATCCTGGAGAAGGCTTGGTTTTGAGGCCTCTTTGTACTGCTGACTTAAATAGAGGTTTTT
TTAAGGTATTGGGTCAGCTAACAGAGACTGGAGTTGTCAGCCCTGAACAATTTATGAAA---------------TCTTTT
GAGCATATGAAGAAATCTGGGGATTATTATGTTACAGTTGTAGAAGATGTGACTCTAGGACAGATTGTTGCTACGGCAAC
TCTGATTATAGAACATAAATTCATCCATTCCTGTGCTAAGAGAGGAAGAGTAGAAGATGTTGTTGTTAGTGATGAATGCA
GAGGAAAGCAGCTTGGCAAATTGTTATTATCAACCCTTACTTTGCTAAGCAAGAAACTGAACTGTTACAAGATTACCCTT
GAATGTCTACCACAAAATGTTGGTTTCTATAAAAAGTTTGGATATACTGTATCTGAAGAAAACTACATGTGTCGGAGGTT
TCTAAAG
>nannospalax_galili
ATGAAACCTGATGAAACACCTATGTTTGACCCAACTCTTCTCAAAGAAGTGGACTGGAGTCAGAATACAGCCACATTTTC
TCCAGCCATTTCTCCAGCACATCCTGGAGAAGGCTTGGTTTTGAGGCCTCTTTGTACTGCTGACTTGAATAGAGGTTTTT
TTAAGGTACTGGGTCAGCTGACAGAGACTGGCGTCGTCAGCCCTGAACAATTTATGAAA---------------TCTTTT
GAGCATATGAAGAAGTCTGGGGATTATTATGTCACAGTTGTGGAAGACGTGACTCTAGGACAAATTGTTGCTACAGCAAC
TCTGATAATAGAGCATAAATTTATCCATTCCTGTGCTAAGAGAGGAAGAGTAGAAGACGTTGTTGTTAGTGATGAATGCA
GAGGAAAACAGCTTGGCAAACTGTTATTATCAACTCTTACTTTGCTAAGCAAGAAACTGAACTGTTACAAGATTACTCTT
GAATGTTTACCACAAAATGTTGGTTTCTACAAAAAGTTTGGATATGCAGTATCTGAAGAAAACTACATGTGTCGGAGGTA
CCTAAAG
>meriones_unguiculatus
ATGAAACCTGATGAAACTCCTATGTTTGATCCAAGTCTGCTCAGAGAAGTGGACTGGAGTGAGAATACAGCTACATTTTC
TCCAGCTATCTCTCCAACGCATCCTGGAGAAGGCTTGGTTTTGAGGCCTCTTTGTACTGCAGACTTGAATAAAGGTTTTT
TTAAGGTACTGGGTCAATTGACAGAGACTGGTGTCGTCAGCCCTGAGCAGTTCATGAAA---------------TCTTTT
GAGCATATGAAGAAGTCTGGGGATTACTATGTTACAGTTGTGGAAGATGTAACCTTAGGACAGATTGTTGCCACAGCAAC
TCTGATAATAGAACATAAATTTATCCATTCATGTGCTAAGAGAGGGAGAGTAGAAGACGTCGTTGTTAGTGATGAGTGCA
GAGGGAAGCAGCTCGGCAAACTGTTATTATCAACGCTTACTTTGCTGAGCAAGAAACTGAACTGTTACAAGATCACCCTT
GAATGTCTACCACAAAATGTCGATTTCTACAAAAAGTTTGGCTACACAGTATCTGAAGAAAATTACATGTGTCGGAGATA
CCTGAAG
>psammomys_obesus
ATGAAACCTGATGAAACTCCTATGTTTGATCCAAGTCTGCTCAGAGAAGTGGACTGGAGTGAGAATACAGCTACATTTTC
TCCAGCTATCTCTCCAACGCATCCTGGAGAAGGCTTGGTTTTGAGGCCTCTTTGTACTGCAGACTTGAATAAAGGTTTTT
TTAAGGTACTGGGTCAATTAACAGAGACTGGTGTCGTCAGCCCTGAGCAGTTCATGAAA---------------TCTTTT
GAGCATATGAAGAAGTCTGGGGATTACTATGTTACAGTTGTGGAAGATGTAACCCTAGGACAGATTGTTGCCACAGCAAC
TCTGATAATAGAACATAAATTTATCCATTCATGTGCTAAGAGAGGGAGAGTAGAAGACGTCGTTGTTAGTGATGAGTGCA
GAGGGAAGCAGCTCGGCAAACTGTTATTATCAACGCTTACTTTGCTAAGCAAGAAACTGAACTGTTACAAGATCACCCTT
GAATGTCTACCACAAAATGTTGATTTCTATAAAAAGTTTGGCTATACAGTATCTGAAGAAAATTACATGTGTCGGAGATT
CCTGAAG
>ictidomys_tridecemlineatus
ATGAAACCTGATGAAACGCCAATGTTTGACCCAAGTCTACTCAAAGAAGTGGACTGGAGTCAGAATACAGCAACATTTTC
TCCAGCCATTTCTCCAACACATCCCGGAGAAGGTTTGGTTTTGAGGCCTCTTTGCACTGCTGACTTAAATAGAGGTTTTT
TTAAGGTACTGGGTCAGCTAACAGAGACTGGAGTTGTCAACCCTGAACAGTTTATGAAA---------------TCTTTT
GAGCATATGAAGAAATCTGGGGATTATTATGTTACAGTTGTGGAAGATGTGACTGTAGGACAGATTGTTGCTACAGCAAC
TCTGATAATAGAACATAAATTCATCCATTCCTGTGCTAAGAGAGGAAGAGTAGAAGATGTTGTTGTTAGTGATGAATGCA
GAGGAAAGCAGCTTGGCAAATTGTTATTATCAACTCTTACTTTGCTAAGCAAGAAACTGAACTGTTATAAGATCACTCTT
GAATGTCTACCAGAAAATGTTGGTTTCTACAAGAAGTTTGGATATACAGTATCTGAAGAAAACTACATGTGTCGGAGGTT
TCTACAG
>fukomys_damarensis
ATGAAACCTGACGAAACACCTATGTTTGACCCAAGTCTACTCAGAGAAGTGGATTGGAGCCAGAATACAGCTACGTTTTC
TCCAGCCATTTCTCCAACACATCCTGGAGAAGGCTTGGTTTTGAGGCCCCTTTGTACTGCTGACTTAAACAGAGGTTTTT
TTAAGGTACTGGGTCAGCTGACAGAGACTGGAGTTGTCAACCCAGAACAGTTTATGAAA---------------TCTTTT
GAACATATGAAGAAATCTGGGGATTATTATGTTATAGTTGTGGAAGATCTGACCCTAGGACAGATTGTTGCTACAGCAAC
TCTGATAATCGAACATAAATTCATCCATTCCTGTGCTAAGAGAGGAAGAGTAGAAGATGTTGTTGTTAGTGATGAATGCA
GAGGAAAGCAGCTTGGCAAATTGTTATTGTCAACCCTTACTTTGCTAAGCAAGAAACTGAACTGTTACAAGATTACTCTT
GAATGTCTGCCACAAAATGTTGCTTTTTATAAAAAGTTTGGATATACTGTTTCTGAAGAAAACTACATGTGCCGGAGGTT
TCTAAAC
>rattus_norvegicus
ATGAAACCTGATGAAACTCCTATGTTTGACCCGAGTTTGCTCAAAGAAGTGGACTGGAGTCAGAATACAGCTATATTTTC
TCCAGCCATTTCTCCAATGCATCCTGGAGAAGGCTTGGTTTTGAGGCCTCTCTGTACTGCGGACTTAAATAAAGGTTTTT
TTAAGGTATTGGGTCAGTTGACAGAGACTGGTGTCGTCAGCCCGGAGCAGTTCATGAAA---------------TCTTTT
GAGCATATGAAGAAGTCTGGGGATTACTATGTTACAGTTGTGGAAGATGTGACCCTAGGACAAATTGTGGCTACAGCAAC
TCTGATCATAGAACATAAATTTATCCATTCATGTGCTAAGAGAGGGAGAGTAGAAGATGTGGTCGTTAGTGACGAGTGCA
GAGGGAAACAGCTTGGCAAACTGTTATTATCAACTCTGACTTTGCTAAGCAAGAAACTAAACTGTTACAAGATCACCCTT
GAATGTCTACCACAAAATGTTGGTTTCTACAAAAAGTTTGACTACACGGTATCAGAAGAAAATTACATGTGTCGGAGGTT
CCTAAAG
>mus_musculus
ATGAAACCCGATGAAACTCCCATGTTTGACCCAAGTTTGCTCAAAGAAGTGGACTGGAGTCAGAATACAGCTATATTTTC
TCCAGCCATTTCTCCAACGCATCCTGGAGAAGGCTTGGTTTTGAGGCCTCTCTGTACTGCAGACTTAAATAAAGGTTTTT
TTAAGGTATTGGGTCAGCTGACAGAGACTGGCGTCGTCAGCCCGGAACAGTTCATGAGGTTACGTACCGTTGAATCTTTT
GAGCATATGAAGAAGTCTGGAGATTACTACGTTACAGTTGTGGAAGATGTGACCCTAGGACAAATTGTGGCTACAGCAAC
TCTGATAATAGAACATAAATTTATCCATTCATGTGCTAAGAGAGGGAGAGTAGAAGATGTCGTCGTTAGTGACGAGTGCA
GAGGGAAGCAACTCGGCAAACTGTTATTATCAACTCTTACTTTGCTAAGCAAGAAATTGAACTGTTACAAGATCACCCTT
GAATGTCTACCACAAAATGTTGGTTTCTACAAAAAGTTTGACTATACAGTATCTGAAGAAAATTACATGTGTCGGAGGTT
CCTAAAG
>octodon_degus
---AAACCTGATGAAACACCTATGTTTGACCCAAGTCTACTCAGAGAAGTGGACTGGAGCCAGAAGACAGCTACATTTTC
TCCAGCCATTTCTCCACCACATCCCAGAGAAGGCTTGTTTTGGAGGCCCTTTTGTACT----------------------
-----------------CTGACAGAGACTAGAGTTGTCAACCCAGAACAGTTCATGGAA---------------TCTTTT
GAGCATATGAAGAAATCTGGGGGATATTATTTTATAATTGTGGAAGATGTGACCCTAGGACAGATTGTTGCTACAGCAAC
TCTAATAATTGAACATAAATTCATCCATTCCTGTTCTAAGAGAGGAAGAGTAGAAGATGTCATTGTTAGTGATGAATGCA
GAGGAAAGCAGCTTGGTAGACTGTTATTGTCAACTCTTACTCTGTTAAGTAAGAAACTGAACTGTTGTAAGATTACTCTT
GAATGTCTACCACAGAATGTTGGTGTCTATAAAAAGTTTGGATATACAATATCTGAAGAAAACAACATGTGTGGGAGGTT
TGTAAGC
