# Supplementary material for: Divergent genes in gerbils: prevalence, relation to GC-biased substitution, and phenotypic relevance
Source: BMC Evol Biol. 2020 Oct 19;20:134. doi: 10.1186/s12862-020-01696-3 (PMC7574485; doi:10.1186/s12862-020-01696-3)
Supplement: Supplementary file 3 — Additional file 3 Supplementary Data. DNA alignments for 10,554 1-to-1 orthologues used in analysis. Each alignment file is named using its orthogroup ID. [file 12862_2020_1696_MOESM3_ESM.zip › Additional_File_3/masked_alignments/OG0001983.fa]

>chinchilla_lanigera
ATGAAGGAGAACTACTGTTTACAAGCCGCCCTGGTGTGCCTGAGCATGCTGTGCCACAGCCAGGCATTCGCCCTGGAGCG
ACGAAGCCACCTGCATCCCTCATTCCATGGGCACCACGACAGGGGCAAGGAAGGGCAGGTGCTGCAGCGCTCTAAGAGAG
GCTGGGTCTGGAACCAGTTCTTCGTGATAGAGGAGTACACTGGGCCTGACCCTGTGCTTGTGGGCAGGCTTCATTCCGAT
CTTGACACTGGTGATGGGAAGATTAAATACATTCTCTCAGGTGAAGGAGCTGGAACCATTTTTGTGATTGATGACAAATC
AGGGAACATTCATGCCACCAAGACGTTGGACCGAGAGGAAAAAGCTCAGTATACGCTGATGGCTCAAGCGGTGGACAGGG
AAACGAACCGACCACTGGAGCCAGCTTCCTCATTCATCGTCAAGGTCCAGGACATTAATGACAACCCACCGGAGTTTCTG
CATGAGATCTATTATGCCAACGTGCCTGAAAGGTCCAATGTGGGAACATCGGTGATCCAGGTAACAGCTTCTGATGCAGA
TGACCCCACCTATGGGAATAGCGCCAAGTTAGTATACAGCATCCTTGAAGGACAGCCTTACTTCTCAGTGGAGGCACAGA
CAGGTATCATCAGGACAGCCCTCCCCAACATGGACAGGGAAGCCAAGGAGGAGTACCATGTGGTGATCCAGGCCAAGGAC
ATGGGCGGACACATGGGCGGACTCTCAGGAACAACCAAAGTGATGATCACTCTGACCGATGTCAATGACAACCCACCAAA
GTTTCCTCAGAGCGTATACCAGATGTCTGTGTCAGAAGCAGCTGTACCCGGGGAGGAAGTAGGAAGGATGAAAGCTAAAG
ACCCAGACATCGGAGAAAATGGCTTAGTCACATACAATATTGTTGATGGAGATGGTATGGAACTGTTTGAAATCACAACA
GACTACGAAACACAGGAGGGCGTGGTGAAGCTGAAGAAGCCTGTAGATTTTGAGACGAAAAGAGCATATAGTTTGAAAGT
AGAGGCTGCCAATGTGCACTTCGACCCGAAGTTCATAAGCAACGGACCTTTCAAGGACACCGTCACAGTCAAGATTGCTG
TCGAAGATGTTGACGAGCCCCCCATGTTCTTGGCTCCAAGTTATATCCATGAAGTCCAAGAAAATGCAGCCCCTGGCACG
GTGGTTGGGAGAGTGCATGCCAAAGACCCCGATGCTGCCAACAGCCCAATAAGGTATTCAATTGATCGTCACACTGACCT
CGACAGGTTTTTCACTATTAATCCAGAGGACGGTTTTATTAAAACCACAAAACCTCTGGATAGAGAAGAAACCGCCTGGC
TCAACATCTCTGTCTTTGCAGCAGAAATCCACAACCGACATCAGGAAGCCAAAGTCCCAGTGGCTATTAGAGTGCTTGAT
GTCAATGATAATGCTCCCAAGTTCGCTACCCCCTATGAAGGCTTCATCTGTGAGAGTGATCAGACAAAACCACTTTCCAA
CCAGCCAATTGTTACAATTAGCGCAGATGACAAGGATGACACAGCCAACGGACCAAGATTTATCTTCAGCCTACCCCCCG
AAATCATTCACAATCCAAATTTCACGGTCAGAGACAACAGAGATAACACAGCAGGAATCTACGCCCGGCGTGGAGGGTTC
AGTCGGCAGAAGCAGGACTTATACCTCCTGCCCATAGTGATCAGTGATGGTGGCATTCCACCCATGAGTAGTACCAACAC
CCTCACCATCAAAGTCTGCGGCTGCGATGTGAATGGCGTGCTGCTGTCCTGTAATGCTGAGGCTTACATCCTGAATGCTG
GTCTGAGCACGGGCGCGCTCATCGCCATCCTCGCCTGCATCGTCATTCTCCTGGTCATTGTAGTTTTGTTTGTGACCTTG
AGAAGGCAAAAGAAGGAACCACTCATTGTTTTTGAGGAAGAAGATGTCCGTGAGAACATCATCACCTATGATGATGAAGG
GGGTGGTGAGGAAGACACAGAAGCCTTTGATATCGCCACCCTCCAGAACCCTGATGGTATCAATGGATTTATTCCCCGCA
AAGACATCAAACCTGAGTACCAGTACATGCCTAGACCTGGGCTCAGGCCAGCACCCAACAGCGTGGATGTGGACGACTTC
ATCAACACTAGGATACAGGAGGCAGATAATGACCCCACCGCCCCGCCCTATGACTCCATCCAAATCTATGGCTACGAGGG
CAGGGGCTCAGTGGCTGGGTCCCTGAGCTCCTTAGAGTCTGCCACCACAGATTCAGACTTGGACTATGACTATCTACAGA
ACTGGGGACCTCGTTTTAAGAAATTAGCAGACTTGTATGGTTCCAAAGACACTTTTGATGATGATTCT
>octodon_degus
ATGAAGGAGAACTACTGTTTACAAGCTGCCCTGGTGTGCCTGAGCATGCTGTGCCACAGCCAGGCATCCACCCTGGAGCG
GCGGAGCCATCTGCATCCCTCGTTCCATGGGCACCACGACAGAGGCAAAGAAGGGCAGGTGCTGCAGCGCTCTAAGAGAG
GCTGGGTCTGGAACCAGTTCTTCGTGATAGAGGAGTACACCGGGCCTGACCCTGTGCTTGTGGGCAGGCTTCATTCCGAT
CTTGACACTGGTGATGGGAAGATTAAATATATTCTCTCAGGTGAAGGAGCTGGAACCATTTTTGTGATTGATGACAAATC
AGGGAACATTCATGCCACCAAGACATTGGACCGAGAGGAGAAGGCTCAGTATACGCTGATGGCCCAAGCAGTGGACAGGG
AAACGAACCGACCCCTGGAGCCAGCTTCCTCCTTCATCGTTAAGGTCCAGGACATTAACGACAACCCACCAGAGTTTCTA
CATGAGATCTATTATGCCAACGTGCCTGAAAGGTCCAATGTGGGAACATCGGTGATCCAGGTGACAGCTTCTGATGCAGA
TGACCCCACCTACGGGAACAGCGCCAAGTTAGTGTACAGCATCCTCGAAGGACAGCCTTACTTTTCAGTGGAAGCACAGA
CAGGTATCATCAGAACAGCCCTCCCCAACATGGACAGGGAAGCCAAGGAGGAGTACCATGTGGTGATCCAGGCCAAGGAC
ATGGGCGGACACATGGGCGGGCTCTCAGGAACAACCAAAGTGATGATCACCCTGACCGATGTGAATGACAACCCACCAAA
GTTTCCTCAGAGCGTATACCAGATGTCTGTATCAGAAGGAGCTGTCCCAGGGGAGGAAGTAGGAAGAATGAAAGCTAAAG
ACCCAGACATTGGAGAAAATGGCTTGGTCACATACAATATTGTTGATGGAGATGGTATGGAATTGTTTGAAATCACAACA
GACTATGAAACCCAAGAGGGCGTGGTGAAGCTGAAAAAGCCTGTAGATTTTGAAACCAAAAGAGCATATAGTTTGAAAGT
AGAGGCAGCCAATGTGCACTTCGACCCGAAGTTCATAAGCAACGGACCTTTCAAGGACACTGTCACTGTCAAGATTGCTG
TTGAAGATGTAGATGAGCCCCCCATGTTCTTAGCTCCAAGTTATATCCATGAAGTCCAAGAAAATGCAGCTGCCGGCACT
GTGGTTGGGAGAGTGCATGCCAAAGACCCGGATGCTGCCAACAGCCCAGTAAGGTATTCAATTGATCGTCATACTGACCT
CGACAGGTTTTTCATTATTAATCCAGAGGATGGTTTTATTAAAACCACAAAACCTCTGGATAGAGAAGAAACTGCCTGGC
TCAACATCTCTGTCTTTGCAGCCGAAATCCACAATCGTCACCAGGAAGCCAAAGTCCCCGTGGCCATTAGAGTGCTTGAC
GTCAACGATAATGCTCCTAAGTTTGCTGCCCCCTACGAAGGCTTCATTTGTGAGAGTGATCAGACCAAACCACTTTCCAA
CCAGCCGATTGTTACAATTAGTGCAGATGACAAGGATGACACAGCCAATGGGCCGAGATTCATCTTCAGCTTACCCCCTG
AAATCATACACAACCCGAATTTCACAGTGAGAGACAACAGAGATAACACAGCAGGAGTCTATGCCCGGCGTGGAGGGTTC
AGTCGGCAGAAGCAGGACTTATACCTCCTCCCCATAGTGATCAGTGATGGTGGCATTCCACCCATGAGTAGCACCAACAC
CCTCACCATCAAAGTCTGCGGGTGCGACGTGAATGGTGTGCTGCTGTCCTGCAATGCTGAGGCGTATATCCTGAATGCCG
GCCTGAGCACGGGCGCACTCATCGCCATCCTTGCCTGCATCGTCATTCTCCTGGTCATTGTGGTTTTGTTTGTGACCTTG
AGAAGGCAAAAGAAGGAGCCACTCATTGTTTTTGAGGAAGAAGATGTCCGTGAGAACATCATTACCTATGATGATGAAGG
GGGTGGCGAGGAAGACACCGAAGCCTTTGATATTGCCACCCTCCAGAATCCTGATGGTATCAATGGATTTATTCCCCGCA
AAGACATCAAGCCTGAGTACCAGTACATGCCGAGACCTGGGCTCAGGCCAGCACCCAACAGCGTGGATGTGGACGACTTC
ATCAACACTAGGATACAGGAGGCAGATAATGACCCCACCGCCCCGCCCTATGACTCCATCCAAATCTACGGCTATGAGGG
CAGGGGCTCAGTGGCGGGGTCTCTGAGCTCCTTGGAGTCTGCCACCACAGACTCAGACTTGGATTATGATTATCTACAGA
ACTGGGGACCTCGTTTTAAGAAATTAGCAGACTTGTACGGTTCCAAAGACACTTTTGATGATGATTCT
>fukomys_damarensis
ATGAAGGAGAACTATTGTTTACAAGCTGCCCTGGTGTGCCTGAGCATGCTGTGCCACAGCCAGGCATTTGCCCTGGAGAG
ACGAAGCCACCTGCGTCCCTCATTCCATGGGCACCATGAGAGAGGCAAGGAAGGGCAGGTGCTGCAGCGCTCTAAGAGAG
GCTGGGTCTGGAACCAGTTCTTCGTGATAGAGGAGTACACCGGGCCTGATCCTGTGCTTGTGGGCAGGCTTCATTCTGAT
CTTGACACTGGTGATGGGAAGATTAAATACATACTCTCAGGTGAAGGAGCTGGAACCATTTTTGTGATTGATGACAAATC
AGGGAACATTCATGCCACCAAGACGTTGGACCGAGAGGAAAAAGCCCAGTATACACTGATGGCTCAAGCGGTGGACAGGG
AAACCAACAGACCCCTGGAGCCAGCATCCTCATTCATCGTCAAGGTCCAGGACATTAATGACAACCCACCGGAGTTTCTA
CATGAGATCTACTATGCCAATGTGCCTGAAAGGTCCAATGTAGGAACGTCGGTGATCCAGGTAACAGCTTCTGATGCAGA
TGACCCCACCTATGGAAATAGTGCCAAGTTAGTGTACAGTATCCTTGAAGGACAACCTTACTTTTCAGTGGAGGCACAGA
CAGGTATCATCAGAACAGCTCTCCCCAACATGGACAGGGAAGCCAAGGAGGAATACCACGTGGTGATCCAGGCCAAGGAC
ATGGGCGGACACATGGGCGGACTCTCAGGAACTACCAAAGTGATGATCACTCTGACCGATGTCAATGACAACCCACCAAA
GTTTCCTCAGAGCGTATACCAGATGTCTGTGTCAGAAGCAGCTGTCCCTGGGGAGGAAGTAGGAAGAATGAAAGCTAAAG
ACCCAGACATTGGAGAAAATGGCTTAGTCACATACAATATTGTTGATGGAGATGGTATGGAACTGTTTGAAATCACAACG
GACTATGAAACACAAGAGGGTGTGGTGAAGCTGAAAAAGCCTGTAGATTTTGAAACCAAAAGAGCATATAGTTTGAAAGT
AGAGGCAGCCAATGTGCACTTTGATCCAAAGTTCATCAGCAATGGACCTTTCAAGGACACTGTCACAGTCAAGATCGCTG
TCGAAGACGTTGACGAGCCCCCCATGTTCTTGGCTCCAAGTTATATCCATGAAGTCCAAGAAAATGCAGCCCCTGGCACT
GTGGTTGGGAGAGTGCATGCCAAAGACCCTGATGCTGCCAACAGCCCAATAAGGTATTCAATTGATCGTCATACTGACCT
CGACAGGTTTTTCCGTATTAATTCAGAGGATGGTTTTATTAAAACCACGAAACCCCTAGATAGAGAAGAAACTCCCTGGC
TCAACATCTCTGTGATTGCAGCAGAAATCCACAACCAACATCAGGAAGCCAAAGTCCCAGTGGCCATTAGAGTGCTTGAT
GTGAATGATAATGCTCCCAAGTTTGCTGCCCCCTATGAAGGCTTCATCTGTGAGAGTGATCAGACCAAACCACTTTCCAA
CCAGCCAATTGTTACAATTAGTGCAGACGACAAGGATGACACAGCCAATGGACCAAGATTTATCTTCAGCCTACCCCCTG
AAATCATTCACAATCCAAATTTCACAGTCAGAGACAATAGAGATAACACAGCAGGAGTGTATGCCCGTCGTGGAGGGTTC
AGTCGGCAGAAGCAGGACTTATACCTCCTGCCCATAGTGATCAGCGACGGAGGCATTCCGCCCATGAGTAGCACCAACAC
TCTCACCATCAAAGTCTGTGGGTGCGACGTGAATGGGGTGCTGCTGTCCTGTAATGCCGAGGCGTACATCCTGAACGCTG
GTCTGAGCACGGGGGCGCTCATCGCCATTCTTGCCTGCATTATCATTCTTCTGGTCATTGTAGTTTTGTTTGTGACACTG
AGAAGGCAGAAGAAAGAACCACTCATTGTTTTTGAGGAAGAAGATGTCCGTGAGAACATCATTACCTATGATGATGAAGG
GGGTGGTGAGGAAGACACAGAAGCCTTTGATATCGCCACCCTCCAGAACCCTGATGGTATCAATGGATTTATTCCCCGCA
AAGACATCAAACCTGAGTACCAGTACATGCCTAGACCTGGACTCCGGCCAGCACCCAACAGCGTGGATGTGGATGACTTC
ATCAGCACTAGGATACAGGAGGCAGACAATGACCCCACCGCCCCTCCCTATGACTCCATCCAAATCTATGGCTACGAAGG
CAGGGGCTCGGTGGCTGGGTCCCTGAGCTCCTTAGAGTCTGCAACCACAGATTCAGACTTGGACTATGACTATCTACAGA
ACTGGGGACCTCGTTTTAAGAAATTAGCAGACTTGTATGGTTCCAAAGACACTTTTGATGATGATTCT
>dipodomys_ordii
ATGAAGGAGAACTACTGTTTACAAGCTGCTCTGGTGTGCCTGAGCATGCTGTGGCACAGCCAGGCATTTGCCCTGGAGCG
ACGAAGCCACCTGAGGCCATCATTCCACGGACACCATGAAAAGGGGAAAGAAGGACAGGTGCTACAGCGCTCCAAGCGAG
GATGGGTCTGGAACCAGTTTTTTGTGATAGAGGAGTACACCGGGCCTGACCCTGTGCTTGTGGGCAGGCTTCATTCTGAT
ATTGACTCTGGTGATGGGAACATTAAATACATTCTCTCAGGGGAAGGAGCTGGAACCATTTTTGTGATTGATGACAAATC
AGGGAATATTCATGCCACCAAGACATTGGACCGTGAAGAGAGGGCACAGTATACTCTGATGGCTCAGGCGGTGGACAGGG
ACACCAATCGGCCACTGGAGCCCCCATCAGAATTCATCGTCAAAGTCCAGGACATTAATGACAACCCTCCGGAGTTTCTG
CACGAGACCTACCACGCCAACGTGCCGGAGAGGTCCAATGTGGGGACATCTGTAATCCAGGTGACAGCTTCTGACGCAGA
CGATCCCACCTATGGAAATAGTGCCAAGTTAGTGTACAGCATCTTGGAAGGTCAGCCCTACTTCTCAGTGGAGGCACAGA
CAGGTATCATCAGGACAGCCCTTCCCAATATGGACAGGGAAGCCAAGGAGGAGTACCACGTGGTGATTCAGGCCAAGGAC
ATGGGTGGGCACATGGGAGGACTCTCAGGGACAACCAAAGTGACGATCACACTCACAGATGTCAATGACAACCCACCAAA
GTTTCCACAGAGTGTGTACCAGATGTCTGTGTCAGAGGCAGCAGTCCCTGGAGAGGAAGTTGGGAGAGTCAAAGCTAAAG
ACCCAGACATCGGAGAAAATGGCTTAGTCACGTACAATATTGTGGATGGAGATGGCATGGAGCTGTTTGAAATCACGACA
GACTATGAAACCCAGGAGGGTGTGGTGAAGCTCAAAAAGCCCGTAGATTTTGAAACCAAAAGAGCGTATAGCTTGAAGGT
AGAGGCTGCCAACGTGCACATCGACCCGAAGTTCATCAGCAACGGGCCTTTCAAAGACACCGTGACAGTCAAGATTGCAG
TAGAAGATGCTGATGAGCCCCCCATGTTCTTGGCCCCGAGTTATATCCACGAAGTCCAAGAAAATGCAGCTGCTGGCACA
GTGGTTGGGAGAGTTCATGCCAAAGATGCTGATGCTGCCAACAGCCCAATAAGGTATTCCATTGATCGTCATACTGACCT
CGACAGGTTTTTCACTATTAATCCAGAGGATGGTTTTATTAAAACTACAAAGCCTCTAGATAGAGAAGAAACGCCCTGGC
TAAACATCTCAGTCTTTGCAGCAGAAATCCACAACAGACACCAGGAAGCCAAGGTTCCAGTGGCCATCAGAGTCCTTGAT
GTCAACGATAACGCTCCCAAGTTTGCTGCCCCTTATGAAGGCTTCATCTGTGAGAGTGACCAGACCAAGCCACTTTCCAA
CCAGCCAATTGTTACAATTAGTGCCGATGATAAGGATGACACAGCCAATGGACCAAGATTTATCTTCAGTCTGCCCCCTG
AAATCATTCACAATCCAAATTTCACAGTCAGAGATAACCGAGATAACACAGCAGGGGTATATGCACGGCGGGGAGGGTTC
AGTAGGCAGAAGCAAGATTTGTACCTCCTGCCCATCGTGATCAGTGATGGTGGCATCCCCCCCATGAGCAGCACCAACAC
CCTTACAATCAAGGTCTGTGGATGCGATGTGAATGGGGCTCTGCTCTCCTGCAATGCTGAGGCCTACATTCTGAACGCCG
GCCTGAGCACAGGGGCGCTCATTGCCATCCTTGCCTGCATCGTCATTCTGCTGGTCATTGTTGTGTTGTTTGTGACCTTG
AGGAGACAAAAGAAAGAGCCACTCATTGTTTTTGAGGAGGAGGATGTCCGCGAAAATATCATCACCTACGATGATGAAGG
AGGCGGGGAGGAAGACACGGAGGCCTTTGATATCGCCACCCTCCAGAATCCAGATGGTATCAATGGATTTATCCCTCGAA
AAGACATCAAGCCTGAGTATCAGTATATGCCTAGACCAGGGCTGCGGCCTGCGCCCAACAGTGTGGATGTGGATGATTTC
ATCAACACAAGGATACAGGAGGCTGATAATGACCCCACGGCTCCCCCCTACGACTCCATCCAAATCTATGGCTACGAGGG
CCGGGGGTCGGTGGCCGGGTCCCTCAGCACCTTAGAGTCTGCCACGACAGACTCAGACTTGGATTATGACTATCTACAGA
ACTGGGGACCTCGTTTTAAGAAACTAGCAGACTTGTACGGTTCCAAAGACACTTTTGACGATGATTCT
>ictidomys_tridecemlineatus
ATGAAGGAGAACTACTGTTTACAAGCCGCGCTGGTGTGCCTGAGCATGCTGTGCCACAGCCAGGCATTTGCTCTGGAGCG
ACGAAGCCACCTGCGGCCCTCCTTCTATGGACATCATGAGAAGGGCAAGGAGGGGCAGGTGCTGCAGCGCTCCAAACGAG
GCTGGGTCTGGAACCAGTTCTTTGTGATAGAGGAGTACACCGGGCCTGATCCTGTGCTCGTGGGCAGGCTCCATTCCGAT
ATTGACTCTGGTGATGGGAACATTAAATACATTCTCTCAGGTGAAGGAGCCGGAACCATTTTTGTGATTGATGACAAATC
AGGGAACATTCATGCCACCAAGACTTTGGACCGAGAGGAGAGAGCCCAGTACACACTGATGGCTCAGGCAGTGGACAGGG
ACACCAACCGGCCACTGGAACCACCATCGGAATTCATCGTCAAGGTCCAGGACATTAATGACAACCCTCCGGAGTTTCTG
CATGAGACCTATCATGCCAATGTGCCTGAGAGGTCCAATGTGGGAACATCAGTAATCCAGGTGACAGCTTCTGATGCAGA
TGATCCCACCTATGGAAACAGTGCTAAATTAGTGTACAGTATCCTTGAAGGACAGCCCTACTTTTCAGTGGAGGCACAGA
CAGGTATCATCAGAACAGCCCTTCCCAACATGGACAGGGAGGCCAAGGAGGAGTATCACGTGGTGATCCAGGCCAAGGAC
ATGGGTGGACACATGGGCGGACTCTCAGGGACAACCAAAGTGACCATCACACTGACTGATGTCAATGACAACCCACCAAA
GTTTCCGCAGAGCGTATACCAGATGTCTGTATCTGAAGCAGCTGTCCCTGGAGAGGAAGTAGGCAGAGTGAAGGCTAAAG
ACCCAGACATTGGAGAAAACGGCTTAGTCACATACAACATCGTTGATGGAGACGGTATGGAGCTCTTTGAAATCACCACA
GACTACGAAACACAGGAAGGCGTGGTAAAGCTGAAAAAGCCCGTAGATTTTGAAACCAAGAGAGCATATAGCTTGAAGGT
AGAGGCAGCCAATGTGCACATCGACCCAAAGTTCATCAGCAACGGACCTTTCAAGGACACTGTGACGGTCAAGATCGCGG
TAGAAGATGCTGATGAACCCCCCATGTTCCTGGCCCCAAGTTATATCCACGAAGTCCAAGAAAATGCAGCCGCTGGCACG
GTGGTTGGGAGAGTGCATGCCAAAGATCCTGATGCTGCCAACAGCCCAATAAGGTATTCCATTGATCGTCATACTGACCT
CGACAGGTTTTTCACTATTAATCCAGAGGATGGTTTTATTAAAACTACCAAACCTCTGGATAGAGAAGAAACCGCCTGGC
TCAACATCTCTGTCTTTGCAGCAGAAATCCACAACCGGCATCAGGAAGCCAAAGTTCCAGTGGCCATTAGGGTCCTTGAT
GTCAATGATAATGCTCCCAAGTTTGCTGCCCCTTATGAAGGGTTCATCTGTGAAAGTGATCAAACCAAGCCACTTTCCAA
CCAGCCAATTGTTACAATTAGTGCAGATGACAAGGATGACACAGCCAATGGACCAAGATTTATCTTCAGCCTCCCCCCTG
AAATCATTCACAATCCAAATTTCACAGTCAGAGACAACAGAGATAACACGGCAGGAGTGTATGCCCGGCGTGGAGGCTTC
AGTCGGCAAAAGCAGGATCTATACCTCCTGCCCATAGTGATCAGTGATGGGGGGATCCCGCCCATGAGCAGCACCAACAC
CCTCACCATCAAAGTCTGTGGGTGCGATGTGAACGGGGCGCTGCTCTCCTGTAATGCCGAAGCCTACATCCTGAATGCCG
GCCTGAGCACAGGGGCACTCATCGCCATCCTTGCCTGCATCGTTATTCTCCTAGTCATCGTAGTGCTGTTCGTGACCCTA
AGAAGGCAAAAGAAAGAGCCCCTGATTGTTTTTGAGGAGGAGGATGTCCGTGAGAACATCATCACCTATGATGATGAAGG
GGGAGGGGAGGAAGACACTGAAGCCTTCGACATCGCCACCCTCCAGAACCCCGACGGTATCAATGGATTTATCCCTCGCA
AAGACATCAAACCCGAGTACCAGTACATGCCTAGGCCCGGGCTCCGGCCAGCACCCAACAGCGTGGACGTGGATGACTTC
ATCAACACGAGAATACAGGAGGCAGATAACGACCCCACTGCACCCCCTTACGACTCCATCCAAATCTATGGTTACGAAGG
CAGGGGCTCGGTGGCCGGGTCCCTGAGCTCCTTAGAGTCGGCCACCACCGACTCGGACTTGGACTATGACTATCTACAGA
ACTGGGGACCTCGTTTTAAGAAACTAGCAGACTTGTACGGTTCCAAAGACACTTTTGATGACGATTCT
>meriones_unguiculatus
ATGAAGGAGAACTACTGTTTACAAGCTGCCCTGGTGTGCCTGAGCATGCTGTACCACAGCCAGGCATTTGCCCTGGAGCG
CCGAAGCCACCTGCGGCCCTCCTTCCACGGACATCATGAGAAGGGCAAGGAGGGGCAGGTGCTGCAACGCTCCAAGAGAG
GCTGGGTCTGGAACCAGTTCTTTGTGATAGAAGAGTACACTGGGCCTGACCCTGTGCTTGTGGGCAGGCTTCATTCTGAT
ATTGACTCTGGTGATGGGAACATTAAATACATTCTCTCAGGTGAAGGAGCCGGAACCATTTTTGTGATTGATGACAAATC
AGGGAACATTCATGCCACCAAGACACTGGACCGAGAGGAGAGAGCCCAGTACACACTGATGGCTCAGGCAGTGGATAGGG
ACACCAACAGGCCATTGGAACCTCCTTCTGAATTCATCGTCAAGGTCCAGGACATTAATGACAACCCTCCGGAGTTTCTG
CATGAAACCTATCATGCCAATGTGCCTGAGAGGTCCAATGTGGGAACATCAGTGATCCAAGTGACAGCATCTGATGCAGA
TGACCCCACCTATGGAAACAGTGCCAAGTTAGTGTATAGTATCCTTGAAGGACAACCCTACTTCTCAGTGGAGGCCCAAA
CAGGTATCATCAGAACGGCCCTTCCCAATATGGACAGAGAAGCCAAGGAGGAATACCATGTGGTGATCCAGGCCAAGGAC
ATGGGTGGACACATGGGGGGACTCTCAGGGACAACCAAAGTAACAATCACACTGACCGACGTCAATGACAACCCACCAAA
GTTTCCACAGAGCGTGTACCAGATGTCTGTTTCAGAAGCAGCTGTCCCAGGGGAGGAAGTAGGAAGAGTGAAGGCTAAAG
ACCCAGACATTGGAGAAAATGGCTTAGTCACATACAATATCGTTGATGGAGATGGCATGGAAATGTTTGAAATCACAACA
GACTATGAAACACAAGAGGGTGTGGTGAAGCTGAAAAAGCCTGTAGATTTTGAAACCAAAAGAGCATATAACTTGAAGGT
AGAGGCTGCCAATGTACACATTGACCCGAAATTCATCAGCAATGGACCTTTCAAGGACACTGTGACTGTCAAGATTGCAG
TAGAAGATGCTGATGAGCCTCCTATGTTCTTGGCCCCAAGTTATATACACGAAGTTCAAGAAAATGCAGCTGCTGGCACT
GTGGTTGGGAGAGTACATGCCAAAGACCCGGATGCAGCCAACAGCCCAATAAGGTATTCAATTGATCGTCATACTGACCT
CGACAGGTTTTTCACGATTAATCCAGAAGATGGTTTTATTAAAACTACAAAACCTATAGATAGAGAGGAAACTGCCTGGC
TCAACATCTCTGTCTTTGCAGCAGAAATCCACAACAGACATCAGGAAGCTAAAGTCCCGGTGGCCATCAGGGTTCTTGAT
GTCAATGACAATGCTCCAAAGTTTGCTGCTCCTTATGAAGGCTTTATCTGTGAGAGCGATCAGACCAAGCCACTTTCCAA
TCAGCCAATAGTTACAGTTAGTGCAGATGACCAGGACGACACAGCCAATGGACCAAGATTTATCTTCAGCCTACCCCCTG
AAATCATTCACAACCCAAATTTCACAGTAAGAGACAACAGAGATAACACCGCCGGTGTATATGCACGACGTGGAGGGTTC
AGTCGACAGAAGCAGGACATTTACCTCCTGCCCATTGTGATCAGCGATGGTGGCATCCCGCCTATGAGTAGCACTAATAC
CCTCACTATCAAAGTCTGTGGGTGTGATGTGAATGGGGCATTGTTGTCCTGTAATGCTGAGGCCTACATCCTGAGTGCTG
GCCTGAGCACTGGGGCACTCATTGCCATCCTTGCCTGCATCGTCATTCTTCTAGTTATTGTTGTGTTGTTTGTGACCCTG
AGGAGGCAAAAGAAAGAACCACTCATTGTGTTTGAGGAAGAGGATGTCCGTGAGAACATCATAACCTATGATGATGAAGG
AGGTGGTGAGGAAGATACTGAAGCCTTCGACATAGCCACCCTGCAGAATCCTGATGGTATCAATGGATTTATTCCTCGCA
AAGACATCAAACCTGAGTATCAGTACATGCCTAGACCTGGGTTGCGACCAGCACCCAACAGTGTGGATGTGGATGACTTC
ATCAACACAAGAATACAGGAGGCAGATAATGACCCCACAGCCCCTCCCTATGACTCAATCCAAATCTATGGTTATGAGGG
CAGGGGTTCCGTGGCTGGCTCCTTGAGCTCTTTGGAGTCTGCCACCACAGATTCCGACCTGGACTACGACTATCTACAGA
ACTGGGGACCTCGTTTTAAGAAACTAGCAGACTTGTATGGCTCCAAAGACACTTTTGATGATGACTCT
>psammomys_obesus
---------------------------------------------ATGCTGTACCACAGCCAGGCATTTGCCCTGGAGCG
ACGAGGCCACCTGCGGCCCTCTTTCCACGGACATCACGAGAAGGGCAAGGAGGGGCAGGTGCTGCAGCGCTCCAAGAGAG
GCTGGGTCTGGAACCAGTTCTTTGTGATAGAAGAGTACACTGGGCCAGACCCTGTGCTTGTGGGCAGGCTTCATTCTGAT
ATTGACTCTGGTGATGGGAACATTAAATACATTCTCTCAGGTGAAGGAGCCGGAACCATTTTTGTGATTGATGACAAATC
AGGGAACATTCATGCCACCAAGACACTGGACCGAGAGGAGAGAGCCCAGTACACACTGATGGCTCAGGCGGTGGATAGGG
ACACCAACAGGCCATTGGAACCTCCTTCTGAATTCATCGTCAAGGTCCAGGACATCAATGACAACCCTCCGGAGTTTCTG
CATGAGACCTATCATGCCAATGTGCCTGAGAGGTCCAATGTGGGAACATCAGTGATCCAAGTGACAGCATCTGATGCAGA
TGACCCCACCTATGGAAACAGTGCCAAGTTGGTGTATAGTATCCTTGAAGGACAACCCTACTTCTCAGTGGAGGCCCAAA
CAGGTATCATCAGAACGGCCCTTCCCAATATGGACAGAGAAGCCAAGGAGGAATACCACGTGGTGATCCAGGCCAAGGAC
ATGGGTGGACACATGGGGGGACTCTCAGGGACAACCAAAGTAACAATCACACTGACCGACGTCAATGACAACCCACCAAA
GTTTCCACAGAGCGTGTACCAGATGTCTGTTTCAGAAGCAGCTGTCCCAGGGGAGGAAGTAGGAAGAGTGAAGGCTAAAG
ACCCAGACATTGGAGAAAATGGCTTAGTCACATACAATATCGTTGATGGAGATGGCATGGAACTGTTTGAAATCACAACA
GACTATGAAACACAAGAGGGTGTGGTGAAGCTGAAAAAGCCTGTAGATTTTGAAACCAAAAGAGCATATAACTTGAAGGT
AGAGGCTGCCAATGTACACATTGACCCGAAATTCATCAGCAATGGACCTTTCAAGGACACTGTGACTGTCAAGATTGCAG
TAGAAGATGCTGATGAGCCTCCTATGTTCTTGGCCCCAAGTTATATACACGAAGTTCAAGAAAATGCAGCTGCTGGCACT
GTGGTTGGGAGAGTACATGCCAAAGACCCGGATGCAGCCAACAGCCCAATAAGGTATTCAATTGATCGTCATACTGACCT
CGACAGGTTTTTCACGATTAATCCAGAAGATGGTTTTATTAAAACTACAAAACCTATAGATAGAGAGGAAACTGCCTGGC
TCAACATCTCTGTCTTTGCAGCCGAAATCCACAACAGACATCAGGAAGCTAAAGTCCTGGTGGCCATAAGGGTTCTTGAT
GTCAATGACAATGCTCCAAAGTTTGCTGCCCCTTATGAAGGCTTTATCTGTGAGAGCGATCAGACCAAGCCACTTTCCAA
TCAGCCAATAGTCACAGTTAGTGCAGATGACCAGGACGACACAGCCAATGGACCAAGATTTATCTTCAGCCTACCCCCTG
AAATCATTCACAACCCAAATTTCACAGTAAGAGACAACAGAGATAACACGGCAGGTGTATATGCCCGACGTGGAGGGTTC
AGTCGACAGAAGCAGGACATTTACCTCCTGCCCATTGTGATCAGTGATGGTGGCATCCCGCCTATGAGTAGCACCAATAC
CCTCACTATCAAAGTCTGTGGGTGTGACGTGAATGGGGCACTGTTGTCCTGTAATGCTGAGGCCTACATCCTGAATGCTG
GCCTGAGCACTGGAGCACTCATTGCCATCCTTGCCTGCATCGTCATTCTTCTAGTTATTGTTGTATTGTTTGTGACTCTG
AGGAGGCAAAAGAAAGAACCACTCATTGTGTTTGAGGAAGAGGATGTCCGTGAGAACATCATAACCTACGATGATGAAGG
AGGTGGTGAGGAAGACACTGAAGCCTTCGACATAGCCACCCTGCAGAATCCTGATGGTATCAATGGATTTATTCCTCGCA
AAGACATCAAACCTGAGTATCAGTACATGCCTAGACCTGGGTTGCGACCAGCACCCAACAGTGTGGATGTGGATGACTTC
ATCAACACAAGAATACAGGAGGCAGATAATGATCCCACGGCCCCTCCCTATGACTCGATCCAAATCTATGGTTATGAGGG
CAGGGGTTCCGTGGCTGGCTCCTTGAGCTCTTTGGAGTCTGCCACCACAGATTCAGACCTGGACTACGACTATCTACAGA
ACTGGGGACCTCGTTTTAAGAAACTAGCAGACTTGTATGGCTCCAAAGACACTTTTGATGATGACTCT
>homo_sapiens
ATGAAGGAGAACTACTGTTTACAAGCCGCCCTGGTGTGCCTGGGCATGCTGTGCCACAGCCATGCCTTTGCCCCAGAGCG
GCGGGGGCACCTGCGGCCCTCCTTCCATGGGCACCATGAGAAGGGCAAGGAGGGGCAGGTGCTACAGCGCTCCAAGCGTG
GCTGGGTCTGGAACCAGTTCTTCGTGATAGAGGAGTACACCGGGCCTGACCCCGTGCTTGTGGGCAGGCTTCATTCAGAT
ATTGACTCTGGTGATGGGAACATTAAATACATTCTCTCAGGGGAAGGAGCTGGAACCATTTTTGTGATTGATGACAAATC
AGGGAACATTCATGCCACCAAGACGTTGGATCGAGAAGAGAGAGCCCAGTACACGTTGATGGCTCAGGCGGTGGACAGGG
ACACCAATCGGCCACTGGAGCCACCGTCGGAATTCATTGTCAAGGTCCAGGACATTAATGACAACCCTCCGGAGTTCCTG
CACGAGACCTATCATGCCAACGTGCCTGAGAGGTCCAATGTGGGAACGTCAGTAATCCAGGTGACAGCTTCAGATGCAGA
TGACCCCACTTATGGAAATAGCGCCAAGTTAGTGTACAGTATCCTCGAAGGACAACCCTATTTTTCGGTGGAAGCACAGA
CAGGTATCATCAGAACAGCCCTACCCAACATGGACAGGGAGGCCAAGGAGGAGTACCACGTGGTGATCCAGGCCAAGGAC
ATGGGTGGACATATGGGCGGACTCTCAGGGACAACCAAAGTGACGATCACACTGACCGATGTCAATGACAACCCACCAAA
GTTTCCGCAGAGCGTATACCAGATGTCTGTGTCAGAAGCAGCCGTCCCTGGGGAGGAAGTAGGAAGAGTGAAAGCTAAAG
ATCCAGACATTGGAGAAAATGGCTTAGTCACATACAATATTGTTGATGGAGATGGTATGGAATCGTTTGAAATCACAACG
GACTATGAAACACAGGAGGGGGTGATAAAGCTGAAAAAGCCTGTAGATTTTGAAACCAAAAGAGCCTATAGCTTGAAGGT
AGAGGCAGCCAACGTGCACATCGACCCGAAGTTTATCAGCAATGGCCCTTTCAAGGACACTGTGACCGTCAAGATCTCAG
TAGAAGATGCTGATGAGCCCCCTATGTTCTTGGCCCCAAGTTACATCCACGAAGTCCAAGAAAATGCAGCTGCTGGCACC
GTGGTTGGGAGAGTGCATGCCAAAGACCCTGATGCTGCCAACAGCCCGATAAGGTATTCCATCGATCGTCACACTGACCT
CGACAGATTTTTCACTATTAATCCAGAGGATGGTTTTATTAAAACTACAAAACCTCTGGATAGAGAGGAAACAGCCTGGC
TCAACATCACTGTCTTTGCAGCAGAAATCCACAATCGGCATCAGGAAGCCAAAGTCCCAGTGGCCATTAGGGTCCTTGAT
GTCAACGATAATGCTCCCAAGTTTGCTGCCCCTTATGAAGGTTTCATCTGTGAGAGTGATCAGACCAAGCCACTTTCCAA
CCAGCCAATTGTTACAATTAGTGCAGATGACAAGGATGACACGGCCAATGGACCAAGATTTATCTTCAGCCTACCCCCTG
AAATCATTCACAATCCAAATTTCACAGTCAGAGACAACCGAGATAACACAGCAGGCGTGTACGCCCGGCGTGGAGGGTTC
AGTCGGCAGAAGCAGGACTTGTACCTTCTGCCCATAGTGATCAGCGATGGCGGCATCCCGCCCATGAGTAGCACCAACAC
CCTCACCATCAAAGTCTGCGGGTGCGACGTGAACGGGGCACTGCTCTCCTGCAACGCAGAGGCCTACATTCTGAACGCCG
GCCTGAGCACAGGCGCCCTGATCGCCATCCTCGCCTGCATCGTCATTCTCCTGGTCATTGTAGTATTGTTTGTGACCCTG
AGAAGGCAAAAGAAAGAACCACTCATTGTCTTTGAGGAAGAAGATGTCCGTGAGAACATCATTACTTATGATGATGAAGG
GGGTGGGGAAGAAGACACAGAAGCCTTTGATATTGCCACCCTCCAGAATCCTGATGGTATCAATGGATTTATCCCCCGCA
AAGACATCAAACCTGAGTATCAGTACATGCCTAGACCTGGGCTCCGGCCAGCGCCCAACAGCGTGGATGTCGATGACTTC
ATCAACACGAGAATACAGGAGGCAGACAATGACCCCACGGCTCCTCCTTATGACTCCATTCAAATCTACGGTTATGAAGG
CAGGGGCTCAGTGGCCGGGTCCCTGAGCTCCCTAGAGTCGGCCACCACAGATTCAGACTTGGACTATGATTATCTACAGA
ACTGGGGACCTCGTTTTAAGAAACTAGCAGATTTGTATGGTTCCAAAGACACTTTTGATGACGATTCT
>rattus_norvegicus
ATGAAGGAGAACTACTGTTTACAAGCTGCCCTGGTGTGCCTGAGCATGCTATACCACAGCCAGGCATTTGCCCTGGAGCG
ACGAAGCCACCTGCGTCCCTCATTCCATGGACATCATGAGAAGGGCAAGGAGGGACAGGTGCTGCAACGCTCCAAGAGAG
GTTGGGTCTGGAACCAGTTCTTTGTGATAGAAGAGTACACCGGGCCTGACCCTGTGCTTGTGGGCAGGCTTCATTCTGAC
ATTGACTCTGGTGATGGGAACATTAAATACATTCTCTCAGGTGAAGGAGCAGGAACCATTTTTGTGATTGATGACAAATC
AGGGAACATTCACGCCACCAAGACACTGGACCGAGAGGAGAGAGCCCAGTATACACTGATGGCTCAGGCGGTGGACAGGG
ACACCAACAGGCCATTGGAACCACCTTCAGAATTTATCGTTAAGGTCCAGGACATTAATGACAACCCTCCAGAGTTTCTG
CATGAAACCTATCATGCCAATGTGCCTGAGAGGTCCAATGTGGGAACTTCAGTAATCCAAGTGACAGCCTCTGATGCAGA
TGATCCCACCTATGGAAATAGTGCCAAGTTAGTGTATAGTATCCTTGAAGGACAACCCTACTTCTCAGTGGAGGCCCAAA
CAGGTATCATCAGAACAGCCCTTCCCAATATGGACAGAGAAGCCAAGGAGGAGTACCATGTGGTGATCCAGGCCAAGGAC
ATGGGTGGACACATGGGCGGACTCTCAGGGACAACCAAAGTGACGATCACACTGACTGATGTCAATGACAACCCACCAAA
GTTTCCACAGAGCGTGTACCAGATGTCTGTTTCAGAAGCAGCTGTCCCGGGGGAGGAAGTAGGAAGGGTGAAGGCTAAAG
ACCCAGACATCGGAGAAAATGGCTTAGTCACATACAATATCGTTGATGGAGATGGCATGGAACTGTTTGAAATCACAACA
GACTATGAAACACAGGATGGTGTGGTGAAGCTGAAAAAGCCTGTAGATTTTGAAACCAAAAGAGCATATAGCTTGAAGGT
AGAGGCGGCCAATGTACACATTGATCCGAAGTTCATCAGCAATGGACCTTTCAAGGACACAGTGACTGTCAAGATTGCAG
TAGAAGATGCCGACGAGCCTCCCATGTTCTTGGCCCCAAGTTATATCCATGAAGTTCAAGAAAATGCAGCTGCTGGCACT
GTGGTTGGGAGAGTACATGCCAAAGACCCGGATGCTGCCAACAGCCCAATAAGGTATTCAATTGATCGTCATACTGACCT
CGACAGGTTTTTCACGATTAATCCAGAAGACGGTTTTATTAAAACTACGAAACCTCTAGATAGGGAAGAAACTGCCTGGC
TCAACATCTCTGTCTTTGCAGCAGAAATCCACAACAGACATCAGGAAGCCAAAGTCCCAGTGGCCATCAGGGTCCTGGAT
GTCAATGACAATGCTCCTAAGTTTGCTGCCCCTTATGAAGGCTTTATCTGTGAGAGTGATCACCCCAAACCACTCTCCAA
CCAGCCAATAGTTACAGTTAGTGCAGATGACCTGGATGACACAGCCAATGGACCAAGATTTATCTTCAGTCTACCCCCTG
AAATCATTCACAACCCAAATTTCACAGTAAGAGACAACAGAGATAACACTGCAGGAGTATATGCCCGACGTGGAGGGTTC
AGTCGGCAGAAGCAGGACCTCTACCTCCTGCCCATTGTGATTAGCGATGGTGGCATCCCACCTATGAGTAGCACCAATAC
CCTCACTATAAAAGTCTGTGGGTGTGATGTGAATGGGGCACTGTTGTCCTGTAACGCTGAAGCCTACATCCTGAATGCCG
GTCTGAGCACTGGGGCATTGATCGCCATCCTTGCCTGCATCGTCATTCTTCTGGTCATCGTTGTGTTGTTTGTGACCCTG
AGGAGGCAAAAGAAAGAACCACTCATTGTATTTGAAGAAGAGGATGTCCGGGAGAACATCATAACCTATGATGATGAAGG
GGGTGGTGAGGAAGACACCGAAGCCTTCGACATTGCCACCCTGCAGAATCCTGACGGTATCAATGGATTTATCCCTCGCA
AAGATATCAAACCTGAGTATCAGTACATGCCTAGACCTGGGCTGCGACCAGCACCCAACAGTGTGGATGTGGACGACTTC
ATCAACACAAGAATACAGGAGGCCGATAATGATCCCACGGCCCCTCCCTATGACTCCATCCAAATCTATGGTTATGAGGG
CAGGGGTTCCGTGGCTGGGTCCCTGAGCTCCTTGGAGTCTGCCACCACAGATTCGGACCTGGACTACGACTATCTACAGA
ACTGGGGACCTCGTTTTAAGAAATTAGCAGACTTGTATGGCTCCAAAGACACTTTTGATGATGACTCT
>mus_musculus
ATGAAGGAGAACTACTGTTTACAAGCTGCCCTGGTGTGCCTGAGCATGCTATACCACAGCCAGGCGTTTGCTCTGGAGCG
ACGAAGCCACCTGCATCCCTCTTTCCATGGACACCATGAGAAGGGCAAGGAGGGGCAGGTGCTGCAACGCTCCAAGAGAG
GCTGGGTCTGGAACCAATTCTTTGTGATAGAAGAGTACACCGGGCCTGACCCTGTGCTGGTGGGCAGGCTTCATTCTGAC
ATTGACTCCGGTGATGGGAACATTAAATACATTCTCTCAGGTGAAGGAGCGGGAACCATTTTTGTGATTGATGACAAATC
AGGGAACATTCATGCCACCAAGACATTGGACCGAGAGGAGAGAGCCCAGTACACACTGATGGCTCAGGCGGTGGACAGGG
ACACCAACAGACCACTGGAGCCACCTTCAGAATTCATTGTTAAGGTCCAGGACATTAATGACAACCCTCCAGAGTTTCTG
CATGAAATCTATCATGCCAATGTGCCTGAGAGGTCCAATGTGGGAACATCAGTTATCCAAGTGACAGCCTCTGATGCAGA
TGATCCCACCTATGGAAATAGTGCCAAGTTAGTGTATAGCATCCTTGAAGGACAACCCTATTTCTCGGTGGAGGCCCAAA
CAGGTATCATCAGGACAGCCCTTCCCAATATGGACAGAGAAGCCAAGGAGGAGTACCACGTGGTGATCCAGGCCAAGGAC
ATGGGTGGACACATGGGTGGACTCTCAGGGACAACCAAAGTGACGATCACTCTGACTGATGTCAACGACAACCCACCAAA
GTTTCCACAGAGCGTGTACCAGATGTCTGTATCAGAAGCAGCTGTCCCGGGGGAGGAAGTAGGAAGGGTGAAGGCTAAAG
ACCCAGACATTGGAGAAAATGGCTTAGTCACATACAATATCGTTGATGGAGACGGCATAGAACTGTTTGAAATTACAACA
GACTATGAAACACAGGATGGTGTGGTGAAGCTGAAAAAGCCTGTAGATTTTGAAACCAAAAGAGCTTATAGCTTGAAGAT
AGAGGCCGCCAATGTTCACATTGATCCGAAGTTCATCAGCAATGGACCTTTCAAGGACACTGTGACCGTCAAGATTTCAG
TAGAAGATGCCGATGAGCCTCCCATGTTCTTGGCCCCAAGTTATATCCATGAAGTTCAAGAAAATGCAGCTGCTGGCACT
GTGGTTGGGAGAGTACATGCCAAAGACCCAGATGCTGCCAACAGCCCAATAAGGTATTCAATTGATCGTCATACTGACCT
CGACAGGTTTTTCACGATTAATCCAGAAGATGGTTTTATTAAAACTACGAAACCTCTAGATAGGGAAGAAACTGCCTGGC
TCAACATCTCTGTCTTCGCAGCAGAAATTCACAACAGACATCAGGAAACCAAAGTCCCAGTGGCCATCAGGGTCCTGGAT
GTCAATGACAATGCTCCTAAGTTTGCTGCCCCTTATGAAGGTTTTATCTGTGAGAGCGATCACCCCAAGGCACTCTCCAA
CCAGCCAATAGTTACAGTTAGTGCAGATGACCAGGACGACACAGCCAATGGACCAAGATTTATCTTCAGCCTACCCCCTG
AAATCATGCACAACCCAAACTTCACAGTAAGAGACAACAGAGATAACACTGCAGGAGTATATGCCCGACGTGGAGGGTTC
AGTCGGCAGAAGCAGGACTTCTACCTCCTGCCCATTGTGATCAGTGATGGTGGCATTCCACCTATGAGTAGCACCAATAC
CCTCACTATCAAAGTCTGTGGCTGTGATGTGAATGGGGCACTGTTGTCCTGTAACGCTGAAGCCTACATCCTGAATGCCG
GTCTGAGCACTGGGGCACTGATCGCCATCCTTGCCTGCATCGTCATTCTTCTGGTCATCGTTGTGCTGTTTGTTACCCTG
AGGAGGCAAAAGAAAGAACCACTCATTGTATTTGAAGAGGAGGATGTCCGTGAGAACATCATAACCTATGATGATGAAGG
GGGTGGTGAGGAAGACACTGAAGCCTTCGACATAGCCACCCTGCAGAATCCTGACGGCATCAATGGATTTATCCCTCGCA
AAGATATCAAACCTGAGTATCAGTATATGCCTAGACCTGGGCTGCGACCAGCACCCAACAGTGTGGATGTGGACGACTTC
ATCAACACAAGAATACAGGAGGCAGATAATGATCCCACAGCCCCTCCCTATGACTCCATCCAAATCTATGGTTATGAGGG
CCGGGGTTCCGTGGCTGGGTCCCTGAGCTCCTTGGAGTCTGCCACGACAGACTCAGACCTGGACTACGACTATCTACAGA
ACTGGGGACCTCGTTTTAAGAAACTGGCAGACTTGTATGGCTCCAAAGACACTTTTGATGATGACTCT
>jaculus_jaculus
ATGAAGGAGAACTACTGTTTACAAGCTGCCCTGGTGTGTCTGAGCATTCTGTGCCACAGTCAGACATCCGCCCTGGAGCG
GCGAAGCCACCTGCACCCCTCGTTCCACGGACACCATGAGAAGGGCAAGGAGGGGCAGGTGCTGCAACGCTCCAAGAGAG
GCTGGGTCTGGAACCAATTCTTTGTGATAGAGGAGTATACTGGGCCTGACCCTGTACTCGTGGGCAGGCTGCATTCCGAT
ATTGACTCTGGTGATGGGAACATTAAATACATTCTCTCAGGTGAAGGAGCTGGAACCATTTTTGTGATTGATGACAAATC
AGGGAACATTCATGCCACCAAGACACTGGACCGAGAGGAGCGAGCTCAGTACACATTGATGGCTCAGGCTGTGGACAGGG
ACACCAACCGACCACTGGAGCCACCGTCAGAATTCATCGTTAAGGTCCAGGACATTAATGACAACCCTCCAGAGTTTCTG
CATGAGACCTATCATGCCAACGTGCCAGAGAGGTCTAATGTGGGAACGTCAGTAATCCAGGTGACAGCCTCAGATGCAGA
TGACCCCACCTATGGAAATAGTGCTAAATTAGTGTACAGTATCTTGGAGGGACAACCCTACTTCTCAGTGGAGGCACAGA
CAGGGATCATCAGAACAGCTCTTCCCAACATGGACAGGGAAGCTAAGGAAGAGTACCATGTGGTGATCCAGGCCAAGGAC
ATGGGTGGACACATGGGTGGACTCTCGGGGACAACCAAAGTGACGATCACATTGACTGATGTCAATGATAACCCACCAAA
GTTTCCACAGAGCGTGTATCAGATGTCTGTGTCAGAGGCAGCTGTCCCTGGGGAGGAAGTTGGAAGAGTAAAGGCTAAAG
ACCCAGACATTGGAGAAAATGGCTTAGTCACTTATAATATTGTTGATGGAGATGGTATGGAATTGTTCGAAATCACTACA
GACTATGAAACACAGGAGGGTGTAGTAAAGCTGAAAAAGCCTGTAGATTTTGAAACCAAACGAGCATATAGCTTGAAGGT
AGAGGCTGCCAATGTGCACATCGACCCGAAGTTCATTAGCAATGGACCTTTCAAGGACACTGTGACAGTCAAAATAGCAG
TAGAAGATGCTGACGAGCCTCCTATGTTCTTGGCTCCAAGTTACATCCATGAAGTCCAGGAAAATGCAGCTGCTGGTACT
GTGGTTGGGAGAGTACATGCCAAAGACCCCGATGCTGCCAACAGCCCCATAAGGTATTCAATTGATCGTCATACTGACCT
CGACAGGTTTTTCACAATTAACCCAGAGGACGGTTTTATTAAAACCACAAAACCTCTAGATAGAGAGGAAACCTCCTGGC
TCAACATCTCTGTATTTGCAACATTCATTTACAACAGGCATCAGGAAGCCAAAGTCCCTGTGGCCATTAGGGTCCTCGAT
GTCAATGATAATGCCCCTAAGTTTGCTGCTCCTTATGAAGGCTTCATCTGTGAGAGTGATCAAACCAAGCCACTTTCTAA
TCAGCCAATTGTTACAATTAGTGCAGATGACAAGGATGATACAGCCAATGGACCAAGATTTATCTTCAGCCTTCCTCCTG
ATATCATTCACAACCCGAACTTCACAGTCAGAGACAACCGAGATAACACTGCAGGAGTATATGCGCGTCGTGGAGGGTTC
AGCCGGCAGAAGCAGGATCTTTACCTCCTACCCATTGTGATCAGTGATGGTGGTATCCCACCTATGAGTAGCACGAACAC
CCTCACTATCAAGGTCTGTGGGTGCGACGTGAATGGGGCTCTGCTGTCGTGTAATGCTGAGGCCTACATCCTGAACGCTG
GTTTGAGCACAGGGGCACTCATAGCCATCCTGGCCTGCATCGTCATTCTCCTTGTCATCGTGGTATTGTTTGTGACATTG
AGGAGGCAAAAGAAAGAGCCACTGATTGTGTTTGAAGAAGAAGATGTCCGTGAGAACATTATCACCTATGATGATGAAGG
GGGTGGGGAGGAAGACACAGAAGCCTTTGACATTGCAACCCTGCAAAATCCCGATGGAATCAATGGATTTATCCCTCGCA
AAGACATCAAACCTGAATATCAGTATATGCCTAGACCTGGGCTGCGGCCAGCACCCAACAGTGTGGATGTGGATGACTTC
ATCAACACAAGGATACAGGAGGCGGATAATGACCCCACTGCCCCTCCCTATGACTCCATCCAAATCTATGGATATGAAGG
CAGGGGTTCAGTGGCGGGGTCCCTGAGTTCCCTAGAGTCCGCCACCACAGATTCAGACTTGGACTATGACTATCTACAGA
ACTGGGGACCTCGTTTTAAGAAATTAGCAGACTTGTACGGTTCCAAAGACACTTTTGATGATGATTCT
>nannospalax_galili
ATGAAGGAGAACTACTGTTTACAAGCTGCCCTGGTGTGCCTGAGCATGCTATACCATAGCCAGGCATTTGCTCTGGAGCG
AAGAAGCCACCTGAGGCCATCACTCCGTGGACACCACGAGAAGGGCAAGGAGGGCCAAGTACTGCAGCGTTCCAAGAGAG
GCTGGGTCTGGAACCAGTTCTTTGTGATAGAGGAGTACACTGGGCCTGACCCTGTGCTTGTGGGCAGGCTTCATTCTGAT
ATTGACTCTGGTGATGGGAACATTAAATACATTCTCTCAGGTGAAGGAGCTGGAACCATTTTTGTGATTGATGACAAATC
AGGGAACATTCATGCCACCAAGACACTGGACCGAGAGGAGAGAGCCCAGTACACACTAATGGCTCAGGCGGTGGACAGGG
ACACCAACCGACCACTAGAGCCACCATCAGAATTCATCGTCAAGGTCCAGGACATCAATGATAACCCTCCGGAGTTCCTA
CATGAGACCTATCATGCTAATGTGCCTGAGAGGTCCAATGTG------------------GTGATTGTTTGTGATGTT--
----------------------TTCCTTCTCATCTAC-------------------------------------------
--GGTATCATCAGGACAGCCCTTCCCAATATGGACAGAGAAGCCAAGGAGGAATACCATGTGGTGATCCAGGCCAAGGAC
ATGGGTGGACATATGGGTGGACTCTCAGGGACAACCAAAGTGACGATCACACTGACCGATGTCAATGACAATCCACCAAA
GTTTCCACAGAGCGTATACCAGATGTCTGTGTCAGAAGCAGCTGTCCCAGGAGAGGAAGTAGGAAGAGTGAAGGCCAAAG
ACCCAGACATTGGAGAAAATGGCTTAGTCACGTACAATATCGTTGACGGAGATGGCATGGACTTATTTGAAATCACAACA
GACTATGAAACACAGGAAGGGGTAGTGAAGCTGAAAAAGCCTGTAGATTTTGAAAACAAAAGAGCATATAGCTTGAAGGT
TGAGGCTGCTAACGTGCACATCGATCCGAAGTTCATCAGCAATGGACCTTTCAAGGACACTGTGACAGTCAAGATCGCAG
TAGAAGATGCTGATGAGCCCCCGATGTTCTTGGCCCCAAGTTATATCCATGAAGTCCAAGAAAATGCAGCTGCTGGAACT
GTGGTTGGAAGAGTGCATGCCAAAGATCCTGATGCTGCCAACAGTCCCATAAGGTATTCAATTGATCGTCATACTGACCT
CGACAGGTTTTTCACTATTAATCCTGAGGATGGTTTTATTAAAACTACCAAACCTCTAGATAGAGAGGAAACGGCTTGGC
TCAACATCTCTGTCTTTGCAGCAGAAATCCACAACAGACATCAGGAAGCCAAAGTTCCAGTAGCCATCAGGATCCTTGAT
GTCAATGATAATGCTCCCAAGTTTGCTGCCCCTTACGAAGGCTTCATCTGTGAGAGCGATCAGACCAAGCCACTTTCTAA
TCAGCCAATTGTTACAATTAGTGCAGATGACAAGGATGACACAGCCAATGGACCAAGATTTATCTTCAGCCTACCCCCCG
AAATCATTCACAACCCAAATTTCACAGTCAGAGACAACAGAGATAACACTGCAGGGGTGTATGCACGGCGTGGAGGCTTC
AGTCGGCAGAAGCAGGACTTTTACCTCCTGCCCATTGTGATCAGTGATGGTGGCATCCCACCTATGAGTAGCACCAACAC
CCTCACTATCAAAGTCTGTGGGTGCGATGTGAATGGGGCCCTGCTCTCCTGTAATGCTGAGGCCTATATCCTGAATGCTG
GCCTGAGCACTGGCGCACTCATCGCCATCCTCGCCTGCATAGTCATTCTCTTGGTCATAGTCGTATTGTTCGTGACCTTG
AGGAGGCAAAAGAAAGAGCCACTCATTGTATTTGAGGAAGAGGATGTTCGTGAAAATATCATAACTTACGATGATGAAGG
GGGCGGGGAGGAAGACACAGAAGCCTTCGACATTGCCACCCTGCAGAATCCGGATGGGATCAATGGATTTATCCCTCGCA
AAGACATCAAACCCGAGTATCAGTACATGCCTAGACCTGGGCTCCGGCCAGCACCCAACAGCGTGGATGTGGATGACTTC
ATCAACACGAGGATACAGGAGGCAGATAACGACCCCACAGCCCCTCCCTATGACTCCATCCAAATCTATGGTTACGAGGG
CAGGGGATCCGTGGCCGGGTCCCTGAGCTCCTTAGAGTCTGCCACCACAGATTCAGACTTGGACTACGACTATCTACAGA
ACTGGGGACCTCGTTTTAAGAAACTAGCAGACTTGTACGGTTCCAAAGACACTTTTGATGATGATTCT
