# Supplementary material for: Divergent genes in gerbils: prevalence, relation to GC-biased substitution, and phenotypic relevance
Source: BMC Evol Biol. 2020 Oct 19;20:134. doi: 10.1186/s12862-020-01696-3 (PMC7574485; doi:10.1186/s12862-020-01696-3)
Supplement: Supplementary file 3 — Additional file 3 Supplementary Data. DNA alignments for 10,554 1-to-1 orthologues used in analysis. Each alignment file is named using its orthogroup ID. [file 12862_2020_1696_MOESM3_ESM.zip › Additional_File_3/masked_alignments/OG0001992.fa]

>rattus_norvegicus
ATGGCTTCCAAAGCCTACTTGATTCGCCAGCGGTTCAGCCGGCTGAGTCAGAGGATGTCCACCTTCCAGATCAACCTCAA
CCCGCTCAAGGAGCCGCTCGGCTTCATCAAGATCCTCGAGTGGTTTGCTTCTATCTTTGCTTTTGCCACCTGTGGTGGGT
TTAAGGGCAAAACAGAAATTCAAGTGAATTGTTCTGCACCTGGTGAAAATAAGACGATTACAGCTACTTTTGGTTATCCA
TTCAGGTTGAATCAGGCATCATTTCATTCAGCTCCAAATGTCAATGTGTGTAAGGTGAATTGGGAAAAGCATGTCCTCAT
AGGTGATTACTCCTCTTCCGCACAGTTCTATGTCACCTTTGCAGTCTTGGTGTTCCTGTACTGCATTGCTGCCCTTCTCC
TCTATGTTGGTTACACCAACCTCTACCGGGATAGTCGCAAACTGCCCATGATCGACTTTATTGTTACTCTTGTTGCTACT
TTTTTGTGGTTGGTGAGTTCCTCGGCCTGGGCTAAAGCTCTTACAGATATTAAGGTAGCTACTGGACACAGAATTGTTGA
AGAACTTGATCCTTGTAAGTCAGAAGAAGTGTCATGTTACTTTGTCTCTGTGACTAGTATGGGGTCCCTGAATGTATCCG
TGATCTTTGGCTTTCTGAATATGATACTTTGGGGAGGAAATGCTTGGTTTGTGTACAAGGAGACCAGCTTACATAGTCCA
TCAAATACGTCAGCTTCTCATGGCCAAGGAGGTGTCCCACCCACTTCTGGAATG
>dipodomys_ordii
------------------------------------------------------ATGTCCGCCTTCCAGATCAACCTCAA
CCCGCTCAAGGAGCCGCTCGGCTTCATCAAGGTCCTCGAGTGGATTGCTTCCATCTTTGCTTTTGCTACCTGTGGAGGTT
TTAAGGGCAAAACAGAAATCCAAGTATCTTGTTCTACTCTTCCTAGCAATAAAACTATTACAGCTGCTTTTGGTTATCCA
TTCAGGTTGAATCAAGCATCGTTTCAATCACCTCCAAATGTAAATGTGTGTAATATAGATTGGAAAAGTCATGTTCTCAT
AGGCGATTACTCTTCTTCTGCACAATTCTTTGTTACATTTGCAGTCTTTGTGTTTTTGTACTGCATTGCTGCCCTTCTGC
TTTATATTGGTTACACGAACATATACCGGGATAGTCGTAAACTCCCAATGATTGACTTCATTGTTACTCTTATTGCCACG
TTTTTGTGGTTGGTAAGCTCTTCGGCCTGGGCTAAAGCTCTTACAGATATTAAAATAGCAACTGGACCCAGTATTGTTCA
GGAACTTGCACCTTGTAGTCACACAGATGTGAAGTGTTTTTTTGGCTCTGTGACTTCTATGGGATCCCTAAATGTGTCTG
TGATCTTTGGCTTTCTGAATATGATCCTTTGGGGAGGAAATGCTTGGTTTGTATACAAGGAGACCAGCCTACATAGTCCA
TCAAATCCTTCGGTCTCCCACACA---GGAAGTGCGTCACCTCCAGCTGGAATG
>octodon_degus
--------------------------------------------------------------------------------
--------------------------------------------------------------------------------
--------------------------------------------------------------------------------
------TTGAATCAGGCATCATTTCAGTCTTCA---------AATGTGTGTGATATAGACTGGAAACATCATGTCCTCAT
AGGAGATTACTCCTCTTCTGCCCAATTCTATGTCACCTTTGCAGTCTTTGTGTTCCTGTACTGCATTGCCGCCCTCCTGC
TCTATGTCGGCTACACGAACCTGTACCGGGACAGTCGTAAGCTTCCCATGATTGACTTCATTGTTACTATTGTTGCCACT
TTTTTGTGGTTGGTGAGTACTTCGGCCTGGGCTAAAGCTCTTACAGATATTAAAGTAGCTACGGGTCCCAGGATTGTTCA
AGAACTTGCGCCGTGTAAACAGCCA---GAAGAGTGTTATTTT---GATGTGACAAGTATGGGCTCCCTAAATGTATCTG
TGATCTTTGGCTTCCTGAATATGATACTGTGGGGAGGAAATGCTTGGTTTGTGTACAAGGAAACCAGCTTACACAGTCCC
TCAAATACTGCTGCT---------------------------------------
>nannospalax_galili
ATGCGGTCCAATTTCTACTTGGCTCGCCCGCGGTTCAGCCGGCTGGGTCAGAGGATGTCCGCCTTCCAGATCAACCTCAA
CCCGCTCAAGGAGCCGCTGGGCTTCATCAAGGTCCTCGAGTGGGTTGCTTCCATCTTTGCTTTTGCCACTTGTGGAGGTT
TTAAGGGCAAAACAGAAATTCAAGTGAGTTGTCCTAAAGTTTCTGAAAATAAAACTATTACAGCTACTTTTGGTTATCCA
TTCAGGTTGAATCAAGCATCATTTCAGTCACCTTCAGGTGCAAATGTATGTGATGTAAACTGGAAAAGTCATGTCCTCAT
AGGAGATTACTCTTCTTCTGCACAATTCTATGTTACATTTGCAGTCTTTGTGTTCTTGTACTGCATTGCTGCCCTTCTGC
TTTATGTTGGTTACACAAACCTCTACCGGGATAGTCGTAAACTTCCTATGATTGACTTTATTGTTACTCTTATTACTACT
TTTTTGTGGTTGGTGAGTGCCTCAGCCTGGGGTAAAGCTCTTACAGATATTAAAGTCGCTACTGGACACAATATTATTCA
GGAACTTGAGCCTTGCAAGCTACCA---GTGGCCTGTTATTTTGGCTCTGTGACTAGTATGGGATCCCTAAATGTATCTG
TGATCTTTGGCTTTCTGAATATGATACTCTGGGGAGGAAATGCTTGGTTCGTGTACAAGGAGACCAGCTTGCATAGTCCG
TCAAATACTTCAGCTTCTCATGGCCAAGGAGGTGTTCCACCTCCTTCTGGAATA
>mus_musculus
ATGGCTTCCAAAGCCAACATGGTTCGTCAGCGGTTCAGCCGGCTGAGTCAGAGGATGTCCGCCTTCCAGATCAACCTCAA
CCCGCTCAAGGAGCCGCTCGGCTTCATCAAGATCCTCGAGTGGTTTGCCTCCATCTTTGCTTTTGCCACCTGTGGTGGGT
TTAAGGGCAAAACAGAAATTCAAGTGAACTGTCCTAAAGTTGGTAAGAACCAGACTGTGACAGCTACTTTTGGTTATCCA
TTCAGGTTGAATCAGGCATCATTTCATACACCTCCAAATGTCAGTGTGTGTGACGTGAACTGGGAAAAGCATGTTCTCAT
AGGTGATTACTCCTCTTCTGCACAGTTCTACGTTACGTTTGCAGTCTTTGTGTTCCTGTACTGCATTGCTGCCCTTCTGC
TCTATGTTGGTTACACGAACCTCTACCGGGATAGTCGCAAACTGCCCATGATCGACTTTATTGTTACTCTTGTTGCTACT
TTTTTGTGGTTGGTGAGTTCCTCAGCCTGGGCTAAAGCTCTTACAGATATTAAAGTAGCTACTGGACACAGAATTGTGGA
GGAACTTGAAATTTGTAATCCAGAATCAGTGTCATGTTACTTTGTCTCTGTGACTAGTATGGGCTCCCTGAATGTATCCG
TGATCTTTGGCTTTCTGAATATGATACTTTGGGGAGGAAATGCTTGGTTTGTGTACAAGGAGACCAGCTTACACAGTCCG
TCAAATACGTCAGCTTCCCACAGCCAAGGCGGTGGCCCACCCACTTCTGGAATG
>cavia_porcellus
------------------------------------------------------ATGTCCGCCTTCCAGCTCAACCTGGT
CCCGCTCAAGGAGCCGCTGGGCTTCATCAAGGTCCTAGAGTGGATTGGTGCCATTTTCTCTTTTGCTACCTGTGGAGGTT
TTAAGGGCAAAACAGAAATTCTAGTGAGTTGTCCTCCAGGGGCTGAGAATAAAACTGTTACAGCTACTTTTGGTTATCCA
TTCAGGTTAAATCAGGCATCGTTTCAGTCATCTTTA------AATGTGTGTGATGTGGATTGGAAAAGCCAAGTCCTCAT
AGGCGATTACTCCTCTTCTGCGCAATTCTATGTTACATTTGCAGTCTTTGTGTTCTTGTACTGCATTGCCGCCCTTCTGC
TCTATGTTGGTTACACGAACCTGTACCGGGATAGTCATAAACTTCCCATGATTGACTTTATTGTCACTGTTGTTGCCACT
TTTTTGTGGTTGGTGAGTACATCGGCCTGGGCTAAAGCTCTTACAGATATTAAAGTAGCTTCAGGTCCCAGGATTGTTCA
GGAACTTATGCCTTGTAAGAAGTCAACAGTAATATGCCATTTTGGCTCTGTGACAAGTATGGGATCCCTGAATGTATCTG
TGATCTTTGGCTTTCTGAATATGATACTGTGGGGAGGAAATGCTTGGTTTGTGTACAAGGAGACCAACTTACACAGACCC
TCAAACACTTCTGCTCCCCATGGCCAAGGAGGGACTGCTGCTCCTCCCGGGATG
>chinchilla_lanigera
------------------------------------------------------ATGTCCGCCTTCCAGCTCAACCTGGT
CCCGCTCAAGGAGCCGCTGGGCTTCATCAAGGTCCTGGAGTGGATTGCTGCCATTTTCTCTTTTGCCACCTGTGGAGGTT
TTAAGGGCAAAACAGAAATTCTAGTGTCTTGTCCTAAATTATCGGAGAATAAAACTGTTATAGCTGCTTTCGGTTATCCA
TTCAGGTTGAATCAGGCATCATTTCAGTCATCTTCA------AATGTGTGTGATACAGTTTGGAATAGTCATGTTCTCGT
AGGAGATTACTCCTCTTCTGCACAATTCTATGTTACATTTGCAGTCTTCGTATTCTTGTATTGCATTGCTGCCCTTCTGC
TTTACGTTGGTTACACGAACCTGTACCGGGATAGTCGTAAACTTCCCATGATTGACTTCGTTGTTACTGTCATTGCCACT
TTTTTGTGGTTGGTGAGTACTTCAGCCTGGGCTAAAGCTCTTACAGATATTAAAGTAGCTACAGGTCCCAAGATTGTTCA
GGAACTTCTGCCGTGTAAACAGCAA---GTACAGTGTCATTTTGTCTCTGTGACAAGTATGGGATCCCTAAATGTATCTG
TGATCTTTGGCTTCCTGAATATGATACTGTGGGGAGGAAATGCTTGGTTTGTGTACAAGGAGACCAGCTTACACAGTCCG
TCAAATCCTTCTGCTTCCCATGGCCAAGGAGGGGCTGCACCTCCTCCCGGAATA
>fukomys_damarensis
------------------------------------------------------ATGTCCGCCTTCCAGATGAACCTGGT
CCCGCTCAAAGAGCCGCTGGGCTTCATCAAGGTCTTGGAGTGGATTGCTGCCATTTTCTCTTTTGCCACCTGTGGGGGTT
TTAAGGGCAAAACAGAAATTCTAGTGAGTTGTCCTAATGTGACTGAGAATAAAACTGTCACTGCTACTTTTGGTTATCCA
TTCAGGTTGAATCAGGCATCATTTCAGTCATCTTCA------AATGTTTGTGGTGTAGATTGGAAAAGTCACGTCCTCGT
AGGAGATTACTCCTCTTCTGCACAATTCTATGTTACATTTGCAGTCTTTGTATTCTTATACTGCATTGCTGCCCTTCTGC
TTTATGTTGGTTACACAAACCTGTACCGGGATAGTCATAAACTTCCCATGATTGACTTTGTTATTACTGTTGTTGCCACT
TTTTTGTGGTTGGTGAGTACTTCAGCCTGGGCTAAAGCGCTTACAGATATTAAAGTAGCTACAAGTCCCAGGATTGTTCA
GGAACTTCTGCCTTGTAAACAGTCATCAACAGAGTGTCATTTTGGTTCTGTGACAAGTATGGGATCCCTAAATGTATCTG
TGATCTTTGGCTTTCTGAATATGATACTGTGGGGAGGAAATGCTTGGTTTGTGTACAAGGAGACCAGCTTACATAGTCCC
TCAAATACGTCTGCTTCCCATGGCCAAGGAGGGGCTGTTCCTCCTCCTGGAATG
>homo_sapiens
ATGGCGCCCAACATCTACTTGGTTCGCCAGCGGATCAGTCGACTCGGCCAGAGGATGTCCGGCTTCCAGATCAACCTCAA
CCCGCTCAAGGAGCCACTCGGCTTCATCAAGGTCCTCGAGTGGATTGCTTCTATCTTTGCTTTTGCCACCTGTGGAGGTT
TTAAGGGCCAAACAGAAATTCAAGTGAATTGTCCTGCAGTTACTGAGAATAAAACTGTTACAGCTACTTTTGGTTATCCA
TTCAGGTTGAATGAGGCATCATTTCAGCCACCTCCAGGTGTAAACATATGTGATGTAAATTGGAAAGATTACGTCCTCAT
AGGCGATTACTCTTCTTCTGCACAATTCTATGTTACCTTTGCAGTCTTTGTGTTCCTGTACTGCATTGCTGCCCTTCTGC
TTTATGTTGGCTACACGAGTCTGTATCTGGATAGTCGTAAACTTCCTATGATAGACTTTGTTGTTACACTTGTTGCCACT
TTTTTGTGGTTGGTGAGCACTTCAGCCTGGGCTAAAGCTCTGACAGATATTAAAATAGCTACTGGTCACAATATTATTGA
TGAACTTCCGCCTTGTAAGAAGAAAGCAGTACTGTGTTACTTTGGCTCTGTGACCAGTATGGGATCCCTAAATGTATCTG
TGATATTTGGCTTTCTAAATATGATACTCTGGGGAGGAAATGCTTGGTTTGTGTACAAGGAGACCAGCCTACACAGTCCA
TCAAATACATCTGCCCCTCATAGCCAAGGAGGTATTCCACCTCCTACCGGAATA
>meriones_unguiculatus
ATGGCTTCCAATGTCTACTTGGTTCGCCAGCGCCTCAGCCAGCTGGTTCAGAGGATGTCCGCCTTCCAGGTCAACCTCAA
CCCGCTCAAGGAGCCGCTCGGCTTCATCAAGGTCCTCGAGTGGTTTGCTTCCATCTTCGCTTTTGCCACCTGTGGCGGGT
TTAAGGGCAAAACAGAAATTCAAGTGAGTTGTCCTAAACTTGGTAACAATAAGACAGTTACAGCTACTTTTGGTTATCCA
TTCAGGTTGAATCAGGCATCATTTCACACTCCTTCAGATGTCAGTGTGTGTAATGTGACCTGGAAGAACCATGTCCTCAT
AGGTGATTACTCCTCTTCTGCACAGTTCTATGTCACATTTGCAGTCTTTGTGTTCTTGTACTGCATCGCTGCCCTTCTGC
TCTATGTTGGTTACACGAACCTCTACCGGGAGAGTCGTAAACTCCCCATGATTGACTTTATTGTTACTCTTGTTGCCACT
TTTCTGTGGTTAGTGAGTGCCTCGGCCTGGGCTAAAGCCCTTACAGATATTAAAATAGCTACCGGACACAGTATTATCAA
AGAACTTGAGCCTTGTCAAAACCTACAAATACAATGTCAGTTTGTCTCTGTGACTAGTATGGGATCCCTAAATGTATCCG
TGATCTTTGGCTTTCTGAATATGATACTTTGGGGAGGAAATGCTTGGTTTGTGTACAAGGAGACCAGCTTACATAATCCA
TCAAATATGTCAGCTTCCCACAGCCAAGGAGGTGTTCCACCCCCTTCTGGAATA
>psammomys_obesus
--------------------------------------------------------------------------------
-------------------------------------------TTTGCTTCCATCTTCGCTTTTGCCACCTGTGGCGGGT
TTAAGGGCAAAACAGAAATTCAAGTGAGTTGTCCTAAACTTGGTAACAATAAGACAGTTACAGCTACTTTTGGTTATCCA
TTCAGGTTGAATCAGGCATCATTTCACACTCCTTCAGATGTCAGTGTGTGTAATGTGACCTGGAAGAACCATGTCCTCAT
AGGTGATTACTCCTCTTCTGCACAGTTCTATGTCACATTTGCAGTCTTTGTGTTCTTGTACTGCATCGCTGCCCTTCTGC
TCTATGTTGGTTACACGAACCTCTACCGGGAGAGTCGTAAACTCCCCATGATTGACTTTATTGTTACTCTTGTTGCCACT
TTTCTGTGGTTGGTGAGTGCCTCGGCCTGGGCTAAAGCCCTTACAGATATTAAAATAGCTACCGGACACAGTATTATCAA
AGAACTTGAGCCTTGTCACAACCCACAAATACAATGTCAGTTTATCTCTGTGACTAGTATGGGATCCCTAAATGTATCCG
TGATCTTTGGCTTTCTGAATATGATACTTTGGGGAGGAAATGCCTGGTTTGTGTACAAGGAGACCAGCTTACATAATCCA
TCAAATATGTCAGCTTCCCACAGCCAAGGAGGTGTTCCACCCCCTTCTGGAATA
