# Supplementary material for: Divergent genes in gerbils: prevalence, relation to GC-biased substitution, and phenotypic relevance
Source: BMC Evol Biol. 2020 Oct 19;20:134. doi: 10.1186/s12862-020-01696-3 (PMC7574485; doi:10.1186/s12862-020-01696-3)
Supplement: Supplementary file 3 — Additional file 3 Supplementary Data. DNA alignments for 10,554 1-to-1 orthologues used in analysis. Each alignment file is named using its orthogroup ID. [file 12862_2020_1696_MOESM3_ESM.zip › Additional_File_3/masked_alignments/OG0001993.fa]

>cavia_porcellus
ATGGGCTACGTTAGGAAAGTAGGCTGGGTGACTGCAGGCCTAGTGATTGGGGCTGGTGCCTGCTACTGCATTTATAGACT
GACTAGAGGAAGAAAACAGAACAAGGAGAAAATGGCTGAGGGTGGAACCGGGGATGTGGATGATGCTGGGGACTGTACTG
GAGCCAGGTAT---GACTGGTCTGATGATGATGATGACAGTAATGATAGCAAGAGTATAGTATGGTATCCACCTTGGGCC
CGGATTGGAACGGAGGCAGGAACCAGAGCTAGAGCCAGGGCAAGGGCCAGGGCTACCAGGGCACGCCGGGCTGTCCAGAA
ACGGGCTTCTCCTAATTCAGATGATACTATTTTGTCCCCTCAAGAACTACAGAAAGTTCTTTGTTTGGTTGAGATGTCTG
AAAAGCCTTATATTCTTGAAGCAGCTTTAATTGCTCTGGGCAACAATGCTGCTTATGCATTTAACCGAGATATTATTCGT
GATCTGGGTGGTCTCCCAATTGTTGCAAAGATTCTCAATACCCGGGATCCCATTGTTAAGGAAAAGGCTTTAATTGTCCT
AAATAACCTGAGTGTGAATGCTGAAAATCAGCGCAGGCTTAAGATATACATGAATCAAGTGTGTGATGACACAATCACTT
CTCGCTTGAACTCATCTGTGCAGCTGGCTGGACTAAGATTGCTTACAAATATGACTGTTACTAATGAGTATCAGCACATG
CTTGCTAATTCCATTTCAGACTTTTTCCGCTTATTTTCAGCTGGAAATGAAGAAACTAAACTTCAGGTTTTGAAACTCCT
TTTGAATTTGGCCGAAAATCCAGCTATGACTAGAGAGCTGCTCAGGGCCCAAGTACCATCTTCACTAGGTTCCCTCTTTA
ATAAGAAGGAGAACAAAGAGGTTATTCTTAAACTTTTGATTGTTTTTGAAAATCTAAATGACAATTTTAAATGGGAAGAA
AATGAACCTACTCTGAATCAATTTGGTGAAGGCTCGCTCTTTTTCTTTTTAAAAGAATTTCAAGTGTATGCTGATAAGGT
TCTGGGAATAGAAAGTCACCATGATTTT---------TTGGTAAAAGTAAAAGTTGGAAAATTCATGTCCAAACTGTCTG
AGCATATGTTCCCAAAGATCCAGGAA
>chinchilla_lanigera
ATGGGCTACGCCAGGAAAGTAGGCTGGGTGACTGCAGGCCTAGTGATTGGGGCTGGTGCCTGCTACTGCATTTATAGACT
GACTCGAGGAAGAAAACAGAACAAGGAAAAAATGGCTGAGGGTGGATCTGGGGATGTGGAGGATGCTGGGGACTGTGCTG
GGGCCAGATATAATGACTGGTCTGATGATGATGATGACAGTAGTGATAGCAAGAGTATAGTATGGTACCCACCTTGGGCC
CGGATCGGAACTGAAGCAGGAACAAGGGCTAGGGCCAGGGCAAGGGCCAGGGCTACCCGGGCACGTCGGGCTGTCCAGAA
ACGGGCTTCCCCTAATTCAGATGATACTGTTTTGTCCCCTCAAGAGCTACAAAAAGTTCTTTGTTTGGTTGAGATGTCCG
AAAAGCCTTATATTCTTGAAGCAGCTTTAATTGCTCTGGGTAACAATGCTGCTTACGCATTTAACAGAGATATTATCCGT
GATCTGGGTGGTCTCCCAATTGTTGCAAAGATTCTCAATACTCGGGATCCCATTGTTAAGGAAAAAGCTTTAATTGTCCT
AAATAACCTGAGCGTGAATGCTGAAAATCAGCGCAGGCTTAAGATATACATGAATCAAGTGTGTGATGACACAATCACTT
CTCGCTTGAACTCATCTGTGCAGCTGGCTGGACTAAGATTGCTTACAAATATGACTGTTACTAACGAGTATCAGCACATA
CTTGCTAATTCCATTTCAGACTTTTTCCGTTTATTTTCAGCTGGAAATGAAGAAACTAAACTTCAGGTTTTGAAACTCCT
TTTGAATTTGGCTGAGAATCCAGCTATGTCCAGAGAACTGCTCAGGGCCCAAGTACCATCTTCACTGGGCTCCCTCTTTA
ATAAGAAGGAGAACAAAGAGGTTATTCTTAAACTTCTGGTTGTTTTTGAGAATCTAAATGACAATTTTAGATGGGAAGAA
AATGAGCCTACTCAGAATCAGTTTGATGAAGGTTCGCTCTTTTTCTTTTTAAAAGAATTTCAAGTGTGTGCTGATAAAGT
TCTGGGAATAGAAAGTCACCATGATTTT---------CTGGTGAAAGTAAAAGTTGGAAAATTCATGGCTAAACTGGCTG
AGCATATGTTCCCAAAGATCCAGGAA
>fukomys_damarensis
ATGGGCTACACCAGGAAAGTAGGCTGGGTGACTGCGGGCCTAGTGATTGGGGCTGGTGCCTGCTATTGCATTTATAGATT
GACCCGAGGAAGAAAACAGAACAAGGAGAAAATGGCTGAGGGTGGATCTGGGGATGTCGATGATGCTGGGGACTGTTCTG
GGGCCAGGTATAATGACTGGTCTGATGACGATGGTGACACTAATGATAGCAAGAGCATAGTATGGTATCCACCTTGGGCT
CGGATTGGAACTGAAGCAGGAACCAGAGCTAGAGCCAGGGCAAGGGCCAGGGCTACCAGGGCACGTCGGGCTGTCCAGAA
ACGGGCTTCCCCTAATTCAGATGATACTATTTTGTCCCCTCAAGAACTACAAAAAGTTCTTTGTTTGGTTGAGATGTCTG
AAAAGCCTTATATTCTTGAAGCAGCTTTAATTGCTCTGGGTAACAATGCTGCTTATGCATTTAACAGAGATATTATTCGT
GATCTGGGTGGTCTTCCAATTGTTGCGAAGATTCTCAATACTCGGGATCCTATTGTTAAGGAAAAGGCTTTAATTGTCCT
AAACAACCTGAGTGTGAATGCTGAAAATCAACGCAGGCTTAAGATATACATGAATCAAGTGTGTGATGACACAATCACTT
CTCGCTTGAACTCATCTGTGCAGCTGGCTGGACTGAGATTGCTTACAAATATGACTGTTACTAATGAGTATCAGCACATG
CTTGCTAATTCCATTTCAGACTTTTTCCGCTTATTTTCAGCTGGAAACGAAGAAACTAAACTTCAGGTTTTGAAACTCCT
TTTGAATTTGGCTGAAAATCCAGCTATGACTAGAGAACTGCTCAGGGCCCAAGTACCATCATCACTGGGTTCCCTCTTTA
ACAAGAAGGAGAACAAAGAGGTTATTCTTAAACTTCTCGTTGTTTTTGAGAATCTAAATGACAATTTCAGATGGGAAGAA
AATGAACCTACTCAGAATCAGTTTGGTGAAGGTTCACTCTTTTTCTTTTTAAAAGAATTTCAAGTGTGTGCTGATAAGGT
TCTGGGAATAGAAGGTCACCACGATTTT---------TTGGTGAAAGTAAAAGTTGGAAAATTCATGGCCAAACTGGCTG
AGCATATGTTCCCAAAGATCCAGGAA
>homo_sapiens
ATGGGCTACGCCAGGAAAGTAGGCTGGGTGACCGCAGGCCTGGTGATTGGGGCTGGCGCCTGCTATTGCATTTATAGACT
GACTAGGGGAAGAAAACAGAACAAGGAAAAAATGGCTGAGGGTGGATCTGGGGATGTGGATGATGCTGGGGACTGTTCTG
GGGCCAGGTATAATGACTGGTCTGATGATGATGATGACAGCAATGAGAGCAAGAGTATAGTATGGTACCCACCTTGGGCT
CGGATTGGGACTGAAGCTGGAACCAGAGCTAGGGCCAGGGCAAGGGCCAGGGCTACCCGGGCACGTCGGGCTGTCCAGAA
ACGGGCTTCCCCCAATTCAGATGATACCGTTTTGTCCCCTCAAGAGCTACAAAAGGTTCTTTGCTTGGTTGAGATGTCTG
AAAAGCCTTATATTCTTGAAGCAGCTTTAATTGCTCTGGGTAACAATGCTGCTTATGCATTTAACAGAGATATTATTCGT
GATCTGGGTGGTCTCCCAATTGTCGCAAAGATTCTCAATACTCGGGATCCCATAGTTAAGGAAAAGGCTTTAATTGTCCT
GAATAACTTGAGTGTGAATGCTGAAAATCAGCGCAGGCTTAAAGTATACATGAATCAAGTGTGTGATGACACAATCACTT
CTCGCTTGAACTCATCTGTGCAGCTTGCTGGACTGAGATTGCTTACAAATATGACTGTTACTAATGAGTATCAGCACATG
CTTGCTAATTCCATTTCTGACTTTTTTCGTTTATTTTCAGCGGGAAATGAAGAAACCAAACTTCAGGTTCTGAAACTCCT
TTTGAATTTGGCTGAAAATCCAGCCATGACTAGGGAACTGCTCAGGGCCCAAGTACCATCTTCACTGGGCTCCCTCTTTA
ATAAGAAGGAGAACAAAGAAGTTATTCTTAAACTTCTGGTCATATTTGAGAACATAAATGATAATTTCAAATGGGAAGAA
AATGAACCTACTCAGAATCAATTCGGTGAAGGTTCACTTTTTTTCTTTTTAAAAGAATTTCAAGTGTGTGCTGATAAGGT
TCTGGGAATAGAAAGTCACCATGATTTT---------TTGGTGAAAGTAAAAGTTGGAAAATTCATGGCCAAACTTGCTG
AACATATGTTCCCAAAGAGCCAGGAA
>octodon_degus
ATGGGCTACGCCAGGAAAGTAGGCTGGGTGACCGCAGGCCTAGTGATCGGGGCTGGTGCCTGCTATTGTATTTATAGACT
GACTCGAGGAAGAAAACAGAACAAGGAAAAAATGGCTGAGGGTGGCTCCAGGGATGTGGATGAGGCTGGG----------
--GCCAGATATAACGACTGGTCTGACGATGATGACGACAGTAATGATAGCAAGAGTGTAGTATGGTACCCACCTTGGGCC
CGGATCGGAACGGAGGCAGGCACCAGAGCTAGAGCCAGGGCAAGGGCCAGGGCTACCCGGGCACGTCGGGCTGTCCAGAA
ACGGGCTTCCCCCCATTCAGATGATACTGTTTTGTCCCCTCAAGAACTACAAAAAATTCTTTGTTTGGTTGAGATGTCCG
AAAAGCCTTATATTCTTGAAGCAGCTTTAATTGCTCTGGGTAACAATGCTGCTTACGCATTTAACAGAGATATTATTCGT
GATCTGGGTGGTCTCCCAATTGTTGCAAAGATTCTCAATACCCGGGATCCCATTGTCAAGGAAAAGGCTTTAATTGTCCT
AAATAACCTGAGCGTGAATGCTGAAAATCAGCGCAGGCTTAAGATATACATGAATCAAGTGTGTGATGACACAATCACTT
CTCGCTTGAACTCATCTGTGCAGCTGGCTGGCCTAAGATTGCTTACAAATATGACTGTTACTAATGAGTATCAGCACATG
CTTGCTAATTCCATTTCAGACTTTTTCCGTTTATTTTCAGCTGGAAATGAAGAAACTAAGCTTCAGGTTTTGAAACTGCT
TTTGAATTTGGCTGAAAATCCAGCTATGAGTAGAGAACTGCTCAGGGCCCAAGTACCATCTTCTCTGGGTTCCCTGTTTA
ATAAGAAGGAGAACAAAGAGGTTATTCTTAAACTTCTGGTTGTTTTTGAGAATCTGAATGATAATTTCAGATGGGAAGAA
AATGAAGCTACTCAGAATCAGTTTGGTGAAGGTTCACTCTTTTTCTTTTTAAAAGAATTTCAAGTGTGTGCTGATAAGGT
TCTGGGAATAGAAAGTCACCATGATTTT---------TTGGTGAAAGTAAAAGTTGGAAAATTCATGGCTAAACTGGCTG
AGCATATGTTCCCAAAGATTCAGGAA
>ictidomys_tridecemlineatus
ATGGGCTACGCCAGGAAAGTAGGCTGGGTGACTGCAGGCCTGGTGATTGGGGCTGGCGCCTGCTATTGCATTTATAGACT
GACCCGGGGAAGAAAACAGAGCAAGGAGAAAATGGCAGAGGGTGGCTCTGGGGATGTGGATGATTCTGGGGACTGTTCTG
GGGCCAGGTATAATGACTGGTCTGATGATGATGATGATAGTAATGAGAGCAAGAGTATAGTGTGGTACCCACCTTGGGCC
CGGATTGGGACAGAGGCTGGAACCAGAGCTAGAGCCAGGGCAAGGGCCAGGGCTACCCGAGCACGTCGAGCTGTCCAGAA
ACGGGCTTCCCCTAATTCAGATGATACTGTTTTGTCCCCTCAAGAGCTACAAAAAGTTCTTTGTTTGGTTGAGATGTCTG
AAAAGCCTTATATTCTTGAAGCAGCTTTAATTGCTCTGGGTAACAATGCTGCTTATGCATTTAACAGAGATATTATTCGT
GATCTGGGTGGTCTCCCAATTGTTGCAAAGATTCTTAATACTCGGGATCCCATCGTTAAGGAAAAGGCTTTAATTGTCCT
AAATAACTTGAGTGTGAATACTGAAAATCAGCGCAGGCTTAAGATATACATGAATCAAGTGTGTGATGACACAATCACTT
CTCGCTTGAACTCATCTGTGCAGCTGGCTGGACTAAGATTGCTTACGAATATGACTGTTACTAATGAGTATCAGCACATG
CTTGCTAATTCCATTTCGGATTTTTTCCGTTTATTTTCAGCGGGAAATGAAGAAACTAAACTTCAGGTTTTGAAACTCCT
TTTGAATTTGGCTGAAAATCCAGCTATGACTAGAGAATTGCTCAGGGCCCAAGTGCCATCTTCACTAGGTTCCCTCTTTA
ATAAGAAAGAGAACAAAGAGGTTATTCTTAAACTTCTGGTCATTCTTGAGAATGTAAATGACAATTTTAAATGGGAAGAA
AATGAATCTACTCAGATTCAATTTGGTGAAGGGTCACTATTTTTCTTTTTAAAAGAATTTCAAGTGTGTGCTGATAAGGT
TCTGGGAATAGAAAGTCATCATGATTTT---------TTGGTGAAAGTAAAAGTTGGAAAATTCATGGCCAAACTGACTG
AGCATATGTTCCCAAAGAGCCAGGAA
>nannospalax_galili
ATGGGCTACGTCAAGAAAGTAGGCTGGGTGACTGCAGGCCTGGTGATTGGGGCTGGAGCCTGTTACTGCATTTATAGATT
GACTCGAGGAAGAAAACATAACAAGGAGAAAATGGCTGAGGGAGGCTCTGGGGATGTGGATGATGCTGGAGACTGTTCTG
GGGCCAGGTATAATGACTGGTCTGATGATGATGATGACAGTAATGAGAGCAAGAGTATAGTTTGGTATCCACCTTGGGCC
CGGATTGGCACTGAAGCGGGGACCAGAGCTAGAGCCAGGGCAAGGGCCAGAGCTACCCGGGCCCGTAGAGCTGTCCAGAA
AAGGGCTTCTCCTAATTCAGATGATACTGTTTTGTCCCCTCAAGAACTACAAAAAGTACTCTGTTTGGTTGAAATGTCTG
AAAAGCCTTACATTCTTGAAGCAGCTTTAATTGCTTTGGGTAACAATGCTGCTTATGCATTTAACCGAGATATTATTCGC
GATTTGGGTGGTCTCCCAATTGTTGCAAAGATTCTCAATACTCGAGATCCCATTGTTAAGGAAAAGGCTTTAATTGTCCT
AAATAACTTGAGTGTGAATGCTGAAAATCAGCGTAGGCTTAAGATATACATGAATCAAGTGTGTGACGACACAGTCACTT
CTCGCTTGAACTCATCTGTGCAGCTGGCTGGACTCAGATTGCTTACCAATATGACTGTTACTAATGAGTACCAGCACATG
CTTGCTAATTCCATTTCAGACTTTTTTCGTTTATTTTCAGCAGGAAACGAAGAAACTAAACTTCAGGTTTTGAAACTCCT
TCTCAATTTGGCTGAAAACCCAGCCATGATTAGAGACCTACTCAGGGCTCAAGTACCATCTACATTGGGCTCCCTCTTTA
ATAAGAAGGAGAACAAAGAGGTTATTCTTAAACTTCTGGTCATTTTTGAGAACATAAATGACAATTTCAAATGGGAAGAA
AATGAATCTACTCAGAATCACTTTTGTGAGGGTTCGCTTTTCTTCTTTTTAAAAGAATTTCAAGTGTGTGCTGATAAGGT
TCTGGGAATTGAAAGCCACCATGATTTT---------TTAGTGAAAGTAAAAGTTGGAAAATTCATGGCCAAACTGACAG
AACATATGTTCCCAAAGAATCAGGAA
>mus_musculus
ATGGGCTACGCCAGGAAAGTAGGCTGGGTGACTGCAGGTCTGGTGATTGGGGCTGGAGCCTGCTATTGCATTTACAGATT
GACCCGAGGAAGAAAGCAGAACAAGGAGAAAATGGCTGAGGGTGGCTCTGGTGATGTGGATGATGCTGGGGACTGTTCTG
GGGCCAGGTATAATGACTGGTCTGATGATGATGATGACAGTAACGAGAGCAAGAGTATAGTTTGGTACCCACCTTGGGCC
CGGATTGGCACTGAAGCAGGGACCAGAGCCAGAGCCAGGGCAAGAGCCAGGGCTACCAGGGCTCGAAGAGCTGTACAGAA
AAGGGCTTCTCCTAATTCAGACGATACTGTTTTGTCACCTCAAGAGTTACAGAAAGTACTTTGTTTGGTTGAGATGTCTG
AAAAGCCTTATATTCTTGAAGCAGCTTTAATTGCTCTGGGTAATAATGCTGCTTATGCATTTAATAGAGATATTATTCGA
GATTTGGGTGGTCTCCCAATTGTTGCAAAGATTCTCAATACACGAGATCCCATTGTTAAGGAAAAGGCTTTAATTGTCCT
AAATAACTTGAGCGTGAATGCCGAAAATCAGCGCAGGCTTAAGGTATACATGAATCAAGTGTGTGATGACACAGTCACTT
CCCGATTGAATTCCTCTGTGCAGCTGGCTGGACTCAGATTGCTTACCAATATGACTGTTACTAACGAGTATCAGCATATC
CTTGCTAATTCCATTTCAGACTTCTTTCGTTTATTTTCAGCGGGGAATGAAGAAACCAAACTTCAGGTTCTGAAGCTCCT
TTTGAATCTGGCTGAAAATCCAGCCATGACTAGAGAACTGCTCAGGGCTCAGGTGCCATCTTCACTGGGCTCCCTCTTTA
ATAAGAAGGAGTACAAAGAGGTTATTCTTAAACTTCTGATCATTTTTGAGAATATCAATGACAATTTCAAATGGGAAGAG
AACGAGCCTGCTCAGAATCACTTTAGTGAGGGCTCCCTTTTTTTCTTCTTAAAAGAATTTCAAGTGTGTGCTGATAAAGT
TCTAGGAATCGAGAGCCGTCATGATTTC---------CAGGTGCGAGTCAAGGTTGGAAAGTTTGTGGCCAAACTGACTG
AAAGGATGTTCCCAAAGAGTCAGGAA
>meriones_unguiculatus
ATGGGCTACGCCAGGAAAGTAGGCTGGGTGACTGCAGGCCTGGTGATTGGGGCTGGAGCCTGCTATTGTATTTACAGACT
GACTCGAGGAAGAAAGCAGAACAAGGAGAAAATGGCTGAGGGTAGCTCTGCTGATGTGGATGATGCTGGGGACTGTTCTG
GGGCCAGGTATAATGACTGGTCTGATGATGACAATGACAGTAATGAGAGCAAGAGTATAGTTTGGTACCCACCTTGGGCC
AGGATTGGCACTGAAGCAGGGACCAGAGCTAGAGCCAGGGCAAGAGCCAGGGCTACCAGGGCTAGGAGAGCTGTCCAGAA
AAGAGCTTCTCCTAATTCAGATGACACTGTTTTGTCCCCTCAAGAATTACAAAAAGTACTTTGTTTGGTTGAGATGTCTG
AAAAGCCTTATATTCTTGAAGCAGCTTTAATTGCATTGGGTAATAATGCTGCTTATGCGTTTAACAGAGATATTATTCGT
GATTTGGGTGGTCTCCCAATTGTTGCAAAAATTCTCAATACTCGGGATCCCATTGTTAAGGAAAAGGCTTTAATTGTCTT
AAATAACTTGAGTGTGAATGCTGAAAATCAGCGCAGGCTTAAGATATACATGAATCAAGTGTGTGATGACACAATCACTT
CTCGATTGAACTCATCTGTGCAGCTGGCTGGACTCAGATTGCTTACAAATATGACTGTTACTAATGAGTATCAGTACATC
CTTGCTAATTCCATTTCAGACTTTTTTCGTTTATTTTCAGCAGGAAATGAAGAAACCAAACTTCAGGTTTTGAAACTTCT
TTTGAATCTGGCTGAAAATCCAGCCATGACTAGAGAACTGCTCAGGGCTCAAGTACCATCTTCACTGGGTTCCCTCTTTA
ATAAGAAGGAGAACAAAGAGGTTATTCTTAAACTTCTGATTGTTTTTGAGAACATCAATGACAATTTCAAATGGGAAGAA
AATGAGCCTGCCCAGAATCACTTTAGTGAGGGTTCACTTTTTTTCTTTTTAAAAGAATTTCAAGTGTGTGCTGATAAAGT
CCTGGGAATAGAAAGCCACCATGATTTT---------CTAGTGAAAGTAAAAATTGGAAAGATTGCAGCCAAACTGACTG
AGCGTATGTTCCCAAATAGCCAGGAA
>psammomys_obesus
ATGGGCTACGCCAGGAAAGTAGGCTGGGTGACTGCAGGCCTGGTGATTGGGGCTGGAGCCTGCTATTGTATTTACAGACT
GACCCGAGGAAGAAAACAGAACAAGGAGAAAATGGCTGAGGGTAGCTCAGCTGATGTGGATGATGCTGGGGACTGTTCTG
GGGCCAGGTATAATGACTGGTCTGATGATGACAATGACAGTAATGAGAGCAAGAGTATAGTTTGGTACCCACCTTGGGCC
AGGATTGGCACTGAAGCAGGGACCAGAGCTAGAGCCAGGGCAAGAGCCAGGGCTACCAGGGCTAGAAGAGCTGTCCAGAA
AAGAGCTTCTCCTAATTCAGATGACACTGTTTTGTCCCCTCAAGAGTTACAAAAAGTACTTTGTTTGGTTGAGATGTCTG
AAAAGCCTTATATTCTTGAAGCAGCTTTAATTGCATTGGGTAATAATGCTGCTTATGCGTTTAACAGAGATATTATTCGT
GATTTGGGTGGTCTCCCAATTGTTGCAAAAATTCTCAATACTCGGGATCCCATTGTTAAGGAAAAGGCTTTAATTGTCTT
AAATAACTTGAGTGTGAATGCTGAAAATCAGCGCAGGCTTAAGATATACATGAATCAAGTGTGTGATGACACAATCACTT
CTCGATTGAACTCATCTGTGCAGCTGGCTGGACTCAGATTGCTTACAAATATGACTGTTACTAATGAGTATCAGTATATC
CTTGCTAATTCCATTTCAGACTTTTTTCGTTTATTTTCAGCAGGAAATGAAGAAACCAAACTTCAGGTTTTGAAACTTCT
TTTGAATCTGGCTGAAAATCCAGCCATGACTAGAGAACTGCTCAGGGCTCAAGTACCATCTTCACTGGGCTCCCTCTTTA
ATAAGAAGGAGAACAAAGAGGTTATTCTTAAACTTCTGATCGTGTTTGAGAACATCAATGACAATTTCAAATGGGAAGAA
AATGAGCCTGCCCAGAATCACTTTAGTGAGGGTTCACTTTTTTTCTTTTTAAAAGAATTTCAAGTGTGTGCTGATAAAGT
CCTGGGAATAGAAAGCCACCATGATTTT---------CTAGTGAAAGTAAAAATTGGAAAGATTGCAGCCAAACTGACTG
AGCGTATGTTCCCAAATAGCCAGGAA
>jaculus_jaculus
ATGGGCTACGCCAGGAAAGTAGGCTGGGTGACTGCAGGCCTGGTGATTGGGGCTGGAGCCTGCTATTGCATTTATAGATT
GACCCGAGGAAGAAAACAGAACAAGGAGAAAATGGCTGAGGGTGGCTCTGGGGAGGTGGATGATGCTGGAGACTGTTCTG
GGGCCAGGTATAATGATTGGTCTGATGATGATGATGACAGTAATGACAGCAAGAGTATTGTGTGGTATCCACCTTGGGCC
CGGATTGGAACTGAGGCTGGGACCAGAGCCAGAGCCAGGGCAAGGGCCAGAGCTACCCGGGCACGCAGGGCTGTCCAGAA
AAGGGCTTCCCCTAATTCAGATGATACTGTTTTATCCCCCCAGGAGCTACAGAAAGTACTGTGTTTGGTGGAGATGTCTG
AAAAGCCTTATATTCTTGAAGCAGCTTTAATTGCTCTGGGTAATAATGCTGCTTATGCATTTAACAGAGATATTATTCGT
GATTTGGGTGGTCTCCCAATTGTTGCAAAGATTCTCAATACTCGGGATCCCATTGTTAAAGAAAAAGCATTAATCGTCCT
AAATAACTTGAGTGTGAATGCTGAAAATCAGCGCAGGCTTAAGATCTACATGAATCAGGTGTGTGATGATACAATCACTT
CTCGCTTGAACTCATCTGTGCAGCTGGCTGGGCTCAGATTGCTTACGAACATGACTGTCACTAACGAGTATCAGCACATA
CTTGCTAATTCCATTTCAGACTTCTTTCGTTTATTTTCAGCAGGAAATGAAGAAACTAAACTTCAGGTTTTGAAACTCCT
ATTGAATTTGGCTGAAAATCCAGCCATGACCAGAGACCTTCTCAGGGCCCAAGTACCATCTTCACTGGGTTCCCTCTTTA
TTAAGAAGGAGAACAAAGAGGTTATTCTTAAACTTCTGATCATTTTTGAGAACATAAGTGAAAATTTTAAATGGGAGGAG
AATGAACCTGTTCAGAATCAATTTAGTGATGGTTCACTGTTTTCCTTTTTAAGAGAATTTCAAGTGTGTGCTGATAAGGT
TCTGGGAATAGAAAGTCACCATGATTTT---------TTGGTGAAAGTAAAAGTTGGAAAATTCATGGCCAAACTAACTG
AGGATATGTTTCCAAAGAGCCAGGAA
>rattus_norvegicus
ATGGGCTACGCCAGGAAAGTAGGCTGGGTGACTGCAGGCCTGGTGATTGGGGCTGGAGCCTGCTATTGCATTTACAGATT
GACCCGAGGAAGAAAGCAGAACAAGGAGAAAATGGCCGAGGGTGGCCCCGGTGATGTGGAGGATGCTGGGGACTGTTCTG
GGGCCAGGTATAATGACTGGTCTGATGATGATGATGACAGTAATGAGAGCAAGAGTATAGTTTGGTACCCACCTTGGGCC
CGGATTGGCACTGAAGCAGGGACCAGAGCTAGAGCCAGGGCAAGAGCCAGGGCTACCAGGGCTCGGAGAGCTGTTCAGAA
AAGGGCTTCTCCTAATTCAGACGATACTGTTTTGTCTCCTCAAGAGTTACAAAAAGTACTTTGTTTGGTTGAGATGTCTG
AAAAGCCTTACATTCTTGAGGCAGCTTTAATTGCTCTGGGTAATAATGCCGCTTACGCATTTAATAGAGATATTATTCGC
GATTTGGGTGGTCTCCCAATTGTTGCAAAGATTCTCAATACTCGAGATCCCATTGTGAAGGAAAAGGCTTTAATTGTCCT
AAATAACTTGAGTGTGAATGCTGAAAATCAGCGCAGGCTTAAGATATACATGAATCAAGTGTGCGATGACACAGTCACCT
CCCGATTGAACTCGTCTGTGCAGCTGGCTGGACTCAGACTGCTTACAAATATGACTGTTACTAACGAGTATCAGCACATC
CTTGCTAATTCCATTTCAGACTTTTTTCGTTTATTTTCAGCAGGGAATGAAGAAACCAAACTTCAGGTTCTGAAACTCCT
TTTGAATCTGGCTGAAAATCCAGCCATGACTAGAGAACTGCTCGGGGCTCATGTGCCGTCTTCACTGGGCTCCCTCTTTA
ATAAGAAGGAGTACAAAGAGGTTATTCTTAAACTCCTGAGCATTTTTGAGAATATCAATGACAATTTCAAATGGGAAGAA
AACGAGCCTGCTCAGAATCACTTTAGTGAGGGTTCCCTTTTTTTCTTTTTAAAAGAATTTCAAGTGTGTGCTGATAAAGT
CCTGGGAATTGAAAGCCACCATGATTTCCAGAATGAA-------------------------------------------
--------------------------
