# Supplementary material for: Divergent genes in gerbils: prevalence, relation to GC-biased substitution, and phenotypic relevance
Source: BMC Evol Biol. 2020 Oct 19;20:134. doi: 10.1186/s12862-020-01696-3 (PMC7574485; doi:10.1186/s12862-020-01696-3)
Supplement: Supplementary file 3 — Additional file 3 Supplementary Data. DNA alignments for 10,554 1-to-1 orthologues used in analysis. Each alignment file is named using its orthogroup ID. [file 12862_2020_1696_MOESM3_ESM.zip › Additional_File_3/masked_alignments/OG0001996.fa]

>cavia_porcellus
CGTCCAATGCGGATTTTTGTGAATGATGATCGCCACGTGATGGCGAAGCATTCTTCGGTGTATCCCACACAAGAGGAGCT
GGAAGCAGTGCAGAACATGGTGTCCCACACAGAGCGGGCTCTCAAAGCTGTGTCCGACTGGATTGATGAGCAGGAGAAGG
GCAGCAGTGAGCAGGCCGAGTCCGACAACATGGATGTGCCTGCAGATGATGAAAGCAAGGAAGGGGCCGGGGAACAGAAG
GCGGAACACATGACCAGGACCCTGCGGGGCGTGATGCGGGTTGGCCTGGTGGCAAAGGGCCTTCTTCTCAAGGGGGACTT
GGATCTAGAGCTGGTGCTGCTATGTAAGGAGAAGCCCACAACTGCCCTTCTGGACAAGGTGGCTGACAACCTGGCCATCC
AGCTTGCTGCTGTAACAGAAGACAAGTATGAAATACTCCAGTCTGTGGATGATGCTGCAATTGTGATTAAAAACACAAAA
GAGCCCCCGCTGTCCCTGACTATTCACCTGACATCCCCTGTGGTCAGAGAAGAGATGGAGAAGGTGCTAGCTGGAGAAAC
GCTATCAGTCAACGACCCCCCGGACGTTCTGGACAGGCAGAAATGCCTTGCTGCCTTGGCGTCCCTCCGACACGCCAAGT
GGTTTCAGGCCAGGGCCAATGGGCTGAAGTCCTGTGTCATTGTGATCCGAGTCCTGAGGGACCTATGCACGCGCGTGCCC
ACCTGGGGTCCTCTCAGAGGATGGCCCCTGGAGCTCCTGTGTGAAAAGTCCATCGGCACGGCCAATAGGCCGATGGGTGC
CGGCGAGGCCCTGCGGAGAGTGTTGGAATGCCTGGCGTCTGGCATCGTGATGCCAGATGGTTCTGGCATTTATGACCCTT
GTGAAAAAGAAGCCACTGATGCTATTGGGCATCTAGACAGACAGCAACGGGAAGATATCACACAGAGTGCGCAGCATGCA
CTGCGGCTTGCTGCCTTTGGCCAGCTCCACAAAGTCTTAGGCATGGACCCTCTGCCTTCCAAGATGCCCAAGAAACCAAA
GAATGAGAACCCAGTGGACTACACCGTTCAGATCCCCCCCAGCACCACTTATGCCATTACACCTATGAAACGCCCGATGG
AGGAGGATGGGGAGGAGAAGTCCCCCAGCAAGAAGAAGAAGAAGATTCAGAAGAAAGAGGAGAAGGCTGAGCCTCCTCAA
GCCATGAATGCACTGATGCGGCTGAACCAGCTGAAGCCGGGGCTGCAGTACAAGCTGGTGTCCCAGACAGGCCCCGTGCA
CGCCCCCATCTTCACTATGTCCGTGGAGGTGGACGGCAGTTCGTTCGAGGCCTCGGGGCCCTCCAAGAAGACCGCTAAGC
TGCACGTGGCTGTGAAGGTGTTACAGGACATGGGCTTGCCGACAGGTGCCGAAGGCAGGGACTCCAGCAAGGGGGAGGAC
TCTGCTGAGGAGACCGAGGCGAAGCCACCTGTGGTGGCCCCGCCCCCAGTGGTGGAGGCCGCGTCCACCCCCAGCGCCGC
CTTTCCCTCCGATGCCACCACTGAGCAGGGGCCGATCCTGACCAAGCATGGCAAGAACCCAGTTATGGAACTGAACGAGA
AGAGGCGCGGGCTGAAGTACGAGCTCATCTCCGAGACTGGAGGCAGCCACGACAAGCGCTTCGTCATGGAGGTCGAAGTG
GATGGACAAAAGTTTCAAGGTGCTGGCTCGAATAAGAAAGTAGCAAAGGCATATGCTGCGCTTGCCGCACTTGAAAAACT
GTTTCCTGATACCCCCCTTACCCTCGATGCCAACAAGAAGAAGAGGACCCCGGTTCCTGTCCGCGGTGGACCAAAATTTG
CTGCCAAGCCACACAACCCGGGCTTTGGGATGGGCGGCCCCATGCACAATGAGGTACCCCCGCCCCCCAACCTCCGGGGA
CGAGGCCGAGGTGGCAGCATCCGCGGGCGAGGCCGAGGTCGAGGATTTGGCGGTGCCAACCATGGAGGC---TACATGAA
CGCTGGCGCGGGGTATGGAAGTTACGGGTACGGCGGCAACTCGGCGACAGCAGGCTACAGTCAGTTCTACAGCAACGGAG
GGCATTCTGGGAATGCTGGTGGTGGCGGCGGCGGGGGCGGTGGTGGCTCTTCCGGCTATGGCTCCTACTACCAAGGGGAC
AACTACAATTCACCGGTACCCCCAAAACATACTGGAAAGAAACCGCCGCATGGGACTCAGCAAAAGCCATCTTACGGCTC
AGGCTACCAGTCCCACCAGGGTCAGCAGCAGTCCTACAACCAGAGCCAGTACGGCAACTACGGCCCGCCGCAGGGCAAGC
AGAAGGGCTACAGCCACGGGCAAGGCAGCTACTCA---TACTCGAACTCCTACAGCTCACCGGGCGGCGGGGGCAGCTCC
GACTACAGCTACGAGAGCAAATTCAACTACAGTGGTAGTGGAGGCCGAAGCGGTGGGAACAGCTACGGCTCAGGCGGGTC
GTCCTACAACCCAGGGTCACATGGGGGCTACGGCGGAGGTTCTGGGGGCGGCTCCTCATACCAAGGCAAACAAGGAGGCT
ACTCATCGCAGTCCAGCTACAGCTCCCCGGGCTCCGGCCAGAACTACAGCGGCCCCCCCGGCTCCTACCAGTCCTCACAG
GGCGGCTACAGCAGGAACGCAGAGCACAGCATGAGCTACCAGTACAGA
>chinchilla_lanigera
CGTCCAATGCGGATTTTTGTGAATGATGATCGCCACGTGATGGCAAAGCATTCTTCGGTGTATCCGACACAAGAGGAGCT
GGAAGCAGTGCAGAACATGGTGTCCCACACCGAGCGGGCTCTCAAAGCTGTGTCGGACTGGATTGACGAGCAGGAGAAGG
GCAACAGTGAGCAGGCCGAGTCTGACAACATGGATGTGCCTGCAGATGATGAGAGCAAAGAAGGGGCCGGGGAACAGAAG
GCGGAACACATGACCAGGACCCTTCGGGGCGTGATGCGGGTCGGCCTGGTGGCAAAGGGCCTTCTGCTCAAGGGGGACTT
GGATCTAGAGCTGGTGCTGCTATGTAAGGAGAAGCCTACAACTGCCCTCCTGGACAAGGTGGCTGACAACCTGGCCGTCC
AGCTTGCTGCTGTAACAGAAGACAAGTATGAAATTCTCCAGTCTGTGGATGATGCTGCAATTGTGATAAAAAACACAAAA
GAGCCCCCACTGTCCCTGACCATTCACCTGACATCCCCTGTTGTCAGAGAAGAGATGGAGAAGGTGCTAGCTGGAGAAAC
GCTATCAGTCAACGACCCCCCGGACGTTCTGGACAGGCAGAAATGCCTTGCTGCCTTGGCGTCCCTCCGACACGCCAAGT
GGTTCCAGGCCAGGGCCAATGGGCTGAAGTCCTGTGTCATTGTTATCCGAGTCCTGAGGGACCTGTGCACCCGCGTGCCC
ACCTGGGGTCCTCTCAGAGGATGGCCCCTGGAGCTCCTGTGTGAGAAGTCCATCGGCACGGCCAACAGGCCGATGGGCGC
CGGCGAGGCCCTGCGGAGAGTGTTGGAGTGCCTGGCGTCCGGCATCGTGATGCCAGATGGTTCTGGCATTTATGACCCTT
GTGAAAAAGAAGCCACTGATGCTATTGGGCATCTAGACAGACAGCAACGGGAAGATATCACACAGAGTGCGCAGCACGCA
CTGCGGCTCGCTGCCTTCGGCCAGCTCCATAAGGTCCTGGGCATGGACCCCCTGCCTTCCAAAATGCCCAAGAAACCAAA
GAACGAGAACCCAGTGGACTACACCGTTCAAATCCCCCCCAGCACCACTTACGCCATTACGCCTATGAAACGTCCAATGG
AAGAGGACGGGGAGGAGAAGTCCCCCAGCAAAAAGAAGAAGAAGATTCAAAAGAAAGAGGAGAAGGCCGAGCCTCCCCAG
GCCATGAATGCGCTGATGCGGTTGAACCAGCTGAAGCCAGGGCTGCAGTACAAGCTGGTGTCGCAGACGGGCCCCGTGCA
CGCGCCCATCTTCACCATGTCTGTGGAGGTGGATGGCAGTTCGTTCGAGGCTTCGGGGCCCTCCAAGAAGACTGCCAAGC
TGCACGTGGCTGTGAAGGTGTTACAGGACATGGGCTTGCCGACGGGTGCTGAAGGCAGGGACTCCAGCAAGGGAGAAGAC
TCCGCTGAGGAGACAGAGGCCAAGCCCGCTGTGGTGGCCCCGCCCCCTGTGGTGGAAGCTGTCTCCACCCCCAGCGCCGC
CTTTCCCTCAGATGCCACCACTGAGCAGGGGCCGATCCTGACTAAGCATGGCAAGAACCCGGTTATGGAGCTGAACGAGA
AGAGGCGAGGCCTCAAGTACGAGCTCATCTCTGAGACGGGGGGCAGCCACGACAAGCGCTTCGTCATGGAGGTCGAGGTG
GATGGACAAAAGTTTCAAGGTGCTGGCTCAAACAAGAAGGTGGCAAAGGCGTATGCTGCCCTCGCTGCGCTTGAGAAACT
CTTTCCTGATACCCCCCTTGCCCTTGACGCCAACAAGAAGAAGAGAGCACCAGTTCCTGTCCGAGGCGGACCAAAGTTTG
CTGCCAAGCCTCACAACCCGGGCTTCGGGATGGGCGGCCCCATGCACAATGAGGTGCCCCCGCCCCCCAACCTCCGCGGG
CGAGGCAGAGGCGGCAGCATCCGTGGGCGAGGCCGAGGGCGAGGATTTGGCGGTGCCAACCATGGAGGC---TACATGAA
TGCTGGCGCGGGGTACGGAAGTTATGGGTACGGTGGCAACTCGGCAACGGCGGGCTACAGTCAGTTCTACAGCAACGGAG
GGCATTCTGGGAATGCTGGTGGTGGCGGCGGCGGGGGCGGTGGTGGCTCTTCCGGCTATGGCTCCTACTACCAAGGGGAC
AACTACAATTCACCGGTACCCCCAAAACACACCGGGAAGAAACCACCGCATGGGACCCAGCAGAAGCCATCTTACGGCTC
AGGCTACCAGTCCCACCAGAGTCAGCAGCAGTCCTACAACCAGAGCCAGTACGGCAGCTACGGCCCGCCACAGGGCAAGC
AGAAGGGGTACAACCACGGGCAAGGCAACTACTCC---TACTCGAACTCCTACAGCTCGCCAGGCGGCGGGGGCAGCTCC
GACTACAGCTACGAGAGCAAATTCAACTACAGTGGTAGTGGAGGCCGAAGCGGTGGGAACAGCTACGGATCAGGCGGGTC
GTCCTACAACCCAGGGTCACACGGGGGCTACGGCGGAGGTTCTGGGGGCGGCTCCTCATACCAAGGCAAACAAGGAGGCT
ACTCGTCACAGTCCAACTACAACTCCCCCGGCTCCGGCCAGAACTACAGCGGCTCTCCTGGCTCCTACCAGTCCTCACAG
GGCGGCTACAGCAGGAACGCAGACCACAGCATGAACTACCAGTACAGA
>fukomys_damarensis
CGTCCAATGCGGATTTTTGTGAATGACGATCGCCATGTGATGGCAAAGCATTCTTCGGTGTATCCTACCCAAGAGGAGCT
GGAGGCAGTGCAGAACATGGTGTCCCACACCGAGCGGGCTCTCAAAGCTGTGTCTGACTGGATCGACGAGCAAGAGAAAG
GCAACAGCGAGCAGGCCGAGTCTGACAACATGGATGTGCCCGCAGACGACGAGAGCAAAGAAGGCGCCGGGGAACAGAAG
GCGGAACACATGACCAGGACCCTGCGGGGCGTGATGCGGGTCGGCCTGGTGGCGAAGGGTCTTCTGCTCAAGGGGGACTT
GGATCTAGAGCTGGTGCTGCTATGTAAGGAGAAGCCCACAACGGCCCTCCTGGACAAGGTGGCTGACAACCTGGCCATCC
AGCTTGCTAAA------AAAGACAAATATGAAATACTCCAGTCTGTGGATGATGCTGCAATTGTGATAAAAAATACGAAA
GAGCCCCCGCTGTCTCTTACCATTCACCTGACATCTCCCGTTGTCAGAGAAGAGATGGAGAAGATGCTAGCTGGAGAAAC
GCTATCAGTCAACGACCCCCCGGACGTTCTGGACAGGCAGAAATGCCTTGCTGCCTTGGCGTCCCTCCGTCACGCCAAGT
GGTTCCAGGCCAGGGCCAATGGGCTGAAGTCCTGCGTCATTGTTATCCGGGTCCTGAGGGACCTGTGCACCCGTGTCCCC
ACCTGGGGTCCCCTCAGAGGATGGCCCCTGGAGCTCCTGTGTGAGAAGTCCATCGGCACAGCCAACCGGCCAATGGGTGC
TGGCGAGGCCCTGCGGAGAGTGCTGGAGTGCCTTGCGTCCGGCATCGTGATGCCAGATGGTTCTGGCATTTATGACCCTT
GTGAAAAAGAAGCCACTGATGCTATTGGGCATCTAGACAGACAGCAACGGGAAGATATCACACAGAGTGCGCAGCACGCA
CTGCGGCTCGCTGCCTTTGGCCAGCTTCACAAAGTCCTGGGCATGGACCCCCTGCCTTCCAAGATGCCCAAGAAACCAAA
GAACGAGAACCCAGTAGACTACATCGTTCAAATCCCTCCCAGCACCACCTACGCCATTACACCCATGAAACGCCCCATGG
AGGAGGATGGGGAAGAGAAGTCCCCCAGCAAAAAGAAGAAGAAGATTCAAAAGAAAGAGGAGAAGGCTGAGCCTCCCCAG
GCCATGAATGCGCTGATGCGGTTGAACCAGCTGAAGCCAGGGCTGCAGTACAAGCTGGTGTCCCAGACAGGCCCTGTGCA
CGCTCCCATCTTCACCATGTCCGTGGAGGTGGATGGCAGCTCATTTGAGGCCTCGGGGCCCTCCAAGAAGACCGCCAAGC
TGCACGTGGCTGTAAAGGTGTTACAGGACATGGGCTTGCCGACAGGTGCCGAAGGCAGGGACTCCAGCAAGGGGGAGGAC
TCTGCTGAGGAGACAGAGGCGAAGCCCGCTGTAGTGGCCCCGCCCCCCGTGGTGGAAGCTGTGTCGACCCCCAGCGCCAC
TTTCCCCTCAGATGCCACCACTGAGCAGGGGCCGATCCTGACTAAGCATGGCAAGAACCCAGTTATGGAACTGAATGAGA
AAAGGCGAGGCCTCAAGTACGAGCTCATCTCTGAGACTGGAGGCAGCCACGACAAGCGCTTCGTCATGGAGGTCGAGGTG
GATGGACAGAAGTTCCAAGGTGCTGGCTCAAACAAGAAAGTGGCAAAGGCATACGCTGCCCTTGCTGCGCTTGAGAAGCT
TTTCCCTGATGCCCCCCTCGCCCTCGATGCCAACAAAAAGAAGAGAGCACCAGTTCCTGTCCGAGGCGGACCAAAGTTCG
CTGCCAAGCCACACAATCCTGGCTTCGGGATGGGTGGCCCCATGCACAACGAGGTGCCCCCGCCCCCCAATCTCCGCGGG
CGGGGCCGAGGCAGCAGCATCCGAGGGCGAGGGCGAGGACGAGGGTTTGGCGGTGCCAACCATGGAGGC---TACATGAA
TGCTGGCGCCGGATACGGAAGTTATGGGTACGGCGGCAACTCGGCGACAGCAGGCTACAGTCAGTTCTACAGCAACGGAG
GGCATTCTGGGAATGCTGGTGGTGGCGGCGGCGGGGGCGGTGGTGGCTCTTCCGGCTATGGCTCCTACTACCAAGGGGAC
AACTACAACTCACCGGTACCCCCAAAACACACTGGGAAGAAGCCGCCACATGGGGCCCAGCAGAAGCCATCTTACGGCTC
AGGCTACCAGTCCCACCAGGGTCAGCAGCAGTCCTACAACCAGAGCCAGTACGGCAACTATGGCCCACCACAGGGCAAGC
AGAAGGGCTACAACCATGGGCAAGGCAACTACTCC---TACTCGAACTCCTACAGCTCGCCGGGAGGCGGGGGCGGCTCG
GACTACAGCTACGAGAGCAAATTCAACTACAGTGGTAGTGGAGGCCGAAGCGGTGGGAACAGCTACGGCTCAGGCGGGTC
GTCCTACAACCCAGGGTCCCATGGGGGCTACGGCGGAGGTTCTGGGGGCGGCTCCTCATACCAAGGCAAACAAGGAGGCT
ACTCGTCACAGTCGAACTACAACTCCCCGGGCTCTGGCCAGAACTACAGCGGCCCTCCCGGCTCCTACCAGTCCTCACAG
GGCGGCTACAGCAGGAACGCAGACCACAGCATGAACTACCAGTACAGA
>octodon_degus
------ATGCGGATTTTTGTGAATGATGACCGCCATGTGATGGCAAAGCATTCTTCGGTGTATCCGACACAAGAGGAGCT
GGAGGCAGTGCAGAACATGGTGTCCCACACGGAACGGGCTCTCAAAGCTGTGTCCGACTGGATTGACGAGCAGGAGAAGG
GCAACAGTGAGCAGGCCGAGTCAGACAGCATGGATGTGCCTGCAGACGATGAGAGCAAAGAAGGGGCCGGGGAACAGAAG
GCGGAACACATGACCAGGACCCTTCGGGGCGTGATGCGGGTCGGCCTGGTGGCAAAGGGTCTTCTGCTCAAGGGGGACTT
GGATCTAGAGCTGGTGCTGCTATGTAAGGAGAAGCCCACAACTGCCCTTCTGGACAAGGTGGCTGACAACCTGGCCATCC
AGCTTGCTGCTGTAACAGAAGACAAATATGAAATACTCCAGTCTGTGGATGATGCTGCAATTGTGATAAAAAACACAAAA
GAGCCCCCACTGTCCTTGACCATTCACCTTACATCCCCTGTTGTCAGAGAAGAGATGGAGAAGATGCTAGCTGGAGAAAC
GCTATCAGTCAACGACCCCCCGGACGTTCTGGACAGGCAGAAATGCCTTGCTGCCTTGGCGTCCCTCCGACACGCCAAGT
GGTTCCAGGCCAGGGCCAATGGGCTGAAGTCCTGTGTGATTGTTATCCGAGTCCTAAGGGACCTGTGCACGCGTGTGCCC
ACCTGGGGTCCTCTCAGAGGATGGCCCCTGGAGCTCCTGTGTGAGAAGTCCATCGGCACGGCCAACAGGCCAATGGGCGC
TGGCGAGGCCCTGCGGAGAGTGTTGGAATGCCTGGCGTCAGGCATCGTGATGCCAGATGGTTCTGGCATTTATGACCCTT
GTGAAAAAGAAGCCACTGATGCTATTGGGCATCTAGACAGACAGCAACGGGAAGATATCACACAGAGTGCGCAGCATGCA
CTGCGGCTTGCTGCCTTTGGCCAGCTCCATAAAGTCCTGGGCATGGACCCCCTGCCTTCCAAGATT--------------
--------------------------------------------------------------------------------
--------------------------------------------------------------------------------
--------------------------------------------------------------------------------
----------------------------------------TCCTTTGAGGCCTCTGGACCCTCCAAGAAGACCGCCAAGC
TGCATGTGGCTGTGAAGGTGTTACAGGACATGGGCTTGCCGACAGGTGCTGAAGGCAGGGACTCCAGCAAGGGGGAAGAC
TCTGCTGAGGAGACAGAGGCGAAGCCCAACGTA-----------------------------------------------
-------------------AAACAGCAGGGGCCGATCCTGACAAAGCATGGCAAGAACCCAGTGATGGAGCTGAATGAAA
AGAGGCGAGGCCTCAAGTACGAGCTCATCTCTGAGACTGGAGGCAGCCACGACAAGCGCTTTGTCATGGAGGTTGAGGTG
GATGGACAGAAGTTTCAGGGTGCTGGCTCAAATAAGAAAGTGGCAAAGGCATATGCTGCCCTCGCTGCTCTTGAAAAGCT
TTTTCCTGATACCCCCCTTGCCCTCGATGCCAACAAAAAGAAGAGAACACCAGTTCCTGTGCGAGGCGGACCAAAATTTG
CTGCCAAGCCACACAACCCAGGCTTCGGGATGGGCGGCCCCATGCACAATGAGGTACCCCCGCCCCCCAACCTCCGAGGG
CGAGGCCGAGGTGGCAGCATCCGTGGGCGAGGCCGAGGGCGAGGATTTGGAGGTGCCAACCATGGAGGC---TACATGAA
CGCTGGTGAGAGCCAT------------------------------------GGGCTGGGTCAGTTCTACAGCAACGGAG
GGCATTCTGGGAATGCTGGTGGTGGCGGCGGCGGGGGCGGTGGTGGCTCTTCCGGCTATGGCTCCTACTACCAAGGGGAC
AACTACAATTCACCGGTACCCCCAAAACACACTGGAAAGAAACCACCGCATGGGACCCAGCAGAAGCCATCTTACGGCTC
AGGCTACCAGTCCCACCAGGGTCAGCAGCAGTCCTACAACCAGAGTCAGTACGGGAACTACGGCCCGCCACAGGGCAAGC
AGAAGGGCTACAACCACGGGCAAGGCAACTACTCA---TACTCGAACTCCTATAGCTCGCCAGGAGGCGGGGGCGGCTCG
GACTACAGCTACGAGAGCAAATTCAACTACAGTGGTAGTGGAGGCCGAAGCAGTGGGAACAGCTACGGCTCAGGCGGGTC
GTCCTACAACCCAGGGTCACACGGGGGCTACGGCGGAGGTTCTGGGGGCGGCTCCTCATACCAAGGCAAACAAGGAGGCT
ACTCATCACAGTCCAACTACAACTCCCCCGGCTCTGGCCAGAACTACAGCGGCCCTCCAGGCTCCTACCAGTCCTCACAG
GGGGGCTACAGCAGGAACGCAGAACACAGCATGAACTACCAATACAGA
>dipodomys_ordii
CGTCCCATGCGAATTTTTGTGAATGACGATCGCCATGTAATGGCAAAGCATTCTTCGGTTTATCCGACACAAGAGGAGCT
GGAGGCAGTGCAGAACATGGTGTCCCATACTGAGCGGGCGCTCAAAGCGGTGTCTGACTGGATCGATGAGCAGGAGAAGG
GCAGCGGCGAGCCCGCCGAGTCTGACAACATGGACACAGCTCCGGACGATGAGAACAAAGAAGGGGCTGGGGAACAGAAA
GCAGAACACATGACCAGGACCCTCCGGGGTGTGATGCGGGTTGGTCTGGTGGCCAAGGGCCTTCTGCTAAAGGGAGACTT
GGATCTGGAGCTGGTACTGCTCTGTAAGGAGAAGCCTACAACTGCCCTCCTGGACAAGGTAGCAGACAACCTGGCCATCC
AGCTCGCTACTGTAACAGAAGACAAGTATGAAATTCTCCAATCTGTGGATGATGCTGCCATTGTGATAAAAAACACAAAA
GAACCTCCATTGTCCCTGACCATCCACCTGACATCCCCGGTTGTCAGAGAAGAAATGGAAAAAGTATTAGCTGGAGAAAC
GCTATCAGTCAACGATCCCCCGGATGTTCTGGACAGGCAGAAATGCCTTGCTGCCTTGGCGTCCCTCCGACACGCCAAGT
GGTTCCAGGCCAGAGCCAACGGGCTGAAGTCCTGTGTCATTGTCATCCGGGTCCTGAGGGACCTGTGTACCCGTGTACCC
ACCTGGGGACCCCTTAGAGGATGGCCCCTGGAGTTGCTGTGTGAGAAATCCATCGGCACGGCCAACAGGCCCATGGGTGC
TGGCGAGGCCCTGCGGAGAGTGCTGGAGTGCCTGGCTTCGGGCATCGTGATGCCAGATGGTTCTGGCATTTATGACCCTT
GTGAAAAAGAAGCCACTGATGCTATTGGGCATCTAGACAGACAGCAACGGGAAGATATCACACAGAGTGCGCAGCATGCT
CTGCGGCTCGCTGCGTTCGGCCAGCTCCATAAAGTGCTGGGCATGGACCCCCTGCCCTCCAAGATGCCCAAGAAACCAAA
GAACGAGAACCCAGTGGATTACACCGTTCAAATCCCGCCCAGCACCACGTACGCCATTACACCGATGAAGCGCCCCATGG
AGGAAGACGGGGACGAGAAGTCCCCAAGCAAGAAGAAGAAGAAGATCCAGAAGAAAGAGGAGAAGACCGAGCCTCCCCAA
GCCATGAACGCCCTGATGAGGCTGAACCAGCTGAAGCCGGGGCTGCAGTACAAGCTGATCTCCCAGACGGGGCCCGTGCA
TGCCCCCATCTTCACCATGTCTGTGGAGGTGGACGGCAGTTTGTTTGAGGCCTCAGGGCCATCTAAAAAGACTGCCAAGC
TGCACGTGGCCGTGAAGGTGCTACAGGACATGGGCTTGCCAACAGGTGCTGAAGGCAGAGACTCCAGCAAGGGGGAAGAC
TCTGCCGAGGAGACCGAGGCAAAGCCCGCCGTGGTGGCGCCGCCCCCTGTGATGGAAACATCCTCGAACCCCAACGCTGC
CTTCCCCGCCGACGCCACTGCCGAGCAGGGGCCGATCTTGACGAAGCACGGCAAGAACCCCGTCATGGAGCTCAATGAGA
AGCGCCGCGGCCTGAAGTATGAACTCATCTCCGAGACAGGCGGCAGCCACGACAAGCGTTTCGTCATGGAGGTTGAGGTG
GACGGCCAGAAGTTCCAAGGTGCTGGCTCGAACAAGAAGGTGGCAAAGGCTTACGCTGCTCTGGCCGCGCTCGAAAAGCT
TTTCCCCGATGCCCCCCTCTCCCTGGATGCCAACAAAAAGAAGAGAACCCCCGTTCCCGTCAGAGGTGGACCCAAGTTTG
CCACCAAGCCCCACAGCCCTGGCTTTGGCATGGGGGGACCCATGCACAACGAAGTACCCCCACCCCCCAATCTCCGAGGC
CGGGGTAGAGGAGGTAACCTCCGCGGGCGAGGCCGGGGACGAGGATTCGGCGGTGCCAACCACGGAGGC---TACATGAA
CGCGGGGGCCGGCTACGGCAGCTACGGCTACGGCGGCAACTCGGCGACAGCAGGCTACAGTGACTTTTTCACA-------
--------------------------------------------------------------------------------
--------------------------------------------------------------------------------
--------------------------------------------------------------------------------
--------------------------------------------------------------------------------
--------------------------------------------------------------------------------
--------------------------------------------------------------------------------
--------------------------------------------------------------------------------
------------------------------------------------
>ictidomys_tridecemlineatus
CGTCCAATGCGAATTTTTGTGAATGATGATCGCCATGTGATGGCAAAGCATTCTTCAGTTTATCCAACACAAGAGGAACT
GGAGGCAGTGCAGAACATGGTGTCTCACACTGAGCGGGCCCTCAAAGCTGTGTCTGATTGGATTGATGAGCAGGAGAAGG
GCAGTGGCGAGCATGCTGAGTCTGACAACATGGATGTGCCCCCAGACGATGAGAGCAAAGAAGGGTCAGGGGAACAGAAG
GCAGAACATATGACCAGGACTCTGCGGGGTGTGATGAGGGTTGGCCTTGTGGCAAAAGGCCTTCTCCTGAAGGGAGACTT
GGATCTGGAGCTGGTGCTGCTATGTAAGGAGAAGCCCACAACTGCCCTCCTGGACAAGGTGGCTGACAACTTGGCCATCC
AGCTCGCCGCTGTAACAGAAGACAAGTACGAAATACTCCAATCTGTGGATGATGCTGCAATTGTGATAAAAAATACAAAA
GAACCTCCATTGTCCCTGACCATCCACCTGACATCCCCTGTTGTCAGAGAAGAAATGGAAAAAGTATTAGCTGGAGAAAC
GCTATCAGTCAACGATCCCCCGGATGTTCTGGACAGGCAGAAATGCCTTGCTGCCTTGGCGTCCCTCCGACACGCCAAAT
GGTTCCAGGCAAGAGCCAATGGGCTGAAGTCATGTGTCATTGTCATTCGAGTTCTGAGGGATCTGTGTACTCGTGTACCC
ACCTGGGGCCCCCTCAGAGGATGGCCCCTGGAGCTCCTGTGTGAGAAGTCCATTGGAACAGCCAATCGGCCCATGGGTGC
TGGCGAGGCCCTGAGGAGAGTGCTGGAGTGCTTGGCGTCCGGCATCGTGATGCCAGATGGTTCTGGCATTTATGACCCTT
GTGAAAAAGAAGCCACTGATGCTATTGGGCATCTAGACAGACAGCAACGGGAAGATATCACACAGAGTGCGCAGCATGCA
CTACGACTTGCTGCATTTGGCCAGCTTCATAAAGTACTCGGAATGGACCCCTTGCCTTCCAAGATGCCCAAGAAACCAAA
GAATGAGAATCCAGTGGATTACACCGTTCAAATCCCCCCCAGCACTACTTATGCCATTACGCCCATGAAACGCCCAATGG
AAGAAGATGGTGAAGAAAAGTCTCCCAGCAAGAAGAAGAAGAAGATTCAAAAGAAAGAGGAGAAGGCTGAGCCTCCCCAA
GCTATGAATGCTCTGATGCGGCTGAACCAGCTGAAGCCAGGGCTGCAGTACAAGCTGGTTTCCCAGACGGGCCCTGTCCA
TGCCCCTATCTTCACTATGTCTGTGGAGGTGGATGGAAGTTCATTTGAGGCTTCTGGGCCATCCAAAAAGACTGCCAAGC
TGCACGTGGCTGTTAAGGTGTTACAGGACATGGGCCTGCCAACTGGCGCTGAAGGCAGGGACTCCAGCAAGGGGGAGGAT
TCTGCTGAGGAGACGGATGCGAAGCCTGCAGTGGCGGCCCCGCCTCCCGTAGTGGAAGCTGTTTCAGCGCCCAGTGCTGC
CTTTCCCTCAGATGCAACTGCCGAGCAGGGGCCGATCCTAACTAAGCATGGCAAGAACCCAGTTATGGAGCTTAATGAGA
AGAGGCGTGGCCTCAAGTATGAGCTCATCTCTGAGACTGGGGGCAGCCACGACAAGCGATTTGTCATGGAGGTCGAGGTG
GATGGACAGAAGTTTCAAGGGGCTGGTTCAAACAAAAAGGTGGCAAAGGCATATGCTGCCCTTGCTGCACTGGAAAAGCT
TTTCCCTGATGCTCCCCTTGCCCTCGAAGCCAACAAAAAAAAGAGAGCCCCAGTCCCTGTCAGAGGGGGACCTAAATTTG
CTGCCAAGCCACACAACCCTGGCTTTGGCATGGGAGGCCCCATGCACAATGAAGTGCCTCCACCTCCAAACCTCCGAGGA
CGGGGAAGAGGAGGCAACATTCGTGGACGAGGGCGAGGGAGAGGATTTGGTGGCACCAATCATGGAGGC---TACATGAA
TGCTGGTGCTGGGTACGGAAGCTATGGGTACGGAGGCAACTCGGCGACAGCAGGCTACAGTCAGTTCTACAGCAACGGAG
GGCATTCTGGGAATGCTGGTGGTGGCGGCGGCGGGGGCGGTGGTGGCTCCTCCGGCTACGGCTCCTATTACCAAGGGGAC
AACTACAACTCACCAGTACCCCCAAAACATGCTGGGAAGAAACCGCCACATGGGGGCCAGCAGAAGCCCTCCTACAGCTC
GGGCTACCAGTCCCACCAAGGCCAGCAGCAGTCCTACAACCAGAGCCAGTACAGCAACTACGGGCCCCCTCAGGGCAAAC
AGAAAGGCTATAACCATGGACAAGGCAACTACTCCTCCTACTCCAACTCCTACAACTCTCCCGGAGGCGGGGGCGGGTCA
GACTACAACTACGAGAGCAAATTCAACTACAGTGGTAGCGGAGGCCGAAGCGGCGGGAACAGCTATGGCTCAGGCGGGTC
GTCCTACAACCCAGGGTCACACGGGGGCTACGGTGGAGGCTCTGGGGGCGGCGGCTCATATCAAAGCAAACAAGGAGGCT
ACTCGTCACAGTCGAACTACAATTCCCCAGGGTCTGGCCAGAACTACAGCGGCCCTCCCGGCTCCTACCAGTCCTCACAG
GGTGGCTATGGCAGAAACGCAGACCACAGCATGAACTACCAGTACAGA
>homo_sapiens
CGTCCAATGCGAATTTTTGTGAATGATGACCGCCATGTGATGGCAAAGCATTCTTCCGTTTATCCAACACAAGAGGAGCT
GGAGGCAGTCCAGAACATGGTGTCCCACACGGAGCGGGCGCTCAAAGCTGTGTCCGACTGGATAGACGAGCAGGAAAAGG
GTAGCAGCGAGCAGGCAGAGTCCGATAACATGGATGTGCCCCCAGAGGACGACAGTAAAGAAGGGGCTGGGGAACAGAAG
ACGGAGCACATGACCAGAACCCTGCGGGGAGTGATGCGGGTGGGCCTGGTGGCAAAGGGCCTCCTACTCAAGGGGGACTT
GGATCTGGAGCTGGTGCTGCTGTGTAAGGAGAAGCCCACAACCGCCCTCCTGGACAAGGTGGCCGACAACCTGGCCATCC
AGCTTGCTGCTGTAACAGAAGACAAGTACGAAATACTGCAATCTGTCGACGATGCTGCGATTGTGATAAAAAACACAAAA
GAGCCTCCATTGTCCCTGACCATCCACCTGACATCCCCTGTTGTCAGAGAAGAAATGGAGAAAGTATTAGCTGGAGAAAC
GCTATCAGTCAACGACCCCCCGGACGTTCTGGACAGGCAGAAATGCCTTGCTGCCTTGGCGTCCCTCCGACACGCCAAGT
GGTTCCAGGCCAGAGCCAACGGGCTGAAGTCTTGTGTCATTGTGATCCGGGTCTTGAGGGACCTGTGCACTCGCGTGCCC
ACCTGGGGTCCCCTCCGAGGCTGGCCTCTCGAGCTCCTGTGTGAGAAATCCATTGGCACGGCCAACAGACCGATGGGTGC
TGGCGAGGCCCTGCGGAGAGTGCTGGAGTGCCTGGCGTCGGGCATCGTGATGCCAGATGGTTCTGGCATTTATGACCCTT
GTGAAAAAGAAGCCACTGATGCTATTGGGCATCTAGACAGACAGCAACGGGAAGATATCACACAGAGTGCGCAGCACGCA
CTGCGGCTCGCTGCCTTCGGCCAGCTCCATAAAGTCCTAGGCATGGACCCTCTGCCTTCCAAGATGCCCAAGAAACCAAA
GAATGAAAACCCAGTGGACTACACCGTTCAGATCCCACCAAGCACCACCTATGCCATTACGCCCATGAAACGCCCAATGG
AGGAGGACGGGGAGGAGAAGTCGCCCAGCAAAAAGAAGAAGAAGATTCAGAAGAAAGAGGAGAAGGCAGAGCCCCCCCAG
GCTATGAATGCCCTGATGCGGTTGAACCAGCTGAAGCCAGGGCTGCAGTACAAGCTGGTGTCCCAGACTGGGCCCGTCCA
TGCCCCCATCTTTACCATGTCTGTGGAGGTTGATGGCAATTCATTCGAGGCCTCTGGGCCCTCCAAAAAGACGGCCAAGC
TGCACGTGGCCGTTAAGGTGTTACAGGACATGGGCTTGCCGACGGGTGCTGAAGGCAGGGACTCGAGCAAGGGGGAGGAC
TCGGCTGAGGAGACCGAGGCGAAGCCAGCAGTGGTGGCCCCTGCCCCAGTGGTAGAAGCTGTCTCCACCCCTAGTGCGGC
CTTTCCCTCAGATGCCACTGCCGAGCAGGGGCCGATCCTGACAAAGCACGGCAAGAACCCAGTCATGGAGCTGAACGAGA
AGAGGCGTGGGCTCAAGTACGAGCTCATCTCCGAGACCGGGGGCAGCCACGACAAGCGCTTCGTCATGGAGGTCGAAGTG
GATGGACAGAAGTTCCAAGGTGCTGGTTCCAACAAAAAGGTGGCGAAGGCCTACGCTGCTCTTGCTGCCCTAGAAAAGCT
TTTCCCTGACACCCCTCTCGCCCTTGATGCCAACAAAAAGAAGAGAGCCCCAGTACCCGTCAGAGGGGGACCGAAATTTG
CTGCTAAGCCACATAACCCTGGCTTCGGCATGGGAGGCCCCATGCACAACGAAGTGCCCCCACCCCCCAACCTTCGAGGG
CGGGGAAGAGGCGGGAGCATCCGGGGACGAGGGCGCGGGCGAGGATTTGGTGGCGCCAACCATGGAGGC---TACATGAA
TGCCGGTGCTGGGTATGGAAGCTATGGGTACGGAGGCAACTCGGCGACAGCAGGCTACAGTCAGTTCTACAGCAACGGAG
GGCATTCTGGGAATGCCAGTGGCGGTGGCGGCGGGGGCGGTGGTGGCTCCTCCGGCTATGGCTCCTACTACCAAGGTGAC
AACTACAACTCACCGGTGCCCCCAAAACACGCTGGGAAGAAGCAGCCGCACGGGGGCCAGCAGAAGCCCTCCTACGGCTC
GGGCTACCAGTCCCACCAGGGCCAGCAGCAGTCCTACAACCAGAGCCCCTACAGCAACTATGGCCCTCCACAGGGCAAGC
AGAAAGGCTATAACCATGGACAAGGCAGCTACTCC---TACTCGAACTCCTACAACTCTCCCGGGGGCGGGGGCGGATCC
GACTACAACTACGAGAGCAAATTCAACTACAGTGGTAGTGGAGGCCGAAGCGGCGGGAACAGCTACGGCTCAGGCGGGGC
ATCCTACAACCCAGGGTCACACGGGGGCTACGGCGGAGGTTCTGGGGGCGGCTCCTCATACCAAGGCAAACAAGGAGGCT
ACTCA---CAGTCGAACTACAACTCCCCGGGGTCCGGCCAGAACTACAGTGGCCCTCCCAGCTCCTACCAGTCCTCACAA
GGCGGCTATGGCAGAAACGCAGACCACAGCATGAACTACCAGTACAGA
>psammomys_obesus
------ATGAGAATTTTTGTGAATGATGATCGCCATGTGATGGCAAAGCATTCTTCAGTGTACCCTACGCAAGAAGAGCT
GGAGGCTGTACAGAACATGGTGTCCCACACTGAGCGGGCCCTCAAGGCTGTCTCTGACTGGATTGATGAGCAGGAGAAGG
GCAGCAGTGAGCTTGCTGAGGCAGAAAATATGGACACACCCCCAGATGATGAAAGCAAAGAAGGGACTGGGGAACAGAAG
GCGGAACACATGACTAGGACCCTGAGGGGCGTGATGCGGGTCGGCCTGGTAGCCAAGGGTCTTCTGCTCAAGGGGGACTT
GGATCTGGAGCTGGTTCTGCTCTGTAAGGAGAAGCCCACAACTGCCCTTCTGGACAAGGTGGCTGACAACCTGGCCATCC
AGCTCACTACTGTAACAGAAGACAAATATGAAGTACTCCAGTCTGTGGATGATGCTGCTATTGTGATACAAAACACAAAA
GAGCCCCCCTTGTCCTTGACCATCCATCTGACCTCCCCTGTTGTCAGAGAAGAAATGGAGAAAGTATTAGCTGGAGAAAC
GCTATCAGTCAACGACCCCCCGGACGTTCTGGACAGGCAGAAATGCCTTGCTGCCTTGGCGTCCCTTCGACACGCCAAGT
GGTTCCAG------------------------------------------------------------------------
------------------------CCTTTGGAGCTGCTGTGTGAGAAGTCCATCGGCACTGCCAATAGGCCAATGGGTGC
TGGCGAAGCCCTGCGGAGAGTGCTGGAGTGCCTGGCATCCGGCATCGTAATGCCAGATGGTTCTGGCATTTATGACCCTT
GTGAAAAAGAAGCCACTGATGCTATTGGGCATCTAGACAGACAGCAACGGGAAGATATCACACAGAGTGCGCAGCATGCT
CTGCGGCTTGCTGCCTTTGGTCAACTCCATAAAGTCCTGGGGATGGACCCCCTGCCTTCCAAAATGCCCAAGAAACCAAA
GAACGAGAACCCAGTGGACTACACTGTTCAAATTCCCCCAAGCACCACCTATGCCATCACACCCATGAAACGCCCCATGG
AAGAGGATGGGGAGGAGAAGTCTCCCAGCAAGAAGAAAAAGAAGATCCAAAAGAAAGAGGAGAAGGCCGAGCCTCCCCAA
GCTATGAATGCCCTCATGAGGCTGAACCAGCTGAAGCCGGGGCTGCAGTACAAGCTGATCTCCCAGACAGGTCCTGTTCA
TGCCCCCATCTTCACCATGTCTGTGGAGGTAGATGGCAGTACCTTCGAAGCCTCAGGGCCATCCAAAAAGACCGCCAAGC
TGCATGTGGCTGTAAAGGTGTTACAGGACATGGGCTTGCCAACAGGCGCGGAAGGCAGAGACTCCAGCAAGGGGGAGGAC
TCCGCTGAGGAGTCAGATGGGAAGCCAGCAGTAGTGGCCCCACCCCCTGTGGTGGAAGCTGTCTCCAACCCCAGTTCTGT
CTTCCCCTCAGATGCCACTACTGAGCAGGGTCCGATCTTGACCAAGCATGGCAAGAACCCCGTTATGGAGCTTAATGAGA
AGAGGCGTGGCCTCAAATATGAGCTCATTTCTGAGACAGGGGGCAGCCACGACAAACAGTTTGTTATGGAGGTTGAGGTG
GATGGACAGAAGTTTCAAGGTGCTGGTTCAAACAAAAAGGTGGCAAAGGCTTATGCTGCTCTTGCTGCTTTAGAAAAGCT
TTTCCCTGATGCCCCTCTTGCCCTTGAAGCCAACAAAAAGAAAAGAACCCCTGTACCCGTCCGAGGTGGACCCAAATTTG
CTGCCAAGCCGCACAGCCCTGGCCTCGGCATGGGGGGCCCCATGCATAATGAAGTGCCCCCACCTCCCCACCTCCGAGGA
AGGGGCCGAGGAGGCAACATCCGTGGGCGAGGACGGGGCCGAGGATTTGGTGGCGCTAACCATGGAGGAGGCTATATGAA
TGCTGGCGCCGGATATGGAAGCTATGGGTACGGCAGCAATTCGGCCACAGCAGGCTACAGTCAGTTCTACAGCAATGGAG
GGCATTCTGGGAATGCCGGTGGTGGAGGCAGCGGGGGAGGTGGTGGCTCGGCCAGCTACAGCTCCTACTACCAAGGAGAC
AGCTACAACTCACCAGTCCCCCCGAAACATGCTGGGAAGAAGCCGCTGCATGGGGGCCAGCAGAAACCCTCCTACAGCTC
GGGCTACCAGTCCCACCAGGGCCAGCAGCAACCCTACAACCAGAGCCAGTACAGCGGCTACGGCACGCCACAGGGCAAGC
AGAAAGGCTACGGCCATGGGCAGGGCAGCTACTCC---TACTCCAACTCCTACAATTCCCCTGGTGGTGGTGGGGGCTCT
GACTACAGCTACGACAGCAAATTCAGT-----------------------------------------------------
--------------------------------------------------------------------------------
--------------------------------------------------------------------------------
------------------------------------------------
>rattus_norvegicus
CGTCCCATGAGAATTTTTGTGAATGATGATCGCCATGTGATGGCAAAGCATTCTTCAGTATACCCAACACAAGAGGAGCT
GGAGGCTGTACAGAACATGGTGTCCCACACTGAGCGGGCCCTCAAGGCTGTCTCTGACTGGATTGATGAGCAGGAGAAAG
GCAACAGCGAGCTCTCTGAAGCAGAAAATATGGACACACCCCCAGATGATGAGAGCAAAGAAGGGGCTGGGGAACAGAAG
GCGGAACACATGACTAGGACCCTGAGGGGCGTGATGCGGGTCGGCCTGGTAGCCAAGGGTCTTCTGCTCAAGGGGGACTT
GGATCTGGAGCTGGTTCTGCTCTGTAAGGAGAAGCCCACAACTGCCCTTCTGGACAAGGTGGCTGACAACCTGGCCATCC
AGCTTACTACTGTAACAGAAGACAAGTATGAAATACTCCAATCTGTGGATGATGCTGCGATTGTGATAAAAAACACAAAA
GAGCCCCCCTTGTCCTTGACCATCCATCTGACCTCCCCTGTTGTCAGAGAAGAAATGGAGAAAGTATTAGCTGGAGAAAC
GCTATCAGTCAACGACCCCCCGGACGTTCTGGACAGGCAGAAATGCCTTGCTGCCTTGGCGTCCCTCCGACACGCCAAGT
GGTTCCAGGCTAGAGCCAATGGGCTGAAGTCATGTGTCATTGTCATCCGTGTCCTAAGGGACTTGTGTACCCGAGTGCCC
ACCTGGGGTCCTCTCAGAGGATGGCCTCTGGAGCTGCTGTGTGAGAAGTCCATCGGCACTGCCAATAGGCCAATGGGTGC
TGGTGAAGCCCTGCGGAGAGTACTGGAGTGCCTGGCTTCCGGCATCGTAATGCCAGATGGTTCTGGCATTTATGACCCTT
GTGAAAAAGAAGCCACTGATGCTATTGGGCATCTAGACAGACAGCAACGGGAAGATATCACACAGAGTGCGCAGCATGCT
CTGCGGCTTGCTGCCTTTGGCCAGCTCCATAAAGTACTGGGAATGGACCCACTGCCTTCCAAAATGCCCAAGAAACCAAA
GAACGAGAACCCGGTGGACTATACTGTTCAAATCCCCCCCAGCACCACCTACGCCATCACACCCATGAAACGCCCTATGG
AAGAAGATGGGGAGGAGAAGTCTCCCAGCAAAAAGAAAAAGAAGATCCAGAAGAAAGAGGAGAAGGCTGAGCCTCCCCAA
GCTATGAATGCCCTGATGAGGTTAAACCAGCTGAAGCCAGGGCTACAGTACAAGCTGATCTCCCAGACGGGTCCTGTTCA
CGCTCCCATCTTCACCATGTCTGTGGAGGTAGACGGCAGTACCTTTGAGGCCTCAGGGCCATCTAAAAAGACCGCCAAGC
TACATGTGGCTGTGAAGGTGTTACAGGACATGGGATTGCCAACAGGCGCTGAAGGCAGAGACTCCAGCAAGGGGGAGGAC
TCTGCTGAGGAGTCAGATGGGAAGCCAGCAGTAGTGGCCCCACCCCCTGTGGTGGAAGCAGTCTCCAACCCCAGTTCTGT
CTTCCCTTCAGATGCCACTACTGAGCAGGGGCCGATTTTGACTAAGCACGGCAAGAATCCTGTAATGGAGCTTAATGAGA
AGAGACGTGGCCTCAAATATGAGCTCATTTCTGAGACAGGGGGCAGCCACGACAAACGGTTTGTTATGGAGGTTGAGGTG
GACGGACAGAAGTTTCAAGGTGCTGGCTCAAACAAAAAGGTAGCAAAGGCTTATGCTGCACTTGCCGCATTAGAGAAGCT
TTTCCCTGACGCCCCTCTTGCTCTTGAAGCCAACAAGAAGAAAAGAGCCCCTGTGCCTGTCCGAGGCGGACCCAAATTTG
CTGCCAAGCCACATAACCCTGGCTTTGGCATGGGAGGCCCCATGCATAATGAAGCGCCCCCACCTCCCAACATCCGAGGT
CGGGGCCGAGGAGGTAACATCCGAGGGCGAGGACGGGGGCGAGGATTTGGTGGCACCAACCACGGAGGAGGCTACATGAA
TGCTGGCGCTGGATATGGAAGCTATGGGTACAGCAGCAATTCGGCCACAGCAGGCTACAGTCAGTTCTACAGCAATGGAG
GGCATTCTGGGAATGCCGGTGGTGGAGGCAGCGGGGGAGGTGGTGGCTCGTCCAGCTACAGCTCCTACTACCAAGGAGAC
AGCTACAACTCACCAGTGCCCCCGAAACATGCTGGGAAGAAGCCGCTGCATGGGGGCCAGCAGAAACCCTCCTACAGCTC
GGGCTACCAGTCCCACCAGGGCCAGCAGCAACCTTACAACCAGAGCCAGTACAGCAGCTACGGCACGCCACAGGGCAAGC
AGAAAGGCTATGGCCATGGGCAGGGCAGCTACTCCTCCTACTCCAACTCTTACAACTCCCCTGGTGGTGGTGGGGGCTCT
GACTACAGCTACGACAGCAAATTCAACTACAGTGGTAGTGGAGGCCGGAGTGGAGGGAACAGCTATGGCTCCAGCGGGTC
ATCCTACAACACAGGCTCACATGGGGGTTATGGCGCAGGTTCTGGAGGCAGCTCTTCATACCAAGGCAAACAAGGAGGCT
ACTCATCACAGTCAAACTACAGCTCCCCTGGGTCCAGCCAGAGCTACAGCGGCCCCGCCAGCTCCTACCAGTCCTCACAG
GGTGGCTACAGTCGGAACACAGAACACAGCATGAACTACCAGTACAGA
>mus_musculus
CGTCCCATGAGAATTTTTGTGAATGATGATCGCCACGTGATGGCAAAGCATTCTTCAGTGTACCCAACACAAGAGGAGCT
GGAGGCTGTACAGAACATGGTGTCCCATACTGAGCGGGCCCTGAAGGCTGTCTCTGACTGGATTGATGAGCAGGAGAAAG
GCAACAGCGAGCTCTCTGAGGCAGAAAATATGGACACACCCCCAGACGATGAGAGCAAAGAAGGGGCTGGGGAACAGAAG
GCGGAACACATGACTAGGACCCTGAGGGGCGTGATGCGGGTCGGCCTGGTAGCCAAGGGTCTTCTGCTCAAGGGGGACTT
GGATCTGGAGCTGGTTCTGCTCTGTAAGGAGAAGCCCACAACCGCCCTTCTGGACAAGGTGGCTGACAACCTGGCCATCC
AGCTCACTACTGTAACAGAAGACAAGTATGAAATACTCCAGTCTGTGGATGATGCTGCGATTGTGATAAAAAACACAAAA
GAGCCCCCCTTGTCCTTGACCATCCATCTGACCTCCCCTGTTGTCAGAGAAGAAATGGAGAAAGTATTAGCTGGAGAAAC
GCTATCAGTCAACGATCCCCCGGACGTTCTGGACAGGCAGAAATGCCTTGCTGCCTTGGCGTCCCTCCGACACGCCAAGT
GGTTCCAGGCCAGAGCCAATGGACTGAAGTCATGTGTCATTGTCATCCGTGTCCTAAGGGACTTGTGTACCCGAGTGCCC
ACCTGGGGTCCCCTCAGAGGATGGCCTCTGGAGCTGCTGTGTGAGAAGTCCATCGGCACTGCCAATAGGCCAATGGGTGC
TGGTGAAGCCCTGCGGAGAGTGCTGGAGTGCCTGGCATCCGGCATCGTAATGCCAGATGGTTCTGGCATTTATGACCCTT
GTGAAAAAGAAGCCACTGATGCTATTGGGCATCTAGACAGACAGCAACGGGAAGATATCACACAGAGTGCGCAGCATGCT
CTGCGGCTTGCTGCCTTTGGTCAACTCCATAAAGTACTGGGAATGGACCCCCTGCCTTCCAAAATGCCCAAGAAACCAAA
GAACGAGAACCCGGTGGACTACACTGTTCAAATTCCTCCCAGCACCACCTATGCTATCACACCCATGAAACGCCCTATGG
AAGAGGATGGGGAGGAGAAGTCTCCCAGCAAGAAGAAAAAGAAGATCCAGAAGAAAGAGGAGAAGGCTGATCCTCCTCAA
GCTATGAATGCCCTGATGAGGTTAAATCAGCTGAAGCCAGGGCTGCAGTACAAGCTGATCTCCCAGACAGGCCCTGTTCA
TGCTCCCATCTTCACCATGTCTGTGGAGGTAGACGGCAGTAACTTCGAGGCCTCGGGGCCATCTAAAAAGACTGCCAAGC
TTCATGTAGCTGTGAAGGTGTTACAGGACATGGGCTTGCCAACAGGCGCTGAAGGCAGAGACTCCAGCAAGGGGGAAGAC
TCCGCTGAGGAGTCAGATGGGAAGCCAGCAATAGTGGCCCCACCCCCTGTGGTGGAAGCTGTCTCCAACCCCAGTTCTGT
CTTCCCTTCAGATGCCACTACTGAGCAGGGACCGATTTTGACTAAGCATGGCAAGAACCCTGTTATGGAGCTTAATGAGA
AGAGACGTGGCCTCAAATATGAGCTCATTTCTGAGACGGGGGGCAGCCACGACAAAAGGTTTGTTATGGAGGTTGAGGTG
GACGGACAGAAGTTTCAAGGTGCTGGTTCAAACAAAAAGGTGGCAAAGGCTTATGCTGCACTTGCCGCATTAGAAAAACT
TTTCCCTGATACCCCTCTTGCTCTTGAAGCCAACAAAAAGAAAAGGACCCCAGTACCTGTCCGAGGTGGACCCAAATTTG
CTGCCAAGCCACACAACCCTGGTTTTGGCATGGGAGGCCCCATGCATAATGAAGTGCCGCCACCTCCTAACATCCGAGGT
CGGGGCCGAGGAGGTAACATCCGAGGGCGAGGACGGGGGCGAGGATTTGGTGGCGCCAACCATGGAGGAGGCTACATGAA
TGCTGGTGCTGGATATGGAAGCTATGGGTACAGCAGCAATTCGGCCACAGCAGGCTACAGTCAGTTCTACAGCAATGGAG
GGCATTCTGGGAATGCCGGTGGTGGAGGCAGCGGGGGAGGTGGTGGCTCATCCAGCTACAGCTCCTACTACCAAGGAGAC
AGCTACAACTCACCAGTACCCCCGAAGCATGCTGGGAAGAAGCCGCTGCATGGGGGCCAGCAGAAAGCCTCCTACAGCTC
GGGCTACCAGTCCCACCAGGGCCAGCAGCAACCTTACAACCAGAGCCAGTACAGCAGCTACGGCACGCCACAGGGCAAGC
AGAAAGGCTATGGCCATGGGCAGGGCAGCTACTCCTCCTACTCCAACTCTTACAACTCCCCAGGTGGTGGTGGGGGCTCT
GACTACAGCTACGACAGCAAATTCAACTACAGTGGGAGTGGAGGCCGGAGTGGAGGCAACAGCTATGGCTCCAGCGGGTC
ATCGTACAACACAGGCTCACATGGAGGCTATGGCACAGGCTCCGGAGGCAGCTCTTCATACCAAGGCAAACAAGGAGGCT
ACTCATCACAGTCAAACTACAGCTCACCTGGGTCCAGCCAGAGCTACAGTGGTCCTGCCAGCTCCTACCAGTCCTCACAG
GGTGGCTACAGTCGGAACACAGAGCACAGCATGAACTACCAGTACAGA
>meriones_unguiculatus
CGTCCCATGAGAATTTTTGTGAATGATGATCGCCATGTGATGGCAAAGCATTCTTCAGTGTACCCTACGCAAGAAGAGCT
GGAGGCTGTACAGAACATGGTGTCCCACACTGAGCGGGCCCTCAAGGCTGTCTCTGACTGGATTGATGAGCAGGAGAAGG
GCAGCAGTGAGCTTGCTGAGGCAGAAAATATGGACACACCCCCAGATGATGAGAGCAAAGAAGGGACTGGGGAACAGAAG
GCGGAACACATGACTAGGACCCTGAGGGGCGTGATGCGGGTCGGCCTGGTAGCCAAGGGTCTTCTGCTCAAGGGGGACTT
GGATCTGGAGCTGGTTCTGCTCTGTAAGGAGAAGCCCACAACTGCCCTTCTGGACAAGGTGGCTGACAACCTGGCCATCC
AGCTCACTACTGTAACAGAAGACAAATATGAAGTACTCCAGTCTGTGGATGATGCTGCTATTGTGATACAAAACACAAAA
GAGCCCCCCTTGTCCTTGACCATCCATCTGACCTCCCCTGTTGTCAGAGAAGAAATGGAGAAAGTATTAGCTGGAGAAAC
GCTATCAGTCAACGACCCCCCGGACGTTCTGGACAGGCAGAAATGCCTTGCTGCCTTGGCGTCCCTTCGACACGCCAAGT
GGTTCCAGGCCAGAGCCAATGGGCTGAAGTCATGTGTCATTGTCATCCGGGTCCTGAGGGACTTGTGTACCCGAGTGCCC
ACCTGGGGTCCCCTCAGAGGATGGCCTTTGGAGCTGCTGTGTGAGAAGTCCATCGGCACTGCCAATAGGCCAATGGGTGC
TGGCGAAGCCCTGCGGAGAGTGCTGGAGTGCCTGGCATCCGGCATCGTAATGCCAGATGGTTCTGGCATTTATGACCCTT
GTGAAAAAGAAGCCACTGATGCTATTGGGCATCTAGACAGACAGCAACGGGAAGATATCACACAGAGTGCGCAGCATGCT
CTGCGGCTTGCTGCCTTTGGTCAACTCCATAAAGTCCTGGGGATGGACCCACTGCCTTCCAAAATGCCCAAGAAACCAAA
GAATGAGAACCCAGTGGACTACACTGTTCAAATTCCCCCAAGCACCACCTATGCTATCACACCCATGAAACGCCCCATGG
AAGAGGATGGGGAGGAGAAGTCTCCCAGCAAGAAGAAAAAGAAGATCCAAAAGAAAGAGGAGAAGGCCGAGCCTCCCCAA
GCTATGAATGCCCTCATGAGGCTGAACCAGCTGAAGCCGGGGCTGCAGTACAAGCTGATCTCCCAGACAGGTCCTGTTCA
TGCCCCCATCTTCACCATGTCTGTGGAGGTAGATGGCAGTACCTTTGAAGCCTCAGGGCCATCTAAAAAGACCGCCAAGC
TGCATGTGGCTGTAAAAGTGTTACAGGACATGGGCTTGCCAACAGGCGCGGAAGGCAGAGACTCCAGCAAGGGGGAGGAC
TCCGCTGAGGAGTCAGATGGGAAGCCAGCAGTAGTGGCCCCACCCCCTGTGGTGGAAGCTGTCTCCAACCCCAGTTCTGT
CTTCCCCTCAGATGCCACTACTGAGCAGGGTCCGATCTTGACCAAGCATGGCAAGAACCCCGTTATGGAGCTTAATGAGA
AGAGGCGTGGCCTCAAATATGAGCTCATTTCTGAGACAGGGGGCAGCCACGACAAACGGTTTGTTATGGAGGTTGAGGTG
GATGGACAGAAGTTTCAAGGTGCTGGTTCAAACAAAAAGGTGGCAAAGGCTTATGCTGCTCTTGCTGCTTTAGAAAAGCT
TTTCCCTGATGCCCCTCTTGCCCTTGAAGCCAACAAAAAGAAAAGAACCCCTGTACCTGTCCGAGGTGGACCCAAATTTG
CTGCCAAGCCGCACAGCCCTGGCCTAGGCATGGGGGGCCCCATGCATAATGAAGTGCCCCCACCTCCCCACCTCCGAGGA
AGGGGCCGAGGAGGCAACATCCGTGGGCGAGGACGGGGCCGAGGATTTGGTGGCGCTAACCATGGAGGAGGCTATATGAA
TGCTGGTGCCGGATATGGAAGCTATGGGTACGGCAGCAATTCGGCCACAGCAGGCTACAGTCAGTTCTACAGCAATGGAG
GGCATTCTGGGAATGCCGGTGGTGGAGGCAGCGGGGGAGGTGGTGGCTCGGCCAGCTACAGCTCCTACTACCAAGGAGAC
AGCTACAACTCACCAGTCCCCCCGAAACATGCTGGGAAGAAGCCGCTGCATGGGGGCCAGCAGAAACCCTCCTACAGCTC
GGGCTACCAGTCCCACCAGGGCCAGCAGCAACCCTACAACCAGAGCCAGTACAGCGGCTACGGCACGCCACAGGGCAAGC
AGAAAGGCTACGGCCATGGGCAGGGCAGCTACTCCTCCTACTCCAACTCCTACAATTCCCCTGGTGGTGGTGGGGGCTCT
GACTACAGCTACGACAGCAAATTCAACTACAGTGGTAGTGGAGGCCGGAGTGGAGGGAACAGCTATGGCTCCAGTGGGTC
ATCCTACAACACAGGCTCTCATGGGGGTTACGGCGGAGGTTCTGGGGGCAGCTCTTCATACCAAGGCAAACAAGGAGGCT
ACTCATCACAGTCGAACTACAGCTCTCCTGGGTCCAGCCAGAGCTACAGCGGCCCTGCCAGCTCCTACCAGTCCTCACAG
GGTGGCTACAGTCGGAACACAGAGCACAGCATGAACTACCAGTACAGA
