# Supplementary material for: Divergent genes in gerbils: prevalence, relation to GC-biased substitution, and phenotypic relevance
Source: BMC Evol Biol. 2020 Oct 19;20:134. doi: 10.1186/s12862-020-01696-3 (PMC7574485; doi:10.1186/s12862-020-01696-3)
Supplement: Supplementary file 3 — Additional file 3 Supplementary Data. DNA alignments for 10,554 1-to-1 orthologues used in analysis. Each alignment file is named using its orthogroup ID. [file 12862_2020_1696_MOESM3_ESM.zip › Additional_File_3/masked_alignments/OG0001997.fa]

>psammomys_obesus
---------------------------------------------------------GGCGGACAATTAAAGCGATCCCT
GTACGCCTTGTTCTCTCAGTTTGGACACGTGGTGGATATTGTAGCCTTGAAGACCATGAAAATGAGGGGACAGGCTTTTG
TTATATTTAAGGAGCTGGGCTCATCCACAAATGCTTTGAGACAATTACAAGGATTTCCATTTTATGGTAAACCAATGCGA
ATTCAGTATGCAAAAACAGATTCCGATATAATATCTAAAATGCGTGGCACTTTTGCTGACAAGGAAAAGAAAAAAGAAAA
GAAGAAAGCAAAAACCATGGAACAGGCTGCAGCAGCTGCAAACAAAAAGCCTGGT-------------------------
--------------------------CAGGTCCCTGATTACCCTCCCAACTATATCCTGTTCCTTAATAACTTACCAGAG
GAGACGAATGAGATGATGCTGTCCATGTTGTTCAATCAGTTCCCTGGTTTTAAGGAGGTTCGCCTGGTCCCAGGGCGACA
TGACATTGCATTTGTAGAATTTGAAAATGACGGGCAGGCAGGAGCTGCCAGAGATGCTCTACAAGGCTTTAAGATCACAC
CGTCCCATGCCATGAAGATTACCTATGCCAAGAAA
>cavia_porcellus
GATATCAGACCAAATCATACTATTTATATCAACAATATGAATGACAAAATTAAAAAA------GAGTTGAAGCGGTCCCT
GTATGCACTGTTTTCTCAGTTTGGGCACGTGGTGGATATTGTAGCTTTAAAGACCATGAAGATGCGTGGCCAGGCCTTTG
TTATATTTAAAGAACTGGGTTCATCCACAAATGCCTTGAGGCAGTTACAAGGGTTCCCTTTTTATGGTAAACCAATGCGA
ATCCAGTATGCAAAAACAGATTCTGATATAATATCTAAAATGCGTGGCACTTTTGCTGACAAAGAAAAGAAAAAAGAAAA
GAAAAAAGCAAAAACAGTGGAACAGACTGCAATGACTGCAAACAAAAAGCCTGGCCAGGGAATT---TCAACTGCTAATA
CCCAAGGAAATGTAGCACCAAATCCTCAGGTCCCTGATTACCCTCCAAACTATATTTTATTCCTTAATAATTTACCGGAA
GAGACTAACGAGATGATGTTGTCCATGCTGTTTAATCAGTTCCCTGGTTTTAAGGAAGTTCGTCTGGTACCTGGAAGGCA
TGACATTGCTTTTGTGGAGTTTGAAAACGATGGGCAGGCTGGAGCTGCCAGGGATGCATTGCAAGGGTTTAAGATCACAC
CATCGCATGCAATGAAGATCACCTACGCCAAGAAA
>dipodomys_ordii
GATATCAGACCAAATCATACAATTTATATCAACAATATGAATGACAAAATTAAAAAA------GAATTGAAGAGATCCTT
GTATGCCCTATTTTCTCAGTTTGGGCATGTGGTAGATATCGTGGCTCTGAAGACTATGAAGATGAGAGGGCAGGCCTTTG
TTATATTTAAGGAACTGGGCTCGTCTACAAATGCTTTGCGACAGTTACAAGGATTTCCATTTTATGGCAAACCAATGCGA
ATCCAATATGCTAAAACAGATTCTGATATAATATCTAAAATGCGTGGTACTTTTGCTGACAAAGAAAAGAAAAAGGAAAA
AAAGAAAGCTAAAACTGTGGAGCAGGCTGCAACAACTGCAAACAAAAAGCCTGGACAGGGAACACTAAATTCAGCTAATT
CCCAAGGAAATTCAACACCAAATCCTCAGGTCCCTGATTACCCTCCAAACTATATTTTATTCCTTAATAACTTACCAGAA
GAGACTAATGAGATGATGCTGTCCATGCTGTTCAATCAGTTCCCTGGTTTCAAGGAAGTCCGGCTGGTACCTGGGAGGCA
TGACATTGCTTTTGTTGAATTTGAAAATGATGGGCAGGCCGGAGCTGCCAGGGATGCTTTGCAAGGCTTCAAGATCACAC
CCTCCCATGCCATGAAGATCACCTATGCCAAGAAA
>homo_sapiens
GATATCAGACCAAATCATACAATTTATATCAACAATATGAATGACAAAATTAAAAAG------GAATTGAAGAGATCCCT
ATATGCCCTGTTTTCTCAGTTTGGTCATGTGGTGGACATTGTGGCTTTAAAGACCATGAAGATGAGGGGGCAGGCCTTTG
TCATATTTAAGGAACTGGGCTCATCCACAAATGCCTTGAGACAGCTACAAGGATTTCCATTTTATGGTAAACCAATGCGA
ATACAGTATGCAAAAACAGATTCGGATATAATATCAAAAATGCGTGGAACTTTTGCTGACAAAGAAAAGAAAAAAGAAAA
GAAAAAAGCCAAAACTGTGGAACAGACTGCAACAACCACAAACAAAAAGCCTGGCCAGGGAACTCCAAATTCAGCTAATA
CCCAAGGAAATTCAACACCAAATCCTCAGGTCCCTGATTACCCTCCAAACTATATTTTATTCCTTAATAACTTACCAGAA
GAGACTAATGAGATGATGTTATCCATGCTGTTTAATCAGTTCCCTGGCTTCAAGGAAGTACGTCTGGTACCAGGGAGGCA
TGACATTGCTTTTGTTGAATTTGAAAATGATGGGCAGGCTGGAGCTGCCAGGGATGCTTTACAGGGATTTAAGATCACAC
CGTCCCATGCTATGAAGATCACCTATGCCAAGAAA
>jaculus_jaculus
GATATCAGACCAAATCATACGATTTATATCAATAATATGAATGACAAGATTAAAAAA------GAATTGAAGAGGTCCCT
GTATGCCCTGTTTTCTCAGTTTGGTCATGTGGTAGACATTGTGGCTTTGAAGACCATGAAGATGAGAGGGCAGGCCTTTG
TAATATTCAAGGAACTGGGCTCCTCCACAAATGCTTTGAGACAGTTACAAGGATTTCCATTTTATGGTAAACCAATGCGA
ATCCAGTATGCAAAGACAGATTCTGATATAATATCTAAAATGCGTGGCACTTTTGCTGACAAGGAAAAGAAAAAGGAAAA
GAAAAAAGCCAAAGCTGTGGAACAGACTGCGGCAGCAGCCAACAAAAAGCCGGGGCAGGGAGCACCAAATGCAGCTAATG
CCCAAGGGAATTCAACACCAAACCCTCAGGTTCCTGATTACCCTCCAAACTACATTTTATTCCTTAATAACTTACCAGAA
GAGACTAATGAGATGATGTTGTCCATGCTGTTTAATCAGTTCCCTGGTTTCAAGGAAGTACGTTTGGTACCTGGGAGGCA
TGACATTGCTTTTGTTGAATTTGAAAATGATGGGCAAGCTGGAGCAGCTAGAGATGCTTTGCAAGGGTTTAAGATCACAC
CATCTCATGCCATGAAAATCACTTATGCCAAGAAA
>rattus_norvegicus
GATATCAGACCAAATCACACGATTTATATCAACAACATGAATGACAAAATTAAAAAA------GAATTGAAGAGATCCCT
GTATGCCCTGTTTTCTCAGTTTGGACATGTGGTAGATATTGTGGCTTTAAAGACCATGAAGATGAGAGGGCAGGCTTTTG
TTATATTTAAGGAACTGGGCTCATCCACAAATGCTTTGAGACAGTTACAAGGATTTCCATTTTATGGTAAACCAATGAGA
ATTCAGTACGCAAAAACAGATTCCGATATAATATCTAAAATGCGTGGTACTTTCGCTGACAAGGAAAAGAAAAAGGAAAA
GAAGAAAGCTAAAACCATGGAACAGGCTGCAGCAGCTGCAAACAAGAAGCCTGGTCAGGGAACACCAAATTCAGCTAATA
CTCAAGGAAATGCAGCACCAAATCCTCAGGTCCCTGATTACCCTCCAAACTATATCCTGTTCCTTAATAACTTACCAGAA
GAGACGAATGAGATGATGTTATCCATGTTGTTCAACCAGTTCCCTGGTTTCAAGGAAGTTCGCCTGGTCCCGGGGAGACA
TGATATTGCGTTTGTAGAATTTGAAAATGATGGGCAGGCTGGAGCAGCCAGAGATGCTCTGCAAGGGTTTAAGATCACAC
CATCCCATGCCATGAAGATTACCTATGCCAAGAAG
>octodon_degus
GATATCAGACCAAATCATACAATTTATATCAACAATATGAATGACAAAATTAAAAAA------GAATTGAAGCGATCCCT
GTATGCGCTGTTTTCTCAGTTTGGGCATGTGGTAGATATTGTGGCTTTAAAGACGATGAAGATGCGAGGCCAGGCCTTTG
TTATATTTAAAGAACTGGGCTCATCCACAAATGCCTTAAGACAGTTGCAAGGATTCCCATTTTATGGTAAACCAATGCGA
ATCCAGTATGCAAAAACAGACTCTGATATAATATCTAAAATGCGTGGCACTTTTGCTGACAAGGAAAAGAAGAAAGAAAA
GAAAAAAGCCAAAACTGTAGAACAGACTGCAACAACTGCAAACAAAAAACCTGGGCAGGGAACA---TCAACAGCTAATA
CCCAAGGAAATGCAGCACCAAATCCTCAGGTCCCTGATTACCCTCCAAACTATATTTTGTTCCTTAATAACTTACCAGAA
GAGACCAACGAGATGATGTTGTCCATGCTGTTTAATCAGTTCCCTGGTTTTAAGGAAGTACGTCTTGTACCTGGAAGGCA
TGACATTGCTTTTGTGGAATTCGAAAATGATGGGCAGGCTGGAGCTGCCAGGGATGCATTACAAGGATTTAAGATTACAC
CATCCCATGCAATGAAGATCACCTACGCCAAGAAA
>meriones_unguiculatus
GATATAAGACCAAATCACACAATTTATATCAACAATATGAATGACAAAATTAAAAAA------GAATTAAAGCGATCCCT
GTATGCCTTGTTCTCTCAGTTTGGACACGTGGTGGATATTGTAGCCTTGAAGACCATGAAAATGAGGGGACAGGCTTTTG
TTATATTTAAGGAGCTGGGCTCATCCACAAATGCTTTGAGACAATTACAAGGATTTCCATTTTATGGTAAACCAATGCGA
ATTCAGTATGCAAAAACAGATTCCGATATAATATCTAAAATGCGTGGCACTTTTGCTGACAAGGAAAAGAAAAAAGAAAA
GAAGAAAGCGAAAACCATGGAACAGGCTGCAGCAGCTGCAAACAAAAAGCCTGGTCAGGGAACACCAAATTCAGCTACTA
CCCAAGGAAATGCAGCGCCAAATCCACAGGTCCCTGATTATCCTCCCAACTATATCCTGTTCCTTAATAACTTACCAGAG
GAGACGAATGAGATGATGCTGTCCATGTTGTTCAATCAGTTCCCTGGTTTTAAGGAGGTTCGCCTGGTCCCAGGGCGACA
TGACATTGCATTTGTGGAATTTGAAAATGATGGGCAGGCAGGAGCTGCCAGAGATGCTCTACAAGGCTTTAAGATCACAC
CGTCCCACGCCATGAAGATTACCTATGCCAAGAAA
>mus_musculus
GATATCAGACCAAATCACACGATTTATATCAACAACATGAATGACAAAATTAAAAAA------GAATTGAAGAGATCCCT
GTATGCCCTTTTTTCTCAGTTTGGACACGTGGTAGATATTGTGGCTTTAAAGACCATGAAGATGAGGGGACAGGCTTTTG
TTATATTTAAGGAACTGGGTTCATCCACAAATGCTTTGAGACAGTTACAAGGATTTCCATTTTATGGTAAACCAATGAGA
ATTCAGTACGCAAAAACAGATTCTGATATAATATCTAAAATGCGTGGTACTTTCGCTGACAAGGAAAAGAAAAAGGAAAA
GAAGAAAGCTAAAACCATGGAACAGGCTGCAGCTGCTGCAAACAAGAAGCCTGGTCAGGGAACACCAAATGCAGCTAATA
CCCAAGGCACTGCAGCGCCAAATCCTCAGGTCCCTGATTATCCTCCAAATTATATCCTATTTCTTAATAACTTACCAGAG
GAGACAAATGAGATGATGTTATCCATGCTGTTCAACCAGTTCCCTGGATTCAAGGAAGTTCGCTTGGTACCGGGGAGACA
TGACATTGCATTTGTAGAATTTGAGAATGATGGTCAGGCTGGAGCTGCCAGAGATGCTCTGCAGGGGTTTAAGATTACAC
CGTCCCATGCCATGAAGATCACCTATGCCAAGAAG
>fukomys_damarensis
GATATTAGACCAAATCATACAATTTATATCAACAATATGAATGACAAAATTAAAAAA------GAATTGAAGCGATCCCT
ATATGCACTGTTTTCTCAGTTTGGTCATGTGGTAGATATTGTGGCTTTAAAGACTATGAAGATGCGAGGCCAGGCCTTTG
TTATATTTAAAGAACTGGGCTCATCCACAAATGCCTTAAGACAGTTACAAGGATTCCCATTTTATGGTAAACCAATGCGA
ATCCAGTATGCAAAAACAGATTCTGATATAATATCTAAAATGCGTGGCACTTTTGCTGACAAGGAAAAGAAAAAAGAAAA
GAAAAAAGCCAAAACTGTGGAACAAACTGCAACAACTGCAAACAAAAAGCCTGGTCAGGGAACA---TTAGCAACTAATG
CCCAAGGAAATGCAACACTAAATCCTCAGGTCCCTGATTATCCTCCAAACTATATTTTATTCCTTAATAATTTACCAGAA
GAGACTAACGAGATGATGTTGTCCATGCTGTTTAATCAGTTCCCTGGTTTTAAGGAAGTGCGTCTGGTACCTGGAAGGCA
TGACATTGCTTTTGTGGAATTTGAAAATGATGGGCAGGCTGGAGCTGCCAGGGATGCATTACAAGGGTTTAAGATCACAC
CTTCCCATGCAATGAAGATCACCTATGCTAAGAAA
>nannospalax_galili
------------------------------------------------------------------------AGATCCCT
GTATGCCCTGTTTTCTCAGTTTGGACATGTGGTAGACATTGTGGCTCTAAAGACCATGAAGATGAGAGGGCAGGCTTTTG
TTATATTTAAGGAACTGGGCTCATCCACAAACGCTTTGAGACAGTTACAAGGATTTCCATTTTATGGTAAACCAATG---
---------GCCAGCTGGGGCTGC------------------AGGGGGACCCTGTCTCAAAAAGACCAAAAAAAA-----
----------AAAGTGATTAAA------------------AATCACTTTCGGTATACTGGAACACCAAATTCAGCTAATA
CCCAAGGAAACTCAACACCAAACCCTCAGGTCCCCGATTACCCTCCAAACTATATTTTGTTCCTTAATAACTTACCAGAA
GAGACTAATGAGATGATGTTGTCCATGCTGTTTAATCAGTTCCCTGGTTTCAAAGAAGTTCGTTTGGTACCTGGGAGGCA
TGACATTGCATTTGTAGAATTTGAAAACGATGGGCAGGCTGGAGCTGCCAGAGATGCTTTGCAAGGGTTTAAGATCACAC
CATCCCATGCCATGAAGATCACCTATGCCAAGAAA
