# Supplementary material for: Divergent genes in gerbils: prevalence, relation to GC-biased substitution, and phenotypic relevance
Source: BMC Evol Biol. 2020 Oct 19;20:134. doi: 10.1186/s12862-020-01696-3 (PMC7574485; doi:10.1186/s12862-020-01696-3)
Supplement: Supplementary file 3 — Additional file 3 Supplementary Data. DNA alignments for 10,554 1-to-1 orthologues used in analysis. Each alignment file is named using its orthogroup ID. [file 12862_2020_1696_MOESM3_ESM.zip › Additional_File_3/masked_alignments/OG0001999.fa]

>cavia_porcellus
ATGGCGTCTGGCAGTACTCCCGCCAGTGAGGAGGAGCGCAGTCTCCGGGAATGTGAGCTCTATGTCCAGAAGCACAACAT
CCAGGCACTGCTCAAGGATTCTATTGTGCAGTTATGCACTGCCCGGCCTGAGAGACCCATGGCATTCCTTAGGGAATACT
TTGAGAGGTTGGAGAAGGAGGAGGCAAAACAGATTCAGAATCTGCAGAAAGCAGGAACCCGTACAGACTCAAGAGAGGAT
GAAATCTCTCCTCCCCCTCCCAACCCAGTAGTGAAAGGTCGCCGGCGACGTGGTGCTATCAGTGCGGAAGTCTACACAGA
GGAAGATGCTGCATCGTATGTTAGAAAGGTTATACCCAAAGACTATAAGACAATGGCTGCTTTAGCCAAAGCCATTGAAA
AAAATGTGCTGTTTTCACATCTTGATGATAATGAAAGAAGTGATATTTTTGATGCCATGTTTCCAGTCTCTTTTATTGCC
GGAGAGACGGTTATTCAGCAAGGTGATGAAGGGGATAACTTCTATGTGATTGATCAAGGAGAAATGGATGTATATGTGAA
CAATGAATGGGCAACCAGTGTTGGGGAAGGAGGGAGCTTTGGAGAACTGGCTTTGATTTATGGAACACCTAGAGCAGCCA
CTGTCAAAGCGAAGACCAATGTGAAGCTATGGGGTATTGACCGAGACAGCTATAGAAGAATCCTTATGGGAAGCACGCTG
AGAAAGCGAAAAATGTATGAAGAATTCCTTAGTAAAGTATCTATTTTAGAGTCTCTGGACAAGTGGGAACGTCTCACAGT
AGCTGATGCATTGGAACCAGTCCAGTTTGAAGATGGGCAGAAGATTGTGGTTCAGGGAGAACCAGGGGATGAGTTCTTTA
TTATATTAGAGGGGACAGCTGCTGTGCTACAGCGTCGGTCAGAAAATGAAGAGTTTGTTGAAGTGGGAAGATTGGGACCT
TCTGATTATTTCGGTGAAATCGCACTGCTGATGAATCGTCCTCGTGCTGCCACTGTGGTTTCACGTGGGACCTTGAAGTG
TGTTAAGCTGGACCGGCCTCGTTTTGAACGTGTCCTTGGCCCGTGCTCAGATATCCTCAAAAGAAACATCCAGCAGTACA
ACAGTTTCGTGTCACTGTCTGTG
>chinchilla_lanigera
ATGGCGTCTGGTAGTACTGCCGCCAGTGAGGAGGAGCGCAGTCTCCGGGAATGCGAACTCTACGTCCAGAAGCACAACAT
CCAGGCCCTGCTTAAGGATTCTATTGTGCAGTTGTGCACTGCCCGACCTGAGAGACCCATGGCATTCCTGAGGGAGTACT
TCGAGAGGTTGGAGAAGGAGGAGGCAAAGCAGATTCAGAATCTGCAGAAAGCAGGTACCCGTACAGACTCCAGAGAGGAT
GAAATCTCTCCTCCCCCTCCCAACCCAGTGGTGAAGGGTCGCCGGCGACGTGGTGCTATCAGTGCGGAAGTCTACACGGA
GGAAGATGCTGCGTCGTATGTTAGAAAGGTTATACCAAAAGATTATAAGACAATGGCTGCTTTAGCCAAAGCCATTGAAA
AAAATGTGCTGTTTTCACACCTTGATGATAACGAAAGAAGTGATATTTTTGATGCCATGTTTCCAGTCTCCTTTATTGCC
GGAGAGACAGTTATTCAGCAAGGTGACGAAGGGGATAACTTCTATGTGATTGATCAAGGAGAAATGGATGTATACGTGAA
CAGCGAGTGGGCAACCAGTGTTGGGGAAGGAGGGAGCTTTGGAGAGCTGGCGCTGATCTATGGGACACCTAGAGCAGCCA
CCGTCAAAGCGAAGACCAACGTGAAGCTGTGGGGCATCGACCGAGACAGCTACAGGAGGATCCTGATGGGAAGCACGCTG
AGAAAGCGAAAAATGTATGAAGAGTTCCTTAGTAAAGTATCCATTTTAGAGTCTCTGGACAAGTGGGAACGCCTGACAGT
AGCTGATGCCTTGGAACCGGTCCAGTTTGAAGATGGGCAGAAGATTGTGGTGCAGGGAGAACCGGGGGATGAGTTCTTCA
TTATATTGGAGGGCACAGCTGCTGTGCTACAACGTCGGTCAGAAAATGAAGAGTTTGTCGAAGTGGGAAGATTGGGACCT
TCTGATTATTTTGGTGAAATTGCTCTGCTGATGAATCGTCCTCGCGCGGCCACGGTGGTTTCGCGCGGGCCCTTGAAGTG
CGTTAAGCTGGACCGACCTCGTTTTGAACGCGTCCTTGGCCCGTGCTCAGATATCCTCAAACGAAACATCCAACAGTACA
ACAGTTTCGTGTCGCTGTCTGTC
>fukomys_damarensis
ATGGCGTCTGGCAGTACTGCCGCCAGTGAAGAGGAGCGCAGTCTCCGGGAATGTGAACTCTATGTCCAGAAGCACAACAT
CCAGGCACTGCTCAAGGATTCTATTGTGCAGTTGTGCACTGCTCGACCTGAGAGGCCCATGGCATTCCTTAGGGAATACT
TTGAGAGGTTGGAGAAGGAGGAGGCAAAGCAGATTCAGAATCTGCAGAAAGCAGGTACCCGTACAGACTCAAGAGAGGAT
GAAATCTCTCCTCCTCCTCCAAACCCAGTGGTGAAGGGTCGCCGGCGACGTGGTGCTATCAGTGCAGAAGTCTACACGGA
AGAAGATGCTGCATCATATGTTAGAAAGGTCATACCAAAAGATTATAAGACAATGGCTGCTTTAGCCAAAGCCATTGAAA
AAAATGTGCTGTTTTCACATCTTGATGATAATGAAAGAAGTGATATTTTTGATGCCATGTTTCCAGTCTCCTTTATTGCT
GGAGAAACGGTTATTCAGCAAGGTGACGAAGGGGATAACTTCTATGTGATTGATCAAGGAGAGATGGATGTGTATGTGAA
CAATGAATGGGCAACCAGTGTTGGGGAAGGAGGGAGCTTTGGAGAACTGGCTTTGATTTATGGAACACCTAGAGCAGCCA
CTGTCAAAGCAAAGACAAATGTGAAACTATGGGGTATCGACCGAGACAGCTATAGAAGAATCCTTATGGGAAGCACGCTG
AGAAAGCGAAAAATGTATGAAGAGTTCCTTAGCAAAGTGTCTATTTTAGAGTCACTGGACAAGTGGGAGCGTCTCACAGT
AGCTGATGCATTGGAACCGGTCCAGTTTGAAGATGGGCAGAAGATTGTGGTTCAGGGAGAACCAGGGGATGAGTTCTTCA
TTATATTAGAGGGGACAGCTGCTGTGCTGCAACGTCGTTCAGAAAATGAAGAGTTTGTTGAAGTGGGAAGATTGGGGCCT
TCTGATTATTTTGGTGAAATTGCACTACTGATGAATCGTCCTCGTGCTGCCACTGTGGTTTCACGTGGGCCCTTGAAGTG
CGTTAAGCTGGACCGACCTCGTTTTGAACGTGTCCTTGGTCCATGCTCAGATATCCTCAAACGAAACATCCAGCAGTACA
ACAGTTTCGTGTCACTGTCTGTT
>meriones_unguiculatus
ATGGCGTCTGGTAGTAATGCCACCAGTGAGGAAGAGCGGAGTCTCCGGGAATGCGAGCTCTATGTGCAGAAGCACAACAT
TCAGGCCCTGCTGAAGGACTCTATCGTGCAGTTGTGCACGGCTCGACCCGAGAGACCCATGGCGTTCCTTCGGGAATACT
TTGAGAGGCTGGAGAAGGAGGAGGCAAAACAGATTCAGAATCTACAGAAAACTGGTACTCGTACTGACTCAAGGGAGGAT
GAGATCTCTCCTCCTCCCCCCAACCCGGTGGTCAAGGGCCGTCGGCGACGTGGTGCTATCAGTGCTGAAGTTTACACAGA
GGAAGATGCTGCGTCCTATGTTAGAAAGGTTATACCAAAAGACTATAAGACAATGGCTGCTTTAGCCAAAGCCATCGAAA
AGAATGTGTTATTTTCACACCTTGATGACAATGAGAGAAGTGACATTTTTGATGCTATGTTTCCAGTCTCCTTTATTGCT
GGAGAGACAGTTATTCAGCAAGGTGATGAAGGGGATAACTTCTATGTGATTGATCAAGGAGAAATGGATGTCTATGTCAA
TAATGAATGGGCAACCAGCGTTGGGGAAGGAGGGAGCTTTGGAGAGTTGGCTTTGATTTATGGAACACCTAGAGCAGCCA
CTGTCAAAGCAAAGACAAATGTGAAACTGTGGGGCATCGACCGAGACAGCTACCGAAGAATCCTTATGGGAAGCACTCTG
AGAAAGAGGAAGATGTATGAAGAATTCCTAAGTAAAGTGTCTATTTTAGAGTCTCTGGACAAGTGGGAGCGTCTCACAGT
AGCTGATGCATTGGAGCCTGTCCAGTTTGAAGATGGACAAAAGATCGTGGTGCAAGGAGAACCAGGGGATGAGTTCTTCA
TTATCCTAGAGGGCACAGCTGCCGTCCTGCAGCGTCGGTCAGAAAACGAAGAGTTTGTTGAAGTGGGACGACTGGGGCCT
TCTGATTACTTTGGTGAAATTGCCCTGCTGATGAATCGTCCTCGGGCTGCCACTGTGGTTGCGCGTGGCCCTTTGAAGTG
CGTTAAGTTGGACCGACCTCGTTTTGAACGTGTCCTTGGCCCATGCTCCGATATCCTCAAGCGAAACATCCAGCAGTACA
ACAGCTTTGTGTCACTGTCCGTC
>psammomys_obesus
ATGGCGTCTGGTAGTAATGCCACCAGTGAGGAAGAGCGGAGTCTCCGGGAATGCGAGCTCTATGTGCAGAAGCACAACAT
TCAGGCCCTGCTGAAGGACTCTATCGTGCAGTTGTGCACGGCTCGACCCGAGAGACCCATGGCATTCCTTCGGGAATACT
TTGAGAGGCTGGAGAAGGAGGAGGCAAAACAGATTCAGAATCTACAGAAAACTGGTACTCGTACTGACTCAAGGGAGGAT
GAGATCTCTCCTCCTCCCCCCAACCCAGTGGTCAAGGGCCGTCGGCGACGTGGTGCTATCAGTGCTGAAGTTTACACAGA
GGAAGATGCTGCGTCCTATGTTAGAAAGGTTATACCAAAAGACTATAAGACAATGGCTGCTTTAGCCAAAGCCATCGAAA
AGAACGTGTTATTTTCACACCTTGATGACAATGAGAGAAGTGACATTTTTGATGCTATGTTTCCAGTCTCCTTTATTGCT
GGAGAGACAGTTATTCAGCAAGGTGATGAAGGGGATAACTTCTATGTGATTGATCAAGGAGAAATGGATGTCTATGTCAA
TAATGAATGGGCAACCAGCGTTGGGGAAGGAGGGAGCTTCGGAGAGTTGGCTTTGATTTATGGAACACCTAGAGCAGCCA
CTGTCAAAGCAAAGACAAATGTGAAACTGTGGGGCATCGACCGAGACAGCTACCGAAGAATCCTCATGGGAAGCACTCTG
AGAAAGAGGAAGATGTATGAAGAATTCCTAAGTAAAGTGTCTATTTTAGAGTCTCTGGACAAGTGGGAGCGTCTCACAGT
AGCTGATGCATTGGAGCCTGTCCAGTTTGAAGATGGACAAAAGATTGTGGTGCAAGGAGAACCAGGGGATGAGTTCTTCA
TTATCCTAGAGGGCACAGCTGCCGTCCTGCAGCGTCGGTCAGAAAACGAAGAGTTTGTTGAAGTGGGACGACTGGGGCCT
TCGGATTACTTTGGTGAAATTGCCCTACTGATGAATCGTCCTCGGGCTGCCACTGTGGTTGCGCGTGGCCCTTTGAAGTG
CGTTAAGTTGGACCGACCTCGTTTTGAACGTGTCCTTGGCCCATGCTCAGATATCCTCAAGCGAAACATCCAGCAGTACA
ACAGCTTTGTGTCACTGTCTGTC
>dipodomys_ordii
ATGGCGTCCGGCAATACTGCGGCCAGTGAGGAGGAGCGCAGTCTCCGAGAGTGTGAGCTTTATGTCCAGAAGCACAACAT
TCAGGCTCTGCTCAAAGATTCGATTGTGCAGTTGTGTACTGCGCGTCCAGAGAGACCCATGGCGTTCCTTAGGGAATACT
TCGAGAGGTTGGAGAAGGAGGAAGCAAAACAGATTCAGAGTCTGCAGAAAGCAGGCACTCGCGCGGACTCCAGGGAGGAT
GAGATCTCTCCTCCTCCCCCCAACCCAGTGGTTAAGGGTCGGCGGCGACGTGGTGCTATCAGCGCTGAGGTCTACACGGA
GGAGGATGCTGCCTCCTATGTTAGAAAGGTAATACCGAAGGATTATAAGACAATGGCTGCCTTAGCCAAAGCCATTGAAA
AGAATGTGCTGTTTTCACATCTTGATGATAACGAGAGAAGTGATATTTTTGATGCCATGTTTCCGGTTTCGTTTATTGCT
GGAGAGACAGTTATTCAGCAAGGTGATGAAGGAGATAACTTCTATGTGATTGATCAAGGAGAGATGGATGTCTACGTCAA
CAACGAGTGGGCAACTAGTGTTGGGGAAGGAGGGAGCTTTGGAGAACTTGCTCTGATTTATGGAACACCCAGAGCAGCCA
CTGTCAAAGCCAAGACAAATGTAAAACTGTGGGGCATTGACCGAGACAGCTACCGAAGGATCCTTATGGGAAGCACGCTG
AGGAAGAGGAAGATGTATGAAGAGTTCCTTAGTAAGGTGTCTATTTTAGAGTCTCTGGACAAGTGGGAACGCCTGACGGT
AGCTGATGCCTTGGAGCCTGTTCAGTTTGAAGATGGACAGAAGATTGTGGTGCAGGGAGAGCCCGGGGATGAGTTCTTCA
TTATTTTAGAGGGGACAGCTGCTGTGCTACAGCGTCGGTCAGAAAACGAAGAGTTTGTTGAAGTGGGACGATTGGGGCCT
TCTGATTATTTTGGTGAGATCGCACTGCTGATGAACCGCCCTCGTGCTGCCACAGTGGTGGCACGTGGCCCCTTGAAGTG
CGTCAAGCTGGACCGGCCTCGGTTTGAACGTGTCCTTGGCCCCTGCTCAGATATCCTCAAACGAAACATCCAGCAGTACA
ACAGTTTCGTATCACTGTCTGTC
>jaculus_jaculus
ATGGCGTCTGGCAGTCCCGCCGCCAGCGAGGAGGAGCGCAGTCTCCGGGAGTGTGAGCTGTACGTCCAGAAGCACAACAT
CCAGGCACTGCTCAAGGACTCCATTGTGCAGCTGTGTACTGCGCGGCCTGAGAGGCCCATGGCCTTCCTCAGGGAGTACT
TTGAGAGGCTGGAGAAGGAGGAGGCAAAACAGATTCAGAACCTGCAGAAAGGAGGCATTCGGACAGACTCCAGGGAGGAT
GAGATCTCTCCTCCTCCCCCCAACCCAGTGGTGAAGGGTCGGAGGCGCCGTGGTGCTATCAGCGCTGAGGTTTACACCGA
AGAAGATGCTGCGTCCTATGTTAGGAAGGTTATACCAAAAGATTATAAGACAATGGCTGCTTTAGCTAAAGCCATCGAAA
AGAATGTGTTGTTTTCACATCTTGATGATAATGAGAGAAGTGATATTTTTGATGCCATGTTTCCAGTCTCCTTTATTGCT
GGCGAGACTGTCATTCAACAAGGTGATGAAGGGGATAACTTCTATGTGATTGATCAAGGAGAAATGGATGTGTATGTGAA
CAATGAGTGGGCAACCAGTGTTGGGGAAGGAGGAAGCTTTGGAGAGCTTGCTTTGATTTATGGAACGCCCAGAGCAGCGA
CCGTCAAAGCAAAAACCAACGTGAAACTGTGGGGCATCGACCGAGACAGCTACAGAAGAATCCTGATGGGAAGCACACTG
AGAAAGAGAAAGATGTATGAAGAATTCCTTAGTAAAGTGTCTATTCTAGAGTCTCTGGACAAGTGGGAACGTCTCACAGT
AGCTGATGCATTGGAACCAGTTCAGTTTGAAGATGGGCAGAAGATTGTGGTGCAGGGAGAACCTGGGGATGAGTTCTTCA
TTATTTTAGAGGGAACGGCTGCCGTGCTCCAACGCCGCTCAGAAAATGAAGAATTTGTTGAAGTGGGGAGATTGGGGCCT
TCTGATTATTTTGGTGAAATTGCGCTGTTGATGAACCGCCCTCGTGCTGCCACGGTGGTCGCACGCGGCCCTTTGAAGTG
TGTTAAGCTGGACCGACCTCGGTTTGAGCGTGTCCTTGGCCCATGCTCAGATATCCTCAAACGAAACATCCAGCAGTACA
ACAGTTTTGTGTCACTGTCTGTC
>nannospalax_galili
ATGGCTTCTGGCAGTGCTGCCGCCAGTGAGGAGGAGCGCAGTCTCCGGGAGTGTGAGATCTACGTGCAGAAGCACAACAT
TCAGGCCCTGCTGAAGGATTCAATTGTGCAGTTGTGCACTGTCCGACCCGAGAGACCCATGGCATTCCTTCGGGAATACT
TTGAGAGGTTGGAGAAGGAGGAGGCAAAACAGATTCAGAATCTACAGAAAACTGGTAATCGCACAGACTCCAGGGAGGAT
GAAATCTCTCCTCCTCCCCCTAACCCAGTGGTGAAGGGTCGCCGGCGACGAGGTGCTATCAGCGCTGAAGTTTACACGGA
GGAAGATGCTGCATCCTATGTTCGAAAGGTTATACCAAAAGATTATAAGACAATGGCTGCTTTAGCCAAGGCCATCGAAA
AGAATGTGCTGTTTTCACATCTTGATGACAATGAGAGAAGTGACATTTTTGATGCCATGTTCCCAGTCTCCTTTATTGCT
GGAGAGACTGTTATTCAGCAAGGTGATGAAGGGGATAACTTCTATGTGATTGACCAAGGAGAAATGGATGTCTATGTCAA
CAATGAATGGGCAACCAGTGTTGGGGAAGGAGGGAGCTTTGGAGAACTTGCTTTGATTTATGGAACACCAAGAGCAGCCA
CTGTCAAAGCAAAGACAAATGTGAAACTGTGGGGTATCGACCGAGACAGTTATCGAAGAATCCTTATGGGAAGCACACTG
AGAAAGCGAAAGATGTATGAAGAATTCCTTAGTAAAGTGTCTATTTTAGAGTCTTTGGACAAGTGGGAACGCCTCACAGT
AGCTGATGCTTTGGAACCTGTTCAATTTGAAGATGGGCAGAAGATTGTGGTCCAGGGAGAACCGGGGGATGAGTTCTTCA
TTATCTTAGAGGGGACAGCTGCAGTGCTACAACGCCGGTCAGAAAATGAAGAATTTGTTGAAGTGGGACGACTGGGGCCT
TCTGATTATTTTGGTGAAATTGCTCTACTGATGAACCGCCCTCGTGCTGCAACGGTGGTTGCACGTGGTCCTTTGAAGTG
CGTTAAGCTGGACCGACCTCGATTTGAACGTGTTCTTGGCCCATGCTCAGATATCCTCAAACGAAACATCCAGCAGTACA
ACAGTTTTGTGTCGCTGTCTGTC
>rattus_norvegicus
ATGGCGTCTGGCAGTATGGCAGCCAGTGAGGAAGAGCGGAGTCTCCGGGAATGCGAGCTCTATGTGCAGAAGCACAACAT
CCAGGCCCTGCTGAAGGACTCCATCGTGCAGCTGTGCACTGCTCGGCCCGAGAGGCCCATGGCATTCCTTCGGGAATACT
TTGAGAGGCTGGAGAAGGAGGAGGCAAGACAGATTCAGAGCCTACAGAAATCCGGCATTCGTACAGACTCGAGGGAGGAT
GAGATCTCTCCTCCACCCCCAAATCCGGTGGTGAAGGGCCGTCGGCGCCGCGGTGCTATCAGCGCTGAGGTTTACACTGA
GGAAGATGCTGCGTCCTACGTTAGAAAGGTTATACCAAAAGATTATAAGACAATGGCTGCTTTAGCCAAGGCCATCGAAA
AGAACGTGTTATTTTCACACCTTGATGACAATGAGAGAAGTGACATTTTTGATGCAATGTTTCCAGTCTCCTTTATTGCT
GGAGAGACAGTTATTCAGCAAGGGGATGAAGGGGATAACTTCTATGTGATTGATCAAGGAGAAATGGATGTGTATGTCAA
TAATGAATGGGCAACCAGTGTTGGGGAAGGAGGGAGCTTTGGAGAGCTGGCTTTGATTTACGGAACACCCAGAGCAGCCA
CTGTCAAAGCAAAGACAAACGTGAAACTGTGGGGCATTGACCGAGACAGCTACCGGAGAATCCTCATGGGAAGCACTCTG
CGAAAGAGGAAGATGTATGAAGAATTTCTTAGTAAAGTGTCTATTTTAGAGTCTCTGGACAAGTGGGAGCGTCTCACAGT
AGCTGATGCACTGGAGCCTGTCCAGTTTGAAGATGGACAGAAGATTGTGGTGCAAGGAGAACCGGGGGATGAGTTCTTCA
TTATTTTAGAGGGCACGGCCGCTGTGCTGCAGCGTCGGTCAGAAAACGAAGAGTTTGTTGAAGTGGGACGCCTGGGGCCT
TCTGACTATTTTGGTGAAATTGCCCTGCTGATGAATCGTCCTCGGGCTGCCACTGTGGTTGCGCGTGGCCCTTTGAAGTG
CGTTAAGTTGGACCGACCTCGGTTTGAACGCGTCCTTGGCCCATGCTCAGATATCCTCAAGCGAAACATCCAGCAGTACA
ACAGCTTTGTGTCACTGTCCGTC
>mus_musculus
ATGGCGTCTGGCAGTATGGCAACCAGTGAGGAAGAGCGGAGTCTCCGGGAATGCGAGCTCTATGTGCAGAAGCACAATAT
CCAGGCCCTGCTGAAGGACTCCATCGTGCAGCTGTGCACTACGCGGCCCGAGAGGCCCATGGCATTCCTTCGGGAATACT
TTGAGAGGTTGGAGAAGGAGGAGGCAAGACAGATTCAGTGTCTACAGAAAACCGGCATCCGTACTGACTCGAGGGAGGAC
GAGATCTCTCCTCCACCCCCCAATCCAGTGGTGAAGGGCCGACGGCGCCGAGGTGCTATCAGTGCTGAAGTTTACACTGA
GGAGGATGCTGCCTCCTACGTTAGAAAGGTTATTCCAAAAGATTATAAGACAATGGCTGCTTTAGCCAAGGCCATCGAAA
AGAATGTGCTGTTTTCACACCTTGATGATAACGAGAGAAGTGACATTTTTGATGCTATGTTTCCAGTCTCCTTTATTGCT
GGAGAGACGGTTATTCAGCAAGGTGATGAAGGGGATAACTTCTATGTGATTGATCAAGGAGAAATGGATGTCTATGTCAA
TAATGAATGGGCAACCAGTGTTGGGGAAGGAGGGAGCTTTGGAGAGCTGGCTTTGATTTATGGAACACCCAGAGCAGCCA
CTGTCAAAGCAAAGACAAACGTGAAACTGTGGGGCATCGACCGAGACAGCTACCGAAGAATCCTCATGGGAAGCACTCTG
CGAAAGAGGAAGATGTATGAAGAATTCCTTAGTAAAGTGTCTATTTTAGAGTCTCTGGACAAGTGGGAGCGTCTCACAGT
AGCCGATGCATTGGAGCCTGTCCAGTTTGAAGATGGACAGAAGATCGTGGTGCAAGGAGAGCCGGGGGATGAGTTCTTCA
TCATTTTAGAGGGCACAGCTGCTGTGCTGCAGCGTCGGTCAGAAAACGAAGAATTTGTTGAAGTGGGACGACTGGGGCCT
TCTGATTATTTTGGTGAAATTGCCCTGCTGATGAATCGTCCTCGGGCTGCCACTGTGGTTGCCCGGGGCCCTTTGAAGTG
CGTTAAGTTGGACCGGCCTCGGTTTGAACGCGTCCTTGGCCCGTGCTCAGACATCCTCAAGCGGAACATCCAGCAGTACA
ACAGCTTCGTGTCCCTGTCCGTC
>homo_sapiens
ATGGAGTCTGGCAGTACCGCCGCCAGTGAGGAGGCACGCAGCCTTCGAGAATGTGAGCTCTACGTCCAGAAGCATAACAT
TCAAGCGCTGCTCAAAGATTCTATTGTGCAGTTGTGCACTGCTCGACCTGAGAGACCCATGGCATTCCTCAGGGAATACT
TTGAGAGGTTGGAGAAGGAGGAGGCAAAACAGATTCAGAATCTGCAGAAAGCAGGCACTCGTACAGACTCAAGGGAGGAT
GAGATTTCTCCTCCTCCACCCAACCCAGTGGTTAAAGGTAGGAGGCGACGAGGTGCTATCAGCGCTGAGGTCTACACGGA
GGAAGATGCGGCATCCTATGTTAGAAAGGTTATACCAAAAGATTACAAGACAATGGCCGCTTTAGCCAAAGCCATTGAAA
AGAATGTGCTGTTTTCACATCTTGATGATAATGAGAGAAGTGATATTTTTGATGCCATGTTTTCGGTCTCCTTTATCGCA
GGAGAGACTGTGATTCAGCAAGGTGATGAAGGGGATAACTTCTATGTGATTGATCAAGGAGAGACGGATGTCTATGTTAA
CAATGAATGGGCAACCAGTGTTGGGGAAGGAGGGAGCTTTGGAGAACTTGCTTTGATTTATGGAACACCGAGAGCAGCCA
CTGTCAAAGCAAAGACAAATGTGAAATTGTGGGGCATCGACCGAGACAGCTATAGAAGAATCCTCATGGGAAGCACACTG
AGAAAGCGGAAGATGTATGAGGAATTCCTTAGTAAAGTCTCTATTTTAGAGTCTCTGGACAAGTGGGAACGTCTTACGGT
AGCTGATGCATTGGAACCAGTGCAGTTTGAAGATGGGCAGAAGATTGTGGTGCAGGGAGAACCAGGGGATGAGTTCTTCA
TTATTTTAGAGGGGTCAGCTGCTGTGCTACAACGTCGGTCAGAAAATGAAGAGTTTGTTGAAGTGGGAAGATTGGGGCCT
TCTGATTATTTTGGTGAAATTGCACTACTGATGAATCGTCCTCGTGCTGCCACAGTTGTTGCTCGTGGCCCCTTGAAGTG
CGTTAAGCTGGACCGACCTAGATTTGAACGTGTTCTTGGCCCATGCTCAGACATCCTCAAACGAAACATCCAGCAGTACA
ACAGTTTTGTGTCACTGTCTGTC
