# Supplementary material for: Divergent genes in gerbils: prevalence, relation to GC-biased substitution, and phenotypic relevance
Source: BMC Evol Biol. 2020 Oct 19;20:134. doi: 10.1186/s12862-020-01696-3 (PMC7574485; doi:10.1186/s12862-020-01696-3)
Supplement: Supplementary file 3 — Additional file 3 Supplementary Data. DNA alignments for 10,554 1-to-1 orthologues used in analysis. Each alignment file is named using its orthogroup ID. [file 12862_2020_1696_MOESM3_ESM.zip › Additional_File_3/masked_alignments/OG0002000.fa]

>cavia_porcellus
ATGGCCGACTACCTGATTAGCGGGGGCACATCCTACGTGCCAGATGACGGGCTCACGGCACAGCAGCTCTTCAACTGCGG
GGACGGCCTCACCTACAACGATTTTCTCATTCTTCCTGGGTACATCGACTTCACTGCAGACCAAGTGGATCTGACTTCTG
CTCTGACCAAAAAGATCACACTCAAGACTCCACTGGTTTCTTCCCCCATGGATACAGTCACAGAAGCAGGAATGGCCATT
GCAATGGCGCTCACAGGAGGTATTGGTTTCATCCACCACAACTGTACACCTGAATTCCAGGCCAATGAAGTTCGGAAAGT
GAAGAAATACGAGCAGGGTTTCATCACGGACCCTGTGGTTCTCAGTCCCAAGGATCGTGTGCGGGATGTTTTTGAGGCCA
AGGCTCGGCACGGCTTCTGTGGCATTCCCATCACAGATACAGGCCGGATGGGGAGCCGCTTGGTGGGCATCATCTCCTCG
AGGGATATCGATTTTCTCAAGGAGGAGGAGCATGACCGGTTTCTGGAAGAGATCATGACAAAGAGGGAAGACTTGGTGGT
AGCACCTGCAGGCATCACATTAAAGGAAGCAAATGAAATTTTGCAGCGTAGCAAGAAGGGAAAGTTGCCTATTGTAAATG
AAGATGATGAGCTGGTGGCCATCATTGCCCGGACAGACCTGAAGAAGAACCGGGATTACCCACTGGCCTCCAAAGATGCC
AAGAAGCAGCTACTGTGCGGGGCAGCCATTGGCACTCATGAGGATGACAAATACAGGCTAGACTTGCTGGCCCAGTCTGG
TGTGGATGTAGTGGTTTTGGACTCTTCCCAGGGCAACTCCATTTTCCAGATCAATATGATCAAGTATATCAAAGAAAAAT
ACCCCAATCTCCAAGTCATTGGAGGAAATGTGGTCACCGCAGCTCAGGCCAAGAACCTCATCGATGCAGGTGTGGATGCC
CTTCGGGTGGGCATGGGAAGTGGCTCCATCTGCATCACTCAGGAA---------------GTGTTGGCCTGTGGCAGGCC
CCAAGCAACAGCAGTATATAAAGTATCAGAGTATGCACGTCGGTTTGGCGTTCCTGTCATTGCGGATGGAGGAATTCAAA
ATGTGGGTCATATTGCCAAAGCTTTGGCCCTGGGGGCCTCCACAGTTATGATGGGCTCCCTACTGGCTGCCACCACTGAA
GCCCCTGGTGAATACTTCTTCTCTGATGGGATCCGGCTGAAGAAATACCGTGGCATGGGTTCTCTTGATGCCATGGACAA
GCATCTTAGCAGCCAGAATCGCTATTTCAGTGAAGCTGACAAAATCAAAGTTGCCCAGGGAGTGTCGGGAGCTGTGCAGG
ACAAGGGGTCCATCCACAAGTTTGTCCCTTACTTGATTGCTGGCATCCAGCACTCATGCCAGGATATTGGTGCCAAGAGC
TTGACCCAAGTCCGAGCCATGATGTACTCTGGGGAACTGAAGTTTGAGAAGAGAACATCCTCAGCCCAGGTGGAAGGCGG
TGTCCACAGCCTTCACTCGTATGAAAAACGACTTTTC
>chinchilla_lanigera
ATGGCCGACTACCTGATCAGCGGGGGCACGTCCTACGTGCCGGACGACGGGCTCACGGCGCAGCAGCTCTTCAACTGCGG
GGACGGCCTCACCTACAACGATTTTCTCATTCTCCCTGGGTACATCGACTTCACTGCAGACCAGGTGGATCTGACTTCTG
CTCTGACCAAGAAGATCACACTCAAGACCCCACTGGTTTCTTCCCCCATGGATACAGTCACAGAAGCGGGGATGGCCATT
GCAATGGCGCTCACAGGAGGTATTGGTTTCATCCACCACAACTGTACACCCGAATTCCAGGCCAATGAAGTTCGTAAAGT
GAAGAAATACGAGCAGGGATTCATCACCGACCCTGTGGTTCTCAGTCCCAAGGACCGTGTGCGGGACGTTTTTGAGGCTA
AAGCTCGGCATGGCTTCTGCGGCATCCCCATCACAGACACAGGCCGGATGGGGAGCCGCCTGGTGGGCATCATCTCCTCG
AGGGATATCGATTTTCTTAAGGAGGAGGAGCATGACCGCTTTCTGGAAGAGATCATGACGAAGAGGGAAGACTTGGTGGT
GGCCCCTGCAGGCATCACATTAAAGGAAGCAAATGAAATTCTGCAGCGCAGCAAAAAGGGAAAGTTGCCCATTGTAAATG
AAGACGATGAGCTGGTGGCCATCATTGCCCGGACAGACCTGAAGAAGAACCGGGATTACCCACTGGCCTCCAAAGATGCC
AAGAAGCAGCTGCTGTGCGGGGCCGCCATTGGCACTCACGAGGATGACAAGTATAGGCTGGACTTGTTAGCCCAGGCTGG
TGTGGATGTGGTGGTTTTGGACTCTTCCCAGGGCAACTCCATCTTCCAGATCAATATGATCAAGTACATCAAAGAAAAGT
ACCCCAACCTCCAAGTCATCGGAGGCAATGTGGTGACTGCAGCCCAGGCCAAGAACCTCATCGACGCAGGTGTGGACGCC
CTTCGGGTGGGCATGGGAAGTGGCTCCATCTGCATCACCCAGGAA---------------GTGTTGGCCTGTGGGAGGCC
CCAAGCGACAGCAGTGTACAAGGTGTCCGAGTACGCAAGGCGCTTTGGCGTTCCTGTCATTGCCGACGGAGGAATTCAAA
ACGTGGGCCATATTGCCAAAGCTTTGGCCCTGGGGGCCTCCACAGTCATGATGGGCTCCCTACTGGCTGCCACCACGGAA
GCCCCTGGGGAGTACTTCTTCTCCGATGGGATCCGGCTGAAGAAATACAGGGGCATGGGTTCCCTCGATGCCATGGACAA
GCATCTCAGCAGCCAGAACCGCTACTTCAGCGAAGCTGACAAAATCAAAGTGGCCCAGGGGGTGTCGGGAGCCGTGCAGG
ACAAGGGGTCCATCCACAAGTTTGTCCCTTACTTGATTGCTGGCATCCAGCATTCCTGCCAGGACATTGGTGCCAAGAGC
CTGACCCAAGTCCGAGCCATGATGTACTCTGGGGAGCTGAAGTTTGAGAAGAGAACGTCCTCGGCCCAGGTGGAAGGCGG
TGTGCACAGCCTTCACTCGTATGAGAAGCGGCTTTTC
>fukomys_damarensis
ATGGCTGACTACCTGATTAGCGGGGGCACATCCTATGTGCCGGACGACGGACTCACGGCACAGCAGCTCTTCAACTGCGG
TGACGGCCTCACCTACAACGATTTCCTCATTCTCCCTGGATACATCGACTTCACTGCAGACCAGGTGGACCTTACTTCTG
CTCTGACCAAGAAGATCACACTCAAGACCCCACTGGTTTCCTCCCCCATGGATACAGTCACAGAGGCTGGAATGGCCATT
GCCATGGCGCTCACAGGAGGTATTGGTTTCATCCACCACAACTGTACACCTGAATTCCAGGCCAATGAAGTTCGTAAAGT
GAAGAAATATGAGCAGGGATTCATCACAGACCCTGTGGTTCTCAGCCCCAAGGATCGCGTGAGGGATGTTTTTGAGGCTA
AGGCTCGGCATGGCTTCTGTGGCATCCCCATCACAGATACAGGCCGCATGGGGAGCCGCTTAGTGGGCATCATTTCATCA
AGAGATATCGATTTTCTCAAGGAAGAGGAACATGACCGGTTTCTGGAAGAGATCATGACAAAGAGGGAAGACTTGGTAGT
AGCCCCTGCAGGCATCACATTAAAGGAAGCAAATGAAATTTTGCAGCGTAGCAAGAAGGGAAAGTTACCGATTGTAAATG
AAGATGATGAGCTGGTGGCCATCATTGCTCGGACGGATCTGAAGAAGAACAGGGATTACCCACTTGCCTCCAAAGATGCC
AAGAAGCAACTGCTGTGTGGGGCAGCCATTGGTACTCATGAAGATGACAAGTATAGGCTGGACTTGTTAGCCCAGTCTGG
TGTGGATGTAGTAGTTTTGGACTCTTCCCAGGGCAACTCCATCTTCCAAATCAATATGATCAAGTACATCAAAGAAAAAT
ACCCCAATCTCCAAGTCATTGGAGGCAATGTGGTCACCGCAGCTCAGGCCAAGAACCTCATCGACGCAGGTGTAGATGCT
CTGCGGGTGGGCATGGGAAGCGGCTCCATCTGCATCACCCAGGAA---------------GTGTTAGCCTGTGGAAGGCC
GCAAGCAACAGCAGTGTACAAGGTGTCAGAGTATGCACGGCGCTTTGGCGTTCCTGTCATCGCTGATGGAGGAATCCAAA
ACGTGGGCCATATTGCCAAAGCTTTGGCCCTGGGGGCATCCACAGTCATGATGGGCTCCCTCCTGGCTGCCACCACTGAA
GCCCCTGGGGAATACTTCTTCTCTGATGGGATCCGGCTAAAGAAATATCGTGGCATGGGTTCTCTTGATGCCATGGACAA
GCATCTCAGCAGCCAGAACCGCTATTTCAGTGAAGCTGACAAAATCAAAGTAGCCCAAGGGGTTTCAGGAGCTGTGCAAG
ACAAAGGGTCCATCCACAAGTTTGTTCCTTACTTGATTGCTGGCATCCAGCACTCCTGCCAGGACATTGGTGCCAAGAGC
TTGACCCAAGTCCGAGCCATGATGTACTCTGGGGAGCTTAAGTTTGAGAAGAGAACGTCTTCGGCCCAGGTGGAAGGTGG
TGTCCACAGCCTTCACTCGTATGAGAAGCGGCTTTTC
>dipodomys_ordii
ATGGCGGACTACCTGATCAGCGGCGGCACGTCATACGTGCCCGACGACGGACTCACCGCACAGCAGCTCTTCAACTGCGG
GGACGGCCTCACCTACAACGATTTTCTCATTCTTCCTGGATATATCGACTTCACCGCAGACCAGGTGGACCTGACCTCTG
CCCTTACCAAGAAGATTACATTGAAGACTCCACTGGTTTCCTCACCCATGGACACAGTTACAGAGGCCGGGATGGCCATT
GCCATGGCGCTTACTGGCGGTATTGGTTTCATCCACCACAACTGTACACCTGAATTCCAGGCCAATGAAGTTCGGAAAGT
GAAGAAATATGAGCAGGGCTTCATCACAGACCCTGTGGTCCTCAGCCCTAAGGATCGTGTGCGGGATGTTTTTGAAGCCA
AGGCCCGGCATGGCTTCTGTGGTATCCCCATCACAGATACAGGCCGGATGGGAAGTCGGTTGGTAGGCATCATTTCCTCG
AGGGACATTGATTTTCTCAAGGAAGAGGAACATGACCGTCTTTTGGAAGAGATCATGACAAAGAGGGAAGACTTGGTGGT
GGCTCCCGCAGGTATCACATTGAAAGAGGCAAATGAAATTCTGCAGCGCAGCAAGAAAGGGAAGTTACCCATTGTAAATG
AAGATGATGAGCTGGTAGCCATCATTGCTCGAACAGACCTGAAGAAGAATCGCGATTACCCACTAGCCTCCAAAGATGCC
AAGAAGCAGCTGCTGTGTGGAGCAGCCATTGGAACTCATGAAGATGACAAGTATAGGCTGGACTTGCTAGCTCAGGCTGG
TGTGGATGTGGTAGTTTTGGACTCTTCCCAGGGCAACTCCATCTTCCAAATCAATATGATCAAGTATATCAAAGAGAAAT
ACCCCAATCTCCAAGTCATCGGAGGCAACGTGGTTACTGCTGCTCAGGCCAAGAACCTCATTGACGCCGGCGTGGATGCC
CTACGGGTGGGCATGGGGAGTGGTTCCATCTGCATCACTCAGGAA---------------GTGTTGGCCTGTGGGCGGCC
CCAAGCAACAGCTGTATACAAGGTTTCAGAGTACGCCCGGCGCTTTGGTGTTCCTGTCATTGCTGATGGAGGAATCCAAA
ATGTGGGCCATATTGCCAAAGCCTTGGCCCTTGGGGCCTCCACAGTCATGATGGGTTCCCTCCTGGCCGCCACCACGGAG
GCCCCTGGAGAGTACTTCTTCTCTGATGGGATCCGGCTAAAGAAATACCGGGGCATGGGTTCCCTCGATGCCATGGACAA
GCATCTCAGCAGCCAGAACCGATACTTCAGTGAAGCAGACAAAATCAAAGTGGCCCAGGGGGTGTCGGGGGCTGTGCAAG
ACAAAGGGTCCATCCACAAGTTTGTCCCTTACTTGATCGCTGGCATCCAGCACTCCTGCCAAGATATCGGTGCCAAGAGC
TTGACTCAAGTCCGAGCCATGATGTACTCTGGGGAACTTAAGTTCGAGAAGAGAACATCCTCAGCTCAGGTGGAAGGGGG
AGTTCACAGCCTCCATTCGTATGAGAAAAGGCTCTTC
>nannospalax_galili
ATGGCGGACTACCTGATTAGCGGGGGCACGTCTTACGTGCCAGACGACGGGCTCACCGCACAGCAACTGTTCAACTGTGG
GGACGGCCTCACCTACAATGACTTTCTCATTCTTCCGGGGTATATCGACTTCACTGCAGACCAAGTGGACTTGACCTCTG
CTCTAACCAAGAAGATCACACTGAAGACCCCATTGGTTTCCTCACCCATGGACACAGTCACAGAGGCTGGAATGGCCATT
GCAATGGCGCTTACAGGCGGTATTGGTTTCATTCACCACAATTGTACACCTGAATTCCAGGCCAATGAAGTTCGGAAAGT
GAAGAAATACGAACAGGGATTCATCACTGACCCTGTGGTCCTCAGTCCCAGAGATCGGGTACGGGATGTTTTTGAAGCCA
AGGCCCGGCATGGTTTCTGTGGTATCCCCATCACAGATACCGGCCGGATGGGGAGTCGGTTGGTGGGCATCATCTCCTCA
AGGGACATTGATTTTCTCAAGGAGGAAGAGCATGACCATTTTTTAGAAGAGATCATGACAAAGAGAGAAGATTTGGTTGT
AGCCCCTGCAGGCATCACTTTGAAAGAGGCAAATGAAATTCTGCAGCGCAGCAAGAAGGGGAAGTTGCCCATTGTAAATC
AAGATGATGAGCTGGTGGCCATCATTGCCCGGACAGACCTCAAGAAGAATCGGGATTACCCACTGGCCTCAAAAGATGCC
AAGAAGCAGTTACTGTGTGGGGCAGCCATTGGCACTCATGAAGATGACAAGTATAGGCTAGACTTACTAGCTCTTGCTGG
TGTGGATGTGGTGGTTTTGGACTCTTCCCAGGGAAATTCCATTTTTCAAATCAATATGATCAAGTACATCAAAGAGAAAT
ATCCCAATCTCCAAGTCATAGGAGGCAATGTGGTCACTGCTGCTCAAGCCAAGAACCTGATTGATGCAGGTGTCGATGCC
CTTCGAGTTGGCATGGGAAGTGGCTCCATCTGTATCACCCAGGAA---------------GTGTTGGCCTGTGGTCGGCC
CCAAGCAACAGCAGTGTACAAGGTTTCAGAGTATGCACGACGCTTTGGTGTTCCTGTTATTGCTGATGGAGGAATTCAAA
ATGTGGGCCATATTGCCAAAGCTTTGGCCCTTGGAGCTTCAACAGTCATGATGGGTTCCCTCCTGGCTGCCACCACTGAG
GCTCCTGGTGAGTACTTCTTCTCTGATGGGATCCGGCTAAAGAAATATCGTGGTATGGGTTCTCTTGATGCCATGGACAA
GCATCTCAGCAGCCAGAACCGGTATTTCAGTGAAGCTGACAAAATCAAAGTGGCCCAAGGGGTGTCTGGGGCTGTGCAGG
ACAAAGGTTCTATCCACAAGTTTGTCCCTTACTTGATTGCTGGCATTCAGCATTCCTGTCAGGACATTGGTGCCAAGAGT
TTAACCCAAGTCCGAGCCATGATGTACTCTGGGGAACTTAAGTTTGAGAAGAGAACATCTTCAGCTCAGGTGGAAGGTGG
TGTCCACAGCCTTCATTCGTATGAGAAGCGTCTTTTC
>mus_musculus
ATGGCGGACTACCTGATTAGCGGAGGCACCTCTTACGTGCCGGACGACGGGCTCACAGCGCAGCAGCTCTTCAACTGCGG
GGACGGCCTCACCTACAATGATTTTCTCATTCTTCCTGGGTATATCGACTTCACTGCAGATCAGGTGGACTTGACGTCTG
CTCTAACTAAGAAGATTACACTAAAGACCCCATTGGTTTCCTCACCCATGGACACTGTCACAGAGGCTGGAATGGCCATC
GCGATGGCGCTTACAGGAGGTATTGGTTTCATCCACCACAACTGCACACCTGAATTCCAGGCCAATGAAGTTCGGAAAGT
GAAGAAATACGAACAGGGATTCATCACTGACCCCGTGGTCCTTAGCCCCAAGGATCGTGTACGCGATGTTTTTGAGGCCA
AAGCCAGGCATGGCTTCTGTGGTATCCCCATCACAGATACAGGCCGGATGGGGAGTCGATTGGTGGGCATCATCTCCTCA
AGGGACATTGATTTCCTCAAGGAGGAAGAGCATGACCGGTTCTTGGAAGAGATCATGACTAAGAGGGAAGATTTGGTGGT
CGCCCCTGCCGGCGTCACTCTGAAAGAGGCAAATGAGATTCTGCAGCGAAGTAAAAAGGGAAAGTTGCCCATTGTGAATG
AAAATGATGAGCTGGTAGCCATCATTGCCCGGACAGACCTAAAGAAGAATCGTGATTACCCCCTGGCCTCCAAAGATGCC
AAGAAGCAACTGCTGTGTGGGGCAGCCATTGGCACTCATGAGGATGACAAGTATAGGCTGGACTTACTGGCCCTTGCTGG
TGTGGATGTAGTGGTTTTGGACTCTTCCCAGGGAAACTCCATCTTCCAAATCAATATGATCAAATACATCAAGGAGAAGT
ATCCCAGTCTACAGGTCATTGGAGGCAATGTAGTCACTGCTGCGCAAGCCAAGAACCTCATAGATGCAGGTGTAGATGCT
TTGCGAGTCGGCATGGGAAGTGGTTCCATCTGCATCACCCAGGAA---------------GTGTTGGCCTGTGGGCGGCC
CCAAGCCACAGCAGTGTACAAGGTCTCTGAGTATGCCCGTCGCTTTGGTGTTCCTGTTATTGCTGATGGAGGAATCCAAA
ATGTGGGTCATATTGCCAAAGCTTTGGCTCTTGGGGCTTCCACAGTCATGATGGGCTCCCTCCTGGCTGCCACCACTGAG
GCCCCTGGCGAGTACTTCTTCTCAGATGGGATCCGGCTGAAGAAATACCGAGGTATGGGTTCTCTTGATGCCATGGACAA
ACATCTCAGCAGCCAGAACCGATACTTCAGTGAAGCTGACAAAATCAAAGTGGCCCAAGGAGTTTCAGGGGCAGTGCAGG
ACAAGGGGTCTATCCACAAGTTCGTTCCTTACCTGATTGCTGGCATCCAGCATTCCTGTCAGGACATTGGTGCCAAGAGT
TTAACCCAAGTCAGAGCCATGATGTACTCGGGGGAGCTTAAATTTGAGAAGAGGACATCCTCTGCTCAGGTGGAAGGTGG
CGTCCACAGCCTCCATTCGTACGAGAAACGGCTTTTC
>jaculus_jaculus
ATGGCGGACTACCTGATTAGCGGAGGCACGTCGTACGTGCCTGACGATGGACTCACCGCACAGCAGCTCTTCAACTGCGG
GGATGGCCTCACCTACAACGATTTTCTCATTCTCCCTGGGTACATCGACTTCACTGCAGACCAAGTGGACTTGACTTCTG
CTCTAACCAAGAAGATTACACTGAAGACCCCACTGGTTTCCTCACCCATGGACACTGTCACAGAGGCTGGGATGGCCATT
GCAATGGCGCTTACAGGCGGTATTGGCTTCATCCATCACAACTGTACACCTGAATTCCAGGCCAACGAAGTTCGGAAAGT
GAAGAAATATGAACAGGGATTTATTACTGACCCTGTGGTCCTCAGCCCTAAAGACCGCGTACGAGATGTTTTTGAGGCCA
AAGCCAGGCATGGCTTCTGTGGTATACCCATCACAGATACGGGCCGGATGGGGAGTCGGTTGGTGGGCATCATCTCCTCA
AGAGACATTGATTTTCTCAAGGAGGAGGAGCATGACCGTTTCTTGGAAGAGATCATGACAAAGAGGGAAGACTTGGTGGT
TGCCCCTGCAGGTGTCACGTTGAAGGAGGCAAATGAAATTCTGCAGCGTAGCAAGAAGGGCAAGTTGCCCATTGTAAATG
AAGACGATGAACTCGTGGCCATCATTGCGCGGACAGACCTGAAGAAGAATCGAGATTACCCACTAGCCTCCAAAGATGCC
AAGAAGCAGCTACTATGTGGGGCAGCCATCGGCACTCATGAAGATGACAAGTACAGGCTGGACTTACTGGCCCTTGCTGG
TGTGGACGTAGTAGTTTTGGACTCTTCCCAGGGAAACTCCATTTTCCAAATCAATATGATCAAGTATATCAAAGAGAAAT
ACCGCAATCTCCAAGTTATTGGAGGCAATGTGGTCACTGCTGCTCAAGCCAAGAACCTCATTGACGCAGGTGTAGATGCC
CTGCGAGTTGGCATGGGAAGTGGCTCCATCTGTATCACCCAGGAA---------------GTGTTGGCCTGCGGGCGGCC
TCAAGCAACAGCAGTATACAAGGTTTCAGAGTATGCACGGCGCTTTGGGGTTCCTGTTATTGCTGATGGAGGCATTCAAA
ATGTGGGCCATATTGCCAAAGCTTTGGCCCTTGGGGCGTCTACAGTCATGATGGGCTCCCTTCTTGCTGCCACCACTGAG
GCCCCTGGTGAGTACTTCTTCTCCGATGGAATCCGGCTAAAGAAATACCGTGGTATGGGATCTCTTGATGCCATGGACAA
GCACCTCAGCAGCCAGAACCGATACTTCAGTGAAGCTGACAAAATCAAAGTGGCCCAAGGGGTGTCAGGAGCTGTACAGG
ACAAAGGGTCTATCCACAAATTTGTACCTTATTTGATTGCTGGCATTCAGCATTCCTGTCAGGACATTGGTGCCAAGAGT
TTGACTCAAGTCCGAGCTATGATGTACTCTGGGGAACTGAAGTTTGAGAAGAGAACATCTTCAGCTCAGGTGGAAGGTGG
TGTCCACAGCCTCCATTCGTACGAGAAACGGCTTTTC
>rattus_norvegicus
ATGGCGGACTACCTGATTAGCGGAGGCACTTCTTACGTGCCAGACGACGGGCTCACCGCACAGCAGCTCTTCAACTGCGG
GGACGGCCTGACCTACAATGACTTTCTCATTCTTCCTGGATATATCGACTTCACTGCGGACCAGGTGGACTTGACCTCTG
CTCTAACCAAGAAGATTACTCTGAAGACCCCCTTGGTTTCCTCACCTATGGACACTGTCACGGAGGCTGGAATGGCCATC
GCAATGGCGCTTACAGGAGGCATTGGCTTCATCCACCACAACTGCACACCTGAATTCCAGGCCAATGAAGTTCGGAAAGT
GAAGAAATATGAACAGGGATTCATCACTGACCCTGTGGTCCTTAGCCCCAAGGATCGTGTGCGCGATGTTTTTGAGGCCA
AAGCCAGGCATGGCTTCTGTGGTATCCCCATCACAGATACCGGCCGGATGGGGAGTCGATTGGTGGGCATCATCTCCTCG
AGGGACATTGACTTCCTCAAGGAGGAAGAGCATGATCGCTTCTTGGAAGAGATCATGACTAAGAGAGAAGATTTAGTGGT
AGCCCCTGCCGGCGTCACTCTAAAAGAAGCAAATGAAATTCTGCAGCGCAGTAAAAAGGGAAAGTTGCCCATTGTGAATG
AGAGTGATGAGCTGGTAGCCATCATCGCCCGGACAGACCTCAAGAAGAATCGTGACTACCCACTGGCTTCCAAAGATACC
AAAAAGCAACTACTGTGTGGGGCAGCCATTGGCACCCATGAGGATGACAAGTATCGGCTGGACTTACTGGCCCTTGCTGG
TGTGGATGTGGTAGTTTTGGACTCTTCCCAGGGAAACTCCATTTTCCAAATCAATATGATCAAGTACATCAAGGAAAAAT
ACCCCAATCTCCAGGTCATCGGAGGCAATGTAGTCACTGCTGCTCAAGCCAAGAACCTCATCGACGCAGGTGTGGACGCT
CTGCGAGTCGGCATGGGAAGTGGTTCCATCTGCATCACCCAGGAA---------------GTGTTGGCCTGTGGGCGACC
CCAAGCAACAGCAGTATACAAGGTCTCTGAGTATGCCCGTCGCTTCGGTGTCCCTGTTATTGCTGATGGAGGAATCCAGA
ATGTGGGTCATATTGCCAAAGCTTTGGCTCTTGGGGCCTCTACAGTCATGATGGGCTCCCTCTTGGCTGCCACCACTGAG
GCCCCTGGTGAGTACTTCTTCTCCGATGGGATCCGGCTGAAGAAGTATCGTGGTATGGGCTCTCTTGATGCCATGGACAA
ACACCTCAGCAGCCAGAACCGATATTTCAGTGAAGCTGACAAGATCAAAGTGGCCCAAGGAGTTTCAGGGGCAGTGCAGG
ACAAAGGGTCTATCCACAAGTTTGTCCCTTATTTGATTGCTGGCATCCAGCATTCCTGTCAGGACATTGGTGCCAAGAGC
TTAACCCAAGTCAGAGCCATGATGTACTCGGGGGAACTTAAATTTGAGAAGAGAACGTCCTCAGCTCAGGTGGAAGGTGG
CGTTCACGGCCTCCATTCGTATGAGAAACGGCTCTTC
>psammomys_obesus
ATGGCGGACTACCTGATCAGCGGAGGCACGTCCTACGTGCCAGACGATGGGCTCACCGCACAGCAGCTCTTCAACTGCGG
GGACGGCCTCACCTACAACGATTTTCTCATTCTTCCTGGGTATATCGACTTCACTGCGGACCAGGTGGACTTGACCTCTG
CTCTCACCAAGAAAATCACACTGAAGACTCCATTGGTTTCCTCACCTATGGACACTGTCACAGAGGCTGGAATGGCCATT
GCAATGGCGCTTACAGGAGGTATTGGTTTCATCCACCACAACTGTACACCTGAGTTTCAGGCCAATGAAGTTCGCAAAGT
GAAGAAATATGAGCAAGGGTTCATCACTGACCCTGTGGTCCTTAGCCCCAAGGATCGTGTGCGTGACGTCTTTGAAGCCA
AAGCCAGGCATGGCTTCTGTGGTATCCCCATCACAGATACAGGCCGGATGGGGAGTCGGCTGGTGGGCATCATCTCCTCA
AGGGACATTGATTTCCTTAAGGAGGAAGAGCATGACCGTTTCTTGGAAGAGATCATGACAAAGAGGGAAGATTTGGTGGT
AGCTCCTGCAGGCATCACTCTAAAGGAGGCAAATGAAATTCTACAGCGCAGTAAAAAGGGAAAGTTGCCCATCGTGAATG
AAAATGATGAGCTGGTAGCCATCATTGCCCGGACAGACCTGAAGAAGAATCGGGACTACCCACTGGCTTCCAAAGATGCC
AAAAAGCAGCTGCTGTGTGGGGCAGCCATTGGCACTCACGAGGATGACAAGTACAGGCTGGACTTACTGGCCCTCTCTGG
TGTGGACGTCGTTGTGTTGGACTCTTCCCAGGGAAACTCCATTTTCCAGATCAACATGATCAAATACATCAAGGAGAAAT
ACCCCAATCTCCAAGTCATTGGAGGCAATGTAGTCACTGCTGCACAAGCCAAGAACCTCATAGACGCAGGTGTGGACGCT
CTGCGGGTCGGCATGGGAAGCGGCTCCATCTGCATCACCCAGGAA---------------GTGCTGGCCTGTGGGCGGCC
CCAAGCAACAGCAGTGTACAAGGTTTCTGAGTATGCGCGACGCTTTGGTGTGCCTGTTATTGCTGATGGAGGAATCCAAA
ATGTGGGTCATATTGCCAAAGCGTTGGCTCTTGGGGCGTCTACAGTCATGATGGGCTCCCTCTTGGCTGCCACCACTGAG
GCCCCTGGTGAGTACTTCTTCTCCGACGGGATCCGGCTAAAGAAGTATCGTGGAATGGGTTCTCTTGATGCCATGGATAA
GCATCTCAGCAGCCAGAACCGCTATTTCAGTGAAGCTGATAAGATCAAAGTGGCCCAAGGAGTTTCGGGGGCTGTGCAGG
ACAAAGGGTCTATCCACAAATTCGTCCCTTACTTGATTGCTGGCATCCAGCATTCCTGTCAGGACATTGGTGCCAAGAGT
CTCACCCAAGTCCGAGCCATGATGTATTCGGGGGAACTTAAGTTTGAGAAGAGAACATCCTCTGCTCAGGTGGAAGGTGG
TGTCCACGGCCTGCATTCGTACGAGAAGCGGCTTTTC
>meriones_unguiculatus
ATGGCGGACTACCTGATTAGCGGAGGCACGTCCTACGTGCCAGACGATGGGCTCACCGCACAGCAGCTCTTCAACTGCGG
GGACGGCCTCACCTACAACGATTTTCTCATTCTTCCTGGGTATATCGACTTCACTGCGGACCAGGTGGACTTGACCTCTG
CTCTAACTAAGAAAATCACACTGAAGACTCCACTGGTTTCCTCACCTATGGACACTGTCACAGAGGCTGGAATGGCCATT
GCAATGGCGCTTACAGGAGGTATTGGTTTCATCCATCACAACTGTACACCTGAGTTTCAGGCCAATGAAGTTCGCAAAGT
GAAGAAATACGAGCAAGGGTTCATCACTGACCCTGTGGTCCTTAGCCCCAAGGATCGTGTGCGTGACGTTTTTGAAGCCA
AAGCCAGGCATGGCTTCTGTGGTATCCCCATCACAGATACAGGCCGGATGGGGAGTCGGCTGGTGGGCATCATCTCCTCA
AGGGACATTGATTTCCTTAAGGAGGAAGAGCATGACCGTTTCTTGGAAGAGATCATGACAAAGAGGGAAGATTTGGTGGT
AGCTCCTGCAGGCATCACTCTAAAGGAGGCAAATGAAATTCTACAGCGCAGTAAAAAGGGAAAGTTGCCCATCGTTAATG
AAAACGATGAGCTGGTAGCCATCATTGCCCGGACAGACCTGAAGAAGAATCGTGATTACCCACTGGCTTCCAAAGATGCC
AAAAAGCAGCTGCTGTGTGGGGCAGCCATTGGCACTCACGAGGATGACAAGTACAGGCTGGACTTACTGGCCCTCTCTGG
TGTGGATGTCGTTGTGTTGGACTCTTCCCAGGGAAACTCCATTTTCCAGATCAACATGATCAAATACATCAAGGAGAAAT
ACCCCAATCTCCAAGTCATTGGAGGCAATGTAGTCACTGCTGCTCAAGCCAAGAACCTCATAGATGCAGGTGTGGATGCT
CTGCGAGTCGGCATGGGAAGTGGTTCCATCTGCATCACCCAGGAAGCGGCTCCCTGCTATATGCTGGCCTGTGGGAGGCC
CCAAGCAACAGCGGTGTACAAGGTTTCTGAGTATGCGCGACGCTTTGGTGTGCCTGTTATTGCTGATGGAGGAATCCAAA
ATGTGGGTCATATTGCCAAAGCGTTGGCTCTTGGGGCGTCTACAGTCATGATGGGCTCCCTCTTGGCTGCCACCACCGAG
GCCCCTGGCGAGTACTTCTTCTCAGATGGAATCCGGCTAAAGAAGTATCGTGGAATGGGTTCTCTTGATGCCATGGATAA
GCATCTCAGCAGCCAGAACCGCTATTTCAGTGAAGCTGATAAGATCAAAGTGGCCCAGGGAGTTTCGGGGGCTGTGCAGG
ACAAAGGGTCTATCCACAAGTTCGTCCCTTACTTGATTGCTGGCATCCAGCATTCCTGTCAGGATATTGGTGCCAAGAGT
CTCACCCAAGTCCGAGCCATGATGTATTCGGGGGAGCTTAAGTTTGAGAAGAGAACATCCTCTGCTCAGGTGGAAGGTGG
CGTCCACGGCCTGCACTCGTACGAGAAGCGGCTTTTC
>homo_sapiens
ATGGCCGACTACCTGATTAGTGGGGGCACGTCCTACGTGCCAGACGACGGACTCACAGCACAGCAGCTCTTCAACTGCGG
AGACGGCCTCACCTACAATGACTTTCTCATTCTCCCTGGGTACATCGACTTCACTGCAGACCAGGTGGACCTGACTTCTG
CTCTGACCAAGAAAATCACTCTTAAGACCCCACTGGTTTCCTCTCCCATGGACACAGTCACAGAGGCTGGGATGGCCATA
GCAATGGCGCTTACAGGCGGTATTGGCTTCATCCACCACAACTGTACACCTGAATTCCAGGCCAATGAAGTTCGGAAAGT
GAAGAAATATGAACAGGGATTCATCACAGACCCTGTGGTCCTCAGCCCCAAGGATCGCGTGCGGGATGTTTTTGAGGCCA
AGGCCCGGCATGGTTTCTGCGGTATCCCAATCACAGACACAGGCCGGATGGGGAGCCGCTTGGTGGGCATCATCTCCTCC
AGGGACATTGATTTTCTCAAAGAGGAGGAACATGACTGTTTCTTGGAAGAGATAATGACAAAGAGGGAAGACTTGGTGGT
AGCCCCTGCAGGCATCACACTGAAGGAGGCAAATGAAATTCTGCAGCGCAGCAAGAAGGGAAAGTTGCCCATTGTAAATG
AAGATGATGAGCTTGTGGCCATCATTGCCCGGACAGACCTGAAGAAGAATCGGGACTACCCACTAGCCTCCAAAGATGCC
AAGAAACAGCTGCTGTGTGGGGCAGCCATTGGCACTCATGAGGATGACAAGTATAGGCTGGACTTGCTCGCCCAGGCTGG
TGTGGATGTAGTGGTTTTGGACTCTTCCCAGGGAAATTCCATCTTCCAGATCAATATGATCAAGTACATCAAAGACAAAT
ACCCTAATCTCCAAGTCATTGGAGGCAATGTGGTCACTGCTGCCCAGGCCAAGAACCTCATTGATGCAGGTGTGGATGCC
CTGCGGGTGGGCATGGGAAGTGGCTCCATCTGCATTACGCAGGAA---------------GTGCTGGCCTGTGGGCGGCC
CCAAGCAACAGCAGTGTACAAGGTGTCAGAGTATGCACGGCGCTTTGGTGTTCCGGTCATTGCTGATGGAGGAATCCAAA
ATGTGGGTCATATTGCGAAAGCCTTGGCCCTTGGGGCCTCCACAGTCATGATGGGCTCTCTCCTGGCTGCCACCACTGAG
GCCCCTGGTGAATACTTCTTTTCCGATGGGATCCGGCTAAAGAAATATCGCGGTATGGGTTCTCTCGATGCCATGGACAA
GCACCTCAGCAGCCAGAACAGATATTTCAGTGAAGCTGACAAAATCAAAGTGGCCCAGGGAGTGTCTGGTGCTGTGCAGG
ACAAAGGGTCAATCCACAAATTTGTCCCTTACCTGATTGCTGGCATCCAACACTCATGCCAGGACATTGGTGCCAAGAGC
TTGACCCAAGTCCGAGCCATGATGTACTCTGGGGAGCTTAAGTTTGAGAAGAGAACGTCCTCAGCCCAGGTGGAAGGTGG
CGTCCATAGCCTCCATTCGTATGAGAAGCGGCTTTTC
>ictidomys_tridecemlineatus
ATGGCGGACTACCTGATTAGCGGGGGCACGTCCTATGTGCCAGACGACGGACTCACAGCACAGCAGCTCTTCAACTGCGG
GGACGGCCTCACCTACAACGATTTTCTCATTCTCCCTGGGTACATCGACTTCACTGCAGACCAGGTGGACCTGACCTCTG
CCCTGACCAAGAAGATCACTCTGAAGACCCCACTGGTTTCCTCACCCATGGACACAGTTACAGAGGCTGGGATGGCCATT
GCAATGGCGCTTACTGGCGGCATTGGTTTCATCCACCACAACTGTACACCTGAATTCCAGGCTAATGAAGTTCGGAAAGT
GAAGAAATATGAGCAGGGATTCATCACAGACCCTGTGGTCCTCAGCCCCACGGATCGCGTCCGGGATGTTTTTGAGGCCA
AGGCTCGGCATGGCTTTTGCGGTATACCCATTACGGATACAGGCCGGATGGGGAGTCGCTTGGTGGGCATCATCTCCTCA
AGGGACATTGATTTTCTCAAGGAGGAGGAGCATGACCTGTTTTTGGAAGAAATCATGACTAAGCGAGAAGACTTGGTGGT
AGCTCCTGCAGGTATCACATTGAAGGAAGCAAATGAAATTCTACAGCGCAGCAAGAAGGGAAAGTTACCCATTGTGAATG
AAGATGATGAGCTGGTAGCCATCATTGCCCGGACAGACTTGAAGAAGAACCGGGATTACCCACTAGCCTCCAAAGATGCC
AAGAAGCAGCTACTGTGTGGGGCAGCCATTGGCACTCATGAGGATGACAAGTATAGACTGGACTTGCTAGCCCAAGCTGG
TGTGGACGTAGTGGTTTTGGACTCTTCCCAGGGAAATTCCATCTTCCAGATCAATATGATCAAGTATATCAAAGAGAAAT
ATACCAATCTCCAAGTTATTGGAGGCAATGTTGTCACTGCAGCTCAGGCCAAGAACCTCATTGATGCAGGTGTGGATGCC
CTGCGGGTGGGCATGGGAAGTGGCTCTATCTGCATCACCCAGGAAGCGGCTCCCTGCTATATGTTGGCCTGTGGGCGGCC
CCAAGCAACAGCCGTGTACAAGGTTTCTGAATATGCACGCCGCTTTGGTGTTCCTGTCATTGCTGATGGAGGAATCCAGA
ATGTGGGCCATATTGCCAAAGCCTTGGCCCTTGGGGCCTCCACAGTCATGATGGGTTCCCTCCTGGCTGCTACCACTGAG
GCCCCTGGTGAGTACTTCTTCTCCGATGGGATCCGGCTAAAGAAATATCGTGGTATGGGCTCTCTTGATGCCATGGACAA
GCATCTCAGCAGCCAGAACCGATATTTCAGTGAAGCCGACAAAATCAAAGTGGCCCAAGGGGTATCAGGGGCTGTGCAGG
ACAAAGGGTCCATCCATAAATTTGTCCCCTACTTGATTGCCGGCATCCAGCACTCCTGCCAGGATATTGGTGCCAAGAGT
TTGACTCAAGTCCGAGCCATGATGTACTCTGGGGAACTTAAGTTTGAGAAGAGAACATCCTCAGCTCAGGTGGAAGGTGG
CGTCCACAGTCTCCATTCGTATGAGAAGCGGCTTTTC
