# Supplementary material for: Divergent genes in gerbils: prevalence, relation to GC-biased substitution, and phenotypic relevance
Source: BMC Evol Biol. 2020 Oct 19;20:134. doi: 10.1186/s12862-020-01696-3 (PMC7574485; doi:10.1186/s12862-020-01696-3)
Supplement: Supplementary file 3 — Additional file 3 Supplementary Data. DNA alignments for 10,554 1-to-1 orthologues used in analysis. Each alignment file is named using its orthogroup ID. [file 12862_2020_1696_MOESM3_ESM.zip › Additional_File_3/masked_alignments/OG0002001.fa]

>psammomys_obesus
AACAACAAGTTCGACGCCTTAAAAGATGATGATAGTGGAGACCATGATCAGAATGAAGAAAACAGCACACAGAAAGATGG
TGAGAAGGAAAAAACGGAACGAGACAAGAGCCAGAGCAGCGGCAAGAGGAAGGCTGTTGTCCCTGGACCAGCAGAGCATC
CCCTGCAGTACAACTACACCTTTTGGTACTCTAGGAGAACCCCCGGCCGTCCCACCAGCTCACAGAGCTATGAGCAGAAC
ATCAAGCAGATTGGCACCTTTGCCTCCGTGGAGCAGTTCTGGAAGTTTTACAGCCACATGGTACGTCCTGGGGACCTGAC
AGGCCACAGTGACTTTCATCTCTTCAAAGAAGGAATTAAACCTATGTGGGAGGATGATGCAAATAAAAATGGTGGCAAGT
GGATCATTCGACTTCGGAAGGGCTTAGCTTCCCGCTGCTGGGAGAATCTCATCCTGGCCATGCTGGGGGAGCAATTCATG
GTTGGGGAGGAGATCTGTGGGGCTGTGGTCTCTGTCCGCTTTCAGGAGGACATTATTTCCATATGGAATAAGACCGCCAG
CGACCAAGCAACCACAGCCCGAATCCGGGATACTCTTCGGCGCGTGCTTAACCTACCTCCCAACACCATTATGGAATACA
AAACCCACACCGACAGCATCAAGGCC---TGG------------------------------------------------
---------------
>mus_musculus
AACAACAAGTTCGACGCCTTAAAAGATGATGACAGTGGAGACCATGATCAGAATGAAGAAAACAGCACACAGAAAGATGG
TGAGAAGGAAAAAACAGACCGAGACAAGAGCCAGAGCAGTGGCAAGAGGAAGGCTGTTGTCCCTGGACCAGCAGAGCATC
CCCTGCAGTACAACTACACCTTTTGGTACTCGAGGAGAACCCCTGGCCGTCCCACCAGCTCGCAGAGCTATGAGCAGAAC
ATCAAGCAGATTGGCACCTTTGCCTCTGTGGAGCAGTTCTGGAAGTTTTACAGCCACATGGTACGTCCTGGGGACCTGAC
AGGCCACAGTGACTTTCATCTCTTCAAAGAAGGGATTAAACCTATGTGGGAGGATGATGCAAATAAAAATGGGGGCAAGT
GGATCATTCGACTCCGGAAGGGCTTAGCTTCCCGCTGCTGGGAGAATCTCATCCTGGCTATGCTCGGGGAGCAATTCATG
GTTGGGGAGGAGATCTGCGGGGCTGTGGTCTCTGTCCGCTTTCAGGAGGACATTATTTCTATATGGAATAAGACTGCCAG
CGACCAAGCAACTACAGCCCGAATCCGGGATACTCTTCGGCGCGTGCTTAACCTACCTCCCAACACCATTATGGAATACA
AAACTCACACCGACAGCATCAACATTGCA---------------------------------------------------
---------------
>meriones_unguiculatus
---------------AGCTTAAAAGATGATGATAGTGGAGACCATGATCAGAATGAAGAAAACAGCACACAGAAAGATGG
TGAGAAGGAAAAAACGGAACGAGACAAGAGCCAGAGCAGCAGCAAGAGGAAGGCTGTTGTCCCTGGACCAGCAGAACATC
CCCTGCAGTACAACTACACCTTTTGGTACTCTAGGAGAACCCCCGGCCGTCCCACCAGCTCACAGAGCTATGAACAGAAC
ATCAAGCAGATTGGCACCTTTGCCTCCGTGGAGCAGTTCTGGAAGTTTTACAGCCACATGGTACGTCCTGGGGACCTGAC
AGGCCACAGTGACTTTCATCTCTTCAAAGAAGGAATTAAACCTATGTGGGAGGATGATGCAAATAAAAATGGTGGCAAGT
GGATCATTCGACTTCGGAAGGGCTTAGCTTCCCGCTGCTGGGAGAATCTCATCCTGGCCATGCTGGGGGAGCAATTCATG
GTTGGGGAGGAGATCTGTGGGGCTGTGGTCTCTGTCCGCTTTCAGGAGGACATTATTTCCATATGGAATAAGACCGCCAG
CGACCAAGCAACCACAGCCCGAATCCGGGATACTCTTCGGCGCGTGCTTAACCTACCTCCCAACACCATTATGGAATACA
AAACCCACACCGACAGCATCAAAATG---CCAGGCAGGCTGGGTCCCCAAAGGCTCCTTTTTCAAAACCTCTGGAAGCCG
CGATTGAATGTGCCA
>nannospalax_galili
---------------AGCTTGAAAGATGACGACAGTGGAGACCATGATCAGAATGAAGAAAACAGCACACAGAAAGATGG
TGAGAAGGAAAAAACGGAACGTGACAAGAGTCAGAGCAGCAGCAAGCGTAAGGCTGTTGTCCCTGGACCAGCAGAACATC
CCCTGCAGTACAACTATACGTTTTGGTACTCTAGAAGGACCCCAGGCCGTCCCACCAGCTCACAGAGCTATGAGCAGAAC
ATCAAGCAGATTGGCACTTTCGCCTCTGTGGAGCAGTTCTGGAGGTTTTATAGCCACATGGTACGTCCTGGGGACCTGAC
TGGACACAGTGACTTCCATCTCTTCAAGGAAGGAATTAAGCCTATGTGGGAGGATGATGCAAATAAAAATGGTGGCAAGT
GGATCATTCGATTGCGAAAGGGCTTAGCTTCCCGTTGCTGGGAGAATCTCATCCTGGCCATGCTGGGGGAGCAGTTCATG
GTGGGGGAGGAGATCTGCGGAGCTGTGGTCTCTGTGCGTTTTCAGGAGGACATTATTTCTATATGGAATAAGACTGCCAG
CGACCAAGCAACCACAGCCCGAATCCGGGATACTCTTCGGCGCGTGCTTAACCTACCTCCCAACACCATTATGGAATACA
AAACTCACACCGACAGCATCAAAATG---CCAGGCAGGCTGGGCCCCCAAAGGCTCCTTTTTCAAAACCTCTGGAAGCCG
CGATTGAATGTGCCA
>cavia_porcellus
AACAACAAATTTGACGCCTTGAAAGATGATGACAGTGGAGACCATGATCAGAATGAAGAAAACAGCACACAGAAAGATGG
TGAGAAGGAAAAAACAGAACGAGACAAGAGTCAGAGCAGCAGCAAGAGGAAGGCTGTTGTCCCTGGACCAGCAGAGCATC
CCTTGCAGTACAACTACACTTTCTGGTACTCCAGAAGGACCCCAGGCCGCCCTACCAGCTCGCAGAGCTACGAACAGAAT
ATCAAGCAGATTGGCACCTTTGCCTCAGTGGAGCAGTTCTGGAGGTTTTATAGCCACATGGTTCGTCCCGGGGACCTGAC
AGGACACAGTGACTTCCATCTCTTCAAAGAAGGAATTAAACCCATGTGGGAGGACGATGCAAATAAAAATGGTGGCAAGT
GGATCATTCGGCTGCGGAAGGGCTTGGCCTCCCGATGCTGGGAGAACCTCATCCTGGCCCTGCTGGGGGAGCAGTTCATG
GTTGGGGAGGAGATCTGTGGGGCTGTGGTCTCTGTCCGCTTCCAGGAGGACATTATTTCCATATGGAATAAAACTGCCAG
TGACCAAGCGACCACAGCCCGAATCCGGGACACACTTCGGCGCGTGCTTAACCTACCTCCCAACACCATTATGGAATACA
AAACTCACACCGACAGCATCAAAATG---CCAGGCAGGCTGGGCCCCCAAAGACTACTTTTTCAAAACCTCTGGAAGCCG
CGGTTGAATGTGCCA
>fukomys_damarensis
AACAACAAATTCGACGCCTTGAAAGATGATGACAGTGGAGACCACGATCAGAATGAAGAAAACAGCACACAGAAAGATGG
TGAGAAGGAAAAAACAGAAAGAGACAAGAGTCAGAGCAGCAGTAAAAGAAAGGCTGTTGTCCCCGGACCAGCAGAGCATC
CCTTGCAGTACAACTATACTTTCTGGTACTCCAGGAGGACCCCAGGTCGTCCCACCAGCTCCCAGAGCTATGAACAGAAT
ATCAAGCAGATTGGCACATTTGCCTCTGTGGAGCAGTTCTGGAGGTTTTATAGCCACATGGTACGTCCTGGGGACCTGAC
AGGACACAGTGACTTCCATCTCTTCAAAGAAGGAATTAAACCCATGTGGGAGGATGATGCAAATAAAAATGGTGGCAAGT
GGATCATTCGGCTACGGAAGGGCTTGGCCTCCCGGTGCTGGGAAAATCTCATCCTGGCTATGTTGGGGGAACAGTTCATG
GTTGGGGAGGAGATCTGTGGGGCTGTGGTCTCTGTCCGCTTCCAGGAGGACATCATTTCCATATGGAATAAGACTGCCAG
TGATCAAGCAACCACAGCCCGAATCCGGGACACACTTCGGCGCGTGCTTAACCTACCTCCCAACACCATTATGGAATACA
AAACTCACACCGACAGCATCAAAATG---CCAGGCAGGCTGGGGCCCCAAAGACTCCTTTTTCAAAACCTCTGGAAGCCG
CGGTTGAATGTGCCG
>ictidomys_tridecemlineatus
CATGGGAAATATGACATCTTGAAAGATGATGACAGTGGGGACCACGATCAGAATGAAGAAAACAGCACACAGAAAGATGG
TGAGAAGGAAAAAACAGAGCGAGACAAGAGCCAGAGCAGTAGCAAGAGGAAGGCTGTTGTTCCTGGACCAGCAGAGCATC
CCCTGCAGTACAACTATACATTCTGGTACTCCAGGAGGACCCCAGGCCGTCCCACCAGCTCTCAGAGCTATGAACAGAAT
ATCAAGCAGATTGGCACCTTTGCCTCTGTGGAGCAGTTCTGGAGGTTTTATAGCCACATGGTACGTCCCGGGGACCTGAC
AGGCCACAGTGACTTCCATCTCTTCAAAGAAGGAATTAAACCCATGTGGGAGGATGATGCAAATAAAAATGGTGGCAAGT
GGATTATCCGGCTGCGGAAGGGCTTGGCCTCTCGTTGCTGGGAGAATCTCATCCTGGCCATGCTGGGAGAACAGTTCATG
GTTGGGGAGGAGATCTGTGGGGCTGTGGTCTCTGTCCGCTTTCAGGAGGACATTATTTCCATATGGAATAAGACTGCCAG
TGACCAAGCAACCACAGCCCGAATCCGGGATACGCTTCGGCGCGTGCTTAACCTACCTCCCAACACCATTATGGAATACA
AAACTCACACCGACAGCATCAAAATG---CCAGGCAGGCTGGGCCCCCAAAGGCTCCTTTTTCAAAACCTCTGGAAGCCG
CGGTTGAATGTGCCA
>chinchilla_lanigera
AACAACAAATTCGACGCCTTGAAAGATGATGACAGTGGAGACCACGATCAGAATGAAGAAAACAGCACACAGAAAGATGG
TGAGAAGGAAAAAACAGAACGAGACAAGAGTCAGAACAGCAGCAAGAGGAAGGCTGTTGTTCCTGGACCAGCAGAGCATC
CCTTGCAGTACAACTATACTTTCTGGTACTCCAGGAGGACCCCAGGCCGTCCCACCAGTTCACAGAGCTATGAACAGAAT
ATCAAGCAGATCGGCACCTTTGCCTCTGTGGAGCAGTTCTGGAGGTTTTATAGCCACATGGTACGTCCCGGGGACCTGAC
AGGACACAGCGACTTCCATCTCTTCAAAGAAGGAATTAAACCCATGTGGGAGGATGATGCAAATAAAAATGGTGGCAAGT
GGATCATTCGGCTGCGGAAGGGATTGGCCTCCCGGTGCTGGGAGAATCTCATTCTGGCCTTGCTGGGGGAACAGTTCATG
GTTGGGGAGGAGATCTGTGGGGCTGTGGTCTCTGTCCGCTTCCAGGAAGACATTATTTCCATATGGAATAAGACTGCCAG
TGACCAAGCAACCACAGCCCGAATCCGGGACACACTTCGGCGCGTGCTTAACCTACCTCCCAACACCATTATGGAATACA
AAACTCACACCGACAGCATCAAAATG---CCAGGCAGGCTGGGCCCCCAAAGGCTCCTTTTTCAAAACCTCTGGAAGCCG
CGGTTGAATGTGCCA
>homo_sapiens
AACAACAAGTTCGACGCTTTGAAAGATGATGACAGTGGGGACCATGATCAGAATGAAGAAAACAGCACACAGAAAGATGG
TGAGAAGGAAAAAACGGAACGAGACAAGAATCAGAGCAGTAGCAAGAGAAAGGCTGTTGTCCCTGGACCGGCAGAGCATC
CCCTGCAGTACAACTACACTTTTTGGTACTCCAGGAGAACCCCCGGCCGTCCCACGAGCTCACAGAGCTATGAACAGAAT
ATCAAACAGATTGGCACCTTTGCCTCTGTGGAGCAGTTCTGGAGGTTTTATAGCCACATGGTACGTCCTGGGGACCTGAC
AGGCCACAGTGACTTCCATCTCTTCAAAGAAGGAATTAAACCCATGTGGGAGGATGATGCAAATAAAAATGGTGGCAAGT
GGATTATTCGGCTGCGGAAGGGCTTGGCCTCCCGTTGCTGGGAGAATCTCATTTTGGCCATGCTGGGGGAACAGTTCATG
GTTGGGGAGGAGATCTGTGGGGCTGTGGTGTCTGTCCGCTTTCAGGAAGACATTATTTCAATATGGAATAAGACTGCCAG
TGACCAAGCAACCACAGCCCGAATCCGGGACACACTTCGGCGAGTGCTTAACCTACCTCCCAACACCATTATGGAATACA
AAACTCACACCGACAGCATCAAAATG---CCAGGCAGGCTGGGCCCCCAAAGGCTCCTTTTTCAAAACCTCTGGAAGCCG
CGGTTGAATGTGCCA
>jaculus_jaculus
ACTGGGCAGTTTGATAACTTGAAAGATGATGACAGTGGGGACCATGATCAGAATGAAGAAAACAGCACACAGAAAGATGG
TGAGAAGGAAAAAATGGAACGAGACAAGAGTCAGAGCAGTGGCAAGAGAAAGGCTGTTGTCCCTGGACCAGCAGAGCACC
CTCTGCAGTACAACTATACTTTCTGGTACTCTCGGAGGACTCCCGGCCGTCCCACCAGCTCACAGAGCTATGAGCAAAAC
ATTAAGCAGATTGGCACTTTTGCCTCTGTGGAGCAGTTCTGGAGGTTTTATAGCCACATGGTACGTCCCGGGGACCTGAC
AGGCCACAGTGACTTTCATCTCTTCAAAGAAGGGATTAAACCTATGTGGGAGGATGATGCAAATAAAAATGGTGGCAAGT
GGATCATTCGGTTGCGAAAGGGCTTGGCTTCCCGTTGCTGGGAAAATCTCATCCTGGCCATGCTGGGGAAGCAGTTCATG
GTTGGAGAGGAGATCTGTGGGGCTGTGGTCTCTGTCCGCTTCCAGGAGGACATTATTTCTATATGGAATAAGACTGCCAG
CGACCAAGCAACCACAGCCCGAATCCGGGACACACTTCGGCGTGTGCTTAACCTACCTCCCAACACCATTATGGAATACA
AAACTCACACCGACAGCATCAAAATG---CCAGGCAGGCTGGGCCCCCAAAGGCTCCTTTTTCAAAACCTCTGGAAGCCG
CGGTTGAATGTGCCA
>rattus_norvegicus
---------TTGACAGTCTTAAAAGATGATGACAGTGGAGACCATGATCAGAATGAAGAAAACAGCACACAGAAAGATGG
TGAGAAGGAAAAAACAGACCGAGATAAGAGCCAGAGTGGTGGCAAGAGGAAGGCTGTTGTCCCTGGACCAGCAGAACATC
CCCTGCAGTACAACTACACCTTTTGGTACTCTAGGAGAACCCCTGGCCGTCCCACCAGTTCACAGAGCTATGAGCAGAAC
ATCAAGCAGATTGGCACCTTTGCCTCTGTGGAACAGTTCTGGAAGTTTTACAGCCACATGGTCCGTCCCGGGGACCTGAC
AGGCCACAGTGACTTTCATCTCTTTAAAGAAGGAATCAAACCTATGTGGGAGGATGATGCAAATAAAAATGGGGGCAAGT
GGATCATTCGACTCCGGAAGGGCTTAGCTTCCCGCTGCTGGGAGAATCTCATCCTGGCCATGCTCGGGGAACAGTTCATG
GTTGGGGAGGAGATCTGCGGGGCTGTGGTCTCTGTCCGCTTCCAGGAGGACATTATTTCTATATGGAATAAGACTGCCAG
CGACCAAGCAACCACAGCCCGAATCCGGGACACTCTTCGGCGCGTGCTTAACCTACCTCCCAACACCATTATGGAATACA
AAACTCACACCGACAGCATCAAAATG---CCAGGCAGGCTGGGCCCCCAAAGGCTCCTTTTTCAAAACCTCTGGAAGCCG
CGATTGAATGTGCCA
>dipodomys_ordii
------------------------------GACAGTGGGGACCACGATCAGAATGAAGAAAACAGCACACAGAAAGATGG
TGAGAAGGAAAAGATGGAACGAGACAAGAGTCAGAGCAGCAGTAAGAGGAAGGCTGTTGTCCCTGGACCGGCAGAGCATC
CCCTGCAGTACAACTACACTTTCTGGTACTCCAGGAGGACTCCAGGCCGTCCCACCAGCTCCCAGAGTTATGAGCAGAAT
ATCAAGCAGATCGGCACCTTCGCCTCAGTGAGTACT---TGGAGGTTACAGTCATGT-----------------------
----------------------------------------------------GATGATGCAAATAAAAATGGCGGCAAGT
GGATCATCCGGCTGCGGAAGGGCTTGGCCTCCCGTTGCTGGGAGAATCTCATCCTGGCCATGCTAGGAGAACAGTTCATG
GTTGGGGAGGAGATCTGTGGGGCTGTGGTCTCTGTCCGCTTTCAGGAGGACATTATTTCCATATGGAATAAGACTGCCAG
CGATCAAGCAACCACAGCCCGAATCCGGGATACACTTCGGCGCGTGCTTAACCTACCTCCCAACACCATTATGGAATACA
AAACTCACACCGACAGCATCAAAATG---CCAGGCAGGCTGGGCCCCCAAAGGCTCCTTTTTCAAAACCTCTGGAAGCCG
CGATTGAATGTGCCA
