# Supplementary material for: Divergent genes in gerbils: prevalence, relation to GC-biased substitution, and phenotypic relevance
Source: BMC Evol Biol. 2020 Oct 19;20:134. doi: 10.1186/s12862-020-01696-3 (PMC7574485; doi:10.1186/s12862-020-01696-3)
Supplement: Supplementary file 3 — Additional file 3 Supplementary Data. DNA alignments for 10,554 1-to-1 orthologues used in analysis. Each alignment file is named using its orthogroup ID. [file 12862_2020_1696_MOESM3_ESM.zip › Additional_File_3/masked_alignments/OG0002002.fa]

>cavia_porcellus
ATGGCAGAAGAAGTGGTGGTAGTAGCCAAGTTTGATTATGTGGCCCAACAAGAACAAGAGCTGGACATCAAGAAGAATGA
GAGATTATGGCTTCTGGATGATTCTAAATCCTGGTGGCGAGTTAGAAATTCCATGAATAAAACAGGTTTTGTGCCTTCTA
ACTATGTGGAAAGAAAAAACAGTGCTCGGAAAGCATCTATTGTGAAAAACCTAAAGGATACCTTAGGCATTGGAAAAGTG
AAAAGAAAACCTAGTGTCCCAGATTCTGCATCTCCTGCTGATGACAGTTTTGTTGACCCAGGGGAACGTCTTTATGATCT
CAACATGCCTGCCTATGTGAAATTTAACTACATGGCTGAGAGAGAGGATGAATTATCATTGATAAAAGGAACAAAAGTGA
TTGTCATGGAGAAATGCAGTGATGGGTGGTGGCGGGGTAGCTACAATGGACAAATTGGATGGTTCCCTTCAAACTATGTA
ACTGAAGAAGGTGACAGCCCTTTGGGTGACCATGTGGGTTCACTATCAGAAAAATTAGCAGCAGTTGTCAATAATCTAAA
TACTGGGCAAGTGTTGCATGTGGTACAGGCTCTTTACCCATTCAGTTCATCCAATGATGAAGAACTTAATTTTGAGAAAG
GCGATGTAATGGATGTTATTGAAAAGCCAGAAAATGACCCAGAGTGGTGGAAATGCAGGAAGATCAATGGTATGGTTGGT
CTGGTGCCAAAAAACTATGTTACCATTATGCAGAATAATTCATTAAGTTCAGGTTTGGAACCATCACCTCCACAGTGTGA
TTATGTTAGACCTTCACTCACTGGAAAGTTTGCTGGCAATCCTTGGTATTACGGCAAAGTTACCAGACATCAAGCAGAAA
TGGCATTAAATGAAAGAGGACATGAAGGAGATTTTCTCATCCGTGATAGTGAATCTTCGCCAAATGATTTTTCAGTATCA
TTGAAAGCACAAGGAAAAAACAAGCATTTTAAAGTCCAACTGAAAGAGACCTTCTACTGCATTGGGCAACGTAAATTCAG
CACCATGGAAGAACTTGTAGAACATTACAAAAAGGCACCAATTTTTACAAGTGAACAAGGAGAAAAGTTGTATCTTGTTA
AGCATTTATCG
>octodon_degus
ATGGCAGAAGAAGTGGTGGTAGTAGCCAAGTTTGATTATGTGGCCCAACAAGAACAAGAATTGGACATCAAGAAGAATGA
GAGATTATGGCTTCTGGATGATTCTAAATCCTGGTGGCGAGTTAGAAATTCTATGAATAAAACAGGTTTTGTGCCTTCTA
ACTATGTGGAAAGGAAAAATAGTGCTCGGAAAGCATCTATTGTGAAAAATTTAAAGGATACCTTAGGCATTGGAAAAGTG
AAAAGAAAACCTAGTGTTCCAGATTCTGCGTCTCCTGCTGATGACAGTTTTGTTGACCCAGGGGAACGTCTTTATGACCT
CAACATGCCTGCCTATGTGAAGTTTAACTACATGGCTGAGAGAGAGGATGAATTATCATTGATAAAAGGAACAAAAGTGA
TTGTCATGGAGAAATGCAGTGATGGGTGGTGGCGGGGCAGCTACAATGGACAAATTGGATGGTTCCCTTCAAACTATGTA
ACTGAAGAAGGTGACAGTCCTTTGGGTGACCATGTGGGGTCGCTGTCAGAAAAATTAGCAGCGGTTGTCAATAACCTAAA
TACTGGGCAAGTGTTGCATGTGGTACAGGCTCTTTACCCTTTCAGTTCGTCCAATGATGAAGAACTTAATTTTGAGAAAG
GCGATATAATGGATGTTATTGAAAAGCCAGAAAATGACCCAGAGTGGTGGAAATGCAGGAAGATCAATGGTATGGTTGGT
CTTGTGCCAAAAAACTATGTAACCATTATGCAGAATAATTCATTAACATCAGCTTTGGAACCATCACCTCCACAGTGTGA
TTATGTTAGGCCTTCACTCACTGGAAAGTTTGCTGGCAATCCTTGGTATTATGGCAAAGTTACCAGACATCAAGCAGAAA
TGGCATTAAATGAAAGAGGACATGAAGGAGATTTTCTCATCCGTGATAGTGAGTCTTCGCCAAACGATTTTTCAGTATCA
CTGAAAGCACAAGGGAAAAATAAGCATTTTAAAGTCCAACTAAAAGAGACCTTCTACTGCATTGGGCAGCGTAAATTCAG
CACCATGGAAGAACTTGTAGAACATTACAAGAAGGCACCAATTTTTACAAGTGAACAAGGAGAAAAGTTATATCTTGTCA
AGCACTTATCC
>nannospalax_galili
ATGGCAGAAGAAGTGGTGGTAGTAGCCAAGTTTGATTATGTGGCACAACAAGAGCAAGAGTTGGATATCAAGAAGAACGA
GAGATTATGGCTTCTGGATGATTCAAAATCCTGGTGGCGAGTTCGAAATTCCATGAATAAAACAGGTTTTGTCCCTTCTA
ACTATGTGGAAAGGAAAAATAGTGCTCGGAAAGCATCTATTGTAAAAAACCTGAAGGATACCTTAGGAATTGGAAAAGTG
AAAAGGAAACCTAGTGTTCCAGATACAGCATCTCCTGCTGATGATAGCTTTGTTGACCCAGGGGAACGTCTCTATGACCT
CAACATGCCTGCCTTCGTGAAATTCAACTACATGGCTGAAAGAGAGGATGAATTATCATTGATAAAAGGGACCAAGGTGA
TCGTCATGGAGAAATGCAGTGATGGATGGTGGCGTGGTAGCTACAATGGACAAATTGGATGGTTTCCTTCAAACTACGTA
ACTGAAGAAGGGGACAGTCCTTTGGGTGACCATGTGGGTTCTCTGTCAGAGAAATTAGCAGCAGTTGTCAATAACCTAAA
TACAGGTCAAGTATTACATGTGGTACAGGCTCTTTACCCGTTCAACTCATCCAATGATGAAGAACTGAATTTTGAAAAAG
GTGATGTAATGGATGTTATTGAAAAGCCGGAAAATGACCCAGAGTGGTGGAAATGCAGAAAAATCAATGGGATGGTTGGC
CTGGTGCCAAAAAACTATGTTACCATTATGCAGAATCATGCATTAACCTCAGGTTTGGAACCATCACCTCCACAGTGTGA
TTACATTAGGCCTTCAGTCACTGGAAAGTTTGCTGGCAATCCTTGGTATTATGGCAAAGTCACCAGACACCAAGCAGAAA
TGGCATTAAATGAAAGAGGGCATGAAGGGGATTTCCTAATTCGGGATAGTGAATCTTCGCCAAATGATTTCTCAGTATCC
TTAAAAGCACAAGGGAAAAACAAGCATTTTAAAGTCCAACTAAAAGAGACTGTTTACTGCATTGGGCAACGAAAATTCAG
CACCATGGAAGAACTTGTAGAACATTACAAAAAGGCACCAATTTTTACAAGTGAACAAGGAGAAAAGTTGTATCTTGTCA
AGCATTTGTCT
>dipodomys_ordii
ATGGCGGAGGAAGTAGTGGTGGTAGCCAAATTTGATTATGTGGCTCAACAAGAACAAGAGCTGGATATCAAGAAGAATGA
GAGATTATGGCTTCTGGATGATTCTAAGTCCTGGTGGAGAGTTCGAAATTCAATGAATAAAACTGGTTTTGTCCCTTCTA
ACTACGTGGAAAGGAAGAACAGTGCTCGAAAAGCATCTATTGTGAAAAACTTGAAGGATACCTTAGGCATTGGAAAAGTG
AAACGAAAACCCAGTGTTCCAGACACGGCATCTCCTGCCGATGATAGCTTCGTGGACCCAGGGGAGCGTCTGTATGACCT
CAACATGCCCGCCTATGTGAAATTCAACTACATGGCCGAGAGGGAGGACGAGCTGTCCCTGATCAAAGGGACGAAGGTGA
TCGTCATGGAGAAGTGCAGTGATGGCTGGTGGCGGGGGAGCCACAATGGGCAGATTGGATGGTTCCCATCCAACTACGTG
ACCGAAGAAGGGGACAGTCCTCTGGGCGACCACGTGGGTTCTCTGTCCGAGAAACTAGCGGCAGTTGTCAATAACCTAAA
CACTGGGCAAGTGTTGCACGTGGTACAGGCGCTTTACCCGTTCAGCTCATCCAACGATGAAGAACTCAATTTTGAGAAAG
GCGATGTCATGGATGTTATTGAAAAGCCGGAAAACGACCCTGAGTGGTGGAAATGTAGGAAGATGAACGGAACCGTTGGT
CTGGTGCCAAAGAACTACGTGACTGTCATGCAGAATAATCCATTAACCTCAGGCCTAGAGCCATCACCCCCACAGTGTGA
CTACATTAGGCCTTCCCTCACTGGGAAGTTTGCTGGCAATCCTTGGTATTACGGCAAAGTCACCAGACACCAAGCAGAAA
TGGCATTAAATGAAAGAGGACACGAAGGAGACTTCCTCATTCGCGATAGTGAATCTTCGCCAAATGATTTCTCAGTATCA
CTAAAAGCACAAGGGAAAAACAAGCATTTTAAAGTCCAGCTCAAAGAGACTGTCTACTGCATTGGGCAGCGAAAATTCAG
CACCATGGAAGAACTTGTAGAACATTACAAAAAGGCGCCAATTTTTACAAGTGAACAAGGGGAAAAATTATATCTTGTCA
AGCATTTATCA
>homo_sapiens
ATGGCAGAAGAAGTGGTGGTAGTAGCCAAATTTGATTATGTGGCCCAACAAGAACAAGAGTTGGACATCAAGAAGAATGA
GAGATTATGGCTTCTGGATGATTCTAAGTCCTGGTGGCGAGTTCGAAATTCCATGAATAAAACAGGTTTTGTGCCTTCTA
ACTATGTGGAAAGGAAAAACAGTGCTCGGAAAGCATCTATTGTGAAAAACCTAAAGGATACCTTAGGCATTGGAAAAGTG
AAAAGAAAACCTAGTGTGCCAGATTCTGCATCTCCTGCTGATGATAGTTTTGTTGACCCAGGGGAACGTCTCTATGACCT
CAACATGCCCGCTTATGTGAAATTTAACTACATGGCTGAGAGAGAGGATGAATTATCATTGATAAAGGGGACAAAGGTGA
TCGTCATGGAGAAATGCAGTGATGGGTGGTGGCGTGGTAGCTACAATGGACAAGTTGGATGGTTCCCTTCAAACTATGTA
ACTGAAGAAGGTGACAGTCCTTTGGGTGACCATGTGGGTTCTCTGTCAGAGAAATTAGCAGCAGTCGTCAATAACCTAAA
TACTGGGCAAGTGTTGCATGTGGTACAGGCTCTTTACCCATTCAGCTCATCTAATGATGAAGAACTTAATTTCGAGAAAG
GAGATGTAATGGATGTTATTGAAAAACCTGAAAATGACCCAGAGTGGTGGAAATGCAGGAAGATCAATGGTATGGTTGGT
CTAGTACCAAAAAACTATGTTACCGTTATGCAGAATAATCCATTAACTTCAGGTTTGGAACCATCACCTCCACAGTGTGA
TTACATTAGGCCTTCACTCACTGGAAAGTTTGCTGGCAATCCTTGGTATTATGGCAAAGTCACCAGGCATCAAGCAGAAA
TGGCATTAAATGAAAGAGGACATGAAGGGGATTTCCTCATTCGTGATAGTGAATCTTCGCCAAATGATTTCTCAGTATCA
CTAAAAGCACAAGGGAAAAACAAGCATTTTAAAGTCCAACTAAAAGAGACTGTCTACTGCATTGGGCAGCGTAAATTCAG
CACCATGGAAGAACTTGTAGAACATTACAAAAAGGCACCAATTTTTACAAGTGAACAAGGAGAAAAATTATATCTTGTCA
AGCATTTATCA
>ictidomys_tridecemlineatus
ATGGCAGAAGAAGTGGTAGTAGTAGCCAAATTTGATTATGTGGCCCAGCAAGAACAAGAGTTGGACATCAAGAAGAATGA
GAGATTATGGCTTCTGGATGATTCTAAATCCTGGTGGAGAGTTCGAAATTCCATGAATAAAACAGGTTTTGTGCCTTCTA
ATTATGTGGAAAGAAAAAACAGTGCTCGGAAAGCATCTATTGTAAAAAACCTAAAGGACACTTTAGGCATTGGAAAAGTG
AAAAGAAAACCGAGTGTTCCAGATTCTGCATCTCCTGCTGATGATAGCTTTGTTGACCCAGGGGAACGTCTCTATGACCT
CAATATGCCTGCCTATGTGAAATTTAACTACATGGCTGAGAGAGAGGATGAATTATCATTGATAAAAGGGACGAAGGTGA
TCGTCATGGAGAAATGCAGTGATGGGTGGTGGCGGGGTAGCTACAATGGACAAATTGGATGGTTCCCTTCAAACTATGTA
ACTGAAGAAGGTGACAGTCCCTTGGGTGACCATGTGGGTTCTCTGTCAGAGAAATTAGCAGCAGTTGTCAATAACTTAAA
TAGTGGGCAAGTGTTGCATGTGGTACAGGCTCTTTACCCATTCAGCTCATCCAATGATGAAGAACTTAATTTTGAGAAAG
GTGATGTAATGGATGTTATTGAAAAACCAGAAAATGACCCAGAATGGTGGAAATGCAGGAAGATCAATGGAATGGTTGGT
CTGGTACCAAAAAACTATGTTACCATTATGCAGAATAATCCATTAACCTCAGGTTTGGAGCCATCACCTCCACAGTGTGA
TTACATTAGGCCTTCACTCACTGGAAAGTTTGCTGGCAATCCTTGGTATTATGGCAAAGTCACCAGACATCAAGCAGAAA
TGGCATTAAATGAAAGAGGGCATGAAGGGGATTTCCTCATTCGTGATAGTGAATCTTCGCCAAATGATTTCTCAGTATCA
CTAAAAGCACAGGGGAAAAACAAGCATTTTAAAGTCCAACTAAAAGAGACTGTCTACTGCATTGGGCAGCGTAAATTCAG
CACCATGGAAGAACTTGTAGAACATTACAAAAAGGCACCAATTTTTACAAGTGAACAAGGAGAAAAATTATATCTTGTCA
AGCATTTATCA
>mus_musculus
ATGGCTGAAGAAGTGGTGGTGGTGGCCAAATTTGATTATGTGGCACAGCAGGAACAAGAGCTGGATATCAAGAAGAATGA
GCGATTATGGCTCCTGGATGACTCTAAATCCTGGTGGCGAGTTCGAAATTCCATGAATAAAACAGGTTTTGTCCCTTCTA
ACTATGTGGAAAGAAAAAACAGTGCTCGGAAAGCATCTATTGTTAAAAACCTGAAGGACACCTTAGGTATTGGAAAAGTG
AAAAGAAAACCCAGTGTTCCAGATACTGCATCTCCTGCTGATGATAGCTTTGTTGATCCAGGAGAACGTCTCTATGACCT
TAACATGCCTGCTTTTGTGAAATTTAACTACATGGCTGAGAGAGAGGATGAGTTGTCATTGATAAAAGGGACCAAGGTGA
TCGTCATGGAGAAATGCAGTGATGGATGGTGGCGTGGCAGCTACAACGGACAAATTGGATGGTTTCCTTCAAACTATGTA
ACTGAAGAAGGTGACAGTCCTTTGGGTGATCATGTAGGTTCTCTGTCAGAGAAATTAGCAGCAGTTGTCAATAACCTAAA
TACGGGTCAAGTATTGCATGTTGTACAGGCTCTTTACCCGTTTAGCTCATCCAATGATGAAGAACTCAATTTTGAGAAAG
GCGATGTAATGGATGTTATTGAAAAGCCGGAAAATGACCCAGAGTGGTGGAAATGCAGGAAAATCAATGGCATGGTTGGC
CTGGTGCCAAAAAACTACGTTACCATTATGCAAAACAATCCATTAACCTCAGGTTTGGAACCATCTCCTCCACAATGTGA
TTACATTAGGCCTTCACTCACTGGGAAGTTTGCTGGCAATCCTTGGTATTATGGCAAAGTCACCAGGCACCAGGCAGAAA
TGGCATTAAATGAAAGAGGGCATGAAGGAGACTTCCTCATTCGTGACAGTGAATCTTCGCCAAATGATTTCTCAGTATCA
CTAAAAGCACAAGGGAAAAACAAGCATTTTAAAGTCCAGCTGAAAGAGACTGTTTACTGCATTGGGCAGCGGAAATTCAG
CACCATGGAGGAACTTGTAGAACATTACAAAAAGGCACCGATCTTTACAAGTGAGCAAGGAGAAAAATTATATCTCGTCA
AGCATTTGTCT
>jaculus_jaculus
ATGGCAGAAGAAGTGGTGGTTGTAGCCAAATTTGACTATGTGGCCCAACAAGAACAAGAGCTGGATATCAAGAAGAATGA
GAGGTTATGGCTTCTGGATGATTCTAAATCCTGGTGGCGAGTTCGAAATTCCATGAATAAAACGGGTTTTGTCCCTTCTA
ACTATGTGGAAAGGAAAAATAGTGCTCGAAAAGCATCTATTGTGAAAAACCTAAAGGATACTTTAGGCATTGGAAAAGTG
AAGAGAAAACCTAGTGTTCCAGATACTGCATCTCCTGCCGATGATAGCTTTGTTGACCCAGGGGAACGTCTCTATGACCT
CAACATGCCTGCTTATGTGAAATTTAACTACATGGCTGAGAGAGAAGATGAATTATCACTGATAAAAGGGACCAAGGTGA
TCGTCATGGAGAAATGCAGTGATGGGTGGTGGCGTGGTAGCTACAACGGACAAATTGGATGGTTTCCTTCAAACTATGTA
ACTGAAGAAGGTGACAGTCCTTTGGGTGATCATGTGGGTTCTCTGTCAGAGAAATTAGCAGCAGTTGTCAACAACCTAAA
TACAGGGCAAGTATTGCATGTGGTACAGGCTCTTTACCCATTCAGCTCATCAAATGACGAAGAACTCAATTTTGAGAAAG
GTGATGTAATGGATGTTATTGAGAAGCCAGAAAATGACCCAGAGTGGTGGAAATGCAGGAAAATCAATGGCATGGTTGGT
CTAGTGCCAAAAAACTATGTTACCATTATGCAGAATAATCCATTAACCTCAGGTTTGGAACCATCACCTCCACAATGTGA
TTACATTAGGCCTTCACTCACTGGAAAGTTTGCTGGCAATCCTTGGTATTATGGCAAAGTCACCAGGCATCAAGCAGAAA
TGGCATTAAATGAAAGAGGTCATGAAGGGGATTTCCTCATCCGTGATAGTGAATCTTCGCCAAATGATTTCTCAGTATCA
CTAAAAGCACAGGGGAAAAACAAGCATTTTAAAGTCCAACTAAAAGATACTGTCTACTGCATTGGGCAGCGAAAATTCAG
CACCATGGAAGAACTTGTAGAACATTACAAAAAGGCACCTATTTTTACAAGTGAACAAGGAGAAAAATTGTATCTCGTCA
AGCATTTATCA
>meriones_unguiculatus
ATGGCTGAAGAAGTGGTGGTGGTAGCTAAATTTGATTATGCGGCCCAGCAAGAGCAAGAGCTGGATATCAAGAAGAATGA
GAGATTATGGCTTCTGGATGACTCTAAATCCTGGTGGCGAGTTCGAAATTCCATGAATAAAACAGGTTTTGTCCCTTCTA
ACTATGTGGAAAGAAAAAACAGTGCTCGGAAAGCATCTATTGTTAAAAACCTGAAGGACACCTTAGGCATTGGAAAAGTG
AAAAGAAAACCTAGCGTTCCAGACACTGCATCTCCTGCTGATGATAGCTTTGTTGATCCAGGAGAACGTCTCTATGACCT
CAACATGCCTGCTTTTGTGAAATTTAACTACATGGCTGAGAGAGAGGATGAATTGTCATTGATAAAAGGGACCAAGGTGA
TCGTCATGGAGAAATGCAGTGATGGGTGGTGGCGTGGCAGCTACAATGGACAAATTGGATGGTTTCCTTCAAACTATGTA
ACTGAAGAAGGTGACAGTCCTTTGGGTGACCATGTAGGTTCTCTGTCAGAGAAATTAGCAGCAGTTGTCAATAACCTAAA
TACAGGCCAAGTGCTGCACGTCGTACAGGCTCTTTACCCATTCAGCTCATCCAATGATGAAGAGCTCAATTTTGAGAAAG
GTGATGTAATGGATGTTATTGAAAAGCCGGAAAATGACCCAGAGTGGTGGAAATGCAGAAAAACCAATGGTATGGTTGGC
CTGGTGCCCAAAAACTATGTTACCATTATGCAGAATAATCCATTAACTTCAGGTTTGGAACCATCACCTCCACAGTGTGA
TTATATTAGGCCTTCACTCATTGGGAAGTTTGCTGGCAATCCTTGGTATTATGGCAAAGTTACCAGGCACCAAGCAGAAA
TGGCATTGAATGAAAGGGGACATGAAGGAGACTTCCTCATTCGTGATAGTGAATCTTCGCCAAATGACTTCTCAGTATCA
CTAAAAGCACAAGGGAAAAACAAGCATTTTAAAGTCCAGCTGAAAGAGACTGTTTACTGCATTGGGCAGCGGAAATTCAG
CACCATGGAGGAGCTTGTAGAACATTACAAAAAAGCACCTATCTTTACAAGTGAACAAGGAGAAAAATTATATCTCGTCA
AGCATTTGTCT
>psammomys_obesus
ATGGCTGAAGAAGTGGTGGTGGTAGCTAAATTTGATTATGCGGCCCAGCAAGAGCAAGAGCTGGATATCAAGAAGAATGA
GAGATTATGGCTTCTGGATGACTCTAAATCCTGGTGGCGAGTTCGAAATTCCATGAATAAAACAGGTTTTGTCCCTTCTA
ACTATGTGGAAAGAAAAAACAGTGCTCGGAAAGCATCTATTGTTAAAAACCTGAAGGACACCTTAGGCATTGGAAAAGTG
AAAAGAAAACCTAGCGTTCCAGACACTGCATCTCCTGCTGATGATAGCTTTGTTGATCCAGGAGAACGTCTCTATGACCT
CAACATGCCTGCTTTTGTGAAATTTAACTACATGGCTGAGAGAGAGGATGAATTGTCATTGATAAAAGGGACCAAGGTGA
TCGTCATGGAGAAATGCAGTGATGGGTGGTGGCGTGGCAGCTACAATGGACAAATTGGATGGTTTCCTTCAAACTATGTA
ACTGAAGAAGGTGACAGTCCTTTGGGTGACCATGTAGGTTCTCTGTCAGAGAAATTAGCAGCAGTTGTCAATAACCTAAA
TACAGGCCAAGTATTGCACGTCGTACAGGCTCTTTACCCATTCAGCTCATCCAATGATGAAGAACTCAATTTTGAGAAAG
GTGATGTAATGGATGTTATTGAAAAGCCGGAAAATGACCCAGAGTGGTGGAAATGCAGGAAAACCAATGGTATGGTTGGC
CTGGTGCCCAAAAACTATGTTACCATTATGCAGAATAATCCATTAACTTCAGGTTTGGAACCATCACCTCCACAGTGTGA
TTATATTAGGCCTTCACTCACTGGGAAGTTTGCTGGCAATCCTTGGTATTATGGCAAAGTTACCAGGCACCAAGCAGAAA
TGGCATTGAATGAAAGGGGACATGAAGGAGACTTCCTCATTCGTGATAGTGAATCTTCGCCAAATGACTTCTCGGTATCA
CTAAAAGCACAAGGGAAAAACAAGCATTTTAAAGTCCAGCTGAAAGAGACTGTTTACTGCATTGGGCAGCGGAAATTCAG
CACCATGGAGGAGCTTGTAGAACATTACAAAAAAGCACCTATCTTTACAAGTGAACAAGGAGAAAAATTATATCTCGTCA
AGCATTTGTCT
>rattus_norvegicus
ATGGCTGAAGAAGTGGTGGTGGTGGCCAAATTTGATTATGTGGCACAGCAGGAACAAGAGCTGGATATCAAGGAA---GA
AAGATTATGGCTCATGGATGACTCTAAGTCCTGGTGCGAAGTTCGAAATTCCATGAATAAAACAGGTTTTGTC---TCTA
ACTATGTGAAAGGAAAAAATAGTGCTCGGAAAGCATCTATTGTTAAACCT---AAGGACACCTTAGGCATTGGAAAAGTG
AAAAGAAAACCCAGTGTTCCAGATACGGCATCTCCTGCTGATGATAGCTTTGTTGATCCAGGAGAACGTCTCTATGACCT
CAACATGCCTGCTTTTGTGAAGTTTAACTACATGGCTGAGAGAGAGGATGAATTGTCATTGATAAAAGGGACCAAGGTGA
TAGTCATGGAGAAATGCAGTGACGGATGGTGGCGTGGCAGCTACAATGGACAAATTGGATGGTTCCCTTCAAACTATGTA
ACTGAAGAAGGTGACAGTCCTTTGGGTGACCATGTAGGTTCTCTGTCAGAGAAGTTAGCAGCAGTTGTCAATAACCTAAA
TACAGGTCAAGTATTGCACGTTGTACAGGCTCTTTACCCGTTCAGCTCATCCAATGATGAAGAACTCAATTTTGAGAAAG
GTGATGTAATGGATGTTATTGAAAAGCCGGAAAATGACCCAGAATGGTGGAAATGCAGGAAAATCAATGGCATGGTTGGC
CTGGTGCCAAAAAACTATGTTACCGTCATGCAGAATAATCCGCTAACCTCAGGTTTGGAACCATCGCCTCCACAGTGTGA
TTACATTAGGCCTTCACTCACGGGGAAGTTTGCTGGCAATCCTTGGTATTATGGCAAAGTCACCAGGCACCAGGCAGAGA
TGGCATTGAATGAAAGAGGGCATGAAGGAGACTTCCTCATTCGCGACAGTGAGTCTTCGCCAAATGATTTCTCAGTATCA
CTAAAAGCACAAGGGAAAAACAAGCATTTTAAAGTCCAGCTGAAAGAGACTGTCTACTGCATTGGGCAGCGGAAATTCAG
CACCATGGAGGAACTTGTAGAACATTACAAAAAGGCACCGATCTTTACAAGTGAACAAGGAGAGAAATTGTATCTCGTCA
AGCATTTGTCT
