# Supplementary material for: Divergent genes in gerbils: prevalence, relation to GC-biased substitution, and phenotypic relevance
Source: BMC Evol Biol. 2020 Oct 19;20:134. doi: 10.1186/s12862-020-01696-3 (PMC7574485; doi:10.1186/s12862-020-01696-3)
Supplement: Supplementary file 3 — Additional file 3 Supplementary Data. DNA alignments for 10,554 1-to-1 orthologues used in analysis. Each alignment file is named using its orthogroup ID. [file 12862_2020_1696_MOESM3_ESM.zip › Additional_File_3/masked_alignments/OG0002007.fa]

>nannospalax_galili
ATGAATAATTCTCTGGAGAACACCATCTCGTTTGAAGAGTACATTCGAGTAAAGGCACGATCTGTCCCACAACACAGGAT
GAAGGAATTTCTGGACTCACTGGCTTCTAAGGGACCAGAAGCTCTTCAGGAGTTCCAGCAGACAGCCACCACCACTATGG
TGTACCAGCAGGGTGGGAACTGCATTTACACAGACAGCACTGAAGTTGCCGGGTCTTTGCTTGAACTTGCTTGTCCAGTC
ACAACCAGTGTTCAGCCACAAACCCAGCAAGAACAGCAGATCCAGGTTCAGCAGCCACAGCAGGTTCAGGTACAGGTGCA
GGTACAGCAGTCTCCACAACAGGTCTCGGCTCAGCAGCTTTCCCCGCAGTTCACCGTTCACCAGCCTACTGAGCAGCCCA
TCCAGGTCCAGGTGCAGATCCAAGGCCAGGCACCACAGTCAGCAGCCCCCTCCATCCAGACCCCGTCTCTACAGAGCCCT
AGCCCCTCACAGCTGCAAGCAGCCCAGATCCAGGTGCAGCATGTGCAGGCGGCCCAGCAGATCCAAGCTGCAGAAATCCC
AGAGGAGCATATCCCACATCAACAAATCCAGGCTCAGCTGGTGGCTGGCCAGTCTCTTGCTGGGGGTCAGCAGATCCAAA
TCCAGACCGTGGGTGCCCTTTCCCCACCACCATCCCAGCAGGGCTCACCCCGGGAAGGGGAACGGCGGGTTGGCACAGCC
AGTGTCCTCCAGCCAGTGAAGAAACGCAAAGTGGACATGCCCATCACTGTGTCCTATGCCATCTCAGGGCAGCCAGTGGC
CACCGTGCTGGCCATTCCACAGGGCCAGCAACAGAGTTACGTGTCTTTGAGGCCAGACTTACTGACAGTAGACAGTGCCC
ATCTGTACAGTGCCACTGGGACCATTACTAGCCCTACAGGAGAAACTTGGACCATCCCTGTTTATTCTGCCCAGCCCCGG
GGTGACCCTCAGCAGCAGAGCATCACTCACATTGCCATTCCCCAGGAAGCCTACAATGCAGTTCACGTCAGTGGCTCACC
CACAGCTCTGGCAGCTGTAAAGCTGGAGGATGACAAGGAGAAGATGGTGGGCACCACGTCTGTAGTAAAAAACTCCCATG
AAGAGGTAGTGCAGACCCTTGCAAACTCACTCTTTCCAGCACAGTTCATGAATGGCAACATCCACATTCCAGTGGCTGTG
CAGGCTGTGGCAGGTACATATCAGAATACGGCTCAGACTGTCCATATATGGGACCCTCAGCAGCAGCCACAACAGCAAAC
TCCCCAAGAACAGACGCCGCCACCACCACAGCAGCAGCAG---CTCCAGGTTACTTGTTCAGCTCAAACTGTTCAGGTCG
CTGAAGTCGAACCACAGTCACAACCACAGCCTTCCCCAGAACTTTTGCTTCCAAATTCTTTGAAGCCAGAAGAAGGGCTT
GAAGTATGGAAAAACTGGGCTCAGACCAAGAATGCTGAACTTGAGAAGGATGCTCAAAACAGATTGGCACCCATTGGGAG
ACGCCAGCTGCTGCGATTCCAGGAAGATCTCATCTCCTCTGCTGTGGCTGAGTTGAATTATGGACTCTGTTTAATGACAC
GGGAAGCTCGAAATGGAGACGGTGAACCCTATGACCCAGATGTACTCTACTACATTTTCTTGTGCATTCAAAAGTACCTT
TTTGAAAATGGAAGGGTAGATGACATCTTCTCTGATCTTTATTATGTTCGTTTCACTGAGTGGTTACATGAAGTTTTGAA
AGATGTACAGCCCCGGGTCACTCCACTTGGCTATGTTCTGCCCAGCCACGTGACTGAAGAAATGCTGTGGGAATGCAAGC
AGCTTGGGGCACATTCTCCCTCCACACTGCTGACCACCCTCATGTTCTTTAATACCAAGTACTTCCTGTTGAAGACAGTG
GACCAGCACATGAAGCTGGCATTCTCCAAGGTATTGCGACAGACAAAGAAGAATCCTTCTAATCCCAAGGATAAAAGCAC
AAGTATCCGGTATCTGAAGGCCCTTGGAATACACCAGACTGGCCAGAAAGTTACAGATGACATGTATGCAGAACAAACAG
AAAATCCAGAGAATCCGTTGAGGTGTCCCATCAAGCTCTATGATTTCTACCTCTTCAAATGCCCCCAGAGTGTGAAAGGC
CGGAATGACACCTTTTACCTGACACCTGAACCAGTGGTGGCTCCGAACAGCCCAATCTGGTACTCAGTCCAGCCAATCAG
CAGAGAACAGATGGGACAAATGCTGACCCGGATCCTGGTTATACGAGAAATTCAAGAGGCCATTGCAGTGGCCAACGCAA
GCACCATGCAC
>chinchilla_lanigera
ATGAATAATTCTCTGGAGAACACCATTTCCTTTGAAGAATACATCCGAGTGAAGGCACGGTCTGTCCCACAACACAGGAT
GAAGGAATTTCTGGACTCATTGGCCTCTAAGGGTCCAGAAGCCCTTCAGGAATTCCAGCAGACAGCTACCACTACCATGG
TTTACCAACAGGGCGGGAACTGCATTTATACAGACAGCACTGAAGTGGCTGGGTCTTTGCTTGAACTTGCTTGTCCAGTC
ACCACCAGTGTTCAGCCGCAGACCCAGCAAGAACAACAGATCCAGGTTCAACAGCCACAGCAGGTTCAGGTACAGGTGCA
GGTACAGCAGTCTCCGCAGCAGGTCTCGGCTCAGCAGCTCTCCCCGCAGCTCACCGTTCACCAGCCCACCGAGCAGCCCA
TCCAGGTCCAGGTGCAGATCCAGGGCCAGGCACCGCAGTCAGCAGCCCCTTCCATCCAGACCCCGTCTCTGCAGAGCCCT
AACCCCTCGCAGCTGCAAGCGGCCCAGATCCAGGTGCAGCACGTGCAGGCTGCCCAGCAGATTCAGGCTGCCGAAATTCC
GGAAGAGCACATCCCACATCAGCAAATCCAGGCTCAGCTGGTTGCTGGCCAGTCTCTTGCTGGGGGTCAACAGATCCAAA
TTCAAACTGTGGGTGCCCTTTCCCCACCACCATCCCAGCAGGGCTCACCCCGGGAAGGGGAGCGCCGGGTTGGCACAGCC
AGTGTCCTCCAGCCAGTGAAGAAGCGCAAAGTGGACATGCCCATCACTGTGTCCTACGCCATCTCAGGGCAGCCGGTGGC
CACCGTGTTGGCCATTCCACAGGGCCAGCAACAGAGTTATGTGTCTTTGAGGCCAGACTTGCTGACAGTAGACAGTGCCC
ACCTGTACAGTGCCACTGGGACCATTACTAGCCCTACCGGAGAAACTTGGACCATCCCTGTTTATTCTGCCCAGCCCCGG
GGGGACCCTCAACAGCAGAGCATTACCCACATTGCCATTCCCCAGGAAGCCTACAACGCAGTTCACGTCAGTGGCTCACC
CACGGCCCTGGCAGCTGTAAAGCTGGAGGATGACAAGGAGAAGATGGTGGGCACCACGTCTGTAGTGAAAAACTCCCATG
AAGAAGTAGTGCAGACCCTTGCAAACTCTCTCTTTCCAGCACAGTTCATGAATGGCAACATCCACATTCCAGTAGCTGTG
CAGGCTGTGGCAGGCACGTACCAGAACACAGCTCAGACTGTCCACATATGGGACCCCCAGCAGCAGCCACAGCAGCAAAC
CCCCCAAGAACAGACACCGCCGCCGCCACAGCAGCAGCAGCAGCTCCAGGTTACCTGTTCAGCTCAGACTGTCCAAGTTG
CTGAAGTTGAACCACAGTCACAGCCACAGCCTTCCCCAGAACTTCTGCTTCCAAATTCTTTGAAGCCAGAAGAAGGGCTT
GAAGTATGGAAAAACTGGGCCCAGACCAAGAATGCTGAACTGGAGAAGGATGCTCAGAACAGATTGGCACCCATTGGGAG
GCGTCAACTGCTGCGATTCCAAGAAGATCTCATCTCCTCTGCTGTGGCTGAGTTGAATTATGGGCTGTGTCTAATGACAC
GGGAAGCTCGAAATGGAGAAGGTGAACCCTATGACCCTGATGTGCTCTACTATATTTTCCTGTGTATTCAAAAGTATCTT
TTTGAAAATGGAAGGGTAGATGACATTTTCTCTGATCTTTACTATGTTCGATTCACGGAGTGGCTGCATGAAGTTCTGAA
GGATGTGCAACCGCGGGTCACTCCCCTTGGCTATGTCCTGCCCAGCCACGTGACTGAGGAGATGCTGTGGGAGTGCAAGC
AGCTTGGGGCACACTCTCCCTCTACCCTACTGACCACCCTCATGTTCTTCAATACCAAGTACTTCTTGTTGAAGACGGTG
GACCAGCACATGAAACTGGCCTTCTCCAAGGTCTTGCGACAGACAAAGAAGAACCCGTCTAATCCCAAGGATAAAAGCAC
GAGTATCCGGTACCTGAAGGCCCTGGGAATACACCAGACCGGCCAGAAAGTTACAGATGACATGTATGCAGAACAGACAG
AAAATCCAGAGAATCCATTGAGATGTCCCATCAAGCTCTACGATTTCTACCTCTTCAAATGTCCCCAGAGTGTGAAAGGC
CGGAATGACACCTTTTACCTGACACCTGAGCCAGTAGTGGCCCCCAACAGCCCAATCTGGTACTCAGTCCAGCCTATCAG
CAGAGAGCAGATGGGACAAATGCTGACCCGGATCCTGGTGATACGAGAAATTCAGGAGGCCATCGCAGTGGCCAGCGCAA
GCACCATGCAC
>octodon_degus
ATGAATAATTCTCTGGAGAACACCATTTCCTTTGAAGAATACATCCGAGTGAAGGCACGGTCTGTTCCACAACACAGGAT
GAAGGAGTTTCTAGACTCACTGGCCTCTAAGGGTCCAGAAGCCCTTCAGGAATTCCAGCAGACAGCTACCACTACTATGG
TGTACCAGCAGGGTGGAAACTGTATTTACACAGACAGCACTGAAGTGGCTGGGTCTTTGCTCGAACTTGCTTGTCCAGTC
ACCACCAGCGTTCAGCCACAGACCCAGCAAGAACAGCAGATCCAGGTTCAGCAGCCACAGCAGGTTCAGGTACAGGTGCA
GGTACAGCAGTCTCCGCAACAGGTCTCGGCTCAGCAGCTTTCCCCGCAGCTCACCGTTCATCAGCCCACCGAGCAGCCCA
TCCAGGTCCAGGTGCAGATCCAGGGCCAGGCACCACAGTCAGCAGCCCCTTCAATCCAGACCCCGTCTCTGCAGAGCCCC
AACCCCTCGCAGCTGCAAGCGGCCCAGATCCAGGTGCAGCATGTGCAGGCGGCCCAGCAGATTCAGGCGGCTGAAATTCC
GGACGAGCACATCCCACATCAGCAAATCCAGGCTCAGCTGGTTGCTGGCCAGTCTCTTGCTGGGGGTCAGCAGATCCAAA
TCCAAACTGTGGGTGCCCTTTCCCCACCGCCATCCCAGCAGGGCTCACCCCGGGAAGGGGAACGCCGGGTTGGCACAGCC
AGTGTCCTCCAGCCAGTGAAGAAGCGCAAAGTGGACATGCCCATCACTGTGTCATACGCCATTTCAGGGCAGCCGGTGGC
CACTGTATTGGCCATTCCACAGGGCCAACAACAGAGTTATGTGTCTTTGAGGCCAGACTTGCTGACAGTAGACAGTGCCC
ACCTGTACAGTGCCACTGGGACCATTACTAGCCCTACAGGAGAAACTTGGACCATCCCTGTTTATTCTGCCCAGCCCCGG
GGGGACCCTCAGCAGCAGAGCATTACCCACATTGCCATTCCCCAGGAAGCCTACAATGCAGTTCACGTCAGTGGCTCACC
CACGGCCTTGGCAGCTGTAAAGCTGGAGGATGACAAGGAGAAGATGGTAGGCACCACGTCTGTAGTGAAAAACTCTCATG
AAGAAGTAGTGCAGACCCTTGCAAACTCTCTCTTTCCAGCACAGTTCATGAATGGCAACATCCACATTCCAGTAGCTGTG
CAGGCTGTGGCAGGCACGTACCAGAATACAGCTCAGACTGTCCACATATGGGACCCCCAGCAACAGCCACAACAGCAAAC
TCCCCAAGAACAGACACCGCCACCACCACAGCAGCAGCAGCAGCTCCAGGTTACCTGTTCAGCTCAGGCTGTCCAAGTTG
CTGAAGTTGAACCACAGTCACAGCCACAGCCTTCTCCAGAACTTCTGCTTCCAAATTCTTTGAAGCCAGAAGAAGGGCTT
GAAGTATGGAAAAACTGGGCCCAGACCAAGAATGCTGAACTGGAGAAGGATGCTCAGAACAGATTGGCACCCATTGGGAG
GCGCCAACTGCTGCGATTCCAAGAAGATCTCATCTCTTCTGCTGTGGCTGAGTTGAATTATGGCCTGTGTCTAATGACAC
GAGAAGCTCGAAATGGTGAAGGTGAACCCTATGACCCTGATGTGCTCTACTATATTTTCCTGTGTATTCAAAAGTATCTT
TTTGAAAATGGAAGGGTAGATGACATTTTCTCCGATCTTTACTACGTTCGATTCACGGAATGGCTACATGAAGTTCTGAA
GGATGTTCAACCCCGTGTCACTCCACTTGGTTATGTCCTGCCCAGCCATGTGACCGAGGAGATGCTGTGGGAGTGCAAGC
AGCTTGGAGCGCACTCCCCCTCTACCCTACTGACCACCCTCATGTTCTTTAATACCAAGTACTTTCTGTTGAAGACAGTG
GACCAGCACATGAAACTGGCCTTCTCCAAGGTCTTGCGACAGACAAAGAAGAACCCTTCTAATCCCAAGGATAAAAGCAC
GAGTATCCGGTACCTGAAGGCCCTTGGAATACACCAGACTGGCCAGAAAGTTACAGATGACATGTATGCAGAACAGACAG
AAAATCCGGAGAATCCATTGAGGTGTCCCATCAAGCTCTATGATTTCTACCTCTTCAAATGTCCCCAGAGCGTGAAAGGC
CGGAACGACACCTTTTACCTGACACCTGAGCCAGTAGTGGCCCCCAACAGCCCAATCTGGTACTCAGTCCAGCCAATCAG
TAGAGAACAGATGGGACAAATGCTGACCCGGATCCTGGTGATACGAGAAATTCAGGAGGCCATTGCAGTGGCCAGCGCAA
GCACCATGCAC
>fukomys_damarensis
ATGAATAATTCTCTGGAGAACACCATTTCCTTTGAAGAATACATCCGAGTGAAGGCACGGTCTGTCCCACAACACAGGAT
GAAGGAATTTCTAGACTCATTGGCCTCTAAGGGTCCAGAAGCTCTTCAGGAATTCCAGCAGACAGCCACCACTACCATGG
TGTACCAACAGGGTGGGAACTGCATTTACACAGACAGCACTGAAGTGGCTGGGTCTTTGCTTGAACTTGCTTGTCCAGTC
ACTACCAGTGTTCAGCCACAGACCCAGCAAGAACAGCAGATCCAGGTTCAGCAGCCACAGCAGGTTCAGGTACAGGTGCA
GGTGCAGCAGTCCCCACAGCAGGTCTCGGCTCAGCAGCTCTCCCCACAGCTCACCGTTCACCAGCCTGCCGAACAACCCA
TTCAGGTTCAGGTGCAGATCCAAGGACAGGCACCGCAGTCAGCAGCCCCTTCCATCCAGACCCCATCTCTGCAGAGCCCC
AATCCTTCACAGCTGCAAGCAGCCCAGATCCAGGTGCAGCATGTGCAGGCGGCTCAGCAGATCCAAGCGGCTGAAATTCC
AGAGGAGCACATCCCACATCAGCAAATTCAGGCTCAGCTGGTTGCTGGCCAGTCTCTTGCTGGGGGTCAGCAGATCCAAA
TCCAGACTGTGGGTGCCCTTTCCCCACCACCATCCCAGCAGGGCTCACCTCGGGAAGGGGAGCGCCGGGTTGGTACGGCC
AGTGTCCTCCAGCCAGTGAAGAAGCGCAAAGTGGACATGCCCATCACTGTGTCCTACGCCATCTCAGGGCAGCCTGTGGC
CACCGTGTTGGCTATTCCACAGGGCCAGCAACAGAGTTATGTGTCTTTGAGGCCAGACTTGCTGACAGTAGACAGTGCCC
ACCTGTACAGTGCCACTGGGACCATTACTAGCCCTACAGGAGAAACTTGGACCATCCCTGTTTATTCTGCCCAGCCCCGG
GGGGACCCTCAGCAGCAGAGCATTACCCACATTGCCATTCCCCAGGAGGCCTACAACGCAGTTCACGTCAGTGGCTCACC
TACAGCCCTGACAGCTGTAAAGCTGGAGGATGACAAGGAGAAGATGGTGGGCACCACATCTGTAGTGAAAAACTCCCATG
AAGAGGTAGTGCAGACCCTTGCAAACTCGCTCTTTCCAGCACAGTTCATGAATGGCAACATCCACATTCCAGTCGCTGTG
CAGGCTGTGGCAGGCACATACCAGAATACGGCTCAGACTGTCCATATATGGGATCCCCAGCAACAGCCACAACAGCAGAC
TCCCCAAGAACAGACGCCGCCACCACCACAGCAGCAGCAG---CTCCAGGTTACTTGTTCAGCTCAGACTGTCCAAGTTG
CTGAAGTTGAACCACAGTCACAGCCACAGCCTTCCCCAGAACTTCTGCTTCCAAATTCTTTGAAGCCAGAAGAAGGGCTT
GAAGTATGGAAAAACTGGGCCCAGACTAAGAATGCTGAACTAGAGAAGGATGCTCAGAACAGATTGGCACCCATTGGGAG
GCGCCAACTGCTGCGATTCCAAGAAGATCTCATCTCCTCTGCTGTGGCTGAGTTGAATTATGGGCTGTGTCTAATGACCC
GGGAAGCTCGAAATGGAGAAGGTGAACCCTATGACCCTGACGTGCTCTACTATATTTTCCTGTGTATTCAGAAGTACCTC
TTTGAAAATGGAAGGGTAGATGACATTTTCTCTGATCTTTACTATGTTCGATTCACGGAGTGGCTTCATGAAGTTTTGAA
GGATGTTCAGCCGCGGGTCACTCCACTTGGCTACGTTCTGCCCAGCCACGTGACTGAGGAGATGCTGTGGGAGTGCAAAC
AGCTTGGGGCGCACTCCCCCTCTACCCTGCTGACTACCCTCATGTTCTTTAATACCAAGTACTTCCTGTTGAAGACAGTG
GACCAGCACGTGAAACTGGCATTCTCCAAGGTCTTACGACAGACAAAGAAGAACCCCTCTAATCCCAAGGATAAAAGCAC
GAGTATCCGGTACCTGAAGGCCCTTGGAATACACCAGACTGGCCAGAAAGTTACAGATGACATGTACGCAGAACAGACAG
AAAATCCAGAGAATCCACTGCGGTGTCCCATCAAGCTCTACGATTTCTACCTCTTCAAATGTCCCCAGAGTGTGAAAGGC
CGGAATGACACCTTTTATCTGACACCTGAGCCAGTAGTGGCCCCAAACAGCCCAATCTGGTACTCAGTCCAGCCTATCAG
CAGAGAGCAGATGGGACAAATGCTGACCCGGATCCTGGTGATACGAGAAATTCAGGAGGCCATTGCCGTGGCCAATGCGA
GCACCATGCAC
>homo_sapiens
ATGAATAATTCCCTAGAGAACACCATCTCCTTTGAAGAGTACATCCGAGTAAAGGCACGGTCTGTCCCGCAACACAGGAT
GAAGGAATTTCTGGACTCACTGGCCTCTAAGGGGCCAGAAGCCCTTCAGGAGTTCCAGCAGACAGCCACCACTACCATGG
TGTACCAACAGGGTGGGAACTGCATATACACAGACAGCACTGAAGTGGCTGGGTCTTTGCTTGAACTTGCCTGTCCAGTC
ACCACCAGTGTTCAGCCACAAACCCAGCAAGAACAGCAGATCCAGGTTCAGCAGCCGCAGCAGGTTCAGGTCCAGGTGCA
GGTACAGCAGTCTCCGCAACAGGTCTCGGCTCAG---CTCTCCCCACAACTCACCGTTCACCAGCCTACTGAGCAACCCA
TCCAGGTCCAGGTGCAGATCCAAGGCCAGGCACCACAGTCAGCAGCCCCCTCCATTCAGACCCCGTCTCTGCAGAGTCCC
AGTCCCTCGCAGCTGCAAGCAGCTCAGATCCAGGTGCAGCACGTGCAAGCAGCCCAGCAGATCCAGGCTGCAGAAATCCC
GGAGGAGCACATCCCACATCAGCAAATCCAGGCTCAGCTGGTGGCTGGCCAGTCTCTTGCTGGTGGTCAGCAGATCCAAA
TCCAGACCGTGGGTGCCCTTTCCCCACCACCATCCCAGCAGGGCTCACCCCGGGAAGGGGAGCGGCGGGTTGGCACGGCC
AGTGTCCTCCAACCAGTGAAGAAGCGCAAAGTGGACATGCCCATCACTGTGTCCTACGCCATCTCAGGGCAGCCGGTGGC
CACCGTGCTGGCCATTCCACAGGGCCAGCAGCAGAGTTATGTGTCTTTGAGGCCAGACTTACTGACAGTAGACAGTGCCC
ACCTGTACAGTGCCACTGGGACCATTACTAGCCCTACAGGAGAAACCTGGACCATCCCTGTTTATTCTGCCCAGCCCCGG
GGGGACCCTCAGCAGCAGAGCATTACCCACATTGCCATTCCCCAGGAAGCCTACAACGCAGTTCACGTCAGTGGCTCACC
CACAGCCCTGGCAGCTGTTAAGCTGGAGGATGACAAGGAGAAGATGGTGGGCACCACATCTGTAGTGAAAAACTCCCATG
AAGAGGTAGTGCAGACCCTTGCAAACTCTCTCTTTCCAGCACAGTTCATGAATGGCAACATCCACATTCCAGTGGCTGTG
CAGGCTGTGGCAGGCACGTACCAGAATACGGCTCAAACTGTCCATATATGGGACCCCCAACAGCAGCCGCAGCAGCAAAC
TCCCCAGGAACAGACACCACCACCACAGCAGCAGCAGCAGCAACTCCAAGTTACTTGTTCAGCTCAAACTGTCCAGGTTG
CTGAAGTTGAACCACAGTCACAGCCACAGCCTTCCCCAGAACTTCTGCTTCCAAATTCTTTGAAGCCAGAAGAAGGGCTT
GAAGTATGGAAAAACTGGGCCCAGACCAAGAATGCTGAACTAGAGAAGGATGCTCAGAACAGATTGGCACCCATTGGGAG
GCGCCAACTGCTGCGATTCCAGGAAGATCTCATCTCCTCTGCTGTGGCAGAGTTGAATTATGGGCTCTGTCTAATGACAC
GGGAAGCTCGAAATGGAGAAGGTGAACCCTATGACCCAGATGTGCTCTACTATATTTTCCTGTGTATTCAAAAGTATCTT
TTTGAAAATGGAAGGGTAGATGACATTTTCTCCGATCTTTATTATGTTCGGTTCACGGAGTGGCTACATGAAGTTCTGAA
GGATGTTCAGCCCCGGGTCACTCCACTTGGCTATGTCTTGCCCAGCCACGTGACTGAGGAGATGCTATGGGAGTGCAAGC
AGCTTGGGGCTCACTCCCCCTCCACCTTGCTGACCACCCTCATGTTCTTTAATACCAAGTACTTCCTATTGAAGACAGTG
GACCAGCACATGAAGCTGGCCTTCTCCAAGGTCTTGCGACAGACAAAGAAGAACCCCTCTAATCCCAAGGATAAAAGCAC
GAGTATCCGGTACTTGAAGGCCCTTGGAATACACCAGACTGGCCAGAAAGTTACAGATGACATGTATGCAGAACAGACGG
AAAATCCAGAGAATCCATTGAGATGTCCCATCAAGCTCTATGATTTCTACCTCTTCAAATGCCCCCAGAGTGTGAAAGGC
CGGAATGACACCTTTTACCTGACACCTGAGCCAGTGGTGGCCCCCAACAGCCCAATCTGGTACTCAGTCCAGCCTATCAG
CAGAGAGCAGATGGGACAAATGCTGACGCGGATCCTGGTGATAAGAGAAATTCAGGAGGCCATCGCAGTGGCCAATGCAA
GCACTATGCAC
>dipodomys_ordii
ATGAATAATTCTTTGGAGAACACCATCTCTTTTGAAGAGTATATCCGAGTGAAGGCTCGGTCTGTTCCACAACACAGGAT
GAAGGAATTTCTGGACTCACTGGCCTCTAAGGGTCCTGAAGCTCTTCAGGAGTTCCAGCAGACGGCTACCACCACCATGG
TGTACCAACAGGGAGGGAACTGCATTTACACAGACAGCACTGAAGTGGCTGGGTCACTGCTTGAACTTGCATGTCCAGTC
ACCACCAGTGTTCAGCCACAAACCCAGCAAGAACAGCAGATCCAGGTTCAGCAGCCACAGCAGGTTCAGGTACAGGTTCA
GGTACAGCAGTCTCCGCAGCAAGTCTCCACTCAGCAACTCTCCCCTCAGTTCACCGTTCACCAGCCTGCGGAGCAACCCA
TCCAGGTCCAGGTGCAGATCCAGGGCCAGGCACCACAGTCAGCAGCCCCCTCCATCCAGACCCCGTCTCTGCAGAGCCCC
AGCCCCTCACAGCTACAAGCAGCCCAGATCCAGGTGCAGCATGTGCAGGCAGCCCAGCAGATCCAGGCTACAGAAATCCC
AGAGGAGCATATCCCACATCAGCAGATCCAGGCTCAACTGGTGGCTGGCCAGTCTCTCGCCGGGGGTCAGCAGATCCAAA
TCCAGACCGTGGGTGCCCTTTCCCCACCACCATCCCAGCAAGGCTCACCCCGGGAAGGGGAGCGGCGGGTTGGTACAGCC
AGTGTCCTCCAACCAGTGAAGAAACGCAAAGTGGACATGCCCATCACTGTGTCCTACGCCATCTCAGGGCAGCCAGTGGC
CACTGTTCTGGCTATTCCACAGGGCCAGCAGCAGAGTTATGTGTCTTTGAGGCCAGACTTACTGACAGTAGACAGTGCCC
ACTTGTACAGTGCCACTGGGACCATTACTAGCCCTACAGGAGAAACTTGGACCATCCCGGTTTATTCTGCCCAGCCCCGG
GGGGACCCTCAGCAGCAAAGCATTACACACATTGCCATTCCCCAGGAAGCCTACAACGCCGTTCATGTCAGTGGCTCACC
CACAGCCCTGGCAGCTGTAAAGCTGGAGGATGACAAGGAGAAGATGGTGGGCACCACGTCTGTAGTGAAAAACTCCCATG
AAGAAGTAGTGCAGACCCTTGCAAACTCTCTCTTTCCAGCACAGTTCATGAATGGCAACATCCACATTCCAGTGGCTGTG
CAGGCTGTGGCGGGCACATACCAGAATACAGCTCAGACTGTTCATATATGGGACCCCCAGCAACAGCCACAGCAGCAAAC
CCCTCAAGAACAGACGCCGCCGCCGCCACCACAGCAGCAGCAGCTCCAGGTCACTTGCTCAGCTCAAACTGTTCAGGTTG
CTGAAGTTGAACCACAATCACAGCCACAGCCTTCCCCAGAGCTTCTGCTTCCAAATTCTTTGAAGCCAGAAGAAGGGCTT
GAAGTATGGAAAAACTGGGCCCAAACCAAGAATGCTGAACTAGAGAAGGATGCTCAGAACAGATTGGCACCCATTGGGAG
GCGCCAATTGCTGCGGTTCCAGGAAGATCTCATCTCCTCTGCTGTGGCTGAGTTGAATTATGGGCTCTGTCTAATGACAC
GGGAAGCTCGAAATGGAGAAGGTGAACCTTATGACCCAGATGTACTCTACTATATTTTCCTGTGTATTCAGAAGTATCTT
TTTGAAAATGGAAGGGTAGATGACATCTTCTCTGATCTTTATTATGTTCGATTCACGGAGTGGCTACACGAGGTTCTGAA
GGATGTTCAACCCCGTGTCACACCACTTGGGTATGTTCTACCCAGCCACGTGACTGAAGAGATGCTGTGGGAGTGTAAAC
AACTTGGGGCACACTCCCCTTCCACCCTGCTGACCACTCTGATGTTCTTTAATACCAAGTACTTCCTGTTGAAAACAGTG
GACCAGCACATGAAGCTGGCTTTCTCGAAGGTCTTGCGACAGACAAAGAAGAACCCCTCTAATCCCAAGGATAAAAGCAC
GAGCATCCGGTACCTGAAGGCCCTTGGGATACACCAGACTGGCCAGAAAGTTACAGATGACATGTATGCTGAGCAGACAG
AGAATCCAGAGAATCCACTGAGGTGTCCCATCAAGCTCTACGATTTCTACCTCTTCAAATGCCCTCAGAGTGTGAAAGGC
CGGAATGACACCTTTTACCTGACACCCGAGCCAGTGGTGGCCCCCAACAGCCCAATCTGGTACTCAGTCCAGCCTATCAG
CAGAGAACAGATGGGACAAATGCTGACCCGGATCCTGGTGATACGAGAAATTCAGGAGGCCATTGCAGTGGCCAATGCAA
GCACCATGCAC
>mus_musculus
ATGAATAATTCTCTAGAGAACACCATCTCATTTGAAGAGTACATCCGAGTAAAGGCGAGGTCTGTCCCGCAACACAGGAT
GAAGGAATTTCTGGACTCACTGGCTTCTAAGGGACCAGAAGCTCTTCAGGAGTTCCAGCAGACTGCCACCACCACCATGG
TGTACCAGCAGGGTGGGAACTGCATTTATACAGACAGCACTGAAGTGGCTGGGTCTTTGCTTGAACTTGCTTGTCCAGTC
ACAACCAGTGTTCAACCACAAACTCAGCAAGAGCAGCAGATCCAGGTTCAGCAGCCACAGCAGGTTCAGGTACAGGTGCA
GGTGCAGCAGTCTCCACAACAGGTCTCAGCTCAGCAACTTTCCCCACAGTTCACCGTTCACCAGCCTGCTGAGCAACCCA
TCCAGGTCCAGGTGCAGATCCAGGGCCAAGCACCACAGTCCGCAGCCCCCTCCATTCAGACTCCATCTCTGCAGAGCCCC
AGCCCCTCACAGCTGCAAGCAGCTCAGATCCAGGTGCAGCACGTCCAGGCGGCCCAACAGATCCAGGCTGCAGAAATCCC
AGAGGAGCATATCCCACATCAACAAATCCAGGCTCAGTTGGTAGCTGGCCAATCTCTTGCTGGGGGCCAGCAAATTCAAA
TTCAGACTGTGGGTGCTCTTTCCCCACCACCATCCCAGCAGGGCTCACCCAGGGAAGGGGAACGGAGGGTTGGCACAGCC
AGTGTCCTTCAGCCAGTGAAGAAACGCAAAGTGGACATGCCTATCACCGTGTCCTACGCCATCTCAGGGCAGCCAGTGGC
CACTGTGCTGGCCATTCCACAAGGCCAGCAACAGAGTTATGTGTCTTTGAGGCCAGACTTACTGACAGTAGACAGTGCCC
ACCTGTACAGTGCCACTGGGACCATAACTAGCCCTACAGGAGAAACTTGGACCATCCCTGTTTATTCTGCCCAGCCCCGC
GGGGATCCTCAGCAGCAGAGCATTACGCACATTGCCATTCCCCAGGAAGCCTACAATGCGGTTCATGTCAGTGGCTCACC
TACGGCCCTGGCAGCTGTAAAGCTGGAGGATGACAAGGAGAAGATGGTGGGCACCACATCTGTAGTGAAAAACTCCCATG
AAGAGGTAGTGCAGACCCTTGCAAACTCTCTCTTTCCAGCACAGTTCATGAATGGCAACATCCACATTCCAGTGGCTGTG
CAGGCTGTAGCAGGCACATACCAGAATACGGCTCAGACTGTACATATATGGGACCCACAGCAGCAGCCACAACAGCAAAC
TGCACAAGAGCAGACACCACCACCACAACAGCAGCAGCAGCAGCTGCAGGTCACTTGTTCAGCACAGACTGTTCAGGTTG
CTGAAGTTGAGCCACAGTCACAACCACAGCCTTCACCAGAGCTTTTGCTTCCAAATTCTTTGAAGCCAGAAGAAGGGCTT
GAAGTATGGAAAAACTGGGCTCAGACCAAGAATGCTGAACTAGAAAAGGATGCTCAAAACAGATTGGCCCCCATTGGGAG
GCGACAGTTGCTACGATTTCAGGAAGATCTGATCTCCTCTGCTGTGGCTGAATTGAATTATGGCCTTTGTTTAATGACAC
GAGAAGCTCGGAATGGAGAAGGTGAACCCTATGACCCAGATGTACTCTACTACATTTTCCTGTGTATACAGAAGTATCTT
TTTGAAAATGGAAGAGTAGATGACATATTTTCTGATCTTTACTATGTTCGTTTCACCGAATGGCTACATGAAGTTCTGAA
GGATGTACAGCCTCGGGTCACTCCACTTGGCTATGTGTTGCCCAGTCACGTGACTGAAGAGATGCTGTGGGAATGTAAGC
AGCTTGGGGCACATTCCCCTTCCACACTGCTGACCACCCTCATGTTCTTTAACACCAAGTACTTCCTGTTGAAGACTGTA
GATCAGCACATGAAGCTGGCTTTCTCTAAGGTCCTCCGACAGACAAAGAAGAGCCCCTCGAATCCTAAGGATAAAAGCAC
GAGCATCCGCTACCTGAAGGCCCTCGGAATACACCAGACTGGCCAGAAAGTTACAGATGACATGTATGCAGAGCAAACAG
AGAATCCAGAGAATCCACTAAGGTGTCCCATCAAGCTCTACGATTTCTACCTCTTTAAATGCCCTCAGAGTGTGAAAGGC
CGAAATGACACCTTTTACCTGACACCTGAGCCAGTTGTAGCTCCCAACAGCCCAATCTGGTACTCAGTCCAGCCTATCAG
CAGAGAACAGATGGGACAGATGCTGACCCGGATCCTGGTTATACGAGAAATCCAAGAAGCCATTGCCGTGGCCAATGCAA
CCACCATGCAC
>rattus_norvegicus
ATGAATAATTCTCTAGAGAACACCATCTCATTTGAAGAGTACATCCGAGTAAAGGCGAGGTCTGTCCCGCAACACAGGAT
GAAGGAATTTCTGGACTCGCTGGCTTCTAAGGGACCAGAAGCTCTTCAGGAGTTCCAGCAGTCTGCCACCACCACCATGG
TGTACCAGCAGGGTGGGAACTGCATTTATACAGACAGCACTGAAGTGGCTGGGTCTTTGCTTGAACTTGCTTGTCCAGTC
ACAACCAGTGTTCAACCACAAACTCAGCAAGAGCAGCAGATCCAGGTTCAGCAGCCACAGCAGGTTCAGGTACAGGTGCA
GGTACAGCAGTCTCCACAGCAGGTCTCAGCTCAGCAGCTTTCCCCGCAGTTCACCGTTCACCAGCCTGCTGAGCAACCCA
TCCAGGTCCAGGTGCAGATCCAGGGCCAAGCACCACAGTCCGCAGCCCCCTCCATCCAGACTCCATCACTGCAGAGCCCC
AGCCCCTCGCAGCTGCAAGCAGCCCAGATCCAGGTGCAGCACGTGCAGGCAGCGCAGCAGATCCAGGCTGCAGAAATCCC
AGAGGAGCATATCCCACATCAACAGATCCAAGCTCAGTTGGTGGCAGGCCAATCTCTTGCTGGGGGCCAGCAGATTCAAA
TTCAGACCGTGGGCGCTCTTTCCCCACCACCCTCCCAGCAGGGCTCACCCAGGGAAGGGGAGCGGAGGGTTGGCACAGCC
AGTGTCCTTCAACCAGTGAAGAAACGCAAAGTGGACATGCCCATCACCGTGTCCTATGCCATCTCAGGGCAGCCAGTGGC
CACCGTGCTGGCCATTCCACAAGGCCAGCAACAGAGTTACGTGTCTTTGAGGCCAGACTTACTGACAGTAGACAGTGCCC
ACCTGTACAGCGCCACTGGGACCATAACTAGCCCTACAGGAGAAACTTGGACCATCCCTGTTTATTCCGCCCAGCCCCGG
GGGGACCCTCAGCAGCAGAGCATTACCCACATTGCCATTCCCCAGGAAGCCTACAATGCAGTTCACGTCAGTGGCTCACC
CACGGCTCTGGCAGCTGTAAAGCTGGAGGATGACAAGGAGAAGATGGTGGGCACCACATCCGTAGTGAAGAACTCCCATG
AAGAGGTAGTGCAGACCCTTGCAAACTCTCTCTTTCCAGCACAGTTCATGAATGGCAACATCCACATTCCAGTGGCTGTG
CAGGCTGTAGCAGGCACGTACCAGAATACGGCTCAGACTGTACATATATGGGACCCACAGCAGCAGCCGCAACAGCAAAC
TGCACAAGAACAGACACCACCACAGCCACAGCAACAGCAGCAGCTGCAGGTCACTTGTTCAGCACAAACTGTTCAGGTCG
CTGAAGTTGAGCCACAGTCACAACCGCAGCCTTCACCAGAGCTTTTGCTTCCAAATTCACTGAAGCCAGAAGAAGGGCTA
GAAGTATGGAAAAACTGGGCTCAGACCAAGAATGCTGAACTAGAAAAGGATGCTCAAAACAGATTGGCCCCCATTGGGAG
GCGCCAGTTGCTACGATTCCAAGAAGATCTGATCTCATCTGCTGTGGCTGAATTGAATTATGGCCTTTGTTTAATGACAC
GAGAAGCTCGGAATGGAGAAGGTGAACCCTATGACCCAGATGTACTCTACTACATTTTCTTGTGTATACAGAAGTATCTT
TTTGAAAATGGAAGAGTAGATGACATATTCTCTGATCTTTACTATGTTCGTTTTACCGAATGGCTACATGAAGTTCTGAA
GGACGTGCAGCCCCGGGTCACTCCACTTGGCTATGTTCTGCCCAGCCACGTGACTGAAGAGATGCTGTGGGAATGCAAGC
AGCTTGGGGCACATTCCCCTTCGACACTGCTGACCACCCTCATGTTCTTCAACACCAAGTACTTTCTGTTGAAGACAGTA
GATCAGCACATGAAGCTGGCGTTCTCCAAGGTCCTCCGGCAGACAAAGAAGAGCCCCTCGAATCCTAAGGATAAAAGCAC
TAGTATCCGCTACCTGAAGGCCCTCGGAATACATCAGACTGGCCAGAAAGTTACAGATGACATGTATGCAGAACAGACAG
AAAATCCAGAGAACCCATTAAGGTGTCCCATCAAGCTCTACGATTTCTACCTCTTCAAATGCCCCCAGAGTGTGAAAGGC
CGAAATGACACCTTTTACCTGACTCCTGAGCCTGTTGTGGCTCCCAACAGCCCGATCTGGTACTCAGTCCAGCCTATCAG
CCGAGAGCAGATGGGACAGATGCTGACCCGGATCCTGGTTATACGAGAGATTCAAGAAGCCATTGCCGTGGCCAACGCAA
CCACCATGCAC
>ictidomys_tridecemlineatus
ATGAATAATTCTCTGGAGAACACCATCTCCTTTGAAGAGTATATTCGAGTGAAGGCACGGTCTGTCCCACAACACAGGAT
GAAGGAATTTCTGGACTCACTGGCCTCTAAGGGTCCAGAAGCCCTTCAAGAGTTCCAGCAGACAGCCACTACTACCATGG
TGTACCAACAGGGTGGGAACTGCATTTACACAGACAGCACTGAAGTGGCTGGGTCTTTGCTTGAACTTGCTTGTCCAGTC
ACCACCAGTGTTCAGCCACAAACACAGCCAGAGCAGCAGATCCAGGTTCAGCAGCCACAGCAGGTTCAGGTACAGGTGCA
GGTACAGCAGTCTCCGCAGCAGGTCTCGGCTCAGCAGCTCTCCCCGCAGCTCACCGTTCACCAGCCTGCCGAGCAGCCCA
TCCAGGTCCAGGTGCAGATCCAGGGCCAGGCACCGCAGTCAGCAGCCCCTTCTATCCAGACCCCGTCTCTACAAAGTCCC
AGCCCCTCGCAGCTGCAAGCAGCCCAGATCCAGGTGCAGCACGTGCAGGCGGCCCAGCAGATCCAGACTACAGAAATCCC
GGAGGAGCACATCCCACATCAGCAAATCCAGGCTCAGCTCGTGGCTGGCCAGTCTCTTGCTGGGGGTCAGCAGATTCAAA
TCCAGACCGTGGGTGCCCTTTCCCCACCACCATCCCAGCAGGGCTCACCTCGGGAAGGGGAGCGGCGGGTTGGCACGGCC
AGTGTCCTCCAGCCTGTGAAGAAACGCAAAGTGGACATGCCCATCACTGTGTCCTACGCCATCTCAGGGCAGCCGGTGGC
CACCGTGCTGGCCATACCACAGGGCCAGCAGCAGAGTTACGTGTCTTTGAGGCCAGACTTACTGACAGTAGACAGTGCCC
ACCTGTACAGTGCCACTGGGACCATTACTAGCCCTACAGGAGAAACTTGGACCATCCCTGTTTATTCTGCCCAGCCCCGG
GGGGACCCTCAGCAGCAGAGCATAACCCACATTGCCATTCCCCAGGAAGCCTACAACGCAGTTCATGTCAGTGGCTCACC
CACAGCCCTGGCAGCTGTAAAGCTGGAGGATGACAAGGAGAAGATGGTGGGCACCACGTCTGTAGTGAAAAACTCCCATG
AAGAGGTAGTGCAGACCCTTGCAAACTCTCTCTTTCCAGCACAGTTCATGAATGGCAACATCCACATTCCAGTGGCTGTG
CAGGCCGTGGCAGGCACGTACCAGAATACAGCTCAGACTGTTCATATATGGGACCCCCAGCAGCAGCCGCAGCAACAAAC
TCCCCAAGAACAGACGCCACCACCACCACAGCAACAGCAGCAACTCCAGGTTACTTGTTCAGCTCAAACTGTCCAGGTTG
CTGAAGTTGAACCACAGTCACAGCCACAGCCTTCCCCAGAACTTCTGCTTCCAAATTCTTTGAAACCAGAAGAAGGGCTT
GAAGTATGGAAAAGCTGGGCCCAGACCAAGAATGCTGAACTAGAAAAGGATGCTCAGAATAGATTGGCACCCATTGGGAG
ACGCCAATTGCTGCGATTCCAGGAAGATCTCATCTCCTCTGCTGTGGCTGAGTTGAATTATGGCCTCTGTCTAATGACAC
GGGAAGCTCGAAATGGAGATGGTGAACCCTATGATCCGGATGTGCTCTACTATATTTTCTTGTGTATTCAAAAGTATCTT
TTTGAAAATGGAAGGGTAGATGACATTTTCTCCGATCTTTATTATGTTCGATTCACCGAGTGGCTCCACGAAGTTCTGAA
GGATGTTCAGCCTCGGGTCACTCCACTTGGCTATGTTCTGCCCAGCCATGTGACTGAGGAGATGCTATGGGAATGCAAGC
AGCTTGGGGCGCACTCCCCTTCCACCCTATTGACCACCCTCATGTTCTTTAACACCAAGTACTTCCTGTTGAAGACAGTT
GACCAGCACATGAAGCTGGCCTTCTCCAAAGTCTTACGACAGACAAAGAAGAACCCCTCTAATCCCAAGGATAAAAGCAC
GAGTATCCGGTACCTGAAGGCCCTTGGGATACATCAGACTGGCCAGAAAGTTACAGATGACATGTATGCAGAACAGACAG
AAAATCCAGAGAATCCACTGAGGTGTCCCATCAAGCTCTACGATTTCTACCTCTTCAAATGCCCCCAGAGTGTAAAAGGA
CGGAACGACACCTTTTACCTAACACCTGAGCCAGTGGTGGCCCCCAACAGCCCAATCTGGTATTCAGTCCAGCCTATCAG
CAGAGAGCAGATGGGACAAATGCTGACCCGGATCCTGGTGATACGAGAAATTCAGGAGGCCATTGCAGTGGCCAACGCAA
GCACCATCCAC
>psammomys_obesus
ATGAATAATTCTCTGGAGAACACCATCTCATTTGAAGAATACATCCGAGTGAAGGCGAGGTCTGTCCCGCAACACAGGAT
GAAGGAATTTCTGGACTCACTAGCTTCTAAGGGACCAGAAGCTCTTCAGGAGTTCCAGCAGACCGCTACCACCACCATGG
TGTACCAGCAGGGTGGGAACTGCATTTACACAGACAGTACTGAAGTGGCTGGGTCTTTGCTTGAACTTGCTTGTCCAGTT
ACAACCAGTGTTCAACCACAAACTCAGCAAGAACAGCAGATCCAGGTTCAGCAGCCACAGCAGGTTCAGGTACAGGTGCA
GGTACAACAGTCTCCACAACAGGTCTCAGCTCAGCAACTTTCCCCACAGTTCACCGTTCACCAGCCTGCTGAGCAACCCA
TCCAGGTCCAGGTGCAGATCCAGAGCCAAGCACCACAGTCAGCTGCCCCCTCCATCCAGACCCCATCTCTGCAGAGCCCC
AGCCCCTCGCAGCTGCAAGCAGCCCAGATCCAGGTGCAGCACGTGCAGGCGGCCCAGCAGATCCAGGCTGCAGAAATCCC
CGAGGAGCATATTCCACATCAGCAAATCCAGGCTCAGCTGGTGGCTGGCCAGTCTCTTGCTGGGGGTCAGCAGATTCAAA
TCCAGACCGTGGGTGCCCTTTCCCCACCACCATCCCAGCAGGGCTCACCCCGGGAAGGGGAACGGCGGGTTGGCACAGCC
AGTGTCCTTCAGCCAGTGAAGAAACGCAAAGTGGACATGCCCATCACCGTATCCTACGCCATCTCAGGGCAGCCAGTGGC
CACCGTGCTGGCCATTCCACAGGGCCAGCAACAGAGTTACGTGTCTTTGAGGCCAGACTTACTGACAGTAGACAGTGCTC
ACCTGTACAGTGCCACTGGGACCATAACTAGCCCCACAGGAGAAACTTGGACCATCCCTGTTTATTCTGCGCAGCCCCGG
GGGGACCCTCAGCAGCAGAGCATTACCCACATTGCCATTCCCCAGGAAGCCTACAATGCAGTTCATGTCAGTGGCTCACC
CACAGCCCTGGCAGCTGTAAAGCTGGAGGATGACAAAGAGAAGATGGTGGGCACCACATCTGTAGTGAAAAACTCCCATG
AAGAGGTAGTGCAGACCCTTGCAAACTCTCTCTTTCCAGCACAGTTCATGAATGGCAACATCCACATTCCAGTGGCTGTG
CAGGCCGTAGCAGGCACGTACCAGAATACGGCTCAGACTGTACATATATGGGACCCACAGCAGCAGCCGCAACAGCAAAC
TACACAAGAACAGACGCCGCCGCCACCACAACAACAGCAGCAACTCCAGGTTACTTGTTCAGCACAAACTGTTCAGGTTG
CTGAAGTTGAGCCACAGTCACAACCACAGCCTTCACCAGAACTTTTGCTTCCAAATTCTTTGAAGCCAGAAGAAGGGCTT
GAAGTATGGAAAAACTGGGCTCAGACCAAGAATGCTGAACTAGAGAAGGATGCTCAAAACAGATTGGCCCCCATTGGGAG
GCGCCAGTTGCTACGATTCCAAGAAGATCTGATCTCCTCTGCTGTGGCTGAGTTGAATTATGGCCTCTGTTTAATGACAC
GGGAAGCTCGGAATGGAGAAGGCGAACCATATGACCCAGATGTACTCTACTACATTTTCTTGTGTATACAAAAGTATCTT
TTTGAAAATGGAAGAGTCGATGACATCTTTTCTGATCTTTACTATGTTCGTTTCACTGAATGGTTACATGAAGTTCTGAA
GGATGTACAGCCACGGGTCACTCCACTTGGCTATGTGCTGCCCAGCCACGTGACTGAAGAGATGCTGTGGGAATGCAAAC
AGCTTGGGGCACACTCCCCTTCCACACTGCTGACCACCCTCATGTTCTTTAACACCAAGTACTTCCTGCTGAAGACAGTA
GATCAGCACATGAAACTAGCTTTCTCCAAGGTCCTTCGACAGACAAAGAAGAGCCCCTCAAATCCTAAGGACAAAAGCAC
GAGTATCCGATACCTAAAGGCCCTCGGGATACATCAGACTGGCCAGAAA-------------------------------
--------------GGTTTGCGC---------------TATGAT------------CCCAGTCCCCAGAGCGTGAAAGGC
CGAAATGACACCTTTTACCTGACACCTGAGCCAGTCGTGGCTCCCAACAGCCCAATTTGGTACTCAGTCCAGCCAATCAG
CAGAGAACAGATGGGACAAATGCTTACCCGGATCCTGGTCATACGAGAAATTCAAGAAGCCATTGCCGTGGCCAGCGCAA
CCACCATGCAC
>meriones_unguiculatus
ATGAATAATTCTCTGGAGAACACCATCTCATTTGAAGAGTACATCCGAGTGAAGGCGAGGTCTGTCCCGCAACACAGGAT
GAAGGAGTTTCTGGACTCACTAGCTTCTAAGGGACCAGAAGCTCTTCAGGAGTTCCAGCAGACCGCTACCACCACCATGG
TGTACCAGCAGGGTGGGAACTGCATTTACACAGACAGTACTGAAGTGGCTGGGTCTTTGCTTGAACTTGCTTGTCCAGTT
ACAACCAGTGTTCAACCACAAACTCAGCAAGAACAGCAGATCCAGGTTCAGCAGCCACAGCAGGTTCAGGTACAGGTGCA
GGTACAACAGTCTCCACAACAGGTCTCAGCTCAGCAACTTTCCCCACAGTTCACCGTTCACCAGCCTGCTGAGCAACCCA
TCCAGGTCCAGGTGCAGATCCAGAGCCAAGCACCACAGTCAGCTGCCCCCTCCATCCAGACCCCATCTCTGCAGAGCCCC
AGCCCCTCGCAGCTGCAAGCAGCCCAGATCCAGGTGCAGCACGTGCAGGCGGCCCAGCAGATCCAGGCCGCAGAAATCCC
AGAGGAGCATATTCCACATCAGCAAATCCAGGCTCAGCTGGTGGCTGGCCAGCCTCTCGCTGGGGGTCAGCAGATTCAAA
TCCAGACCGTGGGTGCCCTCTCCCCACCACCCTCCCAGCAGGGCTCACCCCGGGAAGGGGAACGGCGGGTTGGCACAGCC
AGTGTCCTTCAGCCAGTGAAGAAACGCAAAGTGGACATGCCCATCACTGTATCCTACGCCATCTCAGGGCAGCCAGTGGC
CACCGTGCTGGCCATTCCACAGGGCCAGCAACAGAGTTATGTGTCTTTGAGGCCAGACTTACTGACAGTAGACAGTGCTC
ACCTGTACAGTGCCACTGGGACCATAACTAGCCCTACAGGAGAAACTTGGACCATCCCTGTTTATTCTGCGCAGCCCCGG
GGGGACCCTCAGCAGCAGAGCATTACCCACATTGCCATTCCCCAGGAAGCCTACAATGCAGTTCACGTCAGTGGCTCACC
CACAGCCCTGGCAGCTGTAAAGCTGGAGGATGACAAAGAGAAGATGGTGGGCACCACATCTGTAGTGAAAAACTCCCATG
AAGAGGTAGTGCAGACCCTTGCAAACTCTCTCTTTCCAGCACAGTTCATGAATGGCAACATCCACATTCCAGTGGCTGTG
CAGGCCGTAGCAGGCACGTACCAGAATACGGCTCAGACTGTACATATATGGGACCCACAGCAGCAGCCGCAACAGCAAAC
TACACAAGAACAGACGCCACCGCCACCACAACAGCAGCAGCAGCTCCAGGTTACTTGTTCAGCACAAACTGTTCAGGTTG
CTGAAGTTGAGCCACAGTCACAACCACAGCCTTCACCAGAACTTTTGCTTCCAAATTCTTTGAAGCCAGAAGAAGGGCTT
GAAGTATGGAAAAACTGGGCTCAGACCAAGAATGCTGAACTAGAGAAGGATGCTCAAAACAGATTGGCCCCCATTGGGAG
GCGCCAGTTGCTACGATTCCAAGAAGATCTGATCTCCTCTGCTGTGGCCGAGTTGAATTATGGCCTCTGTTTAATGACAC
GGGAAGCTCGGAATGGAGAAGGCGAACCATACGACCCAGATGTACTCTACTACATTTTCTTGTGTATACAAAAGTATCTT
TTTGAAAATGGAAGAGTCGATGACATCTTTTCTGATCTTTACTATGTTCGCTTCACTGAATGGTTACATGAAGTTCTGAA
GGATGTACAGCCACGGGTCACTCCACTTGGCTATGTTCTGCCCAGCCACGTGACTGAAGAGATGCTGTGGGAATGCAAAC
AGCTTGGGGCACACTCCCCTTCCACACTGCTGACCACCCTCATGTTCTTTAACACCAAGTACTTCCTGCTGAAGACAGTA
GATCAGCACATGAAACTAGCTTTCTCCAAGGTCCTTCGACAGACAAAGAAGAGCCCCTCAAATCCTAAGGATAAAAGCAC
GAGTATCCGATACCTAAAGGCCCTCGGGATACATCAGACTGGCCAGAAAGTTACAGATGACATGTATGCAGAACAGACAG
AAAATCCAGAGAATCCATTGAGGTGTCCCATCAAGCTGTACGATTTCTACCTCTTCAAATGTCCCCAGAGTGTGAAAGGC
CGAAATGACACCTTTTACCTGACACCTGAGCCAGTCGTGGCTCCCAACAGCCCAATTTGGTACTCAGTCCAGCCAATCAG
CAGAGAACAGATGGGACAAATGCTTACCCGGATCCTGGTCATACGAGAAATTCAAGAAGCCATTGCCGTGGCCAGCGCAA
CCACCATGCAC
