# Supplementary material for: Divergent genes in gerbils: prevalence, relation to GC-biased substitution, and phenotypic relevance
Source: BMC Evol Biol. 2020 Oct 19;20:134. doi: 10.1186/s12862-020-01696-3 (PMC7574485; doi:10.1186/s12862-020-01696-3)
Supplement: Supplementary file 3 — Additional file 3 Supplementary Data. DNA alignments for 10,554 1-to-1 orthologues used in analysis. Each alignment file is named using its orthogroup ID. [file 12862_2020_1696_MOESM3_ESM.zip › Additional_File_3/masked_alignments/OG0002011.fa]

>octodon_degus
ATGAGAAAGAAAATCTGGACA------------------------ACAGTGAGTGACAGTATAAAATTTGATGCTGGGAC
CCTCCTCCTTAGTACGCACCGACTGATTTGGAGAGATCCAAAAAATCATGAGTGCTGCATGGCCATTCCCTTGTCCCAGA
TTGTGTTCATCGAGGAACAGTCAGCTGGAATTGGGAAGAGTGCTAAAATAGTGGTTCATCTGCACCCGGCTCCTCCTAGC
AAAGAACCCGGTCCATTCCAGAATAGTAAGAACTCTTATATCAAGCTCTCCTTCAAAGAACATGGCCAGATCGAGTTTTA
TAGACGTTTGTCAGAGGAAATGACACAGAGAAGATGGGAGAATATGCCAGTTTCCCAGTCATTGCAAACAAGTAGAGGAT
CTCAGCCAGGAAGAGTAAGGGCTGTTGGAATTGTAGGCATTGAAAGGAAACTGGAAGAAAAAAGAAAAGAAACTGACAAA
AACATTTCTGAGGTATTTGATCCGATTTCTTTTTTAGTGATTTGTGCTAAAGAAATGGTGGAATTGTCAAAATCAATTGC
TAATAAAATTAAAGAAAAGCAAGGTGACATTACAGAAGATGAGACCATCAGGTTTAAGTCCTACTTGCTGAGCATGGGAA
TAGCTAACCCAGTTACCAGGGAAACCTACGGCTCAGGCACACAGTACCACATGCAGCTGGCCAAACAGCTGGCTGGAATA
TTGCAGGCGCCTTTAGAGGAGCGAGGGGGAATAATGTCACTCACAGAGGTGTACTGTTTAGTAAACCGAGCTCGAGGAAT
GGAATTGCTCTCACCAGAAGATTTAGTGAATGCATGTAAGATGCTGGAAGTGCTGAAATTACCTCTCAGGCTCCGGGTTT
TTGACAGTGGAGTCATGGTAATTGAACTTCAGTCCCACAAGGAAGAGGAAATGGTAGCCTCAGCCCTGGAGACAGTTTCA
GAAAAGGGATCCCTAACATCAGAAGAGTTTGCTAAGCTTGTGGGAATGTCTGTTCTCCTGGCCAAAGAAAGGTTGCTGCT
TGCAGAAAAGATGGGCCATCTTTGCCGAGATGACTCCGTGGAAGGCTTACGGTTTTACCCAAATTTATTTATGACACAGA
GC
>fukomys_damarensis
------------------------------------------------------------ATAAAATTTGATGCTGGGAC
CCTCCTCCTTAGTACACACCGACTGATTTGGAGAGATCAGAAAAATCATGAGTGCTGCATGGCCATTCCTTTGTCCCAAA
TTGTGTTCATCGAGGAGCAGGCAGCTGGAATTGGGAAGAGTGCCAAAATAGTGGTTCATCTGCACCCGGCTCCTCCTAAC
AAAGAACCCGGCCCTTTCCAGAGTAGTAGGAACTCTTACATCAAACTCTCCTTCAAAGAGCATGGCCAGATTGAGTTTTA
TAGGCGTTTGTCGGAGGAAATGACACAGAGAAGATGGGAGAATATGCCAGTTTCCCAGTCACTGCAAACAAATAGAGGAC
CTCAGCCAGGAAGAGTAAGGGCTGTTGGAATTGTAGGTATTGAAAGGAAACTGGAAGAAAAAAGAAAAGAAACTGACAAA
AATATTTCTGAGGCCTTTGAAGACCTCAGCAAGTTAATGATCAAGGCTAAAGAAATGGTGGAATTATCAAAATCAATTGC
TAATAAAATTAAAGAAAAGCAAGGTGACATTACAGAAGATGAGACCATCAGGTTTAAGTCCTACTTGCTGAGCATGGGAA
TAGCTAACCCAGTTACCAGGGAAACCTACGGCTCAGGCACACAGTACCACATGCAGCTGGCCAAACAGCTGGCTGGAATA
TTACAGGCGCCTTTA---GAGCGAGGGGGAATAATGTCGCTCACAGAGGTGTACTGTTTAGTAAACCGAGCTCGAGGAAT
GGAATTGCTCTCTCCAGAAGATTTAGTAAATGCGTGCAAGATGCTGGAAGTACTGAAATTACCTCTCAGGCTCCGGGTGT
TTGACAGTGGAGTCATGGTAATTGAGCTTCAGTCCCACAAAGAAGAGGAAATGGTGGCCTCAGCCCTGGAGACAGTTTCA
GAAAAGGGATCCCTAACATCAGAAGAGTTTGCTAAGCTTGTGGGAATGTCTGTTCTCCTGGCCAAGGAAAGGTTGCTGCT
TGCAGAAAAGATGGGCCATCTTTGCCGAGATGACTCAGTGGAAGGCTTACGGTTTTACCCAAATTTATTTATGACACAGA
GC
>cavia_porcellus
ACGAGAAAGAAAATCTGGACA------------------------ACGGGGAGTGACAATATAAAATTTGATGCTGGGAC
CCTCCTCCTTAGTACACACCGACTGATTTGGAGAGATCAGAAGAATCATGAGTGCTGCATGGCCATTCCTTTGGCCCAGA
TTGTGTTCATTGAGGAACAGGCTGCTGGCATTGGGAAGAGTGCCAAAATAGTGGTCCATCTGCACCCAGCGCCTCCTAAC
AAAGAACCTGGCCCATTTCAGAATAGTAAGAACTCTTACATCAAACTCTCCTTCAAAGAACATGGCCAGATAGAGTTTTA
TAGACGTTTGTCAGAGGAAATGACACAGAGAAGATGGGAGAACATACCAGTTTCCCAGTCATTACAAACAAATAGAGGAT
CTCAGCCAGGAAGAGTAAGGGCTGTTGGAATTGTAGGTATTGAAAGGAAACTGGAAGAAAAAAGAAAAGAAACTGACAAA
AACATTTCTGAG---------------------------------GCTAAAGAAATGGTGGAATTATCAAAATCAATTGC
TAATAAAATTAAAGAAAAGCAAGGTGATATCACAGAAGACGAGACCATCAGGTTTAAATCCTACTTGCTGAGCATGGGAA
TAGCTAACCCAGTTACCAGGGAAACCTACGGCTCAGGCACACAGTACCACATGCAGCTGGCCAAACAGCTGGCTGGAATA
TTACAGGCGCCTTTAGAGGAGCGAGGGGGAATAATGTCACTCACCGAGGTGTACTGTTTAGTCAACCGAGCTCGAGGAAT
GGAATTGCTCTCACCAGAAGATTTAGTGAATGCGTGTAAGATGCTC---------------------------CGGGTTT
TTGACAGTGGAGTCATGGTAATTGAGCTTCAGTCCCACAAGGAAGAGGAAATGGTGGCCTCAGCCCTGGAGACGGTTTCA
GAGAAGGGTTCCCTAACATCAGAAGAGTTTGCTAAGCTTGTGGGAATGTCTGTTCTCCTAGCCAAAGAAAGGTTGCTGCT
TGCAGAAAAGATGGGCCATCTTTGCCGAGATGACTCTGTGGAAGGCTTACGGTTTTACCCAAATTTATTTATGACACAGA
GC
>chinchilla_lanigera
------------------------------------------------------------ATAAAATTTGATGCTGGGAC
CCTCCTCCTTAGTACACACCGACTGATTTGGAGAGATCAGAAAAATCATGAATGCTGTGTGGCCATTCCTTTGTCCCAAA
TCGTGTTCATTGAGGAGCAGGCAGCTGGAATTGGCAAGAGTGCCAAAATAGTGGTTCATCTGCACCCGGCTCCTCCTAAC
AAAGAACCTGGCCCATTCCAGAATAGTAAGAACTCTTATATCAAACTCTCCTTCAAAGAACATGGCCAGATAGAGTTTTA
TAGACGTCTGTTAGAGGAAATGACCCAGAGAAGATGGGAGAATATGCCAGCTTCCCAGTCGTTACAAACAAGTAGAGGAT
CCCAGCCAGGAAGAGTAAGGGCTGTTGGAATTGTAGGCATTGAAAGGAAACTGGAAGAAAAAAGAAAAGAAACTGACAAA
AACATTTCTGAGGCCTTTGAAGACCTCAGCAAGCTAATGATCAAGGCTAAAGAAATGGTGGAATTATCGAAATCAATTGC
TAATAAAATTAAAGAAAAGCAAGGTGACATTACAGAAGATGAG-------------------------------------
--------------------------------------------------------------------------------
------------------GAGCGAGGGGGAATAATGTCACTCACAGAGGTGTACTGTTTGGTGAACCGAGCTCGAGGAAT
GGAATTGCTGTCACCAGAAGATCTAGTGAACGCGTGCAAGATGCTGGAAGCGCTGAAATTACCTCTCAGGCTCCGGGTTT
TTGACAGTGGAGTCATGGTTATTGAGCTTCAGTCCCACAAGGAAGAGGAAATGGTGGCCTCAGCCCTGGAGACGGTTTCA
GAAAAGGGATCCCTAACGTCAGAAGAGTTTGCTAAGCTCGTGGGAATGTCTGTTCTCCTGGCTAAAGAAAGGTTGCTGCT
TGCAGAAAAGATGGGCCATCTTTGCCGAGACGACTCAGTGGAAGGCTTACGGTTTTACCCAAATTTATTTATGACACAGA
GC
>dipodomys_ordii
------------------------------------------------------------ATAAAATTTGATGCCGGGAC
TCTTCTGCTTAGTACACACCGACTGATTTGGAGAGATCAGAAAAATCATGAATGCTGTATGGCCATTCCTTTGTCCCAAA
TTGTATTTATTGAAGAACAGGCAGCTGGAATTGGGAAG------------------------------------------
--------------------------------------------------------------------------------
--------------------------------------------------------------------------------
--------------------------------------------------------------------------------
------------GCCTTTGAAGACCTTAGCAAGCTAATGATCAAGGCTAAAGAAATGGTGGAGTTATCAAGATCAATTGC
TAATAAAATTAAAGAGAAGCAAGGTGACGTCACAGAAGATGAG-------------------------------------
--------------------------------------------------------------------------------
------------------GAACGAGGGGGAATAATGTCACTCACAGAGGTGTACTGTTTAGTAAATCGAGCTCGAGGAAT
GGAATTGCTCTCTCCAGAAGACTTAGTGAATGCCTGCAAGATGCTAGAAGCACTGAAATTACCTCTCAGGCTCCGGGTTT
TTGACAGTGGTGTCATGGTAATTGAGCTCCAGTCTCACAAGGAAGAGGAAATGGTGGCCTCAGCCTTGGAGACGGTTTCA
GAAAAGGGATCCTTAACATCAGAGGAGTTTGCTAAGCTTGTGGGCATGTCTGTCCTCCTGGCCAAAGAAAGGTTGCTACT
TGCTGAGAAGATGGGCCATCTTTGCCGAGATGATTCAGTAGAAGGCTTGCGCTTCTATCCAAATTTATTCATGACACAGA
GC
>rattus_norvegicus
ATGGACCGCTTCGTGTGGACCAGCGGCCTCCTGGAGCGCGTCTACGACGGCGAGGAGAAGATAAAATTTGATGCTGGGAC
TCTTCTCCTTAGTACACACCGGCTGATTTGGAGAGACCAGAAAAACAATGAGTGCTGCATGGCCATTCCCCTATCGCAGA
TTGTGTTCATCGAGGAGCAGGCGGCTGGAATTGGGAAGAGTGCCAAAATCGTGGTTCATCTGCACCCAGCCCCTCCTAAC
AAAGAACCCGGCCCATTCCAGAGCAGTAAGAACTCCTACATCAAGCTCTCCTTCAAAGAGCATGGTCAGATCGAGTTTTA
CAGGCGTTTATCAGAGGAGATGACCCAAAGAAGATGGGAGACAGTGCCAGTTTCCCAGTCACTACAAACAAAGAAAGGAC
CCCAGCCAGGAAGAATAAGAGCTGTTGGAATTGTAGGCATTGAAAGGAAACTTGAAGAAAAAAGGAAAGAAACAGACAAA
AACATTTCTGAGGCCTTTGAAGACCTGAGCAAGCTGATGATCAAGGCTAAGGAAATGGTAGAGTTATCAAAATCGATCGC
TAATAAGATTAAAGAGAAGCAAGGCGATGTCACAGAAGACGAGACCATCAGGTTTAAGTCGTACTTGCTGAGCATGGGAA
TAGCCAACCCAGTCACCAGAGAAACCTATGGCTCAGGCACACAGTACCACATGCAACTGGCCAAGCAGCTGGCCGGGATA
TTGCAGGCTCCCTTGGAGGAGCGTGGGGGAATAATGTCACTCACAGAGGTGTACTGTTTAGTGAACCGAGCCCGAGGAAT
GGAGTTGCTCTCACCAGAAGACTTAGTAAATGCATGCAAGATGCTGGAAGGCCTGAAACTGCCTGTCAGACTCCGGGTTT
TCGACAGTGGTGTCATGGTAATTGAGCTTCAGACTCACAAGGAAGAGGAAATGGTGGCCTCGGCCTTAGAGACGGTTTCC
GAGAGGGGATCCTTAACATCAGAAGAGTTTGCCAAGCTTGTGGGAATGTCTGTCCTTCTGGCTAAAGAAAGGCTGCTTCT
TGCGGAGAAGATGGGCCACCTTTGCCGAGATGACTCTGTGGAAGGCTTGCGGTTTTATCCAAATTTATTTATGACACAGA
AC
>meriones_unguiculatus
ATGGACCGCTTCGTGTGGACCAGCGGCCTCCTGGAGCGCGTCTACGACGGCGAGGAGAAGATAAAATTTGATGCTGGGAC
TCTTCTTCTTAGTACACACCGGCTGATTTGGAGAGACCAGAAAAACAATGAGTGCTGTATGGCCATTCCCCTGTCCCAGA
TTGTGTTCATTGAGGAGCAGGCGGCTGGAATCGGGAAGAGTGCCAAAATCGTGGTTCATCTGCACCCACCTCCTCCTAAC
AAAGAGCCGGGTCCGTTCCAGAGCAGTAAGAACTCCTACATCAAACTGTCCTTCAAAGAGCACGGCCAGATTGAGTTTTA
CAGGCGTTTATCAGAGGAAATGACACAGAGAAGATGGGAGAACGTGCCAGTTTCTCAGTCATTACAAACAAATAAAGGAC
CCCAGCCAGGAAGAGTAAGAGCTGTAGGAATTGTAGGCATTGAGAGGAAACTTGAAGAAAAAAGAAAAGAAACCGACAAA
AACATTTCTGAGGCCTTTGAAGACCTTAGCAAGCTAATGATCAAGGCTAAGGAAATGGTGGAGTTATCAAAATCTATCGC
TAATAAGATTAAAGAGAAGCAAGGTGATGTCACAGAAGATGAGACTATCAGGTTTAAGTCCTACTTGCTGAGTATGGGAA
TAGCCAACCCAGTTACCAGGGAAACGTATGGCTCAGGCACGCAGTACCACATGCAGTTGGCCAAACAGCTGGCTGGAATA
TTACAGGCCCCTTTAGAGGAACGTGGAGGAATAATGTCACTCACAGAGGTGTACTGCTTAGTCAACCGAGCCCGAGGAAT
GGAATTGCTCTCACCAGAAGATTTAGTGAATGCATGCAAGATGCTAGAAGCACTGAAATTACCTGTCAGGCTCCGGGTTT
TTGACAGTGGTGTCATGGTGATTGAACTGCAGACCCACAAGGAAGAGGAAATGGTGGCCGCAGCCCTGGAGACGGTTTCA
GAACGGGGATCATTAACATCAGAAGAGTTTGCCAAGCTTGTGGGGATGTCTGTCCTCCTGGCTAAAGAAAGGCTGCTTCT
CGCAGAGAAAATGGGCCACCTTTGCAGAGATGACTCCGTGGAAGGCTTGCGCTTTTACCCAAACTTATTTATGACACAGA
AT
>psammomys_obesus
ATGGACCGCTTCGTGTGGACCAGCGGCCTCCTGGAGCGCGTCTACGACGGCGAGGAGAAGATAAAATTTGATGCTGGGAC
TCTTCTTCTTAGTACACACCGGCTGATTTGGAGAGACCAGAAAAATAATGAGTGCTGTATGGCCATTCCCCTGTCCCAGA
TTGTGTTCATTGAGGAGCAGGCGGCTGGAATCGGGAAGAGTGCCAAAATCGTGGTTCATCTGCACCCATCTCCTCCTAAC
AAAGAGCCGGGTCCGTTCCAGAGCAGTAAGAACTCCTACATCAAACTGTCCTTCAAAGAGCATGGCCAGATTGAGTTTTA
CAGGCGTTTATCAGAGGAAATGACACAGAGAAGATGGGAAAACGTGCCAGTTTCTCAGTCATTACAAACAAATAAAGGAC
ACCAGCCAGGAAGAGTAAGAGCTGTAGGAATTGTAGGCATTGAGAGGAAACTTGAAGAAAAAAGAAAAGAAACCAACAAA
AACATTTCTGAGGCCTTTGAAGACCTTAGCAAGCTAATGATCAAGGCTAAGGAAATGGTGGAGTTATCAAAATCTATCGC
TAATAAGATTAAAGAGAAGCAAGGTGATGTCACAGAAGATGAGACCATCAGGTTTAAGTCCTACTTGCTGAGTATGGGAA
TAGCCAACCCAGTTACCAGGGAAACGTATGGCTCAGGCACGCAGTACCACATGCAGCTGGCCAAACAGCTGGCTGGAATA
TTACAGGCCCCTTTAGAGGAACGTGGGGGAATAATGTCACTCACAGAGGTGTACTGCTTAGTCAACCGAGCCCGAGGAAT
GGAATTGCTCTCACCAGAAGATTTAGTGAATGCGTGCAAGATGCTAGAAGCACTGAAATTACCTGTCAGGCTCCGGGTTT
TTGACAGTGGTGTCATGGTGATTGAACTTCAGACCCACAAGGAAGAGGAAATGGTGGCCGCAGCCCTGGAGACGGTTTCA
GAACGGGGATCATTAACATCGGAAGAGTTTGCCAAGCTTGTGGGGATGTCTGTCCTCCTGGCTAAAGAAAGGCTGCTTCT
CGCAGAGAAGATGGGCCACCTTTGCAGAGATGACTCCGTGGAAGGCTTGCGCTTTTACCCAAACTTATTTATGACACAGA
AT
>mus_musculus
ATGGACCGCTTCGTGTGGACCAGCGGCCTCCTGGAGCGCGTCTACGACGGCGAGGAGAAGATAAAATTTGATGCCGGGAC
TCTTCTTCTTAGTACACACCGGCTGATTTGGAGAGACCAGAAGAATAATGAGTGCTGCATGGCCATTCCCCTGTCTCAGA
TTGTGTTCATCGAGGAGCAGGCAGCTGGAATCGGGAAGAGCGCCAAAATCGTGGTTCACCTGCACCCAGCTCCTTCTAAC
AAAGAGCCCGGTCCGTTCCAGAGCAGTAAGAACTCCTACATCAGACTCTCCTTCAAAGAACATGGCCAGATTGAGTTTTA
CAGGCGTTTATCAGAAGAAATGACACAGAGAAGATGGGAGACTGTGCCAGTTTCCCAGTCACTACAAACAAATAAAGGAC
CCCAGCCAGGAAGAGTAAGAGCTGTTGGAATTGTAGGTATTGAAAGGAAACTTGAAGAAAAAAGAAAAGAAACCGATAAA
AACATTTCTGAGGCCTTTGAAGACCTGAGCAAGCTGATGATTAAGGCTAAGGAAATGGTGGAGTTATCCAAATCAATCGC
TAATAAGATTAAAGAGAAGCAAGGCGATGTCACAGAGGATGAGACCATCAGGTTTAAGTCGTACCTGCTGAGTATGGGAA
TAGCCAACCCAGTCACCAGAGAAACCTATGGCTCCGGCACACAGTACCACATGCAGCTGGCCAAACAGCTGGCTGGAATA
TTGCAGGCACCTTTGGAGGAGCGTGGGGGAATAATGTCCCTCACAGAGGTGTACTGTCTAGTGAACCGGGCCCGAGGAAT
GGAGTTGCTCTCGCCAGAAGATTTGGTAAATGCGTGCAAGATGCTGGAAGCGCTAAAATTGCCTATCAGGCTTCGGGTTT
TTGACAGTGGTGTCATGGTAATTGAGCTTCAAACTCACAAGGAAGAGGAAATGGTGGCCTCGGCCCTGGAGACGGTTTCA
GAAAGGGGGTCCTTAACATCCGAAGAGTTTGCCAAGCTTGTGGGAATGTCTGTCCTTCTGGCTAAAGAAAGGCTGCTCCT
TGCAGAGAAGATGGGCCACCTTTGCCGAGACGACTCCGTGGAAGGCTTGCGGTTTTATCCAAATTTATTTATGACACAGA
AC
>homo_sapiens
ATGGACCGCTTCGTTTGGACCAGCGGCCTCCTGGAGCGAATCTACGATGGCGAGGAGAAGATAAAATTTGATGCTGGGAC
TCTCCTTCTTAGTACACACCGACTGATTTGGAGAGATCAGAAAAATCATGAGTGTTGCATGGCCATTCTCCTTTCCCAAA
TTGTGTTCATTGAAGAACAGGCGGCTGGAATTGGGAAGAGTGCCAAAATAGTGGTTCATCTTCACCCAGCTCCTCCTAAC
AAAGAACCTGGCCCATTCCAGAGTAGTAAGAACTCCTACATCAAACTCTCCTTCAAAGAACATGGCCAGATTGAGTTTTA
CAGGCGTTTATCAGAGGAAATGACACAAAGAAGATGGGAGAATATGCCAGTTTCCCAGTCATTACAAACAAATAGAGGAC
CCCAGCCAGGAAGAATAAGGGCTGTAGGAATTGTAGGTATTGAAAGGAAACTGGAAGAAAAAAGAAAAGAAACTGACAAA
AACATTTCTGAGGCCTTTGAAGACCTCAGCAAACTAATGATCAAGGCTAAGGAAATGGTGGAATTATCAAAATCAATTGC
TAATAAAATTAAAGACAAACAAGGTGACATCACAGAAGATGAGACCATCAGGTTTAAATCCTACTTGCTGAGCATGGGAA
TAGCTAACCCAGTTACCAGAGAAACCTACGGCTCAGGCACACAGTACCACATGCAGCTGGCCAAACAACTGGCTGGAATA
TTGCAGGTGCCTTTAGAGGAACGAGGGGGAATAATGTCACTCACGGAGGTGTACTGCTTAGTAAACCGAGCTCGAGGAAT
GGAATTGCTCTCACCAGAAGATTTAGTGAATGCGTGCAAGATGCTGGAAGCACTGAAATTACCTCTCAGGCTCCGTGTGT
TTGACAGTGGCGTCATGGTAATTGAGCTTCAGTCTCACAAGGAAGAGGAAATGGTGGCCTCGGCCCTGGAGACAGTTTCA
GAAAAGGGATCCCTAACATCAGAAGAGTTTGCTAAGCTTGTGGGAATGTCTGTCCTCCTAGCCAAAGAAAGGTTGCTGCT
TGCAGAGAAGATGGGCCATCTTTGCCGTGATGACTCAGTGGAAGGCCTGCGTTTTTACCCAAATTTATTTATGACACAGA
GC
>jaculus_jaculus
ATGAATAAGAGAACCTGGACAAGTGGT---------------------------------ATAAAATTTGATGCTGGGAC
TCTTCTTCTGAGCACACACCGGTTGATTTGGAGAGATCAGAAAAATCATGAATGCTGTATGGCCATTCCTCTGTCCCAAA
TTGTGTTCATTGAGGAGCAGGCAGCTGGAATTGGGAAGAGTGCCAAAATAGTGGTTCATCTGCACCCTACTCCTGTGAGC
AAAGAGCCTGGCCCATTCCAGAGCAGTAAGAATTCCTACATAAAACTCTCCTTCAAAGAACATGGCCAGATCGAGTTTTA
CAGGCGCTTATCAGAAGAAATGATACAAAGAAGATGGGAGAGTATGCCAGTTTCCCAGTCATTACAGTCAAAGAGAGGAT
CCCAGCCAGGAAGAGTAAGAGCTGTAGGAATTGTAGGTATTGAAAGGAAGCTAGAAGAAAAGAGGAAAGAAACTGACAAA
AACATTTCTGAGGCCTTTGAAGACCTCAGCAAGCTGATGATCAAGGCTAAGGAAATGGTGGAGTTATCAAAATCAATTGC
TAATAAAATTAAAGAGAAGCAAGGTGACATCACAGAAGATGAGACCATCAGGTTCAAGTCCTACCTGCTGAGCATGGGAA
TAGCCAATCCAGTTACCAGAGAAACCTACGGCTCCGGCACCCAGTACCACATGCAGCTGGCCAAACAGCTGGCTGGAATA
TTGCAGGCACCTTTAGAGGAACGAGGGGGGATAATGTCACTTACAGAGGTGTACTGCTTAGTAAACCGAGCTCGAGGAAT
GGAATTGCTCTCCCCAGAAGATTTAGTGAATGCATGTAAGATGCTGGATGCACTGAAATTACCTCTCAGGCTCCGCGTTT
TTGACAGTGGTGTCATGGTCATTGAGCTTCAGTCCCACAAGGAAGAGGAAATGGTGGCCTCAGCCCTGGAGACAGTTTCT
GAAAAGGGCTCCTTAACATCGGAAGAGTTTGCTAAGCTTGTGGGAATGTCTGTCCTCCTGGCCAAGGAAAGGCTACTGCT
TGCAGAGAAGATGGGTCATCTTTGCCGAGACGACTCAGTGGAAGGCTTGCGGTTTTATCCAAATTTATTTATGACACAGA
GC
