# Supplementary material for: Divergent genes in gerbils: prevalence, relation to GC-biased substitution, and phenotypic relevance
Source: BMC Evol Biol. 2020 Oct 19;20:134. doi: 10.1186/s12862-020-01696-3 (PMC7574485; doi:10.1186/s12862-020-01696-3)
Supplement: Supplementary file 3 — Additional file 3 Supplementary Data. DNA alignments for 10,554 1-to-1 orthologues used in analysis. Each alignment file is named using its orthogroup ID. [file 12862_2020_1696_MOESM3_ESM.zip › Additional_File_3/masked_alignments/OG0002013.fa]

>cavia_porcellus
ATGCGCCCCCTGCTCTGCCGCCTGCTACTCGCCGCGCTCCTGCAGCTGGCCCCCGCCCAGGCCCCTGCTTCTCAGCATGA
CACCCCTGGCCATCAGAAGAAAGTGGTGTCATGGATAGATGTGTATTCGCGTGCCACCTGCCAGCCTCGGGAGGTGGTGG
TGCCCTTGACTATGGAGCTCATGGGTACTGTGGCCAAACAACTGGTGCCCAGCTGCGTGACTGTGCAGCGCTGCGGCGGC
TGCTGCCCTGACGATGGCCTGGAGTGTGTGCCCACTGGGCAGCACCAAGTCCGAATGCAGATCCTCATGATCCGGTACCC
AAGCAGTCAGCTGGGGGAGATGTCCCTGGAAGAACACAGCCAATGTGAATGCAGGCCAAAAAACAGAGAGAGTGCTATCA
AGCCGGACAGGGCTGCCACTCCCCATCACCGCCCCCAGCCCCGCTCTGTTCCGGGCTGGGACCCTGCCCCCGGAGCACCC
TCCCCAGCTCATCACCCATCCCACTCCAGCCCCAGGCCCCTCTGCCCACGTTGCAGCCAGCGCCGCCAGCGCCCTGACCC
CCGGACCTGCCACTGCCGCTGCCGA---CGCAGCTTCCTCCGTTGCCAAGGGCGGGGCTTA
>chinchilla_lanigera
ATGCGCCCCCTGCTCCGCCGCCTGCTGCTTGCCGCGCTCCTGCAACTGGCCCCCGCCCAGGCCCCAGTCTCCCAGAATGA
TGCCCCTGGCCATCAGAAGAAAGTGGTATCATGGATAGATGTGTATTCACGTGCCACCTGCCAGCCTCGGGAGGTGGTGG
TGCCCTTGACTATGGAGCTCATGGGTACTGTGGCCAAACAACTGGTGCCCAGCTGCGTGACTGTGCAACGTTGCGGTGGC
TGCTGCCCTGACGACGGCCTGGAATGCGTGCCCACTGGACAGCACCAAGTCCGAATGCAGATCCTCATGATCCGGTACCC
AAGCAGTCAGCTGGGGGAGATGTCCCTGGAAGAACACAGCCAATGTGAATGCAGACCAAAAAAAAGAGAGAGTGCTATGA
AGCTGGACAGGGCTGCCATTCCCCATCACCGCCCCCAGCCCCGCTCTGTTCTGGGCTGGGACCCTGCCCCCGGAGCACCC
TCCCCAGCTCATCACCCATCCCACTCCAGCCCCAGGCCCCTCTGCCCACGTTGCAGCCAGCGCTGCCAGCGCCCTGACCC
CTGGACCTGCCGCTGCCGCTGCCGACGCCGCAGCTTCCTCCGTTGCCAAGGGCGGGGCTTA
>octodon_degus
ATGCGCCCCCTGCTCCGCCGCCTGCTGCTCGCCGCGCTCCTGCAGCTGGCCCCAGCCCAGGCCCCGGTCTCCCAGCATGA
TGCCCCTGGCCATCAGAAGAAAGTGGTGTCATGGATAGATGTGTATTCACGTGCCACCTGCCAGCCTCGGGAGGTGGTAG
TGCCCTTGACTATGGAGCTCATGGGTACTATGGCCAAACAACTGGTGCCCAGCTGTGTGACTGTGCAGCGCTGTGGTGGC
TGCTGCCCTGACGACGGCCTGGAATGTGTGCCCACTGGGCAGCACCAAGTCCGAATGCAGATCCTCATGATCCGGTACCC
AAGCAGTCAGCTGGGGGAGATGTCCCTGGAAGAACACAGCCAATGTGAATGCAGACCAAAAAAAAGAGAGAGTGCTATGA
AGCCAGACAGGGTTGCCACTCCCCATCACCGCCCCCAGCCCCGCTCTGTTCTGGGCTGGGACCCTGCCCCTGGAGCACCC
TCCCCAGCTCATCATCCATCCCACTCCAGCCCCAGGCCCCTCTGCCCACGTTGCAGCCAGCGCCGCCAGCGCCCTGACCC
CCGGACCTGCCACTGCCGATGCCGACGCCGCAGCTTCCTTCGTTGCCAAGGGCGGGGCTTA
>homo_sapiens
ATGAGCCCTCTGCTCCGCCGCCTGCTGCTCGCCGCACTCCTGCAGCTGGCCCCCGCCCAGGCCCCTGTCTCCCAGCCTGA
TGCCCCTGGCCACCAGAGGAAAGTGGTGTCATGGATAGATGTGTATACTCGCGCTACCTGCCAGCCCCGGGAGGTGGTGG
TGCCCTTGACTGTGGAGCTCATGGGCACCGTGGCCAAACAGCTGGTGCCCAGCTGCGTGACTGTGCAGCGCTGTGGTGGC
TGCTGCCCTGACGATGGCCTGGAGTGTGTGCCCACTGGGCAGCACCAAGTCCGGATGCAGATCCTCATGATCCGGTACCC
GAGCAGTCAGCTGGGGGAGATGTCCCTGGAAGAACACAGCCAGTGTGAATGCAGACCTAAAAAAAAGGACAGTGCTGTGA
AGCCAGACAGGGCTGCCACTCCCCACCACCGTCCCCAGCCCCGTTCTGTTCCGGGCTGGGACTCTGCCCCCGGAGCACCC
TCCCCAGCTCATCACCCATCCCACTCCAGCCCCAGGCCCCTCTGCCCACGCTGCACCCAGCACCACCAGCGCCCTGACCC
CCGGACCTGCCGCTGCCGCTGCCGACGCCGCAGCTTCCTCCGTTGCCAAGGGCGGGGCTTA
>fukomys_damarensis
------------------------------------------------------------GCCCCAGACTCCCAGCTTGA
TGTCCCTGGCCACCAGAAGAAAGTGGTGTCATGGATAGATGTGTATGCTCGTGCCACCTGCCAGCCTCGGGAGGTGGTGG
TGCCCTTGACTATGGAGCTCGTGGGTACTGTGGCCAAACAACTGGTGCCCAGCTGTGTGACTGTGCAGCGCTGTGGTGGC
TGCTGCTCTGACGATGGCCTGGAGTGTGTGCCCACTGGGCAGCACCAAGTCCGAATGCAGATCCTCATGATCCGGTACCC
AAGCAGTCAGCTGGGGGAGATGTCCCTGGAAGAACACAGCCGATGTGAATGCAGACCAAAAAAAAGGCAGAGTGCTATGA
AGTCAGAC------------------------------------------------------------------------
---------------------------AGCCCCAGGCCCCTCTGCCCACGCTGCCCCCAGCGCCGCCAGCGCCCTGATCC
CTGGACCTGCCACTGCCACTGCCGACGCCGCAGCTTCCTCCGTTGCCAAGGGCGGGGCTTA
>ictidomys_tridecemlineatus
------------CTCCGCCGCCTGCTGTTCGCCGTGCTCCTGCAGCTGGCCCCAGCCCAGGCCCCTGTCTCCCAGCCTGA
TGTCCCTGGCCACCAGAAGAAAGTGGTGTCATGGATAGACGTGTATGCTCGTGCCACCTGCCAGCCTCGGGAGGTGGTAG
TGCCCCTGACTGTGGAGCTCATGGGTACTGTGGCCAAACAACTGGTGCCTAGCTGTGTGACTGTGCAGCGCTGCGGTGGC
TGCTGCCCTGACGATGGCCTGGAGTGCGTGCCCACCGGGCAGCACCAAGTCCGAATGCAGATCCTCATGATCCGGTATCC
AAGCAGTCAGCTGGGGGAGATGTCCCTGGAAGAACACAGCCAATGTGAATGCAGACCAAAAAAAAAGGAGAGTGCTGTGA
AGCCAGAC------------------------------------------------------------------------
---------------------------AGCCCCAGGACCCCCTGCCCACGCTGCACCCAGCGCCGCCAGCGCCCTGACCC
ACGGACCTGCCACTGCCGCTGCCGACGCCGCAGCTTCCTCCGTTGCCAAGGGCGGGGCTTA
>dipodomys_ordii
ACAAGCCCAGCCCCCCCCCCCAGCCTCACAGCTTGCCTGGTCTCTTCTCTCCCA---CAGGCCCCCATCTCCCAGCCGGA
TGCCACTGGCCACCAGAAGAAAGTGGTGTCATGGATAGACGTGTATGCCCGAGCCACCTGCCAGCCGAGGGAGGTGGTGG
TGCCCCTGGCTACGGAGTTCATGGGTACGGTGGCCAAACAACTGGTGCCCAGCTGTGTGACTGTGCAGCGCTGCGGTGGC
TGCTGCCCTGACGACGGCCTGGAGTGCGTGCCCACCGGGCAGCACCAAGTCCGAATGCAGATCCTCATGATCCGGTACCC
AAGCAGTCAGCTGGGGGAGATGTCCCTGGAGGAGCACAGCGAATGTGAATGCAGACCAAAAAAAAAG---AATGTGGTGA
AGCCCGACAGGGCTGCCACTGCCCAC---CGTCCCCAGCCCCGCTCAGTTCTGGGCTGGGATTCTGCCCCTGGAGCACCC
ACCCCAGCTCACCACTCATCCCACTCCAGCCCCAGGACCCTCTGCCCGCGCTGCCTCCAGCGCCGCCAGCGCCCTGATCC
CCGGACCTGTCGCTGCCGCTGCCGACGCCGCAGCTTCCTCCGTTGCCAAGGGCGGGGCTTA
>rattus_norvegicus
ATGAGCCCCCTGCTCCGTCGCTTGCTGCTTGTTGCGCTGCTGCAGCTGGCCTGTACCCAGGCCCCTGTGTCCCAGTTTGA
TGGCCCCAGCCACCAGAAGAAAGTGGTGTCATGGATAGATGTTTATGCACGTGCCACATGCCAGCCCAGGGAGGTGGTGG
TACCTCTGAGCATGGAACTCATGGGTAATGTGGTCAAACAACTCGTGCCCAGCTGTGTGACTGTGCAGCGCTGTGGTGGC
TGCTGTCCTGACGATGGCCTGGAGTGTGTGCCCATTGGGCAACACCAAGTCCGAATGCAGATCCTCATGATCCAGTACCC
GAGCAGTCAGCTGGGGGAGATGTCCCTGGAAGAACACAGCCAATGTGAATGCAGACCAAAAAGAAAGGAGAGTGCTGTGA
AGCCAGAC------------------------------------------------------------------------
---------------------------AGCCCCAGGACCCTCTGCCCACGCTGCACCCAGCGCCGTCAGCGCCCTGATCC
CCGGACCTGCCGTTGCCGCTGCAGACGCCGCCGCTTCCTCCATTGCCAAGGGCGGGGCTTA
>mus_musculus
ATGAGCCCCCTGCTCCGTCGCCTGCTGCTTGTTGCACTGCTGCAGCTGGCTCGCACCCAGGCCCCTGTGTCCCAGTTTGA
TGGCCCCAGCCACCAGAAGAAAGTGGTGCCATGGATAGACGTTTATGCACGTGCCACATGCCAGCCCAGGGAGGTGGTGG
TGCCTCTGAGCATGGAACTCATGGGCAATGTGGTCAAACAACTAGTGCCCAGCTGTGTGACTGTGCAGCGCTGTGGTGGC
TGCTGCCCTGACGATGGCCTGGAATGTGTGCCCACTGGGCAACACCAAGTCCGAATGCAGATCCTCATGATCCAGTACCC
GAGCAGTCAGCTGGGGGAGATGTCCCTGGAAGAACACAGCCAATGTGAATGCAGACCAAAAAAAAAGGAGAGTGCTGTGA
AGCCAGACAGGGTTGCCATACCCCACCACCGTCCCCAGCCCCGCTCTGTTCCGGGCTGGGACTCTACCCCGGGAGCATCC
TCCCCAGCTCATCATCCATCCCACTCCAGCCCCAGGATCCTCTGCCCGCCTTGCACCCAGCGCCGTCAACGCCCTGACCC
CCGGACCTGCCGCTGCCGCTGCAGACGCCGCCGCTTCCTCCATTGCCAAGGGCGGGGCTTA
>meriones_unguiculatus
ATGAGGCCCCTGCTCCGCCGCCTGCTGCTTGCTGCGCTGTTGCAGCTGGCTCTCACCCAGGCCCCTGTGTCCCAGTTTGA
TGGCCCCAGTCACCAGAAGAAAGTGGTGCCCTGGATAGATGTTTATGCACGTGCCTCATGCCAGCCCAGGAAGGTGGTGG
TGCCTCTGAGCACGGAGCTCGTGGGCAATGTGGTCAAACAGCTAGTGCCCAGCTGTGTGACTGTGCAGCGCTGTGGTGGC
TGCTGCCCTGACGACGGCCTGGAATGTGTGCCCATTAGGCAATACGAAGTCCGAATGCAGATCCTCATGATCCAGTACCC
GAGCAGTCAGCTGGGGGAGATGTCCCAGGAAGAACACAGCCAATGTGAATGCAGACCTAAAAAAAAGGAGAGTGCTGTGA
AGCCAGACAGGGCTGCCACACCCCACCACCGTCCCCAGCCCCGCTCTGTTCCGGGCTGGGACTCTGCCCCGGGAGCACCT
TCCCCAGCTCATCATCCATCCCACTCCAGCCCCAGGACCCTCTGTCCACGCTGCGCCCAGCACCGTCAGCGCCCTGACCC
CAGGACCTGCCGCTGCCGCTGCCGACGCCGCAGCTTCCTCCGTTGCCAAGGGCGGGGCTTA
>jaculus_jaculus
ATGAGCCCCCTGCTCCGCCGCCTGCTGTTCGCCGCGCTCCTGCAGCTGGCCCGCACCCAGACCCCTGTCTCCCAGCACGA
TGCTCCCGGCCACCCAAAGAAAGTGGTGTCATGGATAGATGTGTATTCTCGTGCCACCTGCCAACCCAGGGAGGTGGTGG
TGCCCCTCACTATGGAGCTCATGGGCTCTGTGGCCAAACAAATGGTGCCCAGCTGTGTGACCTTGCAGCGCTGCGGTGGC
TGCTGTCCTGACGATGGCCTGGAATGTGTGCCCACTGGGCAGCACCAAGTCCGAATGCAGATCCTCATGATCCGTTACCC
AAGCAGTCATCTGGAGGAGATGTTTCTGGAAGAACACAGCCAGTGTGAATGCAGACCAAAAACAAAGCAGAGTGCTGTGA
AGCTGGACAGGGCTGCCACACCCCACCACCATCCCCAGCCCCGCTCTGTTCCGGGCTGGGACTCTGTCCCCGGAGCACCT
TCCCCAGCTCATCATACATCCCACTTCAGCCCCAGGATCCACTGCCCACGCTGCACCCAGCGCCGACAGCGCCCTGACCC
CCGGACCTGCCGCTGTCGCTGCCGACACCGCAGCCTCCTCCGTTGCCAAGGGCGGGGCTTA
