# Supplementary material for: Divergent genes in gerbils: prevalence, relation to GC-biased substitution, and phenotypic relevance
Source: BMC Evol Biol. 2020 Oct 19;20:134. doi: 10.1186/s12862-020-01696-3 (PMC7574485; doi:10.1186/s12862-020-01696-3)
Supplement: Supplementary file 3 — Additional file 3 Supplementary Data. DNA alignments for 10,554 1-to-1 orthologues used in analysis. Each alignment file is named using its orthogroup ID. [file 12862_2020_1696_MOESM3_ESM.zip › Additional_File_3/masked_alignments/OG0002016.fa]

>cavia_porcellus
ATGCCGCAGTCCAAGTCCCGGAAGATCGCGATCCTTGGCTACCGGTCTGTGGGGAAATCCTCATTGACAATTCAGTTTGT
TGAAGGCCAGTTTGTTGACTCCTATGACCCAACCATAGAAAACACTTTCACAAAGTTGATCACAGTAAATGGACAAGAAT
ATCATCTTCAGCTCGTAGATACAGCTGGGCAAGATGAATATTCCATTTTCCCTCAGACATACTCCATAGATATTAACGGA
TATATTCTTGTGTATTCTGTTACATCAATCAAAAGTTTTGAAGTGATTAAAGTTATCCATGGCAAATTGTTGGACATGGT
GGGGAAAGTGCAAATACCTATTATGTTGGTTGGGAATAAAAAAGACCTGCATATGGAAAGGGTGATCAGTTATGAAGAAG
GGAAAGCTTTGGCAGAATCGTGGAATGCAGCTTTTTTGGAATCTTCTGCTAAAGAAAATCAGACTGCCGTCGATGTTTTC
AGAAGGATAATTTTGGAGGCAGAAAAGATGGATGGGGCAGCTTCACAAGGCAAGTCCTCGTGCTCGGTGATG
>dipodomys_ordii
--------------------------------------------------------------------------------
----------------------------------------------TTCACAAAGTTGATCACAGTAAATGGACAAGAAT
ATCATCTTCAACTTGTAGACACCGCTGGGCAAGATGAATATTCGATTTTTCCTCAGACATACTCCATAGATATTAATGGC
TATATTCTTGTGTATTCTGTTACATCAATCAAAAGTTTTGAAGTGATTAAAGTCATCCATGGCAAGTTGTTGGATATGGT
GGGTAAAGTGCAAATTCCTATTATGTTGGTTGGGAATAAGAAAGACCTGCACATGGAAAGGGTGATCAGCTATGAAGAAG
GGAAGGCTTTGGCAGAGTCTTGGAATGCAGCTTTTTTGGAATCTTCTGCTAAAGAAAATCAG------------------
------------------------------------------------------------------------
>chinchilla_lanigera
------------------------------------------------------AAATCCTCATTGACGATTCAGTTTGT
TGAAGGCCAGTTTGTTGATTCCTATGACCCAACGATCGAAAACACTTTCACAAAACTGATCACAGTAAATGGACAAGAAT
ATCATCTTCAGCTTGTAGACACAGCTGGGCAGGATGAATATTCCATTTTTCCTCAGACATACTCCATAGATATTAATGGC
TATATTCTTGTGTATTCTGTTACATCAATCAAAAGTTTTGAAGTGATTAAAGTTATCCACGGCAAACTGTTGGATATGGT
GGGGAAAGTGCAGATACCTATTATGTTGGTTGGGAATAAGAAAGACCTGCATATGGAAAGGGTGATCAGTTATGAAGAAG
GGAAAGCTTTGGCAGAATCTTGGAATGCAGCTTTTTTGGAATCTTCTGCTAAAGAAAACCAGACTGCCGTCGATGTTTTC
AGAAGGATAATTTTGGAGGCAGAAAAGATCGATGGGGCAGCTTCACAAGGCAAGTCTTCGTGCTCGGTGATG
>psammomys_obesus
ATGCCGCAGTCCAAGTCCCGGAAGATCGCCATCCTGGGCTACCGGTCTGTGGGAAAGTCCTCACTGACAATTCAGTTTGT
TGAAGGCCAATTTGTTGACTCCTATGACCCAACCATAGAAAACACTTTTACAAAGTTGATCACAGTAAATGGTCAAGAGT
ATCATCTTCAGCTTGTAGACACAGCGGGCCAGGATGAATATTCCATTTTTCCTCAGACATACTCCATAGATATTAATGGT
TATATTCTTGTGTATTCTGTTACATCAATCAAAAGTTTTGAAGTAATTAAAGTTATTCACGGCAAGTTGTTGGATATGGT
GGGGAAAGTGCAGATACCCATTATGTTGGTGGGAAATAAGAAAGACCTGCATATGGAAAGGGTGATCAGTTATGAAGAAG
GAAAGGCTTTGGCAGAATCTTGGAATGCAGCTTTTTTGGAATCTTCTGCTAAAGAAAATCAGACTGCTGTTGATGTTTTT
AAAAGGATAATTTTGGAAGCAGAAAAGATTGATGGAGCAGCTTCACAAGGAAAGTCTTCATGCTCGGTGATG
>octodon_degus
ATGCCGCAGTCCAAGTCCCGGAAGATCGCGATCCTGGGCTACCGGTCTGTCGGGAAATCCTCATTGACGATTCAATTTGT
TGAAGGCCAATTTGTTGACTCCTATGATCCAACCATAGAGAACACTTTCACGAAGTTGATCACAGTAAATGGACAAGAGT
ATCATCTTCAGCTTGTAGACACAGCTGGGCAGGATGAGTATTCCATTTTTCCTCAGACATACTCCATAGATATTAATGGC
TATATTCTTGTGTATTCTGTTACATCAATCAAAAGTTTTGAAGTGATTAAAGTTATCCATGGCAAACTGCTGGATATGGT
GGGGAAAGTGCAAATACCCATTATGTTGGTTGGGAATAAAAAAGACCTGCATATGGAAAGGGTAATCAGTTATGAAGAAG
GGAAGGCTTTGGCAGAATCTTGGAACGCAGCTTTTTTGGAATCTTCTGCTAAAGAAAATCAGACTGCTGTCGATGTTTTC
AGAAGGATAATTTTGGAGGCAGAAAAGATGGACGGGGCAGCTTCACAAGGCAAGTCTTCGTGCTCGGTGATG
>nannospalax_galili
ATGCCGCAGTCCAAGTCCCGGAAGATCGCCATCCTGGGCTACCGGTCTGTGGGGAAGTCCTCATTGACAATTCAGTTTGT
TGAAGGCCAATTTGTTGACTCCTACGATCCAACCATAGAAAACACTTTTACAAAATTGATCACAGTAAATGGACAGGAGT
ATCATCTTCAGCTTGTAGACACAGCTGGGCAGGATGAATATTCCATTTTCCCTCAGACATACTCCATAGATATTAATGGT
TATATTCTTGTGTATTCTGTTACATCAATCAAAAGTTTTGAAGTGATTAAAGTCATCCATGGCAAATTATTGGATATGGT
GGGGAAAGTGCAAATACCTATTATGTTGGTTGGAAATAAGAAAGACCTGCATATGGAAAGGGTGATCAGTTATGAAGAAG
GGAAAGCTTTGGCAGAATCTTGGAATGCAGCTTTTTTGGAATCTTCTGCTAAAGAAAATCAGACTGCTGTTGATGTTTTT
AAGAGGATAATTTTGGAAGCAGAAAAGATTGATGGGGCAGCTTCACAAGGAAAGTCTTCCTGCTCGGTGATG
>mus_musculus
ATGCCTCAGTCCAAGTCCCGGAAGATCGCCATCCTGGGCTACCGGTCTGTGGGAAAGTCCTCATTGACAATTCAGTTTGT
TGAAGGCCAATTTGTTGATTCCTACGATCCAACCATAGAGAACACGTTCACCAAGTTGATCACGGTAAATGGTCAAGAGT
ATCATCTTCAGCTTGTAGACACAGCGGGGCAGGATGAATATTCCATTTTTCCTCAGACATACTCCATAGATATTAATGGT
TATATTCTTGTGTATTCTGTTACATCAATCAAAAGTTTTGAAGTAATTAAAGTTATCCATGGCAAGTTGTTGGATATGGT
GGGGAAAGTGCAGATACCTATTATGTTGGTTGGAAATAAGAAGGACCTGCATATGGAAAGGGTGATCAGCTATGAAGAAG
GAAAGGCTTTGGCAGAATCTTGGAATGCAGCTTTTTTGGAATCTTCTGCTAAAGAAAATCAAACTGCTGTTGATGTTTTT
AAAAGGATAATTTTGGAAGCAGAAAAGATTGATGGAGCAGCTTCACAAGGAAAGTCTTCGTGCTCGGTGATG
>meriones_unguiculatus
ATGCCGCAGTCCAAGTCCCGGAAGATCGCCATCCTGGGCTACCGGTCTGTGGGAAAGTCCTCACTGACAATTCAGTTTGT
TGAAGGCCAATTTGTTGACTCCTATGACCCAACCATAGAAAACACTTTTACAAAGTTGATCACAGTAAATGGTCAAGAGT
ATCATCTTCAGCTTGTAGACACAGCAGGCCAGGATGAATATTCCATTTTTCCTCAGACATACTCCATAGATATTAATGGT
TATATTCTTGTGTATTCTGTTACATCAATCAAAAGTTTTGAAGTAATTAAAGTTATTCACGGCAAGTTGTTGGATATGGT
GGGGAAAGTGCAGATACCCATTATGTTGGTTGGAAATAAGAAAGACCTGCATATGGAAAGGGTGATCAGTTATGAAGAAG
GAAAGGCTTTGGCAGAATCTTGGAATGCAGCTTTTTTGGAATCTTCTGCTAAAGAAAATCAGACTGCTGTTGATGTTTTT
AAAAGGATAATTTTGGAAGCAGAAAAGATTGATGGAGCAGCTTCACAAGGAAAGTCTTCATGCTCGGTGATG
>ictidomys_tridecemlineatus
ATGCCGCAGTCCAAGTCCCGGAAGATCGCGATCCTGGGCTACCGGTCTGTGGGGAAATCCTCACTGACGATTCAGTTTGT
TGAAGGCCAGTTTGTGGACTCCTATGATCCAACCATAGAAAACACTTTCACAAAGTTGATCACAGTAAATGGACAAGAAT
ATCATCTTCAACTTGTAGACACGGCTGGGCAAGATGAATATTCCATTTTTCCTCAGACATACTCCATAGATATTAATGGT
TATATTCTTGTGTATTCTGTTACATCAATCAAAAGTTTTGAAGTGATTAAAGTTATCCATGGCAAATTGTTGGATATGGT
GGGGAAAGTACAAATACCAATTATGTTGGTGGGAAATAAGAAAGACCTGCATATGGAAAGGGTGATCAGTTATGAAGAAG
GGAAAGCTTTGGCAGAATCTTGGAATGCAGCTTTTTTGGAATCTTCTGCTAAGGAAAATCAGACTGCCGTTGATGTTTTT
AGAAGGATAATTTTGGAGGCAGAAAAAATTGATGGGGCAGCTTCACAAGGAAAGTCTTCGTGCTCAGTGATG
>homo_sapiens
ATGCCGCAGTCCAAGTCCCGGAAGATCGCGATCCTGGGCTACCGGTCTGTGGGGAAATCCTCATTGACGATTCAATTTGT
TGAAGGCCAATTTGTGGACTCCTACGATCCAACCATAGAAAACACTTTTACAAAGTTGATCACAGTAAATGGACAAGAAT
ATCATCTTCAACTTGTAGACACAGCCGGGCAAGATGAATATTCTATCTTTCCTCAGACATACTCCATAGATATTAATGGC
TATATTCTTGTGTATTCTGTTACATCAATCAAAAGTTTTGAAGTGATTAAAGTTATCCATGGCAAATTGTTGGATATGGT
GGGGAAAGTACAAATACCTATTATGTTGGTTGGGAATAAGAAAGACCTGCATATGGAAAGGGTGATCAGTTATGAAGAAG
GGAAAGCTTTGGCAGAATCTTGGAATGCAGCTTTTTTGGAATCTTCTGCTAAAGAAAATCAGACTGCTGTGGATGTTTTT
CGAAGGATAATTTTGGAGGCAGAAAAAATGGACGGGGCAGCTTCACAAGGCAAGTCTTCATGCTCGGTGATG
>fukomys_damarensis
ATGCCGCAGTCCAAGTCCCGGAAGATCGCGATCCTGGGCTACCGGTCTGTGGGGAAATCCTCATTGACAATTCAGTTTGT
TGAAGGCCAATTTGTTGACTCCTACGATCCAACCATAGAAAACACTTTCACAAAGTTGATCACAGTAAATGGACAAGAAT
ATCATCTTCAGCTTGTAGACACAGCTGGGCAAGATGAATACTCCATTTTTCCTCAGACATATTCCATAGATATTAATGGC
TACATTCTTGTGTATTCTGTTACATCAATCAAAAGTTTTGAAGTGATTAAAGTTATCCATGGCAAATTGTTGGATATGGT
GGGGAAAGTGCAAATACCTATTATGTTGGTTGGCAATAAGAAAGACCTGCATATGGAAAGGGTGATCAGTTACGAAGAAG
GGAAAGCTTTGGCAGAATCTTGGAACGCGGCCTTTTTGGAATCTTCTGCTAAAGAAAATCAGACTGCTGTCGATGTTTTT
AGAAGGATAATTTTGGAGGCAGAAAAGATCGATGGGGCAGCTTCACAAGGCAAGTCTTCTTGCTCAGTGATG
>rattus_norvegicus
ATGCCTCAGTCCAAGTCCCGGAAGATCGCCATCCTGGGCTATCGGTCTGTGGGAAAGTCCTCATTGACAATTCAGTTTGT
TGAAGGTCAATTTGTTGATTCCTACGATCCAACCATAGAAAACACATTCACCAAGCTGATCACAGTAAATGGGCAAGAGT
ATCATCTTCAGCTTGTAGACACAGCAGGGCAGGATGAATATTCCATTTTTCCTCAGACATACTCCATAGATATTAATGGT
TATATTCTTGTGTATTCTGTTACATCAATCAAAAGCTTTGAAGTAATTAAAGTTATCCACGGCAAGCTGTTGGACATGGT
GGGGAAAGTGCAGATACCGATTATGTTAGTCGGAAATAAGAAGGACCTGCATATGGAAAGGGTGATCAGTTATGAAGAAG
GAAAGGCTTTGGCAGAATCTTGGAATGCAGCTTTT---GGATCTTCTGCAAAAGAAAATCAGACTGCTGTGGATGTTTTT
AGAAGGATAATTTTGGAAGCAGAAAAGATTGACGGAGCGGCTTCACAAGGGAAGTCTTCGTGCTCGGTGATG
