# Supplementary material for: Divergent genes in gerbils: prevalence, relation to GC-biased substitution, and phenotypic relevance
Source: BMC Evol Biol. 2020 Oct 19;20:134. doi: 10.1186/s12862-020-01696-3 (PMC7574485; doi:10.1186/s12862-020-01696-3)
Supplement: Supplementary file 3 — Additional file 3 Supplementary Data. DNA alignments for 10,554 1-to-1 orthologues used in analysis. Each alignment file is named using its orthogroup ID. [file 12862_2020_1696_MOESM3_ESM.zip › Additional_File_3/masked_alignments/OG0002018.fa]

>cavia_porcellus
ATGAAGATGGTCGCGCCCTGGACGCGGTTCTACTCCAACAGCTGCTGCCTGTGCTGCAACGTGCGCACCGGCACCATCCT
GCTCGGCGTGTGGTACCTGCTCATCAATGCCGTGGTTCTGCTGATTTTACTGAGCGCCCTGGCCAATCCAGATGAGTACC
GCGTCTCCAGTTCAGAACTCAGAGGGAACTTGGACTTCATAGATGAAGCCAACATATACATTGCCATCGCGATTTCTGTG
CTCATGATCGTGATCTGTGCCATGGCGACCTACGGCGCATACAAGCAACGCTCGGCCTGGATCATCCCGTTCTTCTGCTA
CCAGATTTTCGACTTCGCCTTGAACACCTTGGTTGCAATCACTGTGCTCGTGTACCCGAACTCCATTCAGGAGTACATAC
GGCAGCTGCCCCCTGAAATTCCCTATAGAGATGATATCATGTCGGTGAACCCTACCTGTTTGGTCCTTATTATCCTTCTG
TTTTTCAGCATTATCTTGACATTTAAGAGTTACTTGATTAGCTGTGTCTGGAACTGCTACAGATACATCAACGGCAGGAA
CGCCTCCGATGTCCTGGTCTACGTCACCAGCAGTGACACCACGGTGCTGCTGCCCCCATACAGTGACACCGCT---GCGA
CTGGCACTGCCAAGGAGCCACCTCCGCCCTACGTGTCTGCC
>chinchilla_lanigera
ATGAAGATGGTCGCGCCCTGGACGCGGTTCTACTCCAACAGCTGCTGCCTGTGTTGCCACGTGCGCACCGGCACCATCCT
GCTCGGC------------CTCATCAATGCCGTGGTCCTGCTGATTTTGCTGAGCGCCCTGGCCGATCCACATGAGTACC
GCTTCTCCAGTTCTGAGCTGGGAGGGAACTTGGAGTTCCTGGACGATGCCAACATCTACATTGCCGTTGCAGTTTCTGTG
CTCATGATCGTGATCTGCGCGATGGCGACCTATGGCGCGTACAAGCAACGTGCGGCCTGGATCATCCCGTTCTTCTGTTA
CCAGATCTTTGACTTCGCCTTGAACACCTTGGTTGCGGTCACTGTGCTCGTGTACCCGAACTCCATCCAGGACTACCTAC
GGCAGCTGCCTCCTGATATTCCCTACAGAGATGATATCATGTCGGTGAACCCTACCTGTTTGGTCCTTATTATTCTTCTG
TTTTTCAGCATTATCTTGACATTTAAGGGTTACTTGATTAGCTGTGTTTGGAATTGCTACCGATACATCAATGGCAGGAA
CTCCTCTGAAGTTCTGGTCTACGTCACCGGCAACGACACCACGGTGCTGCTGCCCCCGTACAATGATGCCACT---GTGA
CTGGCACTGCCAAGGAGCCCCCGCCACCCTACGTGTCTGCC
>octodon_degus
ATGAAGATGGTAGCGCCTTGGACGCGGTTCTACTCCAACAGTTGCTGCCTGTGCTGCCATGTGCGCACCGGCACCATCCT
GCTCGGCGTGTGGTACCTGCTTATCAACGCCGTGGTCCTACTGATTTTGCTGAGCGCCCTGGCCGATCCCAATGAGTCCC
GCTTCTCCAGCTCCGAACTAGGAGGGAACTTGGCGCTACTAGACGATGCCAATATATACATCGCTATTGTGATTTCTCTG
CTCATGATCGCGATCTGTGCAATGGCAACCTACGGCGCATACAAGCAACGTGCGGCCTGGATCATCCCGTTCTTCTGCTA
CCAGATCTTCGATTTCGCCTTGAACACCTTGGTTGCAATCACTGTGCTGGTGTACCCCAGCTCCATTCAGGAGTACATAC
GGCAGCTGCCTCCTGAAATGCCCTATAAAGATGACATCGTGTCGGTGAACCCCACCTGTTTGATTCTTATTATTCTTCTG
TTTTTCAGCATTATCTTGGCATTAAAGGGATACTTGATTAGCTGTGTTTGGAACTGCTACCGATACATCAATGGCAGGAA
CTCCTCCGATGTCCTGGTCTATGTCACCAGCAATGACACTACGGTGCTGCTGCCCCCATACAATGACACCACT---GTGA
CTGGTGCTGCCAAGGAGCCACCGCCACCCTATGTGTCTGCC
>dipodomys_ordii
ATGAAGATGGTCGCGCCCTGGACGCGGTTTTACTCCAACAGCTGCTGCTTGTGCTGCCATGTCCGCACCGGAACCATCCT
GCTCGGCGTCTGGTACCTGATCATCAATGCGGTGGTATTGCTGATTTTATTGAGTGCTCTGGCTGATCCATATCAGTACC
ACTTTTCAAGTTCTGAATTAGGAGGGGACTTTGAGTTCATGGATGATGCCAACATGTATATTGCTATTGCAATTTCTCTT
CTCATGATCCTGATATGTGCAATGGCTACTTACGGAGCATACAAGCAACATGCTGCCTGGATCATCCCGTTCTTCTGTTA
CCAGATCTTCGATTTTGCCCTGAATACCTTGGTTGCAATTACTGTGCTTGTTTATCCAAACTCCATTCGGGAATACATTC
GACAGCTGCCTCCTGATTTTCCCTACAGAGATGACATAATGTCAGTAAATCCTACCTGTTTGGTTCTTATTATTCTTCTG
TTTATCAGCATTATCCTGACATTTAAGGGTTACTTGATTAGCTGTGTTTGGAATTGTTACCGCTACATCAATGGCAGGAA
TTCCTCTGATGTCCTGGTTTATGTTACCAGCAATGACACTACGGTCCTATTGCCCCCGTACGATGATGCTACTGCTGTAA
ATGGTGCTGCCAAGGAGCCACCACCACCATATGTGTCTGCC
>homo_sapiens
ATGAAGATGGTCGCGCCCTGGACGCGGTTCTACTCCAACAGCTGCTGCTTGTGCTGCCATGTCCGCACCGGCACCATCCT
GCTCGGCGTCTGGTATCTGATCATCAATGCTGTGGTACTGTTGATTTTATTGAGTGCCCTGGCTGATCCGGATCAGTATA
ACTTTTCAAGTTCTGAACTGGGAGGTGACTTTGAGTTCATGGATGATGCCAACATGTGCATTGCCATTGCGATTTCTCTT
CTCATGATCCTGATATGTGCTATGGCTACTTACGGAGCGTACAAGCAACGCGCAGCCTGGATCATCCCATTCTTCTGTTA
CCAGATCTTTGACTTTGCCCTGAACATGTTGGTTGCAATCACTGTGCTTATTTATCCAAACTCCATTCAGGAATACATAC
GGCAACTGCCTCCTAATTTTCCCTACAGAGATGATGTCATGTCAGTGAATCCTACCTGTTTGGTCCTTATTATTCTTCTG
TTTATTAGCATTATCTTGACTTTTAAGGGTTACTTGATTAGCTGTGTTTGGAACTGCTACCGATACATCAATGGTAGGAA
CTCCTCTGATGTCCTGGTTTATGTTACCAGCAATGACACTACGGTGCTGCTACCCCCGTATGATGATGCCACT---GTGA
ATGGTGCTGCCAAGGAGCCACCGCCACCTTACGTGTCTGCC
>ictidomys_tridecemlineatus
ATGAAGATGGTCGCGCCCTGGACGCGGTTCTATTCCAACAGCTGCTGCCTGTGCTGCCATGTCCGCACAGGCACCATCCT
TCTCGGCGTCTGGTACCTGATCATCAATGCGGTGGTACTGTTGATTTTACTCAGCGCCCTGGCTGATCCAGATCAGTACC
ATTTTTCAAGTACTGAACTAGGAGGGGACTTTGAGTTCATGGATGACGCCAACATGTGCATCGCTATCGCAGTTTCTCTC
CTCATGATCCTGATATGTGCAATGGCGACTTATGGAGCATACAAGCAACATGCTGCCTGGATCATCCCATTCTTCTGTTA
CCAGATCTTTGATTTTGCCCTGAACACCTTGGTTGCAGTCACTGTGCTTGTTTATCCAAACTCCATTCAGGAATACATAC
GCCAGCTGCCTCCTAATTTTCCTTACAGAGATGATATCATGTCGGTGAATCCTACCTGTTTGGTCCTTATTATTCTTCTG
TTTATCAGCATTATCCTGACATTCAAGGGTTACTTGATTAGCTGTGTTTGGAACTGCTACCGATACATCAATGGCAGGAA
CTCTTCTGATGTCCTGGTTTACGTTACCAGCAATGACACTACGGTGCTGTTACCCCCATATGATGATGCCACG---GTGA
ATGGGGCTGCCAAGGAGCCACCGCCACCCTACGTGTCTGCC
>nannospalax_galili
ATGAAGATGGTAGCGCCCTGGACGCGGTTCTACTCCAACAGCTGCTGCCTGTGCTGCCATGTCCGCACGGGCACCATCCT
GCTCGGCGTCTGGTACCTGATCATCAATGCTGTGGTCCTCCTGATCTTACTGAGTGCCCTGGCAGATCCGGATCAGTATC
ACTTTTCAGGTTCTGAACTAGGAGGGGACTTTGAGTTCATGGATGATGCCAACATGTGCATTGCTATCGCAATCTCTCTT
CTCATGATCCTGATATGTGCAATGGCTACTTATGGAGCATACAAGCAACATGCTGCCTGGATCATCCCATTCTTCTGTTA
CCAGATCTTCGATTTCGCCCTGAACACCTTGGTTGCGATCACTGTACTTGTTTACCCAAACTCCATTCAGGAATACATAC
GGCAGCTGCCCCCCAACTTTCCCTACAGAGATGATATTATGTCAGTGAATCCTACCTGTTTGGTCCTTATTATTCTTCTG
TTTATCAGCCTTATCTTGGCATTTAAGGGCTACTTGATCAGCTGCGTTTGGAACTGCTACCGATACATCAATGGCAGGAA
CTCCTCTGATGTCCTTGTTTATGTTACCAGCAATGACACCACGGTGCTGTTGCCCCCATATGATGATGCCACTGCTGTGA
CTGGCACTGCCAAGGAGCCACCCCCACCTTATGTGTCTGCC
>fukomys_damarensis
ATGAAGATGGTCGCGCCCTGGACGCGGTTCTACTCCAACAGCTGCTGCCTGTGCTGCCACGTGCGCACGGGCACCATCCT
GCTCGGCGTGTGGTACCTGATCACCAATGCTGTGGTGCTGCTGATTTTGCTGAGTGCCCTGGCTGATCCGGATCAGTACC
ACTTCTCCGCTTCCGAACTCGGAGGGGACTTGGAGTTCATGGACGATGCCAACATGTACATTGCCATTGCAATTTCTCTC
CTCATGATCCTGATCTGTGCCATGGCGACTTACGGAGCCTACAAGCAACACGCGGCCTGGATCATCCCGTTCTTCTGTTA
CCAGATCTTCGACTTTGCCCTCAACGCTTTGGTTGCGGTCACCGTGCTTGTGTACCCGAACTCCATTCAGGAGTACATAC
GGCAGCTGCCTCCTAATTTCCCCTACAGAGATGATGTCATGTCGGTGAACCCTACCTGCTTGGTCCTTATTATTCTTCTG
TTTATCAGCATTATCTTGACATTTAAGGGTTACTTGATTAGCTGTGTTTGGAACTGCTACCGATACATCAATGGCAGGAA
TTCCTCCGATGTCCTGGTCTATGTCACCAGCAACGATACCACGGTGCTGTTGCCTCCATATGATGATGCCACT---GTGA
CTGGCACTGCCAAGGAGCCGCCACCACCCTACGTGTCAGCC
>meriones_unguiculatus
--------------------------------------------------------------------------------
--------------------------------------------------------------------------------
--------------------------------------------------------------------------------
--------------------------------------------------------------------------------
--------------------------------------------------------------------------------
--------------------------------------ATGTCAGTGAATCCTACATGTTTGGTCCTTATTATTCTTCTC
TTTATCAGCATTATTTTGACATTTAAGGGCTACTTGATCAGCTGTGTCTGGAACTGCTACCGATACATCAATGGCAGGAA
TGCCTCCGATGTTCTGGTTTATGTTACTAGCAATGACACTACGGTGCTCCTGCCGCCGTACGATGATGCCCCTGTTGTCA
CTGGCCCTGCCAAGGAGCCACCGCCACCTTATGTGTCTGCC
>rattus_norvegicus
ATGAAGATGGTCGCGCCCTGGACTCGGTTCTATTCCCACAGCTGCTGCCTGTGCTGCCATGTCCGCACCGGCACCATCCT
GTTGGGCATCTGGTACCTGATCATCAATGCCGTGGTCCTGTTGATCCTGCTGAGTGCCCTGGCCGATCCCGATCAGTATC
ACTTTTCAGGCTCTGAACTAGGAGGGGAATTTGAGTTCATGGACGATGCCAACATGTGCATTGCTATCGCGATCTCTCTC
CTCATGATCCTGATCTGTGCCATGGCTACCTACGGTGCATACAAGCAACACGCTGCCTGGATCATCCCGTTCTTCTGTTA
CCAGATCTTTGATTTCGCCCTGAATACTTTGGTTGCAATCACCGTGCTTGTCTACCCCAACTCCATTCAGGAGTACATAA
GACAGCTGCCCCCCAGCTTTCCCTACAGAGATGACATAATGTCAGTGAACCCTACCTGTTTGGTCCTTGTCATCCTTCTC
TTCATAGGCATTATTTTGACATTTAAGGGCTACTTGATCAGCTGTGTTTGGAGCTGCTACAGGTACATCAATGGCAGGAA
CTCCTCTGATGTTCTGGTTTACGTTACCAGCAACGATACCACGGTGCTGTTGCCACCATACGATGATGCCACTGCTGTGA
CCGGCACTGCCAAGGAGCCACCGCCACCTTACGTGTCTGCC
>mus_musculus
ATGAAGATGGTCGCTCCCTGGACTCGGTTCTACTCCCACAGCTGCTGTTTGTGCTGCCATGTCCGCACCGGCACCATCCT
GCTGGGCGTCTGGTACCTGATCATCAATGCTGTGGTCCTGCTGATCCTGCTGAGTGCCCTGGCAGATCCCAATCAGTATC
ACTTTTCAGGCTCTGAACTAGGAGGGGAGTTTGAGTTCATGGATGATGCCAACATGTGCATTGCTATCGCAATCTCTCTC
CTCATGATCCTGATATGTGCCATGGCTACTTACGGTGCATACAAGCAACATGCTGCCTGGATCATCCCGTTCTTCTGTTA
CCAGATCTTTGATTTTGCCCTGAATACTTTGGTTGCAATCACTGTGCTTGTCTATCCGAACTCCATTCAGGAATACATAC
GACAGCTGCCTCCTAGCTTTCCCTACAGAGATGATATAATGTCCGTGAATCCTACCTGTTTGGTCCTTATTATTCTTCTG
TTTATCGGCATTCTTTTGACACTTAAGGGCTACTTGATTAGCTGCGTTTGGAGCTGCTACAGGTACATCAACGGCAGGAA
CTCCTCCGATGTCCTGGTGTATGTTACCAGCAATGATACCACAGTGCTGCTGCCTCCGTACGATGATGCTACTGCTGTGC
CTAGCACTGCCAAGGAACCACCACCACCTTACGTGTCCGCC
