# Supplementary material for: Divergent genes in gerbils: prevalence, relation to GC-biased substitution, and phenotypic relevance
Source: BMC Evol Biol. 2020 Oct 19;20:134. doi: 10.1186/s12862-020-01696-3 (PMC7574485; doi:10.1186/s12862-020-01696-3)
Supplement: Supplementary file 3 — Additional file 3 Supplementary Data. DNA alignments for 10,554 1-to-1 orthologues used in analysis. Each alignment file is named using its orthogroup ID. [file 12862_2020_1696_MOESM3_ESM.zip › Additional_File_3/masked_alignments/OG0002019.fa]

>cavia_porcellus
ATGTCCGGCAAGGGCTCCGTGGTGCTGGCCTACAGCGGCGGCCTGGACACCTCGTGCATCCTCGTGTGGCTGAAGGAGCA
GGGATATGATGTCATCGCCTATCTGGCCAACATCGGCCAGAAGGAAGACTTTGAGGAAGCCAGGAAGAAGGCGCTGAAGC
TTGGGGCCAAGAAGGTGTTCATCGAGGATGTGAGCAGGGAGTTTGTGGAGGAGTTCATCTGGCCTGCCATCCAGTCCAGT
GCACTGTACGAGGACCGCTACCTCCTGGGCACCTCCCTTGCCAGGCCCTGCATCGCCCGCAAGCAAGTTGAGATTGCCAA
GCGGGAGGGAGCCCAGTATGTGTCTCATGGTGCCACAGGGAAGGGTAACGACCAGGTCCGGTTTGAGCTCAGCTGCTACT
CGCTGGCCCCCCAGATTAAGGTCATCGCTCCCTGGCGGATGCCTGAGTTCTACAACCGCTTCCGGGGCCGCAATGACCTC
ATGGACTACGCCAAGCAACACGGAATCCCTGTCCCCGTCACCCCCAAGAGCCCGTGGAGCATGGATGAGAATCTCATGCA
CATCAGCTACGAGGCCGGCATCCTGGAGAACCCCAAGAACCAGGCTCCTCCGGGGCTCTACACAAAGACCCAGGACCCTG
CCAAAGCCCCCAACACCCCTGACATCCTGGAGATAGAATTCAAGAAGGGGGTCCCCGTGAAGGTGACCAACGTCAAGGAT
GGCACCACCCACAGCACCTCCTTGGAGCTCTTCCTGTACCTGAATGAAGTCGCGGGCAAGCACGGCGTGGGCCGCATCGA
CATCGTGGAGAACCGCTTCATCGGGATGAAGTCCCGCGGTATCTACGAGACCCCAGCAGGGACCATCCTCTACCACGCTC
ATTTAGACATCGAGGCCTTTACCATGGACCGAGAAGTACGCAAAATCAAGCAGGGCCTGGGCCTGAAATTCGCCGAGCTG
GTCTACACCGGTTTCTGGCACAGCCCCGAGTGTGAATTTGTCCGCCATTGTATAGCCAAGTCCCAGGAGCGGGTGGAAGG
GAAGGTGCAGCTGTCTGTCTTCAAGGGCCAGGTGTACATCCTCGGCCGGGAGTCGCCCCTGTCCCTGTACAACGAGGAGC
TGGTGAGCATGAACGTGCAGGGTGATTATGAACCCATCGACGCCACGGGTTTCATCAACATCAACTCCCTCAGGCTGAAG
GAGTATCATCGGCTGCAGAGCAAGGTCACCGCCAAA
>chinchilla_lanigera
ATGTCCGGCAAGGGCTCCGTGGTTCTGGCCTACAGCGGCGGCCTGGACACCTCGTGCATCCTCGTGTGGCTGAAGGAGCA
GGGTTACGACGTCATTGCCTACCTGGCCAACATCGGCCAGAAGGAAGACTTTGAGGAAGCCAGGAAGAAGGCGCTGAAGC
TGGGGGCCAAAAAGGTGTTCATCGAGGACGTGAGCAGGGAGTTTGTGGAGGAGTTCATCTGGCCTGCCATTCAGTCCAGT
GCACTGTACGAGGACCGCTACCTCCTGGGAACCTCCCTCGCCAGGCCCTGCATCGCCCGCAAGCAAGTGGAGATTGCCCG
GCGAGAAGGAGCCCAGTATGTGTCTCACGGTGCCACAGGGAAGGGGAACGACCAGGTCCGGTTCGAGCTCACTTGCTACT
CGCTGGCCCCCCAGATTAAGGTCATCGCTCCGTGGCGGATGCCTGAGTTCTACAACCGCTTCAGGGGCCGCAGTGACCTC
ATGGACTACGCAAAGCAACACGGAATCCCCGTCCCAGTCACCCCTAAGAGCCCGTGGAGCATGGACGAGAACCTCATGCA
CATCAGCTACGAGGCCGGCATCCTGGAGAACCCCAAGAACCAAGCTCCTCCGGGGCTCTACACAAAGACCCAGGACCCCG
CCAAAGCCCCTAACAGCCCCGACATCCTGGAGATAGAATTCAAAAAAGGGGTCCCCGTGAAGGTGACCAACATCCAGGAT
GGCACCACCCACAGCACCTCCTTGGAGCTCTTCCTGTACCTGAATGAAGTCGCGGGCAAGCACGGTGTGGGCCGCATCGA
CATTGTGGAGAACCGCTTCATTGGGATGAAGTCCCGAGGTATCTACGAGACCCCAGCGGGGACCATCCTCTACCACGCTC
ATTTAGACATCGAGGCCTTCACCATGGATCGGGAAGTGCGCAAAATCAAACAGGGCCTGGGCCTGAAATTCGCCGAGCTG
GTCTACACCGGTTTCTGGCACAGTCCCGAGTGTGAATTTGTCCGCCACTGCATAGCCAAGTCCCAGGAGCGGGTGGAAGG
GAAGGTGCAGCTGTCCGTCTTAAAGGGCCAGGTGTACATACTCGGCCGGGAGTCCCCCCTGTCCCTCTACAACGAGGAGC
TTGTAAGCATGAACGTGCAGGGAGATTACGAGCCCATCGATGCTACGGGTTTCATCAACATCAACTCCCTCAGGCTGAAG
GAGTATCATCGGCTCCAGAGCAAGGTCACCGCCAAA
>rattus_norvegicus
ATGTCCAGCAAGGGCTCTGTGGTTCTGGCCTACAGTGGTGGTCTGGACACCTCCTGCATCCTCGTGTGGCTGAAGGAACA
AGGCTATGATGTCATCGCCTACCTGGCCAACATTGGCCAGAAGGAAGACTTTGAGGAAGCCAGGAAGAAGGCACTGAAGC
TTGGGGCCAAAAAGGTGTTCATTGAGGATGTAAGCAAGGAGTTTGTGGAAGAGTTCATCTGGCCTGCTGTCCAGTCCAGT
GCACTCTATGAGGACCGCTATCTCCTAGGCACCTCTCTCGCCAGGCCTTGCATAGCTCGCAAACAAGTGGAAATTGCCCA
GCGCGAAGGGGCCAAGTATGTGTCTCACGGCGCCACGGGGAAGGGCAATGACCAGGTCCGCTTTGAGCTCACCTGCTACT
CGTTAGCACCCCAGATTAAGGTCATCGCCCCCTGGAGGATGCCCGAGTTTTACAACCGGTTCAAGGGCCGAAATGATTTG
ATGGAATACGCAAAGCAACATGGAATCCCCATCCCTGTCACCCCCAAGAGCCCCTGGAGCATGGATGAGAACCTTATGCA
CATCAGCTACGAGGCTGGAATCCTGGAAAACCCCAAGAACCAAGCACCTCCAGGTCTCTACACAAAAACTCAGGACCCTG
CCAAAGCACCCAACACCCCAGATGTCCTTGAGATAGAATTCAAAAAAGGGGTCCCTGTGAAGGTGACCAACGTCAAAGAT
GGCACTACCCACAGCACATCCTTGGACCTCTTCATGTACCTGAATGAAGTTGCGGGCAAGCATGGAGTAGGGCGCATTGA
CATCGTGGAGAACCGCTTCATTGGAATGAAGTCCCGGGGTATCTACGAGACCCCAGCAGGGACCATCCTTTACCACGCTC
ATTTAGACATAGAGGCCTTCACCATGGATCGGGAAGTACGCAAAATCAAGCAGGGCCTGGGCCTCAAATTCGCAGAGCTC
GTATACACCGGTTTCTGGCACAGCCCTGAATGTGAATTTGTTCGCCACTGCATCGACAAGTCCCAGGAACGGGTGGAAGG
AAAGGTGCAGGTATCTGTCTTCAAGGGCCAGGTGTACATCCTTGGCCGGGAGTCTCCACTTTCACTATACAATGAAGAGC
TGGTGAGCATGAACGTACAGGGTGACTATGAACCCATTGATGCCACCGGCTTCATCAATATCAACTCGCTCAGGCTGAAG
GAGTACCATCGCCTTCAGAGCAAGGTCACCGCCAAA
>meriones_unguiculatus
ATGTCCGGCAAGGGCTCTGTGGTTCTGGCCTACAGCGGTGGCTTGGACACCTCCTGCATCCTCGTGTGGCTGAAGGAACA
AGGCTATGATGTCATCGCCTACCTGGCCAACATTGGCCAGAAGGAAGACTTTGAGGAAGCCAGGAAGAAGGCGCTGAAGC
TTGGAGCCAAAAAGGTGTTCATTGAAGATGTGAGCAAGGAGTTTGTGGAAGAGTTCATCTGGCCTGCCATCCAGTCCAGC
GCCCTCTATGAAGACCGATATCTCCTGGGCACCTCCCTTGCCAGGCCTTGCATAGCTCGCAAACAGGTGGAAATTGCCAA
GCGTGAGGGGGCCAAGTATGTGTCTCACGGTGCCACGGGAAAGGGCAATGACCAGGTCCGATTTGAACTCACCTGCTACT
CATTGGCACCCCAGATCAAGGTCATCGCCCCCTGGAGGATGCCTGAGTTTTACAACCGGTTCAAGGGTCGAAATGACTTG
ATGGAGTACGCTAAGCAACATGGAATTCCCATCCCTGTCACACCCAAGAGCCCCTGGAGTATGGATGAGAACCTTATGCA
CATCAGCTACGAGGCTGGAATCCTGGAAAACCCCAAGAACCAAGCACCACCAGGCCTCTACACAAAGACCCAGGACCCTG
CCAAAGCACCCAACAGTCCAGATGTCCTCGAGATAGAATTCAAAAGAGGGGTCCCTGTGAAGGTGACCAATATCAAAGAC
GGCACTACCCACCACACCTCCTTGGAGCTCTTCATGTACCTGAACGAAGTTGCGGGCAAGCACGGAGTGGGTCGCATTGA
CATTGTGGAGAACCGCTTCATTGGAATGAAATCCCGGGGTATCTACGAGACTCCAGCAGGGACCATCCTTTACCACGCTC
ATTTAGACATAGAGGCCTTCACCATGGATCGGGAGGTGCGCAAAATCAAGCAGGGCCTGGGCCTCAAATTTGCAGAGCTC
GTATACACGGGTTTCTGGCACAGCCCTGAGTGTGAATTTGTGCGCCACTGCATCGACAAGTCCCAGGAGCGGGTAGAAGG
GAAGGTGCAGGTGTCTGTCTTCAAGGGCCAGGTGTACATCCTCGGCCGGGAGTCTCCGCTCTCACTGTACAACGAAGAGC
TAGTGAGCATGAACGTGCAGGGCGATTACGAGCCCATTGACGCTACTGGCTTCATCAATATCAACTCACTCAGGCTGAAG
GAATACCATCGCCTTCAGAGCAAGGTCACCACCAAA
>psammomys_obesus
ATGTCCGGCAAGGGCTCTGTGGTCCTGGCCTACAGCGGAGGCTTGGACACTTCCTGCATCCTCGTGTGGCTGAAGGAACA
AGGCTATGATGTCATCGCCTACCTGGCCAACATTGGCCAGAAGGAAGACTTTGAGGAAGCCAGGAAGAAGGCGCTGAAGC
TTGGAGCCAAAAAGGTGTTCATTGAAGATGTGAGCAAGGAGTTTGTGGAAGAGTTCATCTGGCCTGCTATCCAGTCCAGC
GCCCTCTACGAAGACCGATATCTCCTGGGCACCTCCCTCGCCAGGCCTTGCATAGCTCGCAAACAGGTGGAAATTGCCAA
GCGTGAGGGGGCCAAGTATGTGTCTCACGGTGCCACGGGAAAGGGCAATGACCAGGTCCGATTTGAACTCACCTGCTACT
CATTGGCACCCCAGATCAAGGTCATCGCCCCCTGGAGGATGCCTGAGTTTTACAACCGGTTCAAGGGTCGAAATGACTTG
ATGGAGTATGCTAAGCAACATGGAATCCCCATCCCTGTCACACCCAAGAGCCCCTGGAGTATGGATGAGAACCTTATGCA
CATCAGCTACGAGGCTGGAATCCTGGAAAACCCCAAGAACCAAGCACCACCTGGCCTCTACACAAAGACCCAGGACCCCG
CCAAAGCACCCAACAGTCCAGACGTCCTGGAGATAGAATTCAAAAGAGGGGTCCCTGTGAAGGTGACCAATATCAAAGAT
GGCACTACCCACCACACCTCCTTGGAGCTCTTCATGTACCTGAACGAAGTTGCGGGCAAGCATGGAGTGGGTCGCATTGA
CATTGTGGAGAACCGCTTCATTGGAATGAAATCCCGGGGTATCTACGAGACTCCAGCAGGGACCATCCTTTACCACGCTC
ATTTAGACATAGAGGCCTTCACCATGGATCGGGAGGTGCGCAAAATCAAGCAGGGCCTGGGCCTCAAATTCGCAGAGCTC
GTATACACGGGTTTCTGGCACAGCCCTGAGTGTGAATTTGTGCGCCACTGCATCGACAAGTCCCAGGAGCGGGTAGAAGG
GAAGGTGCAGGTGTCTGTCTTCAAGGGCCAGGTGTACATCCTCGGCCGGGAGTCTCCGCTCTCACTGTACAACGAAGAGC
TAGTGAGCATGAACGTGCAGGGCGATTACGAGCCCATTGACGCTACTGGCTTCATCAATATCAACTCACTCAGGCTGAAG
GAATACCATCGCCTTCAGAGCAAGGTCACCACCAAA
>nannospalax_galili
ATGTCCAGCAAGGGGTCCGTGGTTCTGGCCTACAGTGGTGGCCTTGACACTTCCTGTATCCTGGTATGGCTGAAGGAGCA
AGGCTATGATGTCATTGCCTACCTGGCCAACATCGGCCAGAAGGAAGACTTTGAAGAAGCTAGGAAGAAGGCACTGAAGC
TCGGGGCCAAAAAGGTGTTCATAGAGGATGTGAGCAAGGAGTTTGTGGAGGAGTTCATCTGGCCTGCTGTCCAGTCCAGT
GCACTCTATGAGGACCGCTACCTCTTGGGTACCTCTCTCGCCAGGCCCTGCATCGCCCGCAAACAGGTGGAAATTGCCCA
GCGTGAGGGGGCCAAGTATGTGTCTCACGGTGCCACAGGAAAGGGGAATGACCAGGTCCGCTTTGAGCTCACGTGCTACT
CCCTGGCCCCCCAGATTAAGGTCATTGCCCCCTGGAGGATGCCTGAGTTTTACAACCGGTTCAAGGGCCGCAATGATTTG
ATGGAGTATGCAAAGCAACATGGAATCCCCATCCCGGTCACACCCAAGAGCCCCTGGAGCATGGATGAAAACCTTATGCA
CATCAGCTATGAAGCCGGAATCCTGGAGAACCCCAAGAATCAAGCTCCTCCGGGTCTCTATACAAAGACCCAGGACCCCG
CCAAAGCACCCAACACCCCCGATGTCCTTGAGATAGAATTCAAAAAAGGGGTCCCAGTGAAAGTGACCAATGTCAAGGAT
GGCACCACCCACCACACCTCCTTGGAACTCTTCTTGTACCTGAATGAAGTCGCGGGCAAGCATGGAGTGGGCCGTATCGA
CATTGTGGAGAACCGCTTCATTGGAATGAAGTCCCGGGGTATCTACGAGACCCCAGCAGGGACCATCCTTTACCACGCTC
ATTTAGACATCGAGGCCTTCACCATGGATCGGGAAGTACGCAAAATCAAGCAGGGCCTCGGCCTCAAATTCGCAGAGCTC
GTGTACACCGGTTTCTGGCACAGCCCCGAGTGTGAATTTGTCCGCCATTGCATCGCCAAGTCCCAGGAGCGTGTGGAGGG
GAAGGTGCAGGTGTCTGTCTTCAAGGGCCAAGTGTACATCCTTGGCCGGGAGTCCCCACTCTCGCTGTACAATGAGGAGC
TGGTGAGCATGAATGTGCAGGGTGATTACGAGCCCATTGATGCTACCGGCTTCATCAACATCAACTCCCTCAGACTGAAG
GAATACCATCGCCTTCAGAGCAAGGTCACCGCCAAA
>mus_musculus
ATGTCCAGCAAGGGCTCTGTGGTTCTGGCCTACAGTGGTGGCCTGGACACCTCCTGCATCCTCGTGTGGCTGAAGGAACA
AGGCTATGATGTCATCGCCTACCTGGCCAACATTGGCCAGAAGGAAGACTTTGAGGAAGCCAGGAAGAAGGCGCTGAAGC
TTGGGGCCAAAAAGGTGTTCATTGAGGATGTGAGCAAGGAATTTGTGGAAGAGTTCATCTGGCCTGCTGTCCAGTCCAGT
GCACTCTACGAGGACCGCTATCTCCTGGGCACCTCTCTCGCCAGGCCTTGCATAGCTCGCAGACAGGTGGAGATTGCCCA
GCGTGAAGGGGCCAAGTATGTGTCTCACGGCGCCACGGGAAAGGGGAATGACCAGGTCCGCTTTGAGCTCACCTGCTATT
CACTGGCACCCCAGATTAAGGTCATCGCTCCCTGGAGGATGCCTGAGTTTTACAACCGGTTCAAGGGCCGAAATGATCTG
ATGGAGTATGCAAAGCAACACGGAATCCCCATCCCTGTCACCCCCAAGAGCCCCTGGAGTATGGATGAAAACCTCATGCA
CATCAGCTATGAGGCTGGGATCCTGGAAAACCCCAAGAATCAAGCACCTCCGGGTCTCTACACAAAAACTCAGGACCCTG
CCAAAGCACCCAACAGCCCAGATGTCCTTGAGATAGAATTCAAAAAAGGGGTCCCTGTGAAGGTGACCAACATCAAAGAT
GGCACAACCCGCACCACATCCCTGGAACTCTTCATGTACCTGAACGAAGTTGCGGGCAAGCACGGAGTGGGTCGCATTGA
CATCGTGGAGAACCGCTTCATTGGAATGAAGTCCCGAGGTATCTACGAGACCCCAGCAGGGACCATCCTTTACCACGCTC
ATTTAGACATAGAGGCCTTCACGATGGATCGGGAAGTACGCAAAATCAAGCAGGGCCTGGGCCTCAAATTCGCAGAGCTC
GTATACACAGGTTTCTGGCACAGCCCTGAATGTGAATTTGTTCGCCACTGTATCCAGAAGTCCCAGGAGCGGGTAGAAGG
GAAGGTGCAGGTGTCTGTCTTCAAGGGCCAAGTGTACATCCTCGGTCGGGAGTCTCCACTTTCACTCTACAATGAAGAGC
TGGTGAGCATGAACGTGCAGGGCGACTATGAGCCCATCGACGCCACTGGCTTCATCAATATCAACTCGCTCAGGCTGAAG
GAGTACCATCGCCTTCAGAGCAAGGTCACTGCCAAA
>jaculus_jaculus
ATGTCCAGCAAGGGCTCTGTGGTTTTGGCCTACAGTGGTGGCCTGGACACTTCCTGCATCCTCGTGTGGCTAAAGGAGCA
AGGCTATGATGTCATCGCCTACCTGGCCAACATCGGCCAGAAGGAAGACTTTGAGGAAGCCAGGAAGAAGGCGTTGAAAC
TCGGGGCCAAAAAGGTGTTCATCGAGGATGTGAGCAAGGAGTTTGTGGAGGAGTTCATCTGGCCTGCTGTCCAGTCCAGT
GCTCTCTATGAGGACCGCTACCTCCTGGGCACCTCTCTTGCCAGGCCCTGCATCGCCCGCAAGCAGGTGGAAATTGCGAA
GCGTGAAGGGGCCAAGTACGTGTCTCATGGCGCTACAGGAAAGGGGAATGATCAGATCCGCTTTGAACTTACCTGCTACT
CGCTGGCCCCCCAAATTAAGGTCATCGCTCCCTGGAGGATGCCCGAGTTTTACAACCGGTTCAAGGGCCGTAATGACCTG
ATGGAGTACGCCAAGCAACACGGAATCCCCATCCCGGTCACGCCCAAGAGTCCCTGGAGCATGGACGAAAACCTAATGCA
CATCAGCTACGAGGCTGGAATCCTGGAGAACCCCAAGAACCAGGCACCTCCAGGACTCTATACAAAAACCCAGGACCCGG
CCAAAGCCCCCAACAGCCCTGACATCCTTGAGATAGAATTCAAAAAAGGGGTCCCTGTGAAAGTGACCAACATCAAGGAT
GACACCACCCACCGCACGTCCTTGGAGCTCTTCACGTACCTGAACGAAGTCGCGGGCAAGCACGGTGTGGGCCGTATCGA
CATCGTGGAGAACCGCTTTATCGGCATGAAGTCCCGGGGTATCTACGAGACCCCAGCAGGGACTATCCTTTACCACGCTC
ATTTAGACATCGAGGCCTTCACCATGGATCGGGAAGTGCGGAAAATCAAGCAAGGCCTAGGCCTCAAGTTTGCCGAGCTG
GTGTATACAGGTTTCTGGCATAGCCCCGAGTGTGAATATGTCCGCCACTGTATCGCCAAGTCCCAGGAGCGGGTGGAAGG
CAAGGTGCAGGTGTCTGTCTTCAGGGGCCAGGTGTACATCCTTGGCCGGGAGTCCCCCCTGTCTCTGTACAATGAGGAGC
TGGTGAGCATGAACGTGCAGGGGGATTATGAGCCCATTGATGCCACCGGCTTCATCAACATCAACTCGCTCAGGCTAAAG
GAATATCATCGCCTTCAGAGCAAGGTCACTGGCAAA
>ictidomys_tridecemlineatus
ATGTCCGGGAAAGGCTCCGTGGTCCTGGCCTACAGTGGCGGCCTGGACACCTCTTGCATCCTTGTGTGGCTGAAGGAGCA
AGGCTACGACGTCATCGCCTACCTGGCCAACATCGGCCAGAAGGAAGACTTCGAGGAGGCCAGGAAGAAGGCGCTGAAGC
TCGGGGCCAAGAAGGTGTTCATTGAGGACGTCAGCAGGGAGTTCGTGGAGGAGTTCATCTGGCCTGCCGTCCAGTCCAGC
GCGCTCTACGAGGACCGCTACCTCCTGGGCACGTCGCTGGCCAGGCCCTGCATAGCCCGCAAGCAGGTGGAGATCGCCCA
GCGCGAGGGAGCCAAGTACGTGTCCCACGGCGCCACAGGCAAGGGCAACGACCAGGTCCGTTTTGAGCTCACCTGCTACT
CACTGGCGCCCCAGATTAAGGTCATCGCTCCCTGGAGGATGCCCGAGTTCTACAATCGCTTCAAGGGCCGCAATGACCTG
ATGGACTACGCCAAGCAACACGGAATTCCCATTCCAGTCACCCCCAAGAACCCCTGGAGCATGGACGAGAACCTCATGCA
CATCAGCTACGAGGCTGGAATCCTGGAGAACCCCAAGAACCCAGCGCCTCCAGGACTCTACACAAAGACCCAGGACCCAG
CCAAAACCCCCAATACCCCTGACGTCCTGGAGATAGAATTCAAGAAAGGGGTCCCTGTGAAGGTGACCAATGTCAAGGAT
GGCACCACTCACCAGACCTCCTTGGAGCTCTTCATGTACCTGAATGAAGTCGCGGGCAAGCACGGTGTGGGCCGCATCGA
CATTGTGGAGAACCGCTTCATTGGAATGAAGTCCCGAGGTATCTACGAGACCCCAGCAGGGACCATCCTTTACCACGCTC
ATTTAGATATCGAGGCCTTCACCATGGATCGCGAGGTGCGCAAAATCAAACAGGGCCTGGGCCTGAAATTCGCGGAGCTG
GTATACACTGGTTTCTGGCACAGCCCTGAGTGTGAATTTGTGCGCCACTGCATCGCCAAGTCCCAGGAGCGGGTGGAAGG
GAAGGTGCAGGTGTCCGTCTTCAAGGGCCAGGTGTACATCCTCGGCCGGGAGTCCCCACTGTCTCTCTACAATGAGGAGC
TGGTGAGCATGAACGTGCAGGGTGATTATGAGCCCCTGGATGCCACCGGCTTCATCAACATCAACTCCCTCAGGCTGAAG
GAATATCACCGGCTCCAGAGCAAGGTCACCGCCAAA
>homo_sapiens
ATGTCCAGCAAAGGCTCCGTGGTTCTGGCCTACAGTGGCGGCCTGGACACCTCGTGCATCCTCGTGTGGCTGAAGGAACA
AGGCTATGACGTCATTGCCTATCTGGCCAACATTGGCCAGAAGGAAGACTTCGAGGAAGCCAGGAAGAAGGCACTGAAGC
TTGGGGCCAAAAAGGTGTTCATTGAGGATGTCAGCAGGGAGTTTGTGGAGGAGTTCATCTGGCCGGCCATCCAGTCCAGC
GCACTGTATGAGGACCGCTACCTCCTGGGCACCTCTCTTGCCAGGCCCTGCATCGCCCGCAAACAAGTGGAAATCGCCCA
GCGGGAGGGGGCCAAGTATGTGTCCCACGGCGCCACAGGAAAGGGGAACGATCAGGTCCGGTTTGAGCTCAGCTGCTACT
CACTGGCCCCCCAGATAAAGGTCATTGCTCCCTGGAGGATGCCTGAATTCTACAACCGGTTCAAGGGCCGCAATGACCTG
ATGGAGTACGCAAAGCAACACGGGATTCCCATCCCGGTCACTCCCAAGAACCCGTGGAGCATGGATGAGAACCTCATGCA
CATCAGCTACGAGGCTGGAATCCTGGAGAACCCCAAGAACCAAGCGCCTCCAGGTCTCTACACGAAGACCCAGGACCCAG
CCAAAGCCCCCAACACCCCTGACATTCTCGAGATCGAGTTCAAAAAAGGGGTCCCTGTGAAGGTGACCAACGTCAAGGAT
GGCACCACCCACCAGACCTCCTTGGAGCTCTTCATGTACCTGAACGAAGTCGCGGGCAAGCATGGCGTGGGCCGTATTGA
CATCGTGGAGAACCGCTTCATTGGAATGAAGTCCCGAGGTATCTACGAGACCCCAGCAGGCACCATCCTTTACCATGCTC
ATTTAGACATCGAGGCCTTCACCATGGACCGGGAAGTGCGCAAAATCAAACAAGGCCTGGGCTTGAAATTTGCTGAGCTG
GTGTATACCGGTTTCTGGCACAGCCCTGAGTGTGAATTTGTCCGCCACTGCATCGCCAAGTCCCAGGAGCGAGTGGAAGG
GAAAGTGCAGGTGTCCGTCCTCAAGGGCCAGGTGTACATCCTCGGCCGGGAGTCCCCACTGTCTCTCTACAATGAGGAGC
TGGTGAGCATGAACGTGCAGGGTGATTATGAGCCAACTGATGCCACCGGGTTCATCAACATCAATTCCCTCAGGCTGAAG
GAATATCATCGTCTCCAGAGCAAGGTCACTGCCAAA
>dipodomys_ordii
ATGTCCAGCAAGGGCTCTGTGGTTCTGGCCTACAGTGGTGGTCTAGATACGTCCTGCATCCTCGTGTGGCTGAAGGAGCA
AGGCTATGATGTCATCGCCTACCTGGCCAACATCGGCCAGAAGGAGGACTTCGAGGAAGCCAGGAAGAAGGCACTGAAGC
TCGGGGCCAAAAAGGTGTTCATCGAGGACGTGAGCAAGGAGTTTGTGGAGGAATTCATCTGGCCTGCCGTCCAGTCCAGC
GCCCTCTATGAGGACCGCTACCTCCTGGGCACCTCTCTGGCCAGGCCCTGCATCGCCCGCAAGCAGGTGGAAATCGCCCA
GAGGGAGGGAGCCAAGTTTGTGTCCCACGGTGCAACGGGAAAGGGCAATGACCAGATCCGGTTTGAGCTCACCTGCTACT
CCCTGGCGCCACAGATTAAGGTGATCGCTCCCTGGAGGATGCCGGAGTTCTACAACCGCTTCAAGGGCCGCAACGACCTG
ATGGAGTATGCAAAGCAACATGGAATCCCCATCCCAGTCACCCCCAAGAGCCCGTGGAGCATGGACGAGAACCTCATGCA
TATCAGCTACGAAGCTGGGATCCTGGAGAACCCCAAGAACCAAGCACCTGCCGGCCTCTACACAAAGACCCAGGACCCTG
CGACCGCCCCCAACAGTCCAGACGTTCTTGAGATCGAATTCAAGAAAGGAGTCCCCGTGAAGGTGACCAATGTCAAGGAT
GGCACCACGCGCCAGACCTCCTTGGAGCTCTTCCTGTACCTGAATGAAGTCGCGGGCAAGCACGGCGTGGGCCGCATTGA
CATCGTGGAGAATCGCTTCATCGGGATGAAATCCCGAGGCATCTACGAGACACCCGCGGGGACCATCCTGTACCACGCTC
ACTTAGACATCGAGGCCTTCACCATGGACCGGGAAGTGCGCAAAATCAAGCAGAGCCTGGGCCTGAAGTTTGCCGAGCTG
GTCTACATGGGTTTCTGGCACAGCCCCGAGTGTGAATTCGTGCGCCACTGCATTGCCAAGTCCCAGGAGCGCGTGGAGGG
GAAGGTGCAGGTGTCTGTCTTCAAGGGCCAGGTGTACATCCTGGGCCGAGAATCCCCGCTGTCTCTCTACAATGAGGAGC
TGGTGAGCATGAACGTGCAGGGTGACTACGAGCCCATGGACGCCACCGGCTTCATCAACATCAACTCCCTCAGGCTGAAG
GAGTACCATCGCCTCCAGAGCAAGGTCACCACCAAA
>fukomys_damarensis
ATGTCCGGCAAGGGCTCCGTGGTTCTGGCCTACAGCGGTGGCCTGGACACCTCCTGCATCCTCGTGTGGCTAAAGGAGCA
GGGCTATGATGTCATTGCCTACCTGGCCAACATCGGCCAGAAGGAGGACTTTGAGGAAGCCAGGAAGAAGGCGCTAAAGC
TTGGGGCCAAAAAGGTGTTCATCGAGGACGTGAGCAGGGAGTTTGTGGAGGAGTTCATCTGGCCTGCCGTCCAGTCCAGC
GCACTGTATGAGGACCGCTACCTCTTGGGCACCTCCCTCGCCAGGCCCTGCATTGCCCGCAAGCAAGTGGAGATTGCCCA
GCAGGAGGGAGCCCAGTATGTGTCTCATGGCGCCACGGGGAAGGGAAATGACCAGGTCCGGTTCGAGCTCACTTGCTACT
CCCTGGCCCCCCAGATTAAGGTCATTGCTCCCTGGAGGATGCCCGAGTTCTACAACCGCTTTCGGGGCCGCAGTGACCTC
ATGGACTACGCAAAGCAACACGGGATCCCCGTCCCCGTCACCCCCAAGAGCCCGTGGAGCATGGACGAGAATCTCATGCA
CATCAGCTACGAGGCTGGCATCCTGGAGAACCCCAAGAGCCAAGCTCCTCCTGGGCTCTACACAAAGACCCAGGACCCTG
CCAAAGCCCCCAATAGCCCCGACATCCTGGAGATAGAATTCAAAAAAGGGGTCCCCGTGAAGGTCACCAACGTTGGAGAT
GGCACCGTCCACAGCACCGCCTTGGAGCTCTTCCTGTACCTGAATGAAGTCGCGGGCAAGCACGGCGTGGGCCGCATCGA
CATCGTGGAGAACCGCTTCATTGGGATGAAGTCCCGAGGT----------------------------------------
--------------------------------------------------------------------------------
------------TTCTGGCACAGCCCCGAGTGTGAATTTGTCCGCCACTGCATTGCCAAGTCCCAGGAGCGGGTGGAAGG
AAAGGTGCACCTGTCCGTCCTGAAGGGCCAGGTGTACATCCTCGGCCGGGAGTCCCCCCTATCCCTGTACAACGAGGAGC
TGGTCAGCATGAACGTGCAGGGTGATTATGAACCCATTGATGCCACGGGCTTCATCAACATCAACTCCCTCAGGCTGAAG
GAGTATCATCGGCTCCAGAGCAAGGTCACCGCCAAG
