# Supplementary material for: Divergent genes in gerbils: prevalence, relation to GC-biased substitution, and phenotypic relevance
Source: BMC Evol Biol. 2020 Oct 19;20:134. doi: 10.1186/s12862-020-01696-3 (PMC7574485; doi:10.1186/s12862-020-01696-3)
Supplement: Supplementary file 3 — Additional file 3 Supplementary Data. DNA alignments for 10,554 1-to-1 orthologues used in analysis. Each alignment file is named using its orthogroup ID. [file 12862_2020_1696_MOESM3_ESM.zip › Additional_File_3/masked_alignments/OG0002020.fa]

>cavia_porcellus
ATGAGATCTATTCGATCTTTTGCCAATGATGATCGCCATGTTATGGTGAAACATTCAACCATCTATCCATCTCCAGAGGA
ACTTGAAGCTGTTCAAAATATGGTGTCTACTGTTGAGTGTGCTCTTAAACATGTCTCAGATTGGCTGGATGAATCAAACA
AAGGCACAAAAACAGAGGGCGAGACAGACGTGAAGAAAGATGAGGCTGTAGAAAACTATTCCAAGGATCAAGGTGGTCGG
ACATTGTGTGGTGTAATGAGGATTGGCCTGGTTGCAAAAGGCTTGCTGATTAAGGATGATATGGACTTGGAACTGGTTTT
AATGTGCAAAGACAAACCTACAGAGACTTTGTTAAATACAGTCAAAGATAATCTTCCTATTCAGATTCAGAAACTTACAG
AAGAGAAATACCATGTGGAACAATGTGTAGATGAGGCATCTATTATAATTCGGAATACAAAAGAGCCCACGCTAACTTTG
AAGGTGATACTTACTTCCCCTCTAATTAGGGACGAATTGGAGAAGAAGGATGGAGAAAATGTTGCGATGAAAGATCCTCC
GGACTTACTGGACAGGCAGAAATGCCTGAACGCCTTGGCGTCTCTCCGACATGCCAAATGGTTTCAGGCAAGGGCAAATG
GATTAAAATCATGTGTAATTGTTCTTCGGATTCTACGTGATTTATGCAACAGAGTCCCTACATGGGCACCATTAAAAGGA
TGGCCACTAGAGCTTATATGTGAAAAGTCTATAGGTACTTGTAATAGACCTTTGGGCGCTGGGGAGGCCTTGAGACGAGT
AATGGAGTGTTTGGCATCTGGAATACTACTTCCTGGGGGTCCAGGTCTCCATGATCCTTGTGAGCGAGACCCAACAGATG
CTCTAAACTATATGACTGTCCAGCAAAAGGAAGACATCACCCACAGCGCACAGCATGCACTCAGACTATCAGCCTTTGGC
CAGATTTATAAAGTGTTGGAGATGGACCCTCTTCCATCTAGTAAGCCCTTTCAGAAGTATTCCTGGTCAATTACTGATAA
AGAAGGTGCTGGTTCTTCAGCTCTAAAGCGGCCATTTGAAGATGGATTAGGGGATGATAAAGATCCCAACAAGAAGATGA
AACGAAACTTAAGAAAAATCCTGGATAGTAAAGCAATAGACCTTATGAATGCACTAATGAGGCTCAATCAGATCAGGCCT
GGGCTTCAGTACAAGCTCTTGTCTCAGTCTGGTCCTGTCCACGCTCCAGTCTTCACAATGTCTGTAGATGTGGATGGCAC
AACATATGAAGCCTCAGGGCCATCCAAGAAAACTGCAAAACTTCATGTAGCAGTGAAGGTATTGCAGGCAATGGGATACC
CAACAGGCTTTGATGCAGATATTGAATGTATGAGTTCCGATGAAAAATCAGATACTGAAGGCAAAAATGAAACAGTGTCT
TCAAATTCAAGCAATAATACTGGAAATTCTACAACTGAAACCTCCAGTACCTTAGAGGTAAGAACTCAGGGCCCTATCCT
CACAGCAAGTGGCAAAAATCCTGTAATGGAGCTTAATGAAAAAAGACGGGGGCTCAAATATGAACTCATCTCAGAGACTG
GTGGAAGCCATGACAAGCGCTTTGTGATGGAGGTAGAAGTAGATGGACAGAAATTCAGAGGCGCAGGTCCAAATAAGAAA
GTGGCAAAGGCAAGTGCAGCTTTAGCTGCTCTGGAGAAGCTGTTTTCTGGACCCAATGCCGCAAATAACAAGAAAAAGAA
GATTATTCCTCAGGCAAAGGGTGTTGTGAATACTGCT------------------GTGTCTGCAGCAGTTCAGGCAGTTC
GAGGCAGAGGAAGAGGCACTCTGACGAGGGGAGCTTTCGTTGGGGCTGCAGCTGCTCCTGGCTACATAGCTCCAGGCTAT
GGAACACCATATGGTTACAGCACAGCTGCCCCCGCCTATGGTTTGCCCAAGAGAATGGTTCTGTTACCCGTTATGAAATT
CCCAACATATCCTGTTCCCCACTACTCATTCTTT
>chinchilla_lanigera
------------------TTTGCCAATGATGATCGCCATGTTATGGTGAAACATTCAACCATCTATCCATCTCCAGAGGA
ACTTGAAGCTGTTCAAAATATGGTGTCTACTGTTGAATGTGCTCTTAAACATGTCTCAGATTGGCTGGACGAAACAAATA
GAGGCACAAAAACAGAGGGCGAGACAGACATGAAGAAAGACGAGGCTGTAGAAAACTACTCCAAGGACCAAGGTGGTCGG
ACATTGTGTGGTGTAATGAGGATTGGCCTGGTTGCAAAAGGCTTACTGATTAAGGATGATATGGACTTGGAACTGGTTTT
AATGTGCAAAGACAAACCTACAGAGACCTTGTTAAATACAGTCAAAGATAATCTTCCTATTCAGATTCAGAAACTCACAG
AAGAGAAATACCAAGTGGAACAATGTGTAGATGAGGCATCTATTATAATTCGGAATACAAAAGAGCCCACGCTAACTTTG
AAGGTGATACTTACTTCCCCTTTAATTAGGGACGAATTGGAGAAGAAGGATGGAGAAAATGTTGCGATGAAAGATCCTCC
GGACTTACTGGACAGGCAGAAATGCCTGAATGCCTTGGCGTCTCTCCGACATGCCAAATGGTTTCAGGCAAGGGCAAATG
GATTAAAATCATGTGTTATTGTTCTTCGCATTCTACGTGATTTGTGCAACAGAGTCCCCACGTGGGCACCATTAAAAGGA
TGGCCACTAGAGCTTATATGTGAAAAGTCTATAGGTACTTGTAATAGACCTTTGGGCGCTGGGGAGGCCTTGAGACGAGT
AATGGAGTGTTTGGCATCTGGAATACTACTTCCTGGGGGTCCTGGTCTTCATGATCCTTGTGAGAGAGACCCGACAGATG
CTCTGAGCTATATGACTGTCCAGCAAAAAGAAGACATCACCCACAGCGCACAGCATGCACTCAGACTATCAGCCTTTGGC
CAGATTTATAAAGTGTTGGAGATGGACCCTCTTCCATCTAGTAAGCCCTTTCAGAAGTATTCCTGGTCAATTACTGATAA
AGAAGGTGCTGGCTCTTCAGCTCTGAAGAGGCCATTTGAAGATGGATTAGGGGATGATAAAGATCCCAATAAGAAGATGA
AACGAAACTTAAGGAAAATTCTAGATAGTAAAGCAATAGACCTTATGAATGCACTAATGAGGCTCAATCAGATCAGGCCC
GGGCTTCAGTATAAGCTCTTGTCTCAGTCTGGCCCTGTCCATGCTCCAGTCTTCACAATGTCTGTAGATGTGGATGGCAC
AACATATGAAGCCTCAGGACCATCCAAGAAAACTGCAAAACTTCATGTAGCAGTGAAGGTATTACAGGCAATGGGATACC
CAACTGGCTTTGATGCAGATATTGAATGTATGAGTTCCGATGAAAAATCAGATAATGAAGGCAAAAATGAAACAGTGTCT
TCAAACTCAAGCAATAATACTGGAAATTCTGCAACTGAAACCTCCAGTACCTTAGAGGTAAGAACTCAGGGCCCTATCCT
CACAGCAAGTGGCAAAAACCCTGTAATGGAGCTCAATGAAAAAAGACGAGGGCTCAAGTATGAACTCATCTCAGAGACTG
GTGGAAGCCACGACAAGCGCTTTGTAATGGAGGTAGAAGTAGATGGACAGAAATTCAGAGGCGCAGGTCCAAATAAGAAA
GTGGCAAAGGCAAGTGCAGCTTTAGCTGCTCTGGAGAAGCTGTTTTCTGGACCCAATGCAGCAAATAATAAGAAAAAGAA
GATTATTCCTCAGGCAAAAGGTGTTGTGAATACAGCAAAAGGTGTTAATACAGCTGTGTCTGCAGCAGTGCAGGCGGTTC
GAGGCAGAGGAAGAGGCACTCTGACGAGGGGAGCTTTCGTTGGGGCTACAGCTGCTCCTGGCTACATAGCTCCAGGCTAT
GGAACACCATATGGTTACAGCACAGCTGCGCCTGCCTATGGTTTGCCCAAGAGAATGGTTCTGTTACCTGTTATGAAATT
CCCAACATATCCTGTTCCCCACTACTCATTCTTT
>homo_sapiens
ATGAGATCTATTCGATCTTTTGCTAATGATGATCGCCATGTTATGGTGAAACATTCAACAATCTATCCATCTCCGGAGGA
ACTTGAAGCTGTTCAGAATATGGTATCTACTGTTGAATGTGCTCTTAAACATGTCTCAGATTGGTTGGATGAAACAAATA
AAGGCACAAAAACAGAGGGTGAGACAGAAGTGAAGAAAGATGAGGCCGGAGAAAACTATTCCAAGGATCAAGGTGGTCGG
ACATTGTGTGGTGTAATGAGGATTGGCCTGGTTGCAAAAGGCTTGCTGATTAAAGATGATATGGACTTGGAGCTGGTTTT
AATGTGCAAAGACAAACCCACAGAGACCCTGTTAAATACAGTCAAAGATAATCTTCCTATTCAGATTCAGAAACTCACAG
AAGAGAAATATCAAGTGGAACAATGTGTAAATGAGGCATCTATTATAATTCGGAATACAAAAGAGCCCACGCTAACTTTG
AAGGTGATACTTACCTCACCTCTAATTAGGGACGAATTGGAGAAGAAGGATGGAGAAAATGTTTCGATGAAAGATCCTCC
GGACTTATTGGACAGGCAGAAATGCCTGAACGCCTTGGCGTCTCTTCGACATGCCAAATGGTTTCAGGCAAGGGCAAATG
GATTAAAATCATGTGTAATTGTCCTCCGCATTCTGCGTGATTTGTGCAACAGAGTCCCCACATGGGCACCATTGAAAGGA
TGGCCACTAGAACTTATATGTGAAAAGTCTATAGGTACTTGTAATAGACCTTTGGGCGCTGGGGAGGCCTTGAGACGAGT
AATGGAGTGTTTGGCATCTGGAATACTACTTCCTGGGGGTCCTGGTCTTCATGATCCTTGTGAGCGAGACCCAACAGATG
CTCTGAGCTATATGACCATCCAGCAAAAAGAAGATATTACCCACAGTGCACAGCATGCACTCAGACTATCAGCCTTTGGC
CAGATTTACAAAGTGCTGGAGATGGACCCCCTTCCATCTAGTAAGCCTTTTCAGAAGTATTCCTGGTCAGTTACTGATAA
AGAAGGTGCTGGGTCTTCAGCTCTAAAGAGGCCATTTGAAGATGGATTAGGGGATGATAAAGACCCCAACAAGAAGATGA
AACGAAACTTAAGGAAAATTCTGGATAGTAAAGCAATAGACCTTATGAATGCACTAATGAGGCTAAATCAGATCAGGCCT
GGGCTTCAGTATAAGCTCCTATCTCAGTCTGGCCCCGTTCATGCCCCAGTCTTCACAATGTCTGTAGATGTGGATGGCAC
AACATATGAAGCCTCAGGACCATCCAAGAAAACAGCAAAACTTCACGTAGCGGTGAAGGTATTGCAGGCAATGGGATATC
CAACAGGCTTTGATGCAGATATTGAATGTATGAGTTCCGATGAAAAATCAGATAATGAAAGTAAAAATGAAACAGTGTCT
TCAAACTCAAGCAATAATACTGGAAATTCTACAACTGAAACCTCCAGTACCTTAGAGGTAAGAACTCAGGGCCCTATCCT
CACAGCAAGTGGCAAAAACCCTGTAATGGAGCTCAATGAAAAAAGAAGAGGTCTCAAGTATGAACTCATCTCAGAGACTG
GTGGAAGCCATGACAAGCGCTTTGTAATGGAGGTAGAAGTAGATGGACAGAAATTCAGAGGCGCAGGTCCAAATAAGAAA
GTGGCAAAGGCGAGTGCAGCTTTAGCTGCCTTGGAGAAACTGTTTTCTGGACCCAATGCGGCAAATAATAAGAAAAAGAA
GATTATCCCTCAGGCAAAGGGCGTTGTGAATACAGCT------------------GTGTCTGCAGCAGTCCAAGCTGTTC
GGGGCAGAGGAAGAGGAACTCTAACAAGGGGAGCTTTTGTTGGGGCGACAGCTGCTCCTGGCTACATAGCTCCAGGCTAT
GGAACACCATATGGTTACAGCACAGCTGCCCCTGCCTATGGTTTACCCAAGAGAATGGTTCTGTTACCCGTTATGAAATT
TCCAACATATCCTGTTCCCCACTACTCATTCTTT
>ictidomys_tridecemlineatus
ATGAGATCTATTCGATCTTTTGCCAATGATGATCGCCATGTTATGGTGAAACATTCAACAATTTATCCATCTCCAGAGGA
ACTGGAAGCTGTTCAAAATATGGTGTCTACTGTTGAATGTGCTCTTAAACATGTCTCAGATTGGCTGGATGAAACAAATA
AAGGCACAAAACCAGAGAGCGAGACAGAAGTGAAGAAAGATGAAACTGTAGAAAATTATTCCAAGGATCAAGGTGGTCGG
ACATTGTGTGGTGTAATGAGGATTGGCCTGGTTGCAAAAGGCTTGCTGATTAAGGATGATATGGATTTGGAGCTGGTTTT
AATGTGCAAAGACAAACCCACAGAGACCCTGTTAAATACAGTCAAAGATAATCTTCCTATTCAGATTCAGAAACTTACAG
AAGAGAAATATCAAGTGGAACAATGTATAAATGAGGCATCTATTGTAATCCGGAACACTAAAGAGCCCACACTGACTTTG
AAGGTGATACTTACTTCTCCCCTAATAAGGGACGAACTGGAGAAGAAAGATGGAGAAAATGTTGCGATGAAAGATCCTCC
GGACTTATTGGACAGGCAGAAATGCCTGAACGCCTTGGCGTCTCTTCGACATGCCAAATGGTTTCAGGCAAGGGCAAATG
GATTAAAATCATGTGTAATTGTCCTCCGCATTCTGCGTGATTTGTGCAACAGAGTCCCCACATGGGCACCATTAAAAGGA
TGGCCACTAGAGCTTATATGTGAAAAGTCTATAGGTACTTGTAATAGACCTTTGGGCGCTGGGGAGGCCTTGAGACGAGT
AATGGAGTGTTTGGCATCTGGAATACTACTTCCTGGGGGTCCCGGTCTTCATGATCCTTGTGAGCGAGACCCAACAGATG
CTCTGAGCTATATGACCATCCAGCAAAAAGAAGATATTACCCACAGTGCACAGCATGCGCTTAGACTATCAGCTTTTGGC
CAGATTTATAAAGTGCTGGAGATGGACCCCCTTCCTTCTAGTAAGCCTTTTCAGAAGTATTCCTGGTCAGTTACTGATAA
AGAAGGTGCTGGGTCTTCAGCTCTAAAGAGGCCATTTGAAGATGGATTAGGAGATGATAAAGATCCTAATAAGAAGATGA
AACGAAACCTAAGGAAAATTTTGGATAGTAAAGCAATAGACCTTATGAATGCACTAATGAGGCTAAATCAGATCAGGCCT
GGGCTCCAGTATAAGCTCTTGTCTCAATCTGGCCCTGTCCATGCCCCAGTCTTCACAATGTCTGTAGATGTGGATGGCAC
AACATATGAAGCCTCAGGACCATCCAAGAAAACAGCAAAACTTCACGTAGCAGTGAAGGTATTACAGGCCATGGGATATC
CAACAGGCTTTGATGCAGATATTGAATGTATGAGTTCCGATGAAAAATCAGACAATGAAAGCAAAAATGAAACAGTGTCT
TCAAACTCAAGCAATAATACTGGAAATTCTACAACTGAAACCTCCAGTACCTTAGAGGTAAGAACTCAGGGCCCTATCCT
CACAGCAAGTGGCAAAAATCCTGTAATGGAGCTCAATGAAAAAAGAAGAGGTCTCAAGTATGAACTCATCTCAGAAACTG
GTGGAAGCCATGACAAGCGCTTTGTAATGGAGGTAGAAGTAGATGGACAGAAATTCAGAGGTGCAGGTCCAAATAAGAAA
GTGGCCAAGGCAAGTGCAGCCTTAGCTGCCCTGGAGAAGCTGTTTTCTGGACCCAATGCAGCAAATAGTAAGAAAAAGAA
GATCATTCCTCAGGCAAAGGGTGTCGTGAATACAGCT------------------GTGTCTGCAGCAGTTCAGGCGGTTC
GGGGCAGAGGAAGAGGAACTCTGACAAGGGGAGCTTTTGTTGGGGCTACAGCTGCTCCTGGCTACATAGCTCCAGGCTAT
GGAACACCATATGGTTACAGCACAGCTGCCCCTGCCTATGGTTTGCCCAAGAGAATGGTTCTGTTACCTGTTATGAAATT
CCCAACATATCCTGTTCCCCACTACTCATTCTTT
>mus_musculus
ATGAGATCTATTAGATCTTTTGCCAATGATGATCGCCATGTTATGGTGAAACATTCAACAATCTATCCATCTCCAGAGGA
ACTTGAAGCTGTGCAAAATATGGTGTCTACTGTTGAATGTGCTCTTAAACATGTCTCAGATTGGCTGGACGAAACAAACA
AAGGCACAAAACCTGAGGGGGAAACAGAAGTAAAGAAAGATGAAGCTGTGGAAAACTATTCCAAGGATCAAGGTGGCCGG
ACATTGTGTGGTGTAATGAGGATTGGCTTGGTTGCAAAAGGCTTGCTGATTAAAGATGATATGGACCTGGAGCTAGTCTT
AATGTGCAAAGACAAACCCACGGAAACCCTGTTAAATACAGTTAAAGATAACCTTCCTATTCAGATTCAGAAACTAACAG
AAGAGAAATACCAAGTGGAACAATGTATAAATGAAGCATCCATTATAATTCGGAACACGAAAGAGCCAACACTGACTTTG
AAGGTGATACTTACTTCCCCTCTAATTAGGGACGAATTGGAGAAGAAGGATGGAGAAAATGTTATGATGAAAGACCCTCC
GGACTTATTGGACAGGCAAAAATGCCTGAATGCCTTGGCTTCTCTTCGACATGCCAAATGGTTCCAGGCAAGGGCAAATG
GATTAAAATCATGTGTAATTGTCCTCCGCATTCTGCGTGATTTGTGCAACAGAGTACCCACATGGGCACCATTGAAAGGA
TGGCCACTAGAGCTTATATGTGAAAAGTCTATAGGTACTTGTAATAGACCTTTGGGCGCTGGGGAGGCCTTGAGACGAGT
AATGGAGTGTTTGGCATCTGGAATACTACTTCCTGGTGGCCCTGGTCTTCATGATCCTTGTGAGCGAGACCCAACAGATG
CTCTAAGCTATATGACCACTCAGCAAAAAGAAGATATTACCCATAGTGCACAGCATGCACTTAGACTATCAGCCTTTGGC
CAGATTTATAAAGTGCTGGAGATGGACCCTCTTCCGTCTAGTAAGCCTTTTCAGAAGTATTCCTGGTCAGTTACTGATAA
AGAAGGTGCTGGGTCTTCAGCTCTAAAGAGGCCATTTGAAGATGGATTGGGGGATGATAAAGATCCCAACAAGAAGATGA
AACGAAACTTAAGGAAAATTCTAGATAGTAAAGCAATAGACCTTATGAATGCACTAATGAGATTAAATCAGATCAGGCCC
GGGCTTCAGTATAAGCTTTTGTCACAATCTGGCCCGGTCCATGCCCCAGTCTTCACAATGTCTGTAGATGTGGATGGCAC
AACATATGAAGCCTCAGGACCATCCAAGAAAACAGCAAAGCTTCATGTGGCAGTGAAGGTTTTACAGGCAATGGGATACC
CAACAGGTTTTGATGCAGATATTGAATGTATCAGTTCCGATGAAAAATCAGATAATGAAAGCAAAAATGATACAGTATCT
TCAAACTCAAGCAATAATACTGGAAATTCTACAACTGAGACCTCCAGTACCTTAGAGGTAAGAACTCAGGGTCCTATCCT
CACAGCAAGTGGCAAAAATCCTGTGATGGAGCTCAATGAAAAAAGAAGAGGTCTCAAATATGAACTCATCTCAGAAACTG
GTGGAAGCCATGACAAGCGCTTTGTAATGGAGGTAGAAGTAGATGGACAGAAATTCAGAGGTGCAGGTCCAAACAAGAAA
GTGGCCAAGGCAAGTGCAGCACTAGCTGCCCTGGAGAAGCTGTTTTCTGGACCCAATGCGGCAAATAATAAGAAAAAGAA
GATCATTCCTCAGGCAAAAGGTGTTGTGAATACAGCA------------------GTATCTGCGGCAGTCCAGGCAGTTC
GGGGCAGAGGAAGAGGAACTCTGACAAGGGGAGCATTCGTGGGGGCTACAGCAGCTCCTGGATATATAGCTCCAGGTTAC
GGAACCCCATATGGTTACAGCACAGCTGCCCCTGCATATGGTTTGCCCAAGAGAATGGTTCTGTTACCCGTTATGAAATT
CCCAACATATCCTGTTCCCCACTACTCATTCTTT
>rattus_norvegicus
ATGAGATCTATTAGATCTTTTGCCAATGATGATCGCCATGTTATGGTGAAACATTCAACAATCTATCCTTCTCCAGAGGA
ACTTGAAGCTGTGCAAAATATGGTGTCTACTGTTGAATGTGCTCTTAAACATGTCTCAGATTGGCTGGACGAAACAAACA
AAGGCACAAAACCTGAGGGGGAGACAGAAGTAAAGAAAGATGACGCTGTGGAAAACTATTCCAAGGATCAAGGTGGCCGG
ACATTGTGTGGTGTAATGAGGATTGGCTTGGTTGCAAAAGGCTTGCTGATTAAAGATGACATGGACCTGGAGCTGGTCTT
AATGTGTAAAGACAAACCCACAGAAACTCTGCTAAATACAGTGAAAGATAACCTTCCTATTCAAATTCAGAAACTAACAG
AAGAGAAATACCAAGTGGAACAATGTATAAATGAAGCGTCCATTATAATTCGGAACACGAAAGAGCCAACACTGACTTTG
AAGGTGATACTTACTTCCCCTCTAATTAGGGACGAATTGGAGAAGAAGGATGGAGAAAATGTTATGATGAAAGACCCTCC
GGACTTATTGGACAGGCAGAAATGCCTGAATGCCTTGGCTTCTCTTCGACATGCCAAATGGTTTCAGGCAAGGGCAAATG
GATTAAAATCATGTGTAATTGTCCTCCGCATTCTGCGTGATTTGTGCAACAGAGTACCCACATGGGCACCATTGAAAGGA
TGGCCACTAGAGCTTATATGTGAAAAGTCTATAGGTACTTGTAATAGACCTTTGGGCGCTGGGGAGGCCTTGAGACGAGT
AATGGAGTGTTTGGCATCTGGAATACTACTTCCTGGTGGTCCTGGTCTTCATGATCCTTGTGAGCGAGACCCAACCGATG
CTCTAAGCTACATGACCACTCAGCAAAAAGAAGATATCACCCATAGTGCACAGCATGCACTTAGACTATCAGCCTTTGGC
CAGATTTATAAAGTACTGGAGATGGACCCTCTTCCATCTAGTAAGCCTTTTCAGAAGTATTCCTGGTCAGTTACTGATAA
AGAAGGTGCCGGGTCTTCAGCTCTAAAGAGGCCATTTGAAGATGGATTAGGGGATGATAAAGATCCCAACAAGAAGATGA
AACGAAACTTAAGGAAAATTCTGGATAGTAAAGCAATAGACCTTATGAATGCACTAATGAGATTAAATCAGATCAGGCCT
GGGCTTCAGTATAAGCTTTTGTCGCAGTCTGGCCCGGTCCATGCCCCAGTCTTCACAATGTCGGTAGATGTGGACGGCAC
AACATACGAAGCCTCAGGACCATCCAAGAAAACAGCAAAGCTTCATGTGGCAGTGAAGGTTTTACAGGCAATGGGATACC
CAACAGGTTTTGATGCAGATATTGAATGTATGAGTTCCGATGAAAAATCAGATAATGAAAGCAAAAATGATACAGTATCT
TCAAACTCAAGCAATAATACTGGAAATTGTACAACTGAGACCTCCAGTACCTTAGAGGTAAGAACTCAGGGTCCTATCCT
CACAGCAAGTGGCAAAAATCCTGTGATGGAGCTCAATGAAAAAAGAAGAGGTCTCAAGTATGAACTCATCTCAGAAACTG
GTGGAAGCCATGACAAGCGCTTTGTAATGGAGGTAGAAGTAGATGGACAGAAATTCAGAGGTGCAGGTCCAAACAAGAAA
GTGGCCAAGGCAAGTGCAGCGCTAGCTGCCCTGGAAAAGCTGTTTTCTGGACCCAATGCAGCAAATAATAAGAAAAAGAA
GATCATTCCTCAGGCAAAGGGTGTTGTGAATACGGCA------------------GTATCTGCAGCAGTCCAGGCAGTTC
GAGGCAGAGGAAGAGGAACTCTGACAAGGGGAGCGTTCGTGGGAGCTACAGCAGCTCCTGGATATATAGCTCCAGGTTAT
GGAACTCCATATGGTTACAGCACAGCTGCCCCTGCATATGGTTTGCCCAAGAGAATGGTTCTGTTACCCGTTATGAAATT
CCCAACATATCCTGTTCCCCACTACTCATTCTTT
>meriones_unguiculatus
ATGAGATCTATTAGATCTTTTGCCAATGATGATCGCCATGTTATGGTGAAACATTCAACAATATATCCATCTCCGGAGGA
ACTTGAAGCTGTTCAAAATATGGTGTCTACTGTTGAATGTGCTCTTAAACATGTCTCAGATTGGCTGGACGAAACAAATA
AAGGCACAAAAACTGAGGGGGAGACAGAAGCAAAGAAAGATGAGGCTGTAGAAAACTATTCAAAGGATCAAGGTGGCCGA
ACATTGTGTGGGGTAATGAGGATTGGCTTGGTTGCAAAAGGCTTGCTGATTAAAGATGATATGGACCTAGAGCTGGTTTT
AATGTGCAAAGACAAACCCACAGAAACCCTGCTAAATATAGTCAAAGATAATCTTCCCATTCAGATTCAGAAACTGACAG
AAGAGAAATACCAAGTGGAACAATGTATAAATGAAGCATCCATTATAATTCGGAACACGAAAGAACCAACACTGACTTTG
AAGGTGATACTTACTTCCCCTCTAATTAGGGACGAATTGGAGAAGAAGGATGGAGAAAATGTAATGATGAAAGACCCTCC
GGACTTATTGGACAGGCAGAAATGCCTGAATGCCTTGGCTTCTCTTCGACATGCCAAATGGTTTCAGGCAAGGGCAAATG
GATTAAAATCATGTGTAATTGTCCTCCGCATTCTGCGTGATTTGTGCAACAGAGTTCCTACATGGGCACCGTTGAAAGGA
TGGCCACTAGAGCTTATATGTGAAAAGTCTATAGGTACTTGTAATAGACCTTTGGGCGCTGGGGAGGCCTTGAGACGAGT
AATGGAGTGTTTGGCATCTGGAATACTACTTCCTGGGGGTCCTGGTCTTCATGATCCTTGTGAGCGAGACCCAACAGATG
CTTTGAGCTATATGACTACTCAGCAAAAAGAAGACATCACTCATAGTGCACAGCATGCACTTAGACTATCAGCCTTTGGC
CAGATTTATAAAGTGCTGGAGATGGACCCTCTTCCATCTAGTAAGCCTTTTCAGAAGTATTCCTGGTCAGTTACTGATAA
AGAAGGTGCTGGGTCTTCAGCTCTAAAGAGGCCATTTGAAGATGGATTAGGGGATGATAAAGATCCCAATAAGAAGATGA
AACGAAACTTAAGGAAAATTCTGGATAGTAAAGCAATAGACCTTATGAATGCACTAATGAGATTAAATCAGATCAGGCCT
GGGCTTCAGTATAAGCTTTTGTCACAGTCTGGCCCAGTTCATGCCCCAGTCTTCACAATGTCTGTAGATGTGGATGGCAC
AACATATGAAGCCTCAGGACCATCCAAGAAAACAGCAAAGCTTCACGTGGCGGTGAAGGTTTTACAGGCAATGGGATACC
CAACAGGTTTTGATGCAGATATTGAATGTATGAGTTCCGATGAAAAATCAGATAATGAAAGCAAAAATGAAACAGTGTCT
TCAAACTCAAGCAATAATACTGGAAATTCTACAACTGAGACCTCCAGTACCTTAGAGGTAAGAACTCAGGGTCCTATCCT
CACAGCAAGTGGCAAAAATCCTGTGATGGAGCTCAATGAAAAAAGAAGAGGTCTCAAGTATGAACTCATCTCAGAGACTG
GTGGAAGCCATGACAAGCGCTTTGTAATGGAGGTAGAGGTAGATGGACAGAAATTCAGAGGTGCAGGCCCAAACAAGAAA
GTGGCCAAGGCAAGTGCTGCACTAGCTGCCCTGGAGAAGCTCTTTTCTGGACCCAATGCAGCAAATAACAAAAAAAAGAA
GATCATTCCTCAGGCAAAGGGTGTTGTGAATACGGCA------------------GTATCTGCAGCAGTCCAGGCAGTTC
GGGGCAGAGGAAGAGGAGCTCTGACAAGGGGAGCCTTCGTGGGGACTACAGCAGCTCCCGGCTATATAGCTCCAGGTTAC
GGAACACCATATGGTTACAGCACAGCTGCTCCTGCATATGGTTTGCCCAAGAGAATGGTTCTGTTACCCGTTATGAAATT
CCCAACATATCCTGTTCCCCACTACTCATTCTTT
>psammomys_obesus
GAGAGATCTATTAGATCTTTTGCCAATGATGATCGCCATGTTATGGTGAAACATTCAACAATATATCCATCTCCGGAGGA
ACTTGAAGCTGTTCAAAATATGGTGTCTACTGTTGAATGTGCTCTTAAACATGTCTCAGATTGGCTGGACGAAACAAATA
AAGGCACAAAAACTGAGGGGGAGACAGAAGCAAAGAAAGATGAGGCTGTAGAAAACTATTCAAAGGATCAAGGTGGCCGA
ACATTGTGTGGGGTAATGAGGATTGGCTTGGTTGCAAAAGGCTTGCTGATTAAAGATGATATGGACCTAGAGCTGGTTTT
AATGTGCAAAGACAAACCCACGGAAACCCTGCTAAATATAGTCAAAGATAATCTTCCCATTCAGATTCAGAAACTGACAG
AAGAGAAATACCAAGTGGAACAATGTATAAATGAAGCTTCCATTATAATTCGGAACACGAAAGAACCAACACTGACTTTG
AAGGTGATACTTACTTCCCCTCTAATTAGGGACGAATTGGAGAAGAAGGATGGAGAAAATGTAATGATGAAAGACCCTCC
GGACTTATTGGACAGGCAAAAATGCCTGAATGCCTTGGCTTCTCTTCGACATGCCAAATGGTTTCAGGCAAGGGCAAATG
GATTAAAATCATGTGTAATTGTCCTCCGCATTCTGCGTGATTTGTGCAACAGAGTTCCTACATGGGCACCATTGAAAGGA
TGGCCACTAGAGCTTATATGTGAAAAGTCTATAGGTACTTGTAATAGACCTTTGGGCGCTGGGGAGGCCTTGAGACGAGT
AATGGAGTGTTTGGCATCTGGAATACTACTTCCTGGGGGTCCTGGTCTTCATGATCCTTGTGAGCGAGACCCAACAGATG
CTTTGAGCTATATGACCACTCAGCAAAAAGAAGACATCACTCATAGTGCACAGCATGCACTTAGACTATCAGCCTTTGGC
CAGATTTATAAAGTGCTGGAGATGGACCCTCTTCCATCTAGTAAGCCTTTTCAGAAGTATTCCTGGTCAGTTACTGATAA
AGAAGGTGCTGGGTCTTCAGCTCTAAAGAGGCCATTTGAAGATGGATTAGGGGATGATAAAGATCCCAATAAGAAGATGA
AACGAAACTTAAGGAAAATTCTGGATAGTAAAGCAATAGACCTTATGAATGCACTAATGAGATTAAATCAGATCAGGCCT
GGGCTTCAGTATAAGCTTTTGTCACAGTCTGGCCCAGTTCATGCCCCAGTCTTCACAATGTCTGTAGATGTGGATGGCAC
AACATACGAAGCCTCAGGACCATCCAAGAAAACAGCAAAGCTTCACGTGGCGGTGAAGGTTTTACAGGCAATGGGATACC
CAACAGGTTTTGATGCAGATATTGAATGTATGAGTTCCGATGAAAAATCAGATAATGAAAGCAAAAATGAAACAGTGTCT
TCAAACTCAAGCAATAATACTGGAAATTCTACAACTGAGACCTCCAGTACCTTAGAGGTAAGAACTCAGGGTCCTATCCT
CACAGCAAGTGGCAAAAATCCTGTGATGGAGCTCAATGAAAAAAGAAGAGGTCTCAAGTATGAACTCATCTCAGAGACTG
GTGGAAGCCATGACAAGCGCTTTGTAATGGAGGTAGAGGTAGATGGACAGAAATTCAGAGGTGCAGGCCCAAACAAGAAA
GTGGCCAAGGCAAGTGCGGCACTAGCTGCCCTGGAGAAGCTCTTTTCTGGACCCAATGCAGCAAATAACAAAAAAAAGAA
GATCATTCCTCAGGCAAAGGGTGTTGTGAATACGGCA------------------GTATCTGCAGCAGTCCAGGCAGTTC
GGGGCAGAGGAAGAGGAGCTCTGACAAGGGGAGCCTTCGTGGGGGCTACAGCAGCTCCCGGCTATATAGCTCCAGGTTAC
GGAACACCATATGGTTACAGCACAGCTGCTCCTGCATATGGTTTGCCCAAGAGAATGGTTCTGTTACCCGTTATGAAATT
CCCAACATATCCTGTTCCCCACTACTCATTCTTT
>nannospalax_galili
ATGAGATCTATTCGATCTTTTGCCAATGATGATCGCCATGTTATGGTGAAACATTCAACAATCTATCCATCTCCGGAGGA
ACTTGAAGCTGTTCAAAATATGGTTTCTACTGTTGAATGTGCTCTTAAACATGTCTCAGATTGGCTGGATGAAACTAATA
AAGCAACAAAACCCGAAGGCGAGACAGAAGTAAAGAAAGACGAGGCTGTGGACAGTTATTCTAAGGATCAAGGTGGTCGG
ACATTGTGTGGTGTAATGAGAATTGGCCTGGTTGCAAAAGGCTTGCTGATTAAGGATGATATGGACCTGGAGCTTGTTTT
AATGTGCAAAGACAAACCCACAGAGACCCTGCTAAATACAGTCAAAGAGAATCTTCCTGTTCAGATTCAAAAACTGACAG
AAGAGAAGTATCAAGTGGAACAATGTGTAAATGAAGCATCTATTATAATTCGGAACACAAAAGAACCCACGCTTACTCTG
AAGGTGATACTTACTTCCCCTCTAATTAGGGACGAATTGGAGAAGAAGGATGGAGAAAATGTTATGATGAAAGACCCTCC
GGACTTACTGGACAGGCAGAAATGCCTGAAAGCCTTGGCTTCTCTTCGGCATGCCAAATGGTTTCAGGCAAGGGCAAATG
GACTAAAGTCATGTGTTATTGTCCTCCGCATTCTGCGTGATTTGTGCAACAGAGTCCCCACATGGGCACCATTAAAAGGA
TGGCCACTAGAGCTTATATGTGAAAAGTCTATAGGTACTTGTAATAGACCTTTGGGCGCTGGGGAGGCCTTGAGACGAGT
AATGGAGTGTTTGGCATCTGGAATACTGCTTCCTGGGGGTCCTGGTCTTCATGATCCTTGTGAGCGAGACCCAACAGATG
CTCTGAGTTATATGACCACGCAACAAAAAGAAGATATTACCCACAGTGCACAGCATGCACTTAGACTATCAGCCTTTGGC
CAGATTTATAAAGTGCTGGAGATGGACCCTCTTCCGTCTAGTAAGCCTTTTCAGAAGTATTCCTGGTCAGTTACTGATAA
AGAAGGTGCTGGGTCTTCAGCTCTCAAGAGGCCATTTGAAGATGGATTAGGGGATGATAAAGATCCCAATAAGAAGATGA
AACGAAACTTAAGGAAAATCCTGGATAGTAAAGCAATAGATCTTATGAATGCACTAATGAGGTTAAATCAGATCAGGCCT
GGACTTCAGTATAAGCTCTTGTCACAGTCTGGCCCTGTCCATGCCCCAGTCTTCACAATGTCTGTAGATGTGGATGGAAC
AACATACGAAGCTTCAGGACCATCCAAGAAAACCGCAAAACTTCATGTAGCAGTGAAGGTTTTACAGGCAATGGGCTATC
CAACAGGTTTTGATGCAGATATTGAATGTATGAGTTCCGATGAAAAATCAGATAATGAAAGCAAAAATGAAACAGTGTCT
TCAAACTCAAGCAATAATACTGGAAATTCTACAACTGAAACCTCCAGTACCTTAGAGGTAAGAACTCAGGGCCCTATCCT
TACAGCAAGTGGCAAAAATCCTGTAATGGAGCTCAATGAAAAAAGAAGAGGTCTGAAGTATGAACTGATCTCAGAGACGG
GTGGAAGCCATGACAAGCGCTTTGTAATGGAGGTAGAAGTAGATGGACAGAAATTCAGAGGTGCAGGTCCAAATAAGAAA
GTGGCAAAGGCAAGTGCAGCATTAGCTGCCCTAGAGAAGCTGTTTTCTGGACCCAATGCAGCAAATAATAAGAAAAAGAA
GATTATTCCTCAGACAAAGGGTGTTGTGAATACAGCT------------------GTGTCTGCAGCGGTCCAGGCAGTCC
GGGGCAGAGGAAGAGGAACTCTGACAAGGGGAGCTTTTGTGGGGGCTACAGCAGCTCCTGGCTACATAGCTCCAGGCTAT
GGAACACCGTATGGTTACAGTACAGCCGCCCCTGCGTATGGTTTGCCCAAGAGAATGGTTCTGTTACCCGTTATGAAATT
CCCAACATATCCTGTTCCCCACTACTCATTCTTT
>jaculus_jaculus
ATGAGATCTATTAGATCTTTTGCCAATGATGATCGCCATGTTATGGTGAAACATTCAACAATCTACCCATCTCCGGAGGA
ACTTGAAGCTGTTCAAAATATGGTGTCTACTGTTGAATGTGCTCTTAAACATGTCTCAGATTGGTTGGATGAGACAAACA
AAGGCACAAAATCTGAGGGTGAAACAGAAGTGAAGAAAGATGAAGCTGTGGAAAACTATTCTAAGGATCAAAGTGGTCGG
ACATTGTGTGGTGTAATGAGGATTGGCCTGGTTGCAAAAGGCTTGTTGATTAAGGATGATATGGACCTGGAACTTGTTTT
AATGTGCAAAGACAAACCCACAGAGACTCTGCTAAATACAGTTGCAGATAATCTTCCTATTCAGATTCAGAAACTGACAG
AAGAGAAATATCAAGTGGAACAGTGTGTAAATGAGGCATCTATTATAATTCGGAACACAAAAGAACCCACGCTAACTTTG
AAGGTGATACTTACTTCCCCTCTAATTAGGGACGAATTGGAGAAGAAAGATGGAGAAAATGTTACAGTGAAAGATCCTCC
GGACTTATTGGATAGGCAGAAATGCCTGAATGCCTTGGCTTCTCTTCGACATGCCAAGTGGTTTCAGGCAAGAGCAAATG
GATTAAAATCATGTGTAATTGTCCTCCGCATTCTACGTGATCTGTGCAACAGAGTCCCCACATGGGCACCATTGAAAGGA
TGGCCACTAGAGCTTATATGTGAAAAGTCTATAGGTACTTGTAATAGACCTTTGGGCGCTGGGGAGGCCTTGAGACGAGT
AATGGAGTGTTTGGCATCTGGAATACTACTTCCTGGTGGCCCTGGTCTTCATGATCCTTGTGAGCGAGACCCAACCGATG
CTTTGAGCTATATGACTACCCAACAAAAAGAAGATATTACACACAGTGCACAGCATGCACTTAGATTATCAGCATTTGGC
CAGATTTACAAAGTGCTGGAGATGGACCCTCTTCCATCTAGTAAGCCTTTTCAGAAGTATTCCTGGTCAGTTACTGATAA
AGAAGGTGCTGGGTCTTCAGCTCTAAAGAGGCCATTTGAAGATGGATTAGGGGATGATAAAGATCCCAATAAGAAGATGA
AACGAAACTTAAGGAAAATTCTGGATAGTAAAGCAATAGACCTTATGAATGCACTAATGAGGTTAAATCAGATCAGACCT
GGGCTTCAGTATAAGCTTTTGTCTCAGTCTGGTCCTGTCCACGCTCCAGTCTTCACAATGTCAGTAGATGTGGATGGCAC
AACATATGAAGCCTCAGGACCATCCAAGAAAACAGCAAAACTTCATGTAGCAGTGAAGGTTTTACAGGCAATGGGATACC
CAACAGGCTTTGATGCAGATATTGAATGCATGAGTTCCGATGAAAAATCAGATAATGAAAGCAAAAATGAAACAGTGTCT
TCAAACTCAAGCAATAATACTGGAAATTCTACAACTGAAACCTCCAGTACCTTAGAGGTAAGAACTCAGGGCCCTATCCT
TACAGCAAGTGGTAAAAATCCTGTAATGGAGCTCAATGAAAAGAGAAGAGGTCTTAAGTATGAACTCATCTCAGAGACTG
GTGGAAGCCATGACAAACGCTTTGTAATGGAGGTAGAGGTAGATGGACAGAAATTCAGAGGTGCAGGTCCGAATAAGAAA
GTAGCAAAGGCAAGTGCAGCATTAGCTGCCCTGGAGAAGCTGTTTTCTGGACCCAACGCAGTAAATAATAAGAAAAAGAA
GATTATTCCTCAGGCAAAGGGTGTTGTGAATACAGCT------------------GTGTCTGCAGCAGTCCAGGCAGTTC
GGGGTAGAGGAAGAGGAACTCTTACAAGGGGAGCTTTCGTGGGGGCTGCAGCTGCTCCTGGCTATATAGCTCCAGGTTAT
GGAACACCATATGGTTATAGCACAGCTGCCCCTGCCTATGGTTTGCCCAAGAGAATGGTTCTGTTACCCGTTATGAAATT
CCCAACATATCCTGTTCCCCACTACTCATTCTTT
>dipodomys_ordii
---AGATCTATTCGATCTTTTGCCAATGATGATCGCCATGTCATGGTGAAACATTCAACAATTTATCCATCTCCAGAGGA
ACTTGAAGCTGTTCAGAATATGGTGTCTACTGTTGAATGTGCGCTTAAACATGTCTCAGATTGGCTGGATGAAACAAATA
AAGGCACAAAAACAGAGGGCGAGACAGAAGTGAAGAAAGATGAGGCTGTAGAAAACTATTCCAAGGATCAGCGAGGTCGG
ACGTTGTGTGGGGTAATGAGGATTGGACTGGTTGCAAAAGGCTTACTGATTAAGGATGATATGGACTTGGAGCTGGTTTT
AATGTGCAAGGACAAACCCACAGAGACCCTGCTAACTACAGTGAGAGATAATCTTCCTGTACAGATTCAGAAACTGACAG
AAGAAAAATACCAAGTGGAACAATGTGTAAATGAGGCATCTATTATAATTCGGAACACAAAAGAACCAACATTAACTCTG
AAGGTGATACTTACTTCCCCTCTAATTAGGGACGAATTGGAGAAGAAGGATGGAGAAAATGTTTCGATGAAAGATCCTCC
GGACTTATTGGACAGGCAAAAATGCCTGAACGCCTTGGCGTCTCTTCGACATGCCAAATGGTTTCAGGCAAGGGCAAATG
GATTAAAATCATGTGTAATTGTCCTCCGAATTCTGCGTGATTTGTGCAACAGAGTCCCCACGTGGGCACCACTGAAAGGA
TGGCCACTAGAGCTTATATGTGAAAAGTCTATAGGTACTTGTAATAGACCTTTGGGCGCTGGGGAGGCCTTGAGACGAGT
AATGGAGTGTTTGGCATCTGGAATACTACTTCCTGGAGGCCCTGGTCTTCATGATCCTTGTGAGCGAGACCCAACAGATG
CTCTGAGCTATATGACTATCCAACAAAAAGAAGATATTACCCACAGTGCACAGCATGCGCTTAGACTGTCAGCGTTTGGC
CAGATTTATAAAGTGTTGGAGATGGACCCCCTTCCCTCTAGTAAGCCTTTTCAGAAGTATTCCTGGTCAGTTACTGATAA
AGAAGGTGCTGGGTCATCAGCTATAAAGAGGCCATTTGAAGATGGGTTAGGGGATGATAAAGATCCCAATAAGAAGATGA
AACGAAACTTAAGAAAAATCCTGGATAGTAAAGCAATAGACCTTATGAATGCATTAATGAGGCTAAATCAGATCAGACCT
GGGCTTCAGTATAAGCTCTTGTCTCAGTCTGGCCCTGTCCATGCCCCAGTCTTCACAATGTCTGTAGATGTGGATGGCAC
AACTTATGAAGCCTCAGGACCATCCAAGAAAACAGCAAAACTTCACGTAGCAGTGAAGGTTTTACAGGCAATGGGATACC
CAACAGGCTTTGATGCAGATATTGAATGTATGAGTTCCGATGAAAAGTCAGACAATGAAAGCAAAAATGAAACAGTGTCT
TCAAACTCAAGCAATAATACTGGAAATTCTACAACTGAAACCTCCAGTACCTTAGAGGTATACTTA--------------
--------------------------------------------------------------------------------
--------------------------------------------------------------------------------
--------------------------------------------------------------------------------
----TACAGAACAGCAAAGGGTGTTGTGAATACAGCT------------------GTATCTGCAGCAGTCCAGGCAGTTC
GGGGCAGAGGAAGAGGAACTCTGACAAGGGGAGCCTTTGTTGGGGCTACGGCTGCTCCTGGCTACATAGCTCCAGGCTAT
GGAACACCTTATGGTTACAGTACAGCTGCCCCTGCCTATGGTTTGCCCAAGAGAATGGTTCTGTTACCCGTTATGAAATT
CCCAACATATCCTGTTCCCCACTACTCATTCTTT
