# Supplementary material for: Divergent genes in gerbils: prevalence, relation to GC-biased substitution, and phenotypic relevance
Source: BMC Evol Biol. 2020 Oct 19;20:134. doi: 10.1186/s12862-020-01696-3 (PMC7574485; doi:10.1186/s12862-020-01696-3)
Supplement: Supplementary file 3 — Additional file 3 Supplementary Data. DNA alignments for 10,554 1-to-1 orthologues used in analysis. Each alignment file is named using its orthogroup ID. [file 12862_2020_1696_MOESM3_ESM.zip › Additional_File_3/masked_alignments/OG0002024.fa]

>chinchilla_lanigera
ATGGGCAACACGAGCAGCGAGCGCGCCGCGATGGAGCGGCAGGGTGGCCATAAGACACCCCGGAGGGACAGCTCAGGTGG
CACCAAGGACGGGGACAGGCCCAAGATCCTGATGGACAGCCCCGAGGACGCCGACCTCTTCCACTCCGAGGAGATCAAGG
CTCCAGAGAAGGAGGAATTCCTGGCCTGGCAACATGACCTGGAAGTGAATGATAAAGCTCCTGCCCAGGCACGGCCGACT
GTATTCCGATGGACAGGGGGCGGAAAAGAAGTTTATTTATCTGGGTCCTTCAACAACTGGAGTAAACTTCCTCTCACAAG
AAGCCACAATAACTTTGTAGCCATCCTGGATCTGCCAGAAGGAGAGCATCAGTACAAGTTCTTTGTGGATGGTCAGTGGA
CACACGACCCCTCTGAGCCAATAGTAACCAGCCAGCTTGGCACAGTTAACAACATCATTCAAGTGAAGAAAACTGACTTT
GAAGTGTTTGATGCTTTAATGGTGGATTCCCAAAAGTGCTCCGATGTGTCTGAGCTATCCAGTTCCCCACCGGGACCCTA
CCATCAGGAGCCCTACGTGTCCAAACCAGAGGAGCGGTTTAAGGCACCGCCCATCCTCCCGCCACACCTGCTCCAGGTCA
TCCTGAACAAGGACACTGGGATTTCTTGTGACCCAGCACTTCTCCCAGAACCCAACCACGTCATGTTAAACCACCTCTAC
GCACTGTCTATCAAGGATGGAGTTATGGTGCTCAGCGCGACCCACCGGTACAAGAAAAAGTATGTGACCACCTTACTATA
CAAACCCATA
>ictidomys_tridecemlineatus
ATGGGCAACACCAGCAGCGAGCGCGCCGCGCTGGAGCGGCAGGGTGGGCATAAGACACCCCGGAGGGACAGCTCCGGGGG
CACCAAGGATGGGGACAGACCCAAGATCCTGATGGACAGCCCCGAGGACGCCGACCTCTTCCACTCGGAGGAAATCAAGG
CTCCAGAGAAGGAGGAGTTCCTGGCCTGGCAGCATGATCTGGAAGTGAATGATAAAGCTCCTGCCCAGGCTCGGCCAACG
GTGTTTCGATGGACGGGGGGAGGAAAGGAAGTTTACTTATCTGGGTCCTTCAACAATTGGAGTAAACTTCCCCTCACAAG
AAGCCACAATAACTTTGTAGCCATCCTGGATCTGCCTGAAGGAGAGCATCAGTACAAGTTCTTTGTGGATGGTCAGTGGA
CACACGACCCTTCTGAGCCAATAGTAACCAGCCAGCTTGGCACAGTTAACAACATCATTCAAGTGAAGAAAACTGACTTT
GAAGTATTTGATGCTTTAATGGTGGATTCCCAAAAGTGCTCCGATGTGTCTGAACTGTCCAGTTCCCCGCCAGGACCCTA
CCATCAGGAGCCCTATGTCTCCAAACCAGAAGAACGTTTCAAAGCACCACCTATCCTCCCTCCGCATCTGCTTCAGGTCA
TCCTGAACAAGGACACGGGCATTTCTTGTGATCCAGCTTTGCTTCCTGAGCCCAATCACGTCATGTTGAACCACCTTTAC
GCACTTTCTATCAAGGACGGAGTGATGGTACTCAGCGCAACCCACCGGTACAAGAAGAAGTATGTCACCACCTTGTTATA
CAAGCCCATA
>nannospalax_galili
ATGGGCAACACGAGCAGCGAGCGCGCCGCGCTGGAGCGCCAGGGCGGCCACAAGACGCCCCGCAGGGACAGCTCGGGGGG
CACCAAAGACGGGGACAGGCCCAAGATCCTGATGGACAGCCCCGAAGACGCCGACCTCTTCCACTCGGAGGAGATCAAGG
CTCCAGAGAAGGAGGAATTCCTGGCCTGGCAGCATGACCTTGAAGTCAACGATAAAGCTCCTGCCCAGGCTCGACCAACT
GTATTTCGATGGACAGGGGGTGGAAAGGAAGTTTACTTATCTGGGTCCTTCAACAACTGGAGTAAACTTCCCCTCACAAG
AAGCCACAATAACTTTGTAGCCATTCTGGATCTACCTGAAGGAGAGCATCAGTACAAGTTCTTTGTAGACGGTCAGTGGA
CACACGATCCTTCTGAGCCAATAGTAACCAGCCAGCTTGGCACAGTTAACAACATCATTCAAGTGAAGAAAACTGACTTT
GAAGTATTTGATGCTTTAATGGTGGATTCCCAAAAGTGCTCCGATGTGTCTGAACTGTCCAGTTCCCCACCAGGACCCTA
CCATCAGGAGCCTTACATCTCCAAACCAGAAGAGCGGTTTAAAGCACCACCCATCCTCCCTCCACACCTGCTCCAGGTCA
TCCTGAACAAGGACACAGGGATCTCTTGTGATCCAGCACTGCTCCCAGAGCCCAATCATGTCATGCTGAACCATCTTTAT
GCACTTTCTATCAAGGATGGAGTAATGGTGCTCAGTGCAACCCACCGGTACAAGAAAAAGTATGTCACCACCTTGCTGTA
CAAGCCCATA
>dipodomys_ordii
ATGGGCAACACGAGCAGCGAGCGCGCGGCGCTGGAGCGCCAGGGCGGGCACAAGGCGCACCGCCGGGACAGCTCGGGGGG
CGCCAAGGACGGGGACCGGCCCAAGATCCTGATGGACAGCCCCGAGGACGCCGACCTCTTCCACTCGGAGGAGATCAAGG
CTCCAGAGAAGGAGGAGTTCCTGGCCTGGCAGCATGATCTTGAAGTGAATGATAAGGCTCCCACCCAGGCTCGGCCAACT
GTATTTCGATGGACGGGTGGTGGAAAGGAAGTTTACTTATCTGGGTCCTTCAATAACTGGAGTAAACTTCCCCTCACAAG
AAGCCACAACAACTTTGTAGCCATCCTGGACCTGCCAGAAGGAGAGCATCAGTACAAGTTCTTCGTGGATGGCCAGTGGA
CACATGACCCTTCCGAGCCGATAGTAACCAGCCAGCTTGGCACAGTTAACAACATCATTCAAGTGAAGAAAACTGACTTT
GAAGTGTTTGATGCTTTAATGGTGGATTCCCAAAAGTGCTCCGATGTGTCTGAGCTGTCCAGTTCTCCCCCGGGACCCTA
CCACCAGGAGCCCTATGTCTCCAAACCGGAAGAGCGATTTAAGGCTCCGCCCATCCTCCCTCCACACCTGCTACAGGTCA
TCCTGAACAAGGACACAGGGATTTCGTGTGACCCGGCACTGCTCCCGGAGCCCAATCACGTCATGCTGAACCACCTCTAC
GCGCTGTCCATCAAGGACGGAGTGATGGTGCTCAGCGCGACCCACCGGTACAAGAAGAAGTATGTCACCACCCTGCTCTA
CAAGCCCATA
>octodon_degus
ATGGGCAACACGAGCAGCGAGCGCGCCGCGATGGAGCGGCAGGGTGGCCATAAGACACCCCGGAGGGACAGCTCAGGTGG
CACCAAGGACGGGGACAGGCCCAAGATCCTGATGGACAGCCCGGAGGACGCCGACCTCTTCCACTCCGAGGAGATCAAGG
CTCCAGAGAAAGAGGAATTCCTGGCCTGGCAGCATGACCTGGAAGTGAATGATAAAGCTCCTGCCCAGGCTCAGCCCACA
GTGTTTCGATGGACAGGAGGTGGAAAAGAAGTTTACCTATCTGGGTCCTTCAACAACTGGAGTAAACTTCCCCTCACGAG
AAGCCACAATAACTTTGTAGCCATCCTGGATCTGCCAGAAGGAGAGCATCAGTACAAGTTCTTTGTGGACGGTCAGTGGA
CGCACGACCCTTCTGAGCCAGTAGTAACCAGCCAGCTTGGCACAGTTAACAACATCATTCAAGTGAAGAAAACTGACTTT
GAAGTATTTAATGCTTTAATGGTGGATTCCCAAAAGTGCTCCGATGTGTCTGAGCTGTCCAGTTCCCCACCAGGACCCTA
TCATCAGGAGCCCTACGTGTCCAAACCGGAAGAGCGGTTTAAAGCTCCACCCATTCTCCCGCCACACCTGCTCCAGGTCA
TCCTGAACAAGGACACAGGGATTTCCTGTGACCCAGCGCTTCTCCCAGAACCCAACCATGTCATGTTAAACCACCTCTAC
GCACTGTCCATCAAGGACGGCGTTATGGTGCTCAGTGCGACCCACCTATACAAGAAAAAGTATGTGACCACCTTACTATA
CAAGCCCATA
>fukomys_damarensis
ATGGGCAACACCAGCAGCGAGCGCGCCGCGATGGAGCGGCAGGGTGGCCATAAGACGCCCCGGAGGGACAGCTCAGGCGG
CACCAAGGACGGGGACAGGCCCAAGATTCTGATGGACAGCCCTGAGGACGCCGACCTCTTCCACTCCGAGGAGATCAAGG
CTCCAGAGAAGGCGGAATTCCTGGCCTGGCAGCATGATCTGGAAGTGAACGATAAAGCTCCTGCCCAGGCGAGGCCTACT
GTGTTTCGATGGACAGGGGGTGGAAAAGAAGTTTACTTATCTGGGTCCTTCAACAACTGGAGTAAACTTCCCCTCACAAG
AAGCCACAATAACTTTGTAGCCATCCTGGATCTGCCAGAAGGAGAGCATCAGTACAAGTTCTTCGTGGATGGTCAGTGGA
CCCACGACCCTTCTGAGCCAATAGTAACCAGCCAGCTTGGCACGGTTAACAACATCATTCAAGTGAAGAAAACTGACTTT
GAAGTATTTGATGCTTTAATGGTGGATTCCCAAAAGTGCTCCGATGTGTCTGAGCTGTCCAGTTCCCCACCCGGACCCTA
CCATCAGGAGCCCTATGTGTCCAAACCAGAAGAGCGGTTTAAAGCACCACCCATTCTCCCACCACACCTGCTCCAGGTCA
TCCTGAACAAGGACACTGGGATTTCTTGTGATCCAGCACTTCTCCCCGAACCCAACCATGTCATGTTAAACCACCTCTAC
GCACTGTCCATCAAGGACGGCGTTATGGTGCTCAGCGCAACCCACCGGTACAAGAAAAAGTATGTGACCACCTTGCTATA
CAAGCCCATA
>meriones_unguiculatus
ATGGGCAACACTAGCAGCGAGCGCGCCGCGTTGGAGCGGCAGGGCGGCCACAAGACGCCGCGGAGGGACAGCTCTGGGGG
CTCCAAGGATGGGGACAGGCCCAAGATCCTGATGGACAGCCCCGAAGACGCGGACATCTTCCACTCCGAGGAAATCAAGG
CTCCAGAGAAGGAGGAGTTCCTGGCCTGGCAGCACGATCTTGAAGTGAATGATAAAGCTCCTGCCCAGGCTCGGCCGACC
GTATTTCGATGGACAGGGGGTGGAAAGGAGGTGTACTTGTCTGGGTCCTTCAATAACTGGAGCAAACTTCCCCTCACGAG
AAGCCAGAATAACTTTGTAGCCATCCTGGATCTTCCTGAAGGAGAGCATCAGTACAAGTTCTTTGTGGATGGCCAGTGGA
CCCACGATCCTTCTGAGCCAATAGTAACCAGCCAGCTTGGCACAGTTAACAACATCATTCAAGTGAAGAAAACTGACTTT
GAAGTATTTGATGCTTTAATGGTGGATTCCCAAAAGTGCTCCGATGTATCTGAGCTGTCCAGTTCCCCGCCAGGACCCTA
CCATCAGGAACCGTACATCTCTAAACCAGAAGAGCGGTTCAAAGCCCCGCCCATCCTCCCTCCACACCTGCTGCAGGTCA
TCCTGAATAAGGACACGGGCATTTCTTGTGACCCAGCGCTGCTTCCGGAGCCCAACCACGTCATGCTGAACCACCTCTAT
GCACTCTCTATCAAGGATGGAGTGATGGTGCTCAGCGCAACCCACCGGTACAAGAAAAAGTATGTCACCACTCTACTCTA
CAAGCCTATA
>psammomys_obesus
ATGGGCAACACAAGCAGCGAGCGCGCCGCGTTGGAGCGGCAGGGCGGCCACAAGACGCCGCGGAGGGACAGCTCCGGGGG
CGCCAAGGATGGGGACAGGCCCAAGATCCTGATGGACAGCCCCGAAGACGCCGACATCTTCCACTCCGAGGAAATCAAGG
CTCCAGAGAAGGAGGAGTTCCTGGCCTGGCAGCACGATCTTGAAGTGAATGATAAAGCTCCCGCCCAGGCTCGGCCAACT
GTATTTCGATGGACAGGGGGTGGAAAGGAGGTGTACTTGTCTGGGTCCTTCAATAACTGGAGCAAACTTCCCCTCACGAG
AAGCCAGAATAACTTTGTGGCCATCCTGGATCTTCCTGAAGGAGAGCATCAGTACAAGTTCTTTGTGGATGGCCAGTGGA
CCCACGATCCTTCTGAGCCAATAGTAACCAGCCAGCTTGGCACAGTTAACAACATCATTCAAGTGAAGAAAACTGACTTT
GAAGTATTTGATGCTTTAATGGTGGATTCCCAAAAGTGCTCCGATGTATCTGAGCTGTCTAGTTCCCCGCCAGGACCCTA
CCATCAGGAACCGTACATCTCTAAACCAGAAGAGCGGTTCAAAGCCCCGCCCATCCTCCCTCCACACCTGCTGCAGGTCA
TCCTAAACAAGGACACGGGCATTTCTTGTGACCCAGCGCTGCTTCCGGAGCCCAACCACGTCATGCTGAACCACCTCTAT
GCACTCTCTATCAAGGATGGAGTGATGGTGCTCAGCGCAACCCACCGGTACAAGAAAAAGTATGTCACCACTCTGCTCTA
CAAGCCTATA
>homo_sapiens
ATGGGCAATACCAGCAGTGAGCGCGCCGCGCTGGAGCGGCATGGTGGCCATAAGACGCCCCGGAGGGACAGCTCGGGGGG
CACCAAGGACGGGGACAGGCCCAAGATCCTGATGGACAGCCCCGAAGACGCCGACCTCTTCCACTCCGAGGAAATCAAGG
CACCAGAGAAGGAGGAATTCCTGGCCTGGCAGCATGATCTGGAAGTGAATGATAAAGCTCCCGCCCAGGCTCGGCCAACG
GTGTTTCGATGGACGGGGGGCGGAAAGGAAGTTTACTTATCTGGGTCCTTCAACAACTGGAGTAAACTTCCCCTCACCAG
AAGCCACAATAACTTTGTAGCCATCCTGGATCTGCCGGAAGGAGAGCATCAGTACAAGTTCTTTGTGGATGGTCAGTGGA
CGCACGACCCTTCCGAGCCCATAGTAACCAGCCAGCTTGGCACAGTTAACAACATCATTCAAGTGAAGAAAACTGACTTT
GAAGTATTTGATGCTTTAATGGTGGATTCCCAAAAGTGCTCCGATGTGTCTGAGCTGTCCAGTTCTCCCCCAGGACCCTA
CCATCAGGAGCCCTACGTCTGCAAACCCGAAGAGCGCTTTCGGGCACCCCCTATTCTCCCCCCACATCTCCTCCAGGTCA
TCCTGAACAAGGACACGGGGATTTCCTGTGATCCAGCTTTGCTTCCTGAGCCCAATCACGTCATGCTGAACCACCTATAC
GCGCTGTCTATCAAGGATGGAGTGATGGTGCTCAGCGCAACCCACCGGTACAAGAAGAAGTACGTCACCACCTTGTTATA
CAAGCCCATA
>mus_musculus
ATGGGCAACACGAGCAGCGAGCGCGCCGCGCTGGAGCGGCAGGCGGGCCACAAGACGCCGCGGAGGGACAGCTCCGGGGG
CGCCAAGGATGGGGACAGGCCCAAGATCCTCATGGACAGCCCTGAAGACGCCGACATCTTCCACTCCGAAGAGATCAAGG
CTCCAGAGAAAGAGGAATTCCTGGCCTGGCAGCACGACCTGGAAGCGAATGATAAAGCCCCCGCCCAGGCCCGGCCCACC
GTGTTTCGATGGACAGGGGGTGGAAAGGAAGTCTACTTGTCTGGGTCCTTCAACAACTGGAGCAAGCTTCCCCTCACGAG
AAGCCAGAATAACTTTGTAGCCATCCTGGACCTGCCTGAAGGAGAGCATCAGTACAAGTTCTTCGTGGATGGACAGTGGA
CCCATGATCCTTCTGAGCCAATAGTAACCAGCCAGCTTGGCACAGTTAACAACATCATTCAAGTGAAGAAAACTGACTTT
GAAGTATTTGATGCTTTAATGGTGGATTCCCAAAAGTGCTCCGATGTGTCTGAGCTGTCCAGCTCGCCCCCAGGACCCTA
CCACCAGGAGCCTTACATGTCTAAACCAGAAGAGAGGTTCAAAGCCCCGCCCATCCTCCCGCCACACCTGCTGCAGGTCA
TCTTGAACAAGGACACGGGCATCTCTTGTGACCCAGCACTGCTTCCGGAGCCCAACCACGTCATGCTGAACCACCTCTAT
GCACTCTCCATCAAGGATGGAGTGATGGTGCTCAGTGCAACACACCGGTACAAGAAAAAGTATGTCACCACCCTCCTCTA
CAAGCCGATA
>rattus_norvegicus
ATGGGCAATACGAGCAGCGAGCGCGCCGCGCTGGAGCGGCAGGCTGGCCATAAGACGCCGCGGAGGGACAGCTCGGGGGG
CACCAAGGATGGGGACAGGCCCAAGATCCTGATGGACAGCCCCGAAGACGCCGACATCTTCCACACCGAGGAAATGAAGG
CTCCAGAGAAGGAGGAGTTCCTGGCGTGGCAGCACGACCTCGAGGTGAATGAGAAAGCCCCCGCCCAGGCTCGGCCCACC
GTATTTCGATGGACAGGGGGTGGAAAGGAGGTCTACTTGTCTGGATCCTTCAACAACTGGAGCAAATTGCCCCTCACTAG
AAGCCAAAACAACTTCGTAGCCATCCTGGACCTGCCGGAAGGAGAGCATCAGTACAAGTTCTTTGTGGATGGCCAGTGGA
CCCACGATCCTTCCGAGCCAATAGTAACCAGCCAGCTTGGCACAGTTAACAACATCATTCAAGTGAAGAAAACTGACTTT
GAAGTATTTGATGCTTTAATGGTGGATTCCCAAAAGTGCTCCGATGTATCTGAGCTGTCCAGTTCCCCCCCAGGACCCTA
CCACCAGGAGCCTTACATCTCTAAACCAGAGGAGCGGTTCAAGGCCCCGCCCATCCTCCCGCCTCACCTGCTGCAGGTCA
TCTTGAACAAGGACACGGGCATCTCTTGTGATCCAGCGCTGCTTCCGGAGCCCAACCACGTCATGCTGAACCACCTCTAT
GCACTCTCTATCAAGGATGGAGTGATGGTGCTCAGTGCGACCCATCGGTACAAGAAAAAGTACGTCACCACCCTCCTCTA
CAAGCCCATA
