# Supplementary material for: Divergent genes in gerbils: prevalence, relation to GC-biased substitution, and phenotypic relevance
Source: BMC Evol Biol. 2020 Oct 19;20:134. doi: 10.1186/s12862-020-01696-3 (PMC7574485; doi:10.1186/s12862-020-01696-3)
Supplement: Supplementary file 3 — Additional file 3 Supplementary Data. DNA alignments for 10,554 1-to-1 orthologues used in analysis. Each alignment file is named using its orthogroup ID. [file 12862_2020_1696_MOESM3_ESM.zip › Additional_File_3/masked_alignments/OG0002025.fa]

>ictidomys_tridecemlineatus
------------------------------ATGGAGTCCACTACCTACCCTCTCAATTTGACCCTGAAAGAAGAGCAAGA
GGAAGAAGAGATCCGGAGCCGGGAACTGGAGGATGTCCCCACAGACATGCAGAGAGTGAGAATCTGCTCAGAGGGTGGAT
GG---------GTACCGGCCCTGTTCGATGAGGTGGCCATATATTTTTCCGATGAGGAGTGGGAAGTTTTGACGGAGCAA
CAAAAGGCCCTGTACCGGGAAGTCATGAGGATGAATTATGAAACCGTCCTGTCCCTGGAATTCCCATTCCCCAAGCCAGA
CATGATCACTCGGTTGGAAGGGGAAGAGGAGTGCGGTAACTCTGATGAGTGGCAGCTCCAAAGAGGAACCTCCACAGAAA
ACGAGGAGTCCGACGTGAAGCCTCCATACTGGGCAGGCCCCGCGAACCCCCACGCACAGTTTCCTCAGCCCCAGCACCTG
GACAGCCTAGGTCTC------------------GCCGAGCTGCCCGAGTGGAGCGAGGGGTACCCCTTCTACATGGCCAT
GGGCTTCCCGGGGTGCGACCTGTCTGCCGAGGACCTGGCGGGCAGGTTCCAGTTTAGCCGGGGCATGCGCCGCAGCTACG
ACGCGGGCTTCAAGCTGATGGTGGTGGAGTACGCTGAGGGCACCAACAACTGCCAGGCGGCCAAGCAGTTCGGGGTGCTG
GAGAAGAATGTGCGGGACTGGCGCAAGGTCAAGCCGCAGCTCCAGAATGCGCACGCCATGCGGCGGGCCTTCCGTGGCCC
CAAGAACGGGAGGTTCGCCCTCGTGGACCAGCGCGTGGCCGAGTATGTGCGGTACATGCAGGCCAAGGGGGACCCCATCA
CCAGGGAGGCCATGCAGCTGAAGGCGCTGGAGATCGCCCAGGAGATGAATATCCCCGAGAAGGGCTTCAAGGCGAGCCTG
GGCTGGTGCCGGAGGATGATGAGAAGGTACGACTTGTCCCTGCGGCACAAGGTGCCGGTGCCCCAGCATCTGCCCGAGGA
CCTGACCGAGAAACTGGTCACCTACCAGCGTAGTGTGTTGGCCCTGCGCAGGGCGCACGACTACCACGTGGCGCAGATGG
GCAACGCGGACGAGACGCCCATCTGCTTGGAGGTGCCGTCCCGGGTGACCGTCGACAACCAGGGTGAGAAGCCCGTCCTG
GTGAAGACGCCGGGCAGAGAGAAGCTCAAGATCACGGCCATGCTGGGCGTCCTGGCCGATGGGCGGAAGCTGCCGCCCTA
CATAATCCTGAGGGGCACGTACATCCCGCCTGGGAAGTTCCCCAGCGGCATGGAGATCCGCTGCCACCGCTATGGGTGGA
TGACGGAGGACCTGATGCAGGACTGGTTGGAGGTGGTGTGGCGGCGGCGGACTGGGGCC---------CTGCCCAAGCAG
CGGGGCATGCTGATCCTGAACGGCTTCCGCGGCCACGCCACCGACTCGGTGAAGAGCTCCATGGAGAGCATGAACACCGA
CATGGTGATCATCCCCGGGGGCCTGACCTCGCAGCTGCAGGTGCTGGACGTGGTGGTCTACAAGCCGCTGAACGACAGCG
TGCGCGCCCAGTACTCCAACTGGCTTCTGGCTGGGAACCTGGCCCTGAGCCCCACCGGCAATGCCAAGAAGCCGCCCCTG
GGCCTCTTCCTGGAGTGGGTCATGGTCGCCTGGAATAGCATCTCCAGCGAATCCATTGTCCAGGGGTTCAAGAAGTGCCA
CATCTCCAGCAACCTGGAGGAGGAAGATGGTGTCTTGTGGGAAGTGGAGAACGAGCTACACGGAGGAGGTGAACCCCCTG
CGGAG------------AGCATGGCGGAGAGCAAC
>nannospalax_galili
--------------------------------------------------------------------------------
--------------------------------------------------------------------------------
--ATGTTCCAGGTACCAGCCCTATTTGATGAGGTAGCCATATATTTTTCCGATGAGGAGTGGGAAGTTTTGACAGAGCAA
CAAAAGGCCCTCTACCGGGAAGTCATGAGGATGAATTATGAGACCGTCCTGTCCCTGGAATTCCCATTCCCTAAGCCAGA
CATGATCACAGACATGGAAAGGGAGGAGGAGTCTCATAATTCTGATGAGTGGCAACTTCAAGGAGGAACATTTGCAGAAA
ATGAAGACTCTGACTTGAAGCTTCCAGACTGGGGAGACCCAATGAATGCCACCTCCCATTTTCCTCAGCCTAGGCATCTT
GATGGCTTTGGCCTGCGTCTGCCTCAGGATATCACAGAGCTGCCTGAGTGGAGTGAGGGCTACCCCTTCTACATGGCCAT
GGGCTTCCCAGGGTATGACCTCTCAGCTGACGACTTAGCCAGCAAGTTTCAGTTCAGCCGGGGCATGCGCCGCAGTTACG
ACGCAGGCTTCAAGTTGATGGTGGTGGAGTTCGCCGAGAGCACCAACAACTGCCAGGCCGCCAAGCACTTTGGAGTGCTG
GAAAAGAACGTTCGAGACTGGCGCAAAGTAAAGCCTCAGCTCCAAAATGCCCACGCCATGCGGCGGGCCTTCCGAGGCCC
CAAGAATGGGAGGTTTGCACTGGTGGACCAGCGCGTGGCAGAGTATGTCAGATACATGCAGGCCAAAGGGGACCCTATCA
CTAGGGAGGCCATGCAGTTGAAGGCTCTAGAAATTGCCCAGGAAATGAACATTCCAGAGAAAGGGTTCAAGGCAAGTCTG
GGCTGGTGTCGGAGAATGATGAGAAGGTATGATCTGTCTCTGAGGCATAAAGTGCCGGTACCCCAGCATCTGCCCGAGGA
CCTGACTGAGAAACTCATCACCTACCAGCGGAGTGTGTTGGCTCTCCGCAGGACACATGACTATGAAGTAGCACAGATGG
GGAACGCGGATGAGACGCCCATCTGCTTAGAGGTGCCCTCCAGAGTGACTGTTGACAATCAGGGTGAAAAGCCTGTCTTG
GTCAAGACACCCGGCAGGGAGAAGCTGAAGATCACAGCCATGCTGGGTGTCTTGGCTGATGGGAGGAAGTTACCCCCATA
CATCATTTTGAGGGGAACATACATCCCCCCTGGAAAGTTCCCCAGTGGCATGGAAATCCGCTGCCATCGCTACGGGTGGA
TGACTGAGGACTTGATGCAGGACTGGTTGGAAGTCGTGTGGAGACGGAGGACAGGAGCT---------ATGCCCAAGCAG
CGAGGGATGCTCATCCTGAATGGCTTCCGAGGCCATGCCACCGACTCTGTGAAAAGTTCCATGGAAAGCATGAACACAGA
CATGGTCATCATCCCAGGGGGCCTGACCTCACAGCTGCAGGTGTTGGATGTGGTGGTCTACAAGCCACTGAATGACAGTG
TGCGGGCCCAGTACTCCAACTGGCTTCTGGCGGGGAACCTGGCGCTAAGCCCCACTGGAAATGCCAAGAAGCCACCCCTG
GGCCTCTTCCTGGAATGGGTCATGGTTGCCTGGAACAGTATCTCAAGTGAGTCTATCATCCAAGGGTTCAAGAAGTGCCA
TATCTCCAGCAACTTAGAGGAAGAAGATGATGTCCTGTGGGAAATTGAGAGTGAGTTGCCTGGAGGA---GAGCCACCAA
AAGAATGTGAT------TCTGTGACTGACAGCCAC
>psammomys_obesus
ATGCCGGGCCACAGCCCT---------GAGATGGAGTCCCCAGCATACCCTCTAAATTTGACCCTGAAAGAAGAGCAAAA
AGAA---GAGATTCAGATCCGGGAATTGGAGGATGACCCCATACATATGCAGAAAGTACAGATCAGCTCAGAAGGCACAT
GG---------GTTCCAGCCCTATTTAATGAGGTGGCCATCTATTTTTCTGATGAGGAGTGGGAAGTTCTGACGGAGCAA
CAAAAAGCCCTCTACCGGGAAGTCATGAGGATGAACTATGAGACTGTCCTGTCCCTGGAATTCCCATTCCCTAAGCCAGA
CATGATCAGTCGGTTGGAAAGGGAAGAGGAGTTTCCTAAATCTGATGAGTGGCGGCTCCAGGGAGTAACCATTGCAGAAA
ATGAAGAACCTGACTTTAGGACTCCAGATTGGGCAAGCGCAGTGAATGCCACCTCCCATTTTCCTCAACCTCAGCACCTC
AACAGCTTTGTCCTGCATCTGCCTCGGGATATCACTGAACTGCCTGAGTGGAGTGAGGGGTACCCTTTCTACATGGCCAT
GGGCTTCCCAGGGTATGACCTCTCGACCGACGACTTAGCTAGCAAGTTTCAGTTCAGTCGGGGCATGCGTCGCAGTTATG
ATGCAGGGTTCAAGCTGATGGTGGTGGAGTACGCTGAGAGCACCAATAACTGTCAGGCTGCCAAGCAGTTTGGGGTGTTG
GAAAAAAACGTTCGCGACTGGCGCAAAGTGAAACCACAGCTCCAAAATGCCCATGCCATGCGGCGGGCATTCCGAGGCCC
CAAGAATGGAAGGTTTGCCCTGGTAGACCAGCGTGTGGCTGAATAC------TATCCACAGCTGCTGGGGGAGTGA----
--------------------------------------------------------------------------------
--------------------------------------------------------------------------------
--------------------------------------------------------------------------------
--------------------------------------------------------------------------------
--------------------------------------------------------------------------------
--------------------------------------------------------------------------------
--------------------------------------------------------------------------------
--------------------------------------------------------------------------------
--------------------------------------------------------------------------------
--------------------------------------------------------------------------------
--------------------------------------------------------------------------------
--------------------------------------------------------------------------------
-----------------------------------
>rattus_norvegicus
ATGCCGGGTCACAACCCTCTCGGCCGGGAAATGGAGTCCCGAGCCTACCCTCTAAATTTGACCCTGAAAGAAGAGCAAAA
AGAAGATGAGGTTGAGATCCAGGAATTGGAGGATGGTCCCGTAGAGATGCAGAAAGTGCAAATCTGCTCGGAAGGCACGT
GG---------GTACCAGCCCTATTTGATGAGGTGGCCATATATTTTTCGGATGAGGAGTGGGAAGTTCTGACAGAGCAA
CAAAAAGCCCTCTACCGGGAAGTCATGAGGATGAATTATGAGACTGTCCTGTCCCTGGAATTCCCATTCCCCAAGCCAGA
TATGATCAATCGGTTGGAAAGGGAAGAGGAGTGTCCTGAATCTGATGAGTGGCGGCTCCAGGGAGTAACCTTTGCAGAAA
ATGAAGAATCTGATTTTAGGACTCCAGATTGGGCCAACCCGATGAATGCCACCTCCCATTTTCCTCAACCTCAGCACTTC
AACAGCTTTGGGCTGCGTCTGCCGCAGGACATCACTGAACTGCCTGAGTGGAGTGAGGGGTACCCCTTCTATATGGCCAT
GGGCTTCCCTGGGTATGACCTCTCAGCTGACGACTTGGCGAGCAAGTTTCAGTTCAGTCGCGGCATGCGCCGCAGTTACG
ATGCGGGGTTCAAGCTGATGGTGGTGGAGCACGCTGAGAGTACCAACAACTGTCAGGCTGCCAAGCAGTTCGGGGTGTTG
GAAAAGAATGTCCGAGACTGGCGCAAAGTGAAGCCACAGCTCCAAAACGCCCATGCCATGCGGCGGGCATTCCGAGGCCC
CAAGAATGGAAGATTTGCTCTGGTAGACCAGCGGGTGGCTGAGTATGTCAGATACATGCAGGCCAAAGGGGACCCCATCA
CCAGGGAGGCAATGCAGTTGAAAGCTCTTGAAATCGCCCAGGAAATGAACATTCCAGAGAAAGGGTTCAAGGCAAGTCTG
GGCTGGTGTCGGAGGATGATGAGAAGGTATGACCTATCCCTGAGGCATAAAGTGCCAGTTCCTCAGCACCTGGCCGAGGA
CCTGACTGAGAAGCTCGTCACTTACCAGCAGAGTGTGCTTGCTCTGCGCCGGACACACGACTATGAGGTGGCACAGATGG
GCAATGCAGATGAAACACCCATCTGCTTAGAAGTGCCCTCTAGAGTGACTGTTGACAACCAGGGTGAAAAGCCCATCCTG
GTCAAGACACCAGGCAGGGAGAAACTGAGGATCACAGCCATGCTGGGGGTCTTGGCTGATGGGAGGAAGTTACCACCATA
CATCATCTTGAGGGGGACATATATCCCCCCTGGGAAGTTTCCCAGTGGCATGGAAATCCGCTGCCACCGCTATGGATGGA
TGACTGAGGACTTGATGCAAGACTGGTTGGAAGTTGTGTGGAGACGGAGAACTGGAGCT---------GTACCCAAACAA
CGAGGGATGCTGATCCTGAATGGCTTCCGGTGCCATGCCACCGACTCTGTGAAGACTTCCATGGAGAGTATGAACACAGA
CATGGTGATTATCCCGGGGGGCCTGACCTCCCAGCTGCAGGTGCTGGATGTGGTTGTCTACAAGCCACTGAATGACAGTG
TTCGGGCCCAGTATTCCAACTGGCTTCTGGCTGGGAACCTGGCACTGAGCCCCACTGGAAATGCTAAGAAGCCACCGCTG
GGCCTCTTCCTGGAGTGGATCATGGTTGCGTGGAATAGTATCTCAAGTGAATCAATTGTCCAGGGGTTCAGAAAGTGCCA
CATCTCTAGCAACTTAGAGGAAGAAGGTGATGTCCTCTGGGAAATCGAGGGCGAGTTG------------------CCCA
AAGAACGTGGTCATGAAGGTGTGGCTGAGGATGAC
>cavia_porcellus
---------------------GCCCGGGAGATGGAGTCCACAGCCTACCCTCTCAATTTGACCCTGAAAGAAGAGCAAGA
GGAAGAAGAGATTCAGAGCCGGGAACTGGAGGATGGCCCCGCAGATATGCAGAAAGTCCGAATCTGTTCAGAGGGTGGAT
GG---------GTACCAGCCCTATTTGACGAGGTGGCCATATATTTTTCCGACGAAGAGTGGGAAGTTTTGACGGAGCAA
CAAAAGGCTCTCTACCGGGAAGTCATGAGGATGAATTACGAAACTGTTCTGTCCCTCGAATTCCCATTCCCTAAGCCAGA
CATGATCAGCCGGTTGGAACAGGAGGAAGAATCTCCTAATTCCGATAAGTGGCAACTCCAAAGAGGAACCTCTGCAGCC-
--------------------CCCAGAACTTGGACAAACCCCCTGCACACTGCTTCCCAGTTTCCATCACCTCAACACCTG
---------------CGTCTGCCTCGGTGTATCACAGAGCTGCCCGAGTGGAGCGAGGGGTACCCTTTCTACATGGCCAT
GGGCTTCCCAGGCTACGATTTCTCGGCTGACGACATAGCTGCGAAGTTTCAGTTCAGCCGAGGCATGCGCCGAAGTTACG
ATGCTGGGTTCAAGCTGATGGTAGTGGAGTACGCTGAGAGCACCAACAACTGCCAGGCTGCCAAGCAGTTTGGGGTGTTA
GAAAAAAATGTTCGAGACTGGCGCAAAGTGAAACCACAGCTCCAAAATGCGCACGCCATGCGGCGGGCATTTCGAGGTCC
CAAAAATGGGAGGTTTGCTCTGGTGGACCAGCGTGTGGCTGAGTACGTCCGGTATATGCAGGCCAAAGGGGATCCTATCA
CCCGGGAGGCCATGCAGCTGAAAGCTCTGGAGATCGCCCAGGAGATGAACATTCCAGAGAAAGGGTTCAAGGCAAGCCTG
GGTTGGTGTCGAAGGATGATGAGGAGGTATGACCTGTCTCTGAGGCATAAAGTGCCTGTGCCCCAGCACCTGCCTGAAGA
CCTGACTGAGAAGCTTGTCACATACCAGCGCAGCGTGCTGGCTCTGCGCAGGGCCCATTACTACGAGGTGGCACAGATGG
GGAATGCGGACGAGACGCCAATCTGCTTAGAGGTGCCATCCAGGGTGACTGTGGACAACCAGGGTGAAAAGCCCGTTTTG
GTCAAGACGCCAGGCAGGGAGAAACTGAAGATCACTGCAATGCTGGGTGTCTTGGCTGATGGGAGGAAGTTACCTCCATA
CATCATTTTGAGGGGGACATATATCCCCCCTGGGAAATTTCCCAGTGGGATGGAGATCCGCTGCCACCGCTATGGGTGGA
TGACTGAGGATTTGATGCAGGACTGGTTGGAAGTGGTGTGGAGACGGAGGACAGGAGCTGCGGGAACAGTGCCCAAGCAG
CGGGGGATGCTGATCTTGAACGGCTTCCGGGGTCACGCCACTGACTCGGTGAAGAGCTCCATGGAAAATATGAACACTGA
CATGGTGATCATCCCTGGGGGCCTGACCTCCCAGCTACAGGTGCTGGATGTGGTGGTGTACAAACCACTCAATGACAGCG
TGCGGGCCCAATACTCCAACTGGCTTCTGGCCGGGAACCTGGCACTGAGCCCCACGGGGAATGCCAAGAAGCCACCCCTG
GGCCTCTTCCTGGAGTGGGTCATGGTTGCGTGGAATAGCATCTCGAGTGAGTCCATTGTCCAAGGATTTAAGAAGTGCCA
CATCTCCAGCAACTTGGAGGAGGAAGATGATGTGCTGTGGGAAATCGAGGGCGAGCTGCCAGGAGGGGTTGAGCCGCCAA
AAGATTGTGACACTGAAAGCATGCAGGAGGGCCAC
>chinchilla_lanigera
TTGCATTTGGAAAATCCA---------GAGATGGAGTCCACAGCCTACCCTCTCAATCTGACCCTGAAGGAAGAGCAAGA
GGAGGAAGAAATTCAGAGCCAGGAACTGGAGGATGGCCCCACAGATATGCAGAAAGTCCGAATCTGTTCAGAGGGTGGAT
GG---------GTACCAGCCCTGTTTGACGAGGTGGCCATATATTTTTCCGACGAGGAATGGGAAGTTTTGACAGAGCAA
CAAAAGGCCCTCTACCGGGAAGTCATGAGGATGAATTATGAAACTGTCCTGTCCCTCGAATTCCCATTTCCTAAGCCAGA
CATGATCAGCCGGTTGGAAGAGGAGGAGGAGTCTCATAATTCTGATAAGTGGCAGCTCCAAAGAGGAACCTTGGCAGAAA
ATGAAGAATCTGACCTTAAGCCCCCGGACTGGGCAAGCCCCATGCACACTGCTTCCCAGTTTCCCCCTCCTCAACACCTC
GACAGATTCAGCCTGCGTCTGCCTCGCTGCATCACAGAGCTGCCCGAGTGGAGTGAGGGGTACCCCTTCTACATGGCCAT
GGGCTTCCCAGGGTATGACTTCTCGGCTGATGACATAGCTGGCAAGTTTCAGTTCAGCCGAGGCATGCGCCGAAGTTATG
ATGCAGGGTTCAAGCTGATGGTAGTGGAGTATGCTGAGAGCACCAACAACTGCCAGGCTGCCAAGCAGTTTGGGGTATTA
GAAAAAAATGTTCGAGACTGGCGCAAAGTGAAACCACAGCTCCAGAATGCGCATGCCATGCGGCGGGCATTCCGAGGTCC
CAAGAACGGGAGGTTTGCTCTAGTGGACCAACGCGTGGCTGAGTACGTCCGGTACATGCAGGCCAAAGGGGACCCTATCA
CCAGGGAGGCCATGCAGCTGAAAGCTCTCGAGATTGCCCAGGAGATGAATATTCCAGAGAAAGGGTTCAAGGCAAGCCTG
GGTTGGTGCCGAAGGATGATGAGGAGGTATGACCTGTCTCTGAGGCACAAAGTGCCTGTGCCCCAGCACCTGCCTGAAGA
CCTGACTGAGAAGCTTGTCACATACCAGCGCAGTGTGCTGGCTCTGCGCCGGGCCCACGACTACGAGGTGGCACAGATGG
GGAATGCAGACGAGACGCCAATCTGCTTAGAGGTGCCATCCAGGGTGACTGTGGACAACCAAGGTGAAAAGCCTGTCTTG
GTCAAGACACCAGGCAGGGAGAAACTGAAGATCACCGCGATGCTGGGTGTCTTGGCTGATGGGAGGAAACTACCTCCATA
CATTATTTTGAGGGGGACATATATCCCCCCAGGGAAGTTCCCCAGCGGGATGGAGATCCGCTGCCACCGTTATGGGTGGA
TGACTGAGGATTTGATGCAGGACTGGTTGGAAGTGGTGTGGAGACGGAGGACAGGAGCTGCGGGAACTGTGCCCAAGCAG
CGAGGGATGCTGATCCTGAATGGCTTCCGGGGTCACGCCACTGACTCGGTGAAGAGCTCCATGGAAAACATGAACACTGA
CATGGTGATCATCCCCGGGGGCCTGACCTCACAGCTGCAGGTGCTGGACGTGGTGGTCTACAAACCACTCAATGACAGCG
TGCGGGCCCAATACTCCAACTGGCTTCTGGCAGGAAACCTGGCGCTGAGCCCCACAGGGAATGCCAAGAAGCCACCCCTG
GGCCTCTTCCTGGAGTGGGTCATGGTTGCGTGGAACAGCATCTCAAGTGAGTCTATTATCCAAGGGTTCAAGAAGTGCCA
CATCTCCAGCAACTTGGAGGAGGAAGATGATGTGCTGTGGGAAATCGAGAGTGACCTGCCAGGAGGCGGGGAGCCACCGA
AAGAATGTGACACTGAAAGCGTGACAGAAGGCCAC
>octodon_degus
TTGAATTTGGAAAATCCA---------CAGATGGAGTCCACAGCCTACACTGTCAATCTGACCCTGAAAGAAGAGCAAGA
AGAGGAAGAAATTCAGAGCCGGGAACTAGAGGATGGCCCCATGGATATGCAGAAAGTGCGAATCTGTTCAGAGGGTGGAT
GG---------GTACCAGCCCTGTTTGACGAGGTGGCCATATATTTTTCCGACGAGGAGTGGGAAGTTTTGACAGAGCAA
CAAAAGGCCCTCTACCGGGAAGTCATGAGGATGAATTATGAAACTGTCCTGTCCCTCGAATTCCCATTCCCAAAGCCAGA
CATGATCAGCCGGTTGGAACAGGAGGAGGAGTCTCATAATTCCGATAAGTGGCAGCTGCAAAGAGGAACCTTCGCAGAAA
ATGAAGAATCTGAACTTAAGTCCCCAGACTGGGCAAACCCCGTACACACTGCCTCCCAGTATCCCCCACCTCAGCACCTC
GACAGATTCAGCCTGCGTCTGCCTCGGTGCATCACAGAGCTACCCGAGTGGAGTGAAGGATACCCCTTCTACATGGCCAT
GGGCTTCCCAGGGTATGACTTCTCAGCTGACGACATAGCTGGGAAGTTTCAGTTCAGCCGAGGCATGCGCCGAAGTTACG
ATGCAGGGTTCAAGCTGATGGTAGTAGAGTATGCTGAGAGCACCAACAACTGCCAGGCTGCCAAGCAGTTTGGGGTATTG
GAAAAAAATGTTCGAGACTGGCGCAAAGTAAAACCACAGCTCCAAAATGCGCATGCCATGCGGCGGGCATTCCGAGGTCC
CAAGAACGGGAGGTTTGCTCTTGTAGACCAGCGTGTGGCTGAGTATGTCCGGTACATGCAGGCCAAAGGGGACCCTATCA
CTAGGGAAGCCATGCAGCTGAAAGCACTTGAAATTGCCCAGGAGATGAACATTCCAGAGAAAGGGTTCAAGGCAAGTCTG
GGTTGGTGTCGAAGGATGATGAGGAGGTATGACTTGTCTCTGAGGCATAAAGTGCCCGTTCCCCAGCACTTGCCTGAAGA
CCTCACTGAGAAGCTTGTCACCTACCAACGCAGCGTGCTGGCTCTGCGCAGAGCCCATGACTATGAAGTGGCACAGATGG
GGAATGCAGACGAGACACCAATCTGCTTAGAGGTGCCATCCAGGGTGACTGTGGACAACCAGGGGGAAAAGCCTGTCTTA
GTCAAGACACCAGGCAGGGAGAAACTGAAAATCACTGCGATGTTGGGTGTCTTGGCTGATGGGAGAAAGTTGCCTCCATA
CATTATTTTGAGGGGGACGTACATCCCCCCTGGGAAGTTCCCCAGTGGGATGGAGATCCGCTGCCACCGCTATGGGTGGA
TGACTGAGGACTTAATGCAGGACTGGTTGGAAGTGGTGTGGAAACGGAGGACAGGAGCTGCAGGAATTGTGCCCAAGCAG
CGGGGCATGCTGATCCTGAATGGCTTCCGGGGCCATGCCACTGACTCGGTCAAGAGCTCCATGGAAAACATGAACACTGA
TATGGTGATCATCCCAGGGGGCCTGACCTCACAGCTGCAGGTGCTGGATGTGGTGGTCTACAAGCCACTCAACGACAGCG
TGCGAGCCCAGTACTCCAACTGGCTTCTGGCTGGGAACCTGGCGTTGAGCCCCACAGGGAATGCCAAGAAGCCACCCCTG
GGCCTCTTCCTCGAGTGGGTCATGGTTGCGTGGAATAGCATCTCAAGTGAGTCCATCGTCCAAGGGTTCAAGAAGTGCCA
CATCTCCAGCAACCTGGAGGAGGAAGACGATATGCTATGGGAGATCGAGGGCGAGCTGCCAGGAGCCGGGGAGCCACCAA
AAGAATGTGACACTGAAAGCATGACAGAGGGCCAC
>fukomys_damarensis
TTGAATTTGGAAAATCCA---------GAGATGGAGTCTGCAGCCTGTCCTCTCAATGTGACCCTGAAGGAAGAGCTAGA
GGAGGAAGAGATTCGGAGCCGGGAACTGGAAGATGGCCCCACAGATATGCAAAAGGTCCGAATCTGTTCAGAGGGTGGAT
GG---------GTACCAGCCCTGTTTGATGAGGTGGCCATATATTTTTCCGACGAGGAGTGGGAAGTTTTAACAGAGCAA
CAAAAGGCTCTGTACCGGGAAGTCATGAGGATGAATTATGAAACTGTCCTGTCCCTCGAATTCCCATTCCCTAAACCGGA
CATGATCAGCCGGCTGGAACGGGAGGAGGAGTCTCAAAATTCTGATGAGTGGCAGCTCCAAAGAGCAACCTTTGCAGAAA
ATGAAGACTCTGACCTTAAGCCCGCCGACTGGGCAAGCCCCATGCATACTGCCTCCCAGTTTCCCCCACCCCAGCACCTG
GACAGATTCAGCCTGCGTCTGCCTCGGTGCATCACAGAGCTGCCAGAGTGGAGTGAGGGTTACCCCTTCTACATGGCCAT
GGGGTTCCCTGGGTATGACTTCTCAGCCGATGACCTGGCTGGGAAGTTTCAGTTCAATCGAGGCATGCGCCGAAGTTACG
ATGCTGGATTCAAGCTGATGGTAGTAGAGTATGCCGAGAGCACCAACAACTGTCAGGCTGCGAAGCAGTTCGGGGTATTG
GAAAAAAATGTTCGAGACTGGCGTAAAGTGAAACCACAGCTCCAAAACGCACATGCCATGCGGCGGGCATTCCGAGGCCC
CAAGAACGGGAGGTTTGCCCTGGTGGACCAGCGTGTGGCTGAGTATGTCCGGTACATGCAGGCCAAGGGGGACCCTATCA
CCAGGGAAGCCATGCAGCTGAAAGCTCTGGAGATTGCCCAGGAGATGAACATTCCAGAGAAAGGGTTCAAGGCAAGCCTG
GGTTGGTGTCGGAGGATGATGAGGAGGTATGACCTGTCTCTGAGGCACAAAGTGCCCGTGCCCCAGCACCTGCCTGAAGA
CCTGACTGAGAAGCTCATCACATATCAGCGCAGCGTGCTGGCTCTGCGCAGGGCCCACGACTATGTGGTGGCACAGATGG
GAAACGCAGATGAGACGCCGATCTGCTTAGAGGTGCCATCTAGGGTGACTGTGGACAATCAGGGTGAAAAGCCTGTCTTG
GTGAAGACACCGGGCAGGGAGAAACTGAAGATCACCGCGATGCTGGGTGTCTTGGCTGATGGGAGGAAGTTACCTCCGTA
CATCATTTTGAGGGGGACGTATATCCCCCCTGGGAAGTTCCCCAGTGGGATGGAGATCCGCTGCCACCGCTACGGGTGGA
TGACGGAGGACTTGATGCAGGACTGGTTGGAAGTAGTGTGGAGGCGGAGGACAGGAGCTTCGGGAACTATACCCAAGCAG
CGAGGGATGCTGATCCTGAACGGCTTCCGGGGCCACGCCACCGACTCAGTGAAGACCTCCATGGAAAGCATGAACACCGA
CATGGTGATCATCCCCGGGGGCCTGACCTCGCAGCTGCAGGTGCTGGATGTGGTGGTCTACAAACCACTCAATGACAGCG
TGCGGGCCCAGTACTCCAACTGGCTTCTGGCTGGGAACCTGGCGCTGAGCCCCACAGGGAATGCCAAGAAGCCTCCCCTG
GGCCTCTTCCTGGAGTGGGTCATGGTTGCATGGAACAGCATCTCAAGTGAGTCCATTGTCCAAGGGTTCAAGAAGTGCCA
CATCTCCAGCAACTTGGAGGAGGAAGATGATGTGCTGTGGGAAATTGAGAGTGAGCTGCCTGGAGGGGGTGAGCCACCAA
AAGAATGTGACACTGAAAGCATGATGGAAGGCCAC
>homo_sapiens
------------------------------ATGGAGTCCACAGCCTACCCTCTCAATTTGAGCCTGAAAGAAGAGGAAGA
GGAAGAAGAGATTCAGAGCCGGGAACTAGAGGACGGCCCGGCAGACATGCAGAAAGTACGAATCTGCTCTGAGGGCGGAT
GG---------GTACCGGCCCTATTTGATGAGGTGGCCATATATTTTTCCGATGAGGAATGGGAAGTTTTGACGGAGCAA
CAAAAGGCCCTCTACCGGGAAGTCATGAGGATGAATTATGAAACTGTCCTGTCCCTGGAATTCCCATTCCCTAAGCCAGA
CATGATCACCCGTTTGGAAGGGGAGGAGGAGTCTCAGAATTCTGACGAGTGGCAGCTCCAAGGAGGCACCTCTGCAGAAA
ATGAAGAATCTGACGTAAAGCCTCCAGACTGGCCAAACCCAATGAATGCTACCTCCCAGTTTCCTCAGCCTCAGCACTTT
GACAGCTTTGGCCTCCGTCTGCCTCGGGATATCACAGAGCTGCCCGAGTGGAGTGAGGGGTACCCCTTCTACATGGCCAT
GGGCTTCCCAGGGTATGACCTCTCGGCTGATGACATAGCTGGGAAGTTTCAGTTCAGCCGGGGCATGCGCCGCAGTTACG
ACGCAGGGTTCAAGCTGATGGTAGTGGAATATGCTGAGAGTACCAACAACTGCCAGGCTGCCAAGCAGTTTGGAGTATTG
GAAAAAAACGTTCGAGACTGGCGCAAAGTGAAGCCACAGCTTCAAAACGCCCACGCCATGCGGCGGGCATTCCGAGGCCC
CAAGAATGGGAGGTTTGCTCTGGTGGACCAGCGTGTGGCCGAATATGTCAGATACATGCAGGCCAAAGGGGACCCCATCA
CCCGGGAGGCGATGCAGCTGAAAGCTCTCGAAATCGCCCAGGAAATGAACATTCCAGAGAAAGGGTTCAAGGCAAGCTTG
GGTTGGTGTCGAAGAATGATGAGAAGGTATGACCTGTCTCTGAGGCATAAAGTGCCCGTGCCCCAGCACCTGCCGGAAGA
CCTGACTGAGAAACTCGTCACTTACCAGCGCAGTGTCCTGGCTCTGCGCAGGGCGCATGACTATGAGGTAGCTCAGATGG
GGAATGCAGATGAGACGCCCATTTGTTTAGAGGTGCCATCACGGGTAACTGTTGATAACCAGGGCGAAAAGCCTGTCTTG
GTCAAGACACCAGGCAGGGAAAAACTGAAAATCACAGCAATGCTTGGTGTCTTGGCTGATGGGAGGAAGTTACCACCGTA
CATCATTTTGAGGGGAACATATATCCCCCCGGGGAAGTTTCCCAGTGGGATGGAAATTCGCTGCCACCGGTATGGGTGGA
TGACTGAAGACTTGATGCAGGACTGGTTGGAAGTGGTGTGGAGACGGAGGACAGGAGCA---------GTGCCCAAGCAG
CGAGGGATGCTGATCTTGAATGGCTTCCGGGGCCATGCCACAGATTCCGTGAAGAACTCCATGGAAAGCATGAACACTGA
CATGGTGATCATCCCAGGGGGTCTGACCTCACAGCTTCAGGTGCTGGATGTCGTGGTCTACAAGCCACTGAATGACAGTG
TGCGGGCCCAGTACTCCAACTGGCTTCTGGCTGGGAACCTGGCGCTGAGCCCAACCGGGAATGCTAAGAAGCCACCCCTG
GGCCTCTTTCTGGAGTGGGTCATGGTCGCGTGGAATAGCATCTCAAGTGAGTCCATCGTCCAAGGGTTCAAGAAGTGCCA
TATCTCCAGCAACTTGGAGGAGGAAGACGATGTCCTGTGGGAAATCGAGAGTGAGTTGCCAGGAGGAGGAGAACCACCAA
AAGATTGTGACACCGAAAGCATGGCTGAGAGCAAC
>jaculus_jaculus
TTGAATTTGGAAAATCCA---------GAGATGGAATCCACAGCCTGTCCTCTCAATTTGACCCTGAAAGAAGAGCAAGA
AGAAGAAGAGATTCAGAGCCGGGACCTGGAGGATGGGCCCACCAATATGCAGAAAGTACGAATCTGCTCAGAGGGTGGCT
GG---------GTACCAGCCCTATTTGATGAGGTGGCCATATATTTTTCCGATGAGGAGTGGGAAGTTTTGACGGAGCCA
CAAAAGGCCCTCTACCGGGAAGTCATGAGGATGAATTATGAGACTGTCCTTTCCCTGGAATTCCCGTTCCCTAAGCCAGA
CATGATCACTCGCCTGGAAGGGGACGAGGAGTCTTATAATTCCCATGAGTGGAAGCTCCGAGGAGGAACCTTGGCAGAAA
ATGAAGAATCAGACATGAAGTCTCCAGACTGGGTAAACCCAATGCATACCGCCTCCCATTTTCCTCAGCCTCAGCACCTT
GACAGCTTTGGCCTGCGTCTGCCTCGAGACATCACAGACCTGCCTGAGTGGAGTGAGGGGTACCCCTTCTACATGGCCAT
GGGCTTCCCAGGTTATGACCTCTCGGCTGATGACATAGCCAGCAAGTTTCAGTTCAGCCGAGGCATGCGCCGCAGTTACG
ATGCAGGGTTCAAATTGATGGTGGTGGAATATGCCGAGAGCACCAACAACTGCCAGGCTGCCAAGCAGTTTGGAGTGTTA
GAAAAAAATGTTCGGGACTGGCGCAAAGTAAAGCCACAGCTCCAAAACGCTCATGCCATGCGGCGGGCATTCCGAGGCCC
CAAGAACGGGAGGTTTGCTCTGGTGGACCAGCGAGTAGCCGAGTATGTCAGGTACATGCAGGCCAAAGGGGACCCTATCA
CCAGGGAGGCGATGCAGTTGAAAGCTTTGGAAATTGCCCAGGAAATGAACATTCCAGAGAAAGGGTTCAAGGCAAGTCTA
GGCTGGTGTCGAAGGATGATGAGAAGGTATGACTTGTCTCTGAGGCACAAAGTACCAGTTCCCCAGCACCTGCCTGAGGA
CCTGACTGAGAAGCTTGTCACTTACCAGCAGAGCGTGCTGGCTCTGCGCAGGGCACACGACTATGACGTAGCACAGATGG
GGAATGCAGATGAGACGCCAATCTGCTTAGAGGTGCCCTCGAGGGTGTCTGTTGATAACCAGGGTGAAAAGCCCGTCTTG
GTCAAGACGCCAGGCAGGGAGAAATTGAAGATCACAGCCATGCTTGGTGTCTTGGCCGATGGGAGGAAGTTACCTCCGTA
TATCATTTTGAGGGGAACGTACATCCCCCCTGGGAAGTTCCCCAGTGGGATGGAAATCCGCTGCCACCGCTATGGGTGGA
TGACTGAGGACTTGATGCAGGACTGGTTGGAAGTAGTGTGGAGACGGAGGACGGGAGCA---------GTGCCCAAGCAG
CGAGGGATGCTGATCTTGAACGGCTTCCGGGGCCACGCCACCGACTCTGTGAAAAACTCCATGGAGAGCATGAACACAGA
TATGGTGATCATCCCGGGGGGTCTGACCTCACAGCTGCAAGTTCTGGATGTGGTGGTCTGCAAGCCGCTGAACGACAGCG
TGCGGGCCCAGTACTCCAACTGGCTTCTGTCTGGGAACTTGGCTCTGAGCCCCACTGGAAATGCCAAGAAACCGCCCCTG
GGCCTCTTCCTGGAGTGGGTGATGGTGGCATGGAACAGCATCTCAAGTGAATCCATTGTCCAGGGGTTTAAGAAGTGCCA
CATCTCCAGCAACCTGGAGGAGGAAGATGACGTCCTGTGGGAAATTGAGAGTGAGTTGCCCGGAGGAGGAGAACCACCAA
AAGAATGTGAGGCTGAA---ATGACTGAGGGCAAC
>mus_musculus
------------------CTCGGCCGGGAAATGGAGTCCCGGGCCTACCCTCTGAATTTGACCCTGAAAGAAGAGCAAAA
GGAGGAAGAGGTTGAGATCCAAGAGTTGGAGGATGGCCCCATAGATATGCAGAAAGTACAAATCTGCTCAGAAGGCGCAT
GG---------GTACCAGCTCTATTTGATGAGGTGGCCATATATTTCTCAGATGAGGAGTGGGAAGTTCTGACAGAGCAA
CAAAAAGCCCTCTACCGGGAAGTCATGAGGATGAATTATGAGACTGTCCTGTCCCTGGAATTCCCATTCCCCAAGCCAGA
TATGATCAATCGGTTGGAAAGGGACGAGGAGTGTCCTAATTCTGATGAGTGGCGGCTCCAGGGAGTAACCTTTGCAGAAA
ATGAAGAATCTGACTTTAGGACTCCAGATTGGGCAAGCCCGACGAATGCCACCTCCCATTTTCCTCAACCTCAGCCCTTC
AACAGCTTTGGCCTGCGTCTGCCTCAGGACATCACTGAACTGCCTGAGTGGACTGAGGGCTACCCCTTCTATATGGCCAT
GGGCTTCCCCGGGTATGACCTCTCAGCTGACGACTTGGCGAGCAAGTTTCAGTTCAGTCGTGGCATGCGCCGCAGTTATG
ATGCAGGGTTCAAGCTGATGGTGGTGGAGTACGCCGAGAGCACCAACAACTGTCAGGCTGCCAAGCAGTTTGGGGTGTTG
GAAAAAAATGTTCGAGACTGGCGCAAAGTGAAGCCACAGCTCCAAAATGCTCATGCCATGCGGCGGGCATTCCGAGGCCC
CAAGAATGGAAGGTTTGCTCTGGTAGACCAGCGAGTGGCTGAGTATGTCAGATACATGCAGGCCAAAGGGGACCCTATCA
CTAGGGAGGCAATGCAGTTGAAAGCTCTTGAAATCGCCCAGGAAATGAACATTCCAGAGAAAGGGTTCAAGGCAAGTCTG
GGCTGGTGTCGAAGAATGATGAGAAGGTATGACCTGTCTCTGAGGCATAAAGTGCCAGTCCCTCAACACCTGGCCGAGGA
CCTGACTGAAAAGCTTGTCACTTACCAGCAGAGTGTGCTGGCTCTGCGCAGGACACACGACTATGAAGTGGCCCAGATGG
GCAATGCAGACGAGACGCCCATCTGCTTAGAAGTCCCCTCTAGAGTGACTGTTGACAACCAGGGCGAAAAGCCCATCTTG
GTCAAGACACCAGGCAGGGAGAAATTGAGGATCACAGCCATGCTGGGGGTCTTGGCTGATGGGAGGAAGTTACCACCGTA
CATCATTTTGAGGGGAACATACATCCCCCCTGGGAAGTTTCCCAGTGGCATGGAGATCCGCTGCCACCGCTACGGATGGA
TGACTGAGGACTTGATGCAAGACTGGTTGGAAGTTGTGTGGAGACGGAGAACTGGAGCT---------GTGCCCAGACAG
CGAGGGATGCTGATCCTGAATGGCTTCCGGTGCCATGCCACTGACTCTGTGAAGAGTTCCATGGAGAACATGAACACGGA
CATGGTGATCATCCCAGGGGGCCTGACCTCCCAGCTGCAGGTGCTGGATGTCGTTGTCTACAAGCCTCTGAACGACAGCG
TTCGGGCCCAGTATTCCAACTGGCTTCTGGCTGGGAACCTGGCACTCAGCCCCACTGGAAATGCTAAGAAGCCCCCCCTG
GGCCTCTTCCTGGAGTGGATCATGGTTGCATGGAACAGCATCTCAAGTGAATCAATTGTCCAGGGGTTCAGAAAGTGCCA
CATCTCCAGCAACTTAGAGGACGAAGGTGACGTCCTCTGGGAAATCGAGGGCGAGTTGCCCAAA------GAACCGCCAA
AAGAATGTGGTCCTGAAAGTGTGGCTGAGGGTGAC
>meriones_unguiculatus
ATGCCGGGCCACAGCCCT---------GAGATGGAGTCCCCAGCATACCCTCTAAATTTGACCCTGAAAGAAGAGCAAAA
AGAA---GAGATTCAGATCCGGGAATTGGAGGATGACCCCATACATATGCAGAAAGTACAGATCAGCTCAGAAGGCGCAT
GG---------GTTCCAGCCCTATTTAATGAGGTGGCCATCTATTTTTCTGATGAGGAGTGGGAAGTTCTGACGGAGCAA
CAAAAAGCCCTCTACCGGGAAGTCATGAGGATGAACTATGAGACTGTCCTGTCCCTGGAATTCCCATTCCCTAAGCCAGA
CATGATCAGTCGGTTGGAAAGGGAAGAGGAGTTTCCTAAATCTGATGAGTGGCGGCTCCAGGGAGTAACCATTGCAGAAA
ATGAAGAACCTGACTTTAGGACTCCAGATTGGGCAAGCGCAGTGAATGCCACCTCCCATTTTCCTCAACCTCAGCACCTC
AACAGCTTTTACCTGCATCTGCCTCGGGATATCACTGAACTGCCTGAGTGGAGTGAGGGGTACCCTTTCTACATGGCCAT
GGGATTCCCAGGGTATGACCTCTCGGCCGACGACTTAGCTAGCAAGTTTCAGTTCAGTCGGGGCATGCGTCGCAGTTATG
ATGCAGGGTTCAAGCTGATGGTGGTGGAGTACGCCGAGAGCACCAACAACTGTCAGGCTGCCAAGCAGTTTGGGGTGTTG
GAAAAAAATGTTCGAGACTGGCGCAAAGTGAAACCACAGCTCCAAAATGCCCATGCCATGCGGCGGGCATTCCGAGGCCC
CAAGAACGGAAGGTTTGCCCTGGTAGACCAGCGTGTGGCTGAGTATGTCAGATACATGCAGGCCAAAGGGGACCCCATCA
CCAGGGAGGCCATGCAGTTGAAAGCTCTTGAAATCGCCCAGGAGATGAACATTCCAGAGAAAGGGTTCAAGGCAAGTCTG
GGCTGGTGTCGAAGAATGATGAGAAGGTATGACCTGTCTCTGAGGCACAAAGTGCCAGTCCCTCAGCACCTGGCCGAGGA
CCTGACTGAGAAGCTGGTCACCTACCAGCAGAGCGTGCTGGCTCTGCGCCGGACACATGACTATGAAGTAGCACAGATGG
GCAATGCAGACGAGACACCCATCTGCTTAGAGGTGCCCTCGAGAGTGGCTGTCGACAACCAGGGGGAAAAGCCCATCTTG
GTCAAGACGCCAGGCAGGGAGAAACTGAGGATCACAGCCATGCTAGGTGTCTTGGCTGATGGGAGGAAGTTACCCCCTTA
CATCATTTTAAGGGGGACATACATTCCGCCTGGGAAGTTCCCCAGTGGCATGGAAATCCGCTGCCACCGCTACGGGTGGA
TGACTGAGGACTTGATGCAAGACTGGTTGGAAGTTGTGTGGAGACGGAGAACTGGAGCC---------GTGCCCAAACAG
CGAGGGATGCTGATCTTGAATGGCTTCCGGTGCCACGCCACTGACTCTGTGAAGAGTTCCATGGAGAGTATGAACACAGA
CATGGTGATCATCCCAGGGGGCCTGACCTCCCAGCTACAGGTTCTGGATGTGGTGGTCTATAAGCCACTGAATGACAGTG
TCCGGGCCCAGTATTCCAATTGGCTTCTGGCTGGGAACCTGGCACTGAGCCCCACTGGGAATGCCAAGAAGCCACCCCTG
GGCCTCTTCCTGGAGTGGGTCATGGTTGCATGGAACAGCATCTCAAGTGAATCAATTGTGCAGGGGTTCAGAAAGTGCCA
CATCTCCAGCAACTTAGAGGAGGAAGGCGACGTCCTATGGGAAATTGAGAGCCAGTTGCCCAGA------GAACCACCAA
AAGAATGTGATCCTGCAAGTGTGGCTGAGGGCAAC
