# Supplementary material for: Divergent genes in gerbils: prevalence, relation to GC-biased substitution, and phenotypic relevance
Source: BMC Evol Biol. 2020 Oct 19;20:134. doi: 10.1186/s12862-020-01696-3 (PMC7574485; doi:10.1186/s12862-020-01696-3)
Supplement: Supplementary file 3 — Additional file 3 Supplementary Data. DNA alignments for 10,554 1-to-1 orthologues used in analysis. Each alignment file is named using its orthogroup ID. [file 12862_2020_1696_MOESM3_ESM.zip › Additional_File_3/masked_alignments/OG0002027.fa]

>psammomys_obesus
ATGGCGGTCAGAGCGTCGTTCGAGAACAACTGTGAGGTCGGTTGTTTTGCCAAACTCACCAACACCTACTGCCTGGTGGC
CATCGGAGGGTCAGAGAACTTCTACAGTGTGTTCGAGGGCGAACTCTCCGAAACCATTCCTGTGGTGCACGCATCCATCG
CCGGCTGCCGAATCATCGGGCGCATGTGTGTGGGGAACAGGCATGGGCTACTGGTGCCCAATAACACCACCGACCAGGAG
CTGCAGCATATCCGCAACAGCCTTCCGGATTCAGTGCAGATACGGCGGGTAGAGGAGCGGCTCTCAGCCCTTGGCAATGT
CACCACCTGCAATGACTATGTGGCCTTGGTCCACCCAGACTTGGACAGGGAGACAGAAGAAATCCTGGCTGATGTACTCA
AAGTGGAAGTCTTCAGACAGACAGTTGCTGACCAAGTGTTAGTAGGAAGCTACTGTGTCTTCAGTAATCAGGGAGGTCTG
GTACACCCTAAAACTTCAATCGAAGACCAGGATGAGCTGTCCTCACTTCTTCAGGTGCCCCTTGTGGCAGGCACTGTGAA
TCGAGGCAGTGAGGTGATTGCTGCTGGGATGGTAGTGAACGATTGGTGTGCTTTCTGTGGTCTGGACACAACCAGTACAG
AGCTGTCAGTGGTGGAAAGCGTCTTCAAGCTAAATGAAGCCAAGCCTAGTACCATTGCCACCAGCATGCGGGATTCCCTC
ATCGACAGA
>dipodomys_ordii
ATGGCGGTCCGAGCGTCGTTCGAGAACAACTGTGAGATCGGATGCTTTGCCAAGCTCACCAACTCCTACTGCCTGGTGGC
TATCGGAGGATCGGAGAACTTCTACAGTGTGTTCGAGGGCGAGCTCTCCGATACCGTCCCCGTGGTGCACGCGTCCATCG
CGGGCTGCCGCATCATCGGGCGCATGTGTGTGGGGAACAGGCACGGACTCCTGGTACCCAACAATACCACTGACCAGGAA
TTGCAGCACATTCGCAACTGCCTGCCAGACTCGGTGCAGATCCGACGGGTGGAGGAGCGGCTCTCAGCTCTGGGCAATGT
TACCACCTGCAATGACTATGTGGCCTTGGTTCACCCAGACCTGGACAGGGAAACAGAAGAAATTCTGGCTGATGTACTCA
AGGTGGAAGTCTTCAGACAGACAGTTGCTGACCAGGTGCTCGTAGGAAGCTACTGTGTCTTCAGCAATCAAGGAGGACTG
GTGCACCCCAAAACTTCAATTGAAGACCAGGATGAGCTATCCTCTCTTCTTCAGGTCCCCCTTGTGGCGGGCACTGTGAA
CCGAGGGAGCGAGGTGATTGCTGCAGGGATGGTGGTGAATGATTGGTGTGCCTTCTGCGGCCTGGACACAACCAGCACTG
AGCTGTCCGTGGTTGAGAGTGTCTTCAAGCTGAATGAAGCCCAGCCGAGCACCATTGCCACCAGCATGCGGGATTCCCTC
ATTGACAGC
>homo_sapiens
ATGGCGGTCCGAGCTTCGTTCGAGAACAACTGTGAGATCGGCTGCTTTGCCAAGCTCACCAACACCTACTGTCTGGTAGC
GATCGGAGGCTCAGAGAACTTCTACAGTGTGTTCGAGGGCGAGCTCTCCGATACCATCCCCGTGGTGCACGCGTCTATCG
CCGGCTGCCGCATCATCGGGCGCATGTGTGTGGGGAACAGGCACGGTCTCCTGGTACCCAACAATACCACCGACCAGGAG
CTGCAACACATTCGCAACAGCCTCCCAGACACAGTGCAGATTAGGCGGGTGGAGGAGCGGCTCTCAGCCTTGGGCAATGT
CACCACCTGCAATGACTACGTGGCCTTGGTCCACCCAGACTTGGACAGGGAGACAGAAGAAATTCTGGCAGATGTGCTCA
AGGTGGAAGTCTTCAGACAGACAGTGGCCGACCAGGTGCTAGTAGGAAGCTACTGTGTCTTCAGCAATCAGGGAGGGCTG
GTGCATCCCAAGACTTCAATTGAAGACCAGGATGAGCTGTCCTCTCTTCTTCAAGTCCCCCTTGTGGCGGGGACTGTGAA
CCGAGGCAGTGAGGTGATTGCTGCTGGGATGGTGGTGAATGACTGGTGTGCCTTCTGTGGCCTGGACACAACCAGCACAG
AGCTGTCAGTGGTGGAGAGTGTCTTCAAGCTGAATGAAGCCCAGCCTAGCACCATTGCCACCAGCATGCGGGATTCCCTC
ATTGACAGC
>mus_musculus
ATGGCGGTCAGAGCGTCGTTCGAGAACAACTGTGAGGTCGGTTGTTTTGCCAAACTCACAAACGCCTACTGCCTGGTGGC
CATCGGAGGCTCAGAGAACTTCTATAGTGTGTTCGAGGGTGAGCTCTCCGATGCCATTCCCGTGGTGCACGCATCCATCG
CCGGCTGCCGAATCATCGGGCGCATGTGTGTGGGGAACAGGCATGGGCTCCTGGTACCCAACAACACCACCGACCAGGAG
CTGCAGCACATCCGCAACAGCCTGCCTGACTCCGTGCAGATACGGCGGGTGGAGGAGCGGCTCTCGGCCCTTGGCAATGT
CACCACCTGCAATGACTATGTGGCCTTGGTCCACCCAGACTTGGACAGGGAGACAGAAGAGATCCTGGCTGATGTCCTCA
AGGTGGAAGTCTTCAGACAGACAGTTGCTGACCAGGTGCTAGTAGGAAGCTACTGTGTCTTCAGTAATCAGGGGGGGCTG
GTGCACCCTAAAACTTCTATCGAGGACCAGGATGAGTTGTCCTCCCTTCTTCAGGTCCCCCTTGTGGCAGGCACTGTGAA
CCGAGGGAGTGAGGTGATTGCTGCTGGGATGGTGGTGAACGATTGGTGTGCTTTCTGTGGTCTGGACACGACCAGCACGG
AGCTGTCAGTGGTGGAGAGCGTCTTCAAGCTGAATGAAGCCAAGCCAAGTACCATTGCCACCAGCATGCGGGATTCCCTC
ATTGACAGC
>rattus_norvegicus
ATGGCGGTCAGAGCGTCGTTCGAGAACAACTGTGAGGTCGGTTGTTTTGCCAAACTCACTAACACCTACTGCCTGGTGGC
CATCGGAGGGTCAGAGAACTTCTACAGTGTGTTCGAGGGCGAGCTCTCCGATACCATTCCTGTAGTGCACGCATCCATCG
CCGGCTGCCGAATCATCGGGCGCATGTGTGTGGGGAACAGGCATGGGCTGCTGGTACCCAACAACACCACCGACCAGGAG
CTGCAGCATATCCGCAACAGCCTTCCGGATTCAGTGCAGATACGGCGGGTAGAGGAGCGGCTCTCAGCCCTTGGCAATGT
CACCACCTGCAATGACTATGTGGCCTTGGTCCACCCAGACTTGGATAGGGAGACAGAAGAAATCCTGGCTGATGTGCTCA
AGGTGGAAGTCTTCAGGCAGACGGTTGCTGACCAGGTGTTAGTTGGAAGCTACTGTGTCTTCAGTAATCAAGGAGGTCTG
GTGCACCCTAAAACTTCGATCGAGGATCAGGATGAGCTGTCCTCCCTTCTTCAGGTTCCCCTTGTGGCAGGCACTGTGAA
CCGAGGGAGCGAGGTGATTGCTGCCGGGATGGTAGTGAATGATTGGTGTGCTTTCTGTGGCCTGGACACGACCAGCACAG
AGCTGTCAGTGGTGGAGAGTGTCTTCAAGCTGAATGAAGCCAAACCTAGCACCATTGCCACCAGCATGCGGGACTCCCTC
ATTGACAGC
>jaculus_jaculus
ATGGCGGTGCGAGCGTCGTTCGAGAACAACTGTGAGATCGGTTGCTTTGCCAAACTCACCAACACCTACTGCCTGGTGGC
CATCGGAGGGTCGGAGAACTTCTACAGTGTGTTCGAGGGCGAGCTCTCCGAAACCATCCCTGTGGTGCACGCGTCCATCG
CCGGCTGCCGCATCATCGGCCGCATGTGTGTGGGGAACAGGCATGGGCTTCTGGTGCCCAACAACACCACGGACCAGGAG
CTGCAGCACATTCGCAACAGCCTCCCAGACTCAGTGCAGATCCGGCGGGTGGAGGAGCGGCTCTCGGCCCTTGGCAACGT
TACCACCTGTAATGACTATGTGGCCTTGGTCCACCCAGACCTGGACAGGGAGACAGAAGAAATCCTGGCTGATGTGCTCA
AGGTGGAAGTCTTCAGACAGACAGTTGCCGACCAGGTGCTGGTAGGAAGCTACTGTGTCTTCAGTAATCAAGGAGGTCTG
GTACACCCCAAAACTTCAATCGAAGACCAGGATGAGCTGTCTTCTCTTCTTCAGGTCCCCCTTGTGGCGGGCACTGTGAA
CCGAGGCAGTGAGGTGATTGCGGCTGGGATGGTCGTGAACGACTGGTGTGCCTTCTGTGGGCTGGACACAACTAGCACCG
AGCTCTCGGTTGTGGAGAGCGTCTTCAAGCTGAACGAAGCCCAGCCCAGCACCATTGCCACCAGCATGCGGGATTCCCTC
ATTGACAGT
>meriones_unguiculatus
ATGGCGGTCAGAGCGTCGTTCGAGAACAACTGTGAGGTCGGTTGTTTTGCCAAACTCACCAACACCTACTGCCTAGTGGC
CATCGGAGGATCAGAGAACTTCTACAGTGTGTTCGAGGGCGAACTCTCCGAAACCATTCCTGTGGTGCACGCATCCATCG
CCGGCTGCCGAATCATCGGGCGCATGTGTGTGGGGAACAGGCATGGGCTACTGGTGCCCAATAACACCACCGACCAGGAG
CTGCAGCACATCCGCAACAGCCTTCCGGACTCAGTGCAGATACGGCGGGTGGAGGAGCGGCTCTCGGCCCTTGGCAATGT
CACCACCTGCAATGACTATGTGGCCTTGGTCCACCCAGACTTGGACAGGGAGACAGAAGAAATCCTGGCTGATGTACTCA
AAGTGGAAGTCTTCAGACAGACAGTTGCCGACCAGGTGTTAGTAGGAAGCTACTGTGTCTTCAGTAATCAGGGAGGTCTG
GTACACCCTAAAACTTCAATCGAAGACCAGGATGAGCTGTCCTCACTTCTTCAGGTTCCCCTTGTGGCAGGCACTGTGAA
TCGAGGCAGCGAGGTGATTGCTGCTGGGATGGTAGTGAACGATTGGTGTGCTTTCTGTGGTCTGGACACAACCAGTACAG
AGCTGTCAGTGGTGGAAAGCGTCTTCAAGCTAAATGAAGCCAAGCCTAGTACCATTGCCACCAGCATGCGGGATTCCCTC
ATCGACAGC
>cavia_porcellus
ATGGCGGTGCGAGCGTCTTTCGAGAACAACTGTGAGATCGGTTGCTTTGCCAAACTCACCAACACCTACTGCCTGGTGGC
CATCGGGGGATCCGAGAACTTCTACAGCGTGTTCGAGGGCGAGCTCGCCGATACCATCCCCGTGGTGCACGCGTCCATCG
CCGGCTGCCGCATCATCGGGCGCATGTGTGTGGGGAACAGGCACGGGCTCCTGCTGCCCAACAACACCACTGACCAGGAG
CTGCAGCACATTCGCAACTGCCTCCCAGACTCAGTGCAGATCCGGCGGGTGGAGGAGCGGCTCTCAGCTCTGGGCAACGT
TACCACCTGCAATGACTACGTGGCCTTGGTCCATCCAGACCTGGACAGGGAGACAGAAGAAATCCTGGCTGATGTGCTCA
AGGTGGAAGTCTTCAGACAGACAGTGGCTGAACAGGTGCTAGTGGGAAGCTACTGTGTCTTCAGCAATCAGGGCGGGCTG
GTGCATCCCAAGACTTCAATCGAAGATCAGGATGAGCTGTCTTCTCTTCTCCAGGTCCCCCTTGTGGCGGGCACTGTGAA
CCGAGGCAGTGAGGTGATCGCTGCGGGGATGGTGGTGAACGACTGGTGTGCCTTCTGTGGGCTGGACACAACCAGCACAG
AGCTGTCAGTGGTGGAAAGCGTCTTCAAGCTGAATGAAGCCCAGCCTAGCACTATCGCCACCCGCATGCGGGATTCTCTC
ATCGACAGG
>chinchilla_lanigera
ATGGCGGTGCGAGCGTCCTTCGAGAACAACTGTGAGATCGGTTGCTTCGCCAAGCTCACCAACACCTACTGCCTGGTGGC
CATCGGAGGATCGGAGAACTTCTACAGCGTGTTCGAGGGCGAGCTCGCCGATACCATCCCCGTGGTGCACGCGTCCATCG
CCGGCTGCCGCATCATCGGGCGCATGTGTGTGGGGAACAGGCATGGGCTCCTGCTGCCCAACAACACCACTGACCAGGAG
CTGCAGCACATTCGCAACTGCCTGCCAGACTCAGTGCAGATCCGGCGGGTGGAGGAGCGGCTCTCAGCCCTGGGCAACGT
TACCACCTGCAATGACTACGTGGCCTTAGTCCACCCAGACCTGGACAGGGAGACAGAAGAAATCCTGGCTGATGTGCTCA
AGGTAGAAGTCTTCAGACAGACAGTGGCTGAACAGGTGCTAGTAGGAAGCTACTGTGTCTTCAGCAATCAGGGAGGGCTG
GTGCATCCCAAGACTTCAATTGAAGATCAAGATGAGCTGTCCTCTCTTCTCCAGGTGCCCCTCGTGGCGGGCACTGTGAA
CCGAGGCAGCGAGGTGATTGCTGCTGGGATGGTGGTGAACGACTGGTGTGCCTTCTGCGGGCTGGACACAACCAGCACGG
AGCTGTCGGTGGTGGAGAGCGTCTTCAAGCTGAATGAAGCCCAGCCTAGCACCATTGCCACCAGCATGCGGGATTCCCTC
ATTGACAGG
>nannospalax_galili
ATGGCGGTGCGAGCGTCTTTCGAGAACAACTGTGAGATCGGTTGCTTTGCCAAGCTCACTAACTCCTACTGCCTGGTGGC
CATCGGAGGGTCGGAGAACTTCTACAGCGTGTTCGAGGGCGAGCTCTCCGAGACCATCCCTGTGGTGCACGCATCTATCG
CGGGCTGCAGAATCATCGGGCGCATGTGCGTGGGCAATAGGCATGGGCTACTGGTACCCAACAACACCACTGACCAGGAG
CTGCAGCACATTCGCAATAGCCTTCCAGACTCAGTGCAGATACGGCGGGTAGAGGAGCGATTCTCAGCCCTCGGCAATGT
CACCACCTGCAATGACTATGTGGCCTTGATCCACCCAGACCTGGATAGGGAGACAGAAGAAATCCTGGCTGATGTGCTCA
AGGTGGAAGTCTTCAGACAGACAGTTGCTGACCAGGCGTTAGTAGGAAGCTACTGTGTCTTCAGTAATCAAGGAGGTCTG
TTGCACCCTAAGACTTCAATCGAAGACCAGGATGAGCTGTCTTCTCTTCTCCAGGTCCCCCTTGTGGCAGGCACTGTGAA
CCGAGGAAGTGAGGTGATTGCTGCTGGGATGGTGGTGAATGATTGGTGTGCCTTCTGTGGTCTGGACACAACCAGCACAG
AGCTGTCAGTGGTGGAGAGCGTCTTTAAGCTGAATGAAGCCCAGCCTAGCACCATTGCTACCAGCATGCGGGATTCCCTT
ATTGACAGC
>ictidomys_tridecemlineatus
ATGGCGGTCCGAGCGTCCTTCGAGAACAACTGTGAGATCGGTTGCTTTGCCAAACTTACTAACACCTACTGCCTGGTGGC
CATCGGAGGATCAGAGAACTTCTACAGTGTGTTCGAGGGCGAGCTCGCCGATACCATCCCCGTGGTGCACGCGTCCATCG
CCGGCTGTCGCATCATCGGGCGCATGTGTGTGGGGAACAGGCATGGGCTCCTGGTGCCCAACAACACTACTGATCAGGAG
CTGCAACACATTCGCAACTGCCTCCCAGACTCAGTGCAGATCCGTCGGGTAGAGGAGCGGCTCTCAGCTCTGGGCAATGT
TACTACCTGCAATGACTATGTAGCCTTGGTCCACCCAGACCTGGATAGGGAAACAGAAGAAATCTTGGCTGATGTGCTCA
AGGTGGAAGTCTTCAGACAGACAGTGGCTGACCAGGTGCTAGTAGGAAGCTACTGTGTCTTTAGCAATCAGGGAGGGCTG
GTGCATCCCAAGACTTCAATTGAAGACCAGGATGAGCTGTCTTCTCTTCTTCAGGTTCCCCTTGTGGCAGGCACCGTGAA
CCGCGGCAGTGAGGTGATAGCTGCTGGGATGGTGGTAAACGACTGGTGTGCCTTCTGTGGCCTGGATACAACCAGCACGG
AGCTGTCGGTAGTGGAGAGTGTTTTCAAACTGAATGAAGCCCAGCCTAGCACCATCGCCACTACCCTAACT---------
---------
