# Supplementary material for: Divergent genes in gerbils: prevalence, relation to GC-biased substitution, and phenotypic relevance
Source: BMC Evol Biol. 2020 Oct 19;20:134. doi: 10.1186/s12862-020-01696-3 (PMC7574485; doi:10.1186/s12862-020-01696-3)
Supplement: Supplementary file 3 — Additional file 3 Supplementary Data. DNA alignments for 10,554 1-to-1 orthologues used in analysis. Each alignment file is named using its orthogroup ID. [file 12862_2020_1696_MOESM3_ESM.zip › Additional_File_3/masked_alignments/OG0002028.fa]

>cavia_porcellus
ATGGCGGCCAGCGCGAAGCGGAAGCAGGAGGAGAAGCACCTGAAGATGCTGCGGGACATGACCGGCCTCCCGCACAACCG
CAAGTGCTTCGACTGCGACCAGCGCGGCCCCACCTACGTTAACATGACGATCGGCTCGTTCGTGTGTACGTCCTGCTCCG
GCAGCCTACGAGGGTTAAATCCTCCACACAGAGTGAAGTCTATATCCATGACAACATTCACGCAACAGGAAATTGAATTC
CTGCAAAAACATGGGAATGAAGTTTGTAAACAGATTTGGCTAGGATTATTTGATGATAGATCTTCAGCAATTCCAGACTT
CAGGGACCCACAGAAAGTGAAAGAATTTCTACAAGAAAAATATGAAAAAAAAAGATGGTATGTGCCACCAGAACAAGCCA
AGGTTGTGGCGTCAGTTCATGCATCTATTTCAGGGTCTTCTGCCAGTAGCACAAGCAGCACACCTGAGGTCAAACCACTA
AAGTCTCTTTTAGGAGATTCTGCACCAGCACTGCACTTAAATAAGGGCACACCTAGTCAGTCCCCAGTTGTAGGACGCTC
CCAAGGGCAGCAGCAGGAGAAGAAGCAGTTTGACCTTTTGAGTGATCTTGGCTCAGACATCTTTGCTGCTCCAACTCCTC
AGTCAACAGCCACAGCCAATTTTGCTAACTTTGCACATTTCAACAGTCATGCAGCTCAGAATTCTGCAAATGCAGATTTT
GCAAACTTTGATGCATTTGGACAGTCTAGTGGTTCGAGTAATTTTGGAGGTTTCCCCACAGCAAGTCACTCTCCTTTTCA
ACCCCAAACTACAGCATTTAGAACCCACAGTGGAAGTGCTGGATCAGTAAATGCTAATTTTGCTCATTTTGATAACTTCC
CCAAATCCTCCAGTGCTGATTTTGGAGCATTCAATACTTCCCAGAGTCATCAGACAGCATCAGCTGTTAGTAAAGTTTCA
ACAAACAAACCTGGATTACAGACAACAGACAAATATGCAGCACTTGCTAATTTAGACAATATCTTCAGTGCTGGGCAAGG
TGGTGATCAAGGGAGTAGTTTTGGGGCCACAGGTAAAGTTCCTGTCGGTTCTGTGGTTTCAGTTCCCAGTCAGTCAAGTG
CATCTTCAGATAAGTATGCAGCCCTGGCCGAATTAGACAGCGTGTTCAGCTCTGCAGCCACCTCTAATAATGCATACACG
TCCACTAGTAATGCTAGCAGCAGTGTTTTTGGAACAGTGCCGGTGGGTGCTTCGGCACAGACTCAGCCTGCTGCTTCAAG
TGTGCCTGCTCCATTTGGAGCTACACCTTCCACAAATCCATTTGTTGCTGCTGCTGGTCCTTCTGTGGCTTCTTCTACAA
ATCCATTTCAGACTAATGCCAGAGGAGCAACAGCGGCAACCTTTGGCACAGCATCTATGAGCATGCCTGCGGGGTTTGGG
ACCCCTGCGCCCTACAGTCTTCCCACCAGCTTTAGTGGCAGTTTCCAGCAGCCTGCCTTCCCAGCCCAAGCAACTTTCCC
TCAACAGACAGCTTTTTCTCAGCAGCCCAATGGTGCAGGTTTTGCAGCATTTGGACAAACAAAGTCAGTGGTGACCCCTT
TTGGTCAAGTTGCAGCTGCTGGAGTATCTAGTAATCCTTTTATGACT---GGTGCACCAACAGGACAATTTCCAACAGGA
AGCTCATCAACCAATCCTTTCTTA
>chinchilla_lanigera
--------------------------------------------------------------------------------
--------------------------------------------------------------------------------
--------CGAGGGTTAAATCCTCCACACAGAGTGAAGTCTATCTCCATGACAACATTCACACAACAGGAAATTGAATTC
CTGCAAAAACATGGAAATGAAGTTTGTAAACAGATTTGGTTAGGATTATTTGATGATAGATCTTCAGCAATTCCAGACTT
CAGGGATCCACAAAAAGTGAAAGAGTTTCTACAAGAAAAATATGAAAAGAAAAGATGGTATGTACCACCGGAACAAGCCA
AGGTTGTGGCATCAGTTCATGCATCTATTTCAGGGTCTTCTGCCAGTAGCACAAGCAGCACACCTGAGGTCAAACCACTA
AAATCTCTTTTAGGAGATTCGGCACCAGCACTGCACTTAAATAAGGGCACACCTAGTCAATCCCCAGTTGTAGGTCGCTC
CCAAGGGCAGCAGCAGGAAAAGAAGCAGTTTGACCTTCTGAGTGATCTTGGCTCAGACATCTTTGCTGCTCCAGCTCCTC
AGTCAACAGCCACAGCCAATTTTGCTAACTTTGCACATTTCAACAGTCATGCAGCTCAGAATTCTGCAAATGCAGATTTT
GCAAACTTTGATGCATTTGGACAGTCTAGTGGTTCGAGTAATTTTGGAGGTTTCCCCACAGCAAGTCACTCTCCTTTTCA
GCCCCAAACTACAGGT---------------GGAAGTGCTGGATCAGTAAATGCTAATTTTGCTCATTTTGATAACTTCC
CCAAATCCTCCAGTGCTGATTTTGGAACCTTCAGTACTTCTCAGAGTCATCAGACAGCATCAGCTGTTAGTAAAGTTTCA
ACAAACAAACCTGGATTACAGACCGCGGACAAATATGCAGCACTTGCTAATTTAGACAATATCTTCAGTGCTGGGCAAGG
TGGTGATCAAGGGAGTGGTTTTGGGGCCACAGGTAAAGCTCCTGTCGGTTCTGTGGTTTCAGTTCCTAGTCAGCCAAGCG
CATCTTCAGACAAGTACGCAGCGCTGGCCGAATTAGACAGCGTGTTCAGCTCTGCAGCCACCTCCAGTAATGCATATACT
TCCACTAGTAATGCTAGCAGCAGTGTTTTTGGAACAGTGCCAGTGGGTGCTTCGACACAGACTCAGCCTGCTTCTTCAAG
TGTGCCTGCTCCATTTGGAGCTACGCCTTCCACAAATCCATTTGTTGCTGCTGGTGGTCCTTCTGTGGCGTCTTCTACAA
ATCCATTTCAGACCAATGCCAGAGGAGCAACAGCGGCAACCTTTGGTACAGCATCCATGAGCATGCCTGCGGGGTTTGGG
ACCCCTGCTCCCTATAGTCTTCCCACCAGCTTTAGTGGCAGTTTCCAGCAACCTGCCTTCCCAGCGCAAGCAGCTTTCCC
TCAACAGACAGCTTTTTCTCAACAGCCCAATGGTGCAGGTTTTGCAGCATTTGGACAGACAAAGCCAGTGGTGACCCCTT
TTGGTCAAGTTGCAGCTGCTGGAGTATCTAGTAATCCTTTTATGACT---GGTGCACCAACAGGACAATTCCCAACAGGA
AGCTCATCAACCAATCCTTTCTTA
>fukomys_damarensis
--------------------------------------------------------------------------------
--------------------------------------------------------------------------------
--------CGAGGGTTAAATCCCCCACACCGGGTGAAGTCTATCTCCATGACAACATTCACACAACAGGAAATTGAATTC
CTGCAAAAACATGGAAATGAAGTTTGTAAACAGATTTGGCTAGGATTATTTGATGATAGATCTTCAGCAATTCCAGACTT
CAGGGACCCACAGAAAGTGAAAGAATTTCTACAAGAAAAATATGAAAAGAAAAGATGGTATGTCCCACCAGAACAGGCCA
AGGTTGTGGCATCAGTTCATGCGTCTATTTCAGGGTCGTCTGCCAGTAGCACAAGCAGCACACCTGAGGTCAAACCACTG
AAATCTCTTTTAGGAGATTCTGCACCAGCACTGCACTTAAATAAGGGCACCCCTAGTCAGTCCCCAGTTGTAGGTCGCTC
CCAAGGGCAGCAGCAGGAAAAGAAGCAGTTTGACCTTTTGAGTGATCTTGGCTCAGACATCTTTGCTGCTCCAGCTCCTC
AGTCAACAGCCACAGCCAATTTTGCTAACTTTGCACATTTCAACAGTCACGCAGCTCAGAATTCTACAAATGCAGATTTT
GCAAACTTTGATGCATTTGGACAGTCTAGTGGTTCGAGTAATTTTGGAGGTTTCCCCACAGCAAGTCACTCTCCTTTTCA
GCCCCAAACTACAGGT---------------GGAAGTGCTGGATCAGTAAATGCTAATTTTGCTCATTTTGATAACTTCC
CCAAATCCTCCAGTGCTGATTTTGGAACCTTCAATACTTCCCAGAGTCATCAGACAGCATCAGCTGTTAGTAAAGTTTCA
ACAAACAAACCTGGGTTACAGACAGCGGACAAATATGCAGCACTTGCTAATTTAGATAATATCTTCAGTGCTGGGCAAGG
AGGTGATCAAGGGAGTGGTTTTGGGGCCACAGGGAAAGCTCCTGTCGGTTCTGTGGTTTCAGTTCCCAGTCAGTCAAGTG
CATCTTCAGACAAGTACGCGGCCCTGGCCGAATTAGACAGTGTGTTTAGCTCTGCAGCCACCTCCAGTAATGCATATACT
TCCACTAGTAATGCTAGCAGCAATGTTTTTGGAACAGTGCCAGTGGGTGCTTCAGCCCAGACTCAGCCTGCTTCTTCAAG
TGTGCCTGCCCCATTTGGAGCTACGCCTTCCACAAATCCATTTGTTGCTGCTGGTGGTCCTTCTGTGGCATCTTCTACAA
ATCCATTTCAGGCCAATGCCAGAGGAGCAACAGCTGCAACCTTCGGCACGGCATCCATGAGCATGCCTACGGGGTTTGGC
ACTCCTGCCCCCTACAGTCTTCCCACCAGCTTCAGTGGCAGTTTCCAGCAGCCTGCCTTCCCAGCCCAAGCAGCTTTCCC
TCAACAGACAGCTTTTTCTCAACAGCCCAATGGTGCAGGTTTTGCGGCATTTGGACAAACAAAGCCAGTGGTGACCCCTT
TTGGTCAAGTTGCAGCGGCTGGAGTATCTAGTAATCCTTTTATGACT---GGTGCACCCACAGGACAATTTCCAACAGGA
AGCTCATCAACCAATCCTTTCTTA
>ictidomys_tridecemlineatus
--------------------------------------------------------------------------------
--------------------------------------------------------------------------------
--------CGAGGACTAAATCCACCGCACAGGGTGAAATCTATCTCCATGACAACATTTACACAACAGGAAATTGAATTC
CTGCAAAAACATGGAAATGAAGTCTGTAAACAGATCTGGCTAGGATTATTTGATGATAGATCTTCAGCAATTCCAGACTT
CAGGGATCCACAAAAAGTGAAAGAGTTTTTACAAGAAAAATATGAAAAGAAAAGATGGTATGTCCCACCAGAACAAGCCA
AAGTGGTGGCATCAGTTCATGCATCTATTTCAGGTTCCTCTGCCAGTAGCACAAGCAGCACACCTGAGGTCAAACCACTG
AAATCTCTTTTAGGAGATTCTGCACCAGCACTGCACTTAAATAAGGGCACACCTACTCAGTCCCCAGTGGTTGGTCGCTC
TCAAGGACAACAGCAAGAAAAGAAGCAGTTTGATCTTTTGAGTGATCTTGGCTCAGACATTTTTGCTGCTCCAGCTCCTC
AGTCAACAGCCACAGCCAATTTTGCTAACTTTGCACATTTCAACAGTCATGCAGCTCAGAATTCTGCAAATGCAGATTTT
GCAAACTTTGATACATTTGGACAGTCTAGTGGTTCGAGTAATTTTGGAGGTTTCCCCACAGCAAGTCACTCTCCTTTCCA
ACCCCAAACTACAGGT---------------GGAAGTGCTGGATCAGTAAATGCTAATTTTGCTCATTTTGATAACTTCC
CCAAATCCTCCAGTGCTGATTTTGGAACCTTCAATGCTTCCCAGAGTCATCAGACAGCATCAGCTATTAGTAAAGTTTCA
GCAAACAAAGCTGGTTTACAGACAGCAGACAAATATGCAGCACTTGCTAATTTAGATAATATCTTCAGTGCTGGGCAAGG
TGGTGATCAAGGGAGTGGTTTTGGGACCACAGGTAAAGCTCCTGTTGGTTCTGTGGTTTCAGTTCCCAGTCATTCAAGTG
CATCGTCAGACAAGTATGCAGCCCTGGCAGAATTAGACAGTGTTTTTAGTTCTGCTGCCACTTCCAGTAATGCATATACT
TCCACAAGTAATGCTAGCAGCAACGTTTTTGGAACAGTGCCAGTGGGTGCTTCTGCACAGACACAACCTGCTTCTTCTAG
TGTGCCTGCTCCATTTGGAGCTACGCCTTCCACAAATCCATTTGTTGCTGCTGCTGGTCCTTCTGTGGCATCTTCTACAA
ATCCATTTCAGACAAATGCCAGAGGAGCAACAGCGGCAACCTTTGGCACTGCATCCATGAGCATGCCTGCAGGATTTGGC
ACTCCTGCTCCCTATAGTCTTCCCACCAGCTTTAGTGGCAGTTTTCAGCAGCCCGCCTTCCCAGCCCAAGCAGCTTTCCC
TCAACAAACAGCTTTTTCTCAACAACCCAATGGTGCAGGTTTTGCAGCATTTGGACAAACAAAGCCAGTGGTAACTGCTT
TTGGTCAAGTTGCAGCTGCTGGAGTATCTAGTAATCCTTTTATGACT---GGTGCACCATCAGGACAATTTCCAACAGGA
AGCTCATCAACCAATCCTTTCTTA
>homo_sapiens
ATGGCGGCCAGCGCGAAGCGGAAGCAGGAGGAGAAGCACCTGAAGATGCTGCGGGACATGACCGGCCTCCCGCACAACCG
AAAGTGCTTCGACTGCGACCAGCGCGGCCCCACCTACGTTAACATGACGGTCGGCTCCTTCGTGTGTACCTCCTGCTCCG
GCAGCCTGCGAGGATTAAATCCACCACACAGGGTGAAATCTATCTCCATGACAACATTCACACAACAGGAAATTGAATTC
TTACAAAAACATGGAAATGAAGTCTGTAAACAGATTTGGCTAGGATTATTTGATGATAGATCTTCAGCAATTCCAGACTT
CAGGGATCCACAAAAAGTGAAAGAGTTTCTACAAGAAAAGTATGAAAAGAAAAGATGGTATGTCCCGCCAGAACAAGCCA
AAGTCGTGGCATCAGTTCATGCATCTATTTCAGGGTCCTCTGCCAGTAGCACAAGCAGCACACCTGAGGTCAAACCACTG
AAATCTCTTTTAGGGGATTCTGCACCAACACTGCACTTAAATAAGGGCACACCTAGTCAGTCCCCAGTTGTAGGTCGTTC
TCAAGGGCAGCAGCAGGAGAAGAAGCAATTTGACCTTTTAAGTGATCTCGGCTCAGACATCTTTGCTGCTCCAGCTCCTC
AGTCAACAGCTACAGCCAATTTTGCTAACTTTGCACATTTCAACAGTCATGCAGCTCAGAATTCTGCAAATGCAGATTTT
GCAAACTTTGATGCATTTGGACAGTCTAGTGGTTCGAGTAATTTTGGAGGTTTCCCCACAGCAAGTCACTCTCCTTTTCA
GCCCCAAACTACAGCATTTAGAACCCACAGTGGAAGTGCTGCATCAGTAAATGCTAATTTTGCTCATTTTGATAACTTCC
CCAAATCCTCCAGTGCTGATTTTGGAACCTTCAATACTTCCCAGAGTCATCAAACAGCATCAGCTGTTAGTAAAGTTTCA
ACGAACAAAGCTGGTTTACAGACTGCAGACAAATATGCAGCACTTGCTAATTTAGACAATATCTTCAGTGCCGGGCAAGG
TGGTGATCAGGGAAGTGGCTTTGGGACCACAGGTAAAGCTCCTGTTGGTTCTGTGGTTTCAGTTCCCAGTCAGTCAAGTG
CATCTTCAGACAAGTATGCAGCTCTGGCAGAACTAGACAGCGTTTTCAGTTCTGCAGCCACCTCCAGTAATGCGTATACT
TCCACAAGTAATGCTAGCAGCAATGTTTTTGGAACAGTGCCAGTGGTTGCTTCTGCACAGACACAGCCTGCTTCATCAAG
TGTGCCTGCTCCATTTGGAGCTACGCCTTCCACAAATCCATTTGTTGCTGCTGCTGGTCCTTCTGTGGCATCTTCTACAA
ACCCATTTCAGACCAATGCCAGAGGAGCAACAGCGGCAACCTTTGGCACTGCATCCATGAGCATGCCCACAGGATTCGGC
ACTCCTGCTCCCTACAGTCTTCCCACCAGCTTTAGTGGCAGCTTTCAGCAGCCTGCCTTTCCAGCCCAAGCAGCTTTCCC
TCAACAGACAGCTTTTTCTCAACAGCCCAATGGT------TTTGCAGCATTTGGACAAACAAAGCCAGTAGTAACCCCTT
TTGGTCAAGTTGCAGCTGCTGGAGTATCTAGTAATCCTTTTATGACT---GGTGCACCAACAGGACAATTTCCAACAGGA
AGCTCATCAACCAATCCTTTCTTA
>rattus_norvegicus
ATGGCGGCCAGCGCGAAGCGGAAGCAGGAGGAGAAGCACCTGAAGATGCTGCGGGACATGACGGGGCTGCCGCACAACCG
CAAGTGCTTCGACTGCGACCAGCGCGGCCCCACCTACGTGAACATGACGGTCGGCTCGTTCGTGTGCACCTCTTGCTCCG
GCAGCCTGAGAGGGTTAAATCCACCTCACAGGGTGAAGTCTATCTCCATGACAACATTTACACAACAGGAAATTGAATTC
TTGCAAAAACATGGAAATGAAGTCTGCAAACAGATTTGGCTAGGATTATTTGATGATAGATCTTCAGCAATTCCAGACTT
CAGGGATCCACAAAAAGTGAAAGAGTTTCTACAAGAGAAATATGAAAAGAAAAGATGGTATGTTCCTCCAGAGCAAGCCA
AAGTGGTGGCATCGGTTCACGCTTCTATTTCAGGGTCCTCTGCCAGCAGCACAAGCAGCACCCCTGAGGTCAAACCCCTG
AAATCTCTGTTGGGAGAGTCTGCACCAGCACTGCACTTAAATAAGGGCACACCTACTCAGTCACCAGTTGTAGGTCGCTC
TCAGGGGCAGCAGCAGGAGAAGAAGCAGTTTGACCTTTTGAGTGACCTTGGCTCAGACATCTTTGCTGCTCCAGCGCCTC
AGTCGACAGCTACAGCCAACTTTGCTAACTTTGCACACTTTAACAGTCATGCAGCGCAGAATTCTGCAAATGCAGAGTTT
GCAAACTTTGATGCATTTGGACAGTCTAGTGGTTCGAGTAATTTTGGA---GTTTCCACAGCAAGTCACTCTCCTTTTCA
GCCCCAAACTACAGGT---------------GGAAGTGCTGGATCAGTAAATGCTAATTTTGCTCATTTTGATAACTTCC
CCAAATCCTCCAGTGCTGATTTTGGATCCTTCAGTACATCCCAGAGTCATCAGACAGCATCAACTGTTAGTAAAGTTTCA
ACAAACAAAGCTGGTTTACAGACAGCAGACAAATATGCGGCACTTGCTAATTTAGACAATATCTTCAGTGCTGGGCAAGG
AGGTGATCAAGGGAGTGGTTTTGGGACCACCGGTAAAGCTCCTGTTGGTTCTGTGGTTTCAGTTCCCAGTCATTCAAGTG
CATCTTCTGACAAGTATGCAGCCCTGGCAGAGTTAGACAGCGTGTTCAGTTCTGCAGCCACCTCCAATAATGCGTACACA
TCCACCAGTAATGCTAGCAGCAGTGTCTTTGGAACAGTGCCTGTGGGTGCCTCTCCTCAGACACAGCCTGCTTCAAGTGG
G---CCTGCTCCATTTGGAGCTACGCCTTCTACGAATCCATTTGTTGCTGCTACTGGTCCGTCTGCAGCGTCATCTACAA
ATCCATTTCAGACCAATGCCAGAGGAGCAACAGCGGCAACCTTTGGCACTGCATCTATGAGTATGCCAGCAGGATTTGGC
ACTCCTGCTCAGTACAGTCTCCCCACCAGCTTTAGCGGCAGTTTCCAGCAGCCTCCCTTCCCAGCCCAAGCAGCTTTCCC
TCAGCAGACAGCCTTTTCTCAGCAGCCCAATGGTGCAGGTTTCGCCACATTTGGACAAACAAAACCAGTGGTAACACCTT
TTGGTCAAGTAGCAGCTGCTGGAGTGTCTAGTAATCCTTTTATGACT---GGTGCACCAACAGGACAATTTCCAACAGGA
AGCTCATCAACCAATCCTTTCTTA
>meriones_unguiculatus
ATGGCGGCCAGCGCGAAGCGGAAGCAGGAGGAGAAGCACCTGAAGATGCTGCGGGACATGACGGGGTTGCCGCACAACCG
CAAGTGCTTCGACTGCGACCAGCGCGGCCCCACCTACGTGAACATGACGGTCGGCTCGTTCGTGTGCACCTCCTGCTCCG
GCAGCCTGAGAGGGTTAAATCCACCTCACAGGGTGAAATCTATCTCCATGACAACATTTACACAACAGGAAATTGAATTC
CTGCAAAAACATGGAAATGAAGTCTGCAAACAGATTTGGCTAGGATTATTTGATGATAGATCTTCAGCAATTCCAGACTT
CAGGGATCCACAAAAAGTGAAAGAGTTTCTACAAGAGAAATACGAAAAGAAAAGATGGTATGTTCCGCCAGAGCAAGCCA
AAGTGGTGGCATCAGTTCACGCATCTATTTCGGGGTCTTCTGCCAGCAGCACGAGCAGCACCCCCGAGGTCAAGCCCCTG
AAGTCTCTGCTGGGAGATTCTGCACCAGCTCTGCACTTAAATAAGGGCACACCTAGTCAGTCCCCAGTTGTAGGTCGCTC
TCAAGGGCAGCAGCAGGAGAAGAAGCAGTTTGACCTTTTGAGTGATCTTGGCTCAGACATCTTTGCTGCTCCGGCTCCTC
AGTCAACAGCTACAGCCAATTTTGCTAACTTTGCACATTTTAACAGTCATGCAGCTCAGAATTCTGCAAATGCAGATTTT
GCAAACTTTGATGCATTTGGACAGTCTAGTGGTTCGAGTAATTTTGGAGGTTTCCCCACAGCAAGTCATTCTCCTTTTCA
GCCCCAAACTACAGGT---------------GGAAGTGCTGGATCAGTAAATGCTAATTTTGCTCATTTTGATAACTTCC
CCAAATCCTCCAGTGCTGATTTTGGAAGCTTCAGTACATCCCAGAGTCATCAGACAGCATCAACTGTTAGTAAAGTTTCA
ACAAACAAAGCTGGTTTACAGACAGCAGACAAATATGCGGCACTTGCTAATTTAGACAATATCTTCAGTGCTGGGCAAGG
AGGTGATCAAGGGAGTGGTTTTGGGACCACGGGTAAAGCTCCTGTTGGTTCTGTGGTTTCAGTTCCCAGTCATTCAAGTG
CATCTTCAGACAAGTACGCAGCCCTGGCAGAGTTAGACAGCGTGTTCAGTTCTGCGGCCACTTCCAGCAATGCTTACACG
TCCACAAGTAATGCTAGCAGCAGTGTCTTTGGAACAGTGCCTGTGGGTGCTTCTGCTCAGACACAACCAGCTTCAAGTGG
G---CCTGCTCCATTTGGGGCTACGCCTTCTACGAATCCATTTGTTGCTGCTACGGGTCCTTCTGCGGCATCGTCTACAA
ACCCTTTTCAGACCAACGCCAGAGGAGCAACAGCGGCAACCTTTGGCACTGCATCCATGAGTATGCCAGCAGGATTCGGC
ACTCCTGCCCAGTACAGCCTCCCCACCAGCTTTAGCGGCAGTTTCCAGCAGCCTGCCTTCCCAGCCCAAGCAGCTTTCCC
CCAGCAGACAGCTTTCTCTCAGCAGCCCAATGGTGCAGGTTTTGCCACATTTGGACAAACAAAACCAGTGGTAACCCCTT
TTGGTCAAGTTGCAGCTGCTGGAGTGTCTAGTAATCCTTTTATGACT---GGTGCACCAACAGGACAATTTCCAACAGGA
AGCTCATCAACCAATCCTTTCTTA
>psammomys_obesus
ATGGCGGCCAGCGCGAAGCGGAAGCAGGAGGAGAAGCACCTGAAGATGCTGCGGGACATGACGGGGTTGCCGCACAACCG
CAAGTGCTTCGACTGCGACCAGCGCGGCCCCACCTACGTGAACATGACGGTCGGCTCGTTCGTGTGCACCTCCTGCTCCG
GCAGCCTGAGAGGGTTAAATCCACCTCACAGGGTGAAATCTATCTCCATGACAACATTTACACAACAGGAAATTGAATTC
CTGCAAAAACATGGAAATGAAGTCTGCAAACAGATTTGGCTAGGATTATTTGATGATAGATCTTCAGCAATTCCAGACTT
CAGGGATCCACAAAAAGTGAAAGAATTTCTACAAGAGAAATACGAAAAGAAAAGATGGTATGTTCCGCCAGAGCAAGCCA
AAGTGGTGGCATCAGTTCACGCATCTATTTCGGGGTCTTCTGCCAGCAGCACGAGCAGCACCCCCGAGGTCAAGCCCCTG
AAGTCTCTGCTGGGAGATTCTGCACCAGCTCTGCACTTAAATAAGGGCACACCTAGTCAGTCCCCAGTTGTAGGTCGCTC
TCAAGGGCAGCAGCAGGAGAAGAAGCAGTTTGACCTTTTGAGTGATCTTGGCTCAGACATCTTTGCTGCTCCGGCTCCTC
AGTCAACAGCTACAGCCAATTTTGCTAACTTTGCACATTTTAACAGTCATGCAGCTCAGAATTCTGCAAATGCAGATTTT
GCAAACTTTGATGCATTTGGACAGTCTAGTGGCTCGAGTAATTTTGGAGGTTTCCCCACAGCAAGTCCTTCTCCTTTTCA
GCCCCAAACTACAGGT---------------GGAAGTGCTGGATCAGTAAATGCTAATTTTGCTCATTTTGATAACTTCC
CCAAATCCTCCAGTGCTGATTTTGGAAGCTTCAGTACATCCCAGAGTCATCAGACAGCATCAACTGTTAGTAAAGTTTCA
ACAAACAAAGCTGGTTTACAGACAGCAGACAAATATGCGGCACTTGCTAATTTAGACAATATCTTCAGTGCTGGGCAAGG
AGGTGATCAAGGGAGTGGTTTTGGGACCACGGGTAAAGCTCCTGTTGGTTCTGTGGTTTCAGTTCCCAGTCATTCAAGTG
CATCTTCAGACAAGTACGCAGCCCTGGCAGAGTTAGACAGCGTGTTCAGTTCTGCGGCCACTTCCAGCAATGCTTACACG
TCCACAAGTAATGCTAGCAGCAGTGTCTTTGGAACAGTGCCTGTGGGTGCTTCTGCTCAGACACAACCAGCTTCAAGTGG
G---CCTGCTCCATTTGGGGCTACGCCTTCTACGAATCCATTTGTTGCTGCTACGGGTCCTTCTGCGGCATCGTCTACAA
ACCCTTTTCAGACCAACGCCAGAGGAGCAACAGCGGCAACCTTTGGCACTGCATCCATGAGTATGCCGGCAGGGTTCGGC
ACTCCTGCCCAGTACAGCCTCCCCACCAGCTTTAGCGGCAGTTTCCAGCAGCCTGCCTTCCCAGCCCAAGCAGCTTTCCC
CCAGCAGACAGCCTTCTCTCAACAGCCCAATGGTGCAGGTTTTGCCACATTTGGACAAACAAAACCAGTGGTAACCCCTT
TTGGTCAAGTTGCAGCTGCTGGAGTGTCTAGTAATCCTTTTATGACTATGCAGGGC------------------------
------------------------
>mus_musculus
---------NNCGCGAAGCGGAAGCAGGAGGAGAAGCACCTGAAGATGCTGCGGGACATGACGGGGCTGCCGCACAACCG
CAAGTGTTTCGACTGCGACCAGCGCGGCCCCACCTACGTGAACATGACGGTCGGCTCGTTCGTGTGCACCTCCTGCTCCG
GCAGCCTGAGAGGGTTAAATCCACCTCACAGGGTGAAATCTATCTCCATGACAACATTTACACAACAGGAAATTGAATTC
CTACAAAAACATGGAAATGAAGTCTGCAAACAGATATGGCTAGGATTATTTGATGACAGATCTTCAGCAATTCCAGACTT
CAGGGATCCACAAAAAGTGAAAGAGTTTCTACAAGAGAAATATGAAAAGAAAAGATGGTATGTTCCGCCAGAGCAAGCCA
AAGTGGTGGCCTCGGTTCATGCGTCTATTTCAGGGTCTTCTGCCAGCAGCACAAGCAGCACCCCGGAGGTCAAGCCCCTG
AAATCCCTGTTGGGAGAGTCTGCACCCGCACTGCACCTAAATAAGGGCACACCTAGTCAGTCCCCAGTTGTAGGTCGCTC
TCAAGGGCAGCAGCAGGAGAAGAAGCAGTTTGACCTTTTGAGTGATCTTGGCTCAGACATCTTTGCTGCTCCAGCTCCTC
AGTCAACAGCTACAGCCAATTTTGCTAACTTTGCACACTTTAACAGTCATGCAGCTCAGAATTCTGCAAATGCAGATTTT
GCAAACTTTGATGCATTTGGACAGTCTAGTGGTTCGAGTAATTTTGGAGGTTTCCCCACAGCAAGTCACTCTTCTTTTCA
GCCCCAGACTACAGCATTTAGCGCCCACAGTGGAAGTGCTGGATCAGTAAATGCTAATTTTGCTCATTTTGATAACTTCC
CTAAATCCTCCAGTGCTGATTTTGGAACCTTCAGTACATCCCAGAGTCATCAGACAGCATCAACTGTTAGTAAAGTTTCA
ACAAACAAAGCTGGTTTACAGACAGCAGACAAATATGCGGCACTTGCTAATTTAGACAATATCTTCAGTGCTGGGCAAGG
AGGTGATCAAGGGAGTGGTTTTGGGACCACGGGTAAAGCTCCTGTTGGTTCTGTGGTTTCAGTTCCCAGTCATTCAAGTG
CATCTTCAGACAAGTATGCAGCCCTGGCAGAGTTAGACAGCGTGTTCAGCTCTGCAGCCACCTCCAGTAATGCGTACACG
CCCACCAGTAATGCTAGCAGCAGTGTCTTTGGAACAGTGCCTGTGGGTGCCTCTGCTCAGACACAACCTGCTTCAAGTGG
T---CCTGCTCCGTTTGGGGCTACGCCTTCTACGAATCCATTTGTTGCTGCTACTGGTCCTTCTGCGGCATCGTCTACAA
ACCCATTTCAGACCAATGCCAGAGGAGCAACAGCGGCAACCTTTGGCACCGCATCTATGAGTATGCCAGCAGGATTTGGC
ACTCCTGCCCAGTATAGTCTCCCTACCAGCTTTAGTGGCAGTTTCCAGCAGCCTGCCTTCCCAGCCCAAGCAGCTTTCCC
TCAGCAGACAGCCTTTTCTCAACAGCCCAATGGT------TTCGCCACGTTTGGACAAACAAAACCAGTGGTAACCCCTT
TCGGTCAAGTAGCAGCTGCTGGAGTGTCTAGTAATCCTTTTATGACT---GGTGCGCCGACAGGACAACTTCCAACAGGA
AGCTCATCCACCAACCCTTTCTTA
>dipodomys_ordii
--------------------------------------------------------------------------------
-------------------------GGTTACAATTACATGAGTAAGGTAATGGGTACATTTCCTATTGAGCATTGTTACC
CCCTCCTTTCTGGGTTAAATCCACCACACAGGGTGAAATCTATCTCTATGACAACATTTACACAACAGGAAATTGAATTC
CTGCAAAAACATGGAAATGAAGTCTGTAAACAGATTTGGCTAGGATTATTTGATGATAGATCTTCAGCAATTCCAGACTT
CAGGGATCCACAAAAAGTGAAAGAGTTTCTACAAGAAAAATATGAAAAGAAAAGATGGTATGTTCCACCAGAGCAAGCCA
AAGTGGTGGCATCAGTTCATGCATCTATTTCAGGGTCCTCTGCCAGTAGCACAAGCAGCACACCTGAGGTCAAACCACTC
AAATCTCTTTTAGGAGATTCTGCACCAGCACTGCACTTGAATAAGGGCACGCCTAGTCAGTCCCCAGTTGTAGGTTGTTC
TCAAGGGCAGCAGCAGGAAAGGAAGCAGTTTGACCTTTTGAGTGATCTTGGCTCAGATATCTTTGCTGCTCCAGCTCCTC
AATCAACAGCTACAGCCAATTTTGCTAATTTTGCACATTTCAACAGCCATGCAGCTCAGAATTCTGCAAATGCAGATTTT
GCAAACTTTGATGCATTTGGACAGTCTAGTGGTTCGAGTAACTATGGAGGTTTCCCCACAGCAAGTCACTCTTCTTTTCA
ACCCCAAACTACAGGT---------------GGAAATGCTGGATCAGTAAATGCTAATTTTGCTCATTTTGATAACTTCC
CCAAATCCTCCAGTGCTGATTTTGGAACCTTCAGTACTTCCCAGAGTCATCAGACAGCATCAGCTGTTAGTAAAGTTTCA
ACAAACAAAGCTGGCTTACAGACAGCAGACAAATATGCGGCACTTGCTAATTTAGACAATATCTTCAGTGCTGGACAAGG
TGGTGATCAAGGAAGTGGCTTTGGAGCCACAGGAAAAGCTCCTGTTGGGTCTGTGGTTTCCGTTCCTGGTCAGCCAAGTA
CAGCCTCAGACAAGTATGCAGCCCTGGCGGAACTGGACAGCGTTTTCAGTTCTGCAGCCACCTCCAGTCATGCGTACACT
TCTTCAAGTAATGCTAGCAGCAGTGTTTTTGGAACAGTGCCAGTGGGTGCTTCTGCACAGACACAGCCTGCTTCTTCAAG
TGTGCCTGCTCCATTTGGGGCTACGCCTTCCACAAACCCATTTGTTGCTGCTGCTGGTCCTTCTGTGGCATCTTCTACAA
ATCCATTTCAGACCAATGCCAGAGGAGCAACAGCGGCAACCTTTGGCACTGCATCTATGAGCATGCCTGCAGGGTTTGGT
ACTCCTGCTCCCTATAGTCTTCCCACCAGCTTCAGTGGCAGTTTCCAGCAGCCTGCCTTCCCAGCTCAAGCAGCTTTCAC
TCAGCAGACAGCTTTTTCTCAACAGCCCAATGGTGCAGGTTTTGCAGCATTTGGACAAACAAAGCCAGTGGTAACTTCTT
TTGGTCAAGTTGCAGCTGCTGGAGTATCTAGTAATCCTTTTATGACT---GGTGCACCAACAGGACAATTTCCAACAGGA
AGCTCATCAACCAATCCTTTCTTA
>jaculus_jaculus
--------------------------------------------------------------------------------
--------------------------------------------------------------------------------
--------AGAGGGTTAAATCCACCGCACAGGGTGAAATCTATCTCCATGACAACATTTACACAACAGGAAATTGAATTC
CTGCAAAAACATGGAAATGAAGTCTGTAAACAGATTTGGCTAGGATTGTTTGATGATCGATCTTCAGCAATTCCAGACTT
CAGGGATCCACAAAAAGTGAAAGAGTTTCTTCAAGAAAAATATGAAAAGAAAAGATGGTATGTCCCACCAGAGCAAGCCA
AAGTGGTGGCCTCGGTTCACGCGTCTGTTTCAGGGTCTTCTGCCAGCAGCACCAGCAGCACCCCTGAGGTCAAGCCGCTG
AGGTCTCTGCTCGGAGATGCTGCACCAGCACTGCACTTAAACAAGGGCACACCGAGTCAGTCCCCAGTTGTAGGTCGCTC
TCAAGGGCAGCAGCAGGAGAAGAAGCAGTTTGATCTTTTGAGTGATCTTGGCTCAGACATCTTTGCTGCTCCAGCTCCCC
AGTCAACAGCTACAGCCAATTTTGCTAACTTTGCACATTTCAACAGTCATGCAGCTCAGAATTCTGCCAGTGCAGATTTT
GCAAACTTTGATGCGTTTGGACAGTCTAGTGGTTCCAGTCATTTTGGAGGTTTCCCCACAGCAGGCCGCTCTTCTTCTCA
GCCCCAGACTGCAGGT---------------GGAAGTGCTGGATCAGTAAATGCTAATTTTGCTCATTTTGATAACTTCC
CCAAATCCTCCAGTGCTGACTTTGGAACCTTCAATACCTCCCAGAGTCATCCAGCAGCATCAACTGTTAGTAAAGTTTCA
GCAAACAAAGCTGCCTTACAGACAGCAGACAAATATGCGGCACTTGCTAACTTAGACAATATCTTCAGTGCTGGGCAA--
-------------------------------------------------------------GTTCCCAGTCAGGCAAGTG
CACCTTCCGACAAGTACGCAGCCCTGGCAGAGCTGGACAGCGTGTTCAGTTCTGCAGCCACCTCCAGTAATGCGTACCCT
TCCACAAGTAATGCCAGCAGCGGTGTTTTTGGAACAGTGCCTGTGGGTGCTTCTGCCCAGACACAACCTGCTTCTTCAAG
TGTGCCTGCTCCGTTCGGGGCTACGCCTTCTACAAATCCATTTGTTGCTGCTGCTGGTCCTTCTGTGGCATCTTCTACAA
ATCCATTTCAGACCAATGCCAGAGGAGCAACAGCTGCGACCTTCGGCACTGCGTCCATGAGCATGCCTGCGGGGTTTGGC
GCTCCTGCTCCCTACAGCCTCCCCACCAGCTTCAGTGGCACTTTCCAGCAGCCTGCCTTCCCAGCCCAAGCAGCTTTCCC
TCAACACACAGCTTTTTCTCAACAGCCCAATGGTGCAGGTTTTGCAACATTTGGACAAACAAAACCGGTGGTAACCCCTT
TTGGTCAAGTTGCAGCTGCTGGAGTATCTAGTAATCCTTTTATGACT---GGTGCGCCAACGGGACAGTTTCCAGCAGGA
AGTTCATCAACCAATCCTTTCTTA
