# Supplementary material for: Divergent genes in gerbils: prevalence, relation to GC-biased substitution, and phenotypic relevance
Source: BMC Evol Biol. 2020 Oct 19;20:134. doi: 10.1186/s12862-020-01696-3 (PMC7574485; doi:10.1186/s12862-020-01696-3)
Supplement: Supplementary file 3 — Additional file 3 Supplementary Data. DNA alignments for 10,554 1-to-1 orthologues used in analysis. Each alignment file is named using its orthogroup ID. [file 12862_2020_1696_MOESM3_ESM.zip › Additional_File_3/masked_alignments/OG0002030.fa]

>fukomys_damarensis
ATGGCCGCCTTCGGGCTTCTCAGCTATGAACAGAGACCGCTGAAGCGCCCCCGGCTCGGGCCGCCCGACGTCTACCCGCA
GGACCCCAAGCAGAAGGAGGATGAACTCACTGCTGTGAATGTAAAGCAAGGCTTCAACAATCAGCCGGCCTTCACTGGAG
ATGAACATGGCTCTGCCAGAAATATTGTAATTAATCCATCAAAGATTGGAGCTTATTTTAGCAGCATATTAGCTGAAAAA
CTAAAGCTTAACACTTTCCAGGATACCGGAAAGAAGAAACCCCAAGTTAATGCTAAGGATAATTATTGGCTGGTTACTGC
TCGATCTCAGAGTGCAATTCATAGTTGGTTCTCTGACTTAGCAGGAAATAAACCTCTTGCTATTTTGGCAAAAAAGGAGC
TGCCTGTTCCTCAGGTTCCTATCCTTAGTAAAAAGGAAGATGTTTTTGCATATTTAGCTAAATACTCAGTGCCAATGGTT
CGAGCAACATGGCTGATCAAGATGACTTGTGCCTATTATTCTGCTATTTCAGAAGCTAAAATTAAGAAACGTCAGCCTAC
TGATCCCAACTTGGAGTGGACACAAATATCTACCAGATATCTTAGAGAACAGTTGGCCAAGATTTCTGACTTTTACCACA
TGGCCTCCAGCACAAGTGATGGCCCTATCCCTATACCACCAGACGTGGAGCAAGCCATGAAGCAATGGGAGTATAATGAG
AAGCTGGCATTTCACATGTTTCAGGAAGGGATGCTAGAGAAGCATGAATATTTGACATGGATCCTGGATGTTTTAGAAAA
GATCAGACCAATGGACGATGATCTTCTTAAACTCTTGTTACCACTAATGCTGCAGTATTCAGATGAGTTTGTTCAGTCGG
CCTACCTGTCTCGTCGCCTTGCCTACTTTTGTGCCCGGCGTCTTTCCTTGCTGCTGAGCGATAGCCCCAACCTCCTTGCT
GCCCACTCACCCCACATGATGATAGGACCAAACAACTCCAGCATTGGGACCCCCAGCCCCGGCCCCCCAGGCCCTGGCAT
GAGCCCCATGCAGCTGGCCTTCTCAGATTTCCTTTCTTGTGCACAGCATGGTCCCCTGGTTTATGGACTTAGTTGTATGT
TGCAGACTGTCACTCTCTGTTGCCCAAGTGCCTTGGTGTGGAATTATTCCACAAATGAAAATAAGATCACAAACCCAGGC
TCACCCCTGGATCTGCTGCAGATGGCCCCTTCCAGCCTCCCCATGCCTGGTGGGAACACGGCTTTCAATCAGCAGGTTCG
GGCAAGGATTTATGAGGTAGAACAACAGATAAAACAAAGAGGCCGTGCAGTGGAAGTTCGATGGTCCTTTGACAAGTGCC
AAGAGTCGACAGCAGGGGTGACTATTAGTCGGGTTTTACACACGTTGGAAGTCTTGGATCGTCACTGTTTTGACCGAACT
GATTCCAGCAATTCAATGGAGACGCTTTATCATAAGATTTTCTGGGCAAACCAAAACAAAGATAACCAAGAGGTTGCCCC
CAGTGATGAAGCTGTGGTGACGCTGTTGTGTGAGTGGGCCGTGAGCTGCAAACGGTCAGGCAAGCACAGGGCCATGGCGG
TGGCCAAGCTCTTGGAGAAGAGGCAAACAGAAATCGAGGCAGAGAGATGTGGCGAATCAGAAGTCTTAGATGAAAAGGAG
TCTATTTCTTCAGCCTCTCTTGCTGGATCTGGTTTGCCTATTTTCCAAAATGTTCTGCTAAGGTTTTTAGATACACAGGC
CCCCTCATTGTCGGATCCAAACAGTGAGTGTGAAAAGGTAGAATTTGTGAACCTGGTGCTGCTCTTCTGTGAGTTCATCC
GCCATGATGTCTTTTCCCACGATGCCTACATGTGCACACTCATATCTCGAGGAGACTTGTCAGTCACTGCCTCCACTGGG
TCACGGTCACCAGCAGGGGACAATGCAGATGAACACTATTCAAAGGACCACGATGTCAAAATGGAGGAACAGAGTATTAT
GGCGCATATGGGCATTGACTCAGGAACCACTAACATTTTTGATGAAGTAGACAAGAGTGACTTTAAAACTGACTTTGGTT
CGGAGTTTCCAATCTTTTCTCCCATGCCCGGAGAGTCCTGTGAGAATACCAACTCCTCCTTGGGCAGAAGAATGTCCATT
AATGGTGAGAAATTGGCAAAGAGGGAAAAGCCGAGGGAATTAATTTTTCCATCTAATTATGACCTCCTCCGTCACCTGCA
GTATGCAACACATTTTCCTATACCTCTGGATGAATCTTCAAGTCATGAATGTAACCAGCGCACAATCCTTCTCTATGGAG
TTGGCAAAGAGCGTGACGAAGCCAGGCATCAGCTGAAGAAGATTACCAAAGATATCTTGAAAATCCTAAATAAGAAGAGC
ACCACAGAGACAGGGGCTGGGGACGAAGGGCTAAAAGCCAGGAAGAACAAACAAGAATCATTTCCAACCCTCGAAACTGT
CTTCACAAAACTCCAGCTCCTTTCTTATTTTGATCAGCATCAAGTGACATCTCAGATCTCCAACAATGTGCTGGAACAAA
TCACAAGCTTTGCATCGGGTACATCCTATCATCTCCCCTTGGCCCACCATATTCAGCTCATCTTTGATCTCATGGAACCA
GCACTGAATATCAATGGGCTAATTGACTTTGCAATACAGTTACTAAATGAATTGAGTGTTGTGGAAGCCGAACTGCTCCT
AAAATCCTCCAGCTTGGCAGGAAGTTACACAACAGGACTGTGTGTCTGCATTGTGGCTGTTCTCAGGCGGTATCACAGTT
GTCTGATCCTAAATCCTGATCAGACAGCCCAGGTGTTTGAAGGGCTATGTGGTGTGGTAAAACATGTTGTAAACCCCTCA
GAATGCTCCTCCCCTGAAAGATGCATCTTAGCCTACCTCTATGATCTTTATGTGTCATGTAGCCACCTCAGAAGTAAATT
TGGAGACCTCTTCAGTAGTGCCTGTTCAAAAGTAAAGCAAACCATATACAATAATGTGATGCCTGCAAATTCCAACCTGC
GATGGGATCCAGACTTCATGATGGATTTTATTGAGAATCCCTCAGCCCGAAGCATCAACTACGCAATGCTAGGCAAGATC
CTTAGTGACAATGCTGCCAATCGCTACAGCTTTGTCTGCAATACCCTCATGAATGTATGTATGGGCCATCAGGATGCTGG
AAGGATTAACGACATAGCCAATTTCTCCTCTGAGCTGACTGCTTGCTGTACTGTTCTTAGTTCAGAGTGGCTGGGGGTGC
TGAAGGCTCTTTGTTGTTCTTCAAATCACGTGTGGGGGTTTAATGATGTACTTTGCACTGTAGATGTGAGTGACCTTTCA
TTCCATGATTCATTAGCTACTTTCATTGCTATTCTGATAGCACGACAGTGTTTCTCCCTGGAGGACGTCGTGCAGCACGT
CGCACTCCCCTCTCTCCTAGCGGCAGCTTGTGGAGATGCGGACGCAGAGCCAGGGGCGAGAATGACATGCAGACTCCTGC
TTCATCTCTTCCGAGCTCCACAGGCCTGCTTCTTACCTCAGGCTGCCGGCAAACCTTTCCCTGGAATAAGATCATCTTGT
GATAGACACCTCTTAGCTGCTGCTCATAACAGCATTGAAGTGGGAGCTGTTTTTGCTGTCTTAAAAGCAATTATGATGCT
TGGAGATGCCAAAATTGGCAGTAACAATGTCAGCTCTTTAAAGAATGATGACTTTGCCATGAGAAGTTTACGGCGTGATG
GGAATGCTGAAGATGTCTGGACCGCCTCTCAAAATGCAAAATCCTGTGGGAAAAGCATTTCCATAGAGACTGCCAATCTA
AGAGAATATGCTCGATATGTCCTGAGGACTATCTGTCAACAGGAATGGGTAGGAGAGCATTGCTTAAAAGAACCTGAAAG
ATTATGTACAGACAAAGAGCTTATCCTGGACCCTGTGCTTTCCAATATGCAAGCGCAGAAATTGTTGCAGCTTATCTGTT
ATCCTCATGGCATTAAAGAGTGTACTGATGGAGATAACTTGCAAAGGCAACACATTAAGCGCATTCTTCAGAATCTTGAG
CAGTGGACATTGAGACAGTCCTGGCTTGAGCTTCAATTAATGATCAAACAGTGCTTGAAGGACCCTGGCTCTGGTTCTGT
GGCTGAAATGAACAACTTACTGGACAATATTGCTAAGGCAACAATAGAGGTATTCCAGCAGTCTGCAGACCTAAATAATA
ACTCTTCTAATTCTGGCATGAGTCTCTTCAACCCAAATGGTATTGGAAGTGCTGATACAAATAGCACGAGACAGAATGGA
ATAAAGACATTTCTAAGTTCCTCTGAACGCAGGGGCGTGTGGTTGGTGGCCCCCCTCATCGCCAGGCTGCCAACCTCTGT
GCAGGGGCGAGTACTGAAAGCTGCTGGGGAAGAGCTGGAGAAGGGGCAGCACTTAGGCTCATCTTCCAAAAAGGAGCGAG
ACAGACAGAAACAGAAAAGTATGTCTCTTTTGAGTCAGCAGCCTTTCCTCTCACTGGTTCTCACCTGCCTTAAGGGACAA
GACGAACAGCGGGAAGGTCTCCTGACATCTCTCCAGAATCAAGTTAACCAGATTTTAAGTAATTGGAGAGAAGAACGGTA
CCAGGATGACATAAAGGCTCGGCAGATGATGCATGAAGCACTGCAACTTCGCCTCAACTTGGTAGGAGGAATGTTTGACA
CAGTACAGAGGAGCACCCAGTGGACAACAGACTGGGCCCTCCTGCTCCTTCAGATAATTACTTCAGGAACTGTTGACATG
CACACTAACAATGAATTATTCACAACAGTGCTTGACATGCTGGGTGTTTTAATCAATGGAACATTAGCCTCTGACCTATC
AAATGCATCCCCAGGTGGATCTGAAGAGAACAAACGTGCATACATGAATTTGGTAAAGAAACTGAAAAAAGAGCTAGGAG
ACAAGCGGTCAGAAAGCATCGACAAAGTTCGGCAGTTGCTACCTTTGCCAAAACAGACATGTGATGTCATCACTTGTGAA
CCCATGGGTTCTTTGATCGACACAAAGGGAAACAAAATTGCTGGATTTGACTCTATAGATAAAAAACAG------GGTCT
CCAGGTCTCCACAAAGCAGAAGGTGTCCCCTTGGGACTTATTTGAGGGTCAGAAGAACCCAGCTCCTCTGTCATGGGCTT
GGTTCGGGACTGTCCGAGTGGACCGCAAAGTGATCAAGTACGAGGAACAGCATCACCTCCTTTTGTACCATACACACCCC
ATGCCCAAGCCCCGAAGCTACTACCTCGAGCCACTGCCCCTGCCTCCTGAGGAGGAAGAGGAAGAGGCTGCATCTCCCGT
TTCTCAGGAACCAGAAAGGAAATCAGCAGAGCTGTCAGATCAGGGAAAAACCGCAGCTGATGAAGAAAAGAAGACGAAGG
GTAGGAAGCGCAAGACGAAGTCAAGCTCACGAGCTGATGACTATCCCCAGAGCAGCATATATAGAGTGCCTCCCAATTAC
TCGCCCATTTCCTCCCAAATGATGCACCATCCTCAGTCCACCTTGTGGGGTTACAACCTCATTGGCCAGCCCCAGCAGCC
CGGCTTTTTCCTCCAGAACCAATCTCTTACTCCAGGTAGCTCCAGATTGGACCCTGCTGGCTCCTTTGTTCCAACCAATA
CCAAACAAGCTCTGTCCAACATGCTGCAGCGGCGCTCGGGTGCCATGATGCAGCCACCCTCCCTTCATGCGATCACGTCA
CAGCAGCAGCTGATCCAGATGAAGCTT---------------CTGCAGCAGCAACAGCAGCAGCGGCTCCTCAGGCAAGC
CCAGACTCGACCTTTCCAGCAGGGCCAACCAGGGGACCAAGCTGTTCTCTTTGCTGCACAAGCACGACCCGCCCCTCAAC
TGCCCCAGTATCCAGGACTACAGCAAGCACAGACCATGCCCCAGGGTTATACGATGTATGGAACACAGATGCCTTTGCAA
CAAACATCACAGCAACAGGCTGGCGGTATGGTTCTGTCTCCCAGCTACAGCTCCAGGGTCTACCCGGCTGCACATTCCAG
CCCTGCACTAATGGAAAGACTCAGACAGATTCAGCAGCAGCCAAGTGGCTATGTGCAGCCGCAGGCCTCGCCGTACCTGC
AGCCCTTGACGAGTTCTCAGAGACTGAACCATCAGGCTTTACAGCAGAGCCCTCTGGTGGCGGGGGGAATTGATGCTGTT
TTGCCTTCTGCACATCCAAACCTTGTG---GTGCCCCTGCCTCAGGACCCCATGAGACCCAGACAGCCACAAGCTCGACA
GCAGCAGAGACTCTTCCAGGATATATTT---CTTTTGCAGATGCAGCAGCCACAGCAGCCCCCCCTGCCCCAGCAACCCT
CTCAGCCCCAGAATCAGAGTCTTGGTCTCCAAGCAATGCAGCCCCAGCAGCCTTTGTTTCCCAGGCAAGGCTTGCAGCAG
ACCCAGCAGCAGCAGCAGACAGCCGCCCTGGTGCGGCAGCTCCAGAAGCAGCTTTCT-----------------------
----------------------------------
>homo_sapiens
ATGGCCGCCTTCGGGCTTCTCAGCTATGAGCAGAGACCGCTGAAGCGCCCCCGGCTCGGGCCGCCCGACGTCTACCCACA
GGACCCCAAGCAGAAGGAGGATGAACTTACTGCTGTGAATGTAAAGCAAGGCTTCAATAATCAGCCAGCCTTCACTGGAG
ATGAACATGGCTCAGCCAGAAATATTGTAATTAACCCATCAAAGATTGGAGCTTATTTTAGCAGCATATTAGCTGAGAAA
CTGAAGCTTAACACTTTCCAGGACACGGGAAAGAAGAAACCACAAGTTAATGCTAAAGATAATTATTGGCTGGTTACTGC
TCGATCCCAGAGTGCAATTCATAGTTGGTTTTCTGACTTAGCAGGAAATAAGCCACTTTCTATTTTGGCAAAAAAG----
--------------GTTCCTATCCTTAGTAAAAAAGAGGATGTTTTTGCATATTTAGCTAAATATTCTGTGCCAATGGTT
CGAGCAACGTGGCTGATCAAGATGACTTGTGCCTATTATTCTGCTATATCTGAAGCTAAAATTAAGAAACGTCAGGCTCC
TGATCCGAATTTGGAGTGGACACAGATATCTACCAGATATCTTCGAGAGCAGTTGGCCAAGATTTCTGACTTTTACCACA
TGGCCTCCAGCACGGGCGATGGCCCTGTCCCTGTGCCACCAGAGGTGGAGCAAGCCATGAAGCAATGGGAATACAACGAA
AAGCTAGCATTTCACATGTTCCAGGAAGGAATGTTAGAAAAACACGAATATTTGACATGGATCCTGGATGTTTTAGAAAA
GATCAGACCAATGGATGATGATCTTCTTAAACTCTTGCTACCACTAATGCTGCAGTATTCAGATGAGTTTGTTCAGTCGG
CCTACCTGTCTCGTCGTCTTGCCTACTTTTGTGCCCGGCGTCTTTCCTTGCTGCTGAGCGATAGCCCCAACCTCCTTGCT
GCCCACTCACCCCACATGATGATAGGACCAAACAACTCGAGTATCGGGGCCCCCAGCCCTGGCCCCCCCGGCCCTGGCAT
GAGCCCCGTGCAGCTGGCCTTCTCAGATTTTCTTTCCTGTGCACAGCATGGTCCCCTGGTTTATGGACTTAGTTGTATGT
TGCAGACTGTCACTCTCTGTTGCCCAAGTGCCTTGGTGTGGAATTATTCCACAAATGAAAATAAGAGCGCAAACCCAGGC
TCACCCCTGGATCTGCTGCAGGTGGCCCCGTCCAGCCTCCCCATGCCGGGTGGGAACACGGCTTTCAATCAGCAGGTTCG
GGCAAGGATTTATGAAGTAGAACAACAGATAAAACAAAGAGGCCGTGCAGTGGAAGTTCGGTGGTCATTTGACAAGTGCC
AAGAATCCACAGCAGGGGTGACTATTAGTCGGGTTTTGCACACGTTGGAAGTTTTGGATCGTCACTGTTTTGACCGAACT
GATTCCAGCAATTCCATGGAGACACTTTATCATAAGATTTTCTGGGCAAACCAAAACAAAGATAACCAAGAGGTTGCGCC
CAACGATGAAGCTGTGGTGACGCTGTTATGTGAATGGGCCGTGAGCTGCAAACGGTCTGGCAAGCACAGGGCCATGGCTG
TGGCAAAACTCCTGGAGAAGAGGCAAGCAGAAATTGAGGCAGAGAGATGTGGTGAATCAGAAGTCTTAGATGAGAAGGAG
TCTATTTCTTCATCCTCTCTTGCTGGATCCAGTTTGCCTGTTTTCCAGAATGTGCTGTTAAGGTTTTTAGATACACAGGC
CCCCTCTTTGTCGGACCCAAACAGTGAATGTGAAAAGGTGGAATTTGTGAACCTGGTGCTGCTCTTCTGCGAGTTCATCC
GCCATGATGTCTTCTCCCATGACGCATACATGTGTACCCTCATATCTCGAGGAGATTTGTCAGTCACTGCCTCAACTCGG
CCGCGGTCACCAGTAGGGGAAAATGCAGATGAACACTATTCAAAGGACCATGATGTGAAAATGGAG--------------
--------------------------------------------------------------------------------
-----------ATTTTTTCTCCTATGCCTGGAGAATCCTGTGAGAATGCCAACACTTCGTTGGGCAGAAGAATGTCAGTT
AATTGTGAGAAGTTGGTGAAGAGGGAAAAGCCAAGGGAATTAATTTTTCCATCTAATTATGACCTCCTTCGCCACTTACA
GTATGCAACACATTTTCCTATACCTCTGGATGAATCTTCAAGTCATGAATGTAACCAGCGCACAATCCTTCTCTATGGAG
TCGGCAAAGAGCGTGATGAAGCAAGGCATCAGCTGAAGAAGATTACCAAAGATATCCTGAAAATTCTAAATAAGAAGAGC
ACCACAGAGACAGGGGTTGGGGACGAAGGACAAAAAGCCAGGAAGAACAAACAGGAGACATTTCCAACACTGGAGACTGT
GTTCACTAAACTCCAGCTCCTTTCATATTTTGATCAACATCAAGTGACATCTCAGATTTCTAACAATGTGCTAGAACAAA
TCACAAGCTTTGCGTCAGGAACATCCTATCATCTCCCTTTGGCTCACCACATTCAGCTCATCTTTGATCTCATGGAGCCA
GCACTGAACATCAACGGACTAATTGACTTCGCAATACAGTTACTAAATGAACTGAGTGTTGTGGAAGCTGAACTGCTCCT
AAAATCCTCCAGCCTGGCAGGAAGTTATACAACAGGACTGTGTGTCTGCATCGTGGCTGTTCTCAGGCGCTATCACAGTT
GTCTAATCTTGAATCCTGATCAGACAGCCCAGGTGTTTGAAGGGTTGTGTGGTGTGGTCAAGCATGTCGTAAACCCCTCA
GAATGTTCTTCCCCTGAAAGATGCATTTTAGCCTACCTCTATGATCTCTATGTGTCATGTAGCCACCTCAGAAGTAAATT
TGGAGACCTCTTCAGTAGTGCCTGTTCAAAAGTAAAGCAAACCATATATAATAACGTGATGCCTGCAAATTCGAACTTGC
GATGGGATCCAGACTTCATGATGGATTTTATTGAGAATCCCTCAGCCCGCAGCATCAACTACTCAATGCTGGGCAAGATC
CTCAGTGACAATGCGGCCAATCGCTACAGCTTTGTCTGCAATACACTCATGAATGTATGTATGGGCCATCAGGATGCTGG
CAGGATTAACGACATAGCCAATTTCTCCTCTGAGCTTACGGCTTGCTGCACTGTTCTTAGTTCAGAATGGCTGGGGGTTC
TGAAGGCTCTTTGTTGTTCTTCAAATCACGTGTGGGGGTTTAATGATGTACTTTGCACTGTAGATGTGAGTGACCTTTCA
TTCCATGATTCATTAGCTACTTTCATTGCTATTCTGATAGCACGACAGTGTTTTTCCCTGGAGGACGTCGTGCAGCATGT
CGCACTTCCCTCTCTTCTAGCAGCAGCTTGTGGGGATGCGGACGCCGAGCCTGGGGCGAGAATGACATGCCGACTCTTGC
TTCATCTCTTCCGAGCTCCCCAGGCCTGCTTCTTACCTCAAGCAACGGGCAAACCTTTCCCTGGAATAAGATCATCTTGT
GATAGACACCTCTTAGCCGCTGCTCACAACAGCATTGAAGTGGGAGCCGTGTTTGCTGTCTTAAAAGCAATTATGATGCT
TGGAGATGCCAAAATTGGCAATAACAGTGTCAGCTCTTTAAAGAATGATGACTTCACCATGAGAGGTTTGCGATGTGATG
GGAATGCTGATGATATCTGGACTGCCTCACAAAATCCAAAATCCTGTGGGAAAAGCATTTCCATAGAAACTGCCAATTTA
AGAGAATACGCTAGATATGTACTGAGGACTATCTGTCAACAGGAATGGGTAGGAGAGCATTGCTTAAAAGAACCTGAAAG
ATTATGTACAGACAAAGAACTTATATTGGACCCTGTGCTTTCAAATATGCAAGCACAGAAATTACTGCAGCTTATCTGTT
ATCCTCATGGCATTAAAGAATGTACCGAGGGGGACAATCTGCAAAGACAGCACATTAAGCGTATTCTTCAGAATCTTGAG
CAGTGGACACTGAGGCAATCCTGGTTAGAACTCCAGCTAATGATCAAACAGTGCTTGAAGGACCCTGGCTCTGGTTCTGT
GGCCGAAATGAACAACTTACTGGACAATATTGCAAAGGCAACAATAGAGGTATTCCAGCAGTCTGCAGACCTAAAT---A
ATTCTTCTAATTCTGGCATGAGCCTCTTCAACCCAAACAGTATTGGAAGTGCTGATACAAGTAGCACGAGACAGAATGGA
ATAAAGACATTCCTAAGTTCCTCCGAACGCAGGGGTGTATGGTTGGTGGCCCCCCTCATCGCCAGGTTGCCAACTTCTGT
GCAAGGAAGAGTGCTGAAAGCCGCTGGGGAAGAGCTGGAGAAGGGACAGCACTTGGGTTCTTCTTCCAAAAAGGAAAGGG
ACAGACAGAAACAGAAAAGTATGTCTCTTTTGAGTCAACAACCCTTCCTCTCACTGGTACTTACCTGCCTTAAGGGACAA
GATGAACAAAGGGAAGGCCTCCTAACATCTCTCCAGAATCAAGTTAACCAGATTTTAAGTAACTGGAGAGAAGAACGATA
CCAAGATGACATAAAAGCGCGGCAGATGATGCACGAAGCATTGCAACTCCGCCTAAATTTGGTAGGAGGAATGTTTGACA
CGGTGCAGAGGAGCACCCAGTGGACTACAGACTGGGCCCTGCTACTCCTTCAGATCATTACTTCAGGAACTGTTGACATG
CACACTAACAATGAATTATTCACAACAGTTCTTGACATGCTGGGTGTTTTAATCAATGGAACGTTAGCCTCTGACCTATC
AAATGCATCCCCTGGGGGATCTGAAGAGAACAAGCGTGCATACATGAATTTAGTAAAGAAACTGAAAAAAGAGCTAGGAG
ACAAGCGATCAGAAAGTATTGACAAAGTTCGACAGTTACTACCTTTGCCGAAACAGACATGTGATGTCATCACTTGTGAA
CCTATGGGTTCCTTGATTGACACAAAAGGAAACAAAATTGCTGGATTTGACTCTATAGATAAAAAACAG------GGTCT
CCAGGTCTCTACGAAGCAGAAGGTGTCCCCGTGGGACTTGTTTGAGGGTCAGAAGAACCCAGCTCCTTTGTCCTGGGCCT
GGTTTGGGACAGTCCGAGTGGACCGAAGAGTGATCAAGTACGAGGAGCAGCATCACCTCCTGCTGTATCACACACACCCC
ATGCCCAAGCCCCGCAGTTACTACCTCCAGCCACTGCCCCTGCCTCCTGAGGAGGAAGAGGAAGAGCCCACATCTCCAGT
TTCTCAGGAACCAGAAAGGAAGTCCGCTGAGCTGTCAGATCAGGGAAAAACCACAACAGATGAAGAAAAGAAAACAAAAG
GAAGGAAGCGCAAGACGAAATCTAGCTCAAGAGTTGATGAATATCCACAGAGCAACATATACCGAGTGCCTCCTAATTAC
TCGCCTATCTCCTCCCAAATGATGCACCATCCACAGTCCACCTTGTGGGGTTACAACCTCGTGGGCCAGCCCCAGCAGCC
CGGCTTTTTCCTTCAGAACCAATCTCTTACTCCAGGTGGCTCCAGATTGGACCCTGCAGGCTCCTTTGTCCCAACCAACA
CCAAACAAGCTCTGTCAAACATGCTACAGCGGCGCTCAGGCGCCATGATGCAGCCGCCTTCTCTTCATGCAATCACATCG
CAGCAGCAGTTGATACAGATGAAGCTT---------------CTGCAGCAGCAGCAGCAACAGCGACTTCTCAGGCAAGC
CCAGACTCGGCCTTTCCAACAGGGCCAGCCGGGGGACCAGGCTGCTCTCTTTGCTGCGCAAGCACGGCCCTCCCCTCAGC
TCCCTCAGTATCCAGGGCTGCAGCAAGCACAGACCATGCCACAGGGCTATACAATGTATGGGACACAGATGCCTTTGCAG
CAGACATCGCAGCAGCAGGCTGGCAGTGTGGTCCTGTCTCCCAGCTATAACTCCAGAGCCTATCCGGCCGCACATTCCAA
CCCCGTGCTAATGGAAAGACTCAGACAGATTCAGCAGCAGCCGAGTGGCTATGTTCAGCAGCAGGCCTCGCCGTACCTGC
AGCCCCTGACTGGCTCTCAGAGACTGAACCATCAGGCTCTACAGCAGAGCCCTCTGGTGGGCGGGGGAATTGATGCTGTG
CTGACTTCTGCACATCCAAACCTTCCCTCCGTGCCCCTGCCTCAGGATCCCATGAGACCCAGACAGCCGCAAGTTCGACA
GCAGCAGAGACTCCTCCAG---------------------ATGCAGCAGCCCCAGCAGCCTCCCCAGCCCCAGCAGTCCT
CGCAGTCCCAGAGTCAGACCCTTGGTCTCCAAGCAATGCAGCCCCAGCAGCCCTTGTTTCCCAGGCAAGGCTTGCAGCAG
ACCCAGCAGCAGCAGCAGACGGCCGCCTTGGTGCGGCAGCTCCAGAAGCAGCTTTCCAGCAAC------CAGCCACAGCA
AGGAGTGACTCCGTATGGGCATCCTTCACACTTC
>mus_musculus
ATGGCCGCCTTCGGGCTTCTCAGCTATGAGCAGAGACCGCTGAAGCGCCCGCGGCTCGGGCCGCCCGACGTCTACCCGCA
GGACCCTAAGCAGAAGGAGGATGAACTTACAGCTGTGAATGTAAAGCAGGGATTCAACAACCAGCCGGCCTTCACTGGAG
ACGAACATGGCTCAGCCAGAAACATTGTAATCAACCCATCCAAGATCGGTGCGTATTTCAGCAGCATATTGGCCGAGAAA
CTGAAGCTTAACACTTTCCAGGACACCGGAAAGAAGAAACCCCAAGTTAATGCTAAAGATAATTACTGGCTGGTTACTGC
CCGATCGCAGAGTGCAATTCATAGTTGGTTCTCTGACCTAGCAGGGAATAAACCACTTGCTATCTTGGCAAAAAAG----
--------------GTCCCCATCCTCAGTAAAAAAGAGGACGTCTTTGCATATTTAGCTAAGTATTCTGTGCCAATGGTT
CGAGCAACGTGGCTGATCAAGATGACTTGTGCCTATTACTCTGCTATTTCTGAAGCTAAAATTAAGAAACGCCAGGCTCC
CGATCCCAATTTGGAGTGGACACAGATATCTACCAGATACCTCAGAGAGCAGTTGGTCAAAATCTCTGACTTTTACCACA
TGGCTTCCAGTACAGGTGATGGTCCTGTCCCTGTGCCACCAGAGGTTGAGCAAGCCATGAAGCAGTGGGAGTACAACGAG
AAGCTGGCATTTCATATGTTCCAGGAAGGAATGTTGGAAAAGCACGAGTATTTGACTTGGATCCTGGACGTCTTAGAGAA
GATCAGACCAGTGGATGACAGCCTTCTGAAGCTACTTTTGCCCCTGATGTTGCAGTATTCAGATGAGTTTGTTCAGTCAG
CCTACCTGTCTCGTCGTCTCGCGTACTTTTGTGCCCGGCGTCTTTCCTTGCTACTGAGTGATAGCCCCAACCTCCTTGCT
GCTCACTCGCCCCACATGATAATCGGAACAAACAACACGAGTATTGGGACCCCCAGCCCTGGCACCCCTGGCCCTGGCAT
GAGCCCTGTGCAGCTGGCCTTCTCGGATTTCCTTTCCTGTGCACAGCATGGCCCCCTGGTTTATGGACTTAGTTGTATGT
TGCAGACTGTCACTCTGTGTTGCCCAAGTGCCTTGGTGTGGAATTATTCCACCAATGAAAATAAGATCTCGAATCCAGGC
TCTCCCCTGGATCTGCTGCAGGTCGCCCCGTCCAGCCTCCCCATGCCGGGTGGGAACACGGCTTTCAATCAGCAGGTTCG
GGCAAGGATTTATGAGGTAGAACAGCAGATAAAGCAGCGAGGCCGTGCAGTGGAAGTTCGGTGGTCTTTTGATAAGTGTC
AGGAGTCGACGGCAGGGGTGACTATTAGTCGGGTCTTGCATACACTGGAAGTCTTAGATCGTCATTGTTTCGACCGAACT
GATTCCAGCAATTCAATGGAGACTCTTTATCATAAAATTTTCTGGGCAAACCAAAACAAAGATAACCAAGAGGTTGCCCC
CAATGATGAAGCTGTGGTGACATTGTTATGTGAATGGGCTGTAAGCTGCAAAAGGTCTGGTAAGCACAGGGCCATGGCTG
TGGCGAAACTCTTGGAGAAAAGGCAAGCGGAGATTGAGGCAGAGAGATGTGGGGAATCAGAAGTCCTAGATGAGAAAGAG
TCAATTTCTTCAGCATCTCTTGCAGGATCTAGTTTGCCTGTTTTCCAGAATGTTTTGCTGAGGTTTTTAGATACACAGGC
CCCAGCGCTGTCGGACCCCAACAGTGAATGCGAGAAGGTAGAGTTTGTGAACTTGGTGCTGCTCTTCTGCGAGTTTATCC
GCCACGATGTCTTCTCCCATGATGCATATATGTGCACCCTCATCTCTCGAGGAGACTTATCAGTTACTGCCTCCACGGGG
CTGCGGTCGCCAGCAGGAGAGAATTCAGATGAACACTATTCCAAGGATCATGATATGAAGATGGAGGAGCACAGTGTCAT
GGCGCGCCTGGGTCTCGGCTCAGGAGCCACTCACATCTTTGATGATGTAGACAAGAGTGACTTTAAAAGTGACCCTGCTT
CTGAGTTTCCAATTTTTTCTCCCATGCCTGGAGAATCCTGTGAGAACATCAACCCTTCCTTGAGCAGAAGACTGTCAGTC
AATGGTGAGAAACTGCTAAAGAGAGAAAAACCAAGAGAATTAATTTTCCCATCAAATTACGACCTCCTCCGACACCTGCA
GTATGCAACCCACTTTCCTATACCTCTGGATGAATCTTCAAGTCATGAATGTAACCAGCGCACAATCCTTCTCTATGGAG
TCGGAAAAGAGCGTGATGAAGCCAGGCATCAGCTGAAGAAGATTACCAAAGATATCCTCAAAATCCTGAACAAGAAGGGC
ACCACAGAATCAGGGGTTGGGGACGAAGGACAGAAAGCCAGGAAGACCAAGCAGGAAGTTTTTCCAACCCCGGAAAATGT
GTTCACGAAACTCCAACTCCTCTCATACTTCGATCAGCATCAAGTAACATCTCAGATCTCTAACAATGTGCTGGAACAAA
TCACAAGCTTTGCGTCTGGAACATCCTATCACCTCCCGTTGGCTCACCATATTCAGCTCATCTTTGATCTCATGGAGCCA
GCGCTGAACATCAATGGGCTGATTGACTTTGCCATACAGCTGCTGAATGAACTGAGTGTGGTGGAAGCAGAGCTCCTCTT
GAAGTCTTCTAGCCTGGCAGGAAGTTACACTACAGGACTATGTGTCTGCATTGTGGCCGTGCTCAGGCGGTACCATAGTT
GCCTGATCCTAAATCCTGATCAGACAGCCCAGGTGTTTGAAGGGTTGTGTGGTGTGGTGAAGCACGTTGTCAACCCCTCA
GAATGTTCTTCCCCAGAGAGATGTATCTTGGCCTACCTCTATGACCTCTACGTATCCTGCAGCCACCTCAGAAGTAAATT
TGGAGACCTTTTTAGTAGTGCCTGTTCAAAAGTAAAGCAGACCATATACAATAATGTGATGCCTGCAAATTCCAACTTAC
GCTGGGATCCAGACTTTATGATGGATTTTATTGAGAACCCCTCGGCAAGAAGCATCAATTATTCAATGCTGGGCAAGATC
CTCAATGACAATGCTGCCAACCGGTACAGCTTTGTGTGCAACACCCTCATGAATGTGTGCATGGGACACCAGGATGCCGG
CCGGATAAATGACATAGCCAATTTCTCCTCTGAGCTAACTGCCTGCTGTACAGTTCTGAGTTCGGAGTGGCTGGGGGTTC
TGAAGGCTCTTTGTTGTTCTTCAAATCATGTGTGGGGATTTAATGATGTCCTCTGCACGGTGGATGTGAGTGACCTTTCA
TTCCATGATTCATTAGCTACTTTCATTGCTATCCTGATAGCACGACAGTGTTTCTCCCTGGAAGATGTCGTGCAACACGT
CGCACTTCCCTCTCTCCTAGCAGCAGCTTGTGGAGACGCGGATGCAGAGCCCGGGGCAAGGATGACGTGCCGCCTCCTGC
TTCACCTCTTCAGAGCCCCCCAGGCCTGCTTTTTCCCTCAGGGAACAGGCAAACCTTTCCCCGGAATAAGATCATCTTGT
GATAGACACCTCTTAGCTGCAGCTCACAACAGCATAGAAGTGGGAGCAGTTTTTGCTGTCTTAAAGGCAATTATGATGCT
TGGCGATGCCAAAATTGGCAGTAACAATGTCAACACGATGAAGAATGAAGACTTCGGCATGAGGGGTTTACGACGTGATG
GGAATGCTGAAGATGCCTGGGCCACCTCGCAGAACTCAAAATCGTATGGGAAAAGTATTTCCATAGAAACTGCCAATCTC
AGAGAATATGCTAGATACGTACTGAGGACTATCTGCCAGCAGGAATGGGTGGGAGAACACTGCTTAAAAGAACCAGAACG
ACTGTGTACAGACAAAGAACTGATACTGGACCCCGTGCTTTCAAACATGCAAGCACAGAAATTGTTGCAGCTTATCTGCT
ATCCTCATGGCATTAAGGAGTGTACAGAGGGGGACAACCTGCAAAGACAGCACATTAAGCGCATTCTTCAGAATCTTGAG
CAGTGGACGTTGAGACAGTCCTGGCTGGAGCTCCAGCTCATGATCAAACAGTGCTTGAAGGACCCTAGCTCTGGTTCTGT
GGCCGAAATGAATAATTTGCTGGACAATATCGCAAAGGCAACGATAGAAGTGTTCCAGCAATCTGCAGACCTAAATAATA
ATGCCTCCAATTCTGGCATGAGCCTCTTCAACCCAAACACTATTGGAAGTGTTGATCCAAGTAGCACAAGACAGAATGGA
ATAAAGACATTCTTAAGTTCCTCTGAACGCAGGGGTGTGTGGCTGGTGGCCCCCCTCATCGCCAGGCTGCCAACATCTGT
GCAGGGAAGAGTGTTGAAAGCCGCTGGGGAAGAGCTGGAGAAGGGGCAGCACCTGGGTTCCTCTTCAAAGAAGGAAAGAG
ATAGGCAGAAGCAGAAAAGTATGTCTCTTTTGAGCCAGCAGCCTTTCCTCTCATTGGTCCTTACCTGCCTTAAGGGGCAA
GATGAGCAACGGGAAGGCCTTCTAACATCTCTGCAGAATCAAGTCAATCAGATTTTAAGTAACTGGAGGGAAGAAAGATA
CCAAGATGATACGAAAGCCCGCCAGATGATGCATGAGGCCCTACAGCTCCGCCTGAATCTGGTAGGAGGAATGTTTGACA
CGGTACAGCGGAGCACGCAGGGGACCACCGACTGGGCCCTCCTACTCCTCCAGATAATTACTTCGGGAACTGTTGACATG
CACACTAACAATGAATTATTCACAACGGTTCTTGACATGCTGGGTGTTTTAATCAATGGAACCCTGGCTTCTGACCTATC
AAGTGCTTCCCCCGGGGGATCAGAAGAGAACAAACGTGCATACATGAACTTAGTAAAGAAACTGAAAAAAGAACTAGGAG
ACAAGAGGTCAGAAAGCATTGACAAAGTTCGACAGTTGCTGCCTTTGCCAAAGCAGACCTGCGATGTCATCACGTGTGAA
CCCATGGGTTCTTTGATCGATACAAAGGGAAACAAAATTGCTGGATTTGACTCTATTGATAAAAAACAGGCAAGAGGTCT
CCAGGTCTCTACGAAGCAGAAAGTGTCCCCATGGGACCTGTTTGAGGGTCAGAAGAACCCAGCCCCGCTGTCCTGGGCCT
GGTTCGGCACTGTCCGTGTGGACCGGAAGGTGATCAAGTATGAGGAGCAGCAGCACTTCCTTCTGTACCACACGCACACC
ATGCCCAAGCCCCGAAGCTACTACCTCGAGCCGCTGCCCCTACCTCCTGAGGAGGAAGAGGAAGAACTCACGTCTCCAGT
TTCTCAGGAACCAGAAAGGAAATCAGCTGAGCTGTCAGATCAAGGAAAAGCTACAGCTGATGAAGAGAAGAAGACAAAGG
GAAGGAAGCGTAAGACAAAATCGAGCTCACGCATCGATGAGTATCAACAGACCAACTTATACCGAGTGCCTCCCAATTAC
TCCCCCATGTCCTCCCAAATGACGCATCATCCGCAACCTGCACTGTGGGGTTACAACCTGGTGAGCCAGCCTCAGCAGCC
TAGCTTTTTCCTCCAGAATCCGTCTCTGAATCCAGGTGGCTCCCGATTGGACCCTGCGGGCTCCTTTGTCCCAACCAATA
CCAAGCAAGCTTTGTCCAACATGCTGCAGAGACGCTCAGGCGCCATGCTGCAGCCACCCTCCCTTCATGCAGTCACGTCT
CAGCAACAGCTGCTACAGATGAAGCTTCTGCAGCAGCAGCAGCAGCAGCAGCAGCAGCAGCAGCGGCTTCTCAGGCAGGC
CCAGACTCGACCTTTCCAACAGGGCCAGCCAGGGGACCAGGCTGCTCTCTTTACTGCACAAGCACGGCCCTCCCCTCAGC
TCCCTCAGTATCCAGGGCTGCAACAAGCACAGACCATGCCCCAGGGCTACACAATGTATGGAACACAGATGCCTTTGCAA
CAGGCAGCTCAGCAGCAGCCTGGTGGCGTGGTCCTTTCCCCCAGCTACAACTCCAGGGCCTATCCGGCTGCACATTCCAG
CCCAGCGCTGATGGAAAGACTCCGGCAGCTTCAGCAGCAGCCAAGTGGCTACGTGCAGCAGCAGGCCTCCCCGTACCTGC
AGCCCGTAGCTGGCTCTCAGAGACTGAACCACCAGGCTCTACAGCAGAGCCCTCTGGTGGGCGGGGGAATTGACGCTGTG
CTGACTCCCGCACATCCCAACCTCCCCTCGGTGCCCCTGCCTCAGGACCCAATGAGGCCCAGACAGCAGCAAGTTCGACA
GCAGCAGAGACTCCTCCAG---GTATGGGGT---------ATGCAGCAGCCCCAGCAGGCCCCCCAGCCCCAGCAGCCCT
CACAGACCCAGAGTCAGGCCCTTGGTCTCCAAGCAATGCAGCCCCAGCAGCCTTTGTTCCCCAGGCAAGGCTTGCAGCAG
ACCCAGCAACAGCAACAGACAGCCGCCCTGGTGCGACAGCTCCAAAAGCAGCTTTCTAGTAAC------CAGCCACAGCA
AGGAGTGACTCCCTGTGCACACCCTTCACACTTT
>psammomys_obesus
--------------------------------------------------------------------------------
--------------------------------------------------------------------------------
--------------------------------------------------------------------------------
--------------------------------------------------------------------------------
--------------------------------------------------------------------------------
--------------------------------------------------------------------------------
--------------------------------------------------------------------------------
--------------------------------------------------------------------------------
--------------------------------------------------------------------------------
--------------------------------------------------------------------------------
--------------------------------------------------------------------------------
--------------------------------------------------------------------------------
--------------------------------------------------------------------------------
--------------------------------------------------------------------------------
--------------------------------------------------------------------------------
--------------------------------------------------------------------------------
--------------------------------------------------------------------------------
--------------------------------------------------------------------------------
--------------------------------------------------------------------------------
--------------------------------------------------------------------------------
--------------------------------------------------------------------------------
--------------------------------------------------------------------------------
--------------------------------------------------------------------------------
--------------------------------------------------------------------------------
--------------------------------------------------------------------------------
--------------------------------------------------------------------------------
--------------------------------------------------------------------------------
--------------------------------------------------------------------------------
----------------------------GATGAATCTTCAAGTCATGAATGTAACCAGCGCACAATCCTTCTCTACGGAG
TTGGAAAGGAGCGTGACGAAGCCAGGCATCAGCTGAAGAAGATTACCAAAGATATCCTGAAAATCCTAAACAAGAAGAGC
ACCACAGAATCAGGGGTTGGGGATGAAGGACAGAAAGCCAGGAAGAACAAGCAAGAAGTTTTTCCTACCCCAGAAACTGT
GTTCACGAAACTCCAGCTTCTCTCGTACTTTGATCAGCATCAGGTGACTTCCCAGATCTCTAACAACGTGCTGGAACAAA
TCACAAGCTTTGCGTCTGGAACCTCCTATCACCTCCCTTTGGCTCACCACATCCAGCTCATCTTTGATCTCATGGAGCCA
GCACTGAACATCAACGGACTAATTGACTTTGCAATACAGCTGCTGAATGAACTGAGCGTGGTGGAAGCAGAGCTGCTTTT
GAAGTCTTCTAGCCTGGCGGGAAGTTACACGACAGGGCTGTGCGTCTGCATCGTGGCTGTGCTCAGGCGGTATCATAGTT
GCCTGATCCTAAATCCTGACCAGACGGCCCAGGTGTTTGAAGGGTTGTGTGGCGTGGTGAAACATGTTGTCAATCCATCA
GAATGTTCTTCCCCTGAAAGATGTATCCTGGCCTACCTCTATGACCTCTACGTATCCTGCAGCCACCTCCGGAGTAAATT
TGGAGACCTTTTCAGTAGTGCCTGTTCAAAAGTAAAGCAGACCATATATAACAATGTAATGCCTGCAAACTCCAACTTAC
GCTGGGATCCAGACTTTATGATGGATTTTATTGAGAATCCCTCAGCAAGAAGCATCAATTATTCAATGCTGGGCAAGATC
CTCAATGACAATCCTGCCAATCGGTACAGCTTTGTCTGCAACACACTTATGAATGTGTGCATGGGACACCAGGATGCCGG
CCGGATAAATGACATAGCCAATTTCTCCTCTGAGCTAACTGCTTGCTGTACAATTCTAAGTTCGGAGTGGCTGGGGGTTC
TGAAGGCTCTTTGTTGTTCTTCAAACCATGTGTGGGGATTTAACGATGTACTCTGCACTGTAGATGTGAGTGACCTTTCC
TTCCATGATTCATTAGCTACTTTCATTGCTATCCTGATAGCACGACAGTGTTTCTCACTGGAAGACGTCGTGCAGCATGT
AGCCCTCCCCTCTCTCCTGGCGGCAGCTTGTGGAGATGCGGATGCAGAGCCTGGGGCAAGAATGACATGCCGCCTCCTGC
TTCACCTCTTCCGAGCCCCCCAGGCCTGCTTTTTCCCTCAAGCAACAGGCAAACCTTTCCCTGGAATAAGATCATCTTGT
GATAGACACCTTTTAGCTGCAGCTCACAACAGCATAGAAGTGGGAGCCGTTTTTGCTGTCTTAAAGGCAATTATGATGCT
TGGAGATGCCAAAATTGGCAGTAACAATGTCAACACTTTAAAGAATGATGACTTCAGCATGAGAGGTTTACGGCGTGATG
GGAATGCTGAGGATGCCTGGCCCACCTCGCAGAATTCAAAATCCTATGGGAAAAATATTTCCGTAGAAACTGCCAATCTA
AGAGAATATGCTAGATACGTTCTGAGGACTATCTGCCAGCAGGAATGGGTAGGAGAACACTGCTTAAAGGAACCGGAACG
ATTATGTACAGACAAAGAGCTCATATTGGACCCCGTGCTTTCAAACATACAAGCACAGAAATTATTGCAGCTGATCTGTT
ACCCTCACGGCATTAAAGAGTGTGCAGAGGGGGACAACCTGCAAAGACAGCACATTAAGCGCATTCTGCAGAATCTTGAA
CAGTGGACGTTGAGACAGTCCTGGCTAGAGCTTCAGCTAATGATCAAACAGTGCTTGAAAGACCCTAGCTCTGGTTCTGT
GGCCGAAATGAACAATTTACTGGACAATATTGCAAAGGCAACAATAGAAGTGTTCCAGCAATCTGCAGACCTAAATAATA
ATGCCTCCAATTCTGGCATGAGCCTTTTCAACCCAAATGGTATTGGAAGTGTTGATACAGGTAGCACAAGACAGAATGGA
ATAAAGACATTTTTAAGTTCCTCTGAACGCAGGGGTGTGTGGCTGGTGGCCCCCCTCATCGCCAGGCTACCAACCTCCGT
TCAGGGAAGAGTGCTGAAAGCTGCTGGGGAAGAGCTGGAGAAGGGACAGCACCTGGGTTCATCTTCAAAGAAGGAAAGAG
ATAGGCAGAAACAGAAAAGTATGTCTCTTTTGAGTCAGCAACCTTTCCTCTCCTTGGTCCTTACCTGCCTTAAGGGGCAA
GATGAACAACGGGAAGGCCTCCTCACATCTCTGCAGAATCAAGTTAATCAGATTTTAAGTAACTGGAGGGAAGAAAGATA
CCAAGATGACACGAAGGCCCGCCAGATGATGCACGAGGCTTTGCAACTTCGCCTAAATCTGGTAGGAGGAATGTTTGACA
CGGTGCAGCGGAGCACCCAAGGAACAACGGACTGGGCGCTCCTCCTGCTCCAGATAATTACTTCAGGAACCGTTGACATG
CACACTAACAATGAATTATTCACAACAGTTCTTGACATGCTGGGTGTTTTAATCAATGGGACCTTGGCTTCTGACCTATC
AAATGCTTCCCCTGGGGGATCTGAGGAGAACAAACGTGCATACATGAATTTAGTAAAGAAACTGAAAAAAGAACTAGGAG
ACAAGCGGTCAGAAAGCATTGATAAAGTTAGACAGCTGCTGCCTTTGCCAAAGCAGACATGCGATGTCATCACTTGTGAA
CCCATGGGTTCTTTGATCGACACAAAGGGAAACAAAATTGCTGGATTTGACTCCATTGATAAAAAACAGGCAAGAGGTCT
CCAGGTCTCTACAAAGCAGAAAGTGTCCCCATGGGACCTGTTTGAGGGTCAGAAGAACCCGGCTCCTCTGTCCTGGGCCT
GGTTCGGCACTGTCCGAGTGGACCGGAAGGTGATAAAGTATGAGGAACAGCACCACTTTCTTCTGTACCACACACATACC
ATGCCCAAGCCCCGAAGCTACTACCTCGAGCCACTGCCCCTGCCTCCTGAGGAGGAAGAGGAAGAGCCCACATCTCCAGT
TTCTCAGGAACCAGAAAGGAAATCAGCTGAGCTGTCAGATCAAGGGAAAACTACAGCTGATGAGGAGAAGAAGACAAAGG
GAAGGAAGCGTAAGACAAAATCAAGCTCACGCGTTGATGAGTATCAACAAACCAACATATATCGAGTGCCTCCTAATTAC
TCACCCATGTCCTCCCAAATGATGCATCAGCCACAGCCTGCGCTCTGGGGTTACAACCTAGTGGGCCAGCCTCAGCAGCC
CAGCTTTTTCCTTCAGAATCAGTCTCTGAATCCAGGTGGCTCCAGATTGGACCCTGCAGGCTCCTTTGTCCCAACCAATA
CCAAGCAAGCTTTGTCCAACATGCTGCAGAGACGTTCAGGCGCCATGCTGCAGCCACCCTCTCTTCATGCAGTCACCTCT
CAGCAGCAGTTGCTACAGATGAAGCTTCTACAGCAG------CAGCAGCAGCAGCAACAGCAGCGCCTTCTCAGGCAGGC
CCAGACTCGACCTTTCCAACAGGGCCAGCCAGGGGACCAAGCTGCTCTCTTTACTGCACAGGCACGGCCTTCTCCTCAGC
TCCCGCAGTATCCAGGGCTGCAACAAGCACAGACCGTGCCCCAGGGCTACACAATGTATGGAACTCAGATGCCTTTGCAG
CAGGCAGCTCAGCAACAGCCTGGAGGTGTGGTCCTTTCCCCCAGCTACAACTCCAGGGCCTACCCAGCTGCACATTCCAG
CCCGGCACTGATGGAAAGACTCCGACAGATTCAGCAGCAGCCAAGTGGCTACGTGCAGCAGCAGGCCTCACCCTACCTGC
AGCCCGTAGCCGGCTCTCAGAGACTGAACCACCAGGCTCTACAGCAGAGCCCTCTGGTGGGCGGGGGAATTGACGCTGTG
CTGACTCCCGCACATCCCACCCTCCCCTCGGTGCCCCTGCCTCAGGACCCAATGAGGCCCAGACAGCCGCAAGTTCGACA
GCAGCAGAGACTCCTCCAG-------------------------------------------------------------
--------------------------------------------------------TTCCCCAGGCAAGGCTTGCAGCAG
ACCCAGCAACAGCAACAGACAGCCGCCCTGGTGCGACAGCTCCAGAAGCAGCTTTCTAGTAAGTACCTG-----------
----------------------------------
>octodon_degus
ATGGCCGCCTTCGGGCTTCTCAGCTATGAGCAGAGACCGCTGAAGCGCCCCCGGCTCGGGCCGCCCGACGTCTACCCGCA
GGACCCCAAGCAGAAGGAGGATGAACTCACTGCTGTGAATGTAAAGCAAGGCTTCAGCAACCAGCCGGCCTTCACAGGAG
ATGAACATGGCTCCGCCAGAAATATTGTAATTAACCCATCAAAGATTGGAGCTTATTTTAGCAGCATATTAGCTGAAAAA
CTAAAGCTTAACACTTTCCAGGATACCGGAAAGAAGAAGCCTCAAGTGAACGCCAAGGATAATTACTGGCTGGTTACTGC
TCGATCTCAGAGTGCAATTCATAGTTGGTTCTCTGATTTAGCAGGGAATAAACCACTTGCTATTTTGGCAAAAAAGGAGC
TGCCTGTTCCTCAGGTTCCTATCCTTAGTAAAAAAGAAGATGTTTTTGCATATTTAGCTAAATACTCTGTGCCAATGGTT
CGAGCGACGTGGCTGATCAAGATGACTTGTGCCTATTATTCTGCTATCTCGGAAGCTAAAATTAAGAAACGTCAGCCTAC
TGATCCTAATTTGGAGTGGACACAAATATCTACCAGATATCTTCGGGAGCAATTGGCCAAGATTTCTGACTTTTACCACG
TGGCCTCCGGCGCAGGTGACGGCCCTATCCCTGTGCCACCGGAGGTGGAGCAAGCCATGAAGCAGTGGGAATATAATGAG
AAGCTGGCTTTCCACATGTTTCAGGAAGGAATGCTAGAGAAGCACGAATATTTGACATGGATCTTGGATGTTTTGGAAAA
GATCAGACCGATGGATGACGATCTTCTTAAACTCTTGTTACCACTGATGCTGCAGTATTCCGATGAGTTTGTTCAGTCAG
CCTATCTGTCTCGTCGTCTCGCCTACTTTTGTGCGCGGCGTCTTTCCCTGCTGCTGAGCGACAGCCCCAGCCTCCTCGCT
GCCCACTCACCGCACATGATGATAGGACCGAACAGCTCCAGCATCGGGGCCCCCAGCCCTGGCCCCCCAGGCCCTGGCAT
GAGCCCTGTGCAGCTGGCCTTCTCAGATTTCCTTTCCTGTGCACAGCATGGTCCTCTGGTTTATGGACTTAGTTGTATGT
TGCAGACTGTCACTCTCTGTTGCCCAAGTGCCTTGGTGTGGAATTACTCCACAAATGAAAATAAGAGTGTGAACCCGGGC
TCACCGCTGGATCTGCTGCAGGTGGCCCCTTCCAGCCTTCCCATGCCTGGCGGGAACTCGGCTTTCAATCAGCAGGTCCG
GGCAAGGATTTATGAGGTAGAGCAGCAGATAAAACAAAGAGGTCGTGCAGTGGAAGTTCGGTGGTCTTTTGACAAGTGCC
AAGAGTCGACAGCAGGGGTGACTATTAGTCGTGTTTTACACACATTAGAAGTCTTGGATCGTCACTGTTTTGACCGGACT
GATTCCAGCAACTCAATGGAGACCCTGTACCATAAAATATTCTGGGCAAATCAGAACAAAGATAACCAAGAGGTTGCCCC
CAATGATGAAGCTGTGGTGACACTGCTGTGCGAGTGGGCCGTGAGCTGCAAAAGGTCGGGCAAGCACAGGGCCATGGCGG
TGGCCAAGCTCTTGGAGAAGAGGCAAGCGGAGATCGAGGCAGAGAGATGTGGGGAATCAGAAGTCCTAGACGAAAAGGAG
TCTATTTCTTCAGCCTCTCTTGCTGGGTCTGGCTTGCCTGTTTTCCAGAATGTCCTGCTAAGGTTTTTAGATACACAGGC
TCCCTCACTGTCGGATCCAAACAGTGAGTGTGAAAAGGTGGAATTTGTGAACCTGGTGCTGCTCTTCTGTGAGTTCATTC
GCCATGATGTCTTCTCCCATGACGCCTACATGTGCACGCTCATCTCGCGAGGAGACTTGTCAGTCACTGCCTCCACCGGG
CCACGGTCACCAGCAGGCGAAAATGCAGATGAACACTATGCAAAGGACCATGACATGAAAATGGAG--------------
--------------------------------------------------------------------------------
-----------ATTTTTTCTCCCATGCCTGGGGAGTCCTGTGAGAATGCCAACCCCTCTTTGAGCAGAAGAATGTCAATT
AATGGTGAGAAATTGACAAAGAGGGACAAACCAAGGGAATTAATTTTTCCATCTAACTACGACCTTCTCCGTCACCTGCA
GTATGCGACGCATTTCCCTATACCTCTGGTA-------------------------------------------------
--------------------------------------------------------------------------------
--------------------------------------------------------------------------------
--------------------------------------------------------------------------------
--------------------------------------------------------------------------------
--------------------------------------------------------------------------------
--------------------------------------------------------------------------------
--------------------------------------------------------------------------------
--------------------------------------------------------------------------------
--------------------------------------------------------------------------------
--------------------------------------------------------------------------------
--------------------------------------------------------------------------------
--------------------------------------------------------------------------------
--------------------------------------------------------------------------------
--------------------------------------------------------------------------------
--------------------------------------------------------------------------------
--------------------------------------------------------------------------------
--------------------------------------------------------------------------------
--------------------------------------------------------------------------------
--------------------------------------------------------------------------------
--------------------------------------------------------------------------------
--------------------------------------------------------------------------------
--------------------------------------------------------------------------------
--------------------------------------------------------------------------------
--------------------------------------------------------------------------------
--------------------------------------------------------------------------------
--------------------------------------------------------------------------------
--------------------------------------------------------------------------------
--------------------------------------------------------------------------------
--------------------------------------------------------------------------------
--------------------------------------------------------------------------------
--------------------------------------------------------------------------------
--------------------------------------------------------------------------------
--------------------------------------------------------------------------------
--------------------------------------------------------------------------------
--------------------------------------------------------------------------------
--------------------------------------------------------------------------------
--------------------------------------------------------------------------------
--------------------------------------------------------------------------------
--------------------------------------------------------------------------------
--------------------------------------------------------------------------------
--------------------------------------------------------------------------------
--------------------------------------------------------------------------------
--------------------------------------------------------------------------------
--------------------------------------------------------------------------------
--------------------------------------------------------------------------------
--------------------------------------------------------------------------------
--------------------------------------------------------------------------------
--------------------------------------------------------------------------------
--------------------------------------------------------------------------------
--------------------------------------------------------------------------------
--------------------------------------------------------------------------------
--------------------------------------------------------------------------------
--------------------------------------------------------------------------------
----------------------------------
>chinchilla_lanigera
ATGGCCGCCTTCGGGCTTCTCAGCTATGAGCAGAGACCGCTGAAGCGCCCCCGGCTCGGGCCGCCCGACGTCTACCCGCA
GGACCCCAAGCAGAAGGAGGATGAACTTACTGCTGTGAATGTAAAGCAAGGCTTCAACAATCAGCCAGCCTTCACTGGAG
ATGAACATGGCTCTGCCAGAAATATTGTAATTAATCCATCAAAGATTGGAGCTTATTTTAGCAGCATATTAGCTGAAAAA
CTAAAGCTTAACACTTTCCAGGATACCGGAAAGAAGAAACCCCAAGTTAATGCTAAGGATAATTATTGGCTGGTTACTGC
TCGATCTCAGAGTGCAATTCATAGTTGGTTCTCTGACTTAGCGGGGAATAAACCACTTGCTATTTTGGCAAAAAAG----
--------------GTTCCTATCCTTAGTAAAAAAGAAGATGTTTTTGCGTATTTAGCGAAATACTCTGTGCCAATGGTT
CGAGCAACATGGCTGATCAAGATGACTTGTGCCTATTACTCTGCTATTTCGGAAGCTAAAATTAAGAAGCGTCAGCCTAC
TGATCCTAATTTGGAGTGGACACAAATATCTACCAGATACCTTCGAGAGCAGTTGGCCAAGATTTCTGACTTCTACCATG
TGGCCTCCAGCACAAGTGATGGCCCTATCCCTGTACCACCGGAGGTGGAGCAAGCCATGAAGCAATGGGAGTATAATGAG
AAGCTGGCATTTCACATGTTTCAGGAAGGGATGTTAGAGAAGCATGAATATTTGACATGGATCTTGGATGTTTTGGAAAA
GATCAGACCAATGGACGACGATCTTCTTAAACTCTTGTTACCACTAATGCTACAGTATTCCGATGAGTTTGTTCAGTCGG
CCTATCTGTCTCGTCGTCTTGCCTACTTTTGTGCACGGCGTCTTTCCCTCCTGCTGAGCGATAGCCCCAGCCTCCTTGCT
GCCCACTCACCGCACATGATGATAGGACCGAACAACTCAAGCATCGGGGCCCCCAGCCCTGGCCCCCCAGGCCCTGGCAT
GAGCCCAGTGCAGCTGGCCTTCTCCGATTTCCTTTCCTGTGCACAGCATGGTCCTTTGGTTTATGGACTTAGTTGTATGT
TGCAGACTGTCACTCTCTGTTGCCCAAGTGCCTTGGTGTGGAATTATTCCACAAATGAAAATAAGAGTGCGAACCCGGGC
TCACCCCTGGATCTGCTGCAGGTGGCCCCTTCCAGCCTCCCTATGCCTGGTGGGAACACGGCTTTCAATCAGCAGGTTCG
GGCAAGGATTTATGAGGTGGAACAGCAGATAAAAGAAAGAGGCCGTGCAGTGGAAGTTCGCTGGTCTTCTGACAAGTGCC
AGGAGTCAGCGGCAGGGGTGACTATTAGTCGTGTTTTACACACGTTAGAAGTCTTGGATCGTCACTGTTTTGACCGAATT
GATTCTAGCAATTCAATGGAGACGCTTTATCATAAAATTTTCTGGGCAAACCAAAACAAAGATAACCAAGAGGTTGCCCC
CAGCGATGAAGCTGTGGTGACGCTGCTGTGTGAGTGGGCTGTGAGCTGCAAAAGGTCGGGCAAGCACAGGGCCATGGCAG
TGGCCAAACTCTTGGAGAAGAGGCAAGCAGAAATCGAGGCAGAGAGATGTGGTGAATCAGAAGTCCTAGATGAAAAGGAG
TCTATTTCTTCAGCCTCTCTTGCTGGGTCTGGTTTGCCTGTTTTCCAGAATGTTCTGCTAAGGTTTTTAGATACACAGGC
TCCCTCATTGTCGGATCCGAACAGTGAGTGTGAAAAGGTGGAATTTGTGAACCTGGTGCTGCTGTTCTGTGAGTTCATCC
GCCATGATGTCTTCTCCCACGATGCCTACATGTGTACGCTCATATCTCGAGGAGACTTGTCAGTCACTGCCTCCACTGGG
CCGCGCTCACCAGCAGGGGAAAATGTGGACGAACACTATTCCAAGGACCACGATATAAAAATGGAGGAACAGAGTATTAT
GGCGCATATGGGCATTGACTCAGGAACTACTAACATTTTTGATGAAGTAGACAAGAGTGACTTTAAAACTGACTTTGGTT
CGGAGTTTCCAATTTTTTCTCCCATGCCTGGAGAGTCCTGTGAGAATGCCAACCCCTCTTTGGGCAGAAGAATGTCTATT
AATGGTGAGAAATTGACAAAGAGGGAAAAACCAAGGGAATTAATCTTTCCATCTAATTATGACCTCCTCCGTCACCTGCA
GTATGCAACACATTTTCCTATACCTCTGGATGAATCTTCAAGTCATGAGTGTAACCAGCGCACAATCCTTCTCTATGGAG
TTGGCAAAGAGCGGGACGAAGCCAGGCATCAGCTGAAGAAGATTACCAAAGATATCTTGAAAATCCTAAATAAGAAGAGC
ACCACGGAGACAGGGGTTGGGGATGAAGGGTCAAAGGCCAAGAAGAACAAACAGGAGTCATTTCCCACCCTGGAGACCGT
CTGCACAAAACTCCAGCTCCTCTCCTACTTTGACCAGCACCAGGTGACGTCGCAGATCTCTAACAATGTGCTGGAACAAA
TCACCAGTTTTGCGTCAGGCACATCCTATCATCTCCCTTTGGCCCACCATATCCAGCTCATCTTTGATCTCATGGAACCA
GCACTGAATATCAATGGACTGATTGACTTTGCAATACAGTTACTAAATGAACTGAGCGTTGTGGAAGCCGAACTGCTCCT
AAAATCTTCCAGCCTGGCAGGAAGTTATACCACAGGACTGTGTGTCTGCATTGTGGCTGTTCTCAGGCGGTATCACAGCT
GTCTGATCCTAAATCCTGATCAGACAGCCCAAGTGTTTGAAGGGTTATGTGGTGTGGTAAAGCACGTTGTAAACCCCTCC
GAGTGCTCTTCCCCTGAAAGATGCATCTTAGCCTACCTCTATGATCTTTACGTGTCGTGTAGCCACCTCAGAAGTAAATT
TGGAGACCTCTTCAGTAGTGCCTGTTCAAAAGTAAAGCAGACCATATACAATAATGTGATGCCTGCGAATTCCAACTTGC
GATGGGATCCAGACTTCATGATGGATTTTATTGAGAATCCTTCAGCCCGAAGCATCAACTACTCAATGCTGGGCAAGATC
CTTAGTGACAATGCTGCCAATCGCTACAGCTTTGTCTGCAATACCCTCATGAATGTATGTATGGGCCATCAGGATGCTGG
AAGGATTAACGACATAGCCAACTTCTCCTCTGAGCTGACTGCTTGCTGCACTGTTCTCAGTTCAGAGTGGCTGGGGGTTC
TGAAGGCTCTTTGCTGTTCTTCAAATCACGTGTGGGGGTTTAATGATGTACTTTGCACTGTAGATGTGAGTGACCTTTCA
TTCCATGATTCATTAGCTACTTTCATTGCTATTCTGATAGCACGACAGTGTTTCTCCCTGGAGGACGTCGTGCAGCACGT
CGCACTTCCCTCTCTCCTAGCGGCAGCGTGTGGAGATGCGGACGCAGAGCCCGGGGCAAGAATGACATGCAGACTCCTGC
TTCATCTCTTCCGAGCTCCGCAGGCCTGCTTCTTACCTCAGGCAGCTGGCAAACCTTTCCCCGGAATAAGATCATCTTGT
GATAGACACCTTTTAGCCGCTGCTCACAACAGCATTGAAGTGGGAGCTGTTTTTGCTGTCTTAAAAGCAATTATGATGCT
TGGAGATGCCAAAATTGGCAGTAACAACGTCAGCTCTTTAAAGAATGAGGACTTTGCCGTGAGAAGTTTACGGCGTGATG
GGAATGCTGATGACATCTGGACTGCCTCTCAAAATGTGAAATCCTGTGGGAAAAGTATTTCCATAGAGACTGCCAATTTA
AGAGAATATGCCCGATACGTCCTGAGGACTATCTGTCAGCAGGAATGGGTGGGAGAACATTGCTTAAAAGAACCCGAAAG
ATTGTGTACTGACAAGGAGCTTATACTGGACCCTGTGCTTTCCAATATGCAAGCACAGAAACTGCTGCAGCTAATCTGTT
ATCCTCATGGCATTAAAGAGTGTACTGACGGAGACAACTTGCAAAGGCAACACATTAAGCGCATTCTTCAGAATCTTGAA
CAGTGGACACTGAGACAGTCCTGGCTTGAGCTTCAGTTAATGATCAAACAGTGCTTGAAGGACCCTGGCTCCGGTTCTGT
GGCTGAAATGAACAACTTACTGGACAATATTGCTAAGGCAACAATAGAGGTGTTCCAGCAGTCTGCAGACCTAAATAACA
ACTCCTCTAATTCTGGCATGAGTCTCTTCAACCCAAATGGCATTGGAAGTGTTGATGCAAGTAGCACGAGACAAAATGGA
ATAAAGACATTTCTAAGTTCCTCTGAACGCAGGGGCGTGTGGTTGGTGGCCCCCCTCATCGCCAGGCTGCCCACATCTGT
GCAGGGACGAGTGCTGAAAGCGGCTGGGGAAGAACTAGAGAAGGGACAACACTTAGGCTCCTCTTCAAAAAAGGAGCGAG
ACAGACAGAAACAGAAAAGTATGTCTCTTTTGAGTCAACAGCCTTTCCTCTCACTGGTCCTCACCTGCCTTAAGGGACAA
GATGAGCAACGGGAAGGCCTCCTGACATCTCTCCAGAATCAAGTTAACCAGATTTTAAGTAATTGGAGAGAAGAACGATA
CCAGGATGACACAAAGGCACGGCAGATGATGCATGAAGCTTTGCAACTTCGCCTCAATTTGGTGGGAGGAATGTTTGACA
CAGTACAGAGGAGCACCCAGTGGACCACGGACTGGGCCCTCCTGCTCCTTCAGATAATTACTTCCGGAACCGTGGACATG
CACACTAACAATGAATTATTCACAACAGTACTTGACATGCTGGGTGTTTTAATCAATGGAACGTTAGCCTCTGACCTATC
AAATGCATCCCCAGGTGGATCTGAAGAGAACAAACGTGCATACATGAATTTAGTAAAGAAACTGAAAAAAGAGCTAGGAG
ACAAGCGGTCAGAAAGCATAGACAAAGTTCGACAGCTGCTACCTTTGCCCAAACAGACATGTGATGTCATCACTTGTGAG
CCTATGGGTTCTTTGATTGACACAAAGGGAAATAAAATTGCTGGATTTGACTCTATAGATAAAAAACAG------GGTCT
CCAGGTCTCCACAAAGCAGAAGGTGTCCCCTTGGGACTTGTTTGAGGGTCAGAAGAACCCAGCTCCTCTGTCGTGGGCCT
GGTTTGGGACTGTCCGAATGGACCGCAAAGTGATTAAGTACGAGGAGCAGCATCACCTCCTTTTGTACCACACACACCCC
ATGCCCAAGCCCCGAAGCTACTACCTCGAGCCACTGCCCCTGCCTCCTGAGGAGGAAGAGGAAGAGCCCACATCTCCCAT
TTCTCAGGAACCAGAAAGGAAATCAGCTGAGCTGTCAGATCAGGGAAAAACCACAACAGATGAAGAGAAGAAGACCAAGG
GAAGGAAGCGCAAGACGAAACCGAGCTCACGAGTTGATGAGTATCCCCAGAGCAACATATATCGAGTGCCTCCCGATTAC
TCGCCCATTTCCTCTCAAATGATGCGCCATCCTCAGTCCACCTTGTGGGGTTACACCCTCTCGGGCCAGCCCCAGCAGCC
CGGCTTTTTCCTTCAGAGTCAGTCTCTTACTCCAGGGGGCTCCAGATTGGACCCTGCTGGCTCCTTCGTTCCAACCAATA
CCAAACAAGCTCTGTCCAACATGCTGCAGCGCCGCTCAGGTGCCGTGCTGCAGCCGCCCTCCCTTCATGCCATCACCTCA
CAGCAGCAGCTGATCCAGATGAAGCTT---------------CTGCAGCAGCAGCAGCAGCAGCGCCTTCTCAGGCAAGC
CCAGGCTCGACCTTTCCAACAGGCCCAGCCAGGGGACCAGGCTGCTCTCTTTGCTGCACAAGCCCGACCCTCTCCTCAAC
TCCCCCAGTATCCAGGGCTGCAGCAGGCACAGACCATGCCCCAGGGCTATACAATGTATGGAACACAGATGCCTTTGCAG
CAAACAGCCCAGCAGCAAGCTGGTGGTGTGGTCCTGTCTCCCAGCTACAACTCCAGGGTCTACCCAACTGCACACTCCAG
CCCTGCGCTAATGGAAAGACTCAGACAGATTCAGCAGCAGCCCAGTGGCTATGTGCAGCAGCAGGCCTCGCCGTACCTGC
AGCCCTTGACTAGTTCTCAGAGACTGAACCATCAGGCTTTACAGCAGAGCCCTCTGGTGGCCGGAGGAATTGATGCTGTT
CTGACTTCTGCACATCCAAACCTCCCCTCCGTGCCCCTGCCTCAGGAGCCCATGAGGCCCAGACAGCCACAAGCTCGACA
GCAGCAGAGACTCCTCCAG---------------------ATGCAGCAGCCTCAGCAGCCTCCCCAGCCCCAGCAGTCCT
CACAGTCCCAGAATCAGACCCTCGGTCTCCAAGCAATGCAGCCCCAGCAGCCTCTGTTTCCCAGGCAAGGCTTGCAGCAG
ACGCAGCAGCAGCAGCAGACAGCCGCCCTGGTGCGGCAGCTCCAGAAGCAGCTTTCTAGTAAT------CAGCCACAGCA
AGGAGTGGCTCCCTATGGACACTCTTCACACTTC
>ictidomys_tridecemlineatus
ATGGCCGCCTTCGGGCTTCTCAGCTATGAGCAGAGACCGCTGAAGCGCCCCCGGCTCGGGCCGCCCGATGTCTACCCGCA
GGACCCCAAGCAGAAGGAGGATGAACTGACTGCTGTGAACGTAAAGCAAGGCTTCAGCAACCAGCCAGCTTTCACTGGGG
ATGAGCACGGCTCCGCTAGGAACATTGTGATCAACCCATCAAAGATCGGAGCTTATTTCAGCAGCATATTAGCTGAGAAA
CTAAAGCTTAACACTTTCCAGGATACCGGAAAGAAGAAACCCCAAGTTAATGCTAAAGATAATTACTGGCTGGTTACTGC
TCGATCTCAGAGTGCAATTCATAGTTGGTTCTCTGACCTAGCAGGAAATAAACCACTTGCTATTTTGGCAAAAAAG----
--------------GTTCCCATCCTTAGTAAAAAGGAGGATGTTTTTGCATATTTAGCTAAATATTCAGTACCAATGGTT
CGAGCGACCTGGCTGATCAAGATGACTTGTGCCTATTATTCTGCCATTTCTGAAGCTAAAATCAAGAAACGTCAGGCCAC
TGACCCCAATTTGGAGTGGACGCAGATATCTACTCGGTACCTTCGAGAACAGCTGGCCAAGATTTCTGACTTCTACCACT
TGGCGTCCACTGCGAGCGATGGCCCTGTTCCTGTATCCCCGGAGGTGGAGCAAGCCATGAGGCAGTGGGAGTACAACGAG
AAGCTGGCGTTTCACATGTTCCAGGAAGGATTGCTGGAAAAGCATGAATATTTGACGTGGATCCTGGATGTCCTAGAGAA
GATCAGACCGATGGATGACGACCTTCTTAAACTCCTGCTGCCGCTGATGCTGCAGTACTCGGACGAGTTTGTGCAGTCGG
CCTACCTGTCCCGCCGTCTGGCCTACTTCTGTGCCCGGCGTCTGTCCCTGCTGCTAAGCGACAGCCCCAGCCTCCTGGCT
GCCCACTCCCCCCACATGATGATCGGGCCCAACAGCTCGGGAATCGGGGCGCCCAGCCCCGGCCCACCCGGCCCCGGCAT
GAGCCCCGTGCAGCTGGCCTTCTCAGACTTCCTTTCCTGCGCACAGCATGGGCCCCTTGTGTACGGACTCAGTTGCATGC
TGCAGACGGTCACTCTCTGCTGCCCAAGTGCCTTGGTGTGGAACTACTCCACAAATGAAAGCAAGAATGTGAGCGCAGGC
TCACCTCTGGACCTGCTGCAGGTCGCCCCGTCCAGCCTCCCCATGCCGGGAGGGAACACGGCATTCAACCAGCAGGTTCG
GGCCAAGATCTATGAGGTGGAACAGCAGATAAAACAAAGGGGCCGTGCGGTGGAAGTCCGGTGGTCCTTTGACAAGTGCC
AGGAGTCCACAGCAGGGGTGACTATCAGTCGAGTTTTGCACACGTTGGAAGTCTTGGATCGACACTGTTTTGACCGAACT
GATTCCAGCAACTCAATGGAGACGCTTTACCATAAGATTTTCTGGGCAAACCAAAACAAAGATAACCAAGAGGTGGCCCC
CAATGATGAAGCCGTGGTGACGCTGCTGTGTGAATGGGCCGTGAGCTGCAAACGGTCGGGCAAGCACAGGGCCATGGCCG
TGGCCAAACTCCTGGAGAAGAGGCAAGCGGAGATTGAAGCCGAGAGATGTGGCGAATCAGAAGTCCTAGATGAGAAGGAG
TCCATTTCTTCTGCCTCCCTTGCTGGCTCTAGTTTGCCTGTTTTCCAGAATGTGCTGCTAAGGTTTTTGGATACACAGGC
CCCCTCACTGTCGGACCCCAACAGCGAGTGCGAGAAGGTGGAGTTCGTGAACCTGGTGCTGCTCTTCTGCGAGTTCATCC
GCCACGACGTCTTTTCCCACGACGCCTACATGTGCACGCTCATATCTCGAGGGGACCTGTCCGTCACCGCCTCCACGGGG
CTGCGGTCGCCTGCTGGGGAGAATGTGGACGAGCACTATCCCAAGGACCATGAGGTGAAACTGGAGGAGCAGAGCATCAT
GGCGCACATGGGCATTGACCCAGGAACCGCTCACATTTTTGATGAAGTAGACAAGAGTGACTTTAAAGCCGACTTTGGCT
CGGAGTTTCCAATTTTTTCTCCCATGCCTGGAGAGTCCTGTGAGAACGCCAACCCTTCCTTGGGCAGAAGAATGTCACTT
AATGGAGAGAAGTTGGCCAAGAGGGAAAAACCGAGGGAGTTGATTTTCCCATCTAATTATGACCTCCTCCGCCACCTGCA
GTATGCAACACATTTTCCTATACCTCTGGATGAGTCCTCGAGTCATGAATGTAACCAGCGCACAATCCTCCTCTATGGAG
TGGGCAAGGAGCGCGAGGAGGCCCGGCACCAGTTGAAGAAGATCACCAAAGACATCCTGAAAATCCTGAACAAGAAGAGC
ACCACAGAGACGGGCGTTGGGGATGAAGGGCAAAAAGCCAGAAAGAACAAACAAGAAACATTTCCAACCCTGGAGACGGT
ATTCACAAAACTCCAACTTCTGTCGTATTTCGATCAGCATCAAGTGACGTCTCAGATCTCTAACAACGTGCTGGAGCAGA
TCACCAGCTTTGCTTCAGGGACGTCCTACCACCTCCCGCTGGCCCACCACATACAGCTCATCTTCGATCTCATGGAGCCC
GCACTGAACATCAATGGACTCATTGACTTCGCTATACAGTTGCTAAATGAGCTGAGTGTCGTGGAAGCCGAGCTGCTCCT
CAAGTCCTCCAGCCTGGCAGGCAGCTACACCACGGGGCTCTGCGTGTGCATTGTGGCCGTTCTCAGGCGCTATCATAGTT
GTCTGATCCTGAATCCTGAGCAGACAGCCCAGGTGTTTGAAGGGTTGTGCGGTGTGGTGAAGCACGTCGTGAACCCCTCG
GAGTGCTCTTCCCCCGAAAGATGCATCTTAGCCTACCTCTACGACCTCTATGTGTCCTGTAGCCACCTTAGAAGCAAGTT
TGGAGACCTCTTCAGTAGTGCCTGTTCTAAAGTAAAGCAAACCATATATAATAATGTGATGCCTGCGAATTCCAACTTGC
GATGGGATCCCGACTTCATGATGGATTTTATTGAGAATCCCTCAGCTCGAAGCATCAACTACTCAATGCTGGGCAAAGTC
CTCAGTGACAACGCAGCCAATCGCTACAGCTTTGTCTGCAACACGCTTATGAATGTCTGCATGGGCCATCAGGATGCCGG
CAGGATTAACGACATAGCCAATTTCTCCTCCGAGCTGACCGCCTGCTGCACTGTCCTCAGTTCAGAATGGCTGGGGGTTC
TGAAGGCTCTCTGTTGTTCTTCCAATCACGTGTGGGGGTTTAATGATGTACTTTGCACTGTGGATGTGAGTGACCTTTCA
TTCCATGATTCATTAGCTACTTTCATTGCTATTCTGATAGCACGACAGTGTTTCTCCCTGGAGGACGTCGTGCAGCACGT
GGCTCTCCCCTCTCTCCTAGCGGCAGCTTGTGGAGATGCGGACGCGGAGCCCGGGGCGAGGATGACCTGCCGACTGCTGC
TTCATCTGTTCCGAGCGCCACAGGCCTGCTTCTTGCCTCAAGCCGCCGGCAAACCTTTCCCCGGAATAAGATCGTCTTGC
GATAGACACCTCTTAGCTGCTGCTCACAACAGCATTGAAGTGGGAGCGGTTTTTGCTGTATTGAAAGCCATCATGATGCT
TGGAGATGCCAAAATTGGCAATAACAGTGTCAGCTCCTTAAAGAACGATGACTTCACCATGAGGAGTTTGCGGCGGGAAG
GGACCGCGGAGGACGTCTGGCCTGCCTCTCACAGCTCGAAGCCCTGCGCGAAGAGCATCTCCATAGAAACGGCCAATTTA
AGAGAATATGCTCGATACGTGCTGAGGACCATCTGCCAGCAGGAATGGGTAGGAGAACATTGCCTAAAAGAACCTGAAAG
GTTGTGTACAGACAAAGAGCTGATACTGGACCCTGTGCTTTCCAACATGCAAGCTCAGAAGCTCCTGCAGCTCATCTGCT
ACCCACACGGCCTCAAGGAGTGCACGGAGGGCGACAACCTTCAGAGGCAGCACATCAAGCGCATCCTGCAGAATCTGGAG
CAGTGGACATTGAGGCAGTCCTGGCTGGAACTTCAGCTAATGATCAAGCAGTGCCTGAAGGACCCTGGCTCCGGGTCTGT
GGCTGAAATGAACAACCTGCTGGACAACATTGCAAAGGCCACCATTGAGGTGTTCCAGCAGTCCGCGGATTTGAACAACA
ACTCCTCACACTCTGGCATGGGCCTCTTCCACCCCAGTGGCAACGGGGGCGCTGATACCAGTAGCACGAGGCAAAATGGA
ATCAAGACCTTTCTCAGTTCCTCTGAACGCAGGGGCGTGTGGCTGGTGGCCCCCCTCATCGCCAGGCTGCCCACCTCTGT
GCAGGGGCGGGTGTTGAAGGCTGCTGGGGAAGAGCTGGAGAAGGGGCAGCACTTGGGTTCTTCTTCCAAAAAGGAGCGTG
ATAGACAGAAACAGAAAAGCATGTCTCTCCTGAGTCAACAGCCATTCCTCTCGCTGGTCCTCACCTGTCTCAAGGGACAG
GATGAACAACGAGAAGGTCTGCTAACATCCCTGCAGAATCAAGTGAACCAGATTTTAAGTAACTGGAAGGAAGAAAGGTA
CCAGGATGACATCAAGGCTCGGCAGATGATGCACGAAGCTCTGCAGCTGCGCCTGAACTTGGTGGGAGGGATGTTCGACA
CAGTGCAGAGGAGTACCCAGTGGACCGCAGAATGGGCCCTCCTGCTGCTGCAGATCATCACCTCAGGAACCGTGGACATG
CACACCAACAATGAATTATTCACAACAGTCCTTGACATGCTGGGTGTTTTGATCAATGGGACGTTAGCCTCTGACCTATC
AAGTGCATCCCCAGGAGGCTCAGAAGAGAACAAACGTGCATATATGAATTTAGTAAAAAAGTTAAAAAAAGAGCTGGGAG
ACAAGAGGTCAGAAAGCATTGACAAAGTTCGGCAGTTGCTGCCTCTGCCGAAGCAGACGTGTGACATCATCACCTGTGAG
CCCATGGGCTCCTTGATCGACACCAAGGGGAACAAAATCGCTGGATTCGACTCAATAGATAAAAAACAGGCAAGAGGCCT
CCAGGTCTCTGCCAAGCAGAAGGTGTCCCCGTGGGACTTATTTGAAGGCCAGAAGAACCCCGCTCCTCTGTCCTGGGCCT
GGTTCGGGACCGTCCGTGTGGACCGGAAAGTGATCAAGTACGAGGAACAGCACCACTTGCTGCTGTACCACACACACCCC
ACACCCAAGCCCCGGAGCTACTACCTCGAACCGCTGCCCCTGCCTCCTGAGGAGGAGGAGGAGGAGCCCGCCTCGCCCAT
CTCTCAGGAGCCAGAAAGGAAGTCGGCCGAACTGTCAGATCAGGGGAAAACTGCGACAGAGGAAGAGAAGAAGAGCAGGG
GCAGGAAGCGCAAGACGAAATCCAGCTCCAGGGTGGATGAATATCCACAGAGCAGCGTGTACCGAGTGCCTCCCAACTAC
TCACCCATTTCCTCCCAAATGATGCACCATCCGCAGTCCACCTTGTGGGGTTACAACCTCATGGGCCAGACCCAGCAGCC
CAGCTTCTTCCTTCAGAACCAGGCTCTCACTCCAGGTGGCTCCAGGTTGGACCCTGCAGGCTCCTTTGTCCCAACCAACA
CCAAGCAAGCTTTGTCCAACATGTTGCAGCGGCGATCAGGGGCCATGATGCAGCCCCCCTCCCTCCACGCCATCACCTCA
CAGCAGCAGCTGATCCAGATGAAGCTT---------------CTGCAGCAGCAGCAGCAGCAGAGGCTCCTTAGGCAGGC
CCAGGCCCGGCCCTTCCAGCAGGGCCCACCCGGGGACCAGGCTGCTCTCTTTGCTGCACAGGCTCGGCCCTCCCCTCAGC
CCCCTCAGTATCCAGGGCTGCAGCAGGCACAGACCATGCCCCAGGGCTACACCATGTACGGAACCCAGATGCCTCTGCCA
CAGCCCGCACAGCCGCAGGCCGGC---GTGGTCCTGTCCCCCAGCTATGGTTCCCGGGCCTACCCAGCCGCACACTCCAG
CCCTGCGCTCATGGAGAGACTGAGGCAGATGCAGCAGCAGCCCAGCGGCTACATACAGCAGCAGGCCCCACCCTACCTGC
AGCCCCTGACGGGCGCCCAGAGGATGAACCACCAGGCTCTGCAGCAGAGCCCCCTGGTGGGCGGGGGCATCGATGCCATG
ATGACGCCTGCACACCCGAGCCTCCCCTCCGTGCCCCTGCCTCAGGACCCCATGAGGCCCCGGCAGCCGCAAGTTCGACA
GCAGCAGAGACTCCTGCAG---GTATGGGGC---------ATGCAGCAGCCCCAGCAGCCCCCACAGCCCCAGCCGTCTT
CACAGCCCCAGAGCCAGACCCTGGGTCTCCAGGCAGTGCAGCCCCAGCAACCTCTGTTCCCCAGGCCAGGCTTGCAGCAG
ACCCAGCAGCAGCAGCAGACGGCCGCACTGGTGCGGCAGCTCCAGAAGCAGCTTTCTAGTAAC------CAGCCGCAGCA
AGGAGTGACTCCCTACGGGCACCCTTCACACTTC
>nannospalax_galili
ATGGCCGCCTTCGGGCTTCTCAGCTATGAGCAGAGACCGCTGAAGCGCCCCCGGCTCGGGCCGCCAGACGTCTACCCGCA
GGACCCCAAGCAGAAGGAGGATGAACTTACTGCTGTGAATGTAAAGCAAGGCTTCAACAATCAGCCAGCCTTCAGTGGAG
ATGAACATGGCTCAGCCAGA------------------------ATTGGAGCTTATTTTAGCAGCATATTAGCTGAGAAA
CTAAAGCTTAACACTTTCCAGGACACTGGAAAGAAGAAACCCCAAGTTAATGCTAAAGATAATTATTGGCTGGTCACTCC
TCGATCTCAGAGTGCGATTCATAGTTGGTTCTCTGACTTAGCAGGAAATAAACCACTTGCTATTTTGGCAAAAAAG----
--------------GTCCCCATCCTTAGCAAAAAAGAGGATGTTTTTGCATATTTAGCTAAATATTCTGTGCCAATGGTT
CGAGCAACATGGCTGATCAAGATGACTTGTGCCTACTATTCTGCTATTTCTGAAGCTAAAATTAAGAAGCGCCAGGCTCC
TGATCCCAATTTGGAATGGACACAGATATCTACCAGATACCTTAGAGAGCAGTTGATCAAAATTTCTGACTTTTACCACA
TGGCCTCCAGTGCAGGCGATGGTCCTGTCCCTGTGCCACCAGAGGTGGAGCAAGCCATGGAGCAGTGGCAGTACACCGAG
AAGCTGGCATTTCACATGTTCCAGGAAGGAATGTTGGAAAAACATGAATATTTGACATGGATCCTGGATGTCTTAGAAAA
GATCAGACCAGTGGATGATGATCTTCTTAAACTCTTGTTACCACTGATGCTGCAGTATTCAGATGAGTTTGTTCAGTCGG
CTTACCTGTCCCGTCGTCTTGCCTACTTTTGTGCCCGGCGTCTTGCGTTGCTGCTGAGCGATAGCCCCAACCTCCTTGCT
TCTCACTCGCCCCACATGATGATTGGACCAAACAACGCGAGTATTGGGACCCCCAGCCCTGGCCCCCCTGGCCCTGGCAT
GAGTCCTGTGCAGCTGGCCTTCTCAGATTACCTTTCTTGTGCACAGCATGGCCCCCTGGTATATGGACTTAGTTGTATGT
TACAGACTGTCACTCTCTGTTGCCCAAGTGCCTTGGTGTGGAATTATTCCACAAATGAAAATAAGAGCATAAACCCAGGC
TCACCCCTGGATCTGCTGCAGGTGGCCCCTTCCAGCCTTCCCATGCCTGGTGGGAACACAGCTTTCAATCAGCAGGTTCG
GGCAAGGATCTATGAGGTGGAACAGCAGATTAAACAAAGAGGCCGTGCAGTAGAAGTTCGGTGGTCTTTTGACAAGTGCC
AAGAGTCTACAGCAGGAGTGACTATTAGTCGGGTTTTGCACACACTGGAAGTCTTGGACCGTCATTGTTTTGACCGAACT
GATTCCAGCAATTCAATGGAGACACTTTATCATAAAATTTTCTGGGCAAACCAAAACAAAGATAACCAAGAGGTTGCTCC
TAATGATGAAGCCGTTGTGACACTGTTGTGTGAATGGGCTGTTAGCTGCAAAAGGTCTGGCAAGCACAGAGCAATGGCCG
TGGCCAAACTCTTGGAGAAAAGGCAAGCGGAAATTGAGGCAGAGCGGTGTGGTGAATCAGAAGTCCTAGATGAGAAGGAG
TCTATTTCTTCGGCCTCTCTAGCTGGATCTAGTTTGCCTGTTTTTCAGAATGTTCTGCTAAGGTTTTTAGATACACAGGC
TCCCTCACTGTCGGACCCAAATAGTGAATGTGAAAAGGTGGAATTTGTGAACCTGGTGCTGCTCTTCTGTGAGTTCATTC
GCCATGACGTCTTCTCCCATGATGCATACATGTGCACCCTCATCTCTCGAGGAGACTTGTCAGTCACTGCCTCTTCTGGG
TTGCGGTCCCCAGCAGGGGAGAATGCTGACGAACACTATTCAAAGGACCATGATATGAAAATGGAGGAACAGAACATTAT
GGCGCATATGGGCCTTGGCTCAGGAACCGCTCACATTTTTGATGAAGTAGACAAGAATGACTTTAAAAGTGACTTTGGTT
CGGAGTTTCCAATTTTTTCTCCCATGCCTGGAGAACCATGTGAGAATGCCAACCCTTCTTTGAGCAGAAGAATGTCAGTT
AATGGTGAGAAACTGGTGAAGAGGGAAAAAACCAGGGAATTAATTTTCCCATCCAATTATGACCTCCTCCGTCACCTGCA
GTATGCAACCCATTTTCCTATACCTCTGGATGAATCTTCAAGTCATGAATGTAACCAACGCACAATCCTTCTCTATGGAG
TCGGAAAAGAGCGTGACGAAGCCAGGCACCAGCTGAAGAAGATTACCAAAGATATCCTGAAAATCCTGAACAAGAAGGGC
ACCACAGAATCAGGGGTTGGAGATGAAGGACAAAAGGTCAGGAAGAGCAAGCAAGAAGCGTTTCCCACACTGGAGACCGT
GTTCACGAAGCTTCAGCTCCTCTCCTACTTTGATCAGCATCAAGTGACTTCTCAGATCTCTAACAATGTACTGGAGCAGA
TCACAAGCTTTGCTTCGGGAACGTCCTATCATCTCCCTTTGGCTCACCATATTCAGCTCATCTTTGATCTCATGGAGCCA
GCACTGAACATCAATGGACTAATTGACTTTGCAATACAGTTACTGAATGAACTCAGTGTGGTGGAAGCAGAACTGCTCCT
GAAGTCCTCTAGCCTGGCAGGAAGTTATACCACAGGCCTGTGTGTCTGCATCGTGGCCGTTCTCCGGAGGTATCATAGTT
GTCTGATCCTGAATCCTGATCAGACCGCCCAGGTGTTCGAAGGGTTGTGTGGTGTGGTGAAGCATGTTGTCAACCCTTCG
GAATGTTCTTCCCCTGAAAGATGCATCCTAGCCTACCTCTATGATCTCTATGTCTCATGTAGCCACCTCAGAAGCAAATT
TGGAGACCTCTTCAGTAGTGCCTGTTCAAAAGTAAAGCAGACCATATATAATAACGTAATGCCTGCGAATTCCAACTTAC
GCTGGGATCCAGACTTCATGATGGATTTTATTGAGAATCCCTCAGCCCGAAGCATCAACTACTCCATGCTGGGCAAGATC
CTTAGTGACAATGCTGCCAATCGGTACAGTTTCGTCTGCAACACGCTCATGAATGTGTGCATGGGCCACCAGGATGCAGG
CCGGATAAACGACATAGCCAATTTCTCCTCAGAGCTCACTGCTTGCTGTACAGTTCTCAGCTCGGAGTGGCTGGGGGTTC
TGAAGGCTCTGTGTTGTTCTTCAAATCATGTGTGGGGATTTAATGATGTACTGTGCACTGTAGATGTGAGCGACCTTTCA
TTCCATGATTCATTAGCTACTTTCATTGCTATTCTGATCGCAAGGCAGTGCTTCTCCCTGGAGGACGTGGTGCAGCACGT
TGCACTTCCCTCTCTCCTAGCGGCAGCTTGTGGAGATGCAGATGCAGAACCTGGGGCAAGAATGACCTGCCGCCTCCTGC
TTCACCTCTTCCGAGCTCCCCAGGCCTGCTTCTTCCCTCAGGCGACTGGTAAACCTTTCCCCGGAATAAGATCATCTTGT
GATAGACACCTCTTAGCTGCCGCTCACAACAGCATTGAAGTGGGAGCTGTTTTTGCTGTCTTAAAAGCGATTATGATGCT
TGGAGATGCCAAAATTGGCAGTAACAGTGTCAGCTCTCTAAAGAATGATGAGTTTGCTGTGAGGGGTTTACGGCGTGACG
GGATTGCCGAGGATATCTGGACCACCTCGCAGAATTCAAAATCCTGTGGGAAAAGCATTTCCATAGAAACTGCCAATTTA
AGGGAATACGCTAGATATGTACTGAGGACTATCTGCCAACAGGAATGGGTAGGAGAACATTGCTTAAAAGAACCCGAAAG
ATTATGTACAGACAAAGAACTTATATTGGACCCTGTGCTTTCAAATATGCAAGCACAGAAGTTACTGCAGCTTATCTGTT
ACCCTCATGGCATTAAAGAGTGTGCAGAGGGCGACAACCTGCAAAGACAACACATTAAGCGCATTCTTCAGAATCTTGAG
CAGTGGACGTTGAGACAGTCCTGGCTAGAGCTTCAGTTAATGATCAAACAGTGCTTGAAGGACCCTGGCTCTGGCTCTGT
GGCTGAAATGAACAACTTACTGGACAACATTGCAAAGGCAACGATAGAGGTGTTCCAGCAGTCTGCAGACCTGAACAGTA
ACTCCTCCAATTCTGGCATGAGCCTCTTCAGCCCAAATGGTATCGGAAGTGCTGATGCAGGTAGCACAAGACAGAATGGG
ATAAAGACACTTTTAAGTTCCTCTGAACGCAGGGGAGTGTGGCTGGTGGCCCCCCTCATCGCCAGGCTGCCAACCTCCGT
GCAGGGAAGAGTGTTAAAAGCTGCTGGGGAAGAGCTGGAGAAGGGACAGCATTTGGGGTCTTCTTCAAAAAAGGAGAGAG
ACAGGCAGAAACAGAAAAGTATGTCTCTTTTGAGTCAGCAACCTTTCCTCTCCTTGGTCCTTACCTGCCTTAAGGGGCAA
GATGAACAACGGGAAGGCCTCCTAACATCTCTGCAGAATCAAGTTAATCAGATTTTAAGTAACTGGAGGGAAGAAAGATA
CCAAGATGATGCTAAGGCACGGCAGATGATGTATGAGGCTCTGCAGCTCCGCCTAAATCTGGTGGGAGGAATGTTTGACA
CGGTACAGAGGAGCACCCAGGGGACCACAGACTGGGCCCTCCTACTCCTCCAGATAATTACTTCAGGAACTGTTGATATG
CACACTAACAATGAATTATTCACAACAGTCCTTGACATGCTGGGTGTTTTAATCAATGGGACATTGGCCTCTGACCTATC
AAATGCACCCCCAGGGGGCTCTGAAGAGAACAAACGTGCATACATGAACTTAGTGAAGAAACTGAAAAAAGAACTGGGAG
ACAAGCAGTCAGAAAGCATTGACAAAGTTCGACAGCTGCTGCCTTTGCCAAAGCAGACATGTGATGTCATCACTTGTGAA
CCTATGGGTTCTTTGATTGACACGAAGGGAAATAAAATAGCTGGATTTGACTCCATAGATAAAAAACAGGCAAGAGGTCT
TCAGGTGTCCACAAAGCAGAAGGTGTCCCCGTGGGACTTGTTTGAGGGTCAGAAGAACCCAGCTCCTCTGTCCTGGGCCT
GGTTTGGGACTGTCCGCGTGGACCGGAAGGTGATCAAGTATGAGGAACAGCATCACCTCCTTCTGTACCACACACACCCC
ATGCCCAAGCCCCGAAGTTACTACCTCGAGCCACTGCCCCTGCCTCCGGAGGAGGAAGAGGAAGAGCCCACATCTCCAGT
TTCTCAGGAACCAGAAAGGAAATCAGCCGAGCTGTCGGATCAGGGAAAAGTTGCTGCTGATGAAGAGAGGAAGACCAAGG
GAAGGAAGCGTAAGACGAAGTCAAGCTCACGAGTTGATGACTACCAACAGAGCAACATATACCGAGTGCCTCCTAACTAC
TCACCCATGTCCTCCCAGATGATGCACCATCCACAGCCCGCCTTGTGGGGTTACAACCTTGTGAGCCAGCCCCAGCAGCC
AGGCTTTTTCCTGCAGAACCAGTCTCTTAATCCAGGTGGCTCCAGATTGGACCCTGTGGGCTCCTTTGTCCCAACCAATA
CCAAGCAAGCGCTGTCCAACATGCTGCAGCGGCGCTCAGGTGCCATGCTGCAGTCCCCCTCCCTCCACACCATCACATCC
CAGCAGCAGCTGCTCCAGATGAAACTC---------------CTGCAGCAGCAGCAGCAGCAGCGGCTTCTCAGGCAGGC
CCAGAGTCGACCTTTCCAACAGGGCCAGCCAGCAGAGCAGGCTGCTCTCTTTGCTGCACAAGCCCGGCCCTCCCCTCAGC
TCCCCCAGTATCCAGGACTGCAGCAAGCACAGACCATGCCCCAGGGCTATACAATGTATGGAACACAGATGCCTTTGCAG
CAGGCAACACAGCAGCAGGCCGGTGGTGTGGTTCTCTCCCCCAGCTACAACTCCAGGGCCTATCCAACTGCACATTCCAG
CCCAGCGCTGATGGAAAGACTCAGACAGATCCAGCAGCAGCCGAGTGGCTATGTGCAGCAGCAGGCCTCACCATACCTGC
AGCCCATGGCTGGCTCTCAGAGACTGAACCACCAGGCTCTACAGCAGAGCCCTCTGGTGGGCGGGGGAATTGATGCTGTG
CTGACTCCCACACATCCCAACCTCCCCTCGGTGCCCCTGCCTCAGGACTCCATGAGGCCCAGACAACCGCAAGTTCGACA
GCATCAGAGACTTCTCCAG---GTACGGGGC---------ATGCAGCAGCCCCAG------CCCCAGCCCCAGCAGTCCT
CACAGCCCCAGAATCAGGCCCTTGGTCTCCAAGCAATGCAGCCCCAGCAGCCTTTGTTCCCCAGGCAAGGCTTGCAGCAG
ACCCAGCAGCAGCAGCAGACGGCCGCCCTGGTGCGGCAGCTCCAGAAGCAGCTTTCTAGTAAC------CAGCCACAACA
AGGGGTGACACCCTATGGGCATCCTTCACACTTC
>rattus_norvegicus
ATGGCCGCCTTCGGGCTTCTCAGCTATGAGCAGAGACCGCTGAAGCGCCCGCGGCTCGGGCCGCCCGACGTCTACCCGCA
GGACCCCAAGCAGAAGGAGGATGAACTTACAGCCGTGAATGTAAAGCAGGGATTCAACAACCAGCCGGCCTTCACTGGGG
ACGAACACGGCTCAGCCAGAAACATTGTAATCAACCCATCCAAGATCGGTGCGTATTTCAGCAGCATATTGGCTGAGAAA
CTGAAGCTTAACACTTTCCAGGACACCGGAAAGAAGAAACCCCAAGTTAATGCTAAAGATAATTACTGGCTGGTCACTGC
TCGATCGCAGAGCGCCATTCACAGTTGGTTCTCTGACCTAGCAGGGAACAAACCACTTGCTATTTTGGCAAAAAAG----
--------------GTCCCCATCCTCAGTAAAAAGGAGGACGTCTTCGCATATTTGGCTAAGTATTCTGTGCCAATGGTT
CGGGCAACGTGGCTGATCAAGATGACTTGTGCCTATTACTCTGCTATATCTGAAGCTAAAATTAAGAAGCGCCAGGCTCC
GGATCCCAATTTGGAGTGGACACAGATATCTACCAGATACCTCAGAGAGCAGTTGGTCAAAATCTCTGACTTTTACCACA
TGGCTTCCAGTACAGGTGATGGTCCTGTCCCTGTGCCACCAGAGGTTGAGCAAGCCATGAAGCAGTGGGAGTACAACGAG
AAGCTGGCATTCCACATGTTCCAGGAAGGGATGTTGGAGAAGCATGAGTATTTGTCATGGATCCTGGACGTCTTAGAGAA
GATCAGACCAGTGGATGACAGCCTTCTGAAGCTCCTTTTGCCTCTGATGTTGCAG-------------------------
--------------------------------------------------------------------------------
--------------------------------------------------------------------------------
--------------------------------------------------------------------------------
--------------------------------------------------------------------------------
---------------------------------------------------------------------------GTTCG
GGCAAGGATTTATGAGGTAGAGCAGCAGATAAAGCAGCGAGGCCGTGCAGTGGAAGTTCGGTGGTCTTTTGACAAGTGCC
AAGAGTCGACGGCAGGGGTGACCATTAGTCGGGTTTTGCATACACTGGAAGTCTTAGATCGTCATTGTTTCGACCGAACT
GATTCCAGCAATTCAATGGAGACTCTTTATCATAAAATTTTCTGGGCAAACCAAAACAAAGACAACCAAGAGGTTGCCCC
CAATGATGAAGCTGTGGTGACATTGTTGTGTGAATGGGCCGTGAGCTGCAAAAGGTCTGGCAAACACAGGGCCATGGCTG
TGGCGAAACTCTTGGAGAAAAGGCAAGCAGAGGTTGAGGCAGAGAGATGTGGGGAATCCGAAGTCCTAGATGAGAAAGAG
TCAATTTCTTCAGCATCCCTTGCTGGATCTAGTTTGCCTGTTTTCCAGAATGTTTTGCTGAGATTTTTAGATACACAGGC
CCCATCGCTGTCGGACCCAAACAGTGAATGTGAGAAGGTAGAATTTGTGAACTTGGTGCTGCTCTTCTGTGAGTTTATCC
GCCACGATGTCTTCTCCCATGATGCATATATGTGCACCCTCATCTCTCGAGGAGATTTGTCGGTTACTGCCTCCACGGGG
CTGCGATCGCCAGCAGGAGAGAATTCAGATGAGCACTACTCGAAGGATCATGAAATGAAGATGGAG--------------
--------------------------------------------------------------------------------
-----------ATTTTTTCTCCCATGCCCGGAGAATCCTGTGAGAACATCAACCCTTCCTTGAGCAGAAGAATGTCAGGC
AATGGTGAGAAACTGGGAAAGAGAGAAAAGCCAAGAGAATTAATTTTCCCATCAAATTATGACCTCCTCCGACATCTGCA
GTATGCAACTCATTTTCCTATACCTCTGGATGAATCTTCAAGTCATGAATGTAACCAGCGCACAATCCTTCTCTACGGAG
TCGGGAAAGAGCGTGACGAAGCCAGGCATCAGCTGAAGAAGATTACCAAAGATATCCTCAAAATCCTGAACAAGAAGAGC
ACCACAGAATCAGGGGTTGGGGACGAAGGACAGAAAGCCAGAAAGAACAAACAGGAAGTTTTTCCAACCCCGGAAAACGT
GTTCACGAAACTCCAGCTCCTCTCCTACTTTGATCAGCATCAAGTAACATCTCAGATCTCCAACAATGTGCTGGAGCAAA
TCACGAGCTTTGCCTCTGGAACTTCCTATCACCTCCCTCTGGCTCACCATATCCAGCTCATCTTTGATCTCATGGAGCCG
GCGCTGAACATCAACGGGCTGATCGACTTCGCGATCCAGTTACTGAACGAACTGAGCGTGGTGGAAGCAGAGCTGCTCCT
GAAGTCGTCCAGCCTGGCCGGAAGCTACACCACAGGACTGTGTGTCTGCATCGTGGCGGTTCTCAGGCGGTACCATAGTT
GCCTGATTCTAAATCCGGATCAGACAGCCCAGGTGTTTGAAGGGTTATGTGGTGTGGTGAAACATGTTGTCAACCCTTCA
GAATGTTCTTCTCCTGAAAGATGTATCTTGGCCTACCTCTATGACCTCTATGTATCTTGCAGCCACCTCAGAAGTAAATT
TGGAGACCTTTTTAGTAGTGCCTGTTCAAAAGTAAAGCAGACCATATATAATAACGTAATGCCTGCAAACTCCAACTTAC
GCTGGGACCCGGACTTCATGATGGATTTTATTGAGAATCCCTCAGCAAGAAGCATCAATTATTCCATGCTGGGCAAGGTC
CTCAATGACAATGCTGCCAATCGGTACAGCTTTGTGTGCAACACCCTCATGAATGTGTGCATGGGACACCAGGATGCCGG
CCGGATAAATGACATAGCCAATTTCTCCTCCGAGCTAACTGCTTGCTGCACAGTTCTGAGTTCGGAGTGGCTGGGGGTTC
TGAAGGCTCTTTGTTGTTCCTCAAATCATGTGTGGGGGTTTAATGACGTCCTCTGCACTGTGGATGTGAGTGACCTTTCA
TTCCATGACTCATTAGCCACTTTCATTGCTATCCTGATTGCACGACAGTGTTTCTCCCTGGAAGATGTCGTGCAACACGT
CGCACTTCCCTCTCTCCTGGCAGCAGCTTGTGGAGATGCGGATGCAGAGCCCGGGGCGAGGATGACTTGCCGCCTCCTGC
TTCACCTCTTCCGAGCCCCCCAGGCCTGCTTTTTCCCTCAGGCCACAGGCAAACCTTTCCCCGGAATAAGATCATCTTGT
GATAGACACCTCTTAGCTGCAGCCCACAACAGCATAGAAGTAGGAGCTGTGTTTGCTGTCTTAAAGGCAATTATGATGCT
TGGAGATGCCAAGATTGGCAGTAACAATGTCAACACCTTAAAGAATGAAGACTTCAGCATGAGGGGCTTACGCCGTGATG
GGAGCGCTGAGGATGCCTGGGCCACCTCACAGAATTCGAAGCCCTATGGGAAAAGCATTTCCATAGAAACTGCCAACCTG
AGAGAATATGCCAGATACGTACTGAGGACTATCTGCCAACAGGAATGGGTAGGAGAACATTGCTTAAAAGAACCGGAGCG
ACTGTGTACAGACAAAGAACTGATATTGGACCCTGTACTTTCAAACATGCAAGCACAGAAATTATTGCAGCTTATCTGTT
ACCCTCACGGCATTAAAGAGTGTACAGAGGGGGACAACCTGCAAAGACAGCACATTAAGCGCATTCTTCAGAATCTTGAG
CAGTGGACGTTGAGACAGTCCTGGCTAGAGCTTCAGCTCATGATCAAACAGTGCTTGAAGGACCCTAGCTCTGGTTCCGT
GGCCGAAATGAATAACTTACTGGACAATATTGCAAAGGCAACAATAGAAGTGTTCCAGCAATCTGCAGACCTGAACAATA
ACGCCTCCAGTTCAGGCATGAGCCTCTTCAACCCAAACACTATTGGGAGTGTTGATCCAAGTAGCACAAGACAGAATGGA
ATAAAGACATTCTTAAGTTCCTCTGAACGCAGGGGTGTGTGGCTGGTGGCCCCCCTCATCGCCAGGCTACCAACGTCTGT
GCAGGGAAGAGTGTTGAAAGCTGCTGGGGAAGAGCTGGAGAAGGGACAACACCTGGGCTCTTCTTCAAAGAAGGAAAGAG
ATAGGCAGAAGCAGAAAAGTATGTCTCTTTTGAGTCAGCAACCTTTCCTCTCCTTGGTCCTTACCTGCCTTAAGGGGCAA
GATGAGCAACGGGAAGGCCTCCTAACATCTCTGCAGAATCAAGTTAATCAGATTTTAAGTAACTGGAGGGAAGAAAGATA
CCAGGATGACACAAAAGCCCGCCAGATGATGCATGAGGCCCTGCAGCTTCGCCTGAATCTGGTAGGAGGAATGTTTGACA
CGGTACAGCGGAGCACGCAGGGGACCACCGACTGGGCCCTCCTACTCCTCCAGATAATTACTTCGGGAACTGTTGACATG
CACACTAACAATGAATTATTCACAACGGTTCTTGACATGCTGGGTGTTTTAATCAATGGGACGCTGGCTTCTGACCTATC
AACTGCTTCCCCCGGGGGATCAGAAGAGAACAAACGTGCATACATGAATTTAGTAAAGAAACTGAAAAAAGAACTAGGAG
ACAAGAGGTCAGAAAGCATTGACAAAGTTCGACAGTTGCTGCCTTTGCCAAAGCAGACTTGTGATGTCATCACCTGTGAG
CCCATGGGTTCTTTGATTGATACGAAGGGAAACAAAATTGCTGGATTTGACTCCATTGATAAAAAACAG------GGTCT
CCAGGTCTCTACGAAGCAGAAAGTGTCCCCATGGGACCTGTTTGAGGGTCAGAAGAACCCAGCTCCTCTGTCCTGGGCCT
GGTTCGGCACTGTCCGTGTAGACCGGAGGGTTATCAAGTATGAGGAGCAGCACCACTTCCTTCTATACCACACACACACC
ATGCCCAAGCCCCGAAGCTACTACCTCGAGCCACTGCCCCTACCTCCTGAGGAGGAAGAGGAAGAACCCACATCTCCAGT
TTCTCAGGAACCAGAAAGGAAATCAGCCGAGCTGTCAGATCACGGAAAATCTGCAGCAGATGAAGAGAAGAAGACAAAGG
GAAGGAAGCGTAAGACAAAATCGAGCTCACGCATCGATGAGTATCAACAGACCAACATATACCGACTGCCTCCTAACTAC
TCTCCCATGTCCTCCCAAATGATGCATCATACGCAGCCTGCACTGTGGGGTTACAACCTAGTGAGCCAGCCTCAGCAGCC
CAGCTTCTTCCTGCAGAATCAGTCTCTGAATGCAGGTGGCTCCAGATTGGACCCCGCAGGCTCCTTTGTCCCAACCAATA
CCAAGCAAGCTTTGTCCAACATGCTGCAGAGACGCTCAGGCGCCATGCTGCAGCCACCCTCCCTTCATGCAGTCACGTCT
CAGCAGCAGCTGCTACAGATGAAGCTT-----------------------------------------------------
--------------------------------------------------------------------------------
--------------------------------------------------------------------------------
--------------------------------------------------------------------------------
--------------------------------------------------------------------------------
--------------------------------------------------------------------------------
--------------------------------------------------------------------------------
--------------------------------------------------------------------------------
--------------------------------------------------------------------------------
--------------------------------------------------------------------------------
----------------------------------
>meriones_unguiculatus
ATGGCCGCCTTCGGGCTTCTCAGCTATGAGCAGAGACCGCTGAAGCGTCCGCGGCTCGGGCCACCCGACGTCTACCCGCA
GGACCCCAAGCAGAAGGAGGATGAACTTACTGCTGTGAACGTGAAGCAGGGCTTCAACAATCAGCCAGCCTTCACTGGAG
ATGAGCATGGCTCAGCCAGAAACATTGTAATCAACCCATCCAAGATTGGTGCGTACTTCAGCAGCATATTGGCTGAGAAA
CTAAAGCTTAACACTTTCCAGGACACCGGAAAGAAGAAACCCCAAGTTAATGCTAAAGATAACTATTGGCTGGTTACTGC
TCGGTCTCAGAGTGCAATTCACAGCTGGTTCTCTGACTTAGCAGGAAACAAACCGCTTGCTATTTTGGCAAAAAAG----
--------------GTCCCCATCCTCAGTAAAAAAGAGGATGTCTTTGCATATTTAGCTAAGTACTCTGTGCCAATGGTT
CGAGCAACGTGGCTGATCAAGATGACTTGTGCCTACTATTCTGCTATTTCTGAAGCGAAAATTAAGAAACGCCAGGCGCC
GGATCCCAATTTGGAGTGGACACAGATATCTACCAGATACCTCAGAGAGCAGTTGGTCAAAATCTCTGACTTTTACCACA
TGGCCTCCAGTACAGGCGATGGTCCTGTCCCTGTGCCACCAGAGGTTGAGCAAGCCATGAAGCAGTGGGAGTACAACGAG
AAGCTGGCATTTCACATGTTTCAGGAAGGAATGTTAGAAAAACACGAGTATTTGTCGTGGATCCTGGACGTCTTGGAAAA
GATCAGACCTGTGGATGACAGCCTTCTTAAGCTCCTTTTGCCACTGATGCTGCAGTACTCGGATGAGTTTGTTCAGTCAG
CCTACCTGTCTCGTCGTCTAGCGTACTTTTGTGCCCGGCGTCTTTCCCTGCTACTGAGTGATAGCCCCAACCTCCTTGCC
GCTCACTCACCCCACATGATAATTGGAGCAAACAACACGAGTATTGGGACCTCCAGTCCTGGTGCTCCTGGCCCTGGGAT
GAGCCCTGTGCAGCTGGCCTTCTCAGATTTCCTTTCCTGTGCACAGCATGGACCCTTGGTTTATGGACTTAGTTGTATGT
TGCAGACTGTCACTCTGTGTTGCCCAAGTGCCTTGGTGTGGAATTATTCCACAAATGAAAATAAGATCGCAAACCCAGGC
TCTCCCCTGGATCTGCTACAGGTCGCCCCTTCCAGCCTCCCCATGCCGGGTGGAAACACAGCCTTCAATCAGCAGGTTCG
TGCAAGGATTTATGAGGTAGAACAGCAGATAAAACAACGAGGCCGAGCGGTGGAAGTTAGGTGGTCTTTTGACAAGTGTC
AGGAGTCGACAGCAGGGGTGACGATTAGCCGGGTTTTGCACACACTGGAAGTCTTGGACCGTCATTGTTTTGACCGAACT
GATTCCAGCAATTCAATGGAGACACTTTATCATAAAATTTTCTGGGCAAACCAAAACAAAGATAACCAAGAGGTTGCCCC
CAATGATGAAGCTGTGGTGACATTGTTGTGTGAATGGGCTGTGAGCTGCAAACGTTCTGGCAAGCACAGAGCCATGGCCG
TGGCAAAACTCTTGGAGAAAAGACAAGCAGAGATTGAGGCAGAGAGATGTGGTGAATCTGAAGTCCTAGATGAGAAAGAG
TCAATTTCTTCAGCATCTCTTGCTGGATCTAGTTTGCCTGTTTTCCAGAACGTTTTGCTAAGATTTTTAGATACACAGGC
CCCATCACTGTCGGACCCAGACAGTGAGTGTGAAAAGGTGGAATTTGTGAACCTGGTGTTGCTCTTCTGTGAGTTCATCC
GCCACGATGTCTTCTCCCACGACGCATATATGTGCACCCTCATCTCTCGAGGAGACTTGTCAGTTACCACCTCCACTGGG
CTGCGGTCGCCAGCAGGAGAGAATGCAGAGGAGCACTATTCAAAGGACCATGATATGAAGATGGAGGAACACAGTATTAT
GGCGCACATGGGCCTTGGCCCAGGAACCACTAACATTTTTGACGAAGTAGACAAGAGTGACTTTAAAAGTGACTTTGGTT
CTGAGTTTCCAATCTTTTCTCCCATGCCTGGAGAGTCCTGTGAGAATGTCAACCCTTCCCTGGGCAGAAGAATGTCAGTC
AATGGCGAGAAACTGGTAAAGAGAGAAAAGACAAGAGAATTAATTTTTCCATCCAACTATGACCTCCTCCGTCACTTGCA
ATATGCAACCCACTTTCCTATACCTCTGGATGAATCTTCAAGTCATGAATGTAACCAGCGCACAATCCTTCTCTATGGAG
TCGGAAAGGAGCGTGACGAAGCCAGGCATCAGCTGAAGAAGATTACCAAAGATATCCTGAAAATCCTAAACAAGAAGAGC
ACCACAGAATCAGGGGTTGGGGATGAAGGACAGAAAGCCAGGAAGAACAAGCAAGAAGTTTTTCCTACCCCAGAAACTGT
GTTCACGAAACTCCAGCTTCTCTCGTACTTTGATCAGCATCAGGTGACTTCCCAGATCTCTAACAACGTGCTGGAACAAA
TCACAAGCTTTGCGTCTGGAACATCCTATCACCTCCCTTTGGCTCACCACATCCAGCTCATCTTTGATCTCATGGAGCCA
GCACTGAACATCAATGGACTAATTGACTTTGCAATACAGCTGCTGAATGAACTGAGCGTAGTGGAAGCAGAGCTGCTTTT
GAAGTCTTCTAGCCTGGCGGGAAGCTACACGACAGGGCTGTGCGTCTGCATCGTGGCTGTGCTCAGGCGGTATCATAGTT
GCCTGATCCTAAATCCTGACCAGACAGCTCAGGTGTTTGAAGGGTTGTGTGGCGTGGTGAAACATGTTGTCAACCCGTCA
GAATGTTCTTCCCCTGAAAGATGTATCCTGGCCTACCTCTATGACCTCTACATATCCTGCAGCCACCTCCGGAGTAAATT
TGGAGACCTTTTCAGTAGTGCCTGTTCAAAAGTAAAGCAGACCATATATAACAATGTAATGCCTGCAAACTCCAACTTAC
GCTGGGATCCAGACTTTATGATGGATTTTATTGAGAATCCCTCAGCAAGAAGCATCAATTATTCAATGCTGGGCAAGATC
CTCAATGACAATCCTGCCAATCGGTACAGCTTTGTCTGCAACACACTTATGAATGTGTGCATGGGACACCAGGATGCCGG
CCGGATAAATGACATAGCCAATTTCTCCTCTGAGCTAACTGCTTGCTGTACGATTCTTAGTTCGGAGTGGCTGGGGGTTC
TGAAGGCTCTTTGTTGTTCTTCAAACCATGTGTGGGGATTTAACGATGTACTCTGCACTGTGGATGTGAGTGACCTTTCC
TTCCATGATTCACTAGCTACTTTCATTGCTATCCTGATCGCACGGCAGTGTTTCTCACTGGAAGACGTCGTGCAGCACGT
AGCTCTCCCCTCTCTCCTGGCGGCAGCTTGTGGAGATGCGGATGCAGAGCCTGGGGCAAGAATGACATGCCGCCTCCTGC
TTCACCTCTTCCGAGCCCCCCAGGCCTGCTTTTTCCCTCAAGCAACAGGCAAACCTTTCCCTGGAATAAGATCATCTTGT
GATAGACACCTCTTAGCTGCAGCTCACAACAGCATAGAAGTGGGAGCCGTTTTTGCTGTCTTAAAGGCAATTATGATGCT
TGGAGATGCCAAAATTGGCAGTAACAATGTCAACACTTTAAAGAATGATGATTTCAGCATGAGAGGTTTACGGCGTGATG
GGAATGCTGAGGATGCCTGGCCCACCTCGCAGAATTCAAAATCCTATGGGAAAAATATTTCCGTAGAAACTGCCAATCTA
AGAGAATATGCTAGATACGTTCTGAGGACTATCTGCCAGCAGGAATGGGTAGGAGAACACTGCTTAAAGGAACCGGAACG
ATTATGTACAGACAAAGAGCTCATATTGGACCCTGTGCTTTCAAACATGCAAGCACAGAAATTATTGCAGCTGATCTGCT
ACCCTCACGGCATCAAAGAGTGTACAGAGGGGGACAACCTGCAAAGACAGCACATTAAGCGCATTCTGCAGAATCTTGAA
CAGTGGACGTTGAGACAGTCCTGGCTAGAGCTTCAGCTAATGATCAAACAGTGCTTGAAAGACCCTAGCTCTGGTTCTGT
GGCCGAAATGAACAATTTACTGGACAATATTGCAAAGGCAACAATAGAAGTGTTCCAGCAATCTGCAGACCTAAATAATA
ATGCCTCCAATTCTGGCATGAGCCTCTTCAACCCAAATGGTATTGGAAGTGTTGATACAAGTAGCACAAGACAGAATGGA
ATAAAGACATTTTTAAGTTCCTCTGAACGCAGGGGTGTGTGGCTGGTGGCCCCCCTCATCGCCAGGCTACCAACCTCTGT
TCAGGGAAGAGTGCTGAAAGCTGCCGGGGAAGAGCTGGAGAAGGGACAGCACCTGGGTTCATCTTCAAAGAAGGAAAGAG
ATAGGCAGAAACAGAAAAGTATGTCTCTTTTGAGTCAGCAACCTTTCCTCTCCTTGGTCCTTACCTGCCTTAAGGGGCAA
GATGAACAACGGGAAGGCCTCCTCACATCTCTGCAGAATCAAGTTAATCAGATTTTAAGTAACTGGAGGGAAGAAAGATA
CCAAGATGACACGAAGGCCCGCCAGATGATGCACGAGGCTTTGCAACTTCGCCTCAATCTGGTAGGAGGAATGTTTGACA
CGGTGCAGCGGAGCACCCAAGGGACAACGGACTGGGCGCTCCTCCTACTCCAGATAATTACTTCAGGAACCGTTGACATG
CACACTAACAATGAATTATTCACAACAGTTCTTGACATGCTGGGTGTTTTAATCAATGGGACCTTGGCTTCTGACCTATC
AAATGCTTCCCCTGGGGGATCTGAGGAGAACAAACGTGCATACATGAATTTAGTAAAGAAACTGAAAAAAGAACTAGGAG
ACAAGCGGTCAGAAAGCATTGATAAAGTTCGACAGTTGCTGCCTTTGCCAAAGCAGACATGCGATGTCATCACTTGTGAA
CCCATGGGTTCTTTGATCGACACAAAGGGAAACAAAATTGCTGGATTTGACTCCATTGATAAAAAACAGGCAAGAGGTCT
CCAGGTCTCTACAAAGCAGAAAGTGTCCCCATGGGACCTGTTTGAGGGTCAGAAGAACCCGGCTCCTCTGTCCTGGGCCT
GGTTCGGCACTGTCCGAGTGGACCGGAAGGTGATAAAGTATGAGGAACAGCACCACTTTCTTCTGTACCACACACATACC
ATGCCCAAGCCCCGAAGCTACTACCTCGAGCCACTGCCCCTGCCTCCTGAGGAGGAAGAGGAAGAGCCCACATCTCCAGT
TTCTCAGGAACCAGAAAGGAAATCAGCTGAGCTGTCAGATCAAGGGAAAATTACAGCTGATGAGGAAAAGAAGACAAAGG
GAAGGAAGCGTAAGACAAAATCAAGCTCACGCACTGATGAGTATCAACAAGCCAACATGTACCGAGTGCCTCCGAATTAC
TCACCTGTGTCCTCGCAAATGATGCATCAGCCGCAGCCTGCCCTGTGGGGTTACAACCTAGTGGGCCAGCCTCAGCAGCC
CAGCTTTTTCCTTCAGAATCAGTCTCTGAATCCAGGTGGCTCCAGATTGGACCCTGCAGGCTCCTTTGTCCCAACCAATA
CCAAGCAAGCTTTGTCCAACATGCTGCAGAGACGTTCAGGCGCCATGCTGCAGCCACCCTCCCTTCATGCAGTCACCTCT
CAGCAGCAGTTGCTACAGATGAAGCTTCTACAGCAG------CAGCAGCAGCAGCAACAGCAACGCCTTCTCAGGCAGGC
CCAGACTCGCCCTTTCCAACAGGGCCAGCCAGGGGACCAGGCTGCTCTCTTTACTGCACAGGCACGGCCTTCTCCTCAGC
TCCCGCAGTATCCAGGGCTGCAACAAGCACAGACCATGCCCCAGGGCTACACAATGTATGGAACTCAGATGCCTTTGCAG
CAGGCAGCTCAGCAACAGCCTGGAGGTGTGGTCCTTTCCCCCAGCTACAACTCCAGGGCCTACCCAGCTGCACATTCCAG
CCCAGCACTGATGGAAAGACTCCGACAGATTCAGCAGCAGCCAAGTGGCTACGTGCAGCAGCAGGCCTCACCCTACCTGC
AGCCCGTAGCCAGCTCTCAGAGACTGAACCACCAGGCTCTACAGCAGAGCCCTCTGGTGGGCGGGGGAATTGACGCTGTG
CTGACTCCCGCACATCCCACCCTCCCCTCGGTGCCCCTGCCTCAGGACCCAATGAGGCCCAGACAGCCGCAAGTTCGACA
GCAGCAGAGACTCCTCCAG---GTATGGGGC---------ATGCAGCAGCCCCAGCAGGCCCCCCAGCCCCAGCAGCCCT
CACAGCCCCAGAGTCAGGCCCTTGGTCTCCAAGCAATGCAGCCCCAGCAGCCATTGTTCCCCAGGCAAGGCTTGCAGCAG
ACCCAGCAACAGCAACAGACAGCCGCCCTGGTGCGACAGCTCCAGAAGCAGCTTTCTAGTAAC------CAGCCACAGCA
AGGAGTGACCCCCTGTGCACATCCTTCACACTTC
>dipodomys_ordii
--------------------------------------------------------------------------------
-------------------GATGAGCTCACAGCTGTGAATGTGAAACAAGGCTTCAACAACCAGCCAGCCTTCACTGGAG
ATGAGCATGGCTCTGCCAGGAACATTGTCATTAACCCATCAAAGATTGGAGCTTATTTTAGCAGCATATTAGCTGAGAAA
CTAAAGCTTAACACTTTTCAAGATACTGGAAAGAAGAAACCCCAAGTTAATGCTAAAGATAATTACTGGCTTGTAACAGC
TCGATCTCAGACTGCAATTCATAGTTGGTTCTCTGACTTAGCAGGAAATAAACCACTTGCTATTTTGGCAAAAAAG----
--------------GTTCCCATTCTTAGTAAAAAAGAAGATGTTTTCGCATATCTAGCTAAGTATTCTGTGCCAATGGTT
CGAGCAATGTGGCTGATCAAGATGACCTGTGCCTATTATTGTGCTATTTCTGAAGCTAAGATTAAGAAACGTCAGCCTAC
TGATCCAAATTTGGAGTGGACACAGATATCTACTAGATACCTTCGAGAGCAGTTGGTCAAGATCTCTGACTTTTACCACA
TGGCCTCCTGCACAAGCGATGGCCCTGTCCCTGTGTCTGCCGAGGTGGAACAGGCCATGAAGCAGTGGGAGTACAATGAG
AAGCTGGCATTCCACATGTTCCAGGAAGGAATGCTGGAAAAGCATGAATATCTTACATGGATCTTGGATGTTCTAGAGAA
AATCAGACCAATGGATGACGATCTTCTTAAACTCTTGTTACCACTAATGTTGCAGTATTCAGATGAATTTGTTCAGTCAG
CCTACCTGTCCCGACGTCTTGCCTACTTCTGTGCCCGGCGTCTCTCTTTGCTGCTGAGTGACAGCCCCAGCCTGCTGGCT
GCTCACTCCCCTCACATGATGATGGGACCAGGCACTGCAGGCATCGGGGCCCCCAGCCCCGGGCCCCCCGGCCCTGGCGT
GATCCCTGTGCAGCTGGCATTCTCGGACTTCCTTTCCTGTGCACAACATGGCCCCCTGGTTTATGGACTCAGTTGTATGT
TACAGACTGTCACTCTCTGTTGCCCAAGTGCCTTGGTGTGGAACTATTCCTCCAACGAAAATAAGAGCACGGCCCCAGGC
TCACCCCTGGACCTGCTGCAGGTGGCGCCCTCCAGCCTCCCCATGCCCGGCGGGAACACAGCTTTCAATCAGCAGGTTCG
GGCAAGGATTTATGAGGTTGAGCAGCAGATAAAACAAAGAGGCCGTGCAGTGGAAGTTCGGTGGTCTTTTGACAAGTGCC
AAGAGTCAACAGCAGGGGTGACAATTGGTCGGGTTTTGCACACACTGGAGGTCTTGGATCGTCACTGTTTTGACCGAACT
GATCCCAGCAATTCAATGGAGACACTTTATCATAAGGTTTTCTGGGCAAACCAAAACAAAGACAACCAGGAGGTTGCTCC
CAATGATGAAGCTGTGGTGACACTGTTATGTGAATGGGCTGTGAGCTGCAAACGCTCAGGCAAGCACAGGGCCATGGCTG
TGGCCAAACTCTTGGAGAAGAGACAAGCAGAAATTGAGGCAGAGAGATGTGGTGAGTCTGAAGCTCTCGATGAGAAGGAG
TCTATTTCTTCAGCCTCTCTTACTGGGTCCAGTTTGCCTGTTTTCCAGAATGTTCTTCTAAGGTTTTTAGATACACAGGC
TCCCTCATTGTCGGATCCCAGCAGTGAGCGTGAGAAGGTGGAATTTGTGAACCTGGTGCTGCTCTTCTGTGAGTTCATCC
GCCATGATGTCTTCTCCCATGATGCCTACATGTGCACCCTCATCTCCCGAGGAGACCTGTCAGTCACT---------GGA
CCGCAGTCCCCAGCGGGAGACCACATGGATGAGCACTGTTTGAAGGACCGTGACGGGAGGATGGAGGAACAGAGTATTAT
GGCGCATATGGGTCTTGACTCAGGAGCCACTAACATTTTTGATGAAGTAGACAAGAGTGACTTTAAAACTGACTTTGGTT
CGGAGTTTCCAATTTTTTCTCCCATGCCTGGAGAGTCCTGTGAAAATGTCAACTCTTCCTTGGGCGGAAGGATGTCGGTG
AATGGTGAGAAATTCATGAAGAGAGAAAAACCAAGAGACTTAATTTTTCCATCTAATTATGACCTCCTCCGTCACTTGCA
GTACGCAACACATTTTCCTATACCCCTGGATGAATCTTCAAGTCATGAGTGTAACCAGCGCACAGTCCTTCTCTACGGAG
TGGGCAAAGAGCGTGAGGAAGCGCAGCATCAACTGAAGAAGATTACCAAAGACCTTCTGAAGATCCTGAACAAGAAGAGC
ACCACAGAGACAGGGGTTGGCGATGAAGGACAAAGAGCCAGGAAGAACAAACAAGAGGCCTTCCCAACACTGGAGGCCGT
GTTCACAAAACTCCAGCTCCTTTCGTATTTTGATCAGCATCAAGTGACATCTCAGATCTCTAACAACGTGCTGGAGCAGA
TCACAAGCTTTGCCTCCGGGGCCTCCTTCCACCTCCCGCTGGCTCACCACATCCAGCTCATCTTTGATCTCATGGAGCCG
GCGCTGAATATCAACGGATTGATTGATTTCGCAATACAGCTACTAAATGAGCTGAGTGTGGTGGAAGCTGAACTGCTCCT
AAAGTCCTCCAGCCTGGCAGGAAATTACACAACGGGGCTGTGCGTCTGCATAGTGGCTGTCCTCAGGCGGTACCACAGCT
GTCTGATCCTGAATCCTGATCAGACAGCCCAGGTGTTTGAAGGGCTGTGCGGCGTGGTGAAGCACGTGGCCAACCCCTCA
GAGTGTTCTTCTCCAGAGAGGTGCATCTTAGCCTACCTCTACGATCTCTATGTGTCCTGTAGCCACCTCAGAAGTAAATT
TGGAGACCTCTTTAGTAGTGCCTGTTCAAAGGTAAAGCAAACCATATATAACAATGTGATGCCTGCAAATTCCAACCTGC
GGTGGGACCCAGACTTCATGCTGGACTTCATTGAGAACCCTTCAGCCCGCAGCATCAACTACTCGGTGCTGGGCAAGATC
CTCAGCGACAATGCGGCCAACCGCTACAGCTTTGTCTGCAACACCCTCATGAACGTGTGCATGGGCCACCAGGACCCCAG
CAGGATTAATGACATAGCCAATTTCTCCTCCGAGCTTACCGCCTGTTGCACGGTCCTCAGTTCAGAGTGGCTGGGTGTTC
TGAAGGCTCTTTGTTGTTCTTCAAATCACGTGTGGGGGTTTAATGATGTACTTTGCACTGTAGATGTGAGTGACCTTTCA
TTCCATGATTCATTAGCTACTTTCATTGCTATTCTGATAGCACGACAGTGTTTCTCCCTGGAGGACGTCGTGCAGCACGT
TGCTCTGCCCTCGCTCCTGGCGGCAGCTTGCGGAGACGCCGACGCGGAGCCGGGGGCCAGGATGACGTGCAGACTCCTGC
TTCACCTCTTCCGAGCTCCTCAGGCCTGCCTGTCACCGCAGGCGACCGGCAAACCTTTCCCTGGAATAAGATCCTCCTGT
GATAGACACCTGCTAGCCGCTGCTCACAACAGCATTGAAGTGGGAGCCGTTTTTGCTGTCTTAAAAGCAATTATGATGCT
GGGAGATGCCAAAATCGGTAGTAGCACTGTCAGCTCTTTGAAGAATGATGAGTTCACTGTGAGGGGCTTGCGGCGTGATG
GGAATGCAGAAGATATCTGGGCTAGCTCACAGAACTCGAAGTCCTGTGGGAAAGGGGTTTCCATTGAAACTGCCAATTTA
AGGGAGTATGCGCGATATGTGCTGAGGACTATCTGCCAACAGGAATGGGTAGGAGAACATTGCTTAAAAGAACCTGAAAG
ATTATGCACAGACAAAGAGCTTATACTGGACCCTGTGCTTTCAAATGTGCAAGCACAGAGATTATTGCAGCTCATTTGCT
ACCCGCATGGCATTAAAGAGTGTGCCGAGGGAGACAGCCTGCAAAGACAACACATCAAACGCATTCTCCAGAATCTTGAG
CAGTGGACACTGAGACAGTCCTGGCTGGAACTGCAACTAATGATCAAGCAGTGCGTGAAGGACCCTGGCTCCGGTTCTGT
GGCTGAAATGAACAACTTATTGGACAATATTGCAAAGGCCACCATAGAGGTCTTCCAGCAGTCTGCAGATTTGAATAGCA
GCTCCTCTAGCGCTGGCCTGAGCCTCTTCCACCCGCATGGTGCTGGAAATGCTGATGCGAGTAGCACGCGGCAAACCGGA
GTAAAGACATTTCTGAGTTCCTCGGAGCGCAGGGGCGTGTGGCTGGTGGCCCCCCTCATCGCCAGGCTGCCAACCTCTGT
CCAGGGAAGGGTGCTGAAGGCTGCTGGAGAAGAGCTAGAGAAGGGGCAGCACCTGGCCTCCTCTTCAAAGAAGGAGAGAG
ACCGACAGAAGCAGAAAAGCATGTCTCTCCTGAGCCAGCAGCCGTTCCTCTCCCTGGTCCTCACCTGCCTCAAGGGGCAG
GACGAGCAGCGGGAAGGCCTTCTGACGTCGCTGCAGAATCAAGTGAACCAGATCTTAAGTAACTGGAGGGAAGAGCGCGA
CCAGGCTGACATAAAGGCGCGGCAGGCGGTGCACGAGGCCTTGCAGCTCCGCTTAAATCTGGTGGGAGGCATGTTCGACA
CCGTGCAGAGGAGTGCTCAGTGGACCACGGACTGGGCCCTCCTGTTTCTGCAGATAATCACCTCGGGAGCCGTGGACATG
CACACTAACAACGAATTATTCACCACAGTTCTTGACATGCTGGGTGTCCTAATCAATGGGACGTTAGCCTCTGATCTATC
AAACGCATCCCCAGGGGGGTCTGAAGAGAATAAACGAGCATACATGAACCTGGTGAAGAAACTGAAAAAAGAGCTTGGAG
ACAAGCGGTCAGAAAGCATTGATAAAGTTCAACAGTTGCTACCTTTGCCAAAACAGACATGTGATGTCATCACTTGTGAG
CCTATGGGTTCTTTGATCGACACAAAAGGAAACAAAATTGCTGGATTTGACTCTATCGATAAAAAACAG------GGGCT
CCAGGTCTCTACCAAGCAGAAAGTGTCCCCATGGGACTTGTTTGAGGGCCAGAAGAACCCAACTCCTCTCTCCTGGGCCT
GGTTTGGGACTGTCCGTGTGGATCGAAGAGTAATCAGATACGAGGAGCAGCACCACCTCCTTCTGTACCACACACACCCC
ACGCCCAAGCCCCGGAGCTACTACCTGGAGCCGCTGCCCCTGCCTCCCGAGGAGGAAGAGGAGGAGCCCACATCTCCCGT
GTCTCAGGAACCAGAAAGGAAACCAGCTGAGCTGCCAGATCCCGGGAAAAACGCAGCCGATGAAGAAAAGAAGACAAAGG
GCAGGAAGCGCAAGACCAAGTGCGGCTCGCGCATGGATGAGTATCCACAGAGCAACATATACCGAGCACCTCCTAATTAC
TCACCCATTTCCTCCCAAGTGATGCACCACGCACCGCCAACCGTGTGGGGTTACAACCTCGTGGGCCAGCCCCCTCAGCC
TGCCTTCTTCCTTCAGAACCAGTCTCTTACTCCAGGAGGCTCCAGGTTGGACCCCGCGGGCTCCATTGTGCCAGCCAGCA
CCAAGCAAGCGCTGTCCTACATGCTCCAGCGGCGCTCGGGCGCCGTGACGCAGCCCCTCACCCTTCACGGGCTCACTTCC
CAGCAGCAGTTCATACAGATGAAGCTT---------------CTGCAGCAGCAGCAACAGCACCGTCTTCTCAGGCAGGC
CCAGACTCGACCTTTCCAGCAGGCCCAGCCCGGGGACCCGGCGGCTCTGTTTGCTGCACAAGCACGGCCTTCTCCTCAGC
CCCCTCAGTACCCAGGGCTGCAGCAGGCGCAGACCATGCCCCAGGGGTACACGATGTACGGAACTCAGACACCTCTGCAG
CCAACGGTACAGCCGCAGGCCGGTGGTGCGGTCCTGTCCCCCGGCTACAATGGCAGAGCCCATCCAGCTGCACACTCCAG
CCCCGTGCTGGTGGACCGCCTCCGGCAGATGCAGCCGCAGCCCGGTGGCTATGTGCAGCGGCAGGCGCCGCAGTACCTGC
AGACCTTGGCTAGCGCTCAGAGACTGACTCATCAGGCTCTGCCGCAGAGCCCTCTGGTGGGCACAGGCGTCTCGGCTGTG
CTGACCTCGGCACCTCCAGCCCTCCCCTCAGTCCCCCCGCCTCAGGACCCCGGGAGGCCCGGACAGCCGCCAGCCCGACC
GCAGCAGAGACTCCTCCAG---------------------ACGCAGCAACCCCAGCGGCCCCCGGCCCCGAGCCAGGCCC
CTGGTCCCCAGCCCGGG------------------------CCGCAGCAGCCTTTGCTCCCCCGGCAGGGCCTGCAACAG
ACCCAGCAGCAGCAGCAGACGGCCGCCCTGGTGCGCCAGCTCCAGAAGCAGCTGTCCAGTAAC------CAGCCACAGCA
GGGAGAGGCTCCGTATGGACACCCTTCACACTTC
