# Supplementary material for: Divergent genes in gerbils: prevalence, relation to GC-biased substitution, and phenotypic relevance
Source: BMC Evol Biol. 2020 Oct 19;20:134. doi: 10.1186/s12862-020-01696-3 (PMC7574485; doi:10.1186/s12862-020-01696-3)
Supplement: Supplementary file 3 — Additional file 3 Supplementary Data. DNA alignments for 10,554 1-to-1 orthologues used in analysis. Each alignment file is named using its orthogroup ID. [file 12862_2020_1696_MOESM3_ESM.zip › Additional_File_3/masked_alignments/OG0002036.fa]

>cavia_porcellus
ATGGGCGGGACTGCCAGCACCCGCCGGGTCACCTTCGAGGCAGATGAGAATGAGAACATCACCGTGGTGAAGGGCATCCG
GCTTTCAGAAAATGTGATTGATCGGATGAAGGAATCCTCTCCATCTGGTTCGAAGTCTCAGCGGTATTCTGGTATTTATG
GTGCCTCAGTTTCTGATGAAGAATTGAAAAGAAGAGTGGCTGAAGAACTGGCATTGGAGCAAGCCAAGAAGGAATCTGAG
AATCAGAAACGA------------------TTAAAGCAAGGCAAAGACCTGGACCAGGAGAGGGCTGCAGCCAATGAGCA
GTTGACTAGAGCTATCCTTCGAGAGAGGATATCAAATGAGGAGGAACGTGCAAGGGCAAAGCACCTGGCTAAGCAGCTGG
AAGAGAAAGACCGAATGATAAAGAAACAGGATGCGTTCTACAAAGAGCAGCTGGCTAGACTGGAGAAGAGGAGCTCTGAG
TTCTACAAAGTTACCACTGAGCAGTATCAGAAAGCTGCTGAAGAAGTGGAAGCAAAGTTCAAG------AGATATGAGTA
TCATCCAGTCTGTGCAGATCTGCAGGCCAAAATCCTCCAGTGTTACCGTGAGAACACCCACCAGACCCTCAGCTGCTCCG
CTCTGGCTAACCAGTACATGCACTGTGTCAATCATGCCAAACAGAGCACACTGGAAAAGGGGGGA
>chinchilla_lanigera
ATGGGCGGGACGGCTAGCACCCGCCGTGTCACCTTCGAGGCGGATGAGAACGAGAACATCACCGTGGTGAAGGGCATCCG
GCTTTCAGAAAATGTGATTGATCGAATGAAGGAATCCTCTCCATCTGGTTCGAAGTCTCAGCGGTATTCTGGTATTTATG
GTGCCTCAGTTTCTGATGAAGAACTGAAAAGAAGAGTGGCTGAAGAACTGGCATTGGAGCAAGCCAAGAAGGAATCTGAG
AATCAGAAACGA------------------CTAAAGCAAGGGACAGATCTTGAGCGAGAGAAGGCTGCAGCCAATGAGCA
GTTAACCAGAGCTATCCTTCGAGAGAGGATATCAAATGAGGAGGAGCGTGCGAAGGCAAAGCACCTGGCTAAGCAGCTGG
AAGAGAAAGACCGAATGATAAAGAAGCAGGATGCATTCTACAAAGAGCAGCTGGCTAGACTGGAGAAGAGGAGCTCAGAG
TTTTACAAAGTCACCACTGAGCAATATCAGAAAGCTGCTGAAGAAGTAGAAGCAAAGTTCAAG------CGGTATGAGTA
CCATCCGGTCTGTGCTGATCTGCAGGCCAAAATCCTCCAGTGTTACCGTGAGAACACCCACCAGACCCTCAGCTGCTCTG
CTCTGGCTAACCAGTACATGCACTGTGTCAATCATGCCAAACAGAGCATGCTGGAGAAGGGAGGA
>fukomys_damarensis
ATGGGAGGGACCGCCAGCACCCGCCGGGTCACCTTCGAGGCGGACGAGAATGAGAATATCACCGTGGTGAAGGGCATCCG
GCTTTCGGAAAATGTAATTGATCGAATGAAGGAATCCTCCCCATCTGGTTCGAAGTCTCAGCGGTATTCTGGTATTTATG
GTGCCTCAGTTTCTGATGAAGAATTAAAAAGAAGAGTGGCTGAAGAATTGGCATTGGAGCAAGCCAAGAAGGAATCTGAG
AATCAGAAGCAG------------------CTAAAGAAAAGCAAGGACCTGGACCGAGAGAGGGCTGCAGCCAATGAGCA
GTTAACCAGAGCTATCCTTCGAGAGAGAATATCAAGTGAGGAAGAACGCTCGAAGGCAAAGCACTTGGCTAAGCAGCTGG
AAGAGAAAGACCGAGTGATAAAAAAGCAGGATGCATTCTACAAAGAGCAGCTGGCTAGACTGGAGGAGAGGAGTTCAGAG
TTCTACAAAGTTACTACTGAGCAGTATCAGAAAGCTGCTGAAGAAGTAGAAGCAAAGTTCAAG------CGGTATGAGTA
TCATCCAGTCTGTGCTGATTTGCAGGCCAGAATCCTCCAGTGTTACCGTGAGAACACCCACCAGACCCTCAGCTGCTCCG
CCCTGGCTAACCAGTACATGCACTGTGTCAATCATGCGAAACAGAGCGTGCTGGAGAAGGGAGGA
>octodon_degus
ATGGGCGGGACGGCCAGCACCCGCCGGGTCACCTTCGAGGCGGATGAGAACGAGAACATCACCGTGGTGAAGGGCATCCG
GCTTTCAGAAAATGTGATTGATCGAATGAAGGAATCCTCTCCATCTGGTTCGAAGTCTCAGCGGTATTCTGGTATTTATG
GTGCCTCAGTTTCTGATGAAGAATTGAAAAGAAGAGTGGCTGAAGAACTGGCATTGGAGCAAGCCAAGAAAGAATCTGAG
AATCAGAAACGA------------------CTAAAGCAAGCGAAAGACCTGGACCGAGAGAGGGCTGCAGCCAATGAGCA
GTTAACCAGAGCTATCCTTCGAGAGAGGATATCAAATGAGGAGGAACGCGCGAAGGCAAAGCACCTGGCTAAGCAGCTGG
AAGAGAAAGATCGAATGATAAAGAAGCAGGATGCGTTCTACAAAGAGCAGCTGGCTAGACTGGAGAAGAGGAGCTCAGAG
TTCTACAAAGTCACCACTGAGCAGTATCAGAAAGCTGCTGAAGAAGTAGAAGCCAAGTTCAAG------CGGTATGATTA
TCATCCAGTCTGTGCTGATCTGCAGGCCAAAATCCTCCAGTGTTACCGTGAGAACACCCAGCAGACCCTCAGCTGCTCCA
CTCTGGCTAACCAGTACATGCACTGTGTCAATCATGCCAAACAGAGCATGCTGGAGAAGGGAGGA
>ictidomys_tridecemlineatus
ATGGGTGGGACCGCCAGCACTCGCCGGGTCACCTTCGAGGCGGACGAGAATGAGAACATCACCGTGGTGAAGGGCATCCG
GCTTTCGGAAAATGTGATCGATCGAATGAAGGAATCCTCTCCATCTGGTTCGAAGTCTCAGCGGTATTCTGGTATTTATG
GTGCCTCAGTTTCTGATGAAGAACTAAAAAGAAAGGTCGCTGAGGAGCTGGCATTGGAGCAAGCCAAGAAGGAATCTGAA
AGCCAGAAGCGA------------------CTAAAGCAAAGCAGGGACCTGGAGCGAGAGAGGGCTGATGCCAATGAGCA
GTTGACCAGAGCCATCCTTCGAGAGAGGATTTCCAGTGAGGAGGAGCGTGCCAAGGCCAAGCACCTGGTTAAGCAGCTGG
AAGAGAAAGACCGATTGATAAAGAAGCAGGATGCGTTCTACAAAGAGCAGCTGGCTAGACTGGAGGAGAGGAGCTCAGAG
TTCTACAAAGTCACCACTGAGCAATATCAGAAGGCTGCTGAAGAGGTAGAAGCGAAGTTCAAG------CGGTATGAGTA
TCATCCAGTCTGTGCTGACCTGCAGGCCCAAATCCTCCAGTGTTATCGCCAGAACAGCCACCAGACCCTCAGCTGCTCTG
CTCTGGCCAACCAGTACATGCACTGTGTCAATCATGCCAAACAGAGCATGCTGGAGAAGGGAGGG
>meriones_unguiculatus
ATGGGCGGGACCGCTAGCACGCGCCGGGTCACCTTTGAGGCGGACGAGAACGAGAACATCACGGTGGTGAAGGGCATCCG
GCTTTCAGAAAATGTGATCGACCGGATGAAGGAGTCCTCTCCATCTGGCTCTAAGTCTCAGCGATATTCCAGTATTTATG
GTGCTTCAGTTTCTGATGAAGAATTGAAAAGAAGAGTAGCTGAGGAGCTGGCGTTGGAGCAAGCCAAGAAGGAATCAGAA
AGCCAGAGACGG--------------------------------------------------------------------
--------------------------------------------------------------------------------
--------------------------------------------------------------------------------
--------------------------------------------------------------------------------
--------------------------------------------------------------------------------
-----------------------------------------------------------------
>mus_musculus
ATGGGCGGGACCGCTAGCACCCGCCGGGTCACCTTCGAGGCGGACGAGAACGAGAACATCACCGTGGTGAAGGGCATCCG
GCTTTCAGAAAATGTGATCGACCGGATGAAGGAGTCCTCTCCATCTGGCTCTAAGTCTCAGCGATATTCCAGCGTTTATG
GTGCTTCAGTTTCTGATGAAGATTTGAAAAGAAGAGTAGCTGAGGAGCTGGCATTGGAGCAAGCCAAAAAGGAGTCAGAA
CACCAGAGACGC------------------CTTAAGCAAGCAAGGGACCTAGAAAGAGAAAGGGCTGCAGCCAATGAGCA
GCTGACCAGAGCTGTCCTTCGGGAAAGAATATCCAGTGAAGAGGAGCGCATGAAGGCGAAGCATCTGGCTCGGCAGCTGG
AAGAGAAAGACCGAGTGATGCGGAAGCAGGATGCATTCTACAAAGAGCAGCTGGCCAGACTGGAGGAGAGGAGCTCAGAG
TTCTACAAAGTCACCACCGAGGAGTATCAGAAAGCTGCTGAAGAGGTGGAAGCCAAGTTCAAG------CGGTATGAATA
TCATCCAGTCTGTGCAGATCTGCAGACCAAAATCCTCCAGTGTTACCGTCAGAACACCCAGCAGACTCTCAGCTGCTCTG
CTCTGGCTAGCCAATACATGCACTGTGTCAACCATGCCAAACAGAGCATGCTGGAGAAGGGAGGC
>psammomys_obesus
ATGGGCGGGACCGCTAGCACGCGCCGGGTCACCTTTGAGGCGGACGAGAACGAGAACATCACGGTGGTGAAGGGCATCCG
GCTTTCAGAAAATGTGATCGACCGGATGAAGGAGTCCTCTCCATCTGGCTCTAAGTCTCAGCGATATTCCAGTATTTATG
GTGCTTCAGTTTCTGATGAAGAATTGAAAAGAAGAGTAGCTGAGGAGCTGGCATTGGAGCAAGCCAAGAAGGAATCAGAA
AACCAGAGACGC------------------CTTAAGCAAGCCAGGGACCTAGAACGAGAGAGGGCTGCAGCCAACGAGCA
GCTGACCAGAGCTATCCTGAGGGAAAGAATATCCAGCGAGGAAGAGCGCTTGAAGGCAAAGCATCTGGCTCGGCTGCTGG
AAGAGAAAGACCGAGTGATACGGAAGCAGGATGCCTTCTACAAAGAACAGCTGGCCAGACTGGAGGAGAGGAGCTCAGAG
TTCTACAAAGTCACCACCGAGGAGTATCAGAAAGCTGCTGAAGAGGTAGAAGCCAAGTTCAAG------CGATATGAATA
CCATCCAGTCTGTGCAGATCTGCAGACCAAAATCCTCCAGTGTTACCGCCAGAACACCCAGCAGACGCTCAGCTGCTCTG
CTCTGGCCACTCAGTACCTGAATTGTGTCAACCATGCTAAACAGAGCATGCTGGAGAAGGGAGGA
>jaculus_jaculus
ATGGGCGGGACCGCCAGCACCCGCCGGGTCACCTTCGAGGCGGACGAGAACGAGAACATCACCGTGGTGAAGGGCATCCG
GCTTTCAGAAAATGTGATTGATCGAATGAAGGAATCCTCTCCATCAGGTTTGAAGTCTCAGCGGCATTCCAGTATCTATG
GTGCTTCAGTTTCTGATGATGAATTGAAAAGAAGAGTTGCTGAGGAGCTGGCCTTGGAGCAAGCCAAAAAGGAGACGGAA
AGTCAAAGGCGC------------------CTAAAACAAGCCAAGGACCTGGAACGAGATAGGGCTGCAGCCAACGAGCA
GTTAACCAGAGCCATCCTTCGGGAACGGATATCCAGTGAGGAAGAGCGCTCCAAGGCAAAGCATCTGGCGAGACAACTGG
AAGAGAAAGACCGGATGATCAAAAAACAGGACGCATTCTACAAGGAGCAGCTGGCTAGACTGGAGGAGAGGAGCTCAGAG
TTCTACAAAGTCACCACCGAGCAGTATCAGAAAGCTGCTGAAGAGGTAGAGGCAAAGTTCAAG------AGATTTCAGTA
TCATCCGGTCTGTGCGGATCTGCAGGCCAAAATCCTCCAGTGTTACCGCCAGAACACCCACCAGACCCTCAGCTGCTCTG
CTCTGGCCAGCCAGTACATGCACTGCGTCAACCATGCCAAGCAGAGCATGCTGGAGAAGGGAGGA
>rattus_norvegicus
ATGGGCGGGACCGCTAGCACCCGCCGGGTCACCTTCGAGGCGGACGAGAACGAGAACATCACGGTGGTGAAGGGCATCCG
GCTGTCAGAGAATGTGATCGACCGGATGAAGGAGTCCTCTCCATCTGGCTCTAAGTCTCAGCGATATTCCAGTGTTTATG
GTGCTTCAGTTTCTGATGAAGAATTGAAAAGAAGAGTAGCCGAGGAGCTGGCATTGGAACAAGCCAAAATGGAGTCGGAA
AACCAGAGACGC------------------CTTAAGCACGCCAGGGACCTAGAAAGAGAGAAAGCTGTGGCCAATGAGCA
GCTGACCAGAGCTATCCTTCAGGAAAGAATATCCAGTGAGGAGAACCGCACAAAGGTGAAGCATCTGGCTCGGCAGCTGG
AAGAGAAAGATCGAATGATACGGAAGCAGGATGCGTTCTACAAAGAGCAGCTGTCCAGACTGGAGGAGAGGAGCTCAGAA
TTCTACAAAGTTACTACCGAGGAATATCAGAAAGCTGCTGAAGAGGTGGAGTCCAAGTTCAGG------CGGTATGAATA
TCATCCAGTCTGTGCAGATCTGCAGACCAAAATCCTTCAGTGTTACCGTCAGAACACCCAGCAGACCCTCAGCTGCTCTG
CTCTGGCCAACCAATACATGCACTGTGTCAACCATGCCAAACAGAACATGCTGGAGAAGGGAGGC
>dipodomys_ordii
ATGGGCGGGGCCGCCAGCACTCGCCGGGTCACCTTCGAGGCGGACGAGAATGAGAACATCACGGTGGTGAAGGGCATCCG
GCTTTCAGAAAATGTGATTGATCGAATGAAAGAATCTTCTTCATCTGGCCCGAAGACTCGGCGGTATTCTGGTATTTATG
GTACATCAGTTTCCGATGAAGAATTAAAACGAAGAGTAGCGGAGGAGCTGGCACTGGGACAAGCCAAACGGGATTCTGAA
AGTCAGCGGCGA------------------TTCAAGCAAGCCAAGGAGCTGGAGCGAGAGAAGGCTGCAGCCAATGAGCA
GTTAACCAGAGCCATTCTTCAAGAAAGGATATCAAGTGAGCAGGAGCGCTTGAAGGCAAAGCACCTGGCTAAGCAGCTGG
AAGAAAAAGACCGAATGATAAAGAAGCAGGATGCATTCTACAAAGAGCAGCTGGCTAGACTGGAGGAGAGGAGCTCAGAG
TTCTACAAAGTTACCACCGAGCAATATCAGAAAGCTGCTGAAGAAGTAGAAGCCAAGTTCAAG------CGGTATGAGTA
TCATCCAGTCTGTGCTGATCTGCAGGCAAAAATCCTCCAGTGTTTCCGCCAAAACACCCAGCAGACCCTCAGCTGCTCCG
CTCTGGCCAGCCAATACATGCTGTGTGTCAACCATGCCAAACAG------------GTGGGTGTG
>homo_sapiens
ATGGGTGGGACCACCAGCACCCGCCGGGTCACCTTCGAGGCGGACGAGAATGAGAACATCACCGTGGTGAAGGGCATCCG
GCTTTCGGAAAATGTGATTGATCGAATGAAGGAATCCTCTCCATCTGGTTCGAAGTCTCAGCGGTATTCTGGTGCTTATG
GTGCCTCAGTTTCTGATGAAGAATTGAAAAGAAGAGTAGCTGAGGAGCTGGCATTGGAGCAAGCCAAGAAAGAATCCGAA
GATCAGAAACGAGAAGAAACTACGTTATTACTAAAGCAAGCCAAAGAGCTGGACCGAGAGAGGGCTGCTGCCAATGAGCA
GTTAACCAGAGCCATCCTTCGGGAGAGGATATGTAGCGAGGAGGAACGCGCTAAGGCAAAGCACCTGGCTAGGCAGCTGG
AAGAGAAAGACCGAGTGCTAAAGAAGCAGGATGCATTCTACAAAGAACAGCTGGCTAGACTGGAGGAGAGGAGCTCAGAG
TTCTACAGAGTCACCACTGAACAATATCAGAAAGCTGCTGAAGAGGTGGAAGCAAAGTTCAAGTTTGGTGAA--------
--------------------------------------------------------------------------------
-----------------------------------------------------------------
