# Supplementary material for: Divergent genes in gerbils: prevalence, relation to GC-biased substitution, and phenotypic relevance
Source: BMC Evol Biol. 2020 Oct 19;20:134. doi: 10.1186/s12862-020-01696-3 (PMC7574485; doi:10.1186/s12862-020-01696-3)
Supplement: Supplementary file 3 — Additional file 3 Supplementary Data. DNA alignments for 10,554 1-to-1 orthologues used in analysis. Each alignment file is named using its orthogroup ID. [file 12862_2020_1696_MOESM3_ESM.zip › Additional_File_3/masked_alignments/OG0002039.fa]

>cavia_porcellus
ATGGTTATGGAGAAGCCCAGCCCGCTGCTGGTGGGGCGGGAGTTCGTGAGGCAGTATTATACTTTGCTGAATAAGGCGCC
GGAATACCTACACAGGTTTTATGGCAGGAATTCTTCCTACGTTCATGGAGGAGTGGATGCTAGTGGGAAGCCCCAGGAAG
CTGTTTATGGCCAAAATGACATTCACCACAAAGTGTTATCCCTGAACTTCAGTGAGTGCCACACAAAGATCCGTCACGTG
GATGCGCATGCCACCCTGAGCGATGGTGTCGTCGTCCAGGTCATGGGCTTGCTGTCCAACAGCGGGCAGCCGGAAAGGAA
GTTCATGCAGACCTTCGTTTTGGCTCCAGAAGGGTCTGTTCCAAATAAATTTTATGTCCATAATGATATGTTTCGTTATG
AAGATGAAGTATTTGGTGATTCTGAACCAGAACTTGATGAAGAATCAGAAGATGAAGTGGAAGAGGAGCAGGAAGAAAGA
CAACCTTCTCCTGAACCTGTGCAAGAAAATGCTAGCAGTGGTTACTATGAAGCTCATCCCGTGACTAACGGCATAGAGGA
ACCTTTGGAAGAATCCTCTCATGAGCCTGAGCCTGAGCCCGAATCTGAAACAAAGGCAGAGGAGTTGAAACCACAAGTGG
AAGAGAAGAATTTAGAAGAACTGGAGGAGAAGTCTGCTACTCCTCCCCCCGCAGAGCCTGTTTCGCTGCCCCAAGAACCA
CCAAAGGCTTTCTCCTGGGCTTCAGTGACCAGTAAAAACCTGCCTCCTAGTGGTACTGTTTCTTCCTCTGGAATTCCACC
CCATGTTAAAGCACCAGTCTCACAGCCAAGAGTGGAAGCTAAACCTGAAGTTCAGTCTCAGCCGCCACGCGTGCGAGAAC
AACGACCTAGAGAGCGACCTGGTTTCCCACCTAGAGGACCAAGGCCAGGCAGAGGAGATATGGAACAGAATGACTCAGAC
AACCGTAGAATAATTCGCTATCCAGACAGTCATCAGCTTTTTGTTGGTAACTTGCCACATGACATTGATGAAAATGAACT
GAAAGAATTCTTTATGAGTTTTGGAAACGTTGTGGAACTTCGCATCAATACCAAGGGTGTTGGGGGAAAGCTTCCAAATT
TTGGTTTTGTGGTTTTTGATGACTCTGAACCAGTTCAGAGAATCTTAATTGCAAAACCAATTATGTTCCGAGGAGAGGTG
CGCTTAAATGTGGAAGAGAAGAAGACAAGAGCTGCGAGAGAGCGAGAGACCCGAGGCGGTGGCGATGACCGCAGGGATGT
CAGGCGCAACGAGCGAGGTCCTGGAGGCCCGCGGGGCCTCGTGGGCGGCGGGCTGGTGCGCGACCGAGACAACAGAGGCC
CCCCTCCACGGGGCGGCGTGGCGCAGAAACTGGGCTCCGGGCGAGGCGCTGGGCAGATGGAGGGCCGCTTCCCTGGGCAG
CGGCGC
>chinchilla_lanigera
ATGGTTATGGAGAAGCCCAGCCCGCTGCTGGTGGGGCGAGAGTTCGTGAGGCAGTATTACACTTTGCTGAATAAAGCGCC
AGAATACTTGCACAGGTTTTATGGCAGGAATTCTTCCTACGTTCATGGAGGAGTGGATGCTAGTGGGAAGCCCCAGGAAG
CTGTTTATGGCCAAAATGACATACACCACAAAGTGTTATCTCTGAACTTCAGTGAATGCCACACGAAGATCCGCCACGTG
GATGCGCATGCCACCTTGAGTGACGGCGTCGTCGTCCAGGTCATGGGCTTGCTGTCTAATAGCGGGCAGCCAGAAAGGAA
ATTCATGCAGACCTTTGTTTTGGCTCCCGAAGGGTCTGTTCCAAATAAATTTTATGTTCACAATGATATGTTTCGTTATG
AAGATGAAGTATTTGGTGATTCTGAACCGGAACTCGATGAAGAATCAGAAGATGAAGTGGAAGAGGAGCAAGAAGAAAGA
CAACCTTCTCCTGAACCTGTGCAAGAAAATGCTAACAGTGGTTACTACGAAGCTCACCCCGTGACTAACGGCATAGAGGA
GCCTTTGGAAGAATCCTCTCATGAACCTGAACCTGAGCCTGAATCCGAAACAAAGACTGAAGAATTGAAACCACAAGTGG
AGGAGAAGAACTTAGAAGAACTGGAGGAAAAGTCTGCTACTCCTCCCCCCGCAGAGCCTGTTTCTCTGCCCCAAGAACCA
CCAAAGGCTTTCTCCTGGGCTTCAGTGACCAGTAAAAACCTGCCTCCTAGTGGTACTGTTTCTTCCTCTGGAATTCCACC
CCATGTTAAAGCACCAGTCTCACAGCCAAGAGTTGAAGCTAAGCCGGAAGTTCAGTCTCAGCCACCACGTGTGCGTGAAC
AACGACCTAGAGAGCGACCTGGTTTCCCTCCTCGAGGGCCAAGACCAGGCAGAGGGGATATGGAGCAGAACGACTCGGAT
AACCGCAGAGTAATTCGCTATCCAGACAGTCACCAGCTTTTTGTTGGTAACTTGCCACATGACATTGATGAGAATGAACT
GAAAGAATTCTTCATGAGTTTTGGAAACGTTGTGGAACTTCGCATCAATACCAAGGGTGTTGGGGGAAAGCTTCCAAATT
TTGGTTTTGTGGTTTTTGATGACTCTGAACCAGTTCAGAGAATCTTAATTGCAAAACCAATTATGTTCCGAGGAGAAGTG
CGTTTGAACGTGGAGGAGAAGAAAACAAGGGCCGCGAGAGAGCGAGAGACCCGAGGTGGCGGCGATGATCGCAGAGATAT
CAGGCGCAACGACCGGGGCCCTGGCGGCCCGCGCGGCCTTGTGGGCAGCGGGATGATGCGTGACCGGGACGGAAGAGGGC
CTCCGCCGCGGGGGGGCATGGCACAGAAACTGGGCTCCGGAAGAGGCGCCGGGCAGATGGAAGGCCGCTTCCCAGGACAG
CGGCGC
>homo_sapiens
ATGGTTATGGAGAAGCCCAGTCCGCTGCTTGTAGGGCGGGAGTTTGTGAGGCAATATTATACTTTGCTGAATAAAGCTCC
GGAATATTTACACAGGTTTTATGGCAGGAATTCTTCCTATGTTCATGGTGGAGTAGATGCTAGTGGAAAGCCCCAGGAAG
CTGTTTATGGCCAAAATGATATACACCACAAAGTATTATCTCTGAACTTCAGTGAATGTCATACTAAAATTCGTCATGTG
GATGCTCATGCAACCTTGAGTGATGGAGTAGTTGTCCAGGTCATGGGTTTGCTGTCTAACAGTGGACAACCAGAAAGAAA
GTTTATGCAAACCTTTGTTCTGGCTCCTGAAGGATCTGTTCCAAATAAATTTTATGTTCACAATGATATGTTTCGTTATG
AAGATGAAGTGTTTGGTGATTCTGAGCCTGAACTTGATGAAGAATCAGAAGATGAAGTAGAAGAGGAACAAGAAGAAAGA
CAACCATCTCCTGAACCTGTGCAAGAAAATGCTAACAGTGGTTACTATGAAGCTCACCCTGTGACTAATGGCATAGAGGA
GCCTTTGGAAGAATCCTCTCATGAACCTGAACCTGAGCCAGAATCTGAAACAAAGACTGAAGAGCTGAAACCACAAGTGG
AGGAGAAGAACTTAGAAGAACTAGAGGAGAAATCTACTACTCCTCCTCCGGCAGAACCTGTTTCTCTGCCACAAGAACCA
CCAAAGGCTTTCTCCTGGGCTTCAGTGACCAGTAAAAACCTGCCTCCTAGTGGTACTGTTTCTTCCTCTGGAATTCCACC
CCATGTTAAAGCACCAGTCTCACAGCCAAGAGTCGAAGCTAAACCAGAAGTTCAATCTCAGCCACCTCGTGTGCGTGAAC
AACGACCTAGAGAACGACCTGGTTTTCCTCCTAGAGGACCAAGACCAGGCAGAGGAGATATGGAACAGAATGACTCTGAC
AACCGTAGAATAATTCGCTATCCAGATAGTCATCAACTTTTTGTTGGTAACTTGCCACATGATATTGATGAAAATGAGCT
AAAGGAATTCTTCATGAGTTTTGGAAACGTTGTGGAACTTCGCATCAATACCAAGGGTGTTGGGGGAAAGCTTCCAAATT
TTGGTTTTGTGGTTTTTGATGACTCTGAACCAGTTCAGAGAATCTTAATTGCAAAACCGATTATGTTTCGAGGGGAAGTA
CGTTTAAATGTGGAAGAGAAAAAAACAAGAGCTGCAAGAGAGCGAGAAACCAGAGGTGGTGGTGATGATCGCAGGGATAT
TAGGCGCAATGATCGAGGTCCCGGTGGTCCACGTGGAATTGTGGGTGGTGGAATGATGCGTGATCGTGATGGAAGAGGAC
CTCCTCCAAGGGGTGGCATGGCACAGAAACTTGGCTCTGGAAGAGGAACCGGGCAAATGGAGGGCCGCTTCACAGGACAG
CGTCGC
>ictidomys_tridecemlineatus
ATGGTTATGGAGAAGCCCAGTCCGCTGCTTGTAGGGCGGGAGTTTGTGAGGCAATATTATACTTTGCTGAATAAAGCTCC
AGAATATTTACACAGGTTTTATGGTCGGAATTCTTCCTATGTTCATGGTGGAGTAGATGCTAGTGGAAAGCCCCAGGAAG
CTGTTTATGGCCAAAATGATATACACCACAAAGTGTTATCTCTGAACTTCAGTGAATGTCATACTAAGATTCGTCATGTG
GATGCTCATGCAACCTTGAGTGATGGAGTAGTTGTTCAGGTCATGGGTTTGCTGTCTAACAGTGGACAGCCAGAAAGGAA
GTTTATGCAGACCTTTGTTCTGGCTCCTGAAGGATCTGTTCCAAATAAATTTTATGTTCATAATGATATGTTTCGCTATG
AAGATGAAGTATTTGGTGATTCTGAACCAGAACTTGACGAAGAGTCAGAAGATGAAGTAGAAGAGGAACAAGAAGAAAGA
CAACCATCTCCTGAACCTGTGCAAGAAAATGCTAACAGTGGTTACTATGAAGCTCACCCTGTGACTAATGGCATAGAGGA
ACCTTTGGAAGAATCCTCTCATGACCCTGAACCCGAGCCAGAATCTGAAACAAAGACTGAAGAGCTGAAACCACAGGTGG
AAGAAAAGAATTTAGAAGAATTAGAGGAGAAGTCTACTACTCCTCCTCCTGCAGAACCAGTTTCTCTGCCACAAGAACCA
CCAAAGGCTTTCTCCTGGGCTTCAGTGACCAGTAAAAACCTGCCTCCTAGTGGTACTGTTTCTTCCTCTGGAATTCCACC
CCATGTTAAAGCACCAGTCTCACAGCCAAGAGTTGAAGCTAAACCAGAAGTTCAATCTCAACCACCACGTGTGCGTGAAC
AACGACCTAGGGAACGACCTGGTTTTCCTCCCAGAGGACCAAGACCTGGCAGAGGAGATATGGAGCAGAATGACTCTGAC
AACCGTAGAATAATTCGCTATCCAGATAGTCATCAACTTTTTGTTGGTAACTTGCCACATGATATTGATGAAAATGAACT
AAAAGAGTTCTTTATGAGTTTTGGAAACGTTGTGGAACTTCGCATCAATACCAAGGGTGTTGGGGGAAAGCTTCCAAATT
TTGGTTTTGTGGTTTTTGATGACTCTGAACCAGTTCAGAGAATCTTAATTGCAAAACCGATTATGTTTCGAGGGGAGGTC
CGTTTAAATGTGGAAGAGAAGAAAACGAGAGCTGCAAGAGAGCGAGAAACCAGAGGTGGTGGTGACGATCGCAGAGATAT
TAGGCGCAACGACCGAGGTCCTGGTGGTCCACGTGGAATTGTGGGTGGTGGAATGATGCGGGACCGCGATGGAAGAGGAC
CTCCTCCAAGAGGCGGCATGGCGCAGAAACTTGGCTCTGGGAGAGGAACCGGGCAGATGGAAGGCCGTTTCACAGGACAG
CGTCGC
>jaculus_jaculus
ATGGTTATGGAGAAGCCCAGTCCGCTGCTGGTAGGGCGGGAGTTTGTGAGGCAATATTACACTTTGCTGAATAAAGCTCC
AGAGTATTTACACAGGTTTTATGGCAGGAATTCATCCTATGTTCATGGTGGAGTAGATGCTAGTGGAAAGCCCCAGGAAG
CTGTTTATGGCCAAAACGATATACACCATAAAGTGTTATCTCTGAACTTCAGTGAATGTCATACCAAAATTCGTCATGTG
GATGCTCATGCAACCTTGAGTGATGGAGTAGTTGTCCAGGTCATGGGTTTGCTGTCCAACAGTGGGCAGCCAGAGAGGAA
GTTTATGCAAACATTTGTTCTGGCTCCTGAAGGATCTGTTCCAAATAAGTTTTATGTTCACAATGATATGTTTCGTTATG
AAGATGAAGTTTTTGGTGACTCTGAACCAGAACTTGATGAAGAGTCAGAAGATGAAGTAGAAGAGGAGCAGGAAGAGAGG
CAGCCATCTCCAGAACCTGTGCCAGAGAGCACTAACAGCGGTTACTACGAAGCACACCCTGTGACTAATGGCATAGAGGA
ACCTTTAGAAGAATCCTCTCATGAGCCTGAGCCTGAGCCAGAATCTGAAACAAAGACTGAAGAACTGAAACCACAAGTGG
AGGAGAAAAACTTAGAAGAGTTAGAGGAAAAGTCTGCCACTCCTCCTCCGGCTGAACCTGTTTCTTTGCCACAAGAACCA
CCAAAGGCTTTCTCCTGGGCTTCAGTGACCAGTAAAAACCTGCCTCCTAGTGGTACTGTTTCTTCCTCTGGAATTCCACC
CCATGTTAAAGCACCAGTCTCACAGCCAAGAGTGGAAACTAAACCAGAAGTTCAGTCTCAGCCACCTCGAGTGCGTGAAC
AGCGGCCTAGAGAACGACCTGGCTTCCCTCCTAGAGGACCAAGACCAGGCAGAGGAGATATAGAACAGAATGACTCTGAC
AACCGTAGAATAATTCGTTATCCAGACAGTCATCAGCTATTTGTTGGTAACTTGCCTCATGATATTGATGAAAATGAATT
GAAAGAATTCTTTATGAGTTTTGGAAACGTTGTGGAACTTCGCATCAATACCAAGGGTGTTGGGGGAAAGCTTCCAAATT
TTGGTTTTGTGGTTTTTGATGACTCTGAACCAGTTCAGAGAATCTTAATTGCAAAACCAATTATGTTTCGAGGAGAAGTA
CGTTTAAATGTGGAAGAGAAAAAAACAAGAGCTGCAAGAGAGCGAGAAACCAGAGGAGGCGGTGATGATCGCAGGGATAT
TAGGCGCAGTGACCGCGGTCCTGGTGGTCCTCGAGGAATAGTTGGTGGTGGAATGATGCGTGACCGTGATGGAAGAGGAC
CGCCACCAAGAGGTGGCATGGCACAGAAACTTGGCTCTGGAAGAGGAACTGGGCAGATGGAAGGCCGCTTCCCCGGACAG
CGCCGC
>dipodomys_ordii
ATGGTTATGGAGAAGCCCAGTCCGCTGCTTGTAGGGCGAGAGTTTGTGAGGCAATATTACACTTTGCTGAATAAAGCTCC
AGAATATTTACACAGATTTTATGGCAGGAATTCTTCCTATGTTCATGGTGGTGTAGATGCTAGTGGAAAACCCCAGGAAG
CTGTTTATGGCCAAAATGATATACACCACAAAGTGTTATCTCTGAACTTCAGTGAATGTCATACCAAAATTCGTCATGTG
GATGCTCATGCAACCTTGAGTGATGGAGTGGTTGTCCAGGTCATGGGTTTGCTGTCTAATAGTGGGCAGCCAGAGAGAAA
GTTTATGCAAACCTTTGTTCTGGCTCCTGAAGGATCTGTTCCAAATAAATTTTATGTTCACAATGATATGTTTCGTTATG
AAGATGAAGTGTTTGGTGATTCAGAACCTGAACTTGATGAAGAATCAGAGGATGAAGTAGAAGAAGAGCAAGAAGAAAGG
CAACCATCTCCTGAACCTGTGCAAGAAAGTGCTAATAGTGGTTACTATGAAGCTCACCCTGTGACTAATGGCATAGAGGA
GCCTTTGGAAGAATCCTCTCATGAACCTGAACCAGAACCAGAAACTGAAACAAAGACTGAGGAGCTAAAACCACAAGTGG
AGGAGAAGACCTTAGAAGAATTGGAGGAGAAGTCCACTACTCCTCCTCCCACAGAACCTGTTTCTCTGCCACAGGAACCA
CCAAAGGCTTTCTCCTGGGCTTCAGTGACCAGTAAAAACCTGCCTCCTAGTGGTACTGTTTCTTCCTCTGGAATTCCACC
CCATGTTAAAGCACCAGTCTCACAGCCAAGAGTTGAAGCAAAACCAGAAGTTCAATCTCAGCCACCACGAGTCCGTGAAC
AGCGGCCTAGGGAGCGACCTGGTTTCCCTCCTAGAGGACCAAGACCAGGCAGAGGAGATATGGAGCAGAACGACTCGGAC
AACCGTAGAATAATCCGCTACCCAGACAGTCATCAACTTTTTGTTGGTAACTTGCCACATGATATTGATGAAAATGAACT
GAAAGAATTTTTTATGAGTTTTGGAAACGTTGTGGAACTTCGCATCAATACCAAGGGTGTTGGGGGAAAGCTTCCAAATT
TTGGTTTTGTGGTTTTTGATGACTCTGAACCAGTTCAGAGAATCTTAATTGCAAAACCAATTATGTTTCGAGGAGAGGTA
CGTTTGAATGTGGAAGAGAAGAAAACAAGGGCTGCAAGAGAACGAGAAACCAGAGGTGGTGGTGACGATCGCAGAGATAT
TAGGCGCAGTGATCGAGGTCCTGGTGGTCCACGTGGAATTGTGGGTGGTGGAATGATGCGAGATCGTGATGGAAGAGGAC
CACCTCCAAGAGGTGGCATGGCACAGAAACTTGGCTCTGGAAGAGGAGCTGGGCAAATGGAAGGCCGCTTCACAGGACAG
CGTCGT
>meriones_unguiculatus
ATGGTTATGGAGAAGCCCAGTCCGCTGCTTGTGGGGCGGGAGTTTGTGAGGCAATATTATACTTTGCTGAATAAAGCTCC
TGAATATTTACACAGGTTTTATGGCAGGAATTCCTCCTATGTCCATGGTGGAGTGGATGCCAGTGGAAAGCCCCAGGAAG
CAGTGTATGGCCAAAATGACATACACCACAAAGTGTTATCTCTGAACTTCAGTGAATGTCATACCAAAATTCGTCATGTG
GATGCTCACGCAACTTTAAGTGATGGCGTAGTTGTCCAGGTTATGGGATTGCTGTCTAACAGTGGACAGCCTGAGAGGAA
GTTTATGCAAACCTTTGTTCTGGCTCCAGAAGGATCTGTTCCAAATAAGTTTTATGTCCACAATGATATGTTTCGTTATG
AAGATGAAGTATTTGGTGATTCTGAACCAGAACTTGATGAAGAGTCAGAAGATGAGGTAGAAGAGGAGCAAGAAGAAAGG
CAGCCATCTCCTGAACCTGTGCAAGAGAATGCTAACAGCGCTTATTATGATGCTCATCCTGTGACTAATGGCATAGAGGA
GCCTTTGGAAGAATCCTCTCATGAACCTGAACCTGAGCCAGAATCTGAGACAAAGACTGAAGAGCTGAAACCACAAGTGG
AGGAGAAACACTTGGAAGAGCTAGAGGAGAAGTCTGCCACTCCTCCTCCTGCCGAGCCTGCTTCTCTGCCTCAAGAACCG
CCAAAGGCTTTCTCCTGGGCTTCAGTGACCAGTAAAAACCTGCCTCCTAGTGGTACTGTTTCTTCCTCTGGAATTCCACC
CCATGTTAAAGCACCAGTCTCACAGCCAAGGGTTGACGCTAAACCAGAAGTTCAGTCTCAGCCACCACGTGTGCGTGAAC
AGCGACCCCGAGAGCGACCCGGTTTCCCTCCTCGAGGACCAAGGCCAGGCAGAGGAGATGTGGAACAGAACGACTCTGAC
AACCGGAGAATTATTCGTTATCCGGACAGTCATCAGCTTTTCGTTGGTAACTTGCCTCATGATATTGATGAAAATGAACT
GAAAGAATTCTTTATGAGTTTTGGAAACGTTGTGGAACTTCGCATCAATACCAAGGGTGTTGGGGGAAAACTTCCAAATT
TTGGTTTTGTGGTTTTTGATGACTCTGAACCAGTTCAGAGAATCTTAATTGCAAAACCAATTATGTTTCGAGGAGAAGTA
CGTTTAAATGTGGAAGAGAAAAAAACGAGAGCTGCCAGAGAGCGAGAAACCAGAGGTGGCGGTGATGACCGCAGGGATAT
CAGGCGCAGTGATCGAGGCCCTGGTGGTCCACGTGGAATTGTGGGTGGTGGAATGATGCGTGATCGCGATGGAAGAGGAC
CACCTCCACGAGGGGGCATGGCACAGAAACTTGGTTCTGGAAGAGGAACCGGGCAAATGGAAGGCCGCTTCACAGGACAG
CGTCGT
>psammomys_obesus
ATGGTTATGGAGAAGCCCAGTCCGCTGCTTGTGGGGCGGGAGTTTGTGAGGCAATATTATACTTTGCTGAATAAAGCTCC
TGAATATTTACACAGGTTTTATGGCAGGAATTCCTCCTATGTCCATGGTGGAGTGGATGCCAGTGGAAAGCCCCAGGAAG
CAGTGTATGGCCAAAATGATATACACCACAAAGTGTTATCTCTGAACTTCAGTGAATGTCATACCAAAATTCGTCATGTG
GATGCTCACGCAACTTTAAGTGATGGCGTAGTTGTCCAGGTTATGGGATTGCTGTCTAACAGTGGACAGCCTGAGAGGAA
GTTTATGCAAACCTTTGTTCTGGCTCCAGAAGGATCTGTTCCAAATAAGTTTTATGTCCACAATGATATGTTTCGTTATG
AAGATGAAGTATTTGGTGATTCTGAACCAGAACTTGATGAAGAATCAGAAGACGAGGTAGAAGAGGAGCAAGAAGAAAGG
CAGCCGTCTCCTGAACCTGTGCAAGAGAATGCTAACAGCGCTTATTATGATGCTCATCCTGTGACTAATGGCATAGAGGA
GCCTTTGGAAGAATCCTCTCATGAACCTGAACCTGAGCCAGAATCTGAAACAAAGACTGAAGAGCTGAAACCACAAGTGG
AGGAGAAACACTTGGAAGAGCTAGAGGAGAAGTCTGCCACTCCTCCTCCTGCCGAGCCTGCTTCTCTGCCTCAAGAACCG
CCAAAG--------------------------------------------------------------------------
-------------------------CCAAGGGTTGACGCTAAACCAGAAGTTCAGTCTCAGCCACCACGTGTACGTGAAC
AGCGACCCCGAGAGCGACCCGGTTTCCCTCCTCGAGGACCAAGGCCAGGCAGAGGAGATGTGGAACAGAACGACTCTGAC
AACCGGAGAATTATTCGTTATCCGGACAGTCATCAGCTTTTCGTTGGTAACTTGCCTCATGATATTGATGAAAATGAACT
GAAAGAATTCTTTATGAGTTTTGGAAACGTTGTGGAACTTCGCATCAATACCAAGGGTGTTGGGGGAAAACTTCCAAATT
TTGGTTTTGTGGTTTTTGATGACTCTGAACCAGTTCAGAGAATCTTAATTGCAAAACCAATTATGTTTCGAGGAGAAGTA
CGTTTAAATGTGGAAGAGAAAAAAACGAGAGCTGCCAGAGAGCGAGAAACCAGAGGTGGCGGTGATGACCGCAGGGATAT
CAGGCGCAGTGATCGAGGCCCTGGTGGTCCACGTGGAATTGTGGGTGGTGGAATGATGCGTGATCGTGATGGAAGAGGAC
CACCTCCACGAGGGGGCATGGCACAGAAACTTGGTTCTGGAAGAGGAACCGGGCAAATGGAAGGCCGCTTCACAGGACAG
CGTCGT
>mus_musculus
ATGGTTATGGAGAAGCCCAGTCCGCTGCTTGTGGGGCGGGAGTTTGTGAGGCAATATTATACTTTGCTGAATAAAGCTCC
CGAGTATTTGCACAGGTTCTATGGCAGGAATTCCTCCTATGTTCATGGTGGAGTGGATGCCAGTGGAAAGCCCCAGGAAG
CAGTTTATGGCCAAAATGATATACACCACAAAGTGTTATCTCTGAACTTCAGTGAATGTCATACCAAAATTCGTCATGTG
GATGCTCATGCAACCTTGAGTGATGGTGTAGTGGTACAGGTCATGGGCTTGCTGTCTAACAGTGGACAGCCTGAGAGGAA
GTTTATGCAAACCTTTGTTCTGGCTCCAGAAGGATCTGTTCCAAATAAATTTTATGTTCACAATGATATGTTTCGTTATG
AAGATGAAGTGTTTGGTGATTCTGAACCAGAACTTGATGAAGAGTCAGAAGATGAAGTGGAAGAGGAGCAAGAAGACAGG
CAGCCGTCTCCTGAACCTGTGCAAGAGAATGCTAACAGCGCTTACTATGACGCACACCCCGTGACTAATGGCATAGAGGA
GCCTTTAGAAGAATCCTCTCATGAACCTGAGCCTGAGCCAGAATCTGAAACAAAGACTGAAGAGCTGAAACCACAAGTGG
AGGAGAAACACTTGGAAGAGCTGGAGGAGAAGTCGGCCACTCCTCCTCCTGCTGAGCCTGCTTCTCTGCCTCAGGAACCG
CCAAAGGCTTTCTCCTGGGCTTCAGTGACCAGTAAAAACCTGCCTCCTAGTGGTACTGTTTCTTCCTCTGGAATTCCACC
CCATGTTAAAGCACCAGTCTCACAGCCGAGGGTTGATGCTAAGCCAGAAGTTCAGTCTCAGCCACCGCGTGTACGGGAAC
AGCGACCTCGAGAGCGGCCTGGTTTCCCTCCTCGAGGACCAAGGCCAGGCAGAGGAGATATGGAACAGAATGACTCTGAC
AACCGGAGAATAATTCGCTATCCGGACAGTCATCAGCTTTTCGTTGGTAACTTGCCTCATGATATTGATGAAAATGAACT
GAAAGAATTCTTTATGAGTTTTGGAAACGTTGTGGAACTTCGCATCAATACCAAGGGTGTTGGGGGAAAACTTCCAAATT
TTGGTTTTGTGGTTTTTGATGACTCTGAACCAGTTCAGAGAATCTTAATTGCAAAACCAATTATGTTTCGAGGAGAAGTA
CGTTTAAATGTGGAAGAGAAAAAAACAAGAGCTGCCAGAGAGCGAGAAACCAGAGGTGGTGGCGATGACCGCAGGGATAT
CAGGCGCAATGATCGGGGTCCTGGTGGTCCACGTGGAATTGTGGGTGGTGGAATGATGCGTGATCGTGACGGAAGAGGGC
CACCTCCACGAGGTGGCATGACACAGAAACTTGGTTCTGGAAGAGGAACCGGGCAAATGGAAGGTCGCTTCACAGGACAG
CGTCGT
>rattus_norvegicus
ATGGTTATGGAGAAGCCCAGTCCGCTGCTTGTGGGGCGGGAGTTTGTGAGGCAATATTATACTTTGCTGAATAAAGCTCC
CGAGTATCTGCACAGGTTTTATGGCAGGAATTCCTCCTATGTTCATGGTGGAGTGGATGCCAGTGGAAAGCCCCAGGAAG
CAGTTTATGGCCAAAATGATATACACCACAAAGTGTTATCTCTGAACTTCAGTGAATGTCATACCAAAATCCGTCATGTG
GACGCTCATGCGACCTTGAGTGATGGTGTAGTGGTACAGGTCATGGGGTTGCTGTCGAACAGTGGCCAGCCTGAGAGGAA
GTTTATGCAGACCTTTGTTCTGGCTCCTGAAGGATCTGTTCCAAATAAATTTTATGTTCACAATGATATGTTTCGTTATG
AGGATGAAGTATTTGGAGATTCCGAACCAGAACTTGATGAAGAGTCAGAAGATGAAGTGGAGGAGGAACAAGAAGACAGG
CAGCCATCTCCGGAACCTGTGCAAGAGAATGCTAACAGCGCTTACTATGAAGCCCACCCTGTGACCAATGGCATAGAGGA
GCCTTTGGAAGAATCCTCTCATGAACCAGAACCTGAGCCGGAGTCGGAAACAAAGACTGAAGAGCTGAAACCACAAGCGG
AGGAGAAACACTTGGAAGAGCTGGAGGAGAAGTCCGCCACTCCTCCTCCCACTGAGCCTGCTTCTCTGCCTCAAGAACCG
CCAAAG--------------------------------------------------------------------------
-------------------------CCAAGGGTTGATGCTAAACCAGAAGTTCAATCTCAGCCACCACGTGTACGGGAAC
AGCGACCTCGAGAGCGACCTGGTTTTCCTCCTCGAGGACCAAGGCCAGGCAGAGGAGACACAGAACAGAATGACTCTGAC
AACCGGAGAATAATTCGTTATCCGGACAGTCACCAGCTTTTTGTTGGAAACTTGCCTCATGATATTGATGAAAATGAACT
GAAAGAATTCTTTATGAGTTTTGGAAACGTTGTGGAACTTCGCATCAATACCAAGGGTGTTGGGGGAAAGCTTCCAAATT
TTGGTTTTGTGGTTTTTGATGACTCTGAACCAGTTCAGAGAATCTTAATTGCAAAACCAATTATGTTTCGAGGAGAAGTA
CGTTTAAACGTGGAAGAGAAAAAGACAAGAGCTGCCAGAGAACGAGAGACCCGAGGTGGTGGTGATGACCGCAGGGATAT
CAGGCGCAATGATCGGGGTCCTGGTGGTCCACGTGGAATTGTGGGTGGTGGAATGATGCGTGATCGTGACGGAAGAGGGC
CCCCTCCACGAGGCGGCATGACACAGAAACTTGGTTCTGGAAGAGGAACCGGGCAAATGGAAGGCCGCTTCACAGGACAG
CGTCGT
>nannospalax_galili
ATGGTTATGGAGAAGCCCAGTCCGCTACTTGTGGGGCGGGAGTTTGTGAGGCAATATTATACTTTGCTGAATAAAGCTCC
AGAGTATTTACACAGGTTTTATGGGAGAAATTCTTCCTATGTTCATGGTGGAGTAGATGCTAGTGGAAAGCCCCAGGAAG
CTGTTTATGGCCAAAAT---GTAAGTCATTCATGTATA---------TTTTTAAAATGTTTTTGT---------------
--------------------------------------------------------------------------------
-TTTAAAAGCTTTTTTGTACTTGTTTCTTCAGGATCTGTTCCAAATAAATTTTATGTTCACAATGATATGTTTCGTTATG
AAGATGAAGTATTTGGTGATTCTGAACCAGAACTTGATGAAGAATCAGAAGATGAAGTAGAAGAGGAGCAAGAAGAAAGG
CAGCCATCTCCTGAACCTGTGCAAGAAAATGCTACCAGTGCTTACTATGAAGCTCACCCTGTGACTAATGGCATAGAGGA
ACCTTTAGAAGAATCCTCTCATGAACCCGAACCAGAGCCAGAATCTGAAATAAAGACTGAAGAACTGAAGCCACAAGTGG
AAGAGAAAAACTTAGAAGACTTAGAGGAGAAGTCTACTACTCCTCCTCCTGCTGAACCTGTTTCTTTGCCTCAAGAACCA
CCAAAGGCTTTCTCCTGGGCTTCAGTGACCAGTAAAAACCTGCCTCCTAGTGGTACTGTTTCTTCCTCTGGAATTCCACC
CCATGTTAAAGCACCAGTCTCACAGCCAAGAGTTGAAGCTAAACCAGAAGTTCAGTCTCAACCACCACGAGTTCGTGAAC
AGCGACCTCGAGAACGACCTGGTTTCCCTCCTCGAGGGCCAAGACCAGGTAGAGGAGATATGGAACAGAATGACTCAGAT
AACCGTAGAATAATTCGCTACCCTGACAGTCATCAACTTTTTGTTGGCAATTTGCCTCATGATATTGATGAAAATGAACT
GAAGGAATTCTTTATGAGTTTTGGAAACGTTGTGGAACTTCGCATCAATACCAAGGGTGTTGGGGGAAAGCTTCCAAATT
TTGGTTTTGTGGTTTTTGATGACTCTGAACCAGTTCAGAGAATCTTAATTGCAAAACCAATCATGTTTCGCGGAGAAGTA
CGTTTAAATGTGGAAGAGAAAAAAACAAGAGCTGCAAGAGAACGAGAGACCAGAGGTGGCGGTGATGATCGCAGGGATAT
TAGGCGTAATGACCGCGGTCCTGGTGGTCCACGTGGAATAGTGGGTGGTGGAATGATGCGTGATCGTGATGGAAGAGGAC
CTCCCCCAAGAGGTGGCATGGCACAGAAACTAGGCTCTGGAAGAGGAGCCGGGCAAATGGAAGGCCGCTTTACAGGACAG
CGTCGC
