# Supplementary material for: Divergent genes in gerbils: prevalence, relation to GC-biased substitution, and phenotypic relevance
Source: BMC Evol Biol. 2020 Oct 19;20:134. doi: 10.1186/s12862-020-01696-3 (PMC7574485; doi:10.1186/s12862-020-01696-3)
Supplement: Supplementary file 3 — Additional file 3 Supplementary Data. DNA alignments for 10,554 1-to-1 orthologues used in analysis. Each alignment file is named using its orthogroup ID. [file 12862_2020_1696_MOESM3_ESM.zip › Additional_File_3/masked_alignments/OG0002042.fa]

>cavia_porcellus
ATGGCGCCCAAGGGCAAAGTGGGCACAAGAGGGAAGAAGCAGATATTTGAAGAGAACAAGGAGACCCTGAAGTTCTATCT
GCGGATCATATTGGGGGCTAATGCCATTTACTGCCTTGTGACCTTGGTTTTCTTCTACTCATCTGCCTCATTTTGGGCCT
GGATTGCCCTGGCCTTTAGTTTGGCAGTTTATGGGGCTAGCTACCACTCTATGAGCTCGATGGCTCGAGCAGCCTTCTCA
GAAGATGGGGCCTTGATGGATGGTGGCATGGACCTCAACATGGAGCAGGGCATGGCAGAGCACCTCAAGGATGTGATCCT
GCTGACAGCCATCGTGCAGGTGCTCAGCTGCTTTTCCCTCTACGTCTGGTCCTTCTGGCTTCTGGCTCCAGGCCGAGCCC
TTTACCTCCTGTGGGTGAATGTGCTGGGCCCCTGGTTCACGGCAGACAGTGGGGTCCCAGCACCAGAGCACAATGAAAAA
CGGCAGCGCCGACAGGAACGGCGGCAGATGAAGCGGTTA
>fukomys_damarensis
ATGGCGCCCAAGGGCAAAGTGGGCACAAGAGGGAAGAAGCAGATATTTGAAGAGAACAGAGAGACCCTGAAGTTCTACCT
GCGAATCATACTGGGGGCCAATGCCATTTACTGCCTTGTGACCTTGGTTTTCTTCTATTCATCTGCCTCATTTTGGGCCT
GGATTGCCCTGGCCTTTAGTTTGGCAGTATATGGGGCCAGCTACCACTCTATGAGCTCAATGGCTCGTGCAGCCTTCTCT
GAAGATGGGGCCTTGATGGATGGTGGCATGGACCTCAACATGGAGCAGGGCATGGCAGAGCATCTCAAGGATGTGATCCT
GCTGACAGCCATTGTGCAGGTGCTCAGCTGCTTCTCCCTCTACATCTGGTCCTTCTGGCTTCTGGCTCCAGGCCGGGCTC
TTTACCTCCTGTGGGTGAATGTGCTGGGCCCCTGGTTCACGGCAGACAGCAGCACCTCAGCACCAGAGCACAATGAAAAA
CGGCAGCGCCGACAGGAGCGGCGGCAGATGAAGCGGTTA
>nannospalax_galili
ATGGCGCCCAAAGGCAAAGTGGGCACGAGAGGGAAGAAGCAGATATTTGAAGAGAACAAAGAGACTCTTAAGTTTTACCT
GCGGATCATATTGGGGGCCAATGCCATTTACTGCCTTGTAACCTTGGTCTTCTTCTACTCATCTGCCTCATTTTGGGCCT
GGATGGCCCTGGCCTTTAGTTTGGCAGTATATGGGGCCAGTTACCACTCTATGAGTTCGATGGCTCGGGCAGCCTTCTCT
GAGGATGGGTCCTTGATAGATGGTGGCATGGACCTCAACATGGAGCAGGGCATGGCAGAGCACCTTAAAGATGTGATCCT
ACTGACAGCCATCGTTCAAGTGCTCAGCTGCTTCTCTCTCTACATTTGGTCCTTCTGGCTTCTGGCTCCAGGCCGGGCCC
TTTACCTCCTGTGGGTGAATGTACTGGGCCCCTGGTTCACAGCAGAGAGTGGAGCCCCAGCACCAGAACACAATGAGAAA
CGGCAGCGCCGACAAGAGAGGCGGCAAATGAAGCGGTTA
>octodon_degus
ATGGCGCCCAAGGGCAAAGTGGGCACAAGAGGGAAGAAGCAGATATTTGAAGAGAACAAAGAGACCCTGAAGTTCTACCT
GCGAATCATTCTGGGGGCCAATGCCATTTACTGCCTTGTGACCTTGGTTTTCTTCTACTCATCTGCCTCATTTTGGGCCT
GGGTTGCCCTGGCCTTTAGTTTGGCAGTATATGGGGCTAGCTACCACTCTATGTGCTCGATGGCTCGTGCAGCCTTCTCT
GAGGATGGATCCTTGATGGATGGTGGCATGGACCTCAACATGGAGCAGGGAATGGCAGAGCACCTCAAGGATGTGATCCT
ACTGACAGCCATTGTGCAGGTGCTCAGCTGCTTCTCGCTCTACATCTGGACCTTCTGGCTTCTGGCTCCAGGCCGGGCCC
TTTACCTCCTATGGGTGAATGTGCTGGGCCCTTGGTTCACAGCAGACAGTGGCACCCCAGCACCAGAGCACAATGAAAAA
CGGCAGCGCCGACAGGAGCGGCGGCAGATGAAGCGGTTG
>dipodomys_ordii
CTACAGCCCAAAGGCAAGGTGGGCACTAGGGGGAAGAAGCAGATATATGAAGAGAATAGAGAAACCCTAAAGTTCTACCT
GCGGATCATTCTAGGGGCCAATGCCATTTACTGCCTTGTAACCTTGGTCTTCTTCTATTCATCTGCCTCATTTTGGGCTT
GGATGGCCCTGGGCTTTAGTCTGGCAGTATATGGGGCCAGCTACCACTCTATGAGCTCAATGGCTCGGGCAGCCTTCTCT
GAGGATGGGGCCTTGATGGATGGTGGCATGGACCTCAACATGGAGCAGGGCATGGCAGAGCACCTTAAAGATGTGATTCT
ACTGACAGCCATTGTGCAGGTTCTCAGCTGCTTCTCCCTGTACATCTGGTCCTTCTGGCTTCTGGCTCCTGGCCGGGCCC
TTTACCTTTTGTGGGTAAATGTGTTGGGACCCTGGTTCACAGCAGACAGTGGCTCACCAGCACCAGAGCAAAATGAGAAA
CGGCAGCGCCGACAGGAGCGGCGGCAGATGAAACGGCTA
>homo_sapiens
ATGGCGCCCAAGGGCAAAGTGGGCACGAGAGGGAAGAAGCAGATATTTGAAGAGAACAGAGAGACTCTGAAGTTCTACCT
GCGGATCATACTGGGGGCCAATGCCATTTACTGCCTTGTGACGTTGGTCTTCTTTTACTCATCTGCCTCATTTTGGGCCT
GGTTGGCCCTGGGCTTTAGTCTGGCAGTGTATGGGGCCAGCTACCACTCTATGAGCTCGATGGCACGAGCAGCGTTCTCT
GAGGATGGGGCCCTGATGGATGGTGGCATGGACCTCAACATGGAGCAGGGCATGGCAGAGCACCTTAAGGATGTGATCCT
ACTGACAGCCATCGTGCAGGTGCTCAGCTGCTTCTCTCTCTATGTCTGGTCCTTCTGGCTTCTGGCTCCAGGCCGGGCCC
TTTACCTCCTGTGGGTGAATGTGCTGGGCCCCTGGTTCACTGCAGACAGTGGCACCCCAGCACCAGAGCACAATGAGAAA
CGGCAGCGCCGACAGGAGCGGCGGCAGATGAAGCGGTTA
>ictidomys_tridecemlineatus
ATGGCGCCCAAGGGCAAAGTGGGCACCAGAGGGAAGAAGCAGATATTTGAAGAGAACAGAGAGACCCTAAAGTTCTATCT
GAGGATCATACTGGGGGCCAACGCCATTTACTGCCTTGTGACCTTGGTTGTCTTCTACTCATCTGCCTCATTTTGGGCCT
GGATGGCCCTTGGCTTTAGTTTGGCAGTATATGGGGCCAGCTACCACTCTATGAGCTCGATGGCTCGGGCAGCCTTCTCT
GAAGATGGGGCCTTGATGGATGGTGGCATGGACCTCAACATGGAACAGGGCATGGCAGAGCACCTTAAGGATGTGATCCT
GCTGACAGCTATTGTGCAGGTTCTGAGCTGCTTCTCCCTCTATATCTGGTCCTTTTGGCTTCTGGCTCCAGGCCGGGCCC
TTTATCTCTTATGGGTGAATGTGCTGGGACCCTGGTTCACAGCAGACAGTGGCACCCCAGCACCGGAGCACAACGAGAAA
CGGCAGCGCCGACAGGAGCGGCGGCAGATGAAGCGGCTA
>rattus_norvegicus
ATGGCGCCCAAAGGCAAAGTGGGTACAAGAGGGAAGAAGCAGATATTTGAAGAGAACAAAGAAACTCTCAAGTTTTACCT
TCGGATCATTCTGGGAGCCAATGCCATCTACTGCCTTGTGACCTTGGCTTTCTTCTATTCATCTGCCTCATTCTGGGCCT
GGATGGCCCTGGCCTTCAGCTTGGCCGTGTACGGGGCCAGCTACCACTCTATGAGCTCAATGGCTCGGGCATCCTTCTCT
GAGGACGGGTCCTTGGTGGACGGTGGCATGGACCTCAACATGGAGCAGGGCATGGCAGAGCACCTTAAGGATGTGATCCT
ACTGACAGCCATTGTTCAGGTGCTCAGCTGTCTCTCCCTCTACATCTGGTCCTTCTGGCTTCTGGCTCCAGGCCGGGCCC
TTTACCTCTTGTGGGTAAACGTGCTGGGCCCCTGGTTCGCAGCAGACAGTGGAGCCCCAGCACCAGAGCTCAATGAAAAA
CGACAACGCCGACAGGAACGGCGCCAGATGAAAAGGTTA
>meriones_unguiculatus
ATGGCGCCCAAAGGCAAAGTGGGTACAAGAGGGAAGAAGCAGATATTTGAGGAGAACAAAGAAACTCTCAAGTTTTACCT
TCGGATCATACTGGGAGCCAATGCCATATACTGCCTTGTGAACCTGGTTTTCTTCTATTCATCTGCCTCATTTTGGGCCT
GGATGGCCCTGGTCTTTAGCTTGGCAGTATATGGGGCTAGTTACCACTCTATGAGCTCGATGGCTCGGGCATCCTTCTCT
GAGGATGGGTCCTTGATGGATGGTGGCATGGACCTCAACATGGAGCAGGGCATGGCAGAGCACCTTAAGGATGTGATCCT
ACTGACAGCCATTGTCCAGGTGCTAAGCTGCTTCTCCCTCTACATCTGGTCCTTCTGGCTTCTGGCTCCAGGCCGGGCCC
TTTACCTCTTGTGGGTAAATGTGCTAGGCCCCTGGTTCACAGCAGACAGTGGAGTCCCAGCGCCAGAGCTCAATGAGAAA
CGACAACGCCGACAGGAGCGGCGGCAGATGAAGCGGTTA
>psammomys_obesus
TTGCAGCCCAAAGGCAAAGTGGGTACAAGAGGGAAGAAGCAGATATTTGAGGAGAACAAAGAAACTCTGAAGTTTTACCT
TCGGATCATACTGGGAGCCAATGCCATATACTGCCTTGTGAACCTGGTTTTCTTCTATTCATCTGCCTCATTTTGGGCCT
GGATGGCCCTGGTCTTTAGCTTGGCAGTATATGGGGCTAGTTACCACTCTATGAGCTCGATGGCTCGGGCATCCTTCTCT
GAGGATGGGTCCTTGATGGATGGTGGCATGGACCTCAACATGGAGCAGGGCATGGCAGAGCACCTTAAGGATGTGATCCT
ACTGACAGCCATTGTCCAGGTGCTAAGCTGCTTCTCCCTCTACATCTGGTCCTTCTGGCTTCTGGCTCCAGGCCGGGCCC
TTTACCTCTTGTGGGTAAATGTGCTAGGCCCCTGGTTCACAGCAGACAGTGGAGTCCCAGCGCCAGAGCTCAATGAGAAA
CGACAACGCCGACAGGAGCGGCGGCAGATGAAGCGGTTA
>mus_musculus
ATGGCGCCCAAAGGAAAAGTGGGTACCAGAGGGAAGAAACAGATATTTGAAGAGAACAAAGAAACTCTCAAGTTTTACCT
TCGGATCATACTGGGAGCCAACGCCATCTACTGCCTTGTAACCTTGGTCTTCTTCTATTCCTCTGCCTCATTCTGGGCCT
GGATGGCCCTGGGCTTTAGCTTGGCCGTGTACGGGGCCAGCTACCACTCTATGAGCTCGATGGCTCGGGCATCCTTCTCT
GAGGATGGGTCCTTGATGGATGGTGGCATGGACCTCAACATGGAGCAGGGCATGGCAGAG--------------------
--------------------------------------------------------------------------------
--------------------------------------------------------------------------------
---------------------------------------
