# Supplementary material for: Divergent genes in gerbils: prevalence, relation to GC-biased substitution, and phenotypic relevance
Source: BMC Evol Biol. 2020 Oct 19;20:134. doi: 10.1186/s12862-020-01696-3 (PMC7574485; doi:10.1186/s12862-020-01696-3)
Supplement: Supplementary file 3 — Additional file 3 Supplementary Data. DNA alignments for 10,554 1-to-1 orthologues used in analysis. Each alignment file is named using its orthogroup ID. [file 12862_2020_1696_MOESM3_ESM.zip › Additional_File_3/masked_alignments/OG0002043.fa]

>ictidomys_tridecemlineatus
--------------------------------------------------------------------------------
----------------------------GTTGAAAAATACAGGCCAATAAAGCTGAATGAAATTGTTGGGAATGAAGACA
CTGTGAGCCGGCTAGAGGTCTTTGCGAGAGAAGGGAACCTGCCCAATATCATCATTGCGGGTCCCCCGGGAACTGGCAAA
ACTACCAGCATCCTGTGTCTGGCCCGCGCCCTGCTGGGCCCCGCGCTGAAGGACGCTGTCCTGGAACTCAACGCCTCCAA
CGACAGGGGCATCGACGTTGTGAGGAATAAAATCAAGATGTTTGCTCAACAGAAGGTCACCCTTCCCAAAGGCCGGCACA
AGATTGTCATCCTGGACGAGGCAGACAGCATGACAGATGGAGCCCAGCAGGCCTTGAGGAGGACCATGGAGATCTACTCC
AAGACCACGCGCTTCGCTCTGGCCTGTAACGCCTCCGACAAGATCATAGAGCCCATCCAGTCGCGCTGTGCGGTGCTCCG
CTACACCAAGCTCACGGACGCCCAGGTGCTGGCCAGGCTCATGAGTGTCCTGGAGAAGGAGGAGGTGCGGTACACGGACG
ACGGCCTGGAGGCCATCATCTTCACTGCCCAGGGGGACATGCGGCAGGCTCTGAACAACCTGCAGTCCACCTTCTCGGGG
TTTGGCTTCATCAACAGTGAGAACGTGTTCAAGGTCTGCGACGAGCCACACCCGCTGCTGGTGAAGGAGATGATCCAGCA
CTGTGTGCACGGCGACATCGACGAGGCCTACAAGATCCTGGCCCACCTGTGGCATCTGGGCTATTCGCCAGAGGATGTCA
TCGGCAACATCTTTCGAGTGTGTAAAACTTTCCAAATGGCCGAGTACTTGAAGCTGGAGTTTATCAAGGAAATCGGATAC
ACGCACATGAAAGTCACCGAAGGCGTGAACTCCCTCCTGCAGATGGCGGGGCTCCTGGCCAGGCTGTGTCAGAAGACAAT
AGCCCCTGTGGCCAGT
>homo_sapiens
ATGGAGGTGGAGGCCGTCTGTGGTGGCGCGGGCGAGGTGGAGGCCCAGGACTCTGACCCTGCCCCTAGCAAGGCCCCCGG
CAGCGCCGGCCACTACGAACTGCCGTGGGTTGAAAAATATAGGCCAGTAAAGCTGAATGAAATTGTCGGGAATGAAGACA
CCGTGAGCAGGCTAGAGGTCTTTGCAAGGGAAGGAAATGTGCCCAACATCATCATTGCGGGCCCTCCAGGAACCGGCAAG
ACCACAAGCATTCTGTGCTTGGCCCGGGCCCTGCTGGGCCCAGCACTCAAAGATGCCATGTTGGAACTCAATGCTTCAAA
TGACAGGGGCATTGACGTTGTGAGGAATAAAATTAAAATGTTTGCTCAACAAAAAGTCACTCTTCCCAAAGGCCGACATA
AGATCATCATTCTGGATGAAGCAGACAGCATGACCGACGGAGCCCAGCAAGCCTTGAGGAGAACCATGGAAATCTACTCT
AAAACCACTCGCTTCGCCCTTGCTTGTAATGCTTCGGATAAGATCATCGAGCCCATTCAGTCCCGCTGTGCAGTCCTCCG
GTACACAAAGCTGACCGACGCCCAGATCCTCACCAGGCTGATGAATGTTATCGAGAAGGAGAGGGTACCCTACACTGATG
ACGGCCTAGAAGCCATCATCTTCACGGCCCAGGGAGACATGAGGCAGGCGCTGAACAACCTGCAGTCCACCTTCTCAGGA
TTTGGCTTCATTAACAGTGAGAACGTGTTCAAGGTCTGTGACGAGCCCCACCCACTGCTGGTAAAGGAGATGATCCAGCA
CTGTGTGAATGCCAACATTGACGAAGCCTACAAGATTCTTGCTCACTTGTGGCATCTGGGCTACTCACCAGAAGATATCA
TTGGCAACATCTTTCGAGTGTGTAAAACTTTCCAAATGGCAGAATACCTGAAACTGGAGTTTATCAAGGAAATTGGATAC
ACTCACATGAAAATAGCGGAAGGAGTGAACTCTCTTTTGCAGATGGCAGGCCTCCTGGCAAGGCTGTGTCAGAAGACAAT
GGCCCCGGTGGCCAGT
>cavia_porcellus
ATGGAGGTTCAGACGAGTTCCGAGGGCTCCCGGGAGCCAGGGCCACAGGACGCCGCGCCTGCTCCCAGCAAGGCATCAGG
CAGCGCCAGCCACTACGAGCTGCCGTGGGTTGAAAAATACAGGCCTATAAAGCTGAATGAAATTGTTGGAAATGAAGACA
CCGTGAGCAGGCTGGAGGTCTTTGCAAGAGAAGGGAATGTGCCCAATATCATCATTGCTGGGCCCCCTGGAACCGGCAAG
ACCACCAGCATCCTGTGCCTGGCCCGAGCCCTGCTGGGTCCCGCGATGAAGGATGCGGTTCTAGAGCTCAACGCATCCAA
TGACAGGGGCATTGATGTTGTGCGGAACAAAATCAAAATGTTCGCCCAGCAGAAAGTGACGCTTCCCAGAGGCCGGCACA
AGATCATCATCCTGGACGAGGCTGACAGCATGACAGACGGTGCCCAGCAGGCCCTGCGGAGGACCATGGAGATCTACTCC
AAGACCACCCGCTTTGCACTGGCCTGCAATGCCTCGGACAAGATCATAGAGCCCATCCAGTCCCGCTGCGCTGTGCTGCG
CTACACCAAGCTCACCGATGCGCAAGTGCTTGCGCGGCTCCTGAGCGTCATTGAAAAGGAGGCTGTGCCCTACACAGACG
ACGGCCTGGAAGCCATCATCTTCACGGCACAAGGCGACATGCGGCAGGCACTGAACAACCTGCAGTCCACTTTCTCGGGT
TTCGGCTTCATCAACAGCGAGAACGTGTTCAAGGTCTGCGACGAGCCGCACCCACTGCTGGTGAAGGAGATGATCCAGCA
CTGCGTGAGTGCCAACATCGATGACGCCTATAAGATCCTCGCCCACCTGTGGCACCTGGGCTACTCGCCAGAGGACATCA
TCGGCAACGTGTTCCGTGTGTGTAAGACTTTCCAGATGGCCGAGTACCTGAAACTGGAGTTCATCAAGGAGATCGGCTAT
ACCCACATGCGTGTGGCGGAAGGTGTGAACTCCCTTCTGCAGATGGCGGGGCTGCTGGCCAGGCTGTGTCAGAAGACGAT
GGCGCCGGTGGCCAGT
>fukomys_damarensis
--------------------------------------------------------------------------------
----------------------------GTTGAAAAATACAGGCCAATAAAGCTGAATGAAATTGTCGGAAATGAAGACA
CTGTGAGCAGGCTGGAGGTCTTTGCAAGAGAAGGGAATGTGCCCAATATCATCATTGCTGGGCCCCCTGGCACCGGCAAG
ACTACCAGCATCCTGTGCCTGGCACGAGCCCTGCTGGGCCCCGCACTGAAGGACGCGGTTCTGGAGCTCAATGCATCCAA
TGACAGGGGCATCGATGTTGTACGGAATAAAATCAAAATGTTCGCCCAGCAGAAGGTGACGCTTCCCCGGGGGCGACACA
AGCTCATCATCCTGGATGAAGCTGACAGCATGACGGATGGCGCCCAGCAGGCCCTGCGCAGGACCATGGAGATCTACTCC
AAGACCACCCGCTTCGCACTGGCCTGCAACGCCTCGGATAAGATCATAGAGCCCATCCAGTCCCGCTGTGCAGTGCTGCG
CTACACCAAGCTCACTGACGCGCAGATCCTGGCAAGGCTCCTGAGCGTCATCGAGAAGGAAGCCGTGCCCTACACCGACG
ACGGCCTGGAGGCCATCATCTTCACCGCGCAGGGCGACATGCGACAGGCACTGAACAACCTGCAGTCCACCTTCTCAGGC
TTTGGCTTCGTCAACAGCGAGAACGTGTTCAAGGTCTGTGATGAGCCCCACCCACTACTGGTGAAGGAGATGATCCAGCA
CTGCGTGAGCGCCAACCTCGAGGAGGCCTACAAGATCCTCGCCCACCTGTGGCACCTGGGCTACTCTCCAGAGGACGTCA
TTGGCAACGTGTTCCGTGTGTGTAAAACTTTCCAGATGGCTGAGTACCTGAAACTGGAGTTCATCAAGGAGATCGGGTAC
ACACACATGCGCGTGGTGGAAGGCGTGAACTCCCTCCTGCAGATGGCGGGGCTGCTGGCCAGGCTGTGTCAGAAGACGAT
GGCGCCGGTGGCCAGT
>chinchilla_lanigera
ATGGAGGTGCAGATGCGTGGTGAGAGCGGCGGGGAGCGCGGGCCGCAGGACGCTGCTCCTGGCCCCAGCAAGGCCGCGGG
CAGCGCTGGCCACTACGAGCTGCCGTGGGTTGAAAAATACAGACCAGTAAAGCTGAATGAAATTGTCGGAAATGAAGACA
CTGTTAGCAGGCTGGAGGTCTTTGCGAGAGAAGGGAACGTGCCCAATATCATCATTGCTGGGCCGCCCGGAACTGGCAAG
ACCACCAGCATCCTGTGCCTGGCACGAGCCCTCCTGGGTCCTGCGCTGAAAGACGCAGTTCTGGAGCTCAACGCGTCCAA
TGACAGGGGCATCGATGTTGTGCGGAATAAAATCAAAATGTTTGCCCAGCAGAAAGTGACGCTTCCCAGGGGCCGACACA
AGATCATCATCCTGGACGAGGCCGACAGCATGACGGACGGTGCGCAGCAGGCCCTGCGGAGGACCATGGAGATCTACTCC
AAGACCACCCGCTTCGCGCTGGCCTGCAATGCCTCGGACAAGATCATAGAGCCCATCCAGTCCCGCTGCGCCGTGCTGCG
CTACACCAAGCTCACGGACGCGCAGGTCCTCGCGCGGCTTCTGAGCGTCATCGAGAAGGAAGCTGTGCCCTACACGGACG
ACGGCCTGGAAGCCATCATCTTCACGGCACAGGGCGACATGCGGCAGGCGCTGAACAACCTGCAGTCCACCTTCTCGGGC
TTCGGCTTCATCAACAGCGAGAACGTGTTCAAGGTCTGCGATGAGCCCCACCCGCTGCTGGTGAAGGAGATGATCCAGCA
CTGCGTGAGCACCAACCTCGACGAGGCCTACAAGATCCTTGCTCACCTGTGGCACCTGGGCTACTCGCCAGAGGACATCA
TCGGCAACGTGTTCCGTGTGTGCAAGACTTTCCCGATGGCCGAGTACCTGAAGCTGGAGTTCATCAAGGAGATCGGCTAC
ACGCACATGCGCGTGGCGGAAGGCGTGAACTCCCTTCTGCAGATGGCGGGGCTGCTGGCCAGGCTGTGTCAGAAGACAAT
GGCGCCGGTGGCCAGT
>nannospalax_galili
--------------------------------------------------------------------------------
--------------------------------------------------------------------------------
--------------------------------------------------------------------------------
--------------------------------------------------------------------------------
-------GGCATCGATGTGGTGAGGAATAAAATCAAAATGTTCGCCCAGCAGAAAGTCACCCTTCCCAAAGGCCGACACA
AGATCATCATCCTGGATGAGGCTGACAGCATGACAGACGGTGCCCAGCAGGCCTTGAGGAGAACCATGGAAATCTACTCC
AAGACCACGCGCTTTGCTCTGGCCTGTAACGCTTCCGACAAAATCATAGAGCCCATCCAGTCTCGCTGTGCAGTGCTCCG
CTACACCAAGCTCACAGATGCACAGGTCCTCACCAGGCTCATGAATGTCATCGAGAAGGAGGAAGTGCCCTACACGGATG
ATGGCCTGGAAGCTATTATCTTTACTGCCCAGGGAGACATGCGCCAGGCACTGAACAACTTGCAGTCTACATTCTCAGGA
TTCGGCTATATCAACAGCGAGAATGTATTCAAGGTCTGTGACGAGCCGCATCCCCTGCTGGTGAAGGAGATGATCCAGCA
TTGCGTGGGAGCCAACATTGATGAGGCCTACAAGATTCTTGCTCACCTGTGGCACCTGGGCTACTCACCCGAAGACATCA
TTGGCAACATTTTCCGAGTATCTAAAACCTTCCCAATGGCTGAGTACTTGAAACTGGAGTTCATCAAGGAAATCGGCTAT
ACCCACATGAAAGTGGCTGAAGGCGTGAACTCCCTTCTGCAGATGGCAGGGCTCCTGGCCAGGCTGTGTCAGAAGACTAT
GGCTCCGGTGGCCAGT
>mus_musculus
ATGGAGGTTCAGGAGAGTGGCTGTGACCCATCCGAGAGTGGGGCGCAGGAGCCCTCGCCTGTCCCCAGCAAGACCGCCGG
C---------CACTACGAGCTGCCGTGGGTTGAAAAATACAGACCATTGAAGCTCAACGAAATAGTGGGCAATGAAGACA
CTGTGAGCAGGCTGGAGGTCTTTGCAAGAGAAGGCAATGTGCCCAATATCATCATTGCTGGTCCCCCAGGAACTGGCAAG
ACAACCAGCATCCTCTGCTTGGCTCGAGCCTTGCTGGGCCCCGCCCTGAAGGACGCAGTCCTGGAACTCAATGCCTCAAA
TGACAGGGGCATCGATGTGGTGAGGAATAAAATCAAAATGTTCGCCCAGCAGAAAGTCACCCTTCCCAAGGGCCGGCACA
AGATCATCATTCTAGATGAAGCAGACAGCATGACGGACGGTGCCCAGCAGGCCCTCAGGAGAACCATGGAAATCTACTCG
AAGACGACCCGATTCGCTTTGGCGTGTAATGCTTCAGACAAAATCATAGAGCCCATCCAGTCCCGCTGTGCGGTGCTCCG
CTACACCAAGCTCACTGACGCTCAGGTCCTCACCAGGCTCATGAATGTCATCGAGAAGGAAAAGGTGCCATACACAGATG
ACGGCCTGGAAGCCATTATCTTCACAGCCCAGGGAGACATGCGCCAGGCACTGAACAACCTGCAGTCCACCTTCTCAGGA
TTTGGCTATATCAACAGTGAGAATGTATTCAAGGTCTGCGACGAGCCCCACCCCCTGCTGGTGAAGGAGATGATCCAGCA
CTGCGTGGACGCCAACATTGACGAGGCCTATAAGATTCTTGCTCACCTGTGGCACCTGGGCTACTCACCAGAAGATGTCA
TCGGCAACATTTTCCGAGTCTGCAAAACCTTCCCGATGGCTGAATACTTGAAACTGGAGTTCATCAAGGAGATTGGATAC
ACTCACATGAAAGTGGCGGAAGGAGTGAACTCCCTGCTGCAGATGGCTGGGCTCCTGGCCAGGCTGTGTCAGAAGACCAT
GGCTCCAGTGGCCAGC
>rattus_norvegicus
ATGGAGGTTCAGGAGAGCGGCAGTGGCTCGGCTGAGAGTGGGACGCAGGAGCCCTCGCCTGTCCCCAGCAAGACCACCGG
C---------CACTACGAGCTGCCGTGGGTTGAAAAATACAGACCAGTGAAGCTCAATGAAATAGTGGGAAACGAAGACA
CTGTGAGCAGGCTGGAGGTCTTTGCAAGAGAAGGCAATGTACCCAATATCATCATCGCTGGCCCTCCAGGAACTGGCAAG
ACAACCAGCATCCTCTGCTTGGCGAGAGCGCTGCTGGGCCCGGCCCTGAAGGATGCAGTTCTGGAACTCAATGCGTCCAA
CGACAGGGGCATCGATGTGGTAAGGAATAAAATCAAAATGTTCGCCCAGCAGAAAGTCACCCTTCCCAAGGGCCGACACA
AGATCATCATTCTGGATGAGGCAGACAGCATGACGGATGGTGCCCAGCAGGCCCTCAGGAGAACCATGGAAATCTACTCC
AAAACGACTCGCTTCGCTCTGGCTTGTAATGCTTCAGACAAAATCATAGAGCCCATCCAGTCCCGCTGTGCGGTGCTCCG
CTACACCAAGCTCACCGATGCACAGGTCCTCAGCAGGCTCATGAATGTCATCGAGAAGGAAAAAGTGCCATACACAGATG
ACGGCCTGGAAGCCATCATTTTCACAGCCCAGGGAGACATGCGCCAGGCTCTGAACAACTTGCAGTCCACCTTCTCAGGA
TTTGGCTATATCAACAGCGAGAATGTATTCAAGGTCTGTGACGAGCCCCACCCCCTGCTGGTGAAGGAGATGATCCAGCA
CTGTGTGGACGCCAACATTGATGAGGCCTATAAGATTCTTGCTCACCTGTGGCACCTGGGCTACTCGCCAGAAGATGTCA
TCGGCAATATTTTCCGTGTGTGTAAAACCTTCCCAATGGCTGAATACTTGAAACTGGAGTTCATCAAGGAGATTGGATAC
ACCCACATGAAAGTGGCCGAAGGAGTGAACTCCCTGCTGCAGATGGCCGGGCTCCTGGCCAGGCTGTGTCAGAAGACCAT
GGCTCCGGTGGCCAGC
>meriones_unguiculatus
ATGGAGGTACAAGAGAGCGGTTGCGGCGGGGCCGAGAGTGGGGCGCAGGAGCCCTCGCCTGTCCCCAGCAAGACCGCGGG
CGGCGCCGGCCACTACGAGCTGCCGTGGGTTGAAAAATACAGACCAGTAAAGCTCAATGAAATAGTGGGAAATGAAGACA
CAGTGAGCAGGTTGGAGGTCTTTGCGAAAGAAGGCAATGTGCCCAATATCATCATCGCTGGTCCACCAGGAACCGGCAAA
ACCACCAGCATCCTCTGCTTAGCGAGAGCACTGCTGGGCCCAGCCCTGAAGGATGCGGTTCTGGAGCTCAATGCATCAAA
TGACAGGGGCATCGACGTGGTGAGGAATAAAATAAAAATGTTCGCCCAGCAGAAGGTCACCCTCCCCAAGGGCCGGCACA
AGATCATCATTCTGGATGAAGCAGACAGCATGACGGACGGTGCCCAGCAGGCCCTCAGGAGAACCATGGAGATCTACTCC
AAGACAACCCGCTTCGCTCTGGCTTGTAATGCTTCCGACAAAATCATAGAGCCTATCCAGTCTCGCTGTGCAGTGCTCCG
CTACACCAAGCTCACCGATGCTCAGGTCCTCACCAGGCTCATGAGTGTCATCGAAAAGGAAAAAGTTCCATACACAGATG
ATGGCCTGGAAGCCATTATCTTCACAGCCCAGGGGGACATGCGCCAGGCGCTGAACAACTTGCAGTCCACCTTCTCAGGA
TTTGGCTATATCAACAGCGAGAATGTATTCAAGGTCTGTGACGAGCCCCACCCCCTGCTGGTGAAGGAGATGATCCAGCA
CTGCGTGGATGCCAACATCGATGAGGCCTACAAGATTCTTGCTCACCTGTGGCACCTGGGCTACTCACCAGAAGATGTCA
TTGGCAACATTTTCCGAGTGTGTAAAACCTTCCCGATGGCCGAGTACTTGAAACTGGAGTTCATCAAGGAGATCGGCTAC
ACGCACATGAAGGTGGCAGAAGGTGTGAATTCCTTGCTGCAGATGGCTGGGCTCCTGGCCAGGCTGTGTCAGAAGACCAT
GGCTCCTGTGGCTAGC
>psammomys_obesus
ATGGAGGTACAGGAGAGCGGTTGCGGCGGGGCCGAGAGTGGGGCGCAGGAGCCCTCGTCTGTCCCCAGCAAGACCGCGGG
CGGCGCCGGCCACTACGAGCTGCCGTGGGTTGAAAAATACAGACCAGTAAAGCTCAATGAAATAGTGGGAAATGAAGACA
CAGTGAGCAGGTTGGAGGTCTTTGCGAAAGAAGGCAATGTGCCCAATATCATCATCGCTGGGCCACCAGGAACCGGCAAA
ACCACCAGCATCCTCTGCTTAGCGAGAGCACTGCTGGGCCCAGCCCTGAAGGATGCGGTTCTGGAGCTCAATGCATCAAA
TGACAGGGGCATCGACGTGGTGAGGAATAAAATCAAGATGTTTGCCCAGCAGAAGGTCACCCTCCCCAAGGGCCGGCACA
AGATCATCATTCTGGATGAAGCAGACAGCATGACGGACGGTGCCCAGCAGGCCCTCAGGAGAACCATGGAGATCTACTCC
AAGACGACCCGCTTCGCTCTGGCTTGTAATGCTTCCGACAAAATCATAGAGCCTATCCAGTCTCGCTGTGCAGTGCTCCG
CTACACCAAGCTCACCGATGCTCAGGTCCTCACCAGGCTCATGAGTGTCATCGAAAAGGAAAAAGTGCCATACACAGATG
ATGGCCTGGAAGCCATTATCTTCACAGCCCAGGGGGACATGCGCCAGGCACTGAACAACTTGCAGTCCACCTTCTCAGGA
TTTGGCTATATCAACAGCGAGAATGTATTCAAGGTCTGTGACGAGCCCCACCCCCTGCTGGTGAAGGAGATGATCCAGCA
CTGTGTGGATGCCAACATCGATGAGGCCTACAAGATTCTTGCTCACCTGTGGCACCTGGGCTACTCACCAGAAGATGTCA
TTGGCAACATTTTCCGAGTGTGTAAAACCTTCCCGATGGCCGAGTACTTGAAACTGGAGTTTATCAAGGAGATTGGCTAC
ACGCACATGAAGGTGGCAGAAGGTGTGAATTCCTTGCTGCAGATGGCTGGGCTCCTGGCCAGGCTGTGTCAGAAGACCAT
GGCTCCTGTGGCCAGC
>dipodomys_ordii
--------------------------------------------------------------------------------
--------------------------------------------------------------------------------
--GTCTGCCCT---CAGGTCTTCGCACGCGAGGGGAATGTGCCCAATATCATCATCGCCGGCCCCCCCGGGACTGGCAAG
ACCACCAGCATCCTGTGCCTGGCCCGAGCGCTGCTGGGCCCAGCCCTGAAGGACGCCGTGCTGGAGCTCAATGCCTCCAA
CGACAGGGGCATCGATGTGGTGAGGAATAAAATTAAAATGTTCGCCCAGCAGAAGGTCACCCTCCCCAAGGGACGCCACA
AGATCATCATCCTGGATGAGGCTGACAGCATGACAGATGGGGCCCAGCAGGCTTTGCGCAGGACCATGGAGATCTACTCT
AAGACCACCCGCTTCGCCCTGGCCTGCAACGCCTCCGACAAAATCATCGAGCCCATCCAGTCCCGGTGTGCGGTGCTGCG
CTACACTAAGCTCACTGACGCCCAGGTGCTGGCGCGGCTCCTGAGCGTCCTGGAGAAGGAAGGGGTGCCGCACACCGACG
ACGGCCTGGAGGCCATCATCTTCACGGCCCAAGGGGACATGCGGCAGGCGCTGAACAACTTGCAGTCCACCTTCTCCGGG
TTTGGCTTTATCAACAGCGAGAATGTATTCAAGGTCTGTGATGAGCCCCACCCGCTGCTGGTGAAGGAGATGATCCAGCA
CTGCGTGGATGCCAACATTGATGAGGCATACAAGATCCTGGCACACCTGTGGCACCTGGGCTACTCCCCTGAGGACATCA
TTGGCAACATCTTCCGAGTGTGTAAAACTTTCCCCATGGCCGAGTACCTGAAGTTGGAGTTCATCAAGGAAATCGGGTAC
ACACACATGAAAGTGGCAGAAGGTGTGAACTCCCTCCTGCAGATGGCTGGGCTCCTGGCAAGGCTGTGTCAGAAGACAAT
GGCTCCAGTGGCCAGT
