# Supplementary material for: Divergent genes in gerbils: prevalence, relation to GC-biased substitution, and phenotypic relevance
Source: BMC Evol Biol. 2020 Oct 19;20:134. doi: 10.1186/s12862-020-01696-3 (PMC7574485; doi:10.1186/s12862-020-01696-3)
Supplement: Supplementary file 3 — Additional file 3 Supplementary Data. DNA alignments for 10,554 1-to-1 orthologues used in analysis. Each alignment file is named using its orthogroup ID. [file 12862_2020_1696_MOESM3_ESM.zip › Additional_File_3/masked_alignments/OG0002045.fa]

>cavia_porcellus
ATGGACGATCAGGGCTGCCCCCGCTGTAAGACCACCAAATACCGGAACCCTTCCTTGAAGCTGATGGTGAACGTGTGCGG
GCACACTCTGTGTGAAAGTTGTGTGGATTTACTGTTTGTGAGAGGAGCTGGAAACTGTCCTGAATGTGGCACCCCACTTA
GAAAGAGCAACTTCAGGGTACAGCTTTTTGAAGATCCTGCTGTTGACAAAGAAGTGGAGATTCGGAAAAAAGTATTAAAG
ATATACAATAAAAGGGAAGAAGACTTTTCTAGTTTAAGAGAATATAATGATTTCCTAGAAGAAGTGGAAGAAATTGTGTT
CAACTTGACCAACAATGTGGATTTGGAAAATACCAAAAAGAAAATGGAGATGTACCAGAAGGAAAACAAAGATGTCATTC
AGAAAAATAAGTTAAAGCTGACCCGGGAACAGGAAGAATTGGAAGAAGCTTTAGAGGTAGAACGACAGGAAAATGAACAA
AGAAGATTGTTTATACAAAAAGAGGAGCAACTGCAGCAGATTCTAAAACGGAAGAATAAGCAGGCCTTTTTAGATGAACT
GGAAAGTTCTGATCTCCCCGTTGCTCTGCTTTTGGCTCAGCATAAAGATAGATCTGCACAACTGGAAATGCAGCTTGACA
AACCTAAACCCATAAAGCCAGTGACATTCTCCACAGGCATCAAAATGAGTCAACATATTTCATTGGCCCCTATTCAGAAG
CTTGAAGAAGCTCTATATGAATACCAGCCACTGCAGATAGAGACATGTGGACCCCCAGTTCCTGAGCTTGATATGTTGGG
CAGACTTGGATATTTAAACCACGTCAGAGCTGCGTCTCCACAAGACCTCGCCGGAGGCTATACTTCTTCTCTGGCTTGTC
ACAGAGCACTGCAGGATGCATTCAGTGGGCTGTTCTGGCAGCCCAGT
>chinchilla_lanigera
ATGGACGATCAGGGCTGCCCGCGGTGTAAGACCACCAAATACCGGAACCCTTCGTTGAAGCTGATGGTGAACGTGTGCGG
ACACACTCTGTGTGAAAGTTGTGTGGATTTACTGTTTGTGAGAGGAGCTGGAAACTGTCCTGAGTGTGGCACCCCACTTA
GAAAGAGCAACTTCAGGGTGCAGCTCTTTGAAGACCCCACTGTTGACAAAGAAGTGGAGATTCGGAAAAAAGTGTTAAAG
ATATACAATAAAAGGGAAGAAGACTTTCCTAGTTTAAGAGAATATAATGATTTCCTAGAAGAAGTGGAAGAAATTGTGTT
CAACTTGACCAACAATGTGGATTTGGAAAATACCAAAAAGAAAATGGAGATATACCAGAAGGAAAACAAAGATGTCATTC
AGAAAAATAAGTTAAAGCTGACTCGGGAACAAGAAGAATTGGAAGAAGCTTTAGAGGTAGAGCGACAGGAAAATGAACAA
AGAAGACTATTTATACAAAAAGAGGAACAACTGCAGCAGATTCTAAAACAGAAGAATAAGCAGGCCTTTTTAGATGAACT
GGAAAGTTCTGATCTCCCTGTTGCTCTGCTCTTGGCTCAGCATAAAGATAGATCTGCACAGTTGGAAATGCAACTTGACA
AACCCAAACCTATAAAGCCAGTGACATTTTCCACAGGCATCAAAATGGGTCAACATATTTCATTGGCTCCTATTCAGAAG
CTTGAAGAAGCTCTATACGAATACCAACCACTGCAGATAGAGACATGTGGGCCTCCAGTTCCTGAGCTTGAGATGTTAGG
CAGACTTGGGTATTTAAGCCACGTCAGAGCTGCTTCTCCACAGGACCTTGCAGGAGGCTATACTTCTTCTCTCGCGTGTC
ACAGAGCACTGCAGGATGCATTCAGTGGGCTTTTCTGGCAGCCCAAT
>fukomys_damarensis
ATGGACGACCAGGGCTGCCCCCGGTGTAAGACCACCAAATACCGGAACCCGTCCTTGAAGCTGATGGTGAACGTGTGCGG
ACACACGCTATGTGAAAGTTGTGTGGATTTACTGTTTGTGAGAGGAGCTGGAAATTGTCCTGAATGTGGCACTCCGCTTC
GAAAGAGCAACTTCAGGGTTCAACTCTTTGAGGATCCCACTGTTGACAAAGAAGTGGAGATTCGGAAAAAAGTGTTAAAG
ATATACAATAAAAGGGAAGAAGACTTCCCTAGTCTAAGAGAATATAATGATTTCCTAGAAGAAGTGGAGGAAATTGTGTT
CAACTTGACCAACAATGTGGATTTGGAAAACACCAAAAAGAAAATGGAGATATACCAGAAGGAAAACAAAGACATCATTC
AGAAAAATAAATTAAAGCTGACTCGGGAACAGGAAGAATTGGAAGAAGCATTAGAGGTAGAGCGACAGGAAAATGAACAA
AGAAGATTGTTTTTACAAAAAGAGGAACAACTGCAACAGATTCTAAAACGAAAGAATAAGCAGGCTTTTTTAGATGAACT
GGAGAGTTCTGATCTCCCTGTTGCTTTGCTTTTGGCTCAGCATAAAGATAGATCTACCCAGTTGGAAATGCAGGTTGACA
AACCCAAACCTGTGAAGCCCGTGACATTTTCCACAGGTATCAAAATGGGTCAACATATTTCATTGGCACCTCTTCAGAAG
CTTGAAGAAGCTCTGTATGAATACCATCCACTGCAGATTGAGTCGTGTGGCCCTCCAGTTCCTGAGCTCGAGTTGTTAGG
AAGACTTGGATATTTAAACCATGTCAGAGCTGCTTCGCCACAGGACCTTGCTGGAGGCTATACTTCTTCTCTTGCATGCC
ACAGAGCACTACAGGATGCGTTCAGTGGGCTTTTTTGGCAGCCCAGT
>meriones_unguiculatus
ATGGACGACCAGGGCTGCCCCAGGTGCAAGACCACCAAATACCGTAACCCTTCTCTGAAGCTGATGGTGAACGTGTGCGG
ACACACTCTGTGTGAGAGCTGTGTGGATTTGCTGTTTGTGAGAGGGGCTGGGAACTGCCCTGAGTGCGGCGCCCCACTGA
GAAAGAGCAGCTTCAGGGTGCAGCTCTTTGAAGACCCCACTGTTGACAAGGAGGTTGAGATTCGGAAAAAAGTACTAAAG
ATATACAACAAAAGGGAAGAAGATTTTCCTAGTCTGAGAGAGTACAATGATTTTCTGGAAGAAGTGGAGGAAATCGTCTT
CAACTTGACCAACAATGTGGATTTGGAGAACACTAAAAAGAAAATGGAAATATATCAAAAGGAAAACAAAGATGTCATTC
AGAAAAATAAGTTAAAGCTGACGCGGGAACAGGAGGAACTGGAGGAAGCTTTGGAGGTAGAACGACAAGAAAGTGAGCAA
CGAAGACTGTTTATACAAAAGGAAGAGGAGCTGCAGCAGATTCTGAAAAGGAAGAACAAGCAGGCCTTTTTAGATGAGCT
GGAGAGCTCTGACCTCCCTGTTGCTCTGCTCTTGGCTCAGCATAAAGACAGATCTACCCAGCTGGAAATGCAGTTAGAGA
AGCCCAGATCCATGAAGCCAGTGACATTTTCCACGGGCATTAAAATGGGTCAGCAGATTTCATTAGCACCGATCCAGAAG
CTTGAAGAGGCTCTTTATGAATACCAACCCCTGCAGATAGAGACCTGTGGACCTCAGGTTCCTGAGCTGGAGATGTTAGG
AAGGCTTGGGTATTTGAACCATGTCCGAGCAGCATCTCCACAGGATCTTGCTGGCGGCTATACTTCTTCCCTTGCGTGCC
ACAGAGCGCTCCAGGATGCATTCAGTGGGCTTTTCTGGCAGCCCAGA
>psammomys_obesus
ATGGACGACCAGGGCTGCCCCAGGTGCAAGACCACCAAATACCGGAACCCTTCTCTGAAGCTGATGGTGAACGTGTGCGG
ACACACTCTGTGTGAGAGTTGTGTGGATTTACTGTTTGTAAGAGGAGCTGGGAACTGTCCTGAGTGTGGCACTCCACTGA
GAAAGAGCAACTTCAGGGTGCAGCTCTTTGAAGATCCCACTGTTGACAAGGAGGTTGAGATTCGGAAAAAAGTACTAAAG
ATATACAATAAAAGGGAAGAAGATTTTCCTAGTCTGAGAGAGTATAATGATTTTCTGGAAGAAGTGGAGGAAATCGTCTT
CAACTTGACCAACAATGTGGATTTGGAGAACACTAAAAAGAAAATGGAAATATATCAAAAGGAAAACAAAGATGTCATTC
AGAAAAATAAGTTAAAGCTGACTCGGGAACAGGAGGAACTGGAGGAAGCATTGGAGGTAGAACGACAAGAAAGTGAGCAA
CGAAGACTGTTTGTACAAAAGGAAGAGGAGCTGCAGCAGATCCTGAAAAGGAAGAACAAGCAGGCCTTTTTAGATGAGCT
GGAGAGCTCTGACCTCCCTGTTGCTCTGCTCTTGGCTCAGCATAAAGACAGATCTACCCAGCTGGAAATGCAGTTAGAGA
AGCCCAGATCCATGAAGCCAGTGACATTTTCCACGGGCATTAAAATGGGTCAGCAGATTTCATTAGCACCGATCCAGAAG
CTTGAAGAAGCTCTTTATGAATACCAACCCCTGCAGATAGAGACCTGTGGACCTCAGGTTCCTGAGCTGGAGATGTTAGG
AAGGCTTGGGTATTTGAACCATGTCCGAGCAGCATCTCCACAGGATCTTGCTGGCGGCTATACTTCTTCCCTTGCGTGCC
ACAGAGCGCTCCAGGATGCATTCAGTGGGCTTTTCTGGCAGCCCAGA
>rattus_norvegicus
ATGGACGACCAGGGCTGCCCCAGGTGTAAGACCACCAAATACCGGAACCCTTCTTTGAAGCTGATGGTGAACGTGTGCGG
ACACACACTGTGTGAGAGTTGTGTGGACTTACTGTTTGTAAGAGGAGCTGGAAACTGTCCGGAGTGTGGCACTCCACTGA
GAAAGAGCAACTTTAGGGTACAGCTCTTTGAAGATCCCACTGTTGACAAGGAGGTTGAAATTCGGAAAAAAGTACTAAAG
ATATACAATAAAAGGGAAGAAGATTTTCCTAGTTTAAGAGAGTATAATGATTTTCTGGAAGAAGTGGAGGAAATCGTTTT
CAATTTGACCAACAACGTGGATTTGGAGAACACTAAAAAGAAAATGGAAATATATCAAAAAGAAAACAAAGATGTCATTC
AGAAAAATAAATTAAAGCTGACTCGGGAGCAGGAGGAATTGGAGGAAGCATTGGAGGTAGAACGCCAAGAAAGTGAACAA
CGACGACTGTTTATTCAAAAGGAAGAAGAGCTGCAGCAGATTCTGAAAAGGAAGAACAAGCAGGCCTTTTTAGATGAGCT
GGAGAGCTCCGACCTCCCTGTCGCTCTGCTCTTGGCTCAGCATAAAGACAGATCTACCCAGCTGGAAATGCAGCTTGAGA
AGCCCAAATCCATGAAGCCGGTGACATTTTCCACAGGAATTAAAATGGGTCAACAGATTTCGTTAGCACCAATCCAAAAG
CTTGAGGAAGCTCTCTATGAATACCAGCCCCTGCAGATAGAGACCTGTGGACCCCAAGTTCCTGAACAAGAGCTGCTAGG
AAGACTTGGGTATTTGAACCACGTCCGAGCTGCATCTCCACAGGATCTAGCTGGCGGCTATACTTCTTCTCTTGCTTGTC
ACAGAGCGCTACAGGATGCATTCAGTGGGCTTTTCTGGCAGCCCAGA
>mus_musculus
ATGGACGACCAGGGCTGCCCCAGGTGTAAGACCACCAAGTACCGGAACCCTTCTTTGAAGCTGATGGTGAACGTGTGCGG
ACACACTCTGTGTGAGAGTTGTGTGGACTTACTGTTTGTAAGAGGAGCTGGAAACTGTCCTGAGTGTGGGACTCCACTGA
GAAAGAGCAACTTCAGGGTACAACTCTTTGAAGATCCCACTGTTGATAAGGAGGTTGAAATTCGGAAAAAAGTACTAAAG
ATATACAATAAAAGGGAAGAAGATTTTCCTAGTTTAAGAGAGTATAATGATTTTCTGGAAGAAGTGGAGGAAATCGTTTT
CAATTTGACCAACAATGTGGATTTGGAGAACACTAAAAAGAAAATGGAAATATATCAAAAAGAAAACAAAGATGTCATTC
AGAAAAACAAATTAAAGCTGACGCGGGAGCAGGAGGAGTTGGAGGAAGCATTGGAGGTAGAACGCCAAGAACATGAGCAG
CGACGGCTGTTCATACAAAAGGAAGAAGAGCTGCAGCAGGCTCTGAAAAGGAAGAACAAGCAGGCCTTTTTAGATGAGCT
GGAGAGCTCCGACCTCCCTGTTGCTCTGCTCCTGGCGCAGCATAAAGACAGATCGACCCAGCTGGAAATGCAGCTCGAGA
AGCCCAGATCCATGAAGCCAGTGACGTTTTCCACAGGAATTAAAATGGGTCAACAGATTTCATTAGCACCAATCCAAAAG
CTGGAAGAAGCTCTTTATGAGTACCAGCCCCTGCAGATAGAGACCTGTGGCCCACAAGTTCCTGAGCAAGAGCTCTTAGG
ACGGCTTGGGTATTTAAACCACGTCCGGGCTGCATCTCCACAGGATCTTGCTGGCGGCTATACTTCTTCTCTTGCTTGTC
ACAGAGCGCTACAGGATGCGTTCAGTGGGCTCTTCTGGCAGCCCAGA
>nannospalax_galili
ATGGACGATCAGGGCTGCCCTAGGTGCAAGACCACCAAATACCGGAACCCTTCCTTGAAGCTGATGGTGAACGTGTGCGG
GCACACTCTGTGTGAAAGCTGTGTGGATTTACTGTTTGTGAGAGGAGCTGGGAACTGCCCTGAGTGTGGCACTCCACTCA
GAAAGAGCAACTTCAGGGTACAGCTCTTTGAAGATCCCACTGTTGACAAAGAGGTTGAGATTCGCAAAAAGGTGCTGAAG
ATATACAATAAAAGGGAAGAAGATTTTCCTAGTCTAAGAGAATATAATGATTTCCTAGAAGAAGTGGAAGAAATTGTCTT
CAATTTGACCAACAATGTGGATTTGGACAACACCAAAAAGAAAATGGAGATATACCAAAAGGAAAACAAAGATGTCATTC
AGAAAAATAAATTAAAGCTGACTCGGGAACAGGAAGAATTGGAGGAAGCATTAGAGGTAGAACGTCAGGAAAATGAACAA
AGAAGACTATTTATACAAAAGGAAGAACAACTGCAGCAGATTCTCAAAAGGAAGAATAAGCAGGCATTTTTAGATGAACT
GGAGAGCTCTGATCTCCCCGTTGCTCTGCTTTTGGCTCAGCATAAAGATAGATCTACACAACTGGAAATGCAGCTGGAGA
AACCTAAGTCTATGAAACCAGTGACATTTTCCACAGGCATTAAAATGGGTCAACAAATTTCATTAGCACCAATTCATAAA
CTTGAAGAAGCTCTGTATGAATACCAACCACTGCAAATAGAGACAAGTGGACCACAAGTTCCCGAGCCTGAGATGTTAGG
AAGACTTGGGTATTTAAACCACGTCAGAGCTGCCTCTCCACAGGACCTTGCTGGTGGCTACACGTCTTCTCTTGCTTGCC
ACAGAGCACTACAGGATGCATTCAGTGGGCTTTTCTGGCAGCCCAGT
>jaculus_jaculus
ATGGACGATCAGGGCTGCCCCAGGTGTAAGACCACCAAGTACCGGAACCCGTCCTTGAAGCTGATGGTGAACGTGTGCGG
ACACACTCTGTGTGAAAGTTGTGTGGATTTACTGTTTGTGAGGGGAGCTGGAAACTGCCCCGAGTGTGGGACTCCACTCA
GAAAGAGCAACTTCAGAGTCCAGCTCTTTGAAGATCCCGCTGTTGACAAGGAGGTGGAGATTCGAAAAAAAGTGCTAAAG
ATATACAACAAAAGGGAAGAAGACTTTCCTAGTCTAAGAGAATATAATGACTTCCTAGAAGAAGTAGAAGAGATTGTTTT
CAACTTGACCAACAATGTGGATTTGGACAATACCAAAAAGAAAATGGAGATATACCAAAAGGAAAACAAAGATGTTATTC
AGAAAAATAAGTTAAAGCTGACTCGGGAACAAGAAGAATTGGAGGAAGCTTTAGAAGTAGAACGACAGGAAAATGAACAA
AGAAGACTGTTTGTACAAAAAGAAGAGCAGCTACAGCAGATTCTAAAAAGGAAGAACAAGCAGGCGTTTTTAGATGAGCT
GGAGAGTTCTGATCTTCCTGTTGCTCTGCTTTTGGCTCAGCATAAAGATAGATCTACCCAGTTGGAAATGCAGCTTGATA
AACCTAAATCCATAAAACCAGTGACGTTTTCCACAGGCATTAAAATGGGTCAACAAATTTCATTAGCACCTATTCATAAG
CTTGAAGAAGCTTTATATGAGTACCAACCACTGCAGATAGAGACATGTGGACCACTCGTTCCTGAGCTCGAGATGCTAGG
AAGACTTGGGTATTTGAACCATGTCAGAGCTGCCTCTCCACAGGACCTTGCTGGTGGCTACACTTCTTCTCTGGCTTGTC
ACAGAGCACTACAAGATGCATTCAGTGGGCTTTTCTGGCAGCCCAAT
>homo_sapiens
ATGGACGATCAGGGTTGCCCTCGGTGTAAGACCACCAAATATCGGAACCCCTCCTTGAAGCTGATGGTGAATGTGTGCGG
ACACACTCTCTGTGAAAGTTGTGTAGATTTACTGTTTGTGAGAGGAGCTGGAAACTGCCCTGAGTGTGGTACTCCACTCA
GAAAGAGCAACTTCAGGGTACAACTCTTTGAAGATCCCACTGTTGACAAGGAGGTTGAGATCAGGAAAAAAGTGCTAAAG
ATATACAATAAAAGGGAAGAAGATTTTCCTAGTCTAAGAGAATACAATGATTTCTTGGAAGAAGTGGAAGAAATTGTTTT
CAACTTGACCAACAATGTGGATTTGGACAACACCAAAAAGAAAATGGAGATATACCAAAAGGAAAACAAAGATGTTATTC
AGAAAAATAAATTAAAGCTGACTCGAGAACAGGAAGAACTGGAAGAAGCTTTAGAAGTGGAACGACAGGAAAATGAACAA
AGAAGATTATTTATACAAAAAGAAGAACAACTGCAGCAGATTCTAAAAAGGAAGAATAAGCAGGCTTTTTTAGATGAGCT
GGAGAGTTCTGATCTCCCTGTTGCTCTGCTTTTGGCTCAGCATAAAGATAGATCTACCCAATTAGAAATGCAACTTGAGA
AACCCAAACCTGTAAAACCAGTGACGTTTTCCACAGGCATCAAAATGGGTCAACATATTTCACTGGCACCTATTCACAAG
CTTGAAGAAGCTCTGTATGAATACCAGCCACTGCAGATAGAGACATATGGACCACATGTTCCTGAGCTTGAGATGCTAGG
AAGACTTGGGTATTTAAACCATGTCAGAGCTGCCTCACCACAGGACCTTGCTGGAGGCTATACTTCTTCTCTTGCTTGTC
ACAGAGCACTACAGGATGCATTCAGTGGGCTTTTCTGGCAGCCCAGT
>ictidomys_tridecemlineatus
ATGGACGATCAGGGCTGCCCTCGGTGTAAGACCACCAAATACCGGAACCCCTCCCTGAAGCTGATGGTGAACGTGTGCGG
ACACACTCTGTGTGAAAGCTGTGTGGATTTACTGTTTGTGAGAGGAGCTGGAAACTGTCCTGAGTGTGGCACTCCACTTC
GGAAGAGCAACTTCAGGGTACAGCTTTTTGAAGATCCCACTGTTGACAAGGAAGTTGAGATCAGGAAAAAAGTGCTAAAG
ATATACAATAAAAGAGAAGAAGATTTTCCTAGTCTAAGAGAATATAATGATTTCCTAGAAGAAGTGGAGGAAATTGTTTT
CAACTTGACCAACAATGTGGATTTGGAAAACACCAAAAAGAAAATGGAACTATACCAGAAGGAAAACAAAGATATCATTC
AGAAAAATAAGTTAAAGCTGACTCGTGAACAGGAAGAATTGGAGGAAGCTTTAGAGGTAGAACGGCAGGAAAATGAACAA
AGAAGACTATTTATACAAAAAGAAGAACAACTGCAGCAGATTCTAAAAAGGAAAAATAAGCAGGCTTTTTTAGATGAACT
GGAGAGTTCTGATCTCCCTGTTGCTCTGCTTTTGGCTCAGCATAAAGATAGATCCACCCAATTGGAAATGCAACTTGAGA
AACCTAAACCTATAAAACCAGTGACATTTTCTACAGGCATCAAAATGGGTCAACATATTTCATTGGCACCTGTTCATAAG
CTTGAAGAAGCTCTCTATGAATACCAACCACTGCAAATAGAGACATGTGGACCAAAAGTTCCTGAGCTTGAGATGCTGGG
AAGACTTGGGTATTTAAGCCACGTCAGAGCTGCTTCTCCACAGGACCTTGCTGGAGGCTATACTTCTTCTCTTGCTTGTC
ACAGAGCGCTACAGGATGCATTCAGTGGGCTTTTCTGGCACCCCAGT
>dipodomys_ordii
------------------------------------AAATACCGTACAGAGGGT--------------------------
----------TGTGAAAGTTGTGTGGACTTACTGTTTGTTAGAGGAGCTGGAAACTGTCCTGAGTGTGGTACTCCCCTGA
GAAAGAGCAATTTCAGAGTACAGCTCTTTGAAGACCCAACTGTTGACAAGGAGGTTGAGATTCGGAAAAAAGTATTAAAG
ATATACAATAAAAGAGAAGAAGACTTTCCTAATCTAAGAGAATATAATGATTTCCTAGAAGAAGTAGAAGAAATTGTTTT
CAACTTGACCAACAATGTGGATTTGGAAAACACAAAAAAGAAAATGGAGATATACCAAAAGGAAAACAAAGATGTCATTC
AGAAAAATAAGTTAAAACTGACTCGGGAACAAGAAGAATTGGAAGAAGCTTTAGAGGTAGAACGACAGGAAAATGAACAA
AGAAGACTGTTCATACAGAAAGAGGAACAACTGCAGCAGATTCTCAAAAGGAAGAATAAACAGGCCTTTTTAGATGAACT
GGAGAGTTCTGATCTCCCTGTTGCTCTGCTTTTGGCTCAACATAAAGACAGATCTACCCAACTGGAAATGCAACTTGAAA
AACCTAAAACTATGAAACCTGTGACATTTTCCACTGGTATCAAAATGCTGAGA------TCTAAGGAGCCAAGGTTTGAA
CTGGGCAGGAAAGTTTATGAGATTGTTTATCTCCAGTTAAGTACCACAAAGCCAAAAGTG---------GAGGTG-----
-CGGCTTAAATACCTAAATCATGTGAGAGCTGCATCTCCACAGGACCTTGCTGGAGGCTATACTTCTTCTCTTGCTTGTC
ACAGAGCACTACAAGATGCATTCAGTGGACTTTTCTGGCAGCCCAGT
