# Supplementary material for: Divergent genes in gerbils: prevalence, relation to GC-biased substitution, and phenotypic relevance
Source: BMC Evol Biol. 2020 Oct 19;20:134. doi: 10.1186/s12862-020-01696-3 (PMC7574485; doi:10.1186/s12862-020-01696-3)
Supplement: Supplementary file 3 — Additional file 3 Supplementary Data. DNA alignments for 10,554 1-to-1 orthologues used in analysis. Each alignment file is named using its orthogroup ID. [file 12862_2020_1696_MOESM3_ESM.zip › Additional_File_3/masked_alignments/OG0002052.fa]

>cavia_porcellus
ATGAGTTCCAGAAAGCAGGGTTCTCAAACTCGTGGACAGCAACCTGCCGAAGAAGACAACTTCAAAAAGCCATCCCGAAG
CAATATGCAGAGAAGTAAGATGAGAGGGGCCTCTTCAGGAAAGAAGACAGCTGGTCCACAGCCAAAGAATCTTGAGCCAA
CTCTTCCAGGAAGATGGGGGGGTCGCTCCGTGGAAAACCCCCCTTCAGGATCTATGAGGAAAACAAGGAAGAACAAACAG
AAGACTCCTGGGAATGGAGACGGTGGCAGTACCAGTGAGGCACCCCAGCCCCCTCGGAAGAAAAGGGCCCGCGCAGACCC
CACTGTTGAAAGCGAGGAAGCATTTAAGAATAGAATGGAAGTTAAAGTGAAGATACCTGAAGAATTAAAACCATGGCTTG
TTGAGGACTGGGACTTAGTGACCAGACAAAAGCAGCTGTTTCAGCTTCCTGCTAAGAAAAATGTAGATGCCATTCTGGAA
GAGTATGCAAATTGTAAAAAATCACAGGGAAATGTTGATAACAAGGAATATGCTGTTAATGAAGTTGTGGCAGGAATAAA
AGAGTATTTCAATGTGATGTTGGGCACTCAGCTGCTCTACAAATTTGAGAGGCCCCAGTATGCTGAAATTCTCTTGGCTC
ACCCTGATGCGCCAATGTCCCAGGTTTATGGTGCACCACACTTATTGAGATTATTTGTAAGAATAGGAGCGATGTTGGCC
TATACACCCCTTGATGAGAAGAGCCTTGCATTATTGTTGGGCTACTTGCATGATTTCCTAAAGTATCTGGCAAAGAATTC
TGCATCACTGTTTACTGCCAGTGATTATAAAGTGGCTTCTGCTGACTACCATCGCAAAGCCCTG
>fukomys_damarensis
ATGAGTTCCAGAAAGCAGGGTTCTCAAACTCGTGGACAGCAATCTGCAGAAGAAGACAACTTCAAAAAGCCATCCCGAAG
CAATATGCAGAGAAGTAAGATGAGAGGGGCCTCCTCAGGAAAGAAGACAGCTGGTCCACAGCCAAAGAATCTTGAGCCAG
CTCTTCCAGGAAGATGGGGAGGTCGCTCTGTGGAGAACCCTCCTTCAGGATCTGTGAGGAAGACAAGAAAGAACAAACAG
AAGACTCCTGGGAATGGAGATGGTGGCAGTACCAGTGAAGCACCCCAGCCCCCTCGGAAGAAAAGAGCCCGGGCAGACCC
TACTGTTGAAAGTGAGGAGGCATTTAAGAATAGAATGGAAGTTAAAGTGAAGATTCCTGAAGAATTAAAACCATGGCTTG
TTGAGGACTGGGACTTAGTGACCAGGCAGAAGCAGCTCTTTCAACTTCCTGCTAAGAAAAATGTAGATGCCATTCTGGAA
GAGTATGCAAATTGTAAGAAGTCACAAGGGAATGTTGATAATAAGGAATATGCAGTTAATGAAGTTGTGGCAGGAATAAA
AGAGTATTTCAATGTGATGTTGGGCACTCAGCTGCTCTACAAATTTGAGAGGCCCCAATATGCTGAAATTCTCTTGGCTC
ACCCTGATGCGCCAATGTCCCAGGTTTATGGAGCGCCACACCTATTGAGATTATTTGTAAGAATAGGTGCAATGTTGGCC
TATACACCTCTTGATGAGAAGAGCCTTGCATTGTTGTTGGGCTATTTGCATGATTTCCTAAAGTATCTGGCAAAGAATTC
TGCATCACTGTTTACTGCCAGTGATTACAAAGTGGCTTCTGCTGACTACCATCGCAAAGCCCTG
>chinchilla_lanigera
ATGAGTTCCAGAAAGCAGGGTTCTCAAACTCGTGGACAGCAATCTGCAGAAGAAGAGAACTTCAAAAAGCCATCCCGAAG
CAATATGCAGAGAAGTAAGATGAGAGGGGCCTCCTCAGGAAAGAAGACAGCTGGCCCACAGCCAAAGAATCTTGAGCCAG
CTCTTCCAGGAAGATGGGGGGGTCGCTCTGGAGAGAACCCTCCTTCAGGATCTGTGAGGAAGACAAGAAAGAACAAACAG
AAGACTCCTGGGAATGGAGATGGTGGCAGTACCAGTGAAGCACCCCAGCCCCCTCGGAAGAAGAGGGCCCGGGCTGACCC
CACTGTGGAAAGCGAGGAAGCGTTTAAGAATAGAATGGAGGTTAAAGTGAAGATTCCTGAAGAGCTAAAACCATGGCTTG
TTGAGGACTGGGACTTAGTGACCAGGCAGAAGCAGCTCTTTCAACTTCCTGCTAAGAAAAATGTAGATGCCATTCTGGAA
GAGTATGCAAATTGTAAGAAATCACAGGGAAATGTTGATAATAAGGAGTATGCAGTTAATGAAGTTGTGGCAGGAATAAA
AGAGTATTTCAATGTGATGTTGGGCACTCAGCTGCTCTACAAATTTGAGAGGCCCCAGTATGCTGAAATCCTCTTGGCTC
ACCCTGATGCGCCAATGTCCCAGGTCTATGGAGCGCCACACCTACTGAGATTATTTGTAAGAATAGGGGCGATGCTGGCC
TATACACCCCTTGATGAGAAGAGCCTTGCATTATTGTTGGGCTATTTGCATGATTTCCTAAAGTATCTGGCAAAGAATTC
TGCATCACTGTTTACTGCCAGTGATTACAAAGTGGCTTCTGCTGACTACCATCGCAAAGCCGTG
>ictidomys_tridecemlineatus
ATGAGTTCCAGAAAGCAGGGTTCTCAAACTCGTGGACAACAATCTGCTGAAGAAGACAACTTTAAAAAACCAACTCGAAG
CAACATGCAGAGAAGTAAGATGAGAGGGGCCTCCTCAGGAAAGAAGACAGCTGCTCCACAGCCAAAGAATCTTGAGCCAG
CTCTCCCAGGAAGATGGGGGGGTCGCTCTGCAGAAAACCCCCCTTCGGGATCTGTGAGGAAGACAAGAAAGAATAAACAG
AAGACCCCTGGAAATGGAGATGGTGGCAGTACCAGTGAAGCACCCCAGCCCCCACGGAAGAAAAGGGCCCGGGCTGACCC
CACTGTGGAAAGTGAAGAGGCGTTTAAGAATAGAATGGAAGTTAAAGTGAAGATTCCTGAAGAATTAAAACCATGGCTCG
TCGAAGACTGGGACTTGGTAACCAGGCAGAAGCAGCTGTTTCAGCTCCCAGCTAAGAAGAATGTAGATGCTATTCTGGAA
GAGTATGCCAATTGTAAGAAATCACAGGGGAATGTTGATAACAAGGAATATGCAGTTAATGAAGTTGTGGCAGGAATAAA
AGAGTATTTCAATGTGATGTTGGGCACTCAGCTGCTGTACAAATTTGAGAGGCCCCAGTATGCTGAGATCCTTTTGGCCC
ACCCTGATGCGCCAATGTCCCAGGTTTATGGAGCGCCACACTTACTGAGATTATTTGTAAGAATTGGAGCAATGTTGGCC
TATACACCCCTTGATGAGAAGAGCCTTGCATTATTGTTGGGCTATCTGCATGATTTCCTAAAATATCTGGCAAAGAATTC
TGCATCTCTGTTTACTGCCAGTGATTACAAAGTGGCTTCTGCTGAGTACCACCGCAAAGCCCTG
>homo_sapiens
ATGAGTTCCAGAAAGCAGGGTTCTCAACCTCGTGGACAGCAATCTGCAGAAGAAGAGAACTTCAAAAAACCAACTAGAAG
CAACATGCAGAGAAGTAAAATGAGAGGGGCCTCCTCAGGAAAGAAGACAGCTGGTCCACAGCAGAAAAATCTTGAACCAG
CTCTCCCAGGAAGATGGGGTGGTCGCTCTGCAGAGAACCCCCCTTCAGGATCCGTGAGGAAGACCAGAAAGAACAAGCAG
AAGACTCCTGGAAACGGAGATGGTGGCAGTACCAGCGAAGCACCTCAGCCCCCTCGGAAGAAAAGGGCCCGGGCAGACCC
CACTGTTGAAAGTGAGGAGGCGTTTAAGAATAGAATGGAGGTTAAAGTGAAGATTCCTGAAGAATTAAAACCATGGCTTG
TTGAGGACTGGGACTTAGTTACCAGGCAGAAGCAGCTGTTTCAACTCCCTGCCAAGAAAAATGTAGATGCAATTCTGGAG
GAGTATGCAAATTGCAAGAAATCGCAGGGAAATGTTGATAATAAGGAATATGCGGTTAATGAAGTTGTGGCAGGAATAAA
AGAATATTTCAATGTGATGTTGGGCACTCAGCTGCTCTACAAATTTGAGAGGCCCCAGTATGCTGAAATCCTCTTGGCTC
ACCCTGATGCTCCAATGTCCCAGGTTTATGGAGCACCACACCTACTGAGATTATTTGTAAGAATTGGAGCAATGTTGGCC
TATACGCCCCTTGATGAGAAAAGCCTTGCATTATTGTTGGGCTATTTGCATGATTTCCTAAAATATCTGGCAAAGAATTC
TGCATCTCTCTTTACTGCCAGTGATTACAAAGTGGCTTCTGCTGAGTACCACCGCAAAGCCCTG
>mus_musculus
ATGAGTTCCAGAAAGCAGGCTTCTCAAACTCGTGGACAACAATCTGCTGAAGAAGACAACTTTAAGAAACCAACTCGAAG
CAATATGCAGAGAAGTAAGATGAGAGGAGCTGCCTCGGGAAAGAAGTCAGCTGGTTCGCAGCCAAAGAATCTCGATCCAG
CCCTGCCCGGAAGATGGGGAGGTCGCTCTGCTGAGAACCCCCCTTCCGGTTCTGTGCGGAAGACCAGGAAGAACAAGCAG
AAGGCTCCTGGCAACGGAGACGGAGGCAGTACCAGTGAAGTCCCCCAGCCCCCTCGGAAGAAAAGGGCACGGGCTGACCC
CACTGTGGAGAGCGAGGAGGCATTCAAGAGTAGGATGGAGGTGAAGGTGAAGATCCCTGAAGAATTAAAACCGTGGCTGG
TGGAGGACTGGGACTTGGTTACGAGGCAGAAGCAGTTGTTCCAGCTCCCTGCTAAAAAGAATGTCGATGCCATTCTTGAG
GAGTATGCCAATTGTAAGAAGTCGCAGGGAAATGTTGATAATAAGGAGTACGCAGTTAATGAAGTTGTAGGAGGGATAAA
AGAGTATTTCAATGTGATGCTGGGCACTCAGCTGCTGTACAAGTTTGAAAGGCCTCAGTATGCTGAGATTCTGCTGGCTC
ACCCTGATGCGCCGATGTCGCAGATCTATGGGGCGCCACACCTCCTGAGATTATTCGTGAGAATTGGGGCAATGTTGGCC
TATACGCCCCTTGATGAGAAAAGCCTGGCATTATTGCTGGGCTATCTGCATGATTTCCTTAAGTATCTGGCAAAGAATTC
TGCCTCTCTGTTTACTGCCAGTGATTACAAAGTGGCTTCTGCTGACTATCATCGCAAAGCCCTG
>rattus_norvegicus
ATGAGTTCCAGAAAGCAGGCTTCTCAAACTCGTGGACAACAATCTGCTGAAGAAGACAACTTTAAGAAACCCACTCGCAG
CAATATGCAGAGAAGTAAGATGAGAGGAGCTGCCTCAGGAAAGAAGTCAGCTGGTTCGCAGCCGAAGAATCTTGATCCAG
CCCTCCCAGGAAGATGGGGAGGTCGCTCTGCTGAGAACCCCCCTTCTGGTTCTGTGCGGAAGACAAGGAAGAACAAGCAG
AAGACTCCTGGCAACGGAGACGGTGGCAGTACCAGTGAAGTCCCCCAGCCTCCTCGGAAGAAAAGGGCACGGGCTGACCC
CACTGTGGAGAGCGAGGAAGCATTCAAGAGTAGGATGGAGGTGAAGGTGAAGATCCCTGAAGAATTAAAACCATGGCTGG
TGGAAGATTGGGACTTGGTTACTAGGCAGAAGCAGCTGTTCCAGCTCCCTGCTAAGAAGAATGTAGATGCCATTCTTGAG
GAGTATGCCAATTGCAAGAAGTCACAGGGAAATGTTGATAATAAGGAGTATGCCGTTAATGAGGTTGTGGGAGGGATAAA
AGAGTATTTCAATGTGATGCTGGGCACTCAGCTGCTGTACAAGTTTGAGAGGCCTCAGTATGCTGAGATTCTGCTGGCTC
ACCCTGATGCGCCAATGTCGCAGATCTATGGGGCGCCACACCTGCTGAGATTATTTGTGAGAATTGGGGCAATGTTGGCC
TATACGCCCCTTGATGAGAAAAGCCTGGCACTGTTGCTGGGCTATCTGCATGATTTCCTTAAGTATCTGGCAAAGAATTC
TGCCTCTCTGTTTACTGCCAGTGATTACAAAGTGGCTTCTGCTGACTATCATCGCAAAGCCCTG
>nannospalax_galili
ATGAGTTCCAGAAAGCAGGCTTCTCAGACGCGTGGACAACAATCTGCTGAAGAAGACAACTTTAAGAAGCCGACGAGAAG
CAACATGCAGAGAAGTAAGATGAGAGGAGCTGCTTCCGGGAAGAAGTCGGCTGGCTCACAGCCAAAGAATCCTGAGCCAT
CTCTCCCAGGAAGATGGGGGGGTCGCTCTGCTGAGAACCCCCCTTCGGGATCTGTGCGGAAGACCAGGAAGAACAAGCAG
AAGACTCCTGGAAATGGAGATGGCGGCAGTACCAGCGAGGTGCCCCAGCCCCCCCGGAAGAAGAGGGCACGGGCAGACCC
CACTGTTGAGAGCGAGGAGGCATTCAAGAATAGAATGGAAGTTAAAGTGAAGATTCCTGAAGAATTGAAACCATGGCTTG
TTGAGGACTGGGACTTGGTTACTAGGCAGAAGCAATTATTCCAACTCCCTGCTAAAAGGAATGTAGATGCCATTCTTGAA
GAGTATGCTAATTGTAAGAAATCGCAGGGAAATGTTGATAATAAGGAGTATGCAGTTAATGAAGTTGTGGGAGGGATAAA
AGAGTATTTCAATGTGATGTTGGGCACTCAGCTGCTCTACAAGTTTGAAAGGCCCCAGTATGCTGAGATCCTTTTGGCTC
ACCCTGATGCACCAATGTCTCAGGTCTATGGGGCACCACACCTACTGAGATTATTCGTGAGAATTGGGGCGATGTTGGCC
TATACACCCCTTGATGAGAAGAGCCTTGCTTTATTGTTGGGCTATTTGCATGATTTCCTTAAATATCTGGCAAAGAATTC
TGCCTCTCTGTTTACTGCCAGTGATTACAAAGTGGCTTCTGCTGAGTATCATCGCAAAGCCCTG
>meriones_unguiculatus
ATGAGTTCCAGAAAGCAGGCTTCTCAAACTCGTGGACAACAATCTGCTGAAGAAGACAACTTTAAGAAACCAATTCGAAG
CAACATGCAGAGAAGTAAGATGAGGGGAGCTGCCTCAGGAAAGAAGTCAGCTGGTTCACAGCCAAAGAATCTTGAACCAG
CCCTTCCAGGAAGATGGGGGGGTCGCTCTGCTGAGAACCCCCCTTCTGGTTCTGTGCGGAAGACAAGGAAGAACAAGCAG
AAGACTCCTGGCAACGGAGATGGTGGCAGTACCAGCGAAATGCCCCAGCCCCCACGGAAGAAAAGGGCACGGGCTGATCC
CACTGTGGAGAGTGAGGAGGCTTTTAAGAATAGAATGGAAGTGAAAGTGAAGATTCCTGAAGAATTAAAACCATGGCTAG
TGGAGGACTGGGACTTGGTTACTAGGCAGAAGCAGTTGTTCCAACTCCCTGCTAAAAAGAATGTAGATGCCATTCTTGAG
GAGTATGCCAATTGTAAGAAGTCACAGGGAAGTGTTGATAATAAGGAGTATGCAGTTAATGAAGTTGTGGGGGGGATAAA
AGAGTACTTCAATGTGATGCTGGGCACTCAGCTGCTCTACAAGTTTGAAAGGCCCCAGTATGCTGAGATCCTGCTGGCTC
ACCCTGATGCGCCAATGTCGCAGATCTATGGGGCACCACACCTACTGAGATTATTTGTGAGAATTGGGGCAATGTTGGCC
TATACGCCCCTTGATGAGAAAAGCCTTGCATTACTGCTGGGCTATTTGCATGATTTCCTTAAGTATCTGGCAAAGAATTC
TGCCTCGCTGTTTACTGCCAGTGATTACAAAGTGGCTTCTGCTGAGTATCACCGCAAAGCCCTG
>psammomys_obesus
ATGAGTTCCAGAAAGCAGGCTTCTCAAACTCGTGGACAACAATCTGCTGAAGAAGACAACTTTAAGAAACCAATTCGAAG
CAACATGCAGAGAAGTAAGATGAGGGGAGCTGCCTCAGGAAAGAAGTCAGCTGGTTCACAGCCAAAGAATCTTGAACCAG
CCCTTCCAGGAAGATGGGGGGGTCGCTCTGCTGAGAACCCCCCTTCTGGTTCTGTGCGGAAGACAAGGAAGAACAAGCAG
AAGACTCCTGGCAACGGAGATGGTGGCAGTACCAGCGAAATGCCCCAGCCCCCACGGAAGAAAAGGGCACGAGCTGATCC
CACTGTGGAGAGTGAGGAGGCTTTTAAGAATAGAATGGAAGTGAAAGTGAAGATTCCTGAAGAATTAAAACCATGGCTAG
TGGAGGACTGGGACTTGGTTACTAGGCAGAAGCAGTTGTTCCAACTCCCTGCTAAAAAGAATGTAGATGCCATTCTTGAG
GAGTATGCCAATTGTAAGAAGTCACAGGGAAGTGTTGATAATAAGGAGTATGCAGTTAATGAAGTTGTGGGGGGGATAAA
AGAGTATTTCAATGTGATGCTGGGCACTCAGCTGCTCTACAAGTTTGAGAGGCCCCAGTATGCTGAGATCCTGCTGGCTC
ACCCTGATGCGCCAATGTCGCAGATCTATGGGGCACCACACCTACTGAGATTATTTGTGAGAATTGGGGCAATGTTGGCC
TATACGCCCCTTGATGAGAAAAGCCTTGCATTACTGCTGGGCTATTTGCATGATTTCCTTAAGTATCTGGCAAAGAATTC
TGCCTCGCTGTTTACTGCCAGTGATTACAAAGTGGCTTCTGCTGAGTATCACCGCAAAGCCCTG
>dipodomys_ordii
ATGAGTTCCAGAAAGCAGGGACCACAGCCTCCTGCGGAACAATCCCCTGAAGAAGAAAATTTTAAAAAGCCGGCTAGAGG
CAGTATGCAAAGAAGTAAGATGAGAGGTGCTGCCTCTGGGAAGAAGACCACTGGCCCGCAGCCAAAGAATCTTGAGCCTG
CTCTCCCAGGAAGATGGGGGGGGCGTTCTGCAGAGAACCCCCCTTCTGGATCAGTGCGGAAAACAAGAAAGAGCAAGCAG
AAGTCTCCTGGAAACAGTGATGGTGGCAGTACCAGCGAAGCTCCCCAGCCCCCACGAAAGAAAAGGGCCCGAGCTGATGC
TACCGTTGAGACCGAAGAGGCGTTCAAGAATAAAATGGAAGTTAAGGTGAAGATTCCAGAAGAATTAAAGCCATGGCTGG
TTGAGGACTGGGATCTGGTAACTCGACAGAAGCAGCTATTTCAACTGCCTGCTAAGAAGAATGTGGATGCCATTCTAGAA
GAGTATGCCAATTGTAAGAAATCACAGGGCAATGTCGATAATAAGGAATATGCTGTTAACGAAATTGTGGGAGGTATAAA
AGAATATTTTAATGTGATGTTGGGCACTCAGCTGCTCTATAAATTTGAGAGGCCTCAGTATGCTGAAATTCTGTTGGCTT
ATCCTGATGCTCCTATGTCACAGGTTTATGGGGCACCACACCTGTTGCGATTATTTGTTAGAATTGGAGCAATGTTGGCC
TATACTCCCCTTGATGAAAAGAGCCTTGCATTATTGCTTGGCTATCTGCATGATTTTTTAAAATATCTGGCCAAGAATTT
TGCCTCTCTCTTTACCACCAGTGATTATAAAGTTGCATCTGCCGATTATCACCGCAAAGCCCTG
