# Supplementary material for: Divergent genes in gerbils: prevalence, relation to GC-biased substitution, and phenotypic relevance
Source: BMC Evol Biol. 2020 Oct 19;20:134. doi: 10.1186/s12862-020-01696-3 (PMC7574485; doi:10.1186/s12862-020-01696-3)
Supplement: Supplementary file 3 — Additional file 3 Supplementary Data. DNA alignments for 10,554 1-to-1 orthologues used in analysis. Each alignment file is named using its orthogroup ID. [file 12862_2020_1696_MOESM3_ESM.zip › Additional_File_3/masked_alignments/OG0002055.fa]

>chinchilla_lanigera
--------------------------------------------------------------------------------
-AGCAGGGGCTGGAGACCTGAGGATGGGGGTGCTGCCCCTTCGCCCCTGCCCCCAGCCCTGTCCTTCCTCCTCCTCCTGC
CTCTGGCCAGCGCCCTGCAGCCCACTCTGCTGCCCTTGCCAGAGTTGAGGCTGGTGGGGGGCCCAAGCCGCTGCCGCGGG
CGCCTAGAGGTCCTGCACAGTGGCTCCTGGGGCAGCGTCTGTGACGATGACTGGGACGTGGTGGATGCCAATGTGGTGTG
TCGTCAGCTGGGCTGTGGCCTGGCACTGCCCGTGCCGAGACCCCTCGCCTTTGGCCAGGGCAGGGGCCCCATCCTGCTGG
ACAACGTGGAATGCCGTGGGCAAGAGGCGGCGCTGAGCGAGTGTGGCAGCCGGGGCTGGGGTGTCCACAACTGCTTCCAC
TACGAGGACGTGGCCGTCCTGTGTGACGAATTCTTGCCCACCCAGCCACCAGCAAGGAAGAAGTTAATCAGCAGAGCGCC
CCCTACAACTCCTCAGAATGGGAAAGGCGAGGGCAGTGTGCGCCTAGTTGGGGGCACGGGCCCGTGTCAGGGCCGAGTGG
AGATCCTGCACGGCGGCCTGTGGGGCACGGTGTGCGACGATGACTGGGGGCTGCCGGACGCCGCCGTGGTTTGCCGCCAG
CTGGGCTGCGGAACGGTCTTGGCCGCCACCACCAACGCCTTCTTCGGTTATGGCACGGGGCACATCCTGCTGGACAACGT
GCACTGCGAAGGCAGCGAGCCCCGCCTGGCCGCTTGTCAGAGCCTTGGCTGGGGCGTGCACAACTGCGGCCACCACGAGG
ACGCGGGCGCGCACTGCGCAGTCCTGGGCCCCCCAACTCTCACAGCACTGCCACCCTCGGCCACAAGAGAGGATGGGTCC
TGGCACACAGAGCCAGCAGCTACAGGAGCTGGTGCTCAGCCCTCCGGGGAGCCCACACTGCTCACCACGGCGGCCTGGGC
CGCGGGG------------------------------------------TGCCGCGGCCGCGTGGAGGTGCTGTACGCCG
GGGGTTGGGGCACCGTGTGCGACGATGACTGGGACTTCGCGGACGCGCGCGTGGCCTGCCGCGAGGCGGGATGCGGGCCT
GCGCTGGGCGCCACGGGCCTCGGCCACTTCGGCTACGGCCGCGGCCCCGTACTGCTGGACAACGTGGGCTGTGCGGGCAC
CGAGGCCCGCCTGAGCGACTGCTTCCACCTGGGCTGGGGCCAGCACAACTGCGGCCACCACGAGGACGCCGGCGCGCTCT
GCGTAGGCCCGGAAGAGCTG------GGATTCCAAGTCCAGCAGGATGGTTCTGAGACCACCCGGGTGCCCACTCCTCGG
CCCAGGGATGGGCACCTGCGTCTGGCCAGTGGAGTCCACCGGTGCGAGGGCCGCGTGGAGCTCTTCCTAGGGCAGCGGTG
GGGTACCATTTGTGATGATGCCTGGGACCTGAGAGCGGCCAGTGTCCTGTGCCGCCAGCTGGGCTGTGGCCAGGCCCTGG
CAGCCCCTGGCGAGGCCCACTTTGGCCCAGGCCGAGGCCCCATCCTCCTGGATAATGTCAAGTGCCGCGGGGATGAGAGC
ACCCTGCTGCTCTGCTCCCACATCCGCTGGGACGCCCACAACTGTGACCACAGTGAGGATGCCAGCGTCCTGTGCCAGCT
GTCA
>homo_sapiens
------------------------------------CACAAGGAAGCAGAGATGCTAATTGGTCCCCAGCTGGATGAGAA
GCGCTGGGGGTGGAGGTTGGGAGATGGGAGTGCTGCCCCTCCCTTCCTCCCCCAAGCCCTGTCTTTCCTTCTCCTCCTGC
CACTGGCCAGCGCCCTACAGCCCACTCCACTGCCCTTTCAAGAGCTGAGGCTGGTGGGGGGCCCCAGCCGCTGCCGGGGC
CGCCTGGAAGTCATGCACGGTGGCTCCTGGGGCAGCGTCTGTGATGACGACTGGGACGTGGTGGACGCCAACGTAGTGTG
TCGCCAGCTGGGCTGTGGCCTGGCACTGCCCGTGCCACGGCCCCTTGCCTTTGGCCAAGGCCGAGGCCCCATCCTGCTGG
ACAACGTGGAGTGCCGCGGGCAGGAAGCTGCGCTGAGCGAGTGCGGCAGCCGCGGCTGGGGCGTCCACAATTGCTTTCAC
TACGAGGATGTGGCTGTCCTGTGTGATGAATTCTTGCCAACGCAGCCCCCAACAAGGAAGATGTTAACCAGTAGAGCACC
TCCTACGACACTGCCGAATGGAAAAAGTGAGGGCAGCGTACGCCTGGTAGGGGGCGCGAACCTGTGTCAGGGCCGAGTGG
AGATCCTGCACAGTGGCCTGTGGGGCACCGTGTGTGACGACGACTGGGGGCTGCCGGATGCCGCTGTGGTCTGTCGTCAG
CTGGGCTGCGGGGCGGCCATGGCCGCCACCACCAACGCCTTCTTCGGCTATGGCACCGGACACATCCTGCTGGACAACGT
GCACTGCGAAGGCGGCGAGCCCCGCCTGGCAGCCTGCCAGAGCCTGGGCTGGGGTGTGCACAACTGCGGCCACCACGAGG
ACGCGGGCGCGCTCTGCGCAGGCCTGGGTCCCCCAACGCTCACAGCACTGCCATCCTCAGCCACAAGAGAGGACTGGGCT
TGGCAGACAGATCCGTCCGCTACAGGAGTTGGCCCCCAGCCTTCCCGGGAGACAGCACTGCTCACCACCGCCGCCTGGGC
CGCGGGGAAGAAAAGTGGACGGCTGCGACTGGTGGGCGGCCCGGGTCCGTGCCGCGGCCGCGTGGAGGTGTTGCACGCCG
GGGGCTGGGGCACCGTGTGCGACGATGACTGGGACTTTGCGGACGCGCGCGTGGCCTGCCGCGAAGCGGGCTGCGGGCCT
GCGCTGGGCGCTACGGGACTGGGCCACTTCGGCTACGGCCGCGGCCCCGTGCTGCTGGACAACGTGGGCTGCGCCGGCAC
CGAGGCTCGCCTGAGCGACTGCTTCCACCTGGGCTGGGGCCAGCACAACTGCGGCCACCACGAGGACGCGGGAGCGCTCT
GCGCAGGCCCAGAGGAGCTG------GGACTGCAAGTCCAGCAGGATGGTTCTGAGACCACGCGGGTGCCCACTCCTCGG
CCCAGGGACGGGCATCTACGTCTGGTCAATGGAGCCCACCGATGCGAGGGACGTGTAGAGCTCTACCTAGGGCAACGGTG
GGGCACTGTCTGTGATGATGCTTGGGACCTGCGGGCAGCCGGTGTCCTGTGCCGCCAGCTGGGCTGTGGCCAGGCCCTCG
CAGCCCCTGGCGAGGCTCACTTTGGCCCAGGCCGAGGCCCCATTCTCCTGGACAATGTCAAGTGCCGTGGGGAAGAAAGT
GCTCTGCTGCTCTGCTCTCATATCCGCTGGGATGCCCACAACTGTGACCACAGCGAGGATGCCAGTGTCCTGTGCCAGCC
TTCA
>ictidomys_tridecemlineatus
GGACCATCTGAAGGGCTGTCGGCTGGC---TGGAGGTACACGGAAGCAGAGATGCCGGCTGGTTCCCAGCCCAGTGAGAA
GAGCAGGGGGTGGAGGCCTGGAGATGGGGGCGTGGCCCCTTCACCCCTCCCCCCAGCCCTGTCCCTCTTCCTCCTCCTGC
CACTGGCCAGCGCCCTCCAGGCCACT------------------------------------------------------
--------------------------------------------------------------------------------
--------------------------------------------------------------------------------
-----------------------------------------------------AGCTGGGGCGTGCACAACTGCTTTCAC
TATGAGGATGTTGCTGTTCTGTGCGATGAATTCTTGCTGACACAGCCCCCAACAAGGAAGGTGCTAAGCAGTAGAGCGCC
CCCTACAACTCCTCAGAATGGGAAAGGTGAGGGCAGCGTGCGCCTGGTGGGGGGCGCGGGCCCTTGTCAGGGCCGAGTGG
AGATCCTGCACGGCGGCCTGTGGGGTACGGTGTGTGACGATGACTGGGGGCTGCCGGACGCCGCTGTGGTCTGCCGCCAG
CTAGGCTGCGGGGCGGCCTTGGCCGCCACCACCAACGCCTTCTTCGGCTTTGGCACGGGGCACATCCTGCTGGACAACGT
GCACTGTGAAGGCAGCGAACCCCGCCTGGCAGCTTGCCTGAGCCTGGGCTGGGGCGTGCACAACTGTGGTCACCACGAAG
ACGCGGGCGCGCTCTGCGCAGTCCTGGGTCCCACAACTCTCACAGCACTGCCACCCTTGGCCACAAGAGCAGATGGGGCC
TGGCACACTGAGCCATCAGGTACCAGAGTTGGTGCCCAGTCTTCTGGGGAGTCGGTTCTGTCCACCACACCCACCTGGGC
TGCGGGGAAGAAAAGCGGGCGGCTGCGGCTGGTGGGCGGCCCGGGCCCGTGCCGTGGCCGCGTGGAGGTGCTGTACGCCG
GGGGTTGGGGCACCGTGTGCGACGATGACTGGGACTTCGCGGACGCGCGCGTGGCTTGCCGCGAAGCGGGCTGCGGACCT
GCGCTGGGCGCTACGGGTCTCGGTCACTTCGGCTACGGCCGCGGCCCGGTGCTGCTGGACAATGTGGGCTGTGTGGGTAC
CGAAGCCCGCCTGAGCGACTGCTTCCATCTGGGCTGGGGGCAGCACAACTGCGGTCACCACGAGGACGCGGGCGCTCTCT
GCGCAGGCCCAGAGGAAGTG------GGACTGCAGGTCCAGCAGGACGGCCCTGAGACCACTCGGGTGCCCACACCTCGA
CCCAGGGATGGACACCTACGTCTGGTCGGTGGAGCCAACCGATGTGAGGGGCGTGTAGAGCTCTTCCTAGGGCAACGGTG
GGGCACAGTTTGTGATGATGCCTGGGACCTGAGGGCAGCTGGTGTCCTGTGCCGCCAGCTGGGCTGTGGCCCGGCTCTGG
CAGCCCTTGGTGAGGCCCACTTTGGCCAAGGTCGAGGCCCCATCCTTCTGGACAACGTCAAGTGCCGTGGGGATGAGAGC
ACCCTACTGCTCTGCTCTCACATTCGCTGGGATGCCCACAACTGTGACCACAGTGAGGATGCCAGTGTCCTGTGCCGGCC
CTTG
>cavia_porcellus
GGACCATCTGAAAGCCCATCCGCTGGC---TGGGTACACAAGGAAGCAGAGATTATCCTCGGGCCCCAGCCTGATGAAAT
GAGCATGGGGTGGAGGCCTGAGGATGGGGGTGCTGCCCCTTTGCCTCTGCCCCCAGCCCTGTCCTTCCTCCTCCTCCTGC
CTCTGGCCAGTGCCCTGCAGCCCACTCTGCTGCCCTTGCCAGAGCTGAGGCTGGTAGGGGGCCCCAGCCGCTGCCGAGGA
CGCCTGGAAGTCCTGCACAGTGGCTCCTGGGGCAGCGTATGTGACGATGACTGGGACGTGGTGGACGCCAATGTGGTGTG
TCGTCAGCTGGGCTGTGGCCTGGCACTGCCTGTGCCAAGACCCCTTGCCTTTGGCCAGGGCAGGGGCCCCATCCTGCTGG
ACAACGTGGAATGCCGTGGGCAGGAGATGGCGCTGAGCGAGTGTGGCAGCCGGGGCTGGGGTGTCCACAACTGCTTTCAC
TACGAGGATGTGGCCGTGCTGTGCAATGAATTTTTGCCCACCCAGCCACCAACAAGGAAAATGTTAACTGGCAGAGCGCC
CCCTACAACTCCCCAGAATGGGAGAGGTGAAGGCAGCGTGCGCCTGATTGGGGGTGCGGGCCCGTGTCAGGGCCGAGTGG
AGATCCTGCACAGCGGCGTGTGGGGCACGGTGTGTGACGATGATTGGGGGCTGCCGGATGCCGCCGTGGTCTGCCGCCAG
CTGGGCTGCGGGACGGCCTTGGCTGCCACCACCAACGCCTTCTTCGGCTATGGCACAGGACACATCCTGCTAGACAACGT
GCACTGCGAAGGCAGTGAGCCCCGCCTGGCAGCTTGTCTCAGCCTGGGCTGGGGCGTGCACAACTGCGGCCACCACGAGG
ACGCGGGCGTGCTTTGCGCAGTCCTGGGCCCCCCAACTCTCACAGCACTGCCACCCTCGGCCACAAGAGAGGACGGGTCC
TGGCACACAGAGCCAGCAGCTACAGGAGTTGGTGCTCACCCCTCTGGGGAGACGACACTGCTCACCACAGCTGCCTGGGC
CTTGGGGAAGAAAAGCGGGCGGCTACGGCTGGTGGGCGGCCCGGGCCCGTGCCGCGGGCGCGTGGAGGTGCTGTACGCCG
GGGGTTGGGGCACCGTGTGCGACGATGACTGGGACTTCGCGGACGCGCGCGTGGCCTGCCGCGAGGCGGGATGCGGGCCC
GCGCTGGGCGCCACGGGGCTCGGCCACTTCGGCTACGGCCGCGGCCCCGTACTGCTAGACAACGTGGGCTGTGCGGGCAC
GGAGGCCCGCCTGAGCGACTGCTTCCACCTGGGCTGGGGCCAACATAACTGCGGCCACCACGAGGACGCCGGCGCACTAT
GCGCAGGCCCAGAGGAG---------------CAAGTCCAGCAGGACGGTTCTGAGACCACCCGGGCGCCCACTCCTCAT
CCAAGGGATGGACACCTACGTTTGGCCAGTGGAACCCACCGATGTGAGGGCCGTGTGGAGCTCTTCCTAGGGCAGCGGTG
GGGCACCATTTGTGATGATGCTTGGGACATGCGAGCAGCCAGTGTCCTGTGCCGCCAGCTGGGCTGTGGCCAGCCCTTGG
CAGCCCCTGGTGAGGCCCACTTTGGCCCAGGCCGAGGCCCTATCCTCCTGGATAATGTCAAGTGCCGTGGGGATGAGAGC
ACCCTGCTGCTCTGCTCCCACATCCGATGGGATGCTCACAACTGTGACCACAGTGAGGATGCCAGCGTCCTGTGCCAGCT
GTCA
>octodon_degus
GAACCACCTGAAAGGCCACCTGCTGGC---TGGCTGCACAAGGAAGCAGAGATTATCCTTGGGCCACAGCCTGATGAGAT
GAGCAGGGGGTGGAGACCTGAGGATGGGGGTGCTGCCCCTTCGCCCCTGCCCCCAGCCCTGTCCTTTCTCCTCCTCCTGC
CTCTGGGTGAGTGTAGCCAGCCTGTGCTGCTTTCTTTTCTCGAGTTGAGGCTCGTGGGGGGCCCGAGCCGCTGCCGTGGG
CGCCTAGAGGTCCTGCACGGTGGCTCCTGGGGCAGCGTCTGTGATGATGACTGGGATGTGGTGGACGCAAATGTGGTGTG
TCGCCAGCTGGGCTGTGGCCTGGCACTGCCCGTGCCGAGACCCCTTGCCTTCGGCCAGGGCAGGGGCCCCATCCTGCTCG
ACAATGTGGAATGCGGCGGGCAGGAGGCGACGCTGAGCGAGTGTGGCAGCCGGGGCTGGGGCGTCCACAACTGCTTTCAC
TATGAGGACGTGGCTGTCCTTTGTGATGATTTCTTGCCCACCCAGCTCCCAACAAGGAAGATGTTAACTGGCAGGGCACC
CCCTACAACTCCTCAGAATGGGAAAGGTGAGGGCAGCGTGCGCCTGGTGGGGGGCGCGGGCCCGTGTCAGGGCCGAGTGG
AGATCCTGCACGGCGGCCTGTGGGGCACGGTGTGTGACGACGACTGGGGTCTGCCGGATGCCACCGTAGTCTGCCGTCAG
CTGGGCTGTGGGCCGGCCTTGGCCGCCACCACCAACGCCTTCTTCGGCTATGGCAGAGGACACATCCTGCTGGACAATGT
GCACTGTGAAGGCAAGGAGCCCCGCCTAGCAGCTTGTCTGAGCCTCGGCTGGGGCGTGCACAACTGCGGCCACCACGAGG
ACGCGGGTGCGCTCTGCGCAGTCCTAGGCCCCCCAACTCTCACAGCACTGCCACCCTTGGCCACAAGAGAGGATGGTTCC
TGGCACACAGAGCCAGCAGCTACAGGGGTTGGTGCTCAGCCCTCTGGGGAGACAACACTGCTCACCACAGCAGCCTGGGC
CGCGGGGAAGAAAAGCGGGCGGCTGCGGCTGGTGGGCGGCCCGGGCCCGTGCCGCGGCCGCGTGGAGGTGCTGTATGCCG
GGGGCTGGGGCACCGTGTGCGACGATGACTGGGACTTCGCGGATGCGCGCGTGGCCTGCCGCGAGGCGGGATGCGGGCCA
GCGCTGGGCGCCACGGGCCTCGGCCACTTCGGCTACGGCCGCGGCCCCGTACTGCTGGACAACGTGGGCTGTGCGGGTAC
CGAGGCCCGCTTGAGCGACTGTTTCCATCTGGGCTGGGGCCAGCACAACTGCGGTCATCACGAGGATGCGGGTGCACTCT
GCGCAGGCCCAGAGGAACTG------GGATTGCAAGTCCAGCAGGATGGTTCTGAGACCACCCGGGTGCCCACTCCTCGA
CCCAGGGATGGGCACCTGCGTCTGGTCAGTGGAACCCACCGATGCGAGGGCCGTGTGGAGCTCTTCCTAGGGCAGCGGTG
GGGCACCATTTGTGATGATGCCTGGGACCTGCGAGCAGCCAGTGTCCTGTGCCGCCAGCTGGGCTGTGGCCAGGCCCTGG
CAGCCCCTGGTGAGGCCCACTTCGGCCCAGGCCGAGGCCCCATCCTCCTGGATAACGTCAAATGCCGTGGGGATGAGAGC
ACCTTGCTGCTCTGCTCTCATATCCGCTGGGATGCTCACAACTGTGACCACAGTGAGGATGCCAATGTCCTGTGCCAGTT
GTCA
>meriones_unguiculatus
GGACTGTCTGAAAAGCCATCCACTGGC---TGGACACACAAGGAAGCAGAGATGCAAATTGGCCTCCAGCCTGATGAATG
GAGCAGGGGATGGAAGCCTGGGGATGGGGGTGCTGTACCGTTGTCCCTCCCCCCAGCACTGTCCTTCCTTCTTCTCTTCC
CCCTGGCCAGCGCCCTCCAGCCCTCTCCACTGCCCTTTCCAGAGCTGAGGCTGGTGGGGGGCCCGAGCCGCTGCCGGGGG
CGCCTGGAGGTCATGCACAGCGGCTCCTGGGGCAGCGTTTGCGACGACGACTGGGACGTGGCGGATGCTAACGTGGTGTG
CCGTCAGCTGGGCTGCGGCCTGGCGCTGCCGGTGCCCCGGCCCCTAGCCTTCGGCCAGGGCAGAGGCCCCATTTTCCTGG
ACAACGTGGAGTGCCGCGGGCAGGAGGCTTCCCTGAGCGAGTGTGGCAGCAGGGGCTGGGGCGTCCACAACTGCTTCCAC
TATGAAGATGTGGCGGTCCTATGTGATGAATTCCTGCACACACAGCCCCCAACAAGGAAGGTGTTGGCCAGCATGGCACC
CCCTACAGCCCTCCAAAATGGAAGAGGCGAGGGCAGCGTGCGCCTGGTGGGCGGCGCCGGGCCGTGCCAAGGCCGAGTGG
AGATTCTGCACGGCGGCCTGTGGGGCACGGTGTGCGATGATGACTGGGGGCTGCCGGACGCCGAGGTGGTCTGCCGCCAG
CTGGGATGCGGGGCTGCGTTAGCTGCCACCACTAACGCCTTTTTCGGCTACGGAACCGGGCATATCCTGCTGGACAACGT
TCACTGCGAAGGTGGTGAGCCCTACCTGGCAGCCTGCCAGAGCCTGGGCTGGGGTGTGCACAACTGCGGACACCACGAGG
ATGCTGGGGCGCTCTGTGCAGTTCTGAGCCCTCCAACTTTCACAGCCCTGCCTCCCTCTGTCACACAAGAAGACGGGGTG
TGGCACACTGAGCCAGGAGCTACAGGAGTCGGTGCCCTGCCTTCCAGGGATACCGTGAAGGTCACCACAGCAGCCTGGGC
CTCCGGGAAGAAAAGCGGTAGGCTGCGGCTGGTGGGCGGCCCGAGCCCGTGCCGCGGCCGCGTGGAGGTGCTGTACGCCG
GGGGCTGGGGCACGGTGTGCGACGACGACTGGGACTTCGCGGACGCGCGCGTGGCCTGTCGCGAGGCGGGCTGCGGGCCC
GCGCTCGGCGCCACGGGCCTCGGTCATTTTGGTTATGGCCGGGGCCCTGTGCTGCTGGACAACGTAGGCTGCACCGGTAC
CGAGGCCCGCCTCAGCGACTGCTTCCACCTGGGCTGGGGCCAGCACAACTGCGGCCATCACGAAGACGCGGGAGCGCTGT
GCGCAGGCCCAGAGGAGCTG------GGACTCCAGGTCCAGCAGGTTGGTTCTGAGACCACCCGAATGCCCAGCCCTTGG
CCCAGAGATGGGCACCTCCGCCTGGCTAGTGGAACCCACCGATGTGAAGGGCGTGTAGAGCTTTTCCTAGGACAGCGGTG
GGGCACTGTTTGCGATGATGCCTGGGACCTACGGGCAGCCGTTGTCCTGTGCCGCCAGCTGGGATGTGGCCAGGCTCTGG
CAGCCCCTGGCGAGGCCCACTTTGGTCCAGGCCAAGGCCCCATCCTCTTGGACAATGTCAAATGCCGAGGAGATGAGAGC
ACCTTGTTACTGTGCTCTCATATCCGCTGGGATGTCCACAACTGTGACCACAGTGAGGATGCCAGTGTCCTCTGCCAGCC
ATTG
>psammomys_obesus
GGACTGTCTGAAAAGCCATCCGCTGGC---TGGACACACAAGGAAGCAGAGATGCAAATTGGCCTCCGGCCTGATGAATG
GAGCAGGGGATGGAAGCCTGGGGATGGGGGTGCTGTACCGTTGCCCCTCCCCCCAGCACTGTCCTTCCTTCTTCTCTTCC
CCCTGGCCAGCGCCCTCCAGCCCTCTCCACTGCCCTTTCCAGAGCTGAGGCTGGTGGGGGGCCCGAGCCGCTGCCGGGGG
CGCCTGGAGGTCATGCACAGCGGCTCCTGGGGCAGCGTTTGCGACGACGACTGGGACGTGGTGGATGCTAACGTGGTATG
CCGTCAGCTGGGCTGCGGCCTGGCGCTGCCGGTGCCCCGGCCCCTAGCCTTCGGCCAGGGCAGAGGCCCCATTTTCCTGG
ACAACGTGGAGTGCCGCGGGCAGGAGGCTTCTCTGAGCGAGTGTGGCAGCAGGGGCTGGGGCGTCCACAACTGCTTCCAC
TATGAGGACGTGGCGGTGCTTTGTGACGAATTCCTGCACACACAGCCCCCAACAAGGAAGGTGTTGGCCAGCATACCACC
CCCCACAGCCCTCCAAAATGGGAAAGGCGAGGGCAGCGTGCGCCTGGTGGGCGGCGCCGGGCCTTGTCAAGGCCGAGTGG
AGATTCTGCATGGCGGCCTGTGGGGCACGGTGTGCGATGATGACTGGGGGCTGCCGGACGCCGCCGTGGTCTGCCGCCAG
CTCGGGTGCGGGGCCGCGTTAGCCGCCACCACTAACGCCTTTTTCGGCTATGGAACCGGGCATATCCTGCTGGACAACGT
TCACTGCGAAGGTGGTGAGCCCCACCTGGCAGCCTGCCAGAGCCTGGGCTGGGGCGTGCACAACTGTGGACACCACGAGG
ATGCTGGGGCGCTCTGTGCAGTTCTGAACCCTCCAACTTTCACAGCCCTGCCTCCCTCTGTCACTCAAGAAGACTGGGTG
TGGCACACTGAGCCAGGAGCTACAGGAGTCGGTGCCCTGCCTTCCAGAGATACCGTGAAGGTCACCACAGCAGCCTGGGC
CTCCGGGAAGAAAAGCGGTAGGCTGCGGCTGGTGGGCGGCCCGAGCCCGTGCCGCGGCCGCGTGGAGGTGCTGTACGCCG
GGGGCTGGGGCACCGTGTGCGACGACGACTGGGACTTCGCGGACGCGCGCGTGGCCTGTCGCGAGGCGGGCTGCGGGCCC
GCGCTCGGCGCCACGGGCCTCGGTCATTTTGGTTATGGCCGAGGCCCTGTGCTGCTGGACAACGTAGGCTGCACCGGTAC
CGAGGCCCGCCTCAGCGACTGCTTCCACCTGGGCTGGGGCCAGCACAACTGCGGCCATCACGAAGACGCGGGAGCGCTGT
GCGCAGGCCCAGAGGAGCTG------GGACTCCAGGTCCAGCAGGTTGGTTCTGAGACCACCCGAATGCCCAGCCCTTGG
CCCAGAGATGGGCACCTCCGCCTGGTTAGTGGAACCCACCGATGTGAAGGGCGTGTAGAGCTTTTCCTAGGACAGCGGTG
GGGCACTGTTTGCGATGATGCCTGGGACCTACGGGCAGCCATTGTCCTGTGCCGTCAGCTGGGATGTGGCCAGGCTCTGG
AAGCCCCTGGCGAGGCCCACTTTGGTCCAGGCCAAGGCCCCATCCTCTTGGACAATGTCAAATGCCGAGGAGATGAGAGC
ACCTTGTTACTGTGCTCTCATATCCGCTGGGATGTCCACAACTGTGACCACAGTGAGGATGCCAGTGTCCTGTGCCAGCC
ATTG
>mus_musculus
GGACCGTCGGAAAGGCCATCCATTGGC---TGGACACCCAAGGAAGCAGAGATGCAAATTGGCCCCCAGCCTGATGGATG
GAGCAGGGGATGGAAGCCTGGGGACAGGGGTGCTGTCCCCCTGCCCCTCTCCCCAGCACTGTCCTTCCTCCTTCTGTTCC
CACTGGCCAGTGCCCTCCAGCCCACTCCGCTGCCCTTTCCAGAACTGAGGCTGGTAGGGGGCCCGAGCCGCTGCCGAGGG
CGCCTCGAGGTCATGCATAGCGGCTCCTGGGGCAGCGTTTGCGACGATGACTGGGACGTTGTAGATGCTAACGTGGTGTG
TCGTCAGCTGGGCTGTGGCCTGGCATTGCCGGTGCCACGGCCCCTCGCCTTTGGCCAGGGCAGAGGGCCCATTTTCCTGG
ATAATGTGGAGTGCCGCGGGCAGGAAGCGTCTCTGAGCGAGTGTGGCAGCAGGGGCTGGGGTGTCCACAACTGCTTTCAC
TATGAAGATGTGGCAGTCCTGTGTGATGAATTCTTGCACACACAGCCCCCAACAAGGAAGGTGTTAACCAGTATGGCACC
CGCTACAGCCCTCCAAAATGGAAAAGGTGAGGGCAGTGTGCGTCTGGTGGGCGGCGCCAGCCCGTGTCAAGGCCGAGTGG
AGATTCTGCATGGTGGCGTCTGGGGCACTGTATGCGACGATGACTGGGGGCTGCAGGATGCTGCTGTTGTGTGCCGCCAG
CTGGGCTGTGGGGTCGCCTTGGCCGCCACCACTAATGCCTTTTTCGGCTATGGTACCGGGCATATCCTGCTGGACAATGT
TCACTGCGAAGGTGGCGAGCCCCGCCTGGCAGCCTGCCAGAGCCTAGGCTGGGGCGTGCACAACTGCGGACACCACGAGG
ATGCTGGGGTGCTCTGTGCAGTTCTAAGCCCTCCGACTTCCACAGCTCTGCCTCCGTCTGTCACAAAAGAAGACTGGGCA
CGGCACACTGGGCCAGCAGCTACAGGAGTTGGTGCCTCACCTTCCAGGGACACTGTGTGGCTGACGACAGCAGCCCGGGC
CTCAGGGAAGAAAAGCGGAAGGCTGAGGCTGGTCGGGGGCCCGAGCCCGTGCCGCGGCCGCGTGGAGGTGCTGTACGCCG
GGGGTTGGGGCACCGTGTGCGACGATGACTGGGACTTCGCGGACGCGCGGGTGGCCTGTCGCGAGGCGGGTTGCGGGCCC
GCGCTAGGCGCCACGGGCCTTGGTCATTTTGGCTATGGCCGAGGCCCTGTGCTGCTAGACAACGTAGGCTGCACCGGTAC
TGAGGCCCGCCTCAGCGACTGCTTCCATCTGGGCTGGGGACAGCACAACTGCGGCCACCACGAAGACGCCGGAGCGCTTT
GTGCAGGCCCAGAGGAACTG------GGACTCCAAGTCCAGCAGGCTGGTTCTGAGACCACCCGAATGCCCAGTCCTCGG
CCCAGAGATGGGCACCTCCGTCTGGCTAGTGGAACACACCGATGTGAGGGGCGCGTAGAACTCTTCCTAGGACAACGGTG
GGGCACTGTTTGTGATGATGCCTGGGACCTACGGGCAGCCATTGTCCTGTGCCGTCAGCTGGGATGTGGCCAGGCTCTCG
CAGCCCCGGGAGAGGCCCACTTTGGCCCAGGCCGAGGCCCAATCCTCTTGGACAATGTCAAATGCCGAGGAGATGAGAGC
ACCTTGCTACTGTGCTCTCATATCCGCTGGGATGTCCACAACTGTGACCACAGCGAGGATGCCAGTGTCTTGTGCCAGCC
ATTG
>rattus_norvegicus
GGACCGCCTGAAAGGCCATCCCTTGGC---TGGACACCCAAGGAAGCAGACATGCAAAGTGGCCCCCAGCCCGATGAATG
GAGCAGTGGATGGAAGCCTGGGGATGGGGGTGCTGCCCCCTTGCCCCTCTCCCCAGCACTGTCCTTCCTTCTTCTGTTCC
CACTGGCGAGTGCCCTCCAGCCCACTCCTCTGCCCTTTCCAGAGCTGAGGCTGGTAGGGGGTCCAAGCCGCTGCCGAGGG
CGCCTGGAGGTCATGCACAGCGGTTCCTGGGGCAGCGTTTGCGACGATGACTGGGACGTTGTGGATGCCAACGTGGTGTG
TCGTCAGCTGGGCTGTGGCCTGGCATTGCCGGTGCCGCGGCCCCTCACCTTTGGCCAGGGCAGAGGGCCCATTTTCCTGG
ATAATGTGGAATGCCGCGGGCAGGAAGCGTCTCTGAGCGAGTGTGGCAGCAGGGGCTGGGGTGTCCACAACTGCTTTCAC
TATGAAGATGTGGCGGTCCTGTGTGATGAATTCTTGCATACACAGCCCCCAGCAAGGAAGGTGTTGACCAGTATAGCGCC
CCCTACAGCCCTCCAAAATGGGAGAGGTGAGGGCAGCGTGCGCCTGGCGGGCGGTGCCAGCCCGTGTCAAGGCCGAGTGG
AGATTCTGCACGGTGGCCTCTGGGGCACTGTATGCGACGATGACTGGGGGCTGCCGGATGCTGCTGTTGTGTGCCGCCAG
CTGGGCTGTGGGGCCGCCTTGGCTGCCACCACTAACGCCTTTTTCGGCTACGGTACCGGGCATATCCTGCTGGACAACGT
TCACTGCGAAGGCGGGGAGCCCCGCCTGGCAGCCTGCCAGAGCCTAGGCTGGGGCGTGCACAACTGCGGACACCACGAGG
ATGCTGGGGTGCTCTGTGCAGTTCTGAGCCCTCCAACTTCCACAGCACTGCCTCCCTCTGTCACCAAAGAAGACTGGGCA
TGGCACACTGAGCCAGCAGCTACAGGAGTTGGTGCCCTGCCTTCCAGGGATACCATACGGTTCACCACGGCAGCCTGGGC
CTCAGGGAAGAAAAGCGGTAGGCTGAGGCTAGTAGGCGGCCCCAGCCCTTGTCGCGGTCGCGTGGAGGTGCTGTACGCCG
GAGGTTGGGGCACCGTGTGCGACGATGACTGGGACTTCGCGGACGCGCGCGTGGCCTGTCGCGAGGCGGGTTGTGGGCCT
GCGCTAGGCGCCACGGGCCTTGGTCATTTTGGCTATGGCCGAGGCCCTGTGCTGCTGGACAACGTAGGCTGCACCGGTAC
CGAAGCCCGCCTCAGCGACTGCTTCCATCTGGGCTGGGGCCAGCACAATTGCGGCCACCACGAAGACGCTGGAGCTTTGT
GCGCAGGCCCAGAGGAGCTG------GGACTCCAGGTCCAGCAGGATGGTTCTGAGACCACCCGAATGCCCAGTCCTCGG
CCCAGAGATGGGCACCTCCGTCTGGCTAGTGGAACCCACCGATGTGAAGGGCGTGTAGAACTCTTCCTGGGACAGCAGTG
GGGCACTGTTTGTGATGACGCCTGGGACCTACGGGCAGCCATTGTCCTGTGCCGTCAGCTGGGATGTGGCCAGGCTCTGG
CAGCCCTAGGCGAGGCCCACTTTGGCCCAGGCCGAGGCCCAATCCTCTTGGACAATGTCAAATGCCGAGGAGACGAGAGC
ACCTTGCTACTTTGCTCTCACATCCGCTGGGATGTCCACAACTGTGACCACAGCGAGGATGCCAGTGTCCTCTGCCAGCC
ATTG
>jaculus_jaculus
---------------------AGCGACCTATGGACGGGTGGGGAAGGAGAGAGGCAGACAGGTTGCAGA---GATGGGCA
GAAAAGAGACTGGGCAGAGAGA------------------------------CCCAACCTCTCTCTCCTTCATTCTCTTT
CA---GCCAGCGCCCTGCAGCCCAGCCCACTGCCCTTTCCAGAGCTGAGGCTGGTGGGGGGCCCGAGCCGCTGCCGGGGC
CGCCTGGAGGTCCTGCACAGCGGCTCCTGGGGCAGCGTCTGCGACGACGACTGGGACGTGGTGGATGCCAACGTGGTGTG
TCGTCAGCTGGGCTGCGGCCTGGCCCTGCCCGTGCCCCGGCCCCTGGCCTTCGGGCAAGGCCGAGGCCCCATTCTGCTGG
ACAACGTGGAGTGCCGAGGGCAGGAAGCTGCGCTGAGCGAGTGCGGCAGTCACGGCTGGGGCGTCCACAACTGCTTTCAC
TATGAAGACGTGGCTGTGCTGTGTGACGAGTTCTTGCACACACAGCCTCCAACAAAGAGGGTGTTAACCAGCAGAGTGCC
CCCTACAACTCTCCAGAACGGGAAAGGCGAGGGCAGCGTGCGCCTGGCGGGCGGCGCGGGCCCGTGTCAGGGCCGCGTGG
AGATCCTGCACGGGGGCCTGTGGGGCACGGTGTGCGACGACGACTGGGGGCTGCCGGACGCCGCCGTGGTCTGCCGCCAG
CTGGGCTGCGGCCCGGCCCTGGCCGCTACCACCAACGCCTTTTTCGGCTACGGGACGGGCCACATCCTACTGGACAACGT
GCAGTGCGAAGGCGGGGAGGCGCGCCTGGCGGCCTGCCCGAGCCTGGGCTGGGGCGTGCACAACTGCGGCCACCACGAGG
ACGCGGGCGCGCTCTGCGCAGTCCTGGGACCCCCGACTTTCACGGCACTTCCACCCTCTGCCACGAGAGAGGACTGGGCC
TGGCACACACAGACAGCA------GGTAAAGCTCTCCTCCCAGCC---CAGCCCTTCTGGCCGCGGACCTGTGCGCGCCC
TGCAGGC---------GGGCGGCTGCGGCTGGTGGGCGGCCCGGGCCCGTGCCGCGGCCGCGTGGAGGTGCTGTACGCCG
GGGGTTGGGGCACCGTGTGCGACGACGACTGGGACTTCGCGGATGCGCGCGTGGCCTGTCGCGAGGCCGGCTGCGGGCCC
GCGCTAGGCGCCACGGGCCTCGGCCACTTCGGGTACGGCCGGGGCCCCGTGCTGCTGGACAACGTAGGCTGCACGGGTAC
CGAGACCCGGCTCAGCGACTGCTTCCACCTGGGCTGGGGTCAGCACAACTGCGGCCATCACGAGGACGCCGGCGCGCTGT
GCGAAGGTGAGGCGGAATTGAACTGGGGT---------------------------------------------------
CCTTGCACAGGGCACCTGCGTCTGGCCAGCGGCGCTCACCGATGTGAGGGGCGTGTAGAGCTCTTCCTGGGGCAGCGGTG
GGGCACCGTGTGTGACGATGCGTGGGACCTACGGGCAGCCGGTGTCCTGTGTCGCCAGCTGGGCTGTGGCCAGGCCCTGG
CAGCCCCTGGCGAGGCCCACTTTGGGCCAGGCCGCGGGCCCATCCTGCTGGACAATGTCAAATGCCGCGGGGACGAGAGC
ACGCTGCTGCTCTGCTCCCACATCCGCTGGGACGCCCACAACTGTGACCACAGCGAGGACGCCGGCGTCCTGTGCCAGCC
ACCG
>fukomys_damarensis
GGACCATCTGAGAGGCTACCCGCTGGC---TGGGTGTACAAGGAAGCAGAGATGATCCTGGGTCCCCAGCTGGATGAGAT
GAGCAGGGGGTGGAGGCCTGGGGATGGAGGTGCTGCCCATTCGCCCCTTCCCCCAGCCCTGTCTTTCCTCCTCCTCCTTC
CTCTGGCCAGCGCCCTGCAGCCCACTCTGCTGCCCTTGCCAGAGTTGAGGCTGGTGGGGGGCCCGAGCCGTTGCCGAGGG
CGCCTGGAAGTCCTGCATGGTGGCTCCTGGGGCAGCGTCTGTGATGATGACTGGGACGTGGTGGATGCCAAAGTGGTGTG
TCGTCAGCTGGGCTGCGGCCTGGCACTGCCTGTGCCACGACCCCTCACCTTTGGCCAGGGCAGGGGCCCTATCCTACTGG
ACAACGTGGAATGCCGCGGACAGGAGGCTGCACTGAGCGAGTGTGGCAGCCGGGGCTGGGGCATCCACAACTGCTTCCAC
TACGAGGATGTGGCCGTCCTGTGTGACGAATTCTTGCTCACCCAGCCACCTACAAGGAAGATGTTAACCAGCAACGTGTC
CCCTACCACTCCTCCGAATGGGAAAGGCGAGGGCAGCGTGCGCCTGGTGGGGGGCGCGGGCCCGTGTCAGGGCCGAGTGG
AGATCCTGCACGGCGGCCTGTGGGGCACGGTG------------------------------------------------
--------------------------------------------------------------------------------
--------------------------------------------------------------------------------
-----------------------CTGGGCTCCCCAACTCTCACAGCACTGCCACCCTCGGCCACAAGAGAGGATGGGTCC
TGGCACACAGAGCCAGCAGCTACAGGAGTTGGTGCTCAGCCCTCCGGGGAGACAGCACATCTGACCACAGCAGCCGGGGC
CGCTGGGAAGAAAAGCAGGCGGCTGCGGCTNNNNNNN-------------------------------------------
--------------------------------------------------------------------------------
NNNNNNNNNGCCACGGGCCTTGGCCACTTCGGCTACGGCCGCGGCCCTGTACTGCTGGACAACGTGGGCTGTGTGGGTAC
CGAGGCCCGCCTGAGCGACTGCTTCCACCTGGGCTGGGGCCAGCACAACTGCGGCCACCACGAAGACGCTGGCGCATTAT
GTACAGGCCCAGAGGAGCTG------GGATCGCAAGCCCAACAGGATGGTTCTGAGACCACCCAGGTGCCCACTCCTCGG
CCCAGGGATGGGCACCTGCGTCTGGCCAGTGGAACTCACCGCTGCGAGGGCCGTGTGGAGCTCTTCCTAGGGCAGCGGTG
GGGCACCATTTGTGATGATGCCTGGGACCTGCGAGCAGCTGGTGTCCTGTGTCGCCAGCTGGGCTGTGGCGAGGCCCTGG
CAGCCCCTGGCGAGGCGCACTTTGGCCCAGGCCGAGGCCCCATCCTCCTGGATAATGTCAAGTGCCGAGGGGATGAGAGC
ACCCTGCTGCTCTGCTCCCACATCCGTTGGGACGCCCACAACTGTGACCACAGCGAGGATGCCAGCGTCCTGTGCCAGCT
GTCA
