# Supplementary material for: Divergent genes in gerbils: prevalence, relation to GC-biased substitution, and phenotypic relevance
Source: BMC Evol Biol. 2020 Oct 19;20:134. doi: 10.1186/s12862-020-01696-3 (PMC7574485; doi:10.1186/s12862-020-01696-3)
Supplement: Supplementary file 3 — Additional file 3 Supplementary Data. DNA alignments for 10,554 1-to-1 orthologues used in analysis. Each alignment file is named using its orthogroup ID. [file 12862_2020_1696_MOESM3_ESM.zip › Additional_File_3/masked_alignments/OG0002056.fa]

>chinchilla_lanigera
ATGGCGGCTCCGGCGCCT---------CCGGCCAAGTGCTCCGAAGCGGAGCTGGCTGCCGCTCTGGCGGACGTGCCCGA
ACTGTGCCACCTTCTGGAGAACGACTCGTATCTGAAGCCCTTCGCCACGGACTTCCAGCGCAGGTATAAGAAGTTCAACC
ACACTTTGAGCAACATTGGAGAGAACGAAGGCGGTATTGATAAGTTTTCCAGAGGTTATGAATCATTTGGCGTCCACAGG
TGTGCTGATGGTGGCATATACTGCAAAGAATGGGCCCCCGGAGCAGAAGGAGTTTTTCTTACTGGAGAGTTTAGTGGCTG
GAACCCATTTTCATACCCGTATAAAAAACTGGATTATGGAAAATGGGAGCTATACATCCCACCAAAACAGAATAAATTTG
TAATGGTACCACATGGATCCAAATTAAAGGTGGTTATTACCAGTAAAAGTGGAGAGATCTTGTACCGTATTTCACCATGG
GCGAAGTACGTGGTTCGTGAAAGTAGTAATGTGAATTATGATTGGATACACTGGGATCCTGATCACCCATACAAATTTAA
GCATTCCAGACCAAAGAAGCCAAGAAGTCTGAGAATTTATGAATCTCATGTGGGAATTTCTTCCCATGAAGGAAAAATAG
CTTCTTATAAACATTTTACATGCAATGTACTACCAAGAATCAAAGACCTTGGATACAACTGCATTCAATTGATGGCGATC
ATGGAGCATGCTTACTATGCCAGTTTTGGGTACCAAGTCACAAGCTTTTTTGCAGCTTCAAGTCGCTATGGAACTCCAGA
AGAGCTAAAAGAACTTGTTGACACAGCTCATTCGATGGGTATCATAGTTCTCTTAGATGTGGTGCATAGTCATGCTTCCA
AAAATGCAGAAGATGGATTGAATATGTTTGATGGGACCGATTCCTGTTACTTTCATTCTGGACCTAGAGGGACTCATAAG
CTTTGGGACAGTAAATTGTTTGCCTACTCCAGCTGGGAAGTTTTAAGATTCCTTCTGTCGAACATAAGATGGTGGTTGGA
AGAATATTGCTTTGATGGATTTCGTTTTGATGGTGTTACATCCATGCTGTATCATCACCACGGAGTGGGTGAGAGTTTTT
CAGGTGATTATAATGAATATTTTGGACTCCACGTAGATGAAGATGCCTTGGTTTATCTCATGTTGGCAAATCATTTGACT
CATACGTTGTATCCAGAGTCTATAACAATAGCTGAGGATGTATCAGGAATGCCAGCTCTGTGTTCTCCGATTTCCCAGGG
AGGGGGTGGTTTTGACTATCGATTAGCCATGGCAATTCCAGATAAATGGATCCAGCTACTTAAAGAATATAAAGATGAAG
ATTGGAATATGGGCAATATAGTACATACCCTCACAAATAGACGCCATCTTGAAAAGTGTATTGCTTATGCAGAAAGCCAT
GATCAGGCACTGGTTGGTGATAAGACCTTGGCATTCTGGCTGATGGATGCAGAAATGTACACAAACATGAGTGTTCTAGC
TCCTTTTACTCCAGTTGTCGATCGTGGAATACAGCTTCATAAAATGATTCGACTCATTACTCACGCGCTCGGTGGAGAAG
GTTATCTCAATTTCATGGGGAATGAATTTGGGCATCCCGAGTGGTTAGACTTCCCAAGGAAAGGAAACAATGAGAGTTAC
CACTACGCCAGAAGGCAGTTTCATCTGGCTGATGATGACCTTCTGCGATATAAACTCTTAAACAACTTTGACAGGGCTAT
GAATAGACTGGAGGAAAGACACGGTTGGCTATCAGCTCCACAGGCCTATGTCAGTGAAAAACATGAAGGCAATAAGATCA
TCACTTTTGAGAGAGCAAATCTTCTTTTTATTTTCAACTTTCATCCGAGCAAGAGCTTCACTGATTACAGAGTTGGAACG
GCATTACCAGGAAAATTT------AAAATTGCGCTGGACTCAGATGCAGCAGAATATGGAGGACACCAGAGACTGGACCA
CAACACGGATTTCTTTTCTGAGCCTTTTGCGCATAATGGGCGTCATTATTCTCTTTTGGTGTACATTCCAAACCGCGTGG
CCCTCATCCTTCAGAATGTGGATCTGCCAAAC
>cavia_porcellus
ATGGCGGCTCCAGCACCG---------CGGGCCAAGTGCTCCGAAGCGGAGCTGGCTGCTGCCTTGGCGGACGTGCCTGA
ACTGTGCCACCTTTTGCAGAACGACCCGTATCTGAAGCCCTATGCCACGGATTTCCAGCGCAGGTATAAGAAGTTTAGCC
ACATCTTGAGCGACATTGGAGAGAATGAAGGAGGTATTGATAAGTTTTCCAGAGGCTATGAATCATTTGGCATTCACAGA
TGTGCTGATGGTGGAATATACTGCAAAGAATGGGCCCCAGGAGCAGAAGGAGTTTTTCTTACTGGAGAGTTTAGTGGCTG
GAATCCATTTTCTTATCCTTATAAAAAACTGGATTATGGAAAATGGGAGCTCTATATCCCACCAAAACAGAATAAATTTG
TAATGGTACCTCATGGATCCAAATTAAAGGTAGTTATTACTAGTAAAAGTGGAGAGATCTTGTACCGTATTTCACCGTGG
GCGAAGTATGTGGTTCGTGAAGGTGGTAATGTGAATTATGATTGGATACATTGGGATCCAGAACACCCATATAAATTTAA
GCATTCCAAACCAAAAAAGCCAAGAAGTCTGAGAATTTATGAATCTCATGTGGGAATTTCTTCTCATGAAGGAAAAATAG
CTTCTTATAAACATTTTACATGCAATGTATTACCAAGAATCAAAGACCTTGGATACAACTGCATTCAACTGATGGCGATC
ATGGAGCATGCTTACTATGCCAGTTTTGGGTACCAAGTCACAAGCTTTTTTGCAGCTTCA---AGGAAAGGAAAT-----
-TATCTTAAGGAGTTAATAGAT---------------------------ATATTAGACGTGTTACAT-------------
--------------------------------------------------------------------------------
------------------------ATTACTCACTGGGAAGTTTTAAGATTCCTTCTGTCGAACATAAGATGGTGGTTGGA
AGAATATTGTTTTGATGGATTTCGCTTTGATGGTGTTACATCCATGCTGTATCATCACCATGGAATAGGTGAGGGTTTTT
CAGGTGATTATAATGAATATTTTGGACTACAAGTAGATGAAGATGCCCTGGTTTATCTCATGTTGGCAAATCATTTGATT
CATACGTTGTATCCAGATTCCATAACAATAGCTGAGGATGTATCAGGAATGCCAGCTCTTTGTTCTCCGATTTCCCAGGG
AGGAGGTGGTTTTGACTATCGGTTAGCCATGGCCATTCCGGATAAATGGATCCAGATACTTAAAGAATTGAAAGATGAAG
ATTGGAATATGGGCAATATAGTACATACCCTCACAAATCGACGCCATCTTGAAAAGTGTATTGCTTATGCAGAGAGCCAT
GATCAGGCACTGGTTGGTGATAAGACATTGGCATTCTGGCTGATGGATGCTGAAATGTACACAAACATGAGTGTTTTAGC
TCCTTTTACTCCAGTTATTGATCGTGGAATACAGCTTCATAAGATGATTCGACTCATTACTCATGCACTTGGTGGAGAAG
GCTATCTCAATTTCATGGGTAATGAATTTGGGCATCCCGAATGGTTAGACTTCCCAAGAAAAGGGAACAACGAGAGTTAC
CATTATGCCAGAAGGCAGTTTCATTTAGCTGATGATGACCTTCTTCGATATAAACACCTAAGTAACTTTGACAGGGATAT
GAATAGATTGGAAGAAAGATGTGGTTGGCTATCAGCTCCTCAGGCCTATGTGAGTGAAAAACATGAAGACAATAAGATCA
TCACTTTTGAGAGAGCAAATCTGCTTTTTATTTTCAACTTTCATCCAAGCAAGAGCTTCACTGATTACAGAGTTGGAACA
GCATTCTAT---ACATTC------AAAATTGTGCTAGACTCAGATGCAGCAGCATATGGAGGACATCAGAGACTGGACCA
CAATACGGATTTCTTTTCTAATCCTTTTGAGCATAATGGCCGGCACTATTCTCTTTTGGTGTACATTCCAAACCGAGTGG
CCCTCATCCTTCAGAACGTGGATCTGCCAAAC
>fukomys_damarensis
ATGGCGGCTCCCGCATCT---------CAGGCCAAGTCCTCCGAAGCGGAGCTGGCTTCTGCCTTGGAGGACGTGCCCGA
ACTGTGCCACCTGCTGGAGAATGACCCGTATCTGAAGCCCTTCGCCACGGACTTCCAGCGCAGGTATAAGAAGTTTAGCC
ACATTTTGAACAACTTTGGAGAGAATGAAGGTGGTATTGATAAGATTTCCAGAGGCTATGAATCATTTGGCGTTCACAGA
TGTGCTGACGGTGGCTTATATTGCAAAGAATGGGCCCCGGGAGCAGAAGGAGTTTTTCTTACTGGAGAGTTTAGTGGCTG
GAACCCATTTTCATACCCTTATAAAAAACTGGATTATGGAAAATGGGAGTTGTATATCCCTCCAAAACAGAATAAATTTG
TAGTGGTACCACATGGATCCAAATTAAAGGTAGTTATTACTAGTAAAAGTGGAGAGATCTTGTATCGTATTTCACCGTGG
GCAAAATATGTGGTTCGTGAAGGTACTAATGTAAATTACGATTGGATACACTGGGATCCTGAACACCCATATAAATTTAA
ACATTCCAGACCCAAAAAGCCAAGAAGTCTGAGAATTTATGAATCTCATGTGGGAATTTCTTCCCATGAAGGAAAAATAG
CTTCTTATAAACATTTTACATGCAATGTACTACCCAGAATCAAAGACCTTGGATACAACTGCATTCAGTTGATGGCAGTC
ATGGAGCATGCTTATTATGCCAGTTTTGGGTACCAAGTCACAAGCTTTTTTGCAGCTTCAAGTCGCTATGGAACTCCTGA
AGAGCTAAAAGAACTTGTTGACACAGCTCATTCAATGGGTATCATAGTACTTTTAGATTTGGTGCATAGTCATGCTTCCA
AAAATGCAGAAGATGGATTGAATATGTTTGATGGGACCGATTCCTGTTATTTCCATGCTGGACCTAGAGGGACTCATGAA
CTTTGGGATAGTAGATTGTTTGCCTACTCCAGCTGGGAAGTTTTAAGATTCCTTCTGTCCAACATAAGATGGTGGTTGGA
AGAATACCGCTTTGATGGATTTCGTTTCGATGGTGTTACATCCATGCTGTATCATCACCATGGAATGGGTCAGAGTTTTT
CTGGTGATTATAATGAATACTTTGGACTACACGTAGATGAAGATGCCTTGGTTTATCTCATGTTGGCAAATCATTTGATT
CACACATTATATCCAGATTCCATAACAATAGCTGAGGATGTGTCAGGAATGCCTGCTCTGTGCTCTCCGATTTCCCAGGG
AGGGGGTGGTTTTGACTATCGGTTAGCCATGGCAATTCCAGATAAATGGATTCAGCTACTTAAAGAATTTAAAGATGAAG
ACTGGAATATGGGAAACATAGTACATACCCTCACAAATAGGCGCTACCTTGAAAAGTGCATTGCTTATGCAGAAAGCCAC
GATCAGGCACTGGTAGGTGATAAGACATTGGCATTTTGGTTGATGGATGCTGAAATGTATACAAACATGAGTGTTCTAGC
TCCTTTCACTCCAGTTATTGATCGTGGAATACAGCTTCATAAAATGATTCGACTCATTACTCATGCACTTGGTGGAGAAG
GCTATCTCAATTTCATGGGCAATGAATTTGGGCATCCTGAATGGTTAGACTTCCCAAGAAAAGGAAACAATGAGAGTTAC
CACTATGCCAGAAGGCAGTTTCATTTAACTGATGATGACCTTCTTCGCTACAGACACCTGAATAACTTTGACAGGGATAT
GAATAGGTTGGAAGAAAGATATGGTTGGCTATCAGCTCCACAGGCCTATGTGAGTGAAAAACATGAAGGCAATAAGGTCA
TCACTTTTGAGAGAGCAAATCTTCTTTTTATTTTCAACTTTCATCCAAGCAAGAGTTTCACTGATTACCGAGTTGGAACA
GCATTGCCAGGAAAATAC------AAAATTGTGCTAGACTCAGATGCAGCAGAGTATGGAGGACACCAGAGACTGGACCA
CAAAACAGATTTCTTTTCTGAGCCTTTTGAGCATAATGGGCGTCACTATTCTCTTTTGGTGTACATTCCAAGCCGAGTGG
CCCTCGTCCTTCAGAATGTGGATCTGCCAAAC
>ictidomys_tridecemlineatus
------------------CCCGCGGCTCCGGCCAAGGGCTCCGAAGCGGCGTTGGCTGCCGCCTTAGCGGACGTGCCTGA
ACTGGCCCGACTCCTGGAGGTTGACCCGTACCTGAAACCCTTCGCCGAGGACTTCCAGCGCAGGTATAAGAAGTTTAGCC
AGATATTGAGTGACATTGGAGAGAATGAAGGCGGAATTGATAAGTTTTCCAGAGGCTATGAATCATTTGGCATCCACAGA
TGTGCTGATGGTGGCTTATACTGCAAAGAATGGGCCCCAGGAGCAGAAGGAGTTTTTCTTACAGGAGACTTTAGTAAC--
-ATA------------------------------------------AATTTTCATATCCCACCCTTGCAA----------
--------------------AAGATGTCTGTAGTTATTACTAGCAAGAGTGGAGAGATTTTGTATCGTATTTCACCATGG
GCAAAGTATGTGGCTCGTGAAGGTGGTAATGTGAATTATGATTGGATATGCTGGGATCCCGAACATCCATATAAATTTAA
GCATTCCAGACCAAAGAAGCCAAAAAGTGTAAGAATTTATGAATCTCATGTGGGAATTTCTTCCCATGAAGGAAAAATAG
CTTCTTATAAACATTTTACTTGCAATGTACTACCAAGAATCAAAGACCTTGGATACAACTGTATTCAATTGATGGCAATC
ATGGAGCATGCTTACTATGCCAGTTTTGGGTACCAAATCACAAGCTTTTTTGCAGCTTCAAGTCGTTATGGAACACCTGA
AGAACTAAAAGAACTAGTCGATACAGCTCATTCAATGGGGATCACAGTCCTCTTAGATGTGGTACACAGCCATGCTTCAA
AAAATTCAGAAGATGGATTGAATATGTTTGATGGAACTGATTCCTGTTATTTTCATTCTGGACCTAGAGGGACTCATGAT
CTTTGGGACAGTAAATTGTTTGCCTATTCCAACTGGGAAGTTTTAAGATTCCTTCTGTCCAACATAAGATGGTGGTTGGA
AGAATATTGCTTTGATGGATTTCGTTTTGATGGTGTTACATCCATGCTGTATCATCACCATGGAATGGGTCAAAGTTTTT
CAGGTGATTACAATGAATATTTTGGACTACAAGTTGATGAAGATGCCTTGACTTATCTCATGTTGGCAAATCATTTGATT
CATACATTGTATCCAGATTCCATAACAATAGCTGAGGATGTATCAGGAATGCCGGCTCTGTGTTCTCCAATTTCCCAGGG
AGGTGGTGGTTTTGACTATCGATTAGCGATGGCAATTCCAGATAAATGGATCCAGCTCATTAAAGAATTTAAAGATGAAG
ATTGGAATATGGGCAATATAGTATACACTCTCACAAATAGACGCTATCTTGAAAAGTGCATTGCTTATGCAGAGAGCCAT
GATCAGGCACTGGTTGGTGATAAGACACTGGCATTTTGGTTGATGGATGCTGAAATGTATACAAACATGAGTGTTCTAGC
TCCTTTTACTCCAGTTATTGATCGTGGAATACAGCTTCATAAAATGATTCGACTCATTACTCATGCACTTGGAGGAGAAG
GCTATCTCAATTTTATGGGTAATGAATTTGGGCATCCTGAATGGTTAGATTTCCCAAGGAAAGGAAATAATGAGAGTTAC
CATTATGCCAGAAGGCAGTTTCATTTAACCGATGATGACCTTCTTCGCTATAAATTCCTAAATAACTTTGACAGGGATAT
GAATAGATTGGAAGAAAGATGTGGTTGGCTTTCAGCTCCACAGGCCTTTGTGAGTGAAAAGCATGAGGGAAACAAGATTA
TAGCTTTTGAGAGAGCAGGTCTTCTTTTTATTTTCAACTTCCACCCAAACAAGAGCTACACTGATTACCGAGTTGGAACA
GCATTACCAGGAAAATAT------CCTTTTTTTTTTGATTCAGATGCAGCAGAATATGGAGGACACCAGAGACTGGACCA
CAATACTGATTTCTTTTCTGAGCCTTTAGAACACAATGGACGTCACTATTCTCTTTTGGTGTACATTCCAAGCCGAGTGG
CCCTCATCCTTCAGAATGTAGATCTGCCTAAC
>dipodomys_ordii
ATGGCGGCTCCGGCCCAG------------------GGCTCCGAGGGGGAACTGGCTGCCGCCCTGGCCGCTGTGCCCGA
ACTAGCCCGACTTCTGGAGAGCGACCCGTACCTGAAGCCCTTCGCCAAGGACTTCCAGCGCAGGTATATGAAGTTTCATC
AGATTTTGAACAACATTGGAGAGAATGAAGGTGGTATTGATAAGTTCTCCAGAGGCTATGAAACCTTTGGCATCCACAGA
TGTTCTGATGGTGGTTTGTACTGCAAAGAATGGGCCCCAGGAGCAGAAGCAGTATTTCTTACTGGAGACTTTAATGGTTG
GAATCCATTTTCCTACCCATATAAAAAAATGGAATATGGAAAATGGGAGCTGCATATTCCACCAAAGCAGAATAAATCTC
CACTGATACCTCATGGATCCAAATTAAAGGTGGTGATCACAAGTAAAAGTGGGGAGATCCTGTATCGTATTTCACCATGG
GCAAAATATGTGGTTCGTGAAGATGGTAATGTGAATTATGATTGGATATACTGGGACCCTGAGCACCCATATAAATTTCA
GCATTCTAGACCAAAGAAGCCAAAAAGTCTCAGAATTTATGAATCTCATGTGGGAATATCTTCTCATGAAGGAAAAATAG
CTTCTTACAAACATTTTACATGCAATGTACTACCAAGAATCAAAGAGCTTGGATACAATTGCATTCAATTGATGGCTATC
ATGGAGCATGCATACTATGCCAGTTTTGGGTATCAAATAACAAGCTTTTTTGCAGCTTCAAGTCGTTTTGGAACACCTGA
AGAGCTAAAAGAACTTATTGACACAGCCCATTCAATGGGTATTGTAGTCCTCTTAGATGTGGTACACAGCCATGCTTCAA
AAAATTCAGAAGATGGATTGAATATGTTCGATGGGACCGATTCCTGTTACTTTCATTCAGGACCTAGAGGAACCCACAAA
CTTTGGGATAGCAGATTGTTTATCTACTCCAGCTGGGAAGTTCTAAGATTCCTATTATCAAACCTAAGATGGTGGATGGA
AGAGTATTGTTTTGATGGATTTCGTTTTGATGGTGTTACATCCATGCTGTATCACCACCATGGAATGGGTCAGGATTTTT
CAGGTGATTACAATGAATATTTTGGACTGCAAGTAGATGAAGATGCCTTGGTTTACCTCATGTTGGCCAATCATTTGGTT
CACACTTTGTATCCAGATTCGATAACAATAGCTGAGGATGTATCAGGAATGCCAGCTCTATGTTCTCCAATTTCCCAGGG
AGGGGGTGGCTTTGATTATCGCTTAGCCATGGCCATTCCAGATAAATGGATTCAGTTACTTAAAGAGTTTAAAGATGAAG
ACTGGAATATGGGCAATATAGTATATACACTCACAAATAGGCGCCACCTTGAGAAGTGCATTGCTTATGCAGAGAGTCAC
GACCAGGCACTGGTCGGTGATAAGACACTGGCCTTTTGGTTGATGGATGCTGAAATGTACACGAACATGAGTGTTCTAGC
TCCTTTTACACCAGTTATTGATCGGGGAATACAGCTCCACAAGATGATTCGGCTCATCACTCATGCCCTTGGTGGAGAAG
GCTATCTCAATTTTATGGGAAATGAGTTTGGGCATCCTGAATGGTTAGACTTCCCAAGGAAAGGAAATAATGAGAGTTAC
CATTATGCCAGAAGACAGTTTCATTTAACTGATGACGACCTTCTTCGCTATAAACTCCTAAATAACTTTGACAGGGATAT
GAATAGATTGGAGGAAAGATGTGGCTGGCTTTCAGCTCCACAGGCCTATGTGAGTGAAAAGCATGAAGGCAATAAGATCA
TCACTTTTGAGAGAGCAAACCTTCTTTTCATTTTCAACTTCCATCCAAGCAAGAGCTATACTGATTACCGGGTTGGAACA
GACTGT------ACATTT------AAAATTGTGCTAGATTCAGATGCAGCAGAATATGGAGGACATCAGAGACTGGACCA
CAACACCAATTTCTTTTCTGAGGCTTTTGAACATAATGGACGTCCCTATTCTCTTTTGGTGTACATTCCAAGCCGAGTGG
CCCTCATCCTACAGAATGTGGATCTGCCAAAC
>rattus_norvegicus
--------------------------------------------------------------------------------
-------------------------------------------------------------AGGTATAAGAAGTTTAACC
AGGTTTTGCATGACATTGGAGAGAATGAAGGTGGTATTGATAAGTTCTCCAGAGGCTATGAGTCATTTGGCATCCACAGA
TGTTCCGATGGTGGCATATACTGTAAAGAATGGGCCCCAGGAGCAGAAGGAGTTTTTCTTACTGGAGAATTCAGTGGTTG
GAATCCATTTTCTCATCCATATAAAAAGCTGGAATATGGGAAATGGGAGCTGTACATCCCACCCAAGCAGAATAAATCTC
CCCCAATACCTCATGGGTCCAAACTGAAGGTAGTTATTACCAGTAAGAGTGGTGAGATTCTGTACCGCATCTCCCCGTGG
GCAAAGTATGTGGTTCGCGAGAACAACAACGTGAACTACGATTGGATACACTGGGATCCAGAAAACCCCTACAAATTCAG
GCATTCCAGACCTAAGAAACCCAGAAGCCTAAGAATTTATGAATCTCATGTGGGAATTTCTTCCCATGAAGGAAAGATAG
CTTCTTATAAACATTTTACTAGCAATGTACTACCAAGAATCAAAGACCTTGGGTACAACTGCATTCAGTTGATGGCGATC
ATGGAACACGCCTACTATGCCAGCTTTGGGTACCAAGTCACCAGCTTTTTTGCAGCTTCAAGCCGTTATGGAACTCCTGA
AGAGCTGAAAGAACTTGTCGACACAGCACATTTGATGGGCATTGTCGTCCTCTTGGACGTGGTACACAGCCATGCTTCTA
AAAACTCAGAAGACGGGTTAAACATGTTTGATGGGACCGATTCCTGTTACTTTCATTCTGGACCCAGAGGAACCCATGAT
CTTTGGGACAGTAGATTATTTATCTATTCCAGCTGGGAAGTCTTAAGGTTCCTTCTGTCGAACATAAGATGGTGGTTGGA
GGAATACTGCTTTGACGGCTTCCGTTTTGACGGTGTCACCTCCATGCTGTATCATCACCATGGCATGGGTCAAGGTTTTT
CAGGCGACTACAGTGAATATTTTGGACTCCAAGTAGATGAAGACGCTCTGGTTTACCTCATGTTGGCAAATCATTTGACG
CACACGATGTACCCAGACTCGATAACTATAGCAGAGAACATGAAA-----------------------------------
----------------------------------------GAGCAATTGATACGATTACTTAAGGAATTCAAAGATGAAG
ACTGGAACATGGGCAATATAGTGTATACGCTCACCAATCGACGCCACCTTGAAAAATGCGTGGCTTATGCAGAGAGCCAT
GATCAGGCACTGGTTGGTGACAAGACACTGGCATTTTGGTTGATGGACGCCGAGATGTACACGAACATGAGCGTTCTGGC
GCCTTTCACCCCAGTAATTGATCGAGGAATACAGCTTCACAAGATGATTCGACTCATCACTCACGGGCTTGGTGGAGAAG
GCTATCTCAATTTTATGGGGAATGAGTTTGGGCATCCTGAATGGTTGGACTTCCCAAGGAAGGGAAATAATGAGAGTTAC
CATTATGCCAGAAGGCAGTTTAACTTAACCGATGACGACCTTCTTCGTTATAAGTTCCTGAATAACTTTGACAGAGATAT
GAACAGACTGGAAGAAACATGTGGTTGGCTCTCGGCTCCGCAGGCCTACGTGAGTGAAAAGCACGAAGGCAATAAGACAA
TCACCTTTGAGAGAGCAGGACTTCTTTTTATTTTCAACTTCCACCCAAGCAAGAGCTATACGGACTACCGAGTCGGGACA
GCCATGCCAGCCAAGTTC------AAAATTGTATTAGATTCAGATGCAGCAGAATATGGAGGACATCAGAGACTGGACCA
CAGCACCGACTACTTTGCCGAGGCTTTTGAACATAATGGGCGCCCCTATTCCCTTTTGGTGTACATTCCAAGCCGAGTGG
CTCTCATCCTTCAGAACGTGGATCTGCCAAAC
>mus_musculus
ATGGCGGCGCCGGCGGCT---------GGGGAAACGGGCCCCGATGCTCGTCTGGAGGCCGCCTTGGCCGACGTGCCGGA
GCTGGCCCGACTCCTGGAGATTGACCCGTACCTGAAGCCCTTCGCCGCGGACTTCCAGCGCAGGTATAAGAAGTTTAGCC
AGGTTTTGCATGACATTGGAGAGAATGAAGGTGGGATCGATAAGTTCTCCAGAGGCTATGAGTCATTTGGCATCCACAGA
TGTTCTGATGGTGGCATCTACTGCAAAGAATGGGCCCCAGGAGCAGAAGGAGTTTTTCTTACTGGAGAATTCAGTGGTTG
GAATCCATTTTCTCACCCATATAAAAAGCTGGAATACGGAAAATGGGAGCTGTATATCCCACCCAAGCAGAACAAATCCC
CCCTGATACCTCATGGGTCCAAGCTGAAGGTAGTTATTACTAGTAAGAGTGGCGAGATACTGTATCGCATTTCCCCATGG
GCAAAGTATGTGGTTCGTGAGAACAACAACGTGAACTATGATTGGATACACTGGGCTCCAGAAGACCCCTATAAATTCAA
GCATTCCAGACCTAAGAAACCAAGAAGCCTAAGAATTTATGAATCTCATGTGGGAATTTCTTCCCACGAAGGAAAAATAG
CTTCTTACAAACATTTTACCAGCAATGTACTACCAAGAATCAAAGACCTTGGGTATAACTGCATTCAGTTGATGGCGATC
ATGGAACATGCTTACTATGCCAGTTTTGGGTACCAAATCACGAGCTTTTTTGCAGCTTCAAGTCGTTATGGAACTCCTGA
AGAGCTGAAAGAACTTGTTGACACAGCACATTCGATGGGCATTGTAGTCCTCCTAGATGTGGTTCATAGCCATGCTTCAA
AAAATTCAGAAGATGGGTTAAACATGTTTGATGGGACCGATTCCTGTTATTTTCACTCTGGACCCCGAGGGACCCATGAT
CTTTGGGACAGTAGATTATTTATCTATTCCAGCTGGGAAGTTTTAAGATTCCTTCTGTCGAACATAAGATGGTGGTTGGA
GGAGTACTGCTTTGATGGCTTCCGTTTTGATGGTGTCACCTCTATGCTCTATCATCACCACGGAATGGGTCAAGGTTTTT
CGGGTGACTATAATGAATATTTTGGACTACAAGTAGATGAAGATGCTTTGATTTATCTCATGTTGGCAAATCATTTGGCT
CACACGTTGTACCCAGACTCGATAACAATAGCAGAGGATGTATCAGGGATGCCGGCTCTCTGTTCTCCAACTTCCCAGGG
AGGCGGTGGTTTTGACTACAGATTAGCAATGGCTATTCCAGATAAATGGATCCAATTACTTAAGGAATTTAAAGATGAAG
ACTGGAATATGGGCAATATAGTGTATACTCTCACCAATCGACGCTACCTTGAAAAATGTGTGGCTTATGCAGAGAGTCAT
GATCAGGCATTGGTTGGTGACAAGACACTGGCGTTTTGGTTGATGGACGCTGAGATGTACACGAACATGAGCGTTCTGGC
CCCTTTCACTCCAGTAATTGATCGAGGAATACAGCTTCATAAGATGATTCGTCTCATCACTCACGGGCTCGGTGGAGAAG
GCTATCTCAATTTCATGGGTAATGAGTTTGGGCATCCTGAATGGTTGGACTTCCCAAGGAAAGGAAATAATGAGAGTTAC
CATTATGCCAGAAGGCAGTTTAATTTAACCGACGATGACCTTCTTCGCTATAAGTTCCTAAATAACTTTGACAGAGATAT
GAATAGACTGGAAGAAAGATGTGGTTGGCTTTCAGCTCCACAGGCCTACGTGAGTGAAAAACATGAAGCCAATAAGACAA
TCACCTTTGAGAGAGCAGGACTTCTCTTTATTTTCAACTTCCACCCAAGCAAGAGCTATACGGACTACCGAGTCGGGACA
GCAACACCAGGGACGTTC------AAAATTGTACTAGATTCTGACGCAGCGGAGTATGGAGGTCATCAGAGACTGGACCA
CAACACCAACTACTTTGCTGAGGCTTTTGAACATAATGGGCGCCCCTATTCTCTTCTGGTGTACATTCCAAGCCGAGTGG
CTCTCATCCTTCAGAATGTGGATCTGCAAAAC
>psammomys_obesus
ATGGCGGCTCCGGCGGCG---------GCCGACCAGGGTTCCGAGGCTCAGCTGAAGGCCGCCCTGGCCGAAGTGCCCGA
GCTGGCCCGGCTCCTGGAGACTGACCCGTACCTGAAGCCCTTCGCCGTGGACTTCCAGCGCAGGTATAAGAAGTTTAACC
AGGTTTTGCATGACATCGGGGAGAATGAAGGTGGTATTGATAAGTTCTCCAGAAGCTATGAATCATTTGGCATCCACAGA
TGTGCTGATGGTGGCATGTACTGCAAAGAATGGGCCCCAGGAGCAGAAGGAGTTTTTCTTACTGGAGAATTCAATGGCTG
GAATCCATTTTCTCACCCATATAAAAAACTGGAATATGGAAAATGGGAGCTGTATATCCCACCCAAGCAGAATAAATCTC
CCCCAATACCTCATGGGTCCAAGTTGAAGGTAGTTATCACCAGTAAGAGTGGTGAGATACTGTATCGCATCTCGCCGTGG
GCAAAGTATGTGGTCCGTGAAAACAACAACGTGAATTATGATTGGATACACTGGGATCCAGAAGACTCATATAAATTCAA
GCATTCCAGACCTAAGAAACCACGGAGTCTAAGAATTTATGAATCCCATGTGGGAATTTCTTCTCATGAAGGAAAAATAG
CCTCTTATAAACATTTTACTAGCAATGTACTACCAAGAATCAAAGACCTTGGATACAACTGCATTCAGTTGATGGCGATC
ATGGAACATGCTTACTATGCCAGTTTTGGGTACCAAATCACTAGCTTCTTTGCAGCTTCAAGTCGTTATGGAACTCCTGA
AGAACTGAAAGAACTTGTTGACACAGCACATTCAATGGGCATCGTAGTCCTCTTAGATGTGGTACATAGCCATGCTTCAA
AAAATTCAGAAGATGGGTTAAACATGTTTGATGGGACTGATTCTTGTTTTTTTCATTCTGGACCCAGAGGGACCCATGAT
CTTTGGGATAGTAGATTATTTATCTATTCCAGCTGGGAAGTTTTAAGATTCCTTCTGTCGAACATAAGATGGTGGTTGGA
GGAATACTGCTTTGACGGGTTCCGTTTTGATGGTGTCACCTCTATGCTGTATCATCACCATGGGATGGGTCAAGGTTTTT
CAGGTGACTATAATGAATATTTTGGACTACAAGTAGATGAAGATGCTTTGGTTTATCTCATGTTGGCAAATCATTTGGCT
CACACATTGTACCCAGACTCTATAACAATAGCAGAGGATGTATCTGGGATGCCTGCTCTCTGTTCTCCAACTTCCCAGGG
AGGAGGTGGTTTTGATTACAGATTAGCAATGGCAATTCCAGATAAATGGATCCAATTACTTAAAGAATTTAAAGATGAAG
ACTGGAATATGGGCAACATCGTATACACCCTCACAAATCGACGGCACCTTGAAAAATGTGTTGCTTACGCAGAGAGCCAT
GATCAGGCACTGGTTGGCGACAAGACACTAGCATTTTGGTTGATGGATGCTGAGATGTACACGAACATGAGTGTTCTGTC
TCCTTTCACCCCGGTGATCGATCGAGGCATACAGCTCCACAAGATGATCCGACTCATTACTCATGGGCTTGGTGGGGAAG
GATATCTCAACTTCATGGGGAATGAATTTGGACATCCTGAATGGTTGGACTTCCCAAGGAAAGGGAATAATGAGAGTTAC
CATTATGCTAGAAGGCAGTTTAATTTAACTGATGATGACCTTCTTCGCTATAAGTTCCTAAATAACTTTGACAGAGATAT
GAATAGACTGGAAGAAAGATGTGGTTGGCTTTCAGCTCCACAGGCCTACGTGAGTGAAAAACACGAAGGAAATAAGATCA
TCACCTTTGAAAGAGCAGGACTTCTTTTTATTTTCAACTTCCACCCAAGCAAGAGCTATACAGATTACCGAGTTGGGACA
GCACTACCAGGGACATTC------AAAATTGTGCTAGATTCCGATGCAGCGGAGTATGGAGGACACCAGAGACTGGACCA
CAATACCGACTACTTTGCGGAAGCTTTTGAACATAATGGGCGCCCATATTCTCTTTTGGTA-------------------
--------------------------------
>jaculus_jaculus
CCCGCCACGCCTGCTATG---------GCGGGCAAGTGCTCCGACGCCGAGCTGCAGGCCGCCCTGGCCGACGTGCCCGA
CCTGGCCCGACTCCTGGACATCGACCCGTACCTGAAGCCCTACGCCAAGGACTTCCAGCGCAGGTATAAGAAGTTTAGCC
AAATTTTGAACAACATTGGAGAGAATGAAGGCGGTATAGATAAGTTCTCCAGAGGCTACGAATCATTTGGCATCCATAGA
TGTGCTGATGGTGGCTTATACTGCAGAGAATGGGCCCCAGGAGCAGAAGGAGTTTTTCTTACAGGAGACTTCAGTGGTTG
GAATCCATTTTCTCATCCATACAAAAAATTGGATTATGGAAAATGGGAGCTGTATATCCCACCCAATCAGAACAAATCTC
CAGTGATACCTCATGGGTCCAAGATAAAGGTAGTGATTACTAGTAAAAGTGGAGAAATCTTGTATCGTATTTCACCATGG
GCAAAGTATGTGGTTCGTGAAGGTGGCAATGTGAATTATGACTGGATACACTGGGATCCAGAAGACACATATAAATTTAA
GCATTCCAGACCTAAGAGGCCAAGAAGTCTGAGAATTTATGAATCTCATGTGGGAATTTCTTCTCATGAAGGAAAAATAG
CTTCTTATAAACATTTTACAAGCAATGTGCTACCACGAATCAAAGACCTTGGATACAACTGCATTCAGTTAATGGCAATC
ATGGAACATGCTTATTATGCAAGTTTTGGGTACCAAATCACAAGCTTTTTTGCAGCTTCAAGTCGCTTTGGAACACCAGA
AGAGTTAAAAGAACTTGTTGATACAGCTCATTCGATGGGCATGATGGTCCTCCTAGATGTGGTACACAGCCATGCTTCCA
AAAATTCAGATGATGGGTTGAATATGTTTGATGGAACTGATTCCTGTTATTTTCATTCTGGACCCAGAGGGACTCATGAA
CTTTGGGATAGCAGATTGTTTATCTACTCAAGCTGGGAAGTTTTGAGATTCCTCTTATCAAACATAAGATGGTGGTTGGA
AGAATACTGCTTTGATGGATTTCGTTTTGATGGGGTCACCTCCATGCTATACCATCACCATGGAATGGGTCAATGCTTTT
CAGGTGATTACAGTGAATATTTTGGTCTACAAGTAGATGAAGATGCATTAATTTATCTCATGTTGGCAAATCATTTGGTT
CACACATTGTATCCAGATTCCATAACAATAGCTGAGGATGTTTCTGGAATGCCAGCTCTTTGTTCTCCTATTTCCCAGGG
TGGAGGTGGTTTTGACTACCGGTTGGCAATGGCTATCCCTGATAAGTGGATACAACTACTTAAAGAATTTAAAGATGAAG
ACTGGAACATGGGCAACATAGTATACACTCTTACAAACCGGCGCCACCTAGAAAAGTGCGTTGCTTATGCAGAGAGCCAT
GATCAGGCTCTGGTTGGTGATAAGACCCTGGCCTTTTGGTTGATGGATGCTGAGATGTACACAAATATGAGTGTTCTGGC
TCCCTTTACTCCAGTTATAGATCGCGGAATACAGCTTCACAAAATGATTCGGCTTATCACTCATGCCCTGGGTGGAGAAG
GCTATCTTAATTTCATGGGTAATGAATTTGGGCATCCTGAATGGTTAGACTTCCCAAGGAAAGGAAATAACGAGAGTTAC
CACTATGCCAGAAGGCAGTTTCACTTAGCTGATGATGACCTCCTTCGCTATAAGTTCCTCAATAACTTTGACAAAGATAT
GAATAGACTGGAAGAAAGATGTGGTTGGCTTTCAGCTCCACAGGCCTATGTGAGTGAACAACATGAAGGCAACAAGGTCA
TCGCTTTTGAGAGAGCAGGCCTCCTTTTTATTTTCAACTTCCACCCAAGCAAGAGCTACAGTGATTATCGAGTTGGAACG
GGCTGT------ACATTC------AAAATTGTACTAGATTCAGATGCGCTGGAATATGGAGGGCACCAGAGACTGGACCA
CAATACTGATTTCTTTTCTGAGGCTTTTGAACATAATGGACGTCCCTACTCTGTTTTGGTGTACATTCCAAGCCGAGTGG
CCCTCATTCTGCAGAATGTGGATCTGCCCAAC
>homo_sapiens
ATGGCGGCTCCGATGACT---------------GAGGACTACGAGGCGGCGCTCAATGCCGCCCTGGCTGACGTGCCCGA
ACTGGCCAGACTCCTGGAGATCGACCCGTACTTGAAGCCCTACGCCGTGGACTTCCAGCGCAGGTATAAGCAGTTTAGCC
AAATTTTGAAGAACATTGGAGAAAATGAAGGTGGTATTGATAAGTTTTCCAGAGGCTATGAATCATTTGGCGTCCACAGA
TGTGCTGATGGTGGTTTATACTGCAAAGAATGGGCCCCGGGAGCAGAAGGAGTTTTTCTTACTGGAGATTTTAATGGTTG
GAATCCATTTTCGTACCCATACAAAAAACTGGATTATGGAAAATGGGAGCTGTATATCCCACCAAAGCAGAATAAATCTG
TACTCGTGCCTCATGGATCCAAATTAAAGGTAGTTATTACTAGTAAAAGCGGAGAGATCTTGTATCGTATTTCACCGTGG
GCAAAGTATGTGGTTCGTGAAGGTGATAATGTGAATTATGATTGGATACACTGGGATCCAGAACACTCATATGAGTTTAA
GCATTCCAGACCAAAGAAGCCACGGAGTCTAAGAATTTATGAATCTCATGTGGGAATTTCTTCCCATGAAGGAAAAGTAG
CTTCTTATAAACATTTTACATGCAATGTACTACCAAGAATCAAAGGCCTTGGATACAACTGCATTCAGTTGATGGCAATC
ATGGAGCATGCTTACTATGCCAGCTTTGGTTACCAAATCACAAGCTTCTTTGCAGCTTCCAGCCGTTATGGAACACCTGA
AGAGCTACAAGAACTGGTAGACACAGCTCATTCCATGGGTATCATAGTCCTCTTAGATGTGGTACACAGCCATGCTTCAA
AAAATTCAGCAGATGGATTGAATATGTTTGATGGGACAGATTCCTGTTATTTTCATTCTGGACCTAGAGGGACTCATGAT
CTTTGGGATAGCAGATTGTTTGCCTACTCCAGCTGGGAAATTTTAAGATTCCTTCTGTCAAACATAAGATGGTGGTTGGA
AGAATATCGCTTTGATGGATTTCGTTTTGATGGTGTTACGTCCATGCTTTATCATCACCATGGAGTGGGTCAAGGTTTCT
CAGGTGATTACAGTGAATATTTCGGACTACAAGTAGATGAAGATGCCTTGACTTACCTCATGTTGGCAAATCATTTGGTT
CACACGCTGTGTCCCGATTCTATAACAATAGCTGAGGATGTATCAGGAATGCCAGCTCTGTGCTCTCCAATTTCCCAGGG
AGGGGGTGGTTTTGACTATCGACTAGCCATGGCAATTCCAGATAAGTGGATTCAGCTACTTAAAGAGTTTAAAGATGAAG
ACTGGAACATGGGCGATATAGTATACACGCTCACAAACAGGCGCTACCTTGAAAAGTGCATTGCTTATGCAGAGAGCCAT
GATCAGGCATTGGTTGGGGATAAGTCGCTGGCATTTTGGTTGATGGATGCCGAAATGTATACAAACATGAGTGTCCTGAC
TCCTTTTACTCCAGTTATTGATCGTGGAATACAGCTTCATAAAATGATTCGACTCATTACGCATGGGCTTGGTGGAGAAG
GCTATCTCAATTTCATGGGTAATGAATTTGGGCATCCTGAATGGTTAGACTTCCCAAGAAAAGGAAATAATGAGAGTTAC
CATTATGCCAGGCGGCAGTTTCATTTAACTGACGACGACCTTCTTCGCTACAAGTTCCTAAATAATTTTGACAGGGATAT
GAATAGATTGGAAGAAAGATATGGTTGGCTTGCAGCTCCACAGGCCTACGTGAGTGAAAAACATGAAGGCAATAAGATCA
TTGCTTTTGAAAGAGCAGGTCTTCTTTTCATTTTCAACTTCCATCCAAGCAAGAGCTACACTGACTACCGAGTTGGAACA
GCATTGCCAGGGAAATTC------AAAATTGTGCTAGATTCAGATGCAGCGGAATATGGAGGGCATCAGAGACTGGACCA
CAGCACTGACTTTTTTTCTGAGGCTTTTGAACATAATGGGCGTCCCTATTCTCTTTTGGTGTACATTCCAAGCAGAGTGG
CCCTCATCCTTCAGAATGTGGATCTGCCGAAT
>meriones_unguiculatus
--------------------------------------------------------------------------------
--------------------------------------------------------------------------------
--------------------------------------------------------------------------------
------------------------------------------------------------------------ATGGACTG
GACCTCGACCTCGGCCCCCTATAAAGATGTAGCAGATGGGCAGCCTAGGCTTCATGTAGGTCCTCTAGTAAAGGAAGTG-
--------------GGGACT---------GTAGTTATCACCAGTAAGAGTGGTGAGATACTGTATCGCATCTCGCCGTGG
GCAAAGTATGTGGTCCGTGAAAACAACAACGTGAATTATGATTGGATACACTGGGATCCAGAAGACTCATATAAATTCAA
GCATTCCAGACCTAAGAAACCACGGAGTCTAAGAATTTATGAATCCCATGTGGGAATTTCTTCTCATGAAGGAAAAATAG
CCTCTTATAAACATTTTACTAGCAATGTACTACCAAGAATCAAAGACCTTGGATACAACTGCATTCAGTTGATGGCGATC
ATGGAACATGCTTACTATGCCAGTTTTGGGTACCAAATCACTAGCTTCTTTGCAGCTTCAAGTCGTTATGGAACTCCTGA
AGAACTGAAAGAACTTGTTGACACAGCACATTCAATGGGCATCGTAGTCCTCTTAGACGTGGTACATAGCCATGCTTCAA
AAAACTCAGAAGATGGTTTAAACATGTTTGATGGGACTGATTCTTGTTTTTTTCATTCTGGACCCAGAGGGACCCATGAT
CTTTGGGATAGTAGATTATTTATCTATTCCAGCTGGGAAGTTTTAAGATTCCTTCTGTCGAACATAAGATGGTGGTTGGA
GGAATATTGCTTTGACGGGTTCCGTTTTGATGGTGTCACCTCTATGCTGTATCATCACCATGGGATGGGTCAAGGTTTTT
CAGGTGACTATAATGAATATTTTGGACTACAAGTAGATGAAGATGCTTTGGTTTATCTCATGTTGGCAAATCATTTGGCT
CACACACTGTACCCAGACTCTATAACAATAGCAGAGGATGTATCTGGGATGCCTGCTCTCTGTTCTCCAACTTCCCAGGG
AGGAGGTGGTTTTGATTACAGATTAGCAATGGCAATTCCAGATAAATGGATTCAATTGCTTAAAGAATTTAAAGATGAAG
ACTGGAATATGGGCAACATAGTGCACACCCTCACAAATCGCCGCCACCTTGAGAAATGTGTCGCCTACGCGGAGAGCCAT
GATCAGGCGCTGGTTGGTGACAAGACACTAGCATTTTGGTTGATGGATGCTGAGATGTACACGAACATGAGTGTTCTGTC
TCCTTTCACCCCGGTGATCGATCGAGGTATCCAGCTCCATAAGATGATCCGACTCATTACTCACGGGCTTGGTGGGGAAG
GATATCTCAACTTCATGGGGAATGAATTTGGACATCCTGAATGGTTGGACTTCCCAAGGAAAGGGAATAATGAGAGTTAC
CATTACGCTAGAAGGCAGTTTAATTTAACTGATGATGACCTTCTTCGCTATAAGTTCCTAAATAACTTTGACAGAGATAT
GAATAGACTGGAGGAAAGATGTGGTTGGCTTTCAGCTCCACAGGCCTACGTGAGTGAAAAACACGAAGGAAATAAGATCA
TCACCTTTGAAAGAGCAGGACGTCTTTTTATTTTCAACTTCCACCCAAGCAAGAGCTATACAGACTACCGAGTTGGGACA
GCACTACCAGGGAAATATCCTTTT--------------------------------------------------------
--------------------------------------------------------------------------------
--------------------------------
