# Supplementary material for: Divergent genes in gerbils: prevalence, relation to GC-biased substitution, and phenotypic relevance
Source: BMC Evol Biol. 2020 Oct 19;20:134. doi: 10.1186/s12862-020-01696-3 (PMC7574485; doi:10.1186/s12862-020-01696-3)
Supplement: Supplementary file 3 — Additional file 3 Supplementary Data. DNA alignments for 10,554 1-to-1 orthologues used in analysis. Each alignment file is named using its orthogroup ID. [file 12862_2020_1696_MOESM3_ESM.zip › Additional_File_3/masked_alignments/OG0002058.fa]

>psammomys_obesus
ATGAGCGGGGGCACCCCTTACATCGGCAGCAAGATCAGCCTCATCTCCAAGGCGGAGATCCGCTACGAGGGCATCCTCTA
CACCATCGACACCGACAATTCCACCGTGGCGCTCGCCAAAGTTCGATCCTTCGGTACAGAAGACAGACCAACTGATCGTC
CAATTCCGCCTCGA------GATGAAGTCTTTGAATATATTATATTCCGGGGGAGTGATATCAAAGACCTCACTGTTTGT
GAGCCACCAAAACCACAATGTTCCTTGCCTCAAGACCCAGCTATTGTTCAGTCTTCACTAGGTTCATCTTCTTCTTCACT
CCAGTCAGTGGGTTCCTATGGACCTTTTGGCAGGATGCCAGCATACAGTCAGTTCAGCCCAAGTACATTAGTTGGGCAGC
AGTTTGGTGCCGTTGGTGTTGCTGGGAGCTCCTTGACATCCTTCGGAACAGAAGCATCAAATAGTGGTACTTTATCCCAG
AGCAGTGCAGTTGGTTCTGCCTTCACACAGGATACAAGATCTGTCAAACCACAGCTAGCCCAAGGTCGATCAAGCCCTCA
GTTAGACCCTTTGAGAAAAAGTCCAACCATGGAACAAGCAGTACAGACCGCCTCGGCCCACTTACCTGCTCCAGCACCTG
TTGGGAGAAGGAGCCCTGTACCAGCCAGGCCTTTGCCACCTACCAGCCAGAAAGCAATAGACAACCAAGAGCACAGGCGA
GCTGAAGTACACAAAGTCCCCAGGCCAGAAAACGAGCAACTCAGAAATGATAGCAAGAGGCAAGTAGTTCCAGGTGCTCC
TCCTGCTCCCAGGAGAGGACGGGGAGGCCATCGAGGTGGCAGGGGAAGGTTTGGTATCCGTCGAGACGGTCCAATGAAAT
TTGAGAAAGACTTTGACTTTGAAAGTGCAAATGCACAATTTAACAAGGAGGAGATCGACAGAGAGTTTCATAATAAACTT
AAATTAAAAGAAGATAAACTTGAGAAACAGGAGAAACCTATAAATGGTGAAGATAAAGGAGACTCTGGAGTTGATACTCA
AAACAGTGAAGGGAATGCTGATGAAGAAGATCCGCTTGGGCCCAACTGCTATTATGACAAAACTAAATCCTTCTTTGATA
ATATTTCTTGTGATGATAACAGAGAAAGGAGACCAACTTGGGCCGAAGAAAGAAGATTAAATGCTGAAACGTTTGGAATC
CCACTTCGTCCAAATCGTGGCCGTGGGGGCTACCGAGGCAGAGGAGGCCTTGGCTTCCGTGGTGCCAGAGGACGTGGTAG
TGGACGAGGAGGGACCTTCACTGCCCCTCGAGGATTTCGTGGTGGATTCAGAGGCGGTCGTGGGGGCAATCCTCCT----
--------------------------
>fukomys_damarensis
--------------------------------------------------------------------------------
----------------------------------------GTTCGATCCTTTGGTACAGAAGACAGACCAACAGATCGTC
CAATACCACCTCGA------GATGAAGTCTTTGAATACATTATATTCCGTGGGAGTGATATTAAAGACCTCACTGTTTGT
GAGCCACCAAAACCACAATGTTCTTTGCCTCAGGACCCAGCTATTGTTCAGTCTTCATTAGGTTCATCTACTTCTTCATT
CCAATCAGTGGGTTCCTATGGACCTTTTGGCAGGATGCCGACATACAGCCAGTTCAGTCCAAGTTCGCTGGTTGGGCAAC
AGTTTAGTGCTGTTGGTGTTGCTGGAAGCTCCTTGACATCCTTTGGAACAGAAACGTCGAACAGCAGTACCTTATCCCAA
AGTAGTGCTGTTGGATCTGCCTTTACACAGGATACAAGATCTATAAAAACACAGTTATCTCAAGGTCGTTCAAGCCCTCA
GTTAGACCCTTTGAGAAAAAGTCCGACCATGGAGCAAGCAGTACAGACCGCCTCGGCCCACTTACCTGCTCCAGCACCTG
TTGGGAGAAGGAGCCCTGTATCAAGCAGGCCTTTGCCATCCACCAGCCAAAAAGCAATAGAGAATCAAGAGCACAGGCGA
GTTGAAGTACACAAAGTTTCAAGGCCAGAAAATGAGCAACTCAGAAATGATAGCAAGAGACAAATAGTTCCAGGTGCTCC
TTCAACACCAAGGAGAGGACGAGGAGGTCATCGAGGTGGCCGGGGAAGGTTTGGAATTCGAAGAGATGGTCCAATGAAAT
TTGAGAAAGACTTTGACTTCGAAAGTGCAAATGCACAATTTAACAAAGAGGAGATTGACAGAGAATTTCATAATAAGCTT
AAATTAAAAGAAGATAAACTTGAGAAACAAGAGAAACCTGTAAATGGTGAAGATAAGGGAGACTCTGGAGTTGATACCCA
AAACAGTGAAGGAAATGCTGATGAAGAAGACCCACTTGGACCCAATTGCTATTATGACAAAACTAAATCCTTCTTTGATA
ATATTTCTTGTGATGATAATAGAGAACGGAGACCAACCTGGGCTGAAGAAAGGCGATTAAATGCTGAAACTTTTGGAATT
CCACTTCGTCCAAACCGTGGCCGTGGAGGGTACAGAGGAAGAGGAGGTCTTGGTTTCCGCGGTGGAAGAGGACGTGGTGG
TGGCAGAGGTGGAACCTTTACTACTCCTCGGGGATTTCGTGGTGGATTCAGAGGAGGTCGTGGAGGAAGAGAGTTTGCAG
ATTTTGAATATAGGAAAACCGCAGCT
>cavia_porcellus
ATGAGTGGGGGCACGCCTTACATCGGGAGCAAGATCAGCCTCATTTCCAAGGCAGAGATCCGCTACGAAGGCATCCTCTA
TACCATCGACACCGAGAACTCTACTGTAGCCCTCGCCAAAGTTCGATCCTTTGGTACAGAAGACAGACCAACAGATCGTC
CAATACCACCTCGA------GATGAAGTCTTCGAATACATTATATTCCGTGGAAGTGATATTAAAGACCTCACTGTTTGT
GAGCCACCAAAACCACAATGTTCTTTGCCTCAGGACCCTGCTATTGTTCAGTCTTCATTAGGTTCATCTACTTCTTCATT
CCAGTCAGTAGGTTCCTATGGACCTTTTGGCAGGATGCCTACATACAGCCAATTCAGTCCAAGTTCATTGGTTGGGCAGC
AGTTTGGTGCTGTTGGTGTTGCTGGAAGCTCCTTGACGTCCTTTGGATCAGAAACGTCAAACAGCGGTACCTTATCCCAA
AATAGTGCGGTTGGATCTGCCTTTACACAGGATACAAGATCTATAAAAACACAGTTATCTCAAGGTCATTCAAGCCCTCA
GTTAGATCCTTTGAGAAAAAGTCCAACCATGGAGCAAGCAGTACAGACCGCCTCAGCCCACTTACCTGCTGCAGCACCTG
TTGGGAGAAGGAGCCCTGTATCAACCAGGCCTTTGCCATCTACTAGCCAAAAAGCAATAGAGAATCAAGAGCACAGGCGA
GCTGAATTACACAAAGTTTCAAGACCAGAAAATGAGCAACTCAGAAATGATAGCAAGAGACAAATAGTTCCAGGTGCTCC
TGCAACTCCAAGAAGAGGGCGTGGAGGTCATCGAGGTGGCCGGGGACGGTTTGGTATCCGGCGAGATGGTCCAATGAAAT
TTGAGAAAGACTTTGATTTTGAAAGTGCAAATGCACAATTTAACAAAGAGGAAATTGACAGAGAATTTCACAGTAAACTT
AAATTAAAAGAAGATAAACTTGAGAAACAAGAAAAACCTGTAAATGGCGAAGATAAGGGAGACTCTGGAGTTGATACCCA
AAACAGTGAAGGAAATGCTGATGAAGAAGACCCACTTGGACCTAATTGCTATTATGACAAAACTAAATCCTTCTTTGATA
ATATTTCTTGTGATGATAATAGAGAACGGAGACCAACCTGGGCTGAAGAAAGGCGATTAAATGCTGAAACTTTTGGAATT
CCACTCCGTCCAAACCGTGGCCGTGGAGGGTATAGAGGAAGAGGAGGTCTTGGTTTCCGTGGTGGCAGAGGACGTGGTGG
TGGCAGAGGTGGTACCTTTACTACTCCTCGAGGATTTCGTGGTGGATTCAGAGGAGGTCGTGGAGGAAGGGAGTTTGCAG
ATTTTGAATATAGGAAAACTACAGCT
>homo_sapiens
ATGAGCGGGGGCACCCCTTACATCGGCAGCAAGATCAGCCTCATCTCCAAGGCGGAGATCCGCTACGAGGGCATCCTCTA
CACCATCGACACCGAAAACTCCACCGTAGCCCTTGCCAAAGTTCGATCCTTTGGTACAGAAGACAGACCGACAGATCGTC
CAATACCACCTCGA------GATGAAGTCTTTGAATACATTATATTCCGTGGGAGTGACATTAAAGACCTTACTGTTTGT
GAGCCACCAAAACCACAGTGTTCTTTGCCTCAAGACCCAGCTATTGTTCAGTCCTCACTAGGCTCATCGACTTCTTCATT
CCAGTCCATGGGTTCTTATGGACCTTTCGGCAGGATGCCCACATACAGTCAGTTCAGTCCGAGTTCCTTAGTTGGGCAGC
AGTTTGGTGCTGTTGGTGTTGCTGGAAGCTCTTTGACATCCTTTGGAACAGAAACATCAAACAGTGGTACCTTACCCCAA
AGTAGTGCGGTTGGTTCTGCCTTTACACAGGATACAAGATCTCTAAAAACACAGTTATCTCAAGGTCGCTCAAGCCCTCA
GTTAGACCCTTTGAGAAAAAGCCCAACCATGGAACAAGCAGTGCAGACCGCCTCAGCCCACTTACCTGCTCCAGCAGCTG
TTGGGAGAAGGAGTCCTGTATCAACCAGGCCTTTGCCATCTGCCAGCCAAAAGGCAGGAGAGAATCAGGAGCACAGGCGA
GCTGAAGTACACAAAGTTTCAAGGCCAGAAAATGAGCAACTCAGAAATGATAACAAGAGACAAGTAGCTCCAGGTGCTCC
TTCAGCTCCAAGGAGAGGGCGTGGGGGTCATCGGGGTGGCAGGGGAAGATTTGGTATTCGGCGAGATGGGCCAATGAAAT
TTGAGAAAGACTTTGACTTTGAAAGTGCAAATGCACAATTCAACAAGGAAGAGATTGACAGAGAGTTTCATAATAAACTT
AAATTAAAAGAAGATAAACTTGAGAAACAGGAGAAGCCTGTAAATGGTGAAGATAAAGGAGACTCAGGAGTTGATACCCA
AAACAGTGAAGGAAATGCCGATGAAGAAGATCCACTTGGACCTAATTGCTATTATGACAAAACTAAATCCTTCTTTGATA
ATATTTCTTGTGATGACAATAGAGAACGGAGACCAACCTGGGCTGAAGAAAGAAGATTAAATGCTGAAACATTTGGAATC
CCACTTCGTCCAAACCGTGGCCGTGGGGGATACAGAGGCAGAGGAGGTCTTGGTTTCCGTGGTGGCAGAGGGCGTGGTGG
TGGCAGAGGTGGTACCTTCACTGCCCCTCGAGGATTTCGCGGTGGATTCAGAGGAGGTCGTGGGGGCCGGGAGTTTGCGG
ATTTTGAATATAGGAAAACCACAGCT
>ictidomys_tridecemlineatus
ATGAGCGGGGGCACCCCTTACATCGGCAGCAAGATCAGCCTCATCTCCAAGGCGGAGATCCGCTACGAGGGCATCCTCTA
CACCATCGACACCGAGAACTCCACCGTAGCCCTCGCCAAAGTTCGATCCTTTGGTACAGAAGACAGACCAACAGATCGTC
CTATACCACCTCGA------GATGAAGTCTTTGAATATATTATATTCCGTGGGAGTGATATTAAAGATCTCACCGTTTGT
GAGCCACCAAAACCACAATGTTCTTTGCCTCAGGACCCAGCTATCGTTCAGTCCTCACTAGGTTCATCTACTTCTTCATT
CCAGTCAGTGGGTTCCTATGGACCTTTTGGCAGGATGCCAACATACAGTCAGTTCAGTCCAAGTTCATTAGTCGGGCAGC
AGTTTGGTGCTGTTGGTGTTGCTGGAAGCTCCTTGACATCTTTTGGAACAGAAACATCAAACAGTGGTACCTTGTCCCAA
AGTAGTGCAGTTGGTTCTGCATTTACACAGGATACAAGATCTATAAAAACACAGTTATCTCAAGGTCGTTCAAGCCCTCA
GTTAGACCCTTTGAGAAAAAGTCCAACCATGGAACAAGCAGTACAGACCGCCTCGGCCCACTTACCTGCTCCAGCACCTG
TTGGGAGAAGGAGCCCTGTATCAACCAGGCCTTTGCCATCTACCAGCCAAAAAGCAATAGAGAACCAAGAGCACAGGCGA
GCTGAAGTACACAAAGTTTCAAGGCCAGAAAATGAGCAACTCAGAAATGATAACAAGAGACAAGTGGTTCCAGGTGCTTC
CTCAGCTCCAAGGAGAGGGCGAGGAGGTCATCGAGGTGGCAGGGGAAGATTTGGTATTCGGCGGGATGGTCCAATGAAAT
TTGAGAAAGACTTTGACTTTGAAAGTGCAAATGCACAATTTAACAAGGAGGAGATTGACAGAGAGTTTCATAATAAACTT
AAATTAAAAGAAGATAAACTTGAGAAACAAGAGAAGCCAGTAAATGGTGAAGATAAAGGAGACTCAGGAGTTGATACTCA
AAACAGTGAAGGAAATGCTGATGAAGAAGATCCACTTGGACCTAATTGCTATTATGACAAAACCAAGTCCTTCTTTGATA
ATATTTCGTGTGATGATAATAGAGAACGAAGACCAACCTGGGCTGAAGAAAGAAGATTAAATGCTGAAACATTTGGGATT
CCACTTCGTCCAAACCGTGGTCGTGGAGGGTACAGAGGCAGAGGAGGTCTTGGTTTCCGTGGTGGCAGAGGGCGTGGTGG
TGGCAGAGGTGGTACATTTACTACCCCTCGAGGATTTCGTGGTGGATTCAGAGGAGGTCGTGGGGGCAGGGAGTTTGCAG
ATTTTGAATATAGGAAAACCACAGCT
>nannospalax_galili
ATGAGCGGGGGCACCCCTTACATCGGTAGCAAGATCAGCCTCATCTCCAAGGCGGAGATCCGCTACGAGGGCATCCTCTA
TACCATCGACACCGAAAACTCCACCGTAGCCCTCGCCAAAGTTCGGTCCTTTGGTACAGAAGACAGACCAACAGATCGTC
CAATACCACCACGA------GATGAAGTCTTCGAGTATATTATATTCCGGGGGAGTGATATTAAAGACCTCACTGTTTGT
GAGCCACCAAAACCACAATGTTCTTTGCCTCAGGACCCAGCTATCGTTCAGTCTTCACTAGGTTCATCATCATCTTCATT
CCAATCAGTGAGTTCCTATGGACCTTTTGGCAGGATGCCAACATACAGCCAATTCAGTCCAAGTACATTAGTCGGGCAGC
AGTTTGGTGCTGTAGGCGTTGCTGGGAGCTCCTTGACATCCTTCGGAACAGAAACGTCAAACAGTGGTACCTTATCCCAA
AGTAGTGCGGTTGGTTCTGCCTTCACACAGGACACGCGATCCATAAAAACACAGTTATCTCAGGGTCGATCAAGCCCTCA
GTTAGACCCTTTGAGAAAAAGCCCAACCATGGAACAAGCAGTACAGACCGCCTCGGCCCACTTACCTGCTCCAGCACCTG
TTGGGAGAAGGAGCCCAGTATCAACCAGGCCTTTGCCATCTACCAGCCAGAAAGCAATAGAGAACCAAGAGCACAGGCGA
GCTGAAGTGCATAAAGTCTCAAGACCAGAAAATGAGCAACTCAGAAATGATAGCAAGAGACAAGTAGTTCCAGGTGTTCC
TTCCACTCCAAGGAGAGGACGTGGGGGTCATCGAGGTGGCAGGGGAAGATTTGGTATTCGGCGAGATGGTCCTATGAAAT
TTGAGAAAGACTTTGACTTTGAAAGTGCAAATGCACAATTTAACAAGGAGGAAATTGACAGAGAGTTTCATAATAAACTT
AAATTAAAAGAAGATAAACTCGAGAAACAAGAGAAGCCTGTAAATGGTGAAGATAAAGGAGACTCCGGAGTTGATACCCA
AAACAGTGAAGGAAATGCTGATGAAGAAGATCCCCTTGGGCCTAATTGCTATTATGACAAAACTAAGTCCTTCTTTGATA
ATATTTCTTGTGATGATAATAGGGAACGGAGACCAACCTGGGCTGAAGAAAGAAGGTTAAATGCTGAAACATTTGGAATC
CCTCTTCGTCCAAACCGTAGTCGTGGGGGATACAGAGGCAGAGGTGGCCTTGGTTTCCGTGGTGGCAGAGGGCGTGGTAG
TGGCCGAGGAGGGACATTTGCTGCCCCTAGAGGATTTCGTGGTGGATTCAGAGGAAGTCGTGGAGGCAGGGAATTTGCAG
ATTTTGAATATAGGAAAACCACAGCT
>mus_musculus
ATGAGCGGGGGCACCCCTTACATCGGCAGCAAGATCAGCCTCATCTCCAAGGCGGAGATCCGCTACGAGGGCATCCTCTA
CACCATCGACACCGAGAACTCCACGGTAGCCCTCGCCAAAGTTCGATCCTTCGGTACAGAAGACAGACCAACAGATCGTC
CAATACCGCCTCGA------GATGAAGTCTTTGAATATATTATATTCCGCGGGAGTGATATTAAAGACCTCACTGTTTGT
GAGCCACCCAAACCACAATGTTCTTTGCCTCAGGACCCGGCTATTGTTCAGTCTTCACTAGGTTCGTCGTCATCTTCATT
CCAGTCGGTGGGTTCCTATGGACCTTTTGGCAGGATGCCAGCATACAGTCAGTTCAGTCCAAGTACATTAGTTGGGCAGC
AGTTTGGTGCTGTTGGTGTTGCTGGAAACTCTTTGACATCCTTTGGAACAGAAGCATCAAATAGTGGTACCTTATCCCAG
AGCAATGCAGTTGGTTCGGCCTTCACACAAGACACAAGATCTGTAAAACCACAGCTAGCCCAAGGTCGATCAAGCCCTCA
GTTAGACCCTTTGAGAAAAAGTCCAACCATGGAACAAGCAGTACAGACCGCCTCGGCCCACTTACCTGCTCCAGCACCTG
TTGGGAGAAGGAGCCCTGTACCAGCCAGGCCTTTGCCACCTACCAGCCAGAAAGCAATAGACAACCAAGAGCACAGGCGA
GCTGAAGTACACAAAGTCCCAAGGCCAGAAAATGAGCAACTCAGAAATGAC---AAGAGGCAAGTAGTTCCTGGAGTTCC
TTCTGCTCCAAGAAGAGGACGTGGGGGTCATCGAGGTGGCAGGGGAAGATTTGGTATCCGTCGAGATGGTCCAATGAAAT
TTGAGAAAGACTTTGACTTTGAAAGTGCAAATGCACAATTTAACAAGGAGGAAATTGACAGAGAGTTTCATAATAAACTT
AAACTGAAAGAAGATAAACTTGAGAAACAAGAGAAACCTGTAAACGGTGAAGACAAAGGAGACTCAGGAGTCGACACTCA
GAACAGTGAAGGGAATGCTGATGAGGAAGATCCCCTTGGGCCCAACTGCTACTATGACAAGACCAAGTCCTTCTTTGACA
ACATCTCTTGTGATGATAATAGAGAAAGGAGACCAACTTGGGCTGAAGAAAGAAGGTTAAATGCTGAAACTTTTGGCATC
CCGCTTCGTCCAAACCGTGGCCGTGGAGGCTACCGAGGCAGAGGAGGCCTTGGCTTCCGTGGTGGCAGAGGGCGTGGTAG
TGGCCGAGGAGGAACCTTCACTGCCCCTCGAGGGTTTCGTGCTGGATTCAGAGGCGCTCGTGGTGGTAGGGAGTTTGCAG
ACTTTGAATATAGGAAAACCACGGCT
>rattus_norvegicus
ATGAGCGGGGGCACCCCTTACATCGGCAGCAAGATCAGCCTCATCTCCAAGGCGGAGATCCGCTACGAGGGCATCCTCTA
CACCATCGACACCGAGAACTCCACTGTAGCCCTCGCCAAAGTTCGATCCTTCGGTACAGAAGACAGACCAACAGATCGTC
CAATACCGCCTCGA------GATGAAGTCTTTGAATATATTATATTCCGGGGAAGTGACATTAAAGACCTCACTGTTTGT
GAGCCGCCCAAACCACAGTGTTCTTTGCCTCAGGACCCAGCTATTGTTCAGTCTTCACTAGGTTCGTCATCTTCCTCGTT
CCAGTCAGTGGGTTCCTATGGACCTTTTGGCAGGATGCCAGCATACAGTCAGTTCAGTCCAAGTACATTAGTTGGGCAAC
AGTTTGGTGCTGTTGGTGTTGCTGGGAGCTCCTTGACATCCTTTGGAACAGAAGCATCAAATAGTGGTACCTTATCCCAG
AGCAATGCAGTTGGTTCGGCCTTCACGCAGGATACAAGATCTGTAAAACCACAGCTGGCCCAAGGTCGATCAAGCCCTCA
GTTAGACCCTTTGAGAAAAAGTCCAACCATGGAACAAGCAGTGCAGACCGCCTCGGCCCACTTACCTGCTCCAGCACCTG
TTGGGAGAAGGAGCCCTGTACCCGCCAGGCCTTTGCCACCTACCAGCCAGAAAGCAATAGACAACCAAGAGCACAGGCGA
GCTGAAGTTCACAAAGTCCCAAGGCCAGAAAATGAGCAACTCAGAAATGACAGCAAGAGGCAAGTAGTTCCTGGAGTTCC
TTCTGCTCCAAGAAGAGGACGTGGGGGTCATCGAGGTGGCAGGGGAAGATTTGGTATTCGTCGAGATGGTCCAATGAAAT
TTGAGAAAGACTTTGACTTTGAAAGTGCAAATGCACAATTTAACAAGGAGGAAATCGACAGAGAGTTTCATAATAAACTT
AAATTAAAAGAAGATAAACTTGAGAAACAAGAGAAACCTGTAAACGGTGAAGACAAAGGAGACTCGGGAGTTGATACCCA
GAACAGCGAGGGGAATGCTGATGAGGAAGATCCCCTTGGGCCCAACTGCTACTACGACAAAACCAAATCCTTCTTCGACA
ACATCTCTTGTGATGATAATAGAGAAAGGAGACCAACTTGGGCTGAAGAAAGAAGGTTAAATGCTGAAACTTTTGGAATC
CCACTTCGTCCAAATCGTGGCCGTGGGGGTTACCGAGGCAGAGGAGGCCTTGGCTTCCGTGGTGGCAGAGGACGTGGTAG
TGGCCGAGGAGGAACCTTCACTGCCCCTCGAGGGTTTCGTGCTGGATTCAGAGGCGCTCGTGGGGGTAGGGAGTTTGCAG
ATTTTGAATATAGG------------
>meriones_unguiculatus
ATGAGCGGGGGCACCCCTTACATCGGCAGCAAGATCAGCCTCATCTCCAAGGCGGAGATCCGCTACGAGGGCATCCTCTA
CACCATCGACACCGAGAACTCCACGGTAGCCCTCGCCAAAGTTCGATCCTTCGGTACAGAAGACAGACCAACTGATCGTC
CAATTCCGCCTCGA------GATGAAGTCTTTGAATATATTATATTCCGGGGGAGTGATATCAAAGACCTCACTGTTTGT
GAGCCACCGAAACCACAATGTTCCTTGCCTCAAGACCCAGCTATTGTTCAGTCTTCACTAGGTTCATCTTCTTCTTCATT
CCAGTCAGTGAGTTCCTATGGACCTTTTGGCAGGATGCCAGCGTACAGTCAGTTCAGCCCAAGTTCATTAGTTGGGCAGC
AGTTTGGCGCCGTTGGTGTTGCTGGGAGCTCCTTGACATCCTTCGGAACAGAAGCATCAAACAGTGGTACTTTATCCCAG
AGCAGTGCAGTTGGTTCTGCCTTCACACAGGATACAAGATCTGTCAAACCACAGCTAGCCCAAGGTCGATCAAGCCCTCA
GTTAGACCCTTTGAGAAAAAGTCCAACCATGGAACAAGCAGTACAGACCGCCTCGGCCCACTTACCTGCTCCAGCACCTG
TTGGGAGAAGGAGCCCTGTACCAGCCAGGCCTTTGCCACCTACCAGCCAGAAAGCAATAGACAACCAAGAGCACAGGCGA
GCTGAAGTACACAAAGTCCCCAGGCCAGAAAACGAGCAACTCAGAAATGATAGCAAGAGGCAAGTAGTTCCAGGTGCTCC
TCCTGCTCCCAGGAGAGGACGGGGAGGCCATCGAGGTGGCAGGGGAAGGTTTGGTATCCGCCGAGACGGTCCAATGAAAT
TTGAGAAAGACTTTGACTTTGAAAGTGCAAATGCACAATTTAACAAGGAGGAGATCGACAGAGAGTTTCATAATAAACTT
AAATTAAAAGAAGATAAACTTGAGAAACAGGAGAAACCTATAAATGGTGAAGATAAAGGAGACTCTGGAATTGATACTCA
AAACAGTGAAGGGAATGCTGATGAAGAAGATCCGCTTGGGCCCAACTGCTATTATGACAAAACTAAATCCTTCTTTGATA
ATATTTCTTGTGATGATAACAGAGAGAGGAGACCAACTTGGGCCGAAGAAAGAAGATTAAATGCTGAAACGTTTGGAATC
CCACTTCGTCCAAACCGTGGCCGTGGGGGCTACCGCGGCAGAGGAGGCCTTGGCTTCCGTGGTGCGAGAGGACGCAGTAG
CGGACGAGGAGGGACCTTCACTGCCCCCCGGGGGTTTCGTGGTGGATTCCGAGGCGGTCGTGGGGGTAGGGAGTTTGCCG
ATTTTGAATATAGGAAAACCACGGCT
>dipodomys_ordii
ATGAGCGGGGGCACTCCTTATATCGGTAGCAAGATCAGCCTCATCTCCAAGGCGGAGATCCGCTACGAGGGCATCCTCTA
CACCATCGATACCGAGAACTCCACTGTAGCCCTCGCCAAA------------GGTACGGAGTTCAGGCCCCATGACCGGC
CCACCCCCCCCAAAAAAAAA------------------------------------------------------------
---------------------------------------------GTGCTTTCCTCACTAGGGTCTTCATCATCCTCATT
CCAGTCAGTGAGTTCCTATGGACCGTTTGGCAGGATGCCAACATACAGTCAGTTCAGCCCAAGTACATTAGTCGGGCAGC
AGTTTGGTGCAGTTGGTGTTGCTGGAAACTCCTTGACATCTTTTGGAACAGAATCGTCAAACAGTGGTACCTTGTCCCAA
AGTAATACAGTTGGTTCTGCCTTTACACAAGACACAAGATCTGTAAAAACCCAGTTATCTCAAGGTCGTTCAAGCCCTCA
GTTAGACCCTTTGAGAAAAAGTCCAACCATGGAACAAGCAGTACAGACCGCCTCGGCCCACTTACCTACTCCAGCACCTG
TTGGGAGAAGGAGCCCTGTATCAACCAGGCCTTTGCCATCTACCAGCCAAAAAGCAATAGAGAATCAAGAGCACAGGCGA
GCTGAAGTACACAAAGTGTCAAGGCCAGAAAATGAACAACTCAGAAATGACAGCAAGAGACAAGTAGTTCCAAGTGCTCC
TTCAGCTCCAAGAAGAGGGCGTGGGGGCCACCGAGGTGGCAGGGGAAGATTTGGCATTCGGCGAGACAGTCCGATGAAAT
TTGAGAAAGACTTTGACTTTGAAAGTGCAAATGCACAATTTAACAAGGAGGAGATTGACAGAGAGTTTCATAATAAACTT
AAATTGAAAGAAGATAAACTCGAGAAGCAAGAGAAACCTGTAAATGGGGAAGATAAAGGAGACTCAGGAGTAGACACCCA
AAACAGTGAAGGAAATGTTGATGAAGAAGACCCACTTGGACCTAATTGCTATTATGACAAAACTAAGTCCTTCTTTGATA
ATATTTCTTGCGATGATAATAGAGAAAGGAGACCAACCTGGGCTGAAGAGAGGAGGTTAAATGCTGAGACATTTGGAATC
CCACTTCGTCCAAACCGTGGCCGAGGAGGCTACAGAGGCAGAGGAGGTCTTGGTTTCCGTGGTAGCAGAGGGCGTGGTGG
TGGCAGAGGAGGGACCTTTACTGCCCCTAGAGGATTTCGTGGTGGATTCAGAGGAGGCCGTGGGGGCCGAGAGTTTGCAG
ATTTTGAATATAGGGTAAGTATTGTG
>jaculus_jaculus
ATGAGCGGGGGCACCCCTTACATCGGCAGCAAGATCAGCCTCATCTCCAAGGCGGAGATCCGCTACGAGGTGATCCTCCT
ACCTCTGCCTCCCACG------------------------TTTCGATCCTTCGGTACAGAAGACAGACCAACAGATCGTC
CAATACCACCACGA------GATGAAGTTTTTGAATACATTATATTTCGAGGAAGTGATATTAAAGACCTCACTGTTTGT
GAGCCACCAAAACCACAGTGTTCTTTGCCTCAGGACCCAGCTATTGTTCAG-----------------------------
----------------------------------------ACTGAAAGTAAATTTTTG----------------------
--TTTGGCATTAAAGGTGTGCCTGGAAGCTCCTTGACGTCCTTTGGAACAGAAACATCAAACAGCAGTGCCCTGTCCCAA
AGTAGTGCAGTTGGTTCTGCCTTTACACAGGATACCAGATCTATAAAATCTCAGTTATCTCAGGGTCGATCAAGCCCTCA
GTTAGACCCTTTGAGAAAAAGTCCAACCATGGAGCAAGCAGTGCAGACCGCCTCCGCCCACTTACCTGCTCCAGCACCTG
TTGGGAGAAGGAGCCCTGTGTCCACCAGGCCTTTGCCATCTGCCAGCCAGAAAGCAATAGAGAACCAAGAGCACAGGCGA
GCTGAAGTACACAAAGTCTCAAGGCCAGAAAACGATCATCTCAGAAATGATAGCAAGAGACAAATAGTTCCAGGTGCTCC
TTCAGCTCCAAGGAGAGGGCGCGGGGGCCATCGAGGAGGCAGGGGAAGATTTGGTATCCGCCGAGATGGTCCAATGAAAT
TTGAGAAAGACTTTGATTTTGAAAGTGCAAATGCACAATTTAACAAGGAGGAGATTGACAGAGAATTTCATAATAAACTT
AAATTAAAAGAAGATAAACTTGACAAACAAGAGAAGCCTGTAAATGGTGAAGATAAAGGAGACTCAGGAATAGATACACA
AAACAGTGAAGGGAATGCTGATGACGAAGATCCACTTGGACCTAATTGCTATTATGACAAGACTAAATCCTTCTTTGATA
ATATTTCTTGTGATGATAACAGAGAAAGGAGGCCAACCTGGGCTGAAGAAAGAAGGTTAAACGCTGAAACATTTGGAATC
CCACTTCGTCCAAACCGTGGCCGTGGCGGGTACAGAAGCAGAGGAGGTCTTGGGTTCCGTGGTGGCAGAGGGCGTGGTGG
TGGCCGAGGAGGGACCTTCACTGCCCCTCGAGGATTTCGTGGTGGATTCAGAGGAGGCCGTGGGGGCAGGGAGTTTGCAG
ATTTTGAATATAGG------------
